# Supplementary material for: Computational gene expression analysis reveals distinct molecular subgroups of T-cell prolymphocytic leukemia
Source: PLoS One. 2022 Sep 21;17(9):e0274463. doi: 10.1371/journal.pone.0274463 (PMC9491575; doi:10.1371/journal.pone.0274463)
Supplement: S1 Table — (XLSX) [file pone.0274463.s013.xlsx]

## Sheet: Data_new
Patient_ID	TPLL_Stage	Sex	Age	TCL1A_Status	SurvivalStatus	SurvivalFromDiagnosis_Days	WhiteBloodCellCounts	Pretreated	SampleAcquisitionAfterLastTreatment_Days	NumberOfTherapyLines	TherapyLines
TP001	NA	m	73	dim	DOD	796	90.28	yes	181	1	1. 12w Alemtuzumab s.c. 3x30mg/w
TP002	active	w	74	pos	DOD	896	79.4	no	-	-	-
TP003	NA	w	62	neg	DOD	640	33.78	no	-	-	-
TP004	NA	m	64	pos	AWD	1361	NA	no	-	-	-
TP005	active	m	72	pos	DOD	612	NA	no	-	-	-
TP006	active	m	68	pos	DOD	742	267	no	-	-	-
TP007	active	w	68	pos	DOD	357	NA	no	-	-	-
TP008	active	m	50	pos	AWD	1650	15.7	no	-	-	-
TP009	active	w	78	pos	AWD	383	153.6	no	-	-	-
TP010	NA	m	67	pos	DOD	319	45.4	yes	40	1	1. 3w Alemtuzumab 3x30mg/w
TP011	active	m	70	pos	AWD	471	NA	no	-	-	-
TP013	active	w	40	pos	DOD	265	68.2	no	-	-	-
TP014	NA	w	NA	neg	NA	NA	NA	no	-	-	-
TP015	active	m	72	pos	DOD	132	123.7	no	-	-	-
TP016	NA	m	55	pos	DOD	915	NA	yes	328	4	1. 6x CHOEP14, 2. 2xDHAP, 3. 2xFludarabine + Alemtuzumab, 4. Allogeneic SCT
TP017	NA	m	54	pos	DOD	779	NA	no	-	-	-
TP018	active	m	45	pos	DOD	354	156	no	-	-	-
TP019	NA	m	56	pos	DOD	609	NA	no	-	-	-
TP020	NA	m	48	pos	AWD	3545	48.1	no	-	-	-
TP021	active	w	62	pos	DOD	127	54.5	no	-	-	-
TP022	active	m	63	pos	DOD	220	420	no	-	-	-
TP023	active	m	43	neg	AWD	526	114	no	-	-	-
TP025	NA	m	72	pos	DOD	129	18	no	-	-	-
TP026	active	w	72	pos	AWD	298	163.7	no	-	-	-
TP027	active	w	72	neg	DOD	141	125	no	-	-	-
TP028	NA	w	72	neg	DOD	715	20	no	-	-	-
TP029	NA	w	71	pos	DOD	206	NA	no	-	-	-
TP030	NA	w	78	pos	DOD	511	NA	no	-	-	-
TP031	NA	m	63	pos	AWD	697	14	no	-	-	-
TP034	active	m	40	pos	DOD	906	33	no	-	-	-
TP035	NA	m	45	pos	DOD	3963	37.4	no	-	-	-
TP036	active	m	64	pos	DOD	246	22.3	no	-	-	-
TP037	NA	m	60	pos	DOD	944	NA	no	-	-	-
TP038	active	m	32	pos	DOD	592	26.5	no	-	-	-
TP040	NA	w	41	dim	DOD	391	NA	no	-	-	-
TP042	NA	NA	NA	pos	NA	NA	NA	no	-	-	-
TP043	NA	m	73	NA	DOD	453	NA	no	-	-	-
TP044	active	w	66	pos	NA	NA	118.61	no	-	-	-
TP046	NA	m	42	pos	DOD	2351	NA	no	-	-	-
TP047	NA	m	50	dim	DOD	119	44.4	no	-	-	-
TP048	NA	m	75	pos	DOD	302	NA	yes	71	2	1. Chlorambucil , 2. 4x Bendamustin 100mg/m^2 d1+d2
TP049	active	w	54	pos	DOD	303	51.4	no	-	-	-
TP050	NA	m	76	pos	DOD	806	23.6	yes	170	1	1. 6x Bendamustine
TP051	NA	m	65	pos	DOD	2315	13.1	yes	1	1	1. 5d Vincristine + Prednisolone
TP052	active	w	77	pos	DOD	693	30	no	-	-	-
TP053	NA	m	71	pos	DOD	482	366	yes	19	1	1. 1x Bendamustine 70mg/m² d1+d2
TP054	active	m	75	pos	AWD	411	370	no	-	-	-
TP055	active	m	41	pos	DOD	236	NA	no	-	-	-
TP057	active	m	44	pos	AWD	2031	103.1	no	-	-	-
TP059	active	w	78	pos	DOD	11	520	no	-	-	-
TP060	active	w	49	pos	DOD	656	43.7	no	-	-	-
TP061	NA	w	72	pos	DOD	314	162.32	yes	187	1	1. 5d Cyclophosphamide + Prednisolone + 3xFCM
TP062	inactive	w	68	pos	DOD	1033	18.12	no	-	-	-
TP063	NA	w	70	pos	DOD	1606	NA	yes	NA	4	1. 3xCHOP, 2. 2x Vincristine +Prednisolone, 3. Alemtuzumab s.c. , 4. Cyclophospahmide
TP064	NA	w	69	pos	DOD	711	32.1	yes	300	2	1. 2xBendamustine, 2. 4xFludarabine + Cyclophophamide
TP066	active	m	67	pos	AWD	1554	125.7	no	-	-	-
TP067	NA	m	NA	pos	DOD	NA	NA	no	-	-	-
TP081	NA	m	55	pos	AWD	6721	15.2	no	-	-	-
TP084	NA	w	44	pos	AWD	659	32	yes	NA	4	1. 6xCHOP q21d , 2. 3xICE, 3. 1xPralatrexate; 4. MLN8237 (Aurora kinase inhibitor)
TP086	NA	NA	NA	pos	NA	NA	NA	no	-	-	-
TP087	NA	NA	NA	pos	NA	NA	NA	no	-	-	-
TP088	NA	NA	NA	NA	NA	NA	NA	no	-	-	-
TP089	NA	NA	NA	NA	NA	NA	NA	no	-	-	-
TP090	NA	NA	NA	NA	NA	NA	NA	no	-	-	-
TP091	NA	NA	NA	NA	NA	NA	NA	no	-	-	-
TP092	NA	m	68	neg	DOD	3011	68.86	yes	23	1	1. 1xFCM-A
TP093	inactive	w	67	pos	DOD	2003	36.3	no	-	-	-
TP094	inactive	m	60	pos	AWD	1512	14.5	no	-	-	-
TP032_excluded	NA	m	78	NA	AWD	1088	21.8	no	-	-	-
TP033_excluded	NA	m	73	NA	AWD	445	9	no	-	-	-
