# Supplementary material for: Computational gene expression analysis reveals distinct molecular subgroups of T-cell prolymphocytic leukemia
Source: PLoS One. 2022 Sep 21;17(9):e0274463. doi: 10.1371/journal.pone.0274463 (PMC9491575; doi:10.1371/journal.pone.0274463)
Supplement: S2 Table — (TSV) [file pone.0274463.s014.tsv]

EnsemblID	Chromosome	Start	Stop	Strand	Band	Gene	IlluminaHumanHT_12_V4_Probe	control_1	control_2	control_3	control_4	control_5	control_6	control_7	control_8	control_9	control_10	TP067	TP029	TP030	TP031	TP032_excluded	TP081	TP033_excluded	TP084	TP042	TP088	TP089	TP090	TP091	TP086	TP087	TP092	TP021	TP022	TP023	TP093	TP094	TP038	TP034	TP025	TP047	TP001	TP004	TP005	TP006	TP048	TP007	TP008
ENSG00000186092	1	65419	71585	1	p36.33	OR4F5	ILMN_1776601	5.38	4.71	4.96	3.85	5.02	4.87	5.24	4.89	5.17	4.55	3.66	5.87	5.31	5.45	4.9	4.94	4.87	5.18	5.3	5.35	5.17	4.26	4.26	5.1	5.52	5.08	4.12	4.85	5.72	4.24	4.63	4.81	4.63	4.93	4.65	4.3	4.85	4.78	5.13	4.01	4.84	4.7
ENSG00000187634	1	923928	944581	1	p36.33	SAMD11	ILMN_1709067;ILMN_2195138	5.93	5.11	5.36	4.82	5.39	4.84	4.87	5.79	5.3	5.4	5.05	5.08	5.77	5	5.16	5.49	5.36	5.59	5.72	5.2	5.11	5.28	4.95	5.11	5.49	5.86	5.38	5.45	5.39	5.21	5.19	5.15	5.44	5.67	5.15	5.04	5.15	5.34	5.13	5.39	5.45	5.28
ENSG00000188976	1	944203	959309	-1	p36.33	NOC2L	ILMN_1792820	5.7	5.9	6.1	6.27	6.36	5.65	5.95	5.5	6.25	6.03	6.01	6.34	5.73	5.71	5.69	5.9	6.09	6.5	7.11	5.75	5.84	5.6	5.93	6.54	5.37	6.39	6.09	6.76	5.88	6.03	5.63	6.8	6.82	5.58	5.87	5.9	5.9	5.67	6.32	5.99	6.25	5.9
ENSG00000187961	1	960584	965719	1	p36.33	KLHL17	ILMN_1705602;ILMN_1749751	4.9	5.82	5.52	5.6	5.36	5.11	5.6	5.16	5.3	5.43	6.33	5.89	5.85	5.42	5.78	5.12	5.82	5.89	5.59	5.2	5.79	5.6	5.8	6.11	5.23	5.52	6.02	5.98	5.69	5.27	5.79	5.86	6.13	5.73	5.27	5.93	5.83	5.5	5.63	5.7	5.35	5.45
ENSG00000187583	1	966482	975865	1	p36.33	PLEKHN1	ILMN_1711422	4.82	5.08	5.41	5.54	4.28	4.97	5.5	5.24	5.13	4.98	5.69	5.53	5.4	5.4	5.62	5.2	5.69	5.43	5.51	4.92	4.82	5.51	4.95	5.07	5.37	5.02	5.19	6.07	6.03	5.38	4.94	5.62	5.33	5.73	5.98	6.12	5.72	4.61	4.69	5.24	5.2	5.5
ENSG00000187642	1	975204	982093	-1	p36.33	PERM1	ILMN_1784186	5.16	5.01	4.83	5.59	4.73	4.91	5.32	5.37	5.25	4.93	5.06	5.56	5.63	5.33	4.95	5.47	5.44	4.86	4.29	5.25	4.79	5.32	4.74	4.75	5.01	5.15	4.66	5.56	5.55	4.27	5.55	5.15	5.17	5.54	5.11	5.56	5.44	5.23	5.34	4.85	5.07	5.11
ENSG00000188290	1	998962	1000172	-1	p36.33	HES4	ILMN_1653466	6.17	6.08	5.87	7.08	6.29	6.24	6.73	6.99	8.53	7.9	9.54	9.52	8.99	6.94	5.87	7.8	7.18	8.84	7.91	6	6.51	8.16	9.7	7.85	7.48	6.08	6.64	6.83	7.32	9.71	9.78	8.89	7.91	11.46	11.36	6.93	7.78	8.99	7.13	9.68	5.22	6.48
ENSG00000187608	1	1001138	1014540	1	p36.33	ISG15	ILMN_2054019	9.19	10.34	9.88	11.93	10.31	9.29	9.05	9.67	10.8	10.3	12.35	10.63	11.24	10.63	10.11	9.7	9.56	11.56	11.75	9.15	10.4	9.53	10.93	11.19	11.53	9.98	11.58	11.01	10.07	11.65	11.46	10.64	11.62	10.02	12.09	9.15	10.95	9.49	10.27	13.29	9.98	9.55
ENSG00000188157	1	1020120	1056118	1	p36.33	AGRN	ILMN_1652758;ILMN_1770454;ILMN_2234605	5.53	5.32	5.31	5.34	5.01	5.11	5.27	5.23	5.6	5.5	5.46	5.8	5.75	5.1	5.28	5.12	5.33	5.29	5.5	5.1	5.32	5.3	5.83	5.78	5.57	5.16	5.04	5.59	5.38	5.46	5.44	5.33	5.8	6.3	5.5	5.38	5.52	5.77	5.73	5.67	5.5	5.19
ENSG00000237330	1	1070967	1074306	-1	p36.33	RNF223	ILMN_1712177	6.05	5.01	4.85	4.82	4.55	5.17	4.83	4.63	5.24	4.47	5.33	4.84	5.04	5	4.92	4.75	4.64	4.72	4.42	4.93	4.77	4.95	4.91	5.68	4.96	5.1	4.99	5.05	5.24	5.3	5.02	4.93	5.1	6.21	4.71	4.33	5.13	4.69	4.73	5.46	5.64	4.95
ENSG00000131591	1	1081818	1116361	-1	p36.33	C1orf159	ILMN_1672811	5.43	6.22	6.08	6.5	6.46	6.02	6.29	5.42	6.27	6.62	6.95	4.96	5.53	5.88	6.11	6.16	6.01	6.4	6.34	6.06	6.37	6.8	7.01	6.28	6.89	6.32	5.98	6.93	6.15	5.35	6.13	6.43	5.85	7.05	5.37	6.54	6.51	5.99	6.56	6.86	5.94	6.32
ENSG00000162571	1	1173880	1197936	1	p36.33	TTLL10	ILMN_1799329	4.04	5.29	4.46	4.45	3.3	4.2	4.34	4.32	4.78	4.59	4.64	3.69	3.32	4.37	4.15	3.77	3.86	4.2	4.51	3.97	3.63	3.87	5.81	5.77	3.95	3.44	5.16	4.11	4.56	3.96	4.91	6.25	4.14	4.27	3.97	5.1	4.51	4.36	5.07	6.79	4.32	4.24
ENSG00000186891	1	1203508	1206592	-1	p36.33	TNFRSF18	ILMN_1743100;ILMN_2349633	5.11	5.63	5.96	6.17	5.84	5.75	5.63	6.12	5.57	5.91	4.87	4.34	4.69	4.2	5.04	4.94	5.18	5.7	7.53	4.49	3.86	5.11	7.83	5.64	6.17	4.32	4.7	5.35	4.79	5	5.14	7.33	4.28	6.67	5.63	4.67	4.45	5.47	5.42	5.81	4.76	5.33
ENSG00000186827	1	1211340	1214153	-1	p36.33	TNFRSF4	ILMN_1710204;ILMN_2112256	7.12	7.63	7.69	7.66	7.22	6.92	6.74	7.55	7.35	7.36	6.02	5.06	5.49	5.91	6.24	5.62	6.67	6.45	6.47	5.59	4.74	5.33	9.29	6.93	8.01	4.99	5.24	6.13	5.43	5.46	5.46	8.48	5.73	6.21	6	5.21	5.68	6.71	6.97	6.95	5.01	5.68
ENSG00000078808	1	1216908	1232067	-1	p36.33	SDF4	ILMN_1696065;ILMN_1785605;ILMN_2378257	6.92	7.4	7.3	7.74	7.43	7	7.07	7.11	7.51	7.58	7.19	6.55	6.83	7.3	7.63	6.68	7.53	6.99	7.7	6.9	7.19	7.08	6.98	7.71	7.45	6.6	7.15	7.3	7.05	7.28	7.02	7.31	6.71	7.79	7.54	7.27	7.08	6.92	7.18	7.94	7.21	7.47
ENSG00000176022	1	1232237	1235041	1	p36.33	B3GALT6	ILMN_1739749	6.33	7.11	7.46	6.92	7.2	7.1	6.1	5.84	6.18	6.72	7.28	6.18	6.11	7.72	7.16	6.67	7.12	6.11	6.88	7.73	7.34	5.89	7.64	7.46	7.43	5.89	7.84	6.45	6.01	5.62	6.07	8.18	7.02	5.62	5.65	6.74	6.02	4.95	7.71	7.48	6.18	7.49
ENSG00000184163	1	1242446	1246722	-1	p36.33	C1QTNF12	ILMN_1662949	4.64	4.13	4.31	5.13	3.99	4.27	4.26	5.84	4.17	4.81	5.9	4.24	4.19	4.59	4.72	4.76	3.91	5.12	4.04	4.56	5.22	4.77	5.95	4.69	4.88	5.01	4.56	4.57	4.29	5.98	4.8	4.72	4.15	4.68	5.16	3.98	4.69	4.8	5.36	5.09	5.2	5.12
ENSG00000160087	1	1253909	1273885	-1	p36.33	UBE2J2	ILMN_1671362;ILMN_1693991;ILMN_1772712;ILMN_2387990	5.39	5.34	5.28	5.72	5.86	5.37	5.57	5.61	5.47	5.57	5.74	5.67	5.2	5.69	5.69	5.32	5.66	5.14	6.23	5.93	5.43	5.57	5.49	5.65	5.6	5.64	5.8	5.71	5.59	5.44	5.61	5.48	5.27	5.17	5.42	5.57	5.23	5.27	5.82	6	5.47	5.68
ENSG00000162572	1	1280436	1292029	1	p36.33	SCNN1D	ILMN_1754757	7.66	7.28	7.39	7.45	7.91	8	8.12	8.25	7.03	7.46	8.37	7.86	8.22	8.02	7.42	7.85	7.24	6.58	7	7.57	8.03	8.41	8.74	8.68	7.98	7.41	6.89	7.39	7.64	6.94	8.67	7.53	7.62	8.82	6.32	8.38	7.51	8.46	9.14	8.15	8.2	7.14
ENSG00000131584	1	1292390	1309609	-1	p36.33	ACAP3	ILMN_1743847	4.63	4.91	4.78	5.04	5.25	4.71	4.79	4.59	5.31	5.36	5.16	4.49	4.72	4.75	4.71	5.11	4.39	5.43	4.97	4.82	5.23	5.57	5.32	6.12	4.42	5.17	5.27	5.22	5.49	4.55	5.24	5.75	4.35	5.81	5.6	4.87	5.77	5.43	4.86	5.47	5.3	5.48
ENSG00000169972	1	1308597	1311677	1	p36.33	PUSL1	ILMN_1780315	5.08	6.25	6.21	6.69	6.39	5.83	5.6	5.5	6.16	6.1	6.2	5.27	6.1	5.96	5.6	6.43	5.76	6.25	7.24	6.66	6.48	5.97	6.42	6.89	6.07	5.75	6.54	6.74	6.33	5.74	6.45	6.98	6.22	6.9	6.03	6.86	6.52	4.87	6.13	6.79	6.51	6.41
ENSG00000127054	1	1311585	1324691	-1	p36.33	INTS11	ILMN_1718013;ILMN_1762316	7.99	7.91	7.86	7.81	7.8	7.75	7.86	7.57	7.36	7.49	8.37	7.01	7.52	7.72	7.62	7.68	7.33	7.35	7.92	7.42	8	7.71	7.65	8.17	8	7.86	8.17	8.29	7.7	7	7.82	8.34	8.01	7.3	7.2	8.02	7.65	7.32	7.72	7.74	7.63	7.52
ENSG00000224051	1	1324756	1328896	1	p36.33	CPTP	ILMN_1681325;ILMN_2234310	6.34	6.36	6.18	6.17	6.18	5.61	5.54	6.08	5.95	5.91	6.06	6.55	5.94	5.77	5.38	5.84	5.69	5.79	5.95	6.33	5.93	5.63	6.38	6.32	6.15	5.55	6.6	6.34	5.64	5.93	5.75	6.5	5.44	5.68	6	6.13	5.92	5.86	6.06	5.99	6.04	6.18
ENSG00000169962	1	1331280	1335314	1	p36.33	TAS1R3	ILMN_1798875;ILMN_2108135	4.69	4.32	4.36	4.89	4.17	4.62	4.82	5.09	4.24	4.68	4.28	4.21	4.72	4.88	4.53	4.59	4.37	4.55	4.23	4.76	4.29	4.83	4.64	5.1	4.53	4.98	4.47	4.44	4.49	4.36	4.78	4.24	4.31	4.62	4.59	4.42	4.88	4.57	4.71	4.75	4.88	4.36
ENSG00000107404	1	1335276	1349418	-1	p36.33	DVL1	ILMN_1655632;ILMN_1657278;ILMN_1678564;ILMN_1783444;ILMN_3200492	5.06	4.92	4.86	5.16	4.99	5.01	5.26	4.98	4.9	5.21	5.09	4.83	4.93	4.95	4.82	4.95	5.23	5.29	5.26	5.02	5.09	5.05	5.09	5.31	4.98	4.98	5.06	5.14	5.07	5.04	4.77	5.29	4.92	5.04	5.01	4.69	5.1	4.73	5.09	4.83	4.96	5.15
ENSG00000162576	1	1352689	1361777	-1	p36.33	MXRA8	ILMN_1682778;ILMN_2068257	5.12	4.58	4.1	4.91	5.45	5	5.2	4.65	5.14	4.72	7.69	5.29	4.98	5.33	4.62	4.97	5.05	6.43	4.92	4.89	5.23	6.07	5.28	5.25	7.94	4.38	4.17	8.02	4.88	5.45	5.31	5.65	4.61	4.91	4.94	4.29	4.93	4.81	6.64	4.73	4.84	5.23
ENSG00000175756	1	1373730	1375495	-1	p36.33	AURKAIP1	ILMN_1768396	9.89	10.8	10.93	11.46	11.05	10.37	10.12	10.41	10.95	10.85	11.12	10.43	10.48	11.12	11.05	10.54	10.96	10.84	11.24	11.01	11.04	10.89	10.84	11.17	11.54	10.42	10.68	10.91	10.26	10.25	10.97	10.87	10.6	10.78	10.39	10.47	9.94	9.62	9.87	11.13	10.21	10.7
ENSG00000221978	1	1385711	1399335	-1	p36.33	CCNL2	ILMN_1781916;ILMN_2379226	5.75	5.56	5.34	5.57	5.57	5.1	6.11	5.77	5.75	5.78	5.64	5.07	6.01	5.61	5.56	5.35	5.97	5.53	5.85	5.58	5.81	5.01	5.42	5.6	6.1	5.82	5.23	5.31	5.92	5.62	5.83	5.5	5.43	6.18	5.92	6	6	6.11	5.74	5.42	5.77	5.79
ENSG00000242485	1	1401909	1407293	-1	p36.33	MRPL20	ILMN_1693352;ILMN_1745214;ILMN_1811866;ILMN_2189424	6.91	6.98	7.4	7.28	7.3	6.83	6.91	6.73	7.4	7.12	6.91	6.47	6.62	7.13	7.32	6.81	7.05	7.32	7.1	7.33	7.53	6.48	7.01	7.28	7.35	6.92	7.36	6.94	6.63	6.74	6.83	6.49	6.5	6.06	6.53	5.87	6.55	6.05	6.08	7.15	7.01	7.09
ENSG00000235098	1	1418420	1421769	-1	p36.33	ANKRD65	ILMN_1708608	4.01	3.53	4.34	4.14	4.75	4.44	5.35	4.21	4.03	4.14	4.53	3.56	3.97	4.5	3.42	4.32	4.9	4.58	4	4.41	4.05	4.89	4.66	4.61	5.18	4.25	3.1	4.9	4.73	5.07	4.2	4.67	5.05	3.5	4.03	4.73	3.37	3.3	4.7	4.99	4.94	3.55
ENSG00000205116	1	1426128	1427787	1	p36.33	TMEM88B	ILMN_1810696	3.77	4.96	4.57	5.11	4.55	4.64	4.69	4.83	4.68	4.26	4.6	4.56	4.6	4.19	4.79	4.66	5.29	4.94	4.69	4.52	4.22	4.97	4.66	4.3	4.76	4.44	4.49	4.77	5.28	5.1	4.75	5.07	4.48	4.03	4.73	4.3	4.43	4.61	4.73	4	4.2	5.19
ENSG00000179403	1	1434861	1442882	1	p36.33	VWA1	ILMN_1660554;ILMN_1773026;ILMN_1781636;ILMN_2289576;ILMN_3201153	4.85	4.44	4.66	4.86	4.87	4.27	4.86	4.37	4.87	4.91	4.64	4.78	4.64	4.69	4.44	4.56	4.54	4.77	4.76	4.39	4.77	4.83	4.86	4.76	4.8	4.68	4.55	4.48	4.65	4.84	4.86	4.78	4.73	4.74	4.59	4.85	5.04	4.53	4.55	4.59	4.96	4.63
ENSG00000215915	1	1449689	1470163	1	p36.33	ATAD3C	ILMN_1780923;ILMN_2231569	4.88	4.51	4.94	4.88	5.16	5.1	4.64	4.52	4.67	4.25	4.68	4.7	5.23	4.62	4.05	5.26	5.17	4.38	4.5	4.43	4.42	4.89	4.84	4.86	4.51	4.93	4.55	4.67	4.92	4.74	4.8	4.87	4.84	4.31	5.07	5.02	4.55	4.88	4.58	4.34	4.83	4.75
ENSG00000160072	1	1471765	1497848	1	p36.33	ATAD3B	ILMN_1652459;ILMN_3241212	6.82	6.44	6.33	6.21	6.5	6.27	6.18	6.13	6.67	6.67	6.73	7.29	7.32	6.16	6.71	6.83	6.52	6.58	7.04	6.56	6.69	6.56	6.08	6.19	6.05	6.44	6.25	6.79	6.6	6.83	6.97	6.87	6.81	6.73	6.49	6.48	6.52	6.88	6.18	6.44	6.29	6.39
ENSG00000197785	1	1512162	1534685	1	p36.33	ATAD3A	ILMN_1738530	5.36	7.12	6.68	7.07	6.67	6.26	6.66	6.49	7.13	6.55	7.78	6.28	7.55	6.96	6.53	6.69	6.62	6.19	8.65	7.26	7.39	6.95	6.84	7.21	7.57	7.22	7.6	7.97	7.6	6.21	7.28	7.42	7.99	6.82	6.88	7.42	7.02	5.96	6.88	6.38	6.82	6.59
ENSG00000205090	1	1534778	1540624	-1	p36.33	TMEM240	ILMN_1748257	4.97	4.81	4.78	4.68	4.61	5.07	4.56	5.11	5.13	4.56	4.93	6.15	4.9	4.94	5.13	4.62	5.34	4.73	5.01	4.86	4.62	5.07	4.69	4.95	5.03	4.7	4.8	4.72	4.82	4.78	4.7	4.87	4.66	4.94	4.54	4.72	4.93	4.64	4.88	4.97	4.95	4.63
ENSG00000160075	1	1541673	1574863	-1	p36.33	SSU72	ILMN_1664956	11.12	11.09	11.48	11.32	11.47	11.14	11.23	11.21	11.25	11.11	11.04	9.11	10.37	11.34	11.62	10.68	11.38	11.17	10.54	11.46	11.26	11.72	10.72	11.45	11.67	11.07	11.03	10.97	10.64	10.02	10.59	11.27	10.9	11.36	9.38	10.7	10.74	9.89	11.61	11.58	11.37	11.38
ENSG00000228594	1	1598012	1600135	-1	p36.33	FNDC10	ILMN_1781677	4.68	4.39	4.28	4.92	4.98	5.05	5.25	5.2	4.94	4.06	5.23	4.77	4.86	4.69	4.85	4.34	4.51	4.32	5.06	4.69	4.92	5.23	5.55	5.05	5.14	5.19	5.19	5.12	4.72	5.03	4.99	5.46	5.42	5.53	5.31	4.71	4.95	5.13	4.48	4.97	5.77	4.63
ENSG00000197530	1	1615415	1630610	1	p36.33	MIB2	ILMN_2282077;ILMN_2385178	7.9	8.59	8.15	8.93	8.59	8.14	8.25	8.32	8.45	8.59	10.13	8.55	8.71	8.91	8.17	7.71	8.92	9.02	8.91	8.58	9.77	9.28	8.99	9.04	9.81	8.81	9.18	9.79	8.51	7.13	9.25	10.02	8.69	10.32	7.69	9.98	8.65	8.32	8.05	9.5	7.56	8.37
ENSG00000189409	1	1632163	1635263	1	p36.33	MMP23B	ILMN_2317701	5.43	6.05	5.3	5.49	5.13	6.32	5.62	5.92	5.6	5.32	5.84	4.57	5.77	4.35	6.59	5.17	6.56	5.12	5.67	5.04	5.4	5.08	4.58	5.38	5.06	5.53	5.22	5.34	4.36	5.06	5.53	6.43	5.65	5.06	5.77	5.33	5.21	5.81	4.9	4.96	5	5.41
ENSG00000248333	1	1635227	1659012	-1	p36.33	CDK11B	ILMN_1765704;ILMN_3243069	7.28	7.65	7.23	7.86	7.73	7.16	7.44	7.33	7.4	7.74	8.1	8.52	7.94	7.59	7.64	7.34	7.73	7.32	7.86	7.47	7.62	7.03	6.87	7.08	7.5	7.23	6.97	7.42	7.63	8.77	8.06	7.44	7.59	7.35	8.38	7.5	7.68	7.92	7.32	7.53	7.11	7.42
ENSG00000008128	1	1702379	1724357	-1	p36.33	CDK11A	ILMN_1655871	5.45	5.2	5.14	4.93	4.69	5	5.28	4.81	5.2	5.37	6.08	6.22	5.81	5.46	4.6	5.22	5.66	5.02	6.12	5.78	5.32	5.35	5.27	4.62	4.49	5.11	4.81	4.92	5.85	6.55	6.45	5.14	6.07	5.78	6.04	5.63	5.77	6.71	5.23	5.66	5.56	5.52
ENSG00000215790	1	1724838	1745999	-1	p36.33	SLC35E2A	ILMN_1651209	4.91	5.24	5.71	5.34	5.6	5.36	5.35	6.19	5.57	5.64	5.88	5.8	5.3	5.35	4.8	5.17	5.6	5.05	4.38	5.24	5.97	5.09	5.97	5.19	4.8	5.8	5.42	5.52	5.29	5.64	5.45	5.19	5.18	5.98	5.49	5.2	5.35	4.7	5.54	5.43	5.77	5.85
ENSG00000008130	1	1751232	1780457	-1	p36.33	NADK	ILMN_1758963	5.73	6.91	6.3	6.59	6.79	6.69	6.4	6.73	6.4	6.51	7.7	6.98	6.51	7.58	7	7.25	6.87	6.31	6.98	6.8	6.07	6.57	6.6	7.5	7.17	6.54	7.15	6.89	6.86	8.47	6.52	7.08	7.19	6.35	8.38	7.08	6.19	6.69	7.28	6.82	6.76	6.7
ENSG00000078369	1	1785285	1891117	-1	p36.33	GNB1	ILMN_1760320	11.62	11.51	11.32	11.36	11.32	11.61	11.76	11.69	11.38	11.4	11.43	10.33	11.35	11.78	11.85	11.19	11.85	11.44	11.25	11.36	11.26	11.6	11.3	11.6	11.54	11.24	11.46	11.32	11.17	11.16	10.98	11.76	11.01	11.1	11.66	11	10.92	11.19	11.93	11.48	11.88	11.7
ENSG00000169885	1	1915108	1917296	1	p36.33	CALML6	ILMN_1739162	4.84	4.98	4.54	4.87	4.48	5.02	4.48	4.07	4.92	4.51	4.98	4.33	4.09	3.64	4.88	4.36	4.62	5.22	4.67	4.57	5.16	4.46	5.16	4.39	4.42	5.32	4.18	4.45	4.41	5.1	5.02	4.83	5.09	5.05	4.6	4.55	4.47	4.45	4.88	4.98	5.34	5.07
ENSG00000178821	1	1917590	1919279	-1	p36.33	TMEM52	ILMN_1668246	4.7	5.4	4.36	4.85	5.26	4.87	5.12	4.85	5.43	4.92	4.95	6.48	4.47	5.29	5.17	5.57	4.45	4.95	5.34	5.2	4.93	4.7	4.68	5.18	4.76	5.29	4.49	5.13	4.24	4.9	5.21	5.15	5.15	4.41	5.09	5.21	4.99	5.19	4.29	4.91	4.94	5.33
ENSG00000142609	1	1921951	2003837	-1	p36.33	CFAP74	ILMN_1687100;ILMN_1749317;ILMN_1763521;ILMN_1794528;ILMN_2415979	6.18	6.23	6.3	6.13	5.98	6.28	6.29	6.19	6.13	6.01	6.36	6.59	6.04	6.34	6.3	6.29	6.08	6.09	6.16	6.24	6.28	5.97	5.89	6.41	6.34	6.36	6.26	6.06	6.08	6.16	6.26	6.17	6.3	5.73	6.45	6.34	6.31	6.3	6.26	6.33	6.03	6.15
ENSG00000187730	1	2019329	2030758	1	p36.33	GABRD	ILMN_1779742	4.94	4.49	4.48	3.89	3.92	4.22	3.46	4.52	3.85	5.35	4.51	5.08	3.83	4.34	4.45	4.42	4.38	4.63	3.7	3.88	4.4	4.59	4.65	3.59	4.37	4.16	4.83	3.88	4.1	4.01	4.35	4.21	4.14	4.04	4.59	4.01	4.03	4.86	4.57	4.51	4.72	4.19
ENSG00000067606	1	2050411	2185395	1	p36.33	PRKCZ	ILMN_1662155;ILMN_1697267;ILMN_1775050;ILMN_2253286;ILMN_2386982	5.92	6.29	6.2	5.99	5.89	6.07	6.03	5.86	5.92	6.02	6.24	5.58	5.84	6.05	6.12	6.13	6.03	5.8	5.25	5.9	6.07	5.77	5.88	5.93	6.16	6.21	5.84	6	6.15	5.27	6.05	6.29	6.28	5.94	5.51	6.26	6.17	6.05	6.17	6.14	5.72	5.88
ENSG00000162585	1	2184461	2212720	-1	p36.33	FAAP20	ILMN_1896703;ILMN_2097790;ILMN_3182422;ILMN_3235239	5.95	6.48	6.42	6.68	6.72	6.6	6.34	6.44	6.59	6.74	6.75	5.52	6.37	6.68	6.19	6.16	6.48	6.18	6.81	6.72	6.99	6.62	6.62	6.58	6.7	6.38	6.68	6.51	6.56	5.99	6.77	6.51	6.79	6.42	6.04	6.77	6.36	6.07	6.64	6.6	6.43	6.08
ENSG00000157933	1	2228319	2310213	1	p36.33	SKI	ILMN_1710598	5.79	6.04	5.85	5.7	6.23	5.61	5.54	5.82	6.01	6.48	6.37	7.55	6.54	6.17	6.32	6.37	6.2	6.52	6.26	5.98	6.55	5.65	6.06	6.11	6.61	6.06	5.61	5	6.07	5.94	5.96	6.12	6.26	5.93	5.84	6.41	5.86	6.77	5.98	6.14	6.48	6.06
ENSG00000116151	1	2321253	2391707	-1	p36.32	MORN1	ILMN_1655161	4.47	4.26	4.5	3.59	5.25	4.26	4.84	4.53	4.87	3.92	4.5	4.71	4.75	3.53	4.57	4.64	4.29	4.85	4.23	3.7	5.62	5.26	4.67	4.66	4.24	5.29	4.87	4.28	4.26	4.68	4.88	4.45	4.95	4.73	4.78	5.23	4.23	4.48	4.29	4.15	4.32	4.51
ENSG00000157916	1	2391775	2405442	1	p36.32	RER1	ILMN_1812067;ILMN_3251317	7.28	7.45	7.3	7.44	7.2	7.1	7	6.45	6.61	7.03	7.44	5.53	6.25	7.73	7.59	6.71	7.23	6.78	6.75	6.43	7.16	6.42	6.49	7.1	7.35	7.21	7.58	7.77	6.87	5.84	6.54	7.24	6.83	6.5	5.81	6.82	7.07	6.43	6.55	7.32	7.27	7.49
ENSG00000157911	1	2403964	2413797	-1	p36.32	PEX10	ILMN_1665679;ILMN_1760933;ILMN_2315289	5.55	5.65	5.45	5.87	5.76	5.2	5.68	5.8	5.69	5.5	5.37	5.18	5.4	6	5.52	5.59	5.64	5.55	6.01	5.81	5.72	5.83	5.36	5.73	6.06	5.63	5.62	5.63	5.7	5.38	5.74	5.85	5.61	5.78	5.24	5.49	5.53	5.78	5.76	5.84	5.93	5.51
ENSG00000149527	1	2425980	2505532	1	p36.32	PLCH2	ILMN_1748410;ILMN_2061565	6.48	6.74	6.72	6.93	6.89	6.83	7.06	7.09	6.6	7.15	6.45	5.59	6.25	6.02	7.29	5.46	7.27	5.5	6.43	5.32	5.88	6.31	5.59	6.28	6.22	6.72	6.4	5.87	6.34	4.97	5.31	6.6	5.24	5.89	5.67	6.13	5.95	4.97	5.33	5.7	6.14	6.46
ENSG00000157881	1	2508537	2526611	-1	p36.32	PANK4	ILMN_1743910	6.78	6.88	6.93	7.22	7.71	7.07	7.33	6.92	6.89	6.79	6.54	5.4	6.28	6.68	6.14	7.07	6.23	6.94	5.31	7.04	6.85	6.18	7.33	6.59	7.17	5.8	6.7	7.26	6.47	6.1	6.49	5.83	5.57	5.49	7.24	6.25	7.22	6.39	6.31	6.85	6.57	6.8
ENSG00000197921	1	2528745	2530263	-1	p36.32	HES5	ILMN_1794742	4.09	5.1	4.03	4.62	4.24	5.27	5.28	5.03	4.54	3.88	4.17	4.79	5.5	5.11	4.41	4.97	4.68	4.77	5.57	6.46	4.75	4.3	4.85	5.05	4.89	5.26	5.27	6.3	5.04	5.03	5.39	4.31	4.96	5.2	4.76	4.8	5.88	4.86	5.16	4.94	4.37	4.79
ENSG00000157873	1	2555639	2565382	1	p36.32	TNFRSF14	ILMN_1697409;ILMN_3200885	8.34	8.83	8.66	8.58	8.79	8.67	8.44	8.57	8.73	8.66	8.67	8.29	8.14	8.63	8.64	8.75	8.75	8.66	7.98	8.79	8.84	8.08	8.71	8.73	8.46	8.39	8.12	8.24	8.53	7.97	8.66	8.4	8.26	8.02	8.1	8.49	8.8	7.74	8.08	8.01	8.69	8.43
ENSG00000157870	1	2586491	2591469	1	p36.32	PRXL2B	ILMN_3243682	6.23	6.84	7.1	7.03	6.92	6.84	7.34	7.23	6.36	6.71	6.61	4.67	6.03	6.66	5.52	6.17	6.14	6.91	7.84	7.19	6.66	6.49	7.28	7.18	7.42	7.07	7.86	7.94	7.06	5.69	7.05	6.86	6.76	6.01	5.78	7.28	6.46	5.85	7.14	6.43	6.41	6.32
ENSG00000142606	1	2590639	2633016	-1	p36.32	MMEL1	ILMN_1718488;ILMN_2151241	4.68	4.8	5.02	4.75	4.94	4.49	4.46	4.51	4.47	5.15	4.18	4.58	5	4.81	4.57	4.77	4.68	5.48	4.96	4.65	5.43	4.48	5.62	6.33	4.36	5.2	6.68	4.96	4.37	5.09	3.96	4.3	4.71	4.53	5	4.84	4.93	4.31	5.26	5.44	5.12	4.84
ENSG00000215912	1	2635976	2801717	-1	p36.32	TTC34	ILMN_1665092;ILMN_1717406;ILMN_3203551;ILMN_3286353	5.2	4.46	4.89	4.96	4.65	4.8	4.87	4.69	4.96	4.68	4.45	4.72	4.83	4.62	4.65	4.7	4.75	4.91	5.22	4.96	4.88	4.66	4.71	5.09	5.25	4.96	4.8	4.58	4.71	5.07	4.85	4.88	4.96	4.89	4.62	4.66	5.03	4.8	4.98	4.53	4.52	4.41
ENSG00000169717	1	3021467	3022903	1	p36.32	ACTRT2	ILMN_1776442;ILMN_3241416	4.74	4.7	4.26	4.46	4.59	4.66	4.4	4.45	4.74	4.55	4.99	4.99	4.84	4.59	4.75	4.66	4.94	4.64	4.65	4.9	4.77	4.96	4.59	4.3	4.84	4.6	4.73	4.82	4.74	4.08	4.92	4.67	4.93	5.12	4.61	4.56	4.65	4.56	4.79	4.47	4.5	3.96
ENSG00000142611	1	3069168	3438621	1	p36.32	PRDM16	ILMN_1655387;ILMN_1674579;ILMN_1697631;ILMN_1784094;ILMN_2343264	4.21	4.43	4.69	4.22	4.34	4.48	4.54	4.33	4.75	4.48	4.58	4.98	4.48	4.34	4.45	4.46	4.69	4.68	4.25	4.72	4.71	4.19	4.6	4.6	4.33	4.18	4.47	4.64	4.41	4.74	4.42	4.39	4.59	4.67	4.32	4.69	4.58	4.38	4.57	4.46	4.44	4.45
ENSG00000130762	1	3454665	3481113	1	p36.32	ARHGEF16	ILMN_1669928	4.84	4.96	5.11	4.32	5.17	3.78	3.99	4.74	4.38	4.88	4.78	5.02	4.71	4.94	5.06	4.6	3.85	6.09	4.24	4.63	5.29	6.13	6.03	6.12	5.8	5.5	5.59	6.02	4.23	5.34	6.3	5.7	4.62	5.61	4.53	5.15	5.52	6.93	4.88	4.94	4.21	4.9
ENSG00000162591	1	3487951	3611508	-1	p36.32	MEGF6	ILMN_3241441	6.94	7.12	7.48	7.1	7.38	7.78	7.48	7.32	7.51	7.2	7.13	6.09	8.21	6.5	6.05	7.68	5.62	7.36	5.09	5.89	6.75	7.92	8.23	7.76	6.53	7.14	7.32	6.69	6.76	5.21	8.32	6.35	6.05	7.93	5.02	7.96	8.01	6.92	7.49	5.67	7.16	6.51
ENSG00000158109	1	3625015	3630127	1	p36.32	TPRG1L	ILMN_1727479	10.82	10.34	10.66	10.27	10.27	10.68	11.4	11.13	10.78	10.25	10.07	9.35	9	10.47	10.72	10.12	10.77	10.93	8.69	10.26	10.68	10.5	10.83	10.72	10.27	9.69	10.09	9.87	10.2	9.43	10.2	10.03	10.39	9.68	8.91	9.74	10.43	9.64	10.78	10.01	11.39	10.42
ENSG00000116213	1	3630767	3652761	-1	p36.32	WRAP73	ILMN_1711166	7.97	8.63	8.22	8.13	8.15	8.46	8.34	8.44	8.17	8.34	8.57	7.84	8.77	8.91	8.42	8.01	8.52	8.4	8.27	8.28	8.05	8.27	10.32	8.91	8.75	8.28	8.42	8.4	8.63	9.6	8.1	8.41	9.79	8.54	8.3	8.75	8.7	8.07	8.38	9.12	8.26	8.41
ENSG00000078900	1	3652516	3736201	1	p36.32	TP73	ILMN_1778188	4.57	3.84	3.89	4.63	4.16	4.41	4.05	4	4.8	4.26	4.14	4.7	3.08	3.5	4.16	4.24	4.03	2.98	4.03	4.12	4.66	4.44	4.21	4.07	5.16	3.9	2.9	4.76	3.46	4.38	2.92	3.68	3.22	4.4	4.35	4.24	4.2	4.36	4.18	4.03	4.94	4.82
ENSG00000162592	1	3746460	3771645	1	p36.32	CCDC27	ILMN_1811167	5.41	5.39	5.73	5.5	5.7	5	5.32	5.31	5.23	4.99	5.49	6.02	5.34	4.84	5.28	4.93	5.52	5.18	5.03	4.41	5.56	5.17	4.97	5.59	5.41	5.03	4.94	5.57	5.29	4.98	5.45	5.24	4.82	5.05	4.76	4.77	5.14	5.43	5.06	5.34	5.29	5.35
ENSG00000235169	1	3772761	3775982	1	p36.32	SMIM1	ILMN_1749834	6.25	6.5	6.95	7.17	7.18	6.18	6.14	5.59	6.66	6.98	6.45	6.95	5.46	6.22	6.48	8.6	6.23	6.13	4.91	6.26	7.97	6.4	5.92	5.54	5.4	6.02	5.43	5.96	6.43	6.64	5.49	7.31	6.2	6.24	6.38	7.46	6.17	5.63	6.08	5.55	5.69	6.05
ENSG00000130764	1	3778559	3796498	-1	p36.32	LRRC47	ILMN_1668484	8.02	8.34	8.32	8.33	8.34	8.09	8.36	8.05	8.05	8.24	8.48	7.84	7.3	8.29	8.45	7.9	8.39	7.81	8.31	8.55	7.88	7.68	8.75	8.45	8.65	7.96	8.82	8.52	8.31	8.42	8.05	8.12	8.01	7.57	7.96	8.13	8.31	7.68	8.02	8.37	8.56	8.65
ENSG00000116198	1	3812086	3857214	-1	p36.32	CEP104	ILMN_1681123;ILMN_2228453	5.23	6.01	5.48	5.71	5.34	5.62	5.58	5.19	5.5	5.09	6	5.35	5.53	5.86	5.53	5.47	5.32	5.56	5.73	5.31	5.73	5.55	5.16	5.65	5.37	5.78	5.82	6.07	5.75	5.29	5.46	5.47	5.35	5.31	5.23	5.78	5.44	5.87	5.61	5.8	5.51	5.83
ENSG00000169598	1	3857267	3885429	1	p36.32	DFFB	ILMN_1678962;ILMN_2384133	5.95	6.29	6.28	6.03	5.82	5.76	5.99	5.95	5.51	5.96	5.99	4.32	5.27	6.11	5.99	5.72	6	5.74	5.64	6.07	6.22	5.64	6.17	5.8	5.78	5.91	6.24	5.96	5.87	5.41	5.74	5.68	5.72	5.27	5.1	5.69	5.38	5.44	5.91	6.03	6.27	6.33
ENSG00000198912	1	3889125	3900293	-1	p36.32	C1orf174	ILMN_3236244	8.29	8.84	8.45	8.43	8.35	8.45	8.25	8.23	8.73	8.71	7.81	8.14	8.25	8.1	8.77	8.24	8.72	8.47	8.82	8.23	8.31	7.95	8.15	8.18	8.47	8.1	8.81	8.73	8.62	8.9	8.98	8.6	8.39	8.32	8.51	8.94	8.83	8.41	8.25	8.19	8.11	8.67
ENSG00000196581	1	4654609	4792534	1	p36.32	AJAP1	ILMN_1723521;ILMN_2242299;ILMN_2312764	4.94	4.75	4.72	5.05	5.04	4.34	4.35	5.11	4.59	4.35	4.93	5.11	4.74	4.75	4.71	4.94	4.88	5.05	4.67	4.76	5.27	5.11	4.85	5.25	4.82	4.53	4.89	5.09	4.54	4.66	4.69	4.68	4.87	4.79	4.86	4.9	4.87	4.66	4.92	4.47	4.89	4.9
ENSG00000131697	1	5862811	5992473	-1	p36.31	NPHP4	ILMN_1808417;ILMN_2219512	4.84	5.78	5.83	5.79	5.56	5.94	5.79	5.43	5.48	5.79	6.64	4.7	5.52	6.31	5.79	5.83	5.41	5.28	6	6.29	6.31	5.54	6.19	5.87	5.98	5.73	5.95	6.36	5.68	5.1	6.31	6.6	6.02	5.41	5.63	5.56	6.4	5.49	5.84	6.27	5.76	5.49
ENSG00000069424	1	5990927	6101193	1	p36.31	KCNAB2	ILMN_1725496;ILMN_2342762	5.84	5.82	5.71	5.82	5.75	5.71	5.79	5.64	6.02	5.59	5.98	5.68	5.76	5.76	5.82	5.48	5.64	5.78	5.94	5.61	6.16	5.84	5.78	5.53	5.75	5.6	5.58	5.55	5.75	5.51	6.14	5.78	5.91	5.6	5.43	5.55	5.71	5.12	5.26	5.42	6.07	5.69
ENSG00000116254	1	6101787	6180321	-1	p36.31	CHD5	ILMN_1698148	5.3	4.84	5.12	4.85	5.14	4.62	4.98	4.79	5.01	5	5.18	4.51	4.96	5.6	5.06	4.64	5.05	5.36	5.03	5.32	5.06	5.05	5.12	5.3	5.23	5.25	4.44	4.61	5.03	4.73	5.2	5.06	5.66	4.67	4.77	4.77	5.09	4.91	4.93	4.76	4.8	4.49
ENSG00000116251	1	6185020	6209389	-1	p36.31	RPL22	ILMN_2079386;ILMN_3224860	9.3	9.74	9.75	9.65	9.84	9.4	9.49	9.47	9.54	9.82	9.49	9.36	9.34	9.68	8.54	10	8.78	9.77	8.81	10.06	10.66	9.77	10.02	9.64	9.52	9.57	9.84	10.29	10.13	8.76	9.8	9.54	10	9.49	8.27	10	10.1	8.43	9.5	8.43	9.63	10.08
ENSG00000158286	1	6205475	6221299	1	p36.31	RNF207	ILMN_1727916;ILMN_1789058;ILMN_3237503	4.57	4.84	5.21	4.98	4.81	4.99	5.32	4.96	4.61	4.9	4.54	4.56	4.63	5.05	4.52	4.87	5.04	4.99	5.04	5.33	4.91	4.76	4.9	4.95	4.85	5.33	4.74	4.67	4.99	4.55	5.04	5.52	4.64	4.94	4.64	5.7	4.84	5.15	5.09	4.77	4.71	4.56
ENSG00000116237	1	6221193	6235972	-1	p36.31	ICMT	ILMN_1723021;ILMN_1744500	5.68	5.76	5.84	5.85	5.35	5.89	5.71	5.79	5.84	5.72	5.41	4.84	5.69	5.82	6.2	5.6	6.08	5.71	5.77	6.33	5.91	5.39	6.05	6.25	6.41	5.02	6.33	5.76	5.17	5.63	5.45	6.18	5.73	5.18	4.79	5.2	5.11	5.09	5.8	5.75	5.84	6.44
ENSG00000158292	1	6247353	6261098	-1	p36.31	GPR153	ILMN_2146495	5.12	5.64	5.29	4.99	5.37	4.99	5.22	5.26	5.61	5.32	5.81	5.33	5.42	5.66	5.63	5.32	4.76	5.58	5.43	5.64	5.29	5.26	5.61	5.96	5.25	5.11	5.07	5.55	5.58	5.41	5.02	5.2	5.47	5.13	5.22	5.53	5.54	5.27	5.35	5.2	5.23	5.42
ENSG00000097021	1	6264269	6394391	-1	p36.31	ACOT7	ILMN_1719178;ILMN_1728883;ILMN_1740265;ILMN_1784756;ILMN_1788078;ILMN_2252621;ILMN_2332250	5.49	5.65	5.34	5.68	5.32	5.43	5.58	5.44	5.68	5.72	5.69	5.08	5.59	5.19	5.75	5.8	5.65	5.31	6.07	5.5	5.17	5.44	5.29	5.24	5.38	5.57	5.53	5.43	5.09	5.19	5.54	5.41	5.58	5.38	5.44	5.4	5.06	5.57	5.39	5.66	5.24	5.07
ENSG00000069812	1	6412418	6424670	-1	p36.31	HES2	ILMN_1709870;ILMN_2094266	4.39	4.19	4.13	4.14	4.43	4.31	4.42	5.47	4.85	4.73	4.85	4.68	4.47	4.19	4.68	4.88	5.13	5.02	4.72	4.62	4.58	4.26	4.4	4.32	4.57	4.53	4.65	4.86	4.72	4.51	4.92	4.74	4.11	4.88	4.01	4.3	4.07	4.42	4.95	4.91	4.74	4.75
ENSG00000187017	1	6424776	6461367	1	p36.31	ESPN	ILMN_1806710	4.49	4.6	4.97	4.83	4.62	4.92	4.85	4.88	5.11	5.25	6.17	4.57	4.72	4.06	4.48	4.61	4.4	4.99	5.46	4.84	4.83	4.7	4.95	4.74	5.14	4.79	5.08	5.07	4.85	5.14	4.92	6.44	4.8	4.49	4.83	5.33	5.25	4.94	5.39	5.31	4.51	5.01
ENSG00000215788	1	6460786	6466195	-1	p36.31	TNFRSF25	ILMN_1765109	10.48	10.46	10.4	10.87	10.78	10.7	10.89	10.67	10.63	10.87	10.74	10.9	9.99	10.64	8.88	10.89	8.78	10.26	10.09	10.69	10.67	9.67	11.01	10.31	10.29	10.81	10.96	10.59	11.56	9.4	11.1	11.1	9.64	10.29	10.99	11.8	10.87	9.1	10.62	7.96	10.79	10.05
ENSG00000171680	1	6466092	6520061	-1	p36.31	PLEKHG5	ILMN_1738680;ILMN_1784477;ILMN_2297644;ILMN_2358801	4.65	4.77	4.55	4.24	4.3	4.87	4.92	4.62	5.07	4.85	4.55	4.78	4.49	4.69	4.32	4.58	4.59	4.45	4.93	4.54	4.68	4.49	4.67	4.88	4.73	4.49	4.96	4.73	4.43	4.71	4.28	4.89	4.64	4.75	4.86	4.67	4.71	4.26	4.48	4.43	4.81	4.45
ENSG00000162408	1	6521347	6554513	-1	p36.31	NOL9	ILMN_1761181	4.79	5.4	5.66	5.29	5.34	5.84	5.91	5.37	4.93	5.73	5.98	5.64	5.38	5.26	4.81	5.54	5.24	5.46	5.43	5.88	5.97	5.95	5.86	5.57	5.08	5.62	5.5	6.13	6.32	5.73	6.13	5.61	6.25	6.43	5.52	6.13	6.44	5.72	5.88	4.99	5.86	5.6
ENSG00000173662	1	6555307	6579755	1	p36.31	TAS1R1	ILMN_1805197	4.54	4.55	4.54	4.1	4.89	4.4	4.35	3.74	4.45	5.57	2.55	3.99	4.49	4.36	3.46	3.83	4.61	4.42	4.31	4.36	4.47	4.93	4.83	4.56	3.79	4.14	4.73	4.13	3.92	4.55	4	4.78	4.09	7.9	4.33	4.18	5.27	5.07	4.58	4.91	4.08	4.05
ENSG00000204859	1	6579994	6589280	1	p36.31	ZBTB48	ILMN_1801101	7.97	7.99	8.02	8.17	8.01	7.96	8.19	8.33	7.78	7.78	8.32	7.71	7.63	7.86	7.95	7.86	7.85	7.88	7.13	8.31	8.25	7.99	7.6	7.7	8.45	7.62	9.1	8.43	7.4	8.46	8.21	7.71	7.17	8.44	7.73	8.05	7.31	7.37	7.94	8.1	8.33	7.98
ENSG00000162413	1	6590724	6614607	-1	p36.31	KLHL21	ILMN_1692785	6.69	6.64	6.75	6.99	6.94	6.85	7.33	7.24	7.05	6.92	6.24	8.63	7.92	6.83	6.69	6.76	7.05	6.88	6.49	7.18	6.29	7.01	6.92	6.61	6.87	6.81	7.55	6.64	7.1	7.89	7.36	7.92	6.66	8.85	6.99	7.46	7.32	8.9	6.35	6.65	7.01	7.01
ENSG00000116273	1	6613731	6624030	1	p36.31	PHF13	ILMN_1761560	7.65	8.08	7.87	8.09	8.24	7.93	8.14	7.44	7.54	7.99	7.44	7.19	7.37	7.59	7.94	7.44	7.79	7.55	7.41	7.85	7.31	7.04	7.4	6.91	7.81	7.18	8.41	7.39	7.99	8.73	7.81	7.59	8	7	9.47	10	7.95	8.72	7.41	7.72	7.41	7.7
ENSG00000041988	1	6624866	6635586	1	p36.31	THAP3	ILMN_1766128	5.12	5.23	5.07	5.77	5.21	5.65	5.25	5.73	5.3	5.36	4.88	5.18	5.37	5.03	5.5	5.14	4.92	5.31	4.98	4.96	4.98	5.26	5.06	5.63	5.3	5.25	5.53	5.32	5.89	5.88	5.74	5	5.5	4.96	5.69	5.58	6.15	4.94	5.12	5.46	5.76	5.65
ENSG00000007923	1	6634168	6701924	-1	p36.31	DNAJC11	ILMN_1747903	4.99	5.18	5.53	5.69	5.98	5.49	5.34	5.41	5.18	5.51	5.21	4.64	4.9	4.95	4.88	5.24	4.84	5.22	5.3	5.21	4.98	4.76	5.2	4.89	4.26	5.54	5.5	5.41	5.49	5.06	5.2	5.2	4.92	5.77	5.24	5.76	5.82	4.97	5.97	5.78	5.91	5.81
ENSG00000171735	1	6785454	7769706	1	p36.31	CAMTA1	ILMN_1661940	5.95	5.58	6.3	5.8	5.62	5.95	5.64	5.62	5.96	6.27	9.25	5.3	5.1	8.53	5.64	4.81	5.52	4.61	4.84	8.06	7.49	4.48	5.16	6.81	8.37	7.2	5.01	9.21	6.71	4.57	5.17	7.07	5.71	4.74	4.87	4.9	4.35	5.24	6.85	5.32	8.16	8.18
ENSG00000049245	1	7771296	7781432	1	p36.23	VAMP3	ILMN_1714527	8.29	8.38	8.1	8	8.01	8.51	8.44	8.46	8.46	8.36	8.25	8.7	9.3	8.42	8.37	8.04	8.56	8.6	8.81	8.13	8.3	9.32	8.08	8.66	7.85	8.31	8.34	8.06	9.28	9.85	8.99	9.31	10.25	9.32	9.55	9.15	9.45	9.76	9.68	7.68	8.36	8.61
ENSG00000049246	1	7784320	7845177	1	p36.23	PER3	ILMN_1660986	5.85	4.9	5.16	6.15	5.66	6.46	6.02	6.35	5.53	5.81	5.56	5.25	5.13	6.35	5.62	5.51	6.05	5.86	5	6.08	6.12	6.22	6	6.18	5.15	6.08	5.37	5.19	6.21	5.13	5.59	7.25	6.35	6.55	5.4	5.3	5.93	5.37	6.16	5.78	7.5	6.99
ENSG00000049247	1	7843083	7853512	-1	p36.23	UTS2	ILMN_1671818;ILMN_1732198;ILMN_1775780;ILMN_2236625	5.54	5.13	5.38	5.35	5.62	5.24	5.15	5.01	5.89	5.56	4.86	5.39	5.16	5.41	6.44	5.05	5.67	4.94	5.23	4.84	5.29	5.03	4.53	5.13	7.18	5.29	5.09	5.01	5.03	5.28	4.96	5.37	4.75	5.42	5.12	5.07	5.04	6.64	5.07	5.46	4.95	5.03
ENSG00000049249	1	7915894	7943165	-1	p36.23	TNFRSF9	ILMN_1813379	5.82	5.57	5.01	4.94	5.6	4.88	4.84	5.82	5.78	5.57	4.92	5.31	4.38	5.2	7.34	5.19	5.81	5.25	5.09	5.11	4.52	4.85	4.3	4.98	4.97	5.38	5.05	4.85	4.23	5.32	4.91	5.28	4.99	4.58	5.67	4.81	5.75	5.98	5.02	5.34	5.66	4.97
ENSG00000116288	1	7954291	7985505	1	p36.23	PARK7	ILMN_1744713	10.56	10.8	11.37	11.16	11.15	10.61	10.66	10.78	11.06	10.87	10.49	10.02	10.62	11.1	11.22	10.6	11.19	11.18	11.53	11.08	11.03	10.52	11.02	11.31	11.33	11	11.52	11.52	10.56	10.2	10.7	10.53	11.15	11.01	10.19	10.32	10.4	9.47	10.81	11.47	10.83	10.91
ENSG00000116285	1	8004404	8026309	-1	p36.23	ERRFI1	ILMN_1665510	5.47	4.93	4.75	5.34	4.82	5.9	4.81	5.1	5.74	6.22	4.4	4.14	4.19	5.42	6.23	4.23	6	4.87	4.61	4.34	4.17	8.33	4.63	5.34	4.6	4.14	4.22	4.17	4.68	5.91	4.45	5.75	4.15	6.52	5.41	4.49	5.37	8.71	5.55	4.96	4.59	5.72
ENSG00000162426	1	8317826	8344167	1	p36.23	SLC45A1	ILMN_2324162	5.64	5.06	5.8	5.94	5.25	5.83	5.55	5.55	4.94	5.1	4.61	5.26	4.74	5.77	5.09	5.27	5.23	5.22	4.8	4.9	4.75	5.42	5.38	5	4.96	5.5	5.47	5.23	4.79	5.07	4.59	5.5	4.44	5.74	4.99	4.82	5.67	5.11	5.37	5.21	5.51	5.5
ENSG00000142599	1	8352397	8848921	-1	p36.23	RERE	ILMN_1802380;ILMN_2250126;ILMN_2327795	7.42	6.89	7.33	6.87	6.98	7.32	7.13	7.24	7.36	7.14	7.19	7.36	7.17	7.37	6.39	7.16	6.28	7.01	6.43	6.35	6.35	7.11	6.58	6.49	6.74	7.25	6.7	5.87	6.98	7.22	6.63	7.41	7.36	6.87	6.61	7.48	6.85	6.89	7.45	7.19	6.49	6.58
ENSG00000074800	1	8861000	8879190	-1	p36.23	ENO1	ILMN_1710756	12.12	12.37	12.58	12.22	12.12	12.34	12.61	12.42	11.98	11.92	12.03	11.65	12.04	12.41	12.09	11.96	12.03	12.26	13.49	12.28	11.99	12.28	12.1	12.55	12.61	12.48	13.4	12.92	12.49	12.18	12.12	12.7	12.65	13.13	13.07	12.06	11.77	11.87	13.18	13.51	13.14	12.22
ENSG00000131686	1	8945867	8975092	1	p36.23	CA6	ILMN_1708790	5.94	5.75	5.63	5.22	5.85	5.11	5.06	4.46	5.02	5.16	4.92	5.5	5.2	4.26	5.02	5.22	4.85	5.75	8.7	4.48	4.8	5.66	4.99	6.08	6.03	5.19	7.65	6.23	5.51	4.92	5.39	4.41	5.17	6.4	4.67	5.39	5.2	5.52	4.93	6.43	5.81	4.72
ENSG00000197241	1	9003300	9026345	-1	p36.23	SLC2A7	ILMN_1707370	3.98	4.6	4.61	4.47	5.09	3.71	4.23	4.59	4.94	4.58	4.89	4.71	4.53	4.59	4.35	3.52	4.23	5.05	4.62	4.17	4.78	4.71	4.69	4.74	4.56	4.45	5.53	4.97	4.22	4.44	4.84	4.62	4.58	4.52	4.29	4.66	3.93	4.27	4.64	5.16	3.98	4.71
ENSG00000142583	1	9035106	9088478	-1	p36.23	SLC2A5	ILMN_1671337	5.94	6.21	5.23	5.9	7.91	5.44	5.79	6.16	5.09	5.06	5.33	5.73	5.31	5.35	5.28	4.86	5.12	4.77	5.06	5.15	4.84	7.96	5.29	5.86	5.27	5.24	5.32	4.97	5.9	8.62	5.39	7.01	7.46	5.49	7.26	5.85	5.56	5.92	5.25	5.6	4.77	5.4
ENSG00000180758	1	9100305	9129102	-1	p36.22	GPR157	ILMN_1654703	4.75	4.78	4.47	4.96	5.13	4.79	4.95	5.06	5.04	5.35	4.59	5.02	4.75	4.54	5.27	4.51	4.19	4.57	4.33	4.47	4.81	4.42	4.75	5.29	4.85	4.47	4.15	4.83	4.95	4.86	4.68	4.4	4.46	3.22	4.51	3.45	4.51	3.36	4.1	4.61	4.82	4.99
ENSG00000049239	1	9234775	9271337	1	p36.22	H6PD	ILMN_1721136;ILMN_2198823	5.46	4.93	5.54	5.23	5.8	5.38	5.66	5.26	5.07	5.46	5.84	4.58	5.16	5.56	5.52	4.54	5.22	5.15	4.66	5.33	5.56	5.02	5.33	5.24	5.33	5.41	5.78	5.44	5.34	5.33	4.92	5.6	5.29	4.77	5.01	5.48	5.34	5.01	5.83	5.33	5.57	5.32
ENSG00000171621	1	9292894	9369532	1	p36.22	SPSB1	ILMN_1714170	4.82	5.91	5.2	5.51	4.82	5.06	5.45	5.04	5.66	5.65	4.24	4.26	4.66	4.6	5.56	4.82	5.66	4.91	4.52	4.99	4.59	4.41	4.86	5.72	6.22	5.1	4.32	4.16	5.51	4.95	4.69	6.04	4.91	5.19	6.6	5.41	5.03	5.13	5.09	5.45	4.91	5.09
ENSG00000171612	1	9539465	9585173	1	p36.22	SLC25A33	ILMN_1685974;ILMN_1697802	5.22	5.89	5.17	5.89	5.69	5.82	5.38	5.53	5.82	5.96	5.91	6.04	7.85	6.09	5.22	6.6	5.48	7.06	7.22	5.81	5.99	6.7	6.63	7.55	6.99	5.83	5.78	6.25	5.71	6.19	6.96	6.94	6.64	6.62	5.96	6.67	7.43	7.69	7.89	6.99	6.06	5.77
ENSG00000188807	1	9588911	9614877	1	p36.22	TMEM201	ILMN_1738420;ILMN_1749376	4.44	4.28	4.56	4.59	4.8	5.02	5.04	4.68	4.41	4.9	4.59	4.54	5.51	4.39	4.47	4.51	4.21	5.11	5.06	4.12	4.5	4.29	4.81	4.47	4.31	4.51	4.69	4.81	5.06	4.7	4.8	5.13	4.96	4.71	4.45	4.65	4.91	5.11	4.79	4.58	4.5	4.42
ENSG00000171608	1	9651731	9729114	1	p36.22	PIK3CD	ILMN_1766275	9.36	9.44	9.76	9.42	9.83	9.65	9.63	9.55	9.53	9.32	10.46	8.84	9.88	10.18	9.54	9.66	8.94	10.16	9.23	9.84	9.8	8.64	9.75	9.81	10.72	10.18	9.61	9.86	9.11	8.7	9.51	9.55	9.69	9.28	8.45	10.14	9.12	8.61	9.39	9.88	9.68	9.32
ENSG00000171603	1	9728926	9823984	-1	p36.22	CLSTN1	ILMN_1717138;ILMN_1720181;ILMN_2415179	7.1	7.2	7.27	7.01	6.81	6.89	6.87	7.12	6.78	7.05	6.63	5.98	6.74	6.87	7.08	6.66	7.18	6.8	6.61	6.83	7.02	6.66	6.86	6.92	6.72	6.94	6.97	6.77	6.77	6.23	6.32	7.46	7.01	7.05	5.87	6.66	7.18	6.13	7.29	6.71	7.01	6.74
ENSG00000178585	1	9848276	9910336	-1	p36.22	CTNNBIP1	ILMN_1688103;ILMN_2381168	5.32	5.59	5.79	5.9	5.91	5.51	5.9	5.28	6.07	5.88	5.63	4.59	6.29	5.98	5.97	5.5	5.45	5.99	6.1	5.56	5.85	6.66	5.94	5.51	5.65	6.17	6.26	5.99	5.72	5.85	5.61	5.91	6.72	6.07	5.74	5.97	6.27	5.59	6.11	5.34	5.51	5.55
ENSG00000162441	1	9922113	9943407	-1	p36.22	LZIC	ILMN_1661627	6.2	5.96	6.07	6.17	6.12	6.03	6.12	6.06	5.75	5.8	5.81	5	5.15	6.07	5.94	6.26	6.18	5.75	6.33	6.32	6.28	5.73	6.06	6.1	6.56	6	6.33	5.79	5.55	6.32	5.59	5.52	5.97	5.64	5.8	5.66	5.58	5.59	6.19	6.45	6.65	6.47
ENSG00000173614	1	9943428	9985501	1	p36.22	NMNAT1	ILMN_1692413	5.15	5.4	5.85	5.65	5.69	4.77	5.71	5.1	4.98	5.4	5.08	5.18	5.37	5.23	5.31	6.05	5.62	5.64	5.53	5.69	5.87	5.17	5.42	5.65	5.62	5.39	5.61	5.41	5.17	5.35	5.5	5.63	5.46	5.77	5.14	5.05	5.31	5.11	5.7	5.54	5.33	5.42
ENSG00000162444	1	9997206	10016021	1	p36.22	RBP7	ILMN_1716465	4.66	4.66	4.72	5.06	4.96	5.15	4.27	5.13	5.47	5.08	5.74	5.36	5.89	7.63	5.2	5.56	5.5	5.46	5.59	5.62	5.5	8.17	5.85	6.14	4.97	5.4	5.96	6.23	6.2	5.7	5.84	6.35	7.04	6.68	8.21	6.91	6.59	5.51	5.27	5.28	5.24	6.03
ENSG00000130939	1	10032832	10181239	1	p36.22	UBE4B	ILMN_1675674	7.83	7.77	7.94	7.23	7.62	7.88	7.84	7.78	7.51	7.67	7.88	7.95	7.47	7.62	7.81	7.72	7.76	7.47	6.99	7.88	7.59	7.98	7.4	7.58	7.17	7.65	7.61	6.98	7.92	7.09	7.81	7.81	7.76	7.85	6.8	8	7.86	8.12	8.59	7.48	7.19	7.57
ENSG00000054523	1	10210805	10381603	1	p36.22	KIF1B	ILMN_1659444;ILMN_1735552;ILMN_1743034	5.84	6.26	6.12	5.72	5.84	6.14	5.9	5.77	5.84	6.05	5.84	5.76	5.9	6.32	6.38	5.64	6.3	5.94	5.48	5.98	5.83	6.04	6.06	6.14	5.82	5.63	5.98	5.73	5.62	6.96	5.65	5.82	5.96	5.97	6.41	5.9	5.89	6.19	6.2	6.47	5.65	6.01
ENSG00000142657	1	10398592	10420511	1	p36.22	PGD	ILMN_1794165	8.36	8.39	8.76	8.13	9.23	8.2	8.62	8.49	8.38	7.91	8.44	7.58	8.5	9.45	8.22	8.1	7.73	8.55	8.76	8.11	8.23	10.21	8.17	8.38	8.27	8.46	9.18	9.05	8.85	11.06	8.58	9.21	10.09	9.54	10.44	9.39	8.44	10.15	8.91	8.49	8.79	8.54
ENSG00000241563	1	10449719	10451902	1	p36.22	CORT	ILMN_2071186	4.93	4.73	4.73	4.9	5.15	5.16	4.83	3.85	4.75	4.34	4.75	4.8	4.29	4.25	4.77	5.21	4.64	3.85	4.72	4.21	4.16	4.7	4.95	4.37	4.76	4.66	4.72	4.46	4.32	5.29	4.92	4.61	4.09	4.24	4.79	4.42	5	5.13	4.56	4.91	4.54	4.64
ENSG00000160049	1	10456522	10472529	-1	p36.22	DFFA	ILMN_1667213;ILMN_2385220	6.7	7.54	7.55	7.57	7.62	7.09	7.1	7.06	7.18	7.16	7.61	6.78	7.05	7.59	7.42	7.54	7.01	7.62	7.82	7.86	8.05	7.07	7.51	7.25	7.64	7.01	7.46	7.24	7.61	7.39	7.62	7.2	7.73	7.27	6.44	7.76	7.43	6	7.89	7.56	6.77	7.76
ENSG00000142655	1	10472288	10630758	1	p36.22	PEX14	ILMN_1763634	5.02	6.58	6.5	6.56	6.47	6.22	6.16	5.87	6.18	6.43	6.14	4.14	5.59	6.38	6.46	5.57	6.12	5.72	5.39	6.08	6.08	6.12	6.22	5.85	6.7	6.26	6.51	6.27	6.07	5.75	6.33	6.86	5.78	5.09	6.25	5.89	6.75	5.28	5.9	6.09	6.02	6.34
ENSG00000130940	1	10636604	10796650	-1	p36.22	CASZ1	ILMN_1655191;ILMN_1896550;ILMN_2256953;ILMN_2340202	5.68	5.69	5.16	5.47	5.49	5.64	5.54	5.69	5.81	5.69	5.59	6.22	6.53	5.23	6.09	5.48	5.76	5.52	5.63	5.21	5.33	5.93	5.03	5.25	5.21	5.4	5.6	5.17	5.65	6.16	5.64	5.35	5.53	5.94	5.86	4.95	6.17	6.48	5.32	5.7	4.95	4.85
ENSG00000175262	1	10946471	10982037	-1	p36.22	C1orf127	ILMN_1744089	4.6	4.58	5.2	5.26	4.51	5.11	4.7	5.05	4.81	4.94	5.42	4.78	5.15	5.19	5.18	4.7	4.85	4.4	5.26	5.07	5.1	5.2	5.48	4.99	4.69	5.01	4.51	4.94	5.45	4.79	5.06	5.04	4.84	4.73	4.88	4.59	4.72	4.23	5.12	4.62	5	4.88
ENSG00000120948	1	11012344	11026420	1	p36.22	TARDBP	ILMN_1677532;ILMN_3265824	6.03	5.29	5.8	5.42	5.99	6.2	6.1	6.35	5.54	5.74	5.68	6.23	6.26	6.01	6.18	6.08	5.79	5.9	5.92	5.38	5.76	6.14	5.67	5.65	6.22	6.03	5.73	5.22	6.3	6.28	5.99	5.66	6.14	6.14	5.76	5.76	5.97	5.99	6.25	5.76	6.11	5.81
ENSG00000009724	1	11026523	11047239	-1	p36.22	MASP2	ILMN_1709408;ILMN_1727723;ILMN_1735260	5.29	4.91	4.46	4.62	4.6	4.85	5.07	4.75	4.93	4.99	4.85	5.25	5.18	5.18	5.07	4.92	4.51	4.78	4.8	5.09	5.13	5.26	4.79	4.78	4.72	4.91	4.58	4.98	4.96	5.13	4.93	5.26	4.68	5.08	4.73	4.77	4.78	4.73	4.99	4.76	5.07	4.85
ENSG00000116649	1	11054584	11060020	-1	p36.22	SRM	ILMN_1661337	7.65	8.5	8.5	8.63	8.31	7.78	7.77	7.79	8.02	7.96	8.33	6.38	7.8	8.43	7.64	7.91	7.4	7.02	9.57	8.73	8.56	7.74	7.19	7.9	8.18	8.22	8.01	8.63	8.6	7.05	7.9	8.05	8.63	6.63	7.74	8.27	6.67	5.63	8.5	8.03	8.21	8.13
ENSG00000171824	1	11066618	11099869	-1	p36.22	EXOSC10	ILMN_1670796;ILMN_1711189;ILMN_2402168	8.59	8.54	8.5	8.51	8.37	8.62	8.92	8.76	8.19	8.4	8.8	9.35	9.09	8.88	8.74	8.89	8.78	8.66	9.08	8.88	8.23	8.6	8.84	8.34	8.97	8.57	8.71	8.57	8.85	9.13	8.84	8.39	9.09	9.24	8.18	8.44	8.69	8.92	9.31	8.53	8.81	8.88
ENSG00000198793	1	11106535	11262551	-1	p36.22	MTOR	ILMN_1769031	8.57	8.15	8.42	8.07	8.15	8.7	8.82	8.81	8.04	8.06	8.42	8.41	8.14	8.75	8.3	8.16	8.38	8.39	7.72	8.55	8.58	7.82	8.21	8.44	8.6	8.91	8.02	8.53	8.35	8.62	8.05	8.69	8.35	7.96	7.73	8.21	8.02	8.54	9.55	7.95	8.7	8.65
ENSG00000171819	1	11189355	11195981	1	p36.22	ANGPTL7	ILMN_1813361	5.21	5.15	5.06	4.96	4.26	4.83	5.21	5.11	4.51	4.89	5.04	4.72	4.43	4.81	4.4	4.27	4.2	4.63	4.4	4.2	4.09	5.2	4.07	4.77	4.2	4.34	5.03	4.64	4.01	4.85	4.69	4.69	4.77	4.36	4.59	4.54	4.88	4.88	4.81	4.58	4.81	4.55
ENSG00000120942	1	11273206	11296049	1	p36.22	UBIAD1	ILMN_1651872	8.63	9.01	8.89	9.05	8.44	8.42	8.61	8.02	9.02	8.97	7.64	8.13	8.4	9.11	8.14	8.54	8.49	8.79	8.74	8.83	8.66	7.99	8.64	8.94	9.36	9.11	9.01	8.81	8.6	8.41	8.21	8.48	7.53	8.73	8.1	7.93	8.26	8.1	8.52	8.84	8.97	9.18
ENSG00000204624	1	11479155	11537551	1	p36.22	DISP3	ILMN_1767927	4.37	4.48	4.86	4.39	5.48	4.95	4.64	5.15	4.98	4.26	4.14	4.58	4.48	4.76	4.34	4.42	4.73	4.31	5.51	4.58	4.86	5.69	4.77	4.62	4.55	5.06	6.01	4.89	4.76	4.68	5.04	4.88	5.13	3.36	4.89	4.62	4.33	5.24	4.7	4.54	3.73	4.22
ENSG00000116661	1	11637018	11655785	-1	p36.22	FBXO2	ILMN_1803211	6.04	5.78	6.41	6.07	5.6	5.57	5.8	5.48	5.92	5.73	6.16	5.68	5.15	6.51	5	5.85	5.42	5.39	6.68	6.32	5.85	6.54	5.57	6.48	5.11	6.74	5.63	7.25	5.6	4.92	5.65	6.57	5.4	5.45	4.45	6.64	5.72	5.41	5.12	5.55	5.93	5.69
ENSG00000132879	1	11654375	11663327	1	p36.22	FBXO44	ILMN_1651597;ILMN_1689380;ILMN_1732182;ILMN_2325625	5.2	5.27	5.38	4.98	5.43	4.97	5.17	5.13	5.27	5.41	5.03	5.52	4.9	5.14	5.12	5.15	5	5.04	5.7	5.13	5.19	5.16	5.05	5.1	5.18	5.5	5	5.3	5.29	5.34	5.16	5.26	4.83	5.16	4.78	5.24	5.21	5.28	5.12	5.1	5.28	5.01
ENSG00000116663	1	11664200	11674354	1	p36.22	FBXO6	ILMN_1701455	6.25	7.57	6.82	7.77	6.91	6.3	6.37	6.77	7.12	6.94	6.63	4.61	6.59	6.03	8.79	6.05	8.26	6.28	8.13	6.86	5.98	6.87	6.35	6.94	6.09	6.83	7.43	7.12	7.21	7.8	6.81	6.57	7.59	6.49	7.82	6.37	7.18	6.08	6.23	7.97	6.15	7
ENSG00000116670	1	11674480	11691650	-1	p36.22	MAD2L2	ILMN_1669550	8.56	9.66	9.27	9.6	9.45	8.77	8.51	8.74	9.4	9.35	9.25	8.93	10.37	8.68	9.44	8.9	9.6	9.07	10.33	9.21	9.73	9.99	8.87	9.46	8.91	9.16	9.38	9.77	9.61	9.93	9.25	9.5	10.18	9.46	9.4	9.68	9.6	9.33	9.56	9.34	8.8	8.59
ENSG00000162490	1	11691710	11725857	1	p36.22	DRAXIN	ILMN_1669123;ILMN_2047460	4.74	4.45	4.29	4.78	5.16	5.03	4.88	4.85	4.78	4.76	4.83	4.7	5.06	4.66	4.01	4.74	4.53	4.89	4.61	4.83	4.93	4.69	5.29	5.4	4.83	4.33	4.84	5.33	5.11	4.48	4.64	4.75	5	4.26	4.7	4.57	6.19	5.4	4.23	5.21	4.72	4.84
ENSG00000177674	1	11736084	11754802	1	p36.22	AGTRAP	ILMN_1802458;ILMN_2307656	5.88	7.37	7.17	7.08	7.1	6.51	6.15	6.66	7.24	6.65	6.61	4.81	6.14	7.24	7.62	6.09	7.39	6.12	7.78	7.04	6.74	8.71	6.59	7.63	6.09	7.05	7.84	7.64	7.67	7.65	6.57	7.92	7.83	6.33	8.46	7.52	6.74	6.28	6.13	6.22	6.77	7.23
ENSG00000215910	1	11761787	11789585	1	p36.22	C1orf167	ILMN_1701101;ILMN_3211262;ILMN_3232926	4.54	4.92	4.56	4.69	4.43	4.65	4.97	4.99	4.41	4.98	4.36	4.67	4.74	4.93	4.6	4.36	4.68	4.75	4.55	4.41	4.95	4.66	4.65	4.59	4.31	4.77	4.61	4.56	4.5	4.42	4.13	4.99	4.3	4.55	4.53	4.7	3.94	4.79	4.49	4.59	4.81	4.27
ENSG00000177000	1	11785723	11806455	-1	p36.22	MTHFR	ILMN_1734830	6.14	6.36	6.33	6.59	6.6	6.51	6.21	6.45	6.05	6.53	6.76	4.71	6.13	6.34	6.51	5.85	6.68	5.75	5.32	6.44	6.65	6.37	6.22	6.48	6.62	5.97	6.5	6.26	6.35	6.93	5.8	6.39	6.53	6.48	6.49	6.64	6.05	6.3	6.87	6.25	6.39	6.06
ENSG00000011021	1	11806096	11848079	1	p36.22	CLCN6	ILMN_1741594;ILMN_1763036;ILMN_1808748	6.79	5.85	5.92	6.07	6.07	6.32	6.34	6.16	6.3	6.31	6.32	6.81	6.91	6.22	6.53	6.35	6.43	5.92	6.25	5.93	6.16	5.81	6.1	6.14	5.77	6.51	6.1	6	6.11	6.5	6.35	6.09	6.42	6.76	6.36	6.19	6.28	6.9	6.81	6.41	5.83	5.87
ENSG00000175206	1	11845709	11848345	-1	p36.22	NPPA	ILMN_1750386	5.52	5.71	4.84	5.09	5.42	5.08	5.11	4.5	5.47	5.25	4.33	6.71	5.61	5.29	5.02	4.88	5.7	4.7	5.37	4.87	4.75	4.87	5.31	4.99	4.95	4.94	5.24	5.21	5.13	5.41	5.49	5.14	5.57	4.42	5.41	5.21	4.84	5.65	5.2	4.57	4.91	4.67
ENSG00000120937	1	11857464	11858945	-1	p36.22	NPPB	ILMN_1763382	4.66	4.28	4.81	4.77	4.71	5.09	4.91	4.8	3.96	4.69	4.49	5.19	5.03	5.14	4.58	4.99	5.09	4.78	4.85	4.84	4.82	4.99	4.76	5.35	4.91	5.01	4.66	4.55	4.55	4.89	4.92	4.85	4.81	4.84	4.44	4.97	5.2	4.78	4.71	4.65	5.35	5.37
ENSG00000116685	1	11919591	11926428	-1	p36.22	KIAA2013	ILMN_1803483	8.03	8.3	7.98	8.37	8.1	7.93	7.75	8.43	7.85	7.92	8.38	7.49	7.66	8.59	8.97	7.47	8.62	7.66	8.28	8.39	8.16	8.31	8.03	8.73	8.31	7.67	8.14	7.96	7.95	8.91	7.66	8.62	8.06	7.2	8.8	8.66	7.62	7.88	8.05	7.87	8.14	7.79
ENSG00000083444	1	11934205	11975538	1	p36.22	PLOD1	ILMN_1684391	9.11	8.52	7.78	7.94	7.77	8.02	8.05	8.64	7.84	8.03	8.78	8.64	7.76	8.58	10.52	8.25	9.5	8.07	8.59	8.2	8.25	8.56	7.73	8.36	8.45	8.11	8.38	8.23	7.63	7.56	7.92	7.98	8.67	8.61	8.2	8.16	7.05	8.9	8.65	9.2	8.34	8.18
ENSG00000116688	1	11980181	12013514	1	p36.22	MFN2	ILMN_1651385	7.6	7.4	7.71	8.05	8.06	7.44	7.09	7.8	7.89	7.75	7.71	8.11	8.29	7.77	7.61	7.54	7.44	7.81	8.21	7.85	7.94	7.28	7.4	7.55	7.91	7.24	7.43	7.86	7.45	8.41	7.54	7.62	8.3	7.91	7.9	7.51	7.8	7.5	7.58	7.49	7.03	7.53
ENSG00000116691	1	12019466	12032045	1	p36.22	MIIP	ILMN_1783843;ILMN_1803911	5.53	5.41	5.49	5.7	5.89	5.8	5.52	5.05	5.36	5.99	5.94	4.58	6.45	5.36	5.51	4.99	5.64	5.41	5.4	5.61	6.31	6.25	5.32	5.64	5.83	6.17	5.62	5.68	5.89	6.15	5.94	5.74	6.17	5.63	5.86	5.8	5.58	5.65	5.43	5.42	5.79	5.59
ENSG00000120949	1	12063303	12144207	1	p36.22	TNFRSF8	ILMN_1659257;ILMN_1770711	4.61	4.45	4.72	4.84	3.93	4.39	4.71	4.52	4.88	4.48	4.76	5.13	4.46	4.76	4.47	5.11	4.68	5.01	4.44	4.85	5.11	4.61	4.56	4.55	4.18	5.07	5.29	4.46	4.9	4.96	4.69	4.24	4.84	4.73	5.44	5.01	4.91	5.2	4.25	4.73	4.72	5.07
ENSG00000028137	1	12166991	12209228	1	p36.22	TNFRSF1B	ILMN_1764788	10.35	10.1	9.49	10.3	9.44	10.37	10.25	10.91	10.18	10.22	8.89	9.08	9.26	10.39	11.47	8.96	11.1	8.26	10.15	9.25	5.78	10.14	9.28	9.26	6.55	10.04	9.87	8.11	8.65	10.11	7.82	9.08	8.43	9.35	11.86	9.66	8.42	10.43	9.53	9.11	8.06	10.45
ENSG00000048707	1	12230030	12512047	1	p36.22	VPS13D	ILMN_1656840;ILMN_1705342;ILMN_2266228;ILMN_2356694;ILMN_3240116;ILMN_3247251	5.39	5.2	5.05	5.23	5.09	5.17	5.15	5.19	5.12	4.73	5.08	4.41	4.81	4.8	5.33	5.03	5.55	4.98	4.66	5.16	4.91	5.46	5.17	4.91	5.24	5.22	5.25	4.93	5.01	5.23	4.86	5.24	4.98	5.07	5.14	5.27	5.09	4.95	5.38	5.19	5.02	5.49
ENSG00000162496	1	12567910	12618210	-1	p36.21	DHRS3	ILMN_1752478	9.31	8.54	8.6	9.24	9.18	9.07	9.42	9.12	9.75	9.22	8.19	11.12	10.58	7.79	6.49	9.61	7.16	9.26	8.15	8.23	8.06	8.88	9.64	8.18	6.96	9.55	9.35	8.74	9.58	8.61	7.94	8.98	8.95	10.18	9.23	10.29	10.57	9.24	10.12	9.57	8.19	7.68
ENSG00000204518	1	12644547	12667086	1	p36.21	AADACL4	ILMN_1668851	6.6	4.82	5.44	4.62	4.75	5.44	4.82	4.41	4.06	5.3	4.74	4.76	4.88	4.17	5.26	4.83	5.37	5.07	4.41	3.91	4.86	4.8	5.07	4.37	4.65	5.16	4.83	3.77	3.4	4.84	5.03	4.4	4.4	5	5.03	4.65	4.94	5.94	5.87	4.91	4.86	5.33
ENSG00000188984	1	12716110	12728760	1	p36.21	AADACL3	ILMN_1660703;ILMN_1812867	4.9	4.8	4.87	5.26	5.09	4.67	5.23	4.7	5.17	4.82	4.52	5.09	4.52	4.86	5.28	4.85	4.78	4.5	4.96	4.7	5.13	4.94	4.63	5.08	5.2	4.89	4.96	5.16	4.57	4.95	4.99	4.84	4.76	4.97	4.48	4.27	4.69	4.63	4.12	4.58	4.59	4.82
ENSG00000157330	1	12746200	12763699	1	p36.21	C1orf158	ILMN_1733298	4.65	4.38	4.32	4.23	4.51	4.35	5.14	5.4	4.69	5.18	5.04	4.79	4.31	5	3.99	5.34	4.9	4.84	5.01	4.72	5.53	4.82	4.67	4.79	4.52	4.29	5.04	4.55	4.69	4.04	5.23	4.49	4.82	4.57	4.25	4.09	4.72	5.17	4.7	4.55	4.36	4.77
ENSG00000116726	1	12774841	12777906	1	p36.21	PRAMEF12	ILMN_1809304	3.67	4.67	4.14	4.9	3.86	4.87	4.5	4.6	4.3	4.59	4.52	4.42	2.98	4.39	4.56	4.82	4.59	4.81	4.85	4.25	4.12	4.47	4.43	4.56	4.98	4.6	4.31	4.25	4.42	3.96	4.81	3.85	4.25	4.63	4.91	4.28	4.74	4.09	4.49	4.53	4.99	4.41
ENSG00000239810	1	12824605	12831410	-1	p36.21	PRAMEF11	ILMN_3226405;ILMN_3303518	4.44	4.52	4.93	4.93	4.56	4.9	3.94	4.59	4.63	4.76	4.74	4.64	4.6	4.6	4.78	4.36	4.96	4.8	4.5	4.88	4.85	3.87	4.4	4.42	4.46	4.81	4.33	4.45	4.17	4.57	4.3	4.44	3.98	4.48	4.87	4.75	4.64	4.5	4.89	4.49	4.01	4.42
ENSG00000179172	1	12847408	12848725	-1	p36.21	HNRNPCL1	ILMN_1773881;ILMN_2154186	4.76	4.77	4.61	5.34	4.82	5.16	5.16	4.84	5.06	5.17	4.81	4.7	4.76	4.61	4.44	4.73	4.5	4.88	5.04	4.8	4.93	4.79	4.5	5.02	4.07	4.6	4.98	4.63	4.39	4.66	5.16	4.88	4.55	4.51	4.85	3.95	4.51	4.83	4.43	5.21	4.85	4.86
ENSG00000120952	1	12857086	12861909	1	p36.21	PRAMEF2	ILMN_3240662	5.09	4.2	4.24	4.23	4.6	4.68	4.61	4.15	4.42	4.93	4.74	4.7	4.73	5.08	4.66	4.83	5.08	4.64	4.7	4.68	5	4.82	4.77	4.76	4.5	4.38	4.97	4.47	4.14	4.78	4.4	4.36	4.55	4.57	4.91	4.28	4.58	5.08	4.63	4.58	4.17	4.64
ENSG00000243073	1	12879212	12886201	-1	p36.21	PRAMEF4	ILMN_2221768;ILMN_2221769	4.87	4.54	4.92	4.67	5.04	5.3	4.55	5.19	4.63	4.84	4.39	4.96	4.93	4.77	4.74	5.08	4.95	4.62	4.73	5.26	4.96	5.11	4.68	4.99	5.05	5.06	4.83	5.37	4.49	4.54	4.86	4.61	5.06	5.33	5.1	4.9	5	4.56	4.93	4.5	4.55	5.1
ENSG00000179412	1	13164586	13165467	-1	p36.21	HNRNPCL4	ILMN_3244579	6.9	6.42	6.63	6.41	6.57	6.56	6.19	6.05	6.65	6.45	6.2	6.86	6.6	6.27	6.59	6.47	6.28	6.48	6.62	6.35	7.22	6.18	6.44	6.12	6.32	6.44	6.67	6.79	6.12	6.54	6.36	6.15	5.91	5.77	6.57	5.92	6.07	6.32	5.95	6.17	6.29	6.17
ENSG00000279804	1	13222705	13226106	-1	p36.21	PRAMEF18	ILMN_3236604;ILMN_3241950	4.76	4.34	4.39	4.35	4.7	4.19	4.21	4.06	4.64	4.34	4.62	4.71	4.72	4.74	4.33	4.12	4.75	4.7	4.35	4.25	4.37	4.38	4.8	4.47	4.6	4.74	4.53	4.54	5.1	4.72	4.62	3.61	4.56	3.98	3.95	4.56	4.17	4.6	3.81	4.2	4.43	4.3
ENSG00000270601	1	13254212	13263314	1	p36.21	PRAMEF5	ILMN_2094648;ILMN_3248722	4.33	4.47	4.73	5.07	5	4.68	4.88	4.53	4.59	3.93	4.72	4.79	4.4	5.16	4.92	5.2	4.56	5.06	5.05	4.75	5.04	4.82	4.7	4.74	4.67	4.85	4.6	4.95	4.98	4.59	4.99	4.66	4.45	4.92	4.65	4.76	4.82	4.33	4.93	4.93	4.93	4.89
ENSG00000182330	1	13281035	13285174	-1	p36.21	PRAMEF8	ILMN_1674089	4.48	4.51	4.78	5.13	4.51	4.44	4.78	3.95	4.62	4.29	4.21	4.8	4	5.01	4.48	4.64	4.62	4.4	4.68	4.57	4.19	4.13	4.55	4.89	4.64	4.89	4.21	4.98	4.59	4.84	4.5	4.24	4.24	4	4.8	4.52	4.63	4.02	4.73	4.52	4.67	4.07
ENSG00000237700	1	13303539	13308907	1	p36.21	PRAMEF33	ILMN_2242013;ILMN_3249054	4.99	4.64	4.78	4.22	4.41	4.57	4.31	4.44	4.55	4.2	4.52	4.65	4.75	4.14	4.5	5	4.09	4.4	4.92	4.51	4.74	4.55	4.42	4.48	3.93	5	3.88	5.03	4.66	4.36	4.41	4.74	3.99	4.67	4.03	4.14	4.88	5	5.02	4.52	4.52	4.44
ENSG00000204501	1	13315581	13322598	1	p36.21	PRAMEF15	ILMN_2206592;ILMN_3225858	5.36	5.27	4.87	4.76	5.13	5.34	5.26	4.84	5	5.11	4.45	4.68	4.96	4.89	4.97	4.62	5.22	4.86	5.28	5.33	4.81	4.62	4.79	4.84	5.21	5.4	4.76	4.77	5.08	4.51	4.9	4.7	4.36	5.08	4.7	4.93	4.7	5.02	4.9	4.79	4.84	5.3
ENSG00000204481	1	13341892	13347134	-1	p36.21	PRAMEF14	ILMN_3228189;ILMN_3231785	5.02	4.75	4.41	4.91	4.92	4.81	4.64	4.5	5.55	5.14	4.71	4.71	4.81	5.07	4.93	4.45	4.81	4.94	5	5.13	4.91	4.85	4.9	4.91	5.12	4.73	4.54	5.13	4.8	5.43	5.37	4.64	5.03	4.96	5.1	4.78	4.83	4.77	5	4.84	4.58	5.12
ENSG00000204480	1	13369067	13371900	-1	p36.21	PRAMEF19	ILMN_1762253;ILMN_3227049	5.1	5.1	4.45	4.79	4.91	4.47	4.49	4.9	4.69	4.71	4.71	5.07	4.87	4.58	4.61	4.97	4.76	4.33	5.3	4.68	4.78	4.58	4.8	5.42	5.24	4.68	4.87	4.84	4.86	4.39	5.05	4.18	4.57	4.82	4.66	4.72	4.5	5.11	4.99	4.49	4.27	4.88
ENSG00000204479	1	13389632	13392629	1	p36.21	PRAMEF17	ILMN_1733925;ILMN_1738110;ILMN_2222337	4.9	4.93	4.65	4.91	5.14	4.73	4.85	5.14	5	4.68	5.24	4.55	4.69	4.74	5.07	5.26	4.94	4.49	5.02	4.92	4.9	4.88	4.78	5.08	5.12	5.03	4.83	5.09	4.75	4.72	4.96	5.12	5.09	4.68	4.87	4.81	4.83	5.01	4.7	4.78	4.88	5.06
ENSG00000204478	1	13410450	13421328	1	p36.21	PRAMEF20	ILMN_1739685;ILMN_3240607	5.1	4.79	4.72	4.21	4.57	4.45	4.19	4.16	4.58	4.87	5.13	5.34	5	4.41	4.71	4.88	5.06	4.91	4.62	4.5	4.57	4.33	4.64	4.7	4.91	4.25	4.72	5.31	4.86	4.83	5.14	4.53	4.84	4.61	4.61	4.45	4.97	5.2	4.95	4.5	4.86	4.88
ENSG00000162494	1	13474973	13514003	-1	p36.21	LRRC38	ILMN_1803801	4.73	4.75	5.27	4.77	5.14	5.72	5.12	5.11	4.8	4.61	4.66	4.91	5.39	4.99	4.89	5.33	4.62	4.82	5.32	5.23	5.39	4.21	4.9	5.36	5.55	5.14	4.92	4.8	5.14	4.96	4.86	4.9	4.99	4.51	5.03	5.32	5.31	5.24	5.32	5.03	5	5.2
ENSG00000162493	1	13583465	13617957	1	p36.21	PDPN	ILMN_1670490;ILMN_2404903	4.95	4.42	4.94	4.86	4.99	4.89	3.81	4.31	4.71	4.25	4.62	4.85	4.74	4.24	4.16	4.41	4.51	4.71	4.2	4.36	4.55	4.62	4.63	4.2	4.19	4.4	4.56	4.94	4.5	4.69	4.42	4.84	4.75	4.43	4.16	4.85	4.7	4.63	4.94	4.63	4.74	5.12
ENSG00000116731	1	13700198	13825079	1	p36.21	PRDM2	ILMN_1652992;ILMN_1779825;ILMN_2258543	5.26	5.24	5.54	5.29	5.23	5.26	5.15	4.94	5.05	4.91	5.04	4.93	4.84	5.37	5.06	5.44	5.39	5.16	4.82	4.98	5.13	4.94	4.84	4.95	4.62	5.19	5.14	5.05	4.96	5.24	5.14	4.88	4.93	5.08	5.44	4.97	5.3	5.7	5.33	5.4	5.33	5.25
ENSG00000189337	1	13892792	15118043	1	p36.21	KAZN	ILMN_1658187;ILMN_1680399;ILMN_1770927;ILMN_1798458;ILMN_1813590;ILMN_2177823	4.9	4.68	5.04	4.93	4.88	4.83	4.72	4.67	4.86	4.84	4.78	5.07	4.78	4.7	4.73	4.78	4.84	4.72	5.25	4.68	4.6	4.89	4.85	4.78	4.98	4.86	4.9	4.91	4.9	4.47	4.67	4.92	4.69	4.72	4.98	5.11	4.77	4.82	4.9	5	4.94	4.47
ENSG00000171729	1	15152532	15220478	1	p36.21	TMEM51	ILMN_1674985	5.11	5.61	5.27	5.81	6	5.37	5.86	5.18	5.87	5.36	6.36	6.19	5.88	5.69	5.6	5.52	5.97	5.73	5.7	5.62	6.08	5.97	5.78	5.43	5.61	5.83	5.86	5.19	5.39	5.32	6.26	5.56	7.27	8.33	9.98	6.02	7.09	7.71	6.25	5.49	4.91	6.1
ENSG00000142621	1	15247272	15400283	1	p36.21	FHAD1	ILMN_3236432	4.84	4.62	5.1	4.58	4.84	5.05	4.65	4.6	5.06	3.92	5.36	4.3	5.22	5.17	4.57	5.3	4.8	4.41	5.16	4.52	5.08	4.74	4.7	4.81	5.14	4.16	4.72	5.12	4.81	4.31	5.08	4.77	4.52	4.67	4.71	5.37	4.76	4.92	4.96	5.17	4.6	4.56
ENSG00000142634	1	15409888	15430339	1	p36.21	EFHD2	ILMN_1761463	11.45	11.9	10.99	10.91	10.74	11.29	11.24	11.8	11.42	11.55	10.76	11.62	10.85	11.06	13.49	10.64	13.46	9.89	10.67	10.19	10.13	11.4	9.88	10.91	9.29	9.91	10.69	10.16	11.22	12.2	11.02	11.47	11.31	11.55	12.82	11.6	10.89	12.89	10.86	10.48	10.58	11.04
ENSG00000162438	1	15438442	15449242	1	p36.21	CTRC	ILMN_1748730	6.23	5.52	5.06	5.21	4.63	5.74	4.8	5.25	5.55	5.42	5.86	5.34	5.18	5.62	6.11	5.83	5.82	5.09	5.11	5.79	4.8	5.17	5.4	5.59	5.52	5.11	5.55	5.59	5.25	6.27	5.85	5.39	5.35	5.33	6.59	5.42	5.85	5.54	5.41	5.35	5.21	5.38
ENSG00000215704	1	15465909	15491395	1	p36.21	CELA2B	ILMN_1688458	4.36	4.48	4.5	5.01	4.69	5.02	4.83	4.46	5.59	4.84	4.77	4.97	4.43	4.64	4.76	4.35	4.39	3.61	4.26	4.56	4.78	4.24	4.67	4.25	4.86	4.73	4.16	4.64	4.89	4.89	4.38	4.15	4.31	4.81	4.31	4.82	5.01	5.18	5.23	4.19	4.89	5.24
ENSG00000132906	1	15490832	15526534	-1	p36.21	CASP9	ILMN_1718070;ILMN_1786046	5.72	5.93	6	6.15	5.61	5.86	6.32	5.95	5.39	5.71	6.07	6.36	5.92	5.68	5.67	5.34	5.78	5.93	5.7	5.78	5.74	5.73	5.86	5.93	6.02	5.25	5.79	5.95	6.2	6.7	6.9	5.33	6.38	5.52	6.73	5.05	5.94	7.25	6.02	6.24	6.03	5.92
ENSG00000116138	1	15526813	15592379	1	p36.21	DNAJC16	ILMN_1717078	4.96	4.63	5.44	4.87	4.56	5.09	5.03	5.37	4.73	4.21	5.1	4.44	4.4	4.24	4.77	4.8	4.92	4.8	4.27	4.61	5.51	5.3	4.95	4.82	4.39	4.84	4.86	4.74	4.56	4.95	5.04	5.07	4.94	4.51	4.7	4.98	4.95	4.81	5.11	4.17	4.94	5.19
ENSG00000116771	1	15571699	15585051	-1	p36.21	AGMAT	ILMN_1707169	6.01	6.24	6.91	6.33	6.49	6.41	6.67	5.85	6.12	6.34	6.22	5.08	4.85	5.33	4.71	6.03	5.44	6.53	6.53	5.59	7.04	5.33	6.28	5.45	6.16	6.18	6.65	6.76	6.61	4.67	5.55	5.56	5.81	5.15	5.59	6.72	6.26	4.74	5.7	4.81	5.6	5.78
ENSG00000197312	1	15617458	15669044	1	p36.21	DDI2	ILMN_1775861;ILMN_1900661;ILMN_2043007	5.42	5.72	5.62	5.58	5.72	5.43	5.83	5.7	5.64	5.33	5.66	5.91	5.83	5.75	5.54	5.74	5.65	5.42	5.55	5.96	5.6	5.39	5.8	5.56	5.69	5.83	5.55	5.78	5.39	6.07	5.47	5.59	5.32	5.78	6.28	6.12	5.86	5.82	5.92	6.01	6.03	5.83
ENSG00000116786	1	15684320	15734769	1	p36.21	PLEKHM2	ILMN_1683980	9.55	9.55	9.39	9.95	9.66	9.57	9.69	9.65	9.46	9.79	9.64	11.12	10.32	9.42	9.2	9.81	9.25	9.3	9.87	9.38	9.64	9.91	9.33	9.68	9.33	9.87	9.17	9.5	10.24	10.6	9.97	9.94	10.45	10.44	10.75	10.23	10.58	10.48	10.25	9.07	9.23	9.45
ENSG00000162461	1	15736258	15741392	1	p36.21	SLC25A34	ILMN_1709399	5.62	5.35	5.86	5.62	6.57	6.08	5.96	6.1	5.44	5.78	6.01	7.16	4.54	5.38	5.59	5.87	5.8	4.8	5.25	5.4	5.48	6.73	5.34	5.59	6.02	5.54	5.15	4.93	5.64	6.96	4.91	5.92	6.29	6.23	5.63	7.1	6.07	6.5	6.89	5.99	5.31	5.71
ENSG00000162460	1	15742499	15747982	1	p36.21	TMEM82	ILMN_1703648	5.1	4.77	4.54	5.04	5.01	4.65	4.84	4.73	5.19	4.72	5.36	4.87	5.04	4.69	4.94	4.57	4.75	4.98	5.01	4.95	4.62	4.34	4.88	4.68	5.2	5.27	4.53	5.1	4.97	5.17	5.14	4.8	4.85	4.9	4.88	3.9	4.89	5.31	4.91	4.4	4.87	3.99
ENSG00000162458	1	15756607	15786594	1	p36.21	FBLIM1	ILMN_1691249;ILMN_1799471;ILMN_2353143	5.29	4.98	4.98	4.73	4.98	5.43	4.91	5.17	4.86	5.14	5.03	5.76	5.21	5.09	4.81	5.28	4.92	5.17	5.32	4.89	5.1	5.13	4.85	4.95	5	4.68	5.19	5.39	5.16	5.2	5.04	4.96	5.15	5.32	4.91	5.21	5.23	5.16	5.24	4.74	5.29	5.22
ENSG00000233954	1	15807169	15809348	-1	p36.21	UQCRHL	ILMN_1718136	10.75	11.13	11.23	11.45	11.58	10.72	10.53	10.72	11.26	11.2	10.86	10.79	11.62	11.31	10.95	11.28	11.06	11.35	11.37	11.19	11.65	11.4	11.49	11.64	11.51	10.71	11.64	11.6	11.15	11.1	11.23	11.11	11.59	11.1	11.3	11.17	10.95	10.41	11.04	11.43	10.63	11.35
ENSG00000065526	1	15836095	15940456	1	p36.21	SPEN	ILMN_1802611	9.73	9.4	9.37	9.19	9.22	9.49	9.78	9.79	9.06	9.36	9.3	9.57	8.74	9.56	9.84	9.1	9.53	8.71	8.43	8.89	8.65	8.98	8.88	9.27	9.48	9.49	9.33	8.83	9.24	9.83	8.73	9.54	8.95	9.12	9.54	9.65	9.35	9.87	10.56	9.57	9.29	9.75
ENSG00000116809	1	15941869	15976132	-1	p36.13	ZBTB17	ILMN_1711048	7.4	7.76	7.66	8.13	7.82	7.56	8.14	7.83	7.89	7.71	8.64	8.95	8.47	7.75	7.92	7.51	7.73	7.47	7.59	7.62	7.48	7.19	6.75	7.21	7.2	7.73	7.29	7.66	7.97	8.46	8.01	7.76	8.74	7.9	8.44	7.56	7.95	8.88	7.6	7.37	7.29	7.32
ENSG00000183888	1	16004236	16008807	1	p36.13	SRARP	ILMN_2066088	5.02	5.6	5.64	4.57	5.35	5.19	4.89	5.1	5.31	5.38	4.71	4.58	4.8	4.79	5.04	5.35	5.22	5.23	5.05	5.47	5.68	5.37	4.99	4.58	4.67	4.57	5.17	5.63	5.2	5.37	5.33	5.21	4.67	5.21	5.38	5.05	5.14	5.31	4.97	5.31	5.33	4.63
ENSG00000173641	1	16014028	16019594	-1	p36.13	HSPB7	ILMN_1679816	4.32	4.25	4.29	4.65	4.83	4.46	4.51	3.93	4.62	3.47	4.51	4.72	4.75	4.37	4.41	4.87	4.29	3.73	5.03	4.53	4.04	4.31	5.23	4.72	4.2	4.36	4.73	4.42	4.86	4.11	5.16	5.21	5.19	4.86	4.81	4.23	4.14	4.45	4.37	4.63	4.41	4.3
ENSG00000186510	1	16018875	16034050	1	p36.13	CLCNKA	ILMN_1787576;ILMN_2364072	4.56	4.77	4.79	5.06	4.84	5.28	4.37	4.8	4.93	4.75	4.73	5.23	4.82	5.19	4.62	4.57	5.15	4.93	4.31	4.73	4.66	4.65	5.01	4.51	4.66	4.91	4.41	4.57	4.23	4.47	4.49	4.47	4.63	4.82	4.52	4.44	4.88	4.74	5.03	4.97	4.64	4.71
ENSG00000184908	1	16043736	16057308	1	p36.13	CLCNKB	ILMN_1798742	4.98	4.05	4.92	3.91	4.57	4.57	4.93	4.13	4.34	3.95	4.82	3.76	4.1	4.05	4.23	3.8	4.64	4.41	3.72	4.63	3.94	4.51	4.99	4.39	4.23	4.18	4.67	4.23	4.52	4.62	4.6	3.92	3.65	4.62	4.94	4.63	4.36	4.09	4.88	4.48	4.5	4.41
ENSG00000185519	1	16057769	16073651	-1	p36.13	FAM131C	ILMN_1761527;ILMN_1812321	5.11	4.96	4.69	5.02	4.19	4.57	5.12	4.43	4.43	4.65	4.74	4.72	4.94	5.01	4.99	4.88	4.78	4.49	5.37	4.83	4.86	5.22	4.89	4.65	4.54	5.02	4.72	4.8	4.67	4.45	4.6	4.69	4.79	5.1	4.59	4.61	4.98	4.97	4.98	5.13	5	4.65
ENSG00000142627	1	16124337	16156069	-1	p36.13	EPHA2	ILMN_1699354	4.9	4.49	4.57	4.42	5.29	5.09	4.75	4.74	4.57	4.79	5.36	4.59	4.85	4.91	4.65	4.74	4.63	4.75	4.92	5.09	4.59	5.19	4.74	5.24	5.34	4.58	4.88	5.08	5.01	4.63	4.57	4.55	4.81	4.8	4.94	4.46	4.8	4.75	4.43	5.19	4.98	4.83
ENSG00000142632	1	16197854	16212652	-1	p36.13	ARHGEF19	ILMN_1808999	6.33	6.87	6.88	7.22	6.86	6.38	6.91	6.89	6.21	6.44	6.81	5.3	5.94	6.15	6.83	6.38	6.94	6.68	6.44	6.24	6.32	5.64	6	6.71	7.22	6.25	6.8	7.09	6.45	5.95	6.41	6.15	6.54	6.03	5.17	6.16	6.21	5.7	6.01	6.76	6.52	6.64
ENSG00000132881	1	16231692	16237183	-1	p36.13	CPLANE2	ILMN_1683990	4.72	5.14	5.5	5.62	5.03	5.06	5.57	5.22	4.61	5.16	5.13	4.16	4.54	4.81	5.17	4.44	5.26	4.97	5.94	5.43	4.05	4.67	4.98	5.29	5.47	5.04	5.72	5.21	5.21	4.7	5.02	5.19	4.64	4.63	4.67	4.66	4.73	4.79	4.71	5.49	5.48	5.26
ENSG00000037637	1	16246840	16352480	-1	p36.13	FBXO42	ILMN_1756874	5.95	5.97	5.37	5.75	5.63	5.3	6.07	6.1	6.58	6.23	6.13	4.57	5.18	5.74	6.17	5.63	5.91	5.68	5.32	5.76	5.8	5.98	6.19	5.74	5.88	5.94	6.03	6.39	6.41	5.98	5.79	5.87	5.87	5.73	6.53	6.49	6.32	6.41	6.18	6	6.16	6.27
ENSG00000055070	1	16352575	16398145	1	p36.13	SZRD1	ILMN_1707503	9.08	9.22	9.38	9.7	9.35	9.36	9.28	9.41	9.53	9.39	8.56	9.51	8.43	8.92	9.57	9.08	9.55	9.5	9.39	9.17	9.17	8.91	8.67	9.07	9.25	8.89	9.14	9.28	9.68	9.35	9.5	9.37	9.39	9.82	9.46	8.96	9.78	9.88	9.4	9.61	9.22	9.18
ENSG00000187144	1	16387117	16437424	-1	p36.13	SPATA21	ILMN_1705337	3.55	4.72	4.74	4.42	3.69	1.97	2.9	4.23	3.75	3.97	3.57	4.25	4.53	3.95	4.6	4.66	4.16	4.63	4.75	4.59	3.99	3.96	4.06	3.67	3.98	3.79	3.93	3.65	4.27	4.79	4.53	4.84	3.58	4.37	5.08	2.18	4.16	3.69	3.87	4.41	2.41	4.52
ENSG00000157191	1	16440721	16460078	1	p36.13	NECAP2	ILMN_1749011	9.81	10	10.2	9.76	9.77	10.1	10.34	10.01	9.75	9.51	9.53	8.37	8.55	9.81	9.19	9.61	8.93	9.7	8.73	9.63	9.3	8.08	9.96	9.7	9.9	9.46	10.07	9.59	9.25	8.81	8.76	9.45	8.12	8.59	9.02	8.3	9.3	7.62	10.14	8.73	10.39	9.79
ENSG00000219481	1	16562319	16613562	-1	p36.13	NBPF1	ILMN_1715242;ILMN_2295987;ILMN_2410421	5.81	5.62	5.72	5.31	5.4	5.32	5.59	4.84	5.38	5.55	5.77	5.55	5.41	5.78	5.46	5.74	5.03	5.68	5.03	5.6	5.41	5.23	5.64	5.06	5.59	5.5	5.33	5.34	5.29	5.45	5.37	5.49	4.97	5.47	5.18	5.64	5.17	5.8	5.99	5.69	5.65	5.68
ENSG00000058453	1	16740273	16972964	1	p36.13	CROCC	ILMN_1799672	6.71	6.23	6.3	6.42	6.79	5.99	6.45	5.84	6.22	6.31	7.42	5.63	6.49	6.34	6.29	6.46	6.43	6.3	6.27	6.23	6.25	6.54	6.63	6.56	6.51	7.08	6.3	6.35	6.66	5.93	6.52	6.44	6.6	6.53	5.8	6.47	6.29	6.46	6.97	7.9	6.59	6.28
ENSG00000117122	1	16974502	16980632	-1	p36.13	MFAP2	ILMN_2245087	4.88	4.96	5.59	5.27	4.44	5.78	5.12	5.59	5.07	5	5.76	5.59	5.44	5.49	5.63	5.5	5.59	5.28	5.61	5.45	5.49	5.25	5.07	5.79	5.68	5.52	5.19	5.19	5.57	5.19	5.42	5.35	5.24	5.42	5.4	5.54	5.73	4.52	5.42	5.24	5.38	5.77
ENSG00000159363	1	16985958	17011928	-1	p36.13	ATP13A2	ILMN_1704164	5.25	6.88	6.16	6.73	6.48	6.39	6.28	6.55	6.28	6.34	6.71	5.35	6.23	6.68	6.41	6.01	6.45	6.43	7.1	6.44	6.65	6.21	6.69	6.75	7.04	6.57	6.66	7.15	6.73	6.26	6.36	6.83	6.62	5.63	6.35	6.77	6.82	5.83	6.72	6.02	6.41	6.59
ENSG00000117118	1	17018722	17054032	-1	p36.13	SDHB	ILMN_1667257	9.97	10.17	10.33	10.42	10.49	10.12	10.01	10.11	10.65	10.28	9.68	10.34	10.44	10.23	10.09	10.06	10.07	10.13	10.7	10.24	10.15	10.8	10.11	10.75	10.49	10.27	10.47	10.31	10.12	10.7	10.25	10.1	10.36	10.59	10.32	9.97	10.43	9.81	10.23	10.5	10.29	10.08
ENSG00000117115	1	17066761	17119451	-1	p36.13	PADI2	ILMN_1771223	5.35	4.74	5.23	5.3	5.06	5.24	4.95	5.3	5.34	5.12	5.18	5.55	5.32	5.22	5.21	5.17	5.13	5.62	5.71	5.52	5.85	5.47	5.3	5.58	5.38	5.09	4.66	5.08	5.12	5.25	5.38	5.18	5.39	4.97	5.23	5.21	5	5.48	4.8	4.5	5.25	5.1
ENSG00000142623	1	17205128	17246007	1	p36.13	PADI1	ILMN_1732323	4.07	5.03	4.68	4.58	4.82	4.87	4.62	4.56	4.98	4.76	4.28	4.83	4.62	4.34	5.28	5.02	4.81	5.26	5.1	4.68	5.3	5.18	4.24	4.2	4.78	4.56	4.52	5.16	4.27	4.13	4.45	4.78	4.14	4.98	4.83	4.83	5.24	4.62	4.88	4.82	4.67	4.95
ENSG00000142619	1	17249098	17284233	1	p36.13	PADI3	ILMN_1758888	5.17	4.79	5.05	4.3	5.08	4.37	4.52	4.81	5.22	3.86	4.54	5.12	5.16	5.02	5.13	5.01	4.64	5.45	4.28	4.5	4.02	5.19	4.64	5.25	4.82	4.75	4.62	4.75	5.29	5.17	4.51	5.22	4.88	5.11	4.75	4.89	4.91	4.38	5	4.93	4.56	4.82
ENSG00000159339	1	17308195	17364004	1	p36.13	PADI4	ILMN_1807529	7.83	8.63	8.53	8.52	9.81	8.48	8.02	8.61	8.23	7.48	6.43	5.84	6.49	9.33	6.31	6.29	6.74	6.23	5.65	6.86	5.22	10.95	7.37	7.36	6.07	7.01	9.7	7.67	9.02	11.27	7.68	9	9.09	5.82	10.14	9.38	6.99	9.41	8.51	5.67	6.57	8.52
ENSG00000276747	1	17372196	17401699	1	p36.13	PADI6	ILMN_1748221	4.19	4.54	3.99	4.6	4.47	4.7	4.53	4.73	4.37	3.4	3.61	4.17	3.34	4.31	4.98	4.47	5.4	4.5	4.55	4.4	4.43	4.9	4.63	3.49	3.74	4.76	4.99	4.91	3.94	4.68	4	4.12	4.47	4.25	4.4	4.82	4.75	4.06	3.66	4.82	3.74	4.43
ENSG00000179051	1	17406760	17439677	-1	p36.13	RCC2	ILMN_1720124	10.01	9.59	9.64	9.56	9.54	9.41	10.03	9.83	9.48	9.4	9.78	9.66	9.98	9.76	10.83	9.65	10.45	10.28	10.42	9.87	8.76	9.35	10.2	10.21	10.83	9.32	10.22	9.62	9.12	9.74	9.29	10.07	9.68	10.46	9.2	8.98	9.07	10.06	10.1	11.72	9.68	9.87
ENSG00000074964	1	17539698	17697874	1	p36.13	ARHGEF10L	ILMN_1689770;ILMN_1727205;ILMN_2389445	4.99	4.9	5.09	5.25	5.18	4.92	4.9	5.29	5.18	4.86	5.02	5.22	5.5	5.43	5.02	5.11	5.12	5.33	5.91	5.02	5.19	5.41	4.99	4.92	5.2	5.62	5.3	5.33	5.17	5.04	5.08	5.08	5	5.04	5.15	5.13	5.32	5.17	5.23	4.79	5.07	5.28
ENSG00000117148	1	17755333	17827063	1	p36.13	ACTL8	ILMN_1704078	5.25	4.97	4.83	4.39	4.71	4.69	4.63	4.98	4.74	4.9	4.98	5.01	4.8	5.15	5.47	5.34	5	5.07	5.19	4.67	4.65	4.68	4.85	5.15	5.4	4.76	4.8	5.24	4.48	5.29	5.23	5.11	4.87	5.39	4.78	5.06	4.96	4.57	5.05	5.14	5.67	5.08
ENSG00000117154	1	18107798	18378483	1	p36.13	IGSF21	ILMN_1730039	4.09	3.59	3.68	3.95	3.72	3.24	4.92	3.33	3.73	3.91	3.59	3.49	3.1	3.68	3.46	4.4	2.72	4.1	3.48	3.83	3.81	4.31	3.76	4.14	4.03	4.38	3.2	4.43	4.4	3.45	3.31	4.54	4.55	4.1	3.44	4.57	3.73	4.51	3.88	4.44	4.01	4.92
ENSG00000179023	1	18480982	18486126	1	p36.13	KLHDC7A	ILMN_1754312	4.69	5.02	4.28	4.61	5.05	4.92	5.18	5.15	4.76	4.98	4.25	4.67	4.71	4.74	5	4.73	5.16	4.65	5.17	4.76	4.28	4.59	4.85	4.59	4.95	4.83	3.88	4.65	4.66	4.58	5.15	4.9	5.14	5.42	5.33	3.97	4.72	4.76	5.02	5.02	4.87	4.57
ENSG00000009709	1	18630846	18748866	1	p36.13	PAX7	ILMN_1761061;ILMN_1835658	5.46	5.62	5.06	5.1	4.89	5.45	4.97	4.61	5.39	5.42	5.12	5.68	5.22	4.97	5.08	5.32	4.96	4.92	4.96	5.13	5.13	5.54	5.16	5.18	4.65	4.76	5.05	4.92	5.11	5.08	5.27	5.13	5.25	4.98	5	5.06	5.24	5.61	5.03	5.23	5.41	5.59
ENSG00000179002	1	18839599	18859682	-1	p36.13	TAS1R2	ILMN_1697141	5.3	5.24	4.61	5.37	5.02	5.22	5.24	5.07	5.26	4.97	5.58	5.31	5.25	5.23	4.95	5.01	5.35	5.15	5.07	4.58	5.3	5.71	5.28	4.62	4.77	4.55	5.21	5.26	4.6	5.25	5.17	5.12	5.22	5.04	4.39	4.78	4.29	4.92	5	4.67	5.51	5.09
ENSG00000159423	1	18871430	18902724	-1	p36.13	ALDH4A1	ILMN_1656368;ILMN_1696099;ILMN_2244841;ILMN_2406557	4.72	4.85	4.57	5.01	4.81	4.57	4.73	4.78	4.8	4.78	4.75	4.65	4.17	5.12	4.61	4.42	4.73	4.8	5.23	5.18	4.86	5.15	4.95	4.86	4.67	4.68	5.15	5.14	4.83	5.09	4.77	5.19	4.81	4.68	4.81	4.85	4.13	4.76	5.21	5.17	5.01	4.78
ENSG00000169991	1	18904280	18956676	-1	p36.13	IFFO2	ILMN_3236367	5.13	5.79	6.32	6.12	6.02	5.82	5.63	5.6	5.99	5.9	6.93	8.86	7.22	6.47	6.76	6.45	7.19	6.54	5.16	6.76	5.74	5.25	6.17	5.87	7.04	5.67	6.91	6.63	6.18	6.94	7.75	6.62	7.1	6.12	6.54	6.58	6.93	7.21	4.84	5.4	5.82	6.54
ENSG00000127481	1	19074510	19210266	-1	p36.13	UBR4	ILMN_1660393;ILMN_1699226	6.46	6.56	6.87	6.6	6.85	6.51	6.42	6.35	7.07	6.28	7.26	7.93	7.01	6.84	6.63	6.59	6.41	6.82	6.64	6.26	6.21	6.78	6.76	6.57	7.01	6.72	6.59	6.49	6.7	7.39	6.6	6.81	6.96	7.13	7.06	6.54	6.63	6.42	6.92	6.55	7.03	6.57
ENSG00000127463	1	19215660	19251527	-1	p36.13	EMC1	ILMN_2153280	6.05	6.96	6.67	6.18	6.78	7.05	6.83	6.34	6.11	6.85	6.65	6.47	6.57	6.7	6.76	6.64	6.93	7.11	6.59	6.92	6.38	6.46	6.99	6.81	6.66	5.93	6.89	5.95	5.74	5.71	5.72	6.54	5.64	6.58	5.89	5.44	6.05	5.41	7.26	6.55	6.48	6.73
ENSG00000053372	1	19251805	19260128	1	p36.13	MRTO4	ILMN_1689800	6.16	6.78	7.04	7.44	7.41	6.67	6.72	6.63	7.38	6.56	7.45	7.49	6.89	7.11	6.61	6.65	6.13	6.71	8.21	7.37	7.75	6.76	6.9	7.18	7.45	6.53	7.61	7.3	6.82	6.61	6.61	7.1	7.19	6.76	6.09	6.21	6.42	5.52	6.75	7.27	6.62	6.92
ENSG00000162482	1	19282573	19288770	-1	p36.13	AKR7A3	ILMN_1718483;ILMN_2145396	6.05	6.2	6.29	6.41	5.65	6.01	5.99	5.9	5.96	6.29	5.96	4.96	5.89	5.92	5.93	5.85	6.03	6.06	6.64	6.24	6.15	5.83	6.33	6.48	6.63	5.72	6.32	6.48	5.97	5.81	6.3	6.5	6.44	5.78	6.15	6.41	6.13	5.46	6.32	6.24	5.43	6.4
ENSG00000053371	1	19303965	19312146	-1	p36.13	AKR7A2	ILMN_1677043	9.48	9.96	9.98	10.22	9.95	9.76	9.72	9.63	9.76	9.85	9.64	7.78	9.35	9.62	9.71	9.42	9.68	9.72	10.5	9.84	9.95	9.61	9.98	10.58	10.3	9.35	10.31	9.94	9.58	8.24	9.59	9.81	9.59	9.29	8.39	9.77	9.11	7.93	10.1	10.18	10.12	9.91
ENSG00000040487	1	19312326	19329300	1	p36.13	SLC66A1	ILMN_2251664;ILMN_2330597	4.64	4.38	4.41	4.81	4.39	4.79	4.99	4.25	4.5	5.04	4.63	4.73	3.97	4.22	4.91	4.7	4.54	4.39	4.59	4.68	4.75	4.75	4.76	5.04	4.64	4.57	4.53	4.79	4.82	5	4.84	4.88	5.14	5.09	4.95	4.64	4.88	4.75	4.48	5.05	4.48	4.59
ENSG00000077549	1	19338775	19485539	-1	p36.13	CAPZB	ILMN_2053921	8.88	9.99	9.92	9.82	9.51	9.31	9.28	9.41	9.25	9.68	10.68	8.05	8.75	10.16	9.89	9.22	9.82	9.85	9.17	9.43	10.11	8.83	8.59	9.8	9.86	9.74	10.03	10.45	10.17	8.81	8.99	10.09	9.76	8.34	10.11	9.86	9.12	7.37	10.07	9.02	9.32	9.74
ENSG00000173436	1	19484403	19629821	1	p36.13	MICOS10	ILMN_1657860;ILMN_2064311	6.93	6.41	6.3	6.03	6.88	6.37	6.11	6.71	6.69	6.33	6.61	7.33	6.74	6.55	6.54	6.86	6.56	6.79	6.24	6.38	7.02	6.7	6.53	6.76	6.47	6.06	6.13	6.41	6.2	6.03	6.55	6.25	6.37	6.78	5.84	6.18	6.24	6.12	6.11	5.91	6.42	6.56
ENSG00000158747	1	19596979	19658456	1	p36.13	NBL1	ILMN_1789599;ILMN_2405009	5.54	6.43	7.34	7.36	6.81	6.72	7.17	6.64	7.26	7.2	8.07	7.95	9.01	5.72	6.03	7.97	6.06	8.41	5.87	7.24	6.35	7.22	6.38	6.1	6.78	7.02	4.75	7.07	7.47	7.08	8.46	7.4	8.28	5.39	6.43	5	8.16	4.86	8.27	6.73	4.86	6.72
ENSG00000158748	1	19664875	19680966	1	p36.13	HTR6	ILMN_1800989	4.58	4.39	5.14	5.19	4.97	5.46	4.68	4.65	4.9	5.06	5.13	5.27	4.72	4.89	4.7	4.82	4.95	5.39	5.29	4.81	4.79	5.11	4.43	5.01	4.84	5.24	4.63	5.01	4.26	4.93	4.64	4.57	4.9	5.18	5.05	4.19	3.7	5.04	5.25	4.87	3.96	4.82
ENSG00000162542	1	19682213	19799945	-1	p36.13	TMCO4	ILMN_1781276	6.07	6.15	5.84	5.96	5.74	5.96	5.94	5.96	5.88	5.72	5.52	3.97	4.8	5.33	6.43	5.71	6.16	5.45	5.32	5.17	5.59	5.9	5.6	5.01	5.63	6.13	5.77	5.46	5.57	4.77	5.41	6.08	5.01	5.56	5.26	5.34	5.56	5.45	5.32	5.33	5.29	5.42
ENSG00000178828	1	19814029	19815283	-1	p36.13	RNF186	ILMN_1811278	5.08	4.86	5.2	4.75	5.06	4.3	4.62	4.65	5.31	5.03	3.94	4.49	5.66	5	5.29	5.05	5.27	5.07	5.19	4.58	4.79	5.07	5	5.17	5.14	5.07	4.68	4.81	5.27	5.03	5.42	4.68	4.84	4.88	5.37	5.1	4.87	5.33	5.69	4.66	5.46	5.52
ENSG00000169914	1	19882395	19912945	1	p36.13	OTUD3	ILMN_1779280	5.24	6.02	6.02	5.75	5.46	5.63	5.83	5.38	5.82	5.79	5.45	6.47	6.41	6.12	6.68	5.65	6.29	6.05	6.39	6.1	5.79	5.66	5.88	5.72	6.05	5.83	5.24	5.26	6.05	6.14	5.95	5.95	6.46	6.75	4.81	6.11	6.44	5.81	6.52	6.24	5.97	6.17
ENSG00000188784	1	19920009	19923617	-1	p36.13	PLA2G2E	ILMN_1710590	4.11	4.13	4.31	4.17	4.76	4.61	3.97	5.42	4.49	4.73	5.18	4.16	4.09	4.34	4.4	4.99	4.31	4.18	4.77	4.25	4.39	4.46	4.51	4.95	4.98	4.67	4.41	4.03	4.68	4.07	4.23	4.58	3.4	4.39	4.55	4.16	4.34	4.28	4.24	4.72	4.47	4.83
ENSG00000188257	1	19975431	19980416	-1	p36.13	PLA2G2A	ILMN_1740586	4.52	4.2	4.47	4.69	4.26	4.87	4.49	4.23	5.15	4.16	4.57	4.28	4.57	4.34	4.24	4.99	4.14	4.89	5.27	4.64	4.79	4.29	4.62	4.01	4.6	4.27	3.54	4.19	4.91	4.36	4.5	4.09	4.84	4.93	3.93	4.63	3.96	4.18	5.37	4.92	4.41	4.57
ENSG00000127472	1	20028179	20091911	1	p36.13	PLA2G5	ILMN_1807171	4.65	4.87	3.92	4.9	4.5	4.17	4.54	4.72	4.65	4.67	4.93	4.68	4.72	4.87	4.77	4.45	4.27	4.23	5.28	4.05	5.03	4.8	4.03	4.24	5	5.07	4.24	4.37	5.04	4.18	5.16	4.44	4.43	4.21	4.97	5.11	3.79	4.81	4.62	4.05	5.3	4.21
ENSG00000117215	1	20111939	20119566	-1	p36.12	PLA2G2D	ILMN_1788811;ILMN_2233050	7.37	6.75	6.84	7.12	6.74	6.87	6.17	6.67	6.67	6.84	7.32	8.03	6.59	7.03	7.26	7.29	6.96	6.28	6.82	6.33	6.73	6.11	6.47	6.9	6.96	7.01	6.34	6.72	6.86	6.5	6.85	6.4	6.53	6.78	6.71	6.76	6.58	7.17	6.98	6.83	6.44	6.71
ENSG00000158786	1	20139326	20150386	1	p36.12	PLA2G2F	ILMN_1724799	4.82	4.81	4.4	5.34	4.44	4.54	4.78	5.59	4.11	4.35	4.7	5.42	5.18	5.38	4.44	4.41	4.57	3.79	3.98	4.28	5.32	4.6	5	4.85	4.7	5.22	4.32	5.05	5.01	4.72	5.03	4.48	4.99	4.46	4.99	5.27	4.54	4.77	4.58	4.89	2.63	5.28
ENSG00000187980	1	20161253	20177424	-1	p36.12	PLA2G2C	ILMN_1656867;ILMN_3237030	4.86	4.7	5	4.95	5.16	5.11	4.74	4.79	5.43	4.9	4.81	4.87	4.63	5.05	4.43	4.82	4.93	5.2	5.1	5.04	5.45	5.39	5.1	5.17	4.64	5.11	4.65	5.05	4.82	4.94	4.88	5.21	5.16	4.86	5.24	5.74	5.19	4.56	4.79	4.99	4.94	5.29
ENSG00000162543	1	20186096	20196050	1	p36.12	UBXN10	ILMN_1726798	5.51	4.9	4.86	4.75	5.09	5.52	5.59	4.77	5.49	5.16	4.57	5.04	5.26	4.73	4.96	4.55	4.59	4.81	5.16	4.9	4.46	4.99	4.37	3.31	4.59	4.88	4.99	3.68	4.83	4.7	4.23	5.15	4.91	5.34	4.05	4.65	4.79	4.93	4.82	5.15	5.41	4.67
ENSG00000158816	1	20290919	20354894	1	p36.12	VWA5B1	ILMN_1652243;ILMN_2135456;ILMN_3236561	5	4.75	4.77	4.89	4.72	4.82	4.88	4.91	4.82	4.96	5.03	4.52	4.61	4.72	4.85	5.01	4.83	5.14	4.61	4.61	4.95	4.71	5.23	4.84	4.7	4.81	4.79	4.87	4.56	5	5.03	4.99	4.57	4.72	4.99	4.88	4.83	4.98	4.93	4.84	4.86	4.77
ENSG00000162545	1	20482391	20486210	-1	p36.12	CAMK2N1	ILMN_1794863	6.7	7.83	7.29	7.2	6.67	6.15	6.27	6.25	7.2	7.97	6.15	6.76	5.64	5.99	5.93	5.93	7.23	6.1	4.54	5.34	7.71	7.92	6.3	5.1	5.71	4.79	5.57	5.49	6.29	7.4	7.3	8.08	5.85	6.68	6.18	10.47	7.2	7.53	5.99	6	7.22	6.37
ENSG00000090432	1	20499448	20508151	-1	p36.12	MUL1	ILMN_1675055;ILMN_3235168	7.62	7.73	7.74	7.89	7.67	7.61	7.97	8.01	8.21	7.73	7.2	9.01	8.35	7.39	8.1	7.62	8.02	8.1	7.53	7.6	7.62	8.06	7.55	7.77	7.96	7.09	7.61	6.91	7.82	8.46	7.86	8	8.5	7.87	8.34	7.01	7.88	8.04	8.33	7.59	7.31	7.62
ENSG00000183114	1	20552573	20555020	1	p36.12	FAM43B	ILMN_1754921	4.78	4.69	4.58	4.33	5.5	4.55	5.18	4.14	3.74	4.75	5.2	5.04	5.31	5.12	4.75	4.31	5.16	4.22	5.17	4.4	4.67	5.08	4.67	3.78	4.49	5.22	4.69	4.54	4.91	4.63	5.04	4.63	4.94	4.71	5.12	4.78	4.99	4.47	5.03	4.68	5.45	4.06
ENSG00000158825	1	20589086	20618903	1	p36.12	CDA	ILMN_1714592	4.96	5.14	4.81	5.43	7.06	6.17	5.24	5.5	5.6	4.82	5.21	5.23	5.14	6.8	4.8	4.66	4.78	4.85	5.54	5.89	4.94	9.36	5.9	6.05	5.47	5.48	7.1	6.19	7.01	9.5	6.18	6.82	7.72	5.26	9.37	7.58	6.25	6.91	5.77	5.17	5.28	6.2
ENSG00000158828	1	20633458	20651511	1	p36.12	PINK1	ILMN_1666924	6.51	6.93	6.7	6.73	6.71	6.16	6.83	6.6	6.67	6.6	6.83	5.9	5.71	6.57	6.5	6.72	6.81	7.18	6.52	6.04	6.14	6.38	6.82	6.77	6.5	6.91	6.98	7.41	6.6	6.99	6.5	6.98	6.59	6.62	6.66	7.72	6.86	5.74	6.74	6.27	6.2	6.33
ENSG00000244038	1	20651767	20661544	-1	p36.12	DDOST	ILMN_1734231	10.18	10.44	10.51	10.26	10.32	10.43	10.46	10.44	10.34	10.28	9.97	9.24	10.1	10.31	10.63	10.01	10.68	9.98	10.37	10.87	10.72	10.3	10.22	10.26	9.9	9.99	10.43	10.47	10.02	9.98	9.9	10.13	10.56	10.16	10.14	9.93	9.24	10.09	10.42	10.33	10.19	10.19
ENSG00000117245	1	20664014	20718017	-1	p36.12	KIF17	ILMN_1666625	4.32	4.72	4.4	4.57	4.26	4.41	4.21	4.38	4.04	4.6	4.32	4.58	4.38	4.25	4.35	4.51	4.25	4.4	4.66	3.92	4.54	4.65	4.71	3.91	4.64	4.06	3.86	4.31	4.36	4.15	5	4.5	3.72	4.6	4.74	3.2	4.06	3.98	3.67	4.5	4.09	4.53
ENSG00000189410	1	20719731	20732837	-1	p36.12	SH2D5	ILMN_1672795;ILMN_1754126	5.49	5.09	5.43	5.32	5.25	5.22	5.54	4.55	5.16	5.21	5.02	5.09	5.35	4.99	5.2	5.05	5.15	5.21	5.26	5.18	5.44	5.38	5.04	5.16	5.23	5.11	5.06	5.18	5.03	4.89	5.18	5.3	5.03	5.21	5.02	5.41	5.21	5.62	5.37	4.96	5.43	5.14
ENSG00000127483	1	20740266	20787323	-1	p36.12	HP1BP3	ILMN_1657279;ILMN_1695263;ILMN_1701169	5.9	5.54	5.47	5.59	5.57	5.51	5.82	5.93	5.56	5.44	5.25	5.73	5.19	5.59	5.64	5.39	5.46	5.78	5.69	5.2	5.47	5.6	5.47	5.45	5.64	5.42	4.92	5.9	5.73	5.82	5.4	5.11	5.57	5.81	5.83	5.54	5.47	5.53	5.92	5.49	5.72	5.49
ENSG00000075151	1	20806292	21176888	-1	p36.12	EIF4G3	ILMN_1775692	8.36	6.87	7.43	7.41	7.35	7.95	7.68	8.09	7.51	7.53	8.06	7.57	7.83	7.7	8.79	8.05	8.95	7.63	7.65	7.43	7.64	7.67	7.62	7.38	7.36	7.53	7.4	7.87	7.24	6.63	7.14	7.86	7.34	7.53	7.46	8.06	7.16	7.96	8.17	8.3	7.88	7.23
ENSG00000117298	1	21217247	21345572	-1	p36.12	ECE1	ILMN_1672174	5.29	5.54	5.5	5.55	5.34	5.39	5.38	4.99	5.79	5.2	6	5.42	5.47	5.33	5.28	5.7	5.66	6.12	6.21	5.71	5.6	5.67	5.71	4.92	5.02	5.4	5.6	5.23	5.94	6.43	5.44	5.57	5.57	5.48	7.47	5.8	5.73	5.34	5.62	5.53	5.4	5.54
ENSG00000142794	1	21440128	21485005	1	p36.12	NBPF3	ILMN_1680348;ILMN_1707244;ILMN_1771898;ILMN_1782006;ILMN_2265995;ILMN_3238893	5.64	5.76	5.65	5.27	5.76	5.87	5.85	5.81	5.74	5.52	5.56	5.05	5.53	5.61	5.54	5.7	5.4	5.23	5.49	5.75	5.45	5.59	5.52	5.61	5.92	5.63	5.71	5.8	5.74	5.71	5.62	5.67	5.69	5.69	5.7	5.72	5.61	5.52	5.93	5.41	5.69	5.44
ENSG00000162551	1	21509397	21578410	1	p36.12	ALPL	ILMN_1701603	4.92	3.76	3.87	5.22	5.23	4.7	4.44	3.94	5.08	5.2	5.11	4.56	3.84	4.82	4.98	4.48	4.82	3.71	5.02	3.93	5.37	8.06	5.7	4.76	5.14	6.13	7.2	8.02	8.7	7.57	6.65	4.4	5.6	5.38	10.81	9.09	5.91	9.96	6.32	5.87	5.51	4.57
ENSG00000076864	1	21596215	21669363	-1	p36.12	RAP1GAP	ILMN_1776519	4.63	4.66	4.84	4.92	4.73	4.84	4.52	4.97	4.61	5.14	5.55	7.2	4.73	5.24	5.89	6.49	5.31	5.08	6.17	5.06	5.04	7.19	5.71	4.94	4.76	6.05	5.33	4.76	4.85	5.68	4.86	7.29	5.15	5.64	5.03	7.84	5.73	7.67	4.61	4.76	6.83	4.92
ENSG00000090686	1	21678298	21783606	-1	p36.12	USP48	ILMN_1738572;ILMN_1756873;ILMN_1777726;ILMN_2285141	6.22	6.54	6.41	6.36	6.2	6.5	6.21	6.38	6.21	6.45	6.36	6.29	6.35	6.53	6.13	6.08	6.41	6.47	6.61	6.28	6.36	6.18	6.54	6.39	6.16	6.38	6.33	6.13	6.28	6.23	6.23	6.63	6.12	6.45	6.51	6.35	6.7	6.79	7.24	6.85	6.24	6.43
ENSG00000187942	1	21812265	21825225	1	p36.12	LDLRAD2	ILMN_1734125	5.18	5.01	5.04	5.03	5.09	5.21	5.16	5.46	5.29	4.9	5.1	5.27	4.63	5.06	5.12	5.29	5.11	5.04	5.72	5.61	5.09	4.67	5.14	5.16	5.52	5.67	4.23	4.71	4.46	4.68	4.91	4.99	5.53	4.49	4.69	4.87	5.17	4.84	5.02	5.14	5.12	5
ENSG00000142798	1	21822244	21937310	-1	p36.12	HSPG2	ILMN_1787548	4.11	4.67	4.16	4.04	4.33	4.36	4.73	4.28	4.68	4.28	5.44	4.47	4.64	4.39	4.12	4.82	4.17	4.13	4.63	4.45	4.81	4.58	4.96	4.22	4.4	3.67	4.83	4.39	4.43	4.68	4.72	5.15	3.77	5.12	4.7	5.04	4.96	4.46	4.29	4.91	4.27	4.88
ENSG00000142789	1	22001657	22012542	1	p36.12	CELA3A	ILMN_1677559	5.03	5.26	4.58	4.97	4.31	5.13	5.3	4.51	4.78	4.64	4.7	5.3	5.06	2.93	5.08	5.66	4.31	5.17	4.79	4.66	5.07	4.07	4.08	4.91	4.33	5.1	4.97	4.66	5.36	3.95	5.07	4.61	5.31	4.51	5.15	4.98	4.92	4.95	4.59	3.6	4.72	5.09
ENSG00000070831	1	22025511	22101360	1	p36.12	CDC42	ILMN_1675156;ILMN_1696041;ILMN_1738424;ILMN_2408139	6.28	6.12	6.56	6.23	6.48	6.03	5.83	6.28	6.66	6.49	6.17	6.81	6.38	6.07	6.32	6.46	6.58	6.73	6.47	6.23	6.58	6.61	6.2	6.6	6.45	6.63	6.48	6.94	7	6.45	6.66	6.02	6.56	6.27	7	6.71	6.69	6.55	6.71	6.25	6.3	6.25
ENSG00000162552	1	22117313	22143969	-1	p36.12	WNT4	ILMN_1666392	4.56	4.02	4.94	3.94	4.54	4.85	4.25	4.82	4.51	4.55	4.09	4.13	4.19	4.69	4.81	4.75	5.26	4.25	4.61	4.17	5.07	4.93	3.9	4.57	4.64	4.46	4.88	5.2	5.01	4.5	4.97	4.86	4.81	4.19	4.62	4.24	4.34	5.06	4.51	4.97	4.21	4.63
ENSG00000184677	1	22428838	22531157	1	p36.12	ZBTB40	ILMN_1784037	8.17	7.82	7.62	7.64	7.83	8.21	8.03	7.7	7.41	7.84	8.41	7.05	7.1	8.08	7.54	8.07	7.45	7.67	6.39	6.89	7.41	7.95	7.94	7.77	7.78	7.62	6.88	7.48	7.63	6.96	7.24	7.06	7.01	7.01	6.4	7.59	7.77	7.82	8.47	6.92	8	7.65
ENSG00000070886	1	22563489	22603595	1	p36.12	EPHA8	ILMN_1756989;ILMN_2340599	5.47	4.8	5.49	5.01	5.69	4.91	5.07	5.14	5.71	5.27	5.22	5.49	5.19	5.23	5.31	4.7	5.08	5.18	5.9	5.07	4.95	5.27	4.96	5.34	5.5	5.4	5.31	5.18	5.04	5.3	5.26	5.3	5.33	5.3	5.17	5.18	4.97	5.6	4.9	4.99	5.32	4.95
ENSG00000173372	1	22636628	22639678	1	p36.12	C1QA	ILMN_1737918	5.46	4.87	5.1	5.33	5.28	5.67	5.97	5.62	5.44	5.04	5	5.71	5.14	5.64	5.41	5.92	4.97	5.24	5.77	5.41	4.81	5.68	5.2	5.53	5.15	5.62	5.18	5.47	6.17	4.31	5.69	5.14	5.7	7.47	6.34	5.18	5.56	5.61	5.38	5.54	4.76	4.94
ENSG00000159189	1	22643633	22648110	1	p36.12	C1QC	ILMN_1785902	5.43	4.88	4.73	5.25	4.85	4.75	4.21	4.45	4.46	4.8	5.24	5.06	4.4	3.94	5.99	4.78	4.58	4.94	5.8	6.05	4.81	6.11	4.88	5.1	5.59	4.62	5.29	4.85	4.6	5.94	4.9	4.54	5.33	7.96	6.73	4.74	5.49	5.33	5.33	5.94	3.85	3.6
ENSG00000173369	1	22652762	22661637	1	p36.12	C1QB	ILMN_1796409	4.49	4.69	4.32	3.85	5.33	4.87	4.83	4.79	4.96	4.12	5.22	4.19	3.58	4.51	4.29	4.56	5.15	4.58	4.61	4.41	4.92	6.87	4.97	4.12	4.55	4.58	5.43	4.79	4.47	5.75	4.05	4.59	5.21	8.75	8.53	4.69	4.36	5.48	4.58	6.13	4.48	4.17
ENSG00000133216	1	22710839	22921500	1	p36.12	EPHB2	ILMN_1785061;ILMN_2367384	4.72	4.89	4.36	4.79	4.8	4.36	4.59	4.33	4.82	4.41	4.83	4.49	4.55	5.43	5.23	4.85	4.43	4.53	5.33	4.76	4.12	4.98	4.7	4.79	5.06	5.16	4.7	4.82	4.83	4.58	4.49	4.68	5.03	4.76	4.93	4.55	4.75	4.93	4.73	4.5	5.24	4.73
ENSG00000227868	1	23010834	23015852	-1	p36.12	TEX46	ILMN_3225870	4.01	5.16	4.75	5.04	4.73	4.57	5.15	4.83	4.36	4.97	4.93	4.81	4.36	4.32	4.23	4.15	4.65	4.61	4.49	4.85	4.88	5.03	4.44	5.03	4.6	4.89	4.99	4.38	4.29	4.28	4.17	4.77	4.29	4.28	4.66	4.06	4.98	4.69	5.31	4.2	5.04	5.04
ENSG00000004487	1	23019443	23083689	1	p36.12	KDM1A	ILMN_1813840	8.51	8.42	8.3	8.3	8.48	8.89	8.91	8.77	8.18	8.24	8.83	9.14	9.32	8.83	8.67	8.56	8.58	8.84	8.62	8.77	8.42	9.01	9.1	8.79	8.71	8.75	8.73	8.86	8.66	8.22	8.39	8.73	8.99	9.5	7.54	8.94	8.64	9.1	9.61	8.93	8.84	8.41
ENSG00000169641	1	23084023	23177808	-1	p36.12	LUZP1	ILMN_1714159	7.91	7.54	7.65	7.8	7.68	7.78	8.09	7.65	8.27	8.03	6.65	9.78	8.79	7.03	7.81	7.67	7.33	8.33	7.96	7.35	6.43	6.76	6.83	7.59	7.27	6.69	7.26	6.67	7.57	8.38	8.04	8.89	9.5	9.05	7.95	7.65	8.29	11.09	8.08	8.05	7.16	7.38
ENSG00000179546	1	23191895	23194729	-1	p36.12	HTR1D	ILMN_1804886	4.71	4.94	4.73	4.66	5.12	4.48	4.62	5.09	5	4.88	4.76	4.93	5.23	4.78	4.43	4.81	4.98	5.12	3.46	4.78	4.4	4.54	5.26	4.19	4.37	4.46	5.19	4.93	4.47	5.07	4.6	4.78	4.55	5.37	4.82	4.91	5.26	5.06	4.82	5.09	4.76	4.85
ENSG00000125944	1	23303771	23344336	-1	p36.12	HNRNPR	ILMN_2175894;ILMN_3177285;ILMN_3265895	9.67	9.41	9.36	9.08	9.33	9.44	9.57	9.55	9.33	9.23	8.89	9.5	9.61	9.04	9.43	9.5	9.66	9.44	9.49	9.49	8.95	9.12	9.34	9.3	9.42	9.47	9.44	9.18	9.37	9.47	9.15	9.55	9.22	9.77	9.77	9.49	9.72	9.47	10.3	9.52	9.58	9.45
ENSG00000125945	1	23359448	23369836	-1	p36.12	ZNF436	ILMN_1714473;ILMN_2266762;ILMN_2357781	4.93	4.49	4.66	5.08	4.42	4.74	4.53	4.69	4.73	5.14	4.8	5.01	5.03	5	4.98	5.14	4.94	4.85	4.75	5.1	4.69	4.46	5.11	5.05	4.85	4.85	5.26	4.72	5.34	5.49	4.99	4.81	4.93	5.04	4.93	5.38	5.13	4.63	5.08	5.1	5.3	5.18
ENSG00000204219	1	23380909	23424748	-1	p36.12	TCEA3	ILMN_1726928	8.9	9.25	9.81	9.83	9.75	8.75	9.35	9.09	9.27	9.31	9.67	8.8	5.1	9.57	7.28	9.61	6.85	9.14	5.5	9.73	10.4	10.23	8.7	9.79	9.26	10.61	8.9	10.37	10.79	7.1	9.8	10.85	9.45	6.1	7.23	10.09	10.75	9.18	9.65	7.44	9.65	10.08
ENSG00000088280	1	23428563	23484568	-1	p36.12	ASAP3	ILMN_1685441	5.03	4.92	5.73	5.76	5.82	5.44	6.16	5.84	5.65	5.45	4.5	5.26	6.1	5.29	4.75	5.62	5.34	5.11	4.91	5.1	5.32	5.72	5.19	5.61	5.01	5.29	4.7	4.55	5.31	5.3	5.28	5.25	5.99	5.23	5.29	4.98	5.21	5.87	6.72	5.4	5.01	5.37
ENSG00000007968	1	23506438	23531233	-1	p36.12	E2F2	ILMN_1777233	7.76	7.89	7.51	9.21	7.57	7.27	7.65	7.7	7.06	7.29	8.24	8.55	8.27	6.7	7.79	7.07	7.51	6.62	9.99	7.34	6.36	7.65	6.18	6.62	8.83	6.66	8.28	7.25	7.09	10.36	6.2	9	8.77	8.58	9.27	8.92	5.59	8.58	7.95	9.05	7.66	6.14
ENSG00000117318	1	23557926	23559501	-1	p36.12	ID3	ILMN_1732296	5.56	6.13	7.48	7.4	7.05	6.37	6.67	6.72	7.35	7.42	4.71	10.85	7.24	5.19	5.03	10.56	5.42	10.56	6.84	6.31	4.24	10.14	9.61	6.82	8.63	9.16	7.42	4.35	8.35	7.87	10.1	8.65	8.17	10.33	7.58	9.38	8.45	10.98	9.05	6.9	4.22	6.1
ENSG00000142676	1	23691742	23696835	1	p36.11	RPL11	ILMN_1672446;ILMN_2114876	13.99	14.12	14.03	14.35	13.83	14.1	14.09	14	14.11	14.11	14.06	14.18	14.27	14.32	14.05	14.08	14.13	13.91	14.09	14.3	13.92	13.52	14.19	14.29	14.24	14.35	14.15	14.33	13.71	14.17	14.36	14.17	14.14	14.1	14	13.91	13.78	13.78	14.28	14.03	14.03	13.67
ENSG00000011007	1	23743155	23762059	1	p36.11	ELOA	ILMN_1808110	7.79	7.76	7.38	7.71	7.33	7.66	7.8	7.97	7.96	7.67	7.34	8.7	8.94	7.5	7.68	7.43	8.01	8.21	9.12	7.6	6.95	7.82	7.2	7.76	7.81	7.38	6.55	7.51	8.31	8.17	8.21	8.11	8.62	8.65	8.1	8.93	7.9	9.22	8.43	7.45	7.48	7.11
ENSG00000057757	1	23778418	23788232	1	p36.11	PITHD1	ILMN_1784207	9.9	10.35	10.37	10.14	10.19	10.17	10.43	10.29	10.46	10.31	9.51	10.71	10.91	9.57	9.81	10.15	10.27	9.9	10.23	10.31	9.61	10.23	10	9.99	9.83	10.32	10.25	10.21	10.88	9.75	10.77	10.41	10.3	10.96	9.8	11.01	11.19	11.06	10.85	10.15	10.36	10.17
ENSG00000011009	1	23791145	23795539	1	p36.11	LYPLA2	ILMN_1764628	6.39	6.87	7.2	6.62	6.51	6.32	6.5	6.57	6.64	6.64	7.25	7.26	6.1	6.77	6.75	5.94	6.91	6.33	7.11	6.54	6.16	6.21	6.24	6.58	6.99	6.5	6.71	6.55	6.43	6.67	6.72	6.92	6.61	5.85	6.55	6.24	5.32	5.38	5.93	6.41	6.76	6.32
ENSG00000117308	1	23795599	23800781	-1	p36.11	GALE	ILMN_1714157;ILMN_1777523;ILMN_1792168	5.06	5.29	4.99	5.43	5.1	4.96	5.28	5.47	5.31	4.64	5.02	5.2	5.09	5.16	5.07	4.85	5.06	4.63	5.6	5.1	4.65	5.25	5.09	5.15	5.08	5.32	4.74	5.03	4.97	5.08	5.26	4.47	4.72	4.72	5.15	4.66	4.5	5.03	4.94	5.24	5.13	4.78
ENSG00000117305	1	23801885	23838620	-1	p36.11	HMGCL	ILMN_2122420	5.22	6.52	6.61	6.42	6.27	6.4	6.44	5.89	6.23	6.22	6.24	5.05	5.05	6.59	6.11	5.74	6.43	5.95	5.82	6.43	5.94	5.89	6.71	5.39	6.88	6.23	7.15	6.95	5.45	5.89	5.95	6.17	5.16	5.49	5.84	5.58	5.9	5.44	6.01	6.7	6.26	6.71
ENSG00000179163	1	23845077	23868294	-1	p36.11	FUCA1	ILMN_1752728	5.92	6.39	6.24	5.87	5.98	6.72	6.67	5.97	5.85	6.33	6.76	6.29	7.07	7.97	7.45	5.91	6.82	6.81	6.88	6.32	5.6	6.48	6.49	6.37	7.13	6.25	7.3	6.41	6.83	7.92	6.73	6.36	6.84	7.81	6.81	7.45	7.41	7.81	6.11	6.88	6.45	6.95
ENSG00000189266	1	23956839	23963462	1	p36.11	PNRC2	ILMN_1693886;ILMN_1790715;ILMN_1796808;ILMN_2147306;ILMN_3237712	6.11	5.92	5.8	5.86	5.63	6.13	5.95	6.17	5.74	6.01	5.46	5.99	6.04	6.01	6.17	6.23	5.98	6.05	5.74	6.13	6.01	5.66	5.97	5.93	6.27	6.07	5.89	5.68	5.91	5.69	5.9	5.68	5.88	6.06	5.97	5.94	6.14	6.13	5.81	5.76	6.14	5.83
ENSG00000188529	1	23964347	23980927	-1	p36.11	SRSF10	ILMN_1658460;ILMN_1664522;ILMN_1677162;ILMN_1810567;ILMN_2265082;ILMN_2354649	6.29	6.3	6.32	6.46	6.48	6.43	6.22	6.41	6.72	6.59	6.38	6.98	6.76	6.17	6.18	6.48	6.26	6.17	6.76	5.82	6.14	6.37	6.34	6.38	6.46	6.6	6.32	6.42	6.51	6.75	6.62	6.43	6.94	6.3	6.33	6.48	6.76	6.65	6.49	6.39	6.39	6.5
ENSG00000142661	1	24056035	24112135	-1	p36.11	MYOM3	ILMN_1719581	4.36	4.43	4.73	4.7	4.16	4.59	4.26	4.86	5.14	4.79	4.72	5.02	4.69	3.97	4.68	4.82	4.3	4.88	4.31	4.81	5.38	4.8	4.14	3.36	4.24	4.36	4.26	4.33	4.13	4.18	4.46	4.83	4.5	4.62	4.16	3.94	4.73	4.62	4.56	5.07	4.47	5.06
ENSG00000142677	1	24119771	24143140	-1	p36.11	IL22RA1	ILMN_1666175	5.13	4.64	4.76	4.87	4.81	4.54	4.66	5	4.97	4.64	4.64	5.74	4.6	4.76	6.05	4.36	4.71	4.75	4.34	4.55	5.18	5.13	4.56	4.79	4.66	5.11	5.22	4.59	4.56	4.95	4.79	4.8	4.73	4.72	5.66	5.26	4.7	4.84	4.28	3.95	4.92	5
ENSG00000185436	1	24154168	24187959	-1	p36.11	IFNLR1	ILMN_1680805;ILMN_2405324	5.38	5.97	5.79	5.62	5.69	6.09	5.09	5.57	5.71	5.83	5.09	5.29	5.58	5.44	7.5	5.06	7.19	5.85	4.7	5.36	5.12	5.8	5.22	5.67	5.18	6.32	5.47	4.56	5.84	5.16	4.31	5.25	5.72	6.46	5.46	5.07	6.46	6.19	5	6.15	4.71	5.22
ENSG00000158055	1	24319322	24364482	1	p36.11	GRHL3	ILMN_1662961;ILMN_1782141;ILMN_2388874	4.29	4.51	4.44	4.46	5	4.61	4.87	4.62	4.49	5.03	4.65	4.51	5.02	4.89	4.63	4.35	4.35	4.8	5.13	4.72	4.48	4.62	4.33	4.71	4.77	4.87	4.75	4.71	4.62	4.15	4.08	4.76	4.64	4.38	4.19	4.59	4.72	4.5	4.4	4.78	4.4	4.71
ENSG00000001460	1	24356999	24416934	-1	p36.11	STPG1	ILMN_2187071	4.47	6.17	5.36	5.05	5.3	6.03	5.35	5.65	4.83	4.92	6.17	7.09	5.32	5.32	5.27	5.26	5.81	5.31	5.45	5.23	5.6	5.1	5.62	5.47	5.18	5.48	4.92	5.6	5.91	5.18	5.12	5.35	5.21	5.14	5.84	5.6	4.87	5.27	5.99	5.75	5.69	5.43
ENSG00000001461	1	24415802	24472976	1	p36.11	NIPAL3	ILMN_1684210	7.84	8.24	8.22	7.92	7.79	7.89	7.76	7.79	8	7.62	8.42	6.05	6.82	8.46	7.91	7.57	7.56	7.75	7.72	8.44	7.65	7.4	7.96	7.95	8.67	7.03	8.8	8.09	7.6	6.93	7.64	7.71	7.05	6.65	6.5	7.69	7.31	5.73	7.77	8.36	8.39	8.1
ENSG00000117602	1	24502351	24541040	1	p36.11	RCAN3	ILMN_1688299	8.27	7.69	7.67	8.37	8.06	7.92	8.38	8.21	8.39	8.31	7.37	8.04	7.66	7.97	5.71	7.9	6.05	8.55	8.7	7.67	8.54	7.95	7.54	8.2	8.32	8.31	8.04	8.15	8.16	6.7	8.53	7.61	7.34	8.23	7.17	7.93	8.5	7.33	8.56	7.9	8.01	7.63
ENSG00000184454	1	24556087	24609328	1	p36.11	NCMAP	ILMN_3246014	5.24	5.36	5.3	4.94	5.63	5.14	4.89	4.68	4.56	5.49	4.77	5.15	4.51	4.96	5.53	5.08	4.97	5.27	4.94	5.22	5.08	5.52	4.68	4.93	5.04	5.6	5.03	4.01	5.49	5.31	5.3	5.08	5.6	5.14	5.22	5.5	4.18	4.75	5.41	5.13	5.6	5.51
ENSG00000133226	1	24631716	24673281	1	p36.11	SRRM1	ILMN_1697670	10.67	10.38	10.45	9.72	10.29	10.64	10.83	10.74	10.41	10.41	9.79	11.04	11.19	10.16	10.07	10.63	10.45	10.56	9.62	10.27	10.25	10.42	10.41	9.96	9.94	10.43	9.94	10.22	10.85	9.95	10.7	10.3	10.6	11.31	10.02	10.52	11.35	11.87	11.31	9.83	10.33	10.26
ENSG00000169504	1	24745382	24844321	1	p36.11	CLIC4	ILMN_1671250;ILMN_2063586	6.73	4.95	5.86	5.17	5.56	5.51	5.16	5.11	5.32	5.27	6.38	6.11	5.51	6.04	4.6	6.68	5.24	6.2	4.83	7.22	7.2	6.05	5.77	5.67	5.85	5.34	6.03	6.73	5.38	6.68	4.99	5.99	5.56	6.45	7.34	5.56	5.48	7.34	6.14	6.35	5.5	5.71
ENSG00000020633	1	24899511	24965121	-1	p36.11	RUNX3	ILMN_1751839;ILMN_1787461	8.16	8.59	8.26	8.22	8.21	8.79	8.55	8.64	8.8	8.4	7.39	8.73	8.32	8.35	8.8	8.49	9.25	8.07	9.13	8.41	8.42	8.58	8.24	8.37	7.9	8.9	7.58	8.62	8.15	8.91	8.61	8.7	8.44	9.26	8.36	8.36	9.03	9.62	8.93	8.81	8.2	8.46
ENSG00000117614	1	25222276	25232502	-1	p36.11	SYF2	ILMN_1660186;ILMN_2287296;ILMN_2394498	8.47	8.66	8.78	8.61	8.69	8.31	8.59	8.31	8.9	8.85	8.01	8.76	9.18	8.5	8.42	8.5	8.6	8.88	8.38	8.43	8.69	8.86	8.3	8.54	8.42	8.72	8.71	8.52	8.76	9.2	9.31	8.47	8.59	9.34	8.87	8.29	9.05	8.99	8.69	8.57	8.36	8.71
ENSG00000117616	1	25242249	25338213	-1	p36.11	RSRP1	ILMN_1749915;ILMN_1760556	9.11	9.09	9.16	8.18	8.65	9.08	8.92	9.1	8.28	8.77	8.67	8.91	8.73	9.25	8.57	8.67	9.03	9.02	8.7	8.15	8.12	7.57	8.43	7.97	9.31	8.37	8.93	9.02	9.19	7.85	9.8	8.67	8.31	8.79	7.73	9.43	8.76	10.14	8.45	8.91	9.07	8.85
ENSG00000187010	1	25272393	25330445	1	p36.11	RHD	ILMN_1651373	5.15	4.76	4.99	4.69	4.59	4.67	4.74	4.33	4.69	4.33	4.19	4.64	4.38	4.67	4.96	4.83	4.44	4.65	5.18	4.78	4.46	3.39	4.12	4.18	3.87	5.14	4.99	4.8	4.59	5.16	4.6	5.51	4.29	4.2	4.8	5.06	3.9	4.48	3.95	3.95	5.02	4.11
ENSG00000183726	1	25338317	25362361	1	p36.11	TMEM50A	ILMN_1745368	7.38	7.37	7.45	7.18	6.96	7.27	7.65	7.48	7.46	7.09	6.88	7.56	7.75	7.03	7.96	7.39	7.83	7.22	6.95	7.39	7.1	7.11	7.42	7.88	7.84	6.86	7.23	7.32	7.26	7.01	6.98	7.04	7.38	7.69	7.36	7.13	7.19	6.94	7.7	7.16	7.69	7.18
ENSG00000188672	1	25362249	25430192	-1	p36.11	RHCE	ILMN_1770591;ILMN_2408663	4.59	4.6	4.56	4.12	4.72	4.13	4.43	4.02	4.45	4.06	4.3	4.29	4.09	4.06	4.01	4.05	4.21	4.52	3.91	4.25	4.28	4.36	3.46	3.86	4.53	4.87	4.46	4.98	4.61	4.83	4.47	4.67	4.41	4.19	4.14	4.9	4.46	4.7	4.46	4.17	4.56	4.69
ENSG00000204178	1	25430858	25500209	1	p36.11	MACO1	ILMN_1718831	5.66	5.92	5.79	6.08	6.88	6.2	6.66	5.96	6.33	5.99	6.83	8.37	7.79	6.77	6.03	7.1	6.17	6.51	6.19	6.42	6.33	6.19	6.4	6.2	6.64	6.97	5.75	5.93	6.41	7.59	6.59	5.98	6.97	7.6	7.44	5.95	6.8	7.98	6.79	6.31	7.09	6.38
ENSG00000157978	1	25543606	25568886	1	p36.11	LDLRAP1	ILMN_1809040	8.37	8.65	9.37	8.83	8.97	9.14	8.84	8.74	8.43	8.38	8.51	5.24	7.52	8.92	7.19	8.11	6.85	8.45	7.26	8.77	7.78	7.52	8.73	8.66	9.65	7.64	8.96	8.64	7.71	6.06	7.94	8.36	7.25	6.34	5.83	8.2	7.68	6.69	8.83	8.84	8.56	8.59
ENSG00000117643	1	25617468	25786207	1	p36.11	MAN1C1	ILMN_1713807;ILMN_3241904;ILMN_3251428	5.86	5.83	5.83	6.18	5.66	5.82	5.89	5.84	5.34	5.59	4.87	4.54	5.38	5.75	5.07	5.96	5.29	5.45	4.48	5.2	5.65	4.41	5.37	5.55	5.57	4.59	4.37	4.7	5.13	4.72	4.58	5.16	5.4	4.5	4.84	5.33	5.64	4.69	5.37	5.2	5.25	5.73
ENSG00000162430	1	25800176	25818221	1	p36.11	SELENON	ILMN_1760890;ILMN_2289887;ILMN_2399036	5.99	6.4	6.49	6.13	6.35	6.01	5.97	6.14	6.49	6.03	6.48	6.1	6.59	6.57	5.59	6.28	5.39	5.88	4.98	6.71	6.72	6.95	6.76	6.89	6.1	6.29	5.54	6.43	6.21	5.99	5.64	6.39	7.27	6.59	6.26	6.87	6.41	6.82	6.48	5.44	6.01	5.91
ENSG00000117640	1	25818640	25832942	1	p36.11	MTFR1L	ILMN_3264466	6.7	6.46	6.84	6.28	5.98	6.96	6.88	6.81	6.47	6.19	6.52	5.21	6.02	6.62	6.6	6.46	6.64	6.3	5.43	6.56	6.65	6.34	6.59	6.62	6.17	7	6.46	6.74	6.76	6.11	6.56	6.18	6	6.15	6.15	7.05	6.58	5.42	7.24	6.41	6.76	6.24
ENSG00000127423	1	25831913	25859458	-1	p36.11	AUNIP	ILMN_1787280	4.35	4.09	4.67	5.27	3.99	4.55	4.5	4.59	4.47	4.74	5.02	4.39	5.96	5.08	3.92	4.87	3.95	4.91	5.25	4.52	4.92	4.79	4.26	4.53	5.01	4.86	5.42	4.98	4.89	5.8	4.73	4.78	5.17	4.88	5.88	4.57	4.88	5.01	5.28	5.16	4.88	4.43
ENSG00000182749	1	25861210	25871253	-1	p36.11	PAQR7	ILMN_1746618	4.72	4.77	5.71	5.22	5.81	5.52	4.77	5.35	5.45	5.5	6.98	4.36	6.57	6.59	4.71	5.32	5.07	5.62	5.2	6.18	6.09	6.56	6.17	5.19	4.52	5.89	5.93	6.23	5.65	6.13	6.16	6.14	6.87	5.84	5.7	6.41	5.96	5.6	6.04	5.61	5.67	5.97
ENSG00000117632	1	25884181	25906991	-1	p36.11	STMN1	ILMN_1657796;ILMN_1708714;ILMN_1745593;ILMN_1750508;ILMN_2294086;ILMN_3307252	5.18	5.1	5.45	5.56	5.27	4.88	5.18	5.24	5.32	5.41	5.43	4.83	5.87	5.54	4.77	4.85	5.31	5.39	6.09	5.14	5.2	5.27	5.08	5.19	5.82	5.53	5.74	5.18	5.45	5.38	5.58	5.27	5.48	5.74	5.54	5.34	5.47	5.07	5.88	5.63	5.72	5.24
ENSG00000158006	1	25959767	25998117	-1	p36.11	PAFAH2	ILMN_1682919	5.5	6.28	6.51	6.24	5.99	5.8	5.89	6.07	6.26	6.16	5.65	4.31	5.09	6.11	7.42	5.64	7.25	5.62	4.94	6.17	5.99	5.54	5.7	6.26	5.61	5.7	6.26	5.72	5.77	5.67	5.62	5.69	5.38	5.45	5.82	5.5	5.8	5.88	5.86	5.74	6.67	6.08
ENSG00000158008	1	26019884	26036464	1	p36.11	EXTL1	ILMN_1718783	4.41	5.88	4.83	4.79	4.73	5.56	5.12	5.37	5.44	4.85	5.02	4.18	4.94	5.21	4.67	5.56	4.35	4.37	4.56	5.03	4.92	5.08	5.07	4.81	5.28	4.94	5.06	5.04	5.35	5.04	4.3	4.86	5.03	5.16	4.54	4.98	5.13	5.05	4.77	5.09	5.25	4.74
ENSG00000158014	1	26037252	26046118	-1	p36.11	SLC30A2	ILMN_1785549;ILMN_2415421	4.74	4.68	4.49	4.49	4.49	4.53	4.76	4.82	4.23	4.91	4.23	4.05	4.67	4.19	4.43	4.47	4.64	4.56	4.6	4.66	4.01	4.86	4.29	4.51	4.08	4.65	3.91	4.17	4.58	4.3	4.41	4.38	4.41	4.38	4.88	4.73	3.17	4.54	4.46	4.32	4.65	4.95
ENSG00000158022	1	26051304	26068436	-1	p36.11	TRIM63	ILMN_1702489	4.9	5.13	5.31	4.9	4.23	4.95	4.78	4.61	5.06	4.7	4.67	5.51	5.04	5.03	5.34	4.61	5.32	5.35	5.26	5.49	5.56	4.54	4.69	5.21	5.02	4.78	4.8	5.4	5.14	4.81	4.49	4.98	4.48	5.13	5.06	4.9	5.1	4.77	4.78	4.79	4.88	4.64
ENSG00000175087	1	26111165	26125555	1	p36.11	PDIK1L	ILMN_1806328	6.31	6.1	6.24	5.75	6.17	6.33	6.19	6.13	6.56	6.38	5.54	5.3	6.61	6.33	5.7	6.45	5.95	5.82	5.79	6.4	6	6.49	6.07	5.55	6.3	6.29	6.22	5.96	6.12	7.4	6.47	6.51	5.59	6.16	6.12	5.98	7.36	6.43	6.28	5.8	6.68	6.48
ENSG00000197245	1	26159079	26163962	1	p36.11	FAM110D	ILMN_2116299	4.13	4.35	3.46	4.44	4.53	5.36	4.77	4.67	4.85	4.9	4.92	4.26	5.27	5.2	4.03	4.84	3.6	4.62	4.87	4.51	4.74	4.76	4.89	5.13	4.52	4.56	5.14	4.07	4.44	5.21	4.85	4.75	4.39	4.73	3.36	4.46	4.95	4.63	4.46	4.65	4.72	4.87
ENSG00000236782	1	26169516	26171831	-1	p36.11	AL391650.1	ILMN_3192102	4.83	5.04	4.81	4.81	5.2	5.26	5.51	5.46	4.77	5.19	4.7	5.37	4.78	5.21	5.06	4.83	5.15	4.3	5.53	5.36	5.38	4.86	4.76	5.37	4.8	4.89	5.1	5.01	4.4	4.74	5.09	5.19	4.15	4.73	4.33	4.61	4.25	4.83	4.66	4.76	4.65	4.78
ENSG00000142684	1	26169908	26170873	1	p36.11	ZNF593	ILMN_1703441	6.56	8.83	7.82	8.85	8.29	7.79	7.31	7.78	8.61	8.4	9.05	9.33	9.14	8.46	8.43	8.68	8.37	8.87	9.6	8.75	8.8	9.57	8.26	9.28	9.22	8.16	8.62	9.35	9.15	7.55	9.16	8.37	9.44	8.88	8.42	7.54	7.89	7.24	8.03	8.98	7.95	8.15
ENSG00000142675	1	26177484	26189884	1	p36.11	CNKSR1	ILMN_1718813	5.44	4.99	5.28	5.62	5.24	5.5	5.84	5.57	5.29	5.32	4.91	5.7	5.31	5	4.52	5.33	5.56	5.3	4.99	5.09	4.44	4.26	4.85	4.2	5.57	5.57	5.71	6.15	5.22	4.84	4.81	5.06	5.03	4.97	5.31	5.39	5.6	5.67	5.49	5.17	5.81	5.16
ENSG00000188782	1	26190561	26202968	1	p36.11	CATSPER4	ILMN_1740419	4.31	4.65	4.8	4.51	5.26	4.82	4.52	5.03	5.08	4.87	4.53	5.03	5.02	4.28	5.13	5.56	5.66	4.95	4.46	4.97	4.83	4.14	4.68	4.87	5.06	4.83	4.58	4.36	4.57	4.97	5.24	4.78	4.94	5.18	4.25	4.89	4.23	3.86	4.34	4.82	4.71	4.52
ENSG00000130695	1	26234200	26278808	1	p36.11	CEP85	ILMN_1812489	6.52	6.94	7.18	6.78	7.11	6.94	7.35	7.27	6.22	6.97	7.24	6.89	7.2	7.29	6.91	7.08	6.93	7.03	7.48	7.53	5.71	6.71	6.98	6.75	8.28	6.65	7.11	7.54	7.02	7.71	7.16	6.75	6.87	6.9	6.96	6.69	6.52	7.46	6.68	7.29	6.88	7.25
ENSG00000142669	1	26280086	26281522	1	p36.11	SH3BGRL3	ILMN_1737163	9.82	11.01	11.48	11.22	10.83	10.02	9.96	10.57	11.31	11.09	10.2	9.54	10.44	10.4	11.26	9.85	11.33	10.15	10.83	10.33	9.66	10.9	9.68	10.74	10.05	10.26	10.83	10.34	10.35	10.55	10.4	11.47	11.69	10.71	11.87	10.52	10.14	9.55	9.71	9.76	10.13	10.36
ENSG00000158062	1	26281328	26318363	-1	p36.11	UBXN11	ILMN_1660043;ILMN_1771390;ILMN_2276987;ILMN_2277121;ILMN_2376416	5.32	5.42	5.4	5.41	5.48	5.46	5.48	5.34	5.61	5.57	5.59	5.09	4.99	5.59	5.19	4.93	5.08	4.96	5.43	5.21	5	5.75	5.1	5.62	5.46	5.33	5.47	5.52	5.25	5.28	5.35	5.82	5.63	5.13	5.52	5.55	5.42	5.38	5.42	5.21	5.27	5.33
ENSG00000169442	1	26317958	26320523	1	p36.11	CD52	ILMN_2208903	12.15	12.09	13.07	12.8	12.54	12.32	12.46	12.75	12.75	12.65	12.13	10.26	12.54	12.38	12.31	12.15	13.04	12.19	13.59	12.47	11.48	11.56	12.47	12.68	12.99	12.58	13.62	11.93	12.18	9.76	12.43	13.07	12.72	12.19	12.41	12.11	11.65	10.83	12.33	11.84	11.92	12.63
ENSG00000176092	1	26321698	26360080	-1	p36.11	CRYBG2	ILMN_1669557;ILMN_1696228;ILMN_1740590;ILMN_1776916;ILMN_2113340;ILMN_3307874	4.54	4.64	4.83	4.82	4.82	4.69	4.52	4.8	5.04	4.46	4.6	4.63	4.59	4.76	4.62	4.38	4.92	4.57	5.3	4.72	4.6	5.23	4.4	4.51	4.87	4.64	5	4.59	4.79	4.94	4.8	5.06	4.48	4.55	4.35	4.43	4.53	5.3	4.33	4.65	4.61	4.69
ENSG00000176083	1	26361634	26374522	-1	p36.11	ZNF683	ILMN_1678238	7.49	10.36	9.24	7.06	6.97	7.52	6.93	8.4	8.54	8.03	4.89	5.49	5.27	6.57	9.62	5.11	10.45	5.55	8.75	5.51	4.8	4.99	4.89	6.87	5.23	5.61	6.98	5.19	5.21	5.63	5.41	5.82	6.05	4.97	5.62	5.12	4.82	7.28	4.67	7.61	5.2	7.57
ENSG00000131914	1	26410817	26429728	1	p36.11	LIN28A	ILMN_1748903	4.3	4.2	4.84	4.87	4.43	4.42	4.96	4.56	4.75	5.12	5.07	4.6	4.11	4.36	4.29	4.6	4.71	4.72	4.96	4.55	4.56	5.15	4.27	3.92	4.92	4.5	4.92	4.42	4.61	4.89	5.2	4.42	3.96	4.75	5.23	4.67	4.06	5.1	3.98	4.42	4.71	4.25
ENSG00000117682	1	26432282	26471306	1	p36.11	DHDDS	ILMN_1789535;ILMN_2405642	5.64	5.99	6.06	6.08	6.4	5.97	6.28	6.37	5.62	5.69	6.58	6	5.96	6.92	6.48	5.77	6.29	5.57	5.84	6.71	5.61	6.75	6.58	6.62	6.46	6.26	6.48	6.16	6.2	6.57	6.06	6.27	6.99	6.15	6.99	6.26	6.01	6.14	6.42	5.87	6.23	6.62
ENSG00000198830	1	26472440	26476642	1	p36.11	HMGN2	ILMN_3251232	7.8	7.35	7.22	7.15	7.27	7.17	7.77	7.29	6.92	7.27	6.06	7.44	7.68	7.03	7.32	7.81	7.2	8.06	8.07	6.53	6.71	7.81	7.25	7.29	5.7	7.41	6.68	6.65	7.14	8.78	7.09	6.79	7.6	7.47	7.19	7.26	7.68	7.4	7.97	6.49	7.11	6.57
ENSG00000117676	1	26529761	26575030	1	p36.11	RPS6KA1	ILMN_1715173;ILMN_2251452;ILMN_3308188	6.29	6.41	6.22	6.21	6.14	6.2	6.34	6.52	6.25	6.22	6.17	5.82	6.03	6.19	6.69	6.61	6.67	6.1	6.51	6.1	6.03	6.15	6.07	6.46	6.46	6.02	6.75	6.33	5.9	6.23	5.84	6.12	5.68	5.84	5.9	5.82	5.6	5.82	6.36	6.36	6.28	6.28
ENSG00000117713	1	26693236	26782104	1	p36.11	ARID1A	ILMN_1734496;ILMN_1797341	6.85	7.36	6.89	7.13	7.23	7.16	7.04	7.16	6.85	7.16	6.97	7.22	6.91	7.41	7.25	7.32	7.15	7.28	6.86	7.31	6.75	6.72	7.05	7.06	7.23	7	6.99	6.92	7.12	7.14	6.34	6.73	6.23	7.87	6.93	7.48	7.13	7.03	7.57	7.83	7.46	7.91
ENSG00000060642	1	26787472	26798398	1	p36.11	PIGV	ILMN_1762993	6.13	5.89	6.45	6.08	5.78	6.02	6.46	6.09	5.82	5.89	6.31	6.93	6.5	6.5	6.39	6.33	6.49	6.27	6.1	6.49	6.16	5.94	6.45	6.11	5.83	6.66	6.41	5.72	6.31	6.51	6.2	6.17	5.8	6.52	5.99	6.39	6.15	6.19	6.2	7.37	6.39	6.5
ENSG00000204160	1	26826688	26857604	1	p36.11	ZDHHC18	ILMN_1668270	6.94	7.41	7.29	7.37	7.8	7.14	7.26	7.75	7.41	7.44	7.4	7.91	7.7	7.12	7.18	7.29	7.62	6.9	7.83	6.7	5.99	6.33	6.6	7.12	7.49	7.43	6.73	7.12	7.77	9.4	6.61	7.1	7.9	6.86	9.68	7.19	6.91	7.78	6.63	6.83	6.75	6.63
ENSG00000175793	1	26863149	26864456	1	p36.11	SFN	ILMN_1806607	5.18	4.88	4.99	4.96	4.81	5.01	4.6	3.97	4.69	5.47	5.24	5.03	5.19	4.65	4.99	5.13	4.65	5.46	5.03	6.07	5.08	4.92	4.79	5.26	6.51	5.36	5.33	4.52	5.04	4.81	4.8	5.63	4.61	4.61	4.93	5.34	4.75	5	4.52	5.63	4.41	4.54
ENSG00000142751	1	26876132	26890283	-1	p36.11	GPN2	ILMN_1721741;ILMN_2205245	8.15	8.13	8.15	8.51	8.58	8.27	7.91	8.43	8.89	8.62	8.02	8.49	8.18	8.29	8.22	8.37	8.41	8.49	8.57	8.4	7.22	8.3	8.01	8.11	8.41	8.01	7.59	8.02	8.59	8.36	7.96	7.74	8.11	8.89	7.84	8.7	8.74	8.69	8.31	8.31	7.86	8.14
ENSG00000198746	1	26890488	26900467	-1	p36.11	GPATCH3	ILMN_1686929	6.74	7.09	6.69	7.05	7.01	6.46	6.76	6.91	7.63	6.9	7.21	8.25	8.22	6.69	6.86	7.12	6.91	6.71	6.46	6.54	5.57	7.12	6.49	6.96	6.65	7.56	6.45	6.54	7.62	7.19	6.65	7.82	7.82	7.24	7.13	6.95	8.08	7.68	7.35	6.52	6.47	6.74
ENSG00000090273	1	26900238	26946871	1	p36.11	NUDC	ILMN_2097546	10.2	10.77	10.85	10.95	10.91	10.46	10.71	10.57	10.69	10.66	10.64	10.55	10.67	10.73	10.91	10.45	10.66	10.65	11.2	10.72	9.66	10.02	10.34	10.81	10.97	10.88	10.72	10.79	10.31	10.28	9.61	10.62	10.66	10.74	9.61	10.18	10.75	9.71	10.8	11.41	10.51	10.77
ENSG00000131910	1	26911489	26913975	-1	p36.11	NR0B2	ILMN_2220978	4.58	4.42	4.51	4.86	4.47	4.11	4.55	4.44	4.93	3.85	4.61	3.77	4.3	4.6	4.47	4.1	4.77	3.46	4.31	4.67	4.18	3.97	4.34	3.94	4.5	3.8	5.3	4.12	4.38	4.07	4.39	4.31	3.95	4.3	4.29	4.29	4.27	4.02	4.88	3.46	4.62	4.14
ENSG00000175707	1	26949562	26960468	-1	p36.11	KDF1	ILMN_1676322	4.51	4.84	5.06	4.82	5.99	5.74	5.39	5.28	5.2	5.28	5.46	4.93	5.75	5.67	5.27	5.66	5.17	6.27	5.26	6.59	5.42	6.14	6.33	6.64	6.77	5.53	6.44	6.46	5.4	4.83	5.38	6.21	4.98	6.53	4.82	5.58	6.5	5.37	4.98	6.24	4.76	5.93
ENSG00000253368	1	26993692	27000886	1	p36.11	TRNP1	ILMN_1695946	5.08	4.67	4.91	4.62	4.94	4.94	5.13	4.35	4.08	4.97	4.73	5.55	5.33	4.79	4.91	4.67	4.89	4.91	4.77	4.33	4.35	5.15	4.94	4.35	4.68	4.78	5.01	4.21	4.81	5.53	4.91	5.27	5.32	5.26	6.28	5.25	5.36	5.43	4.35	4.87	4.74	5.01
ENSG00000158246	1	27005020	27012850	-1	p36.11	TENT5B	ILMN_1808011	4.41	4.35	4.58	4.35	4.83	4.56	4.64	4.18	4.07	5.13	4.06	4.78	3.97	4.62	3.88	4.61	3.82	4.1	4.48	4.74	4.47	3.8	3.85	4.64	4.44	4.21	4.49	4.52	4.38	4.94	4.18	4.13	3.92	3.65	4.29	3.99	3.99	4.87	3.77	4.01	4.21	4.19
ENSG00000090020	1	27098809	27166981	-1	p36.11	SLC9A1	ILMN_1800425	9.01	8.06	8.4	8.64	8.64	8.63	9.02	9	8.54	8.35	8.05	9.74	8.72	8.43	8.79	7.84	8.84	8.02	7.53	8.22	6.57	7.37	8.32	8.63	8.45	7.99	7.8	7.83	7.96	8.49	6.72	7.81	7.73	7.32	8.76	7.68	7.42	9.27	9.05	8.28	8.68	8.2
ENSG00000142784	1	27234632	27308636	1	p36.11	WDTC1	ILMN_1707600	5.02	5.27	5.6	5.05	4.94	5.27	3.79	5.16	4.69	4.99	5.03	4.63	5.05	5.04	5.07	5	5.28	4.96	4.54	5.08	5.25	5.15	5.36	5.04	4.69	5.11	5.22	5.67	5.28	4.77	5.33	5.88	5.06	4.94	5.51	4.75	4.8	5.1	5.27	4.91	5.08	5.01
ENSG00000186501	1	27322145	27336400	1	p36.11	TMEM222	ILMN_1793632	6.55	7.24	6.98	7.54	7.44	7.24	6.32	6.71	7	7.2	7.38	7.57	7.26	7	7.06	6.84	7.21	6.94	7.48	7.06	6.61	7.43	6.84	6.95	6.88	7.5	7.37	7.51	7.64	7.19	6.73	7.7	7.75	7.48	7.59	7.44	7.53	7.03	6.59	6.49	6.63	7.04
ENSG00000142765	1	27342020	27353937	1	p36.11	SYTL1	ILMN_1750785	7.96	8.91	8.84	8.98	8.64	8.19	8.97	8.69	8.4	9.03	8.42	6.88	7.1	7.94	8.47	7.93	9.12	8.03	8.18	8.13	8.14	8.07	7.69	8.56	7.93	8.54	9.02	8.53	9.17	7.7	7.94	9.41	8.14	6.73	7.75	9.35	8.17	7.93	8.59	6.74	8.83	8.28
ENSG00000142733	1	27354067	27366961	-1	p36.11	MAP3K6	ILMN_1694539	6.85	7.22	7.1	7.35	7.61	7.31	6.99	7	6.82	7.66	8.08	6.06	6.51	7.08	8.11	6.23	7.56	6.78	7.44	6.85	6.17	7.16	6.93	6.8	6.57	6.51	7.72	6.96	6.63	6.89	7.2	7.22	6.63	6.4	6.18	8.54	7.3	6.88	7.42	7.03	6.79	6.86
ENSG00000142748	1	27369112	27374824	-1	p36.11	FCN3	ILMN_1780060;ILMN_2349771	4.95	5.12	5.21	4.88	4.57	4.58	5.05	4.64	4.99	4.38	4.72	4.76	4.57	4.2	4.56	4.53	4.38	4.4	4.14	4.68	4.56	4.76	4.74	4.89	5.16	4.89	4.92	4.66	4.7	4.77	4.7	4.4	4.73	5	4.78	5.22	5.17	4.52	4.87	5	4.32	4.75
ENSG00000174950	1	27379176	27383333	-1	p36.11	CD164L2	ILMN_1714118	4.89	5.21	4.58	5.09	5.14	4.8	5.71	4.91	5.16	4.28	4.75	4.16	4.74	4.99	5.1	5	4.84	5.27	5.12	5.27	5.53	4.87	5.54	4.84	5.18	4.92	4.88	5.15	4.77	4.92	5.42	5.14	4.77	5.1	4.94	4.66	4.34	5.08	5.18	4.69	4.59	5.06
ENSG00000181773	1	27392622	27395814	1	p36.11	GPR3	ILMN_1725271	5	4.79	4.95	5.36	5.02	5.33	4.9	5.52	4.56	5.36	5.38	5.63	6.16	5.1	5.4	5.75	5.33	5.44	4.69	5.38	5.33	5.15	5.16	5.84	4.96	5.6	4.7	5.5	5.98	5	5.63	5.16	6.38	5.8	5.49	8.37	5.33	5.42	4.98	5.55	5.66	5
ENSG00000158195	1	27404230	27490167	-1	p36.11	WASF2	ILMN_1684051	8.6	9.16	8.92	9.06	8.89	8.74	8.63	8.89	8.74	8.58	9.47	8.28	8.42	9.04	9.14	8.95	8.96	9.1	8.55	8.37	7.73	9.71	8.9	9.07	8.5	9.17	8.89	8.85	8.86	8.63	7.7	9.34	9.31	8.81	8.54	8.72	8.9	7.88	9.37	8.78	8.55	8.35
ENSG00000126705	1	27534035	27604431	-1	p35.3	AHDC1	ILMN_1680111	5.3	5.77	5.68	5.45	5.17	5.6	5.35	5.31	5.66	5.59	5.77	5.73	4.93	5.21	5.7	5.25	5.23	5.11	5.5	5.69	5.39	5.92	5.65	5.71	5.41	5.68	5.51	6.24	5.4	4.75	4.89	6.07	5.71	5.07	5.95	5.93	5.51	5.21	6.01	5.81	4.91	5.58
ENSG00000000938	1	27612064	27635185	-1	p35.3	FGR	ILMN_1795158;ILMN_2272519;ILMN_2368318	7.35	7.85	7.15	7.26	7.7	7.62	7.53	7.58	7.12	7.75	8.09	7.27	7.55	9	9.65	7.08	9.54	6.04	7.03	7.7	6.42	9.37	7.69	8.02	5.52	7.17	8.21	7.6	8.14	9.57	7.43	7.96	8.7	8.09	10.2	8.55	7.45	8.95	7.62	6.47	7.3	8.3
ENSG00000126709	1	27666064	27672198	-1	p35.3	IFI6	ILMN_1687384;ILMN_2347798	9.47	9.96	9.84	11.51	10.18	9.22	9	9.34	10.43	9.91	11.44	9.21	11.19	9.07	9.83	10.15	9.43	9.63	9.85	9.89	9.28	9.55	9.65	9.84	10.84	9.78	11	9.95	10.34	8.88	10.38	9.34	11.23	9.32	12.65	8.89	8.97	8.47	9.89	11.5	9.69	10.42
ENSG00000009780	1	27725979	27763122	1	p35.3	FAM76A	ILMN_2133713	5.07	5.59	5.8	5.52	4.92	5.12	4.87	5.14	5.44	5.63	5.61	5.01	5.73	5.35	5.32	5.45	5.72	6.07	5.59	5.48	4.97	5.76	5.89	4.96	4.85	4.77	5.55	5.95	5.81	5.53	6.11	5.77	5.29	5.66	5.54	5.37	5.94	5.56	5.72	5.73	5.44	5.31
ENSG00000117758	1	27773219	27824443	1	p35.3	STX12	ILMN_1773901	6.75	5.92	6.6	6.29	6.54	6.81	6.67	6.33	6.31	6.42	6.55	6.22	6.79	6.88	7	6.35	6.69	6.48	4.71	6.64	5.61	6.84	6.76	6.61	6.29	6.68	6.47	5.6	6.27	6.35	6	6.02	5.46	6.94	6.91	5.57	6.62	6.38	6.98	6.47	6.76	6.69
ENSG00000117751	1	27830782	27851676	1	p35.3	PPP1R8	ILMN_1732141;ILMN_1781526;ILMN_2321485	5.42	5.71	5.71	6	5.86	5.53	5.64	5.83	6.12	5.89	5.16	6.39	6.28	5.45	5.78	5.78	6.01	5.53	5.66	5.55	5.1	5.83	5.89	5.07	5.86	6.02	5.48	5.6	5.78	6.1	5.85	5.87	6.05	6.52	5.76	5.52	6.06	5.67	5.88	6.1	6	6.05
ENSG00000130775	1	27872543	27886685	1	p35.3	THEMIS2	ILMN_1735143	5.24	5.21	5.75	5.9	5.8	6.07	5.55	5.91	5.62	5.71	5.21	5.25	5.57	6.36	7.01	4.95	5.95	5.4	5.66	5.89	5.78	7.53	5.79	6.08	5.81	5.56	5.76	5.71	5.56	6.65	5.71	5.81	6.12	6.34	7.27	5.67	5.55	6.14	5.03	5.53	5.96	5.78
ENSG00000117748	1	27891524	27914746	-1	p35.3	RPA2	ILMN_1753582	9.78	10.62	10.57	10.06	10.29	10.34	10.34	10.09	9.72	10.13	9.78	8.35	9.07	10.45	10.57	9.55	10.49	10.38	9.84	10.33	9.27	9.38	10.42	10	10.67	9.56	10.42	10.67	9	9.65	9.28	9.24	8.62	8.78	8.87	9.41	8.66	8.16	9.48	10.28	10.63	10.53
ENSG00000130768	1	27935000	27959157	1	p35.3	SMPDL3B	ILMN_1678095;ILMN_1719660;ILMN_1789913	4.53	4.41	4.76	4.45	4.8	4.69	4.79	4.65	4.7	4.75	4.53	5.02	4.71	4.36	4.92	4.48	4.8	4.33	4.73	4.97	4.46	4.44	4.69	4.8	4.52	4.85	4.97	4.65	4.36	4.69	4.33	4.5	4.83	4.7	4.37	4.52	4.41	4.87	4.56	4.92	4.83	4.62
ENSG00000158156	1	27959973	27968093	1	p35.3	XKR8	ILMN_1675556;ILMN_2087303;ILMN_3201530	5.73	5.93	5.77	5.8	5.58	5.94	5.62	5.51	5.64	5.94	5.54	5.32	5.66	5.35	6.04	5.37	5.92	5.16	6.21	5.77	5.44	5.64	5.54	5.48	5.34	5.51	5.73	5.13	6.2	7.05	5.3	5.52	5.85	6.43	6.39	6.44	5.94	5.76	5.57	5.3	5.79	6.01
ENSG00000158161	1	27970344	28088637	-1	p35.3	EYA3	ILMN_1720529;ILMN_1728353;ILMN_1790562	5.11	5.3	5.29	5.13	5.45	5.33	5.16	5.45	5.42	5.58	5.37	5.39	5.08	4.85	5.51	5.36	5.57	5.66	5.26	5.14	5.22	5.61	5.36	5.37	4.99	5.53	4.81	5.25	5.53	5.53	5.39	5.52	5.11	5.37	5.71	5.15	5.08	5.06	5.3	5.32	4.63	5.06
ENSG00000169403	1	28147166	28193936	-1	p35.3	PTAFR	ILMN_1746836	6.29	5.5	5.67	5.91	5.77	5.7	5.63	5.48	5.93	5.41	5.54	6.77	6.15	6.74	5.72	5.49	5.74	5.23	6.1	6.29	5.71	7.42	5.57	7.48	5.26	5.65	6.07	5.51	6.81	8.5	6.07	5.89	7.18	6.78	9.62	6.8	6.16	7.77	5.66	5.59	6.31	6.13
ENSG00000126698	1	28199456	28233029	-1	p35.3	DNAJC8	ILMN_1698258	11.03	10.74	11.09	10.94	10.96	11.15	11.29	11.27	11.16	10.86	10.49	10.83	10.45	10.79	11.18	10.72	11.11	10.8	10.62	11.11	10.67	10.83	10.87	10.91	11.03	10.59	10.87	10.51	10.7	10.81	10.66	10.55	10.56	10.96	10.24	10.18	10.53	10.47	11.4	11.15	11.53	11.07
ENSG00000130770	1	28236109	28246906	1	p35.3	ATP5IF1	ILMN_1685978;ILMN_1727332	7.54	8.04	8.15	8.23	8.08	7.76	7.5	7.33	7.96	8.25	7.79	6.89	7.99	7.69	8.34	7.61	8.22	8.25	8.23	7.68	7.74	8.07	8.33	8.13	8.2	8.22	8.18	7.79	7.89	7.45	8.31	8.45	7.38	7.29	7.65	8.14	8.1	6.94	7.59	7.86	6.89	7.48
ENSG00000130766	1	28259518	28282491	1	p35.3	SESN2	ILMN_1751598	4.59	4.93	4.86	5.04	4.95	4.87	5.2	4.19	4.86	4.91	5.74	7.44	7.93	5.72	6.42	4.06	6.45	5.35	6.18	5.41	5.1	5.38	5.14	4.2	4.98	5.12	5.19	4.72	6.01	6.73	5.43	5.54	6.09	5.66	7.2	5.92	4.35	5.8	4.89	5.28	5.08	5.11
ENSG00000130772	1	28329002	28335965	1	p35.3	MED18	ILMN_1788528;ILMN_3241332	4.7	5.04	4.68	4.86	4.85	4.8	4.9	3.88	5.13	4.5	4.79	4.85	4.95	4.77	4.89	5.27	4.97	5.1	4.3	5.1	4.78	4.85	4.8	5.05	5.11	4.93	5.34	5.27	4.54	4.71	4.69	5.1	4.75	5.24	4.82	4.55	4.8	5.16	4.65	5.44	4.95	5.17
ENSG00000204138	1	28369582	28500364	1	p35.3	PHACTR4	ILMN_1736548;ILMN_2279099;ILMN_2380101	5.89	5.65	5.84	5.93	5.94	5.78	5.19	5.92	5.34	5.92	5.6	5.57	5.65	5.61	5.89	5.83	5.85	5.17	5.85	5.49	5.61	5.34	5.77	5.65	5.92	5.6	5.8	5.78	5.43	5.91	5.82	5.63	5.72	5.84	5.57	5.78	6	5.83	6.14	6.11	5.96	5.36
ENSG00000180198	1	28505943	28539300	1	p35.3	RCC1	ILMN_1707493;ILMN_2311497;ILMN_2354211	4.63	5.33	4.98	5.31	5.06	5.01	5.36	5.33	4.55	5.23	5.2	4.89	5.19	5.41	4.66	5.31	5.3	5.29	5.81	5.45	5.7	5.34	5.75	5.16	5.51	5.52	5.46	5.39	5.52	4.78	4.87	5.41	5.35	5.92	5.24	5.42	4.69	4.61	5.09	5.34	5.22	5.08
ENSG00000180098	1	28553085	28578545	1	p35.3	TRNAU1AP	ILMN_1732722;ILMN_2365410	5.14	5.54	5.62	5.77	5.33	5.47	5.45	5.2	5.3	5.42	5.5	4.49	4.43	5.16	5.64	5.03	5.52	5.02	4.92	5.67	5.27	5.04	5.68	5.13	5.66	5.39	6.13	5.2	4.81	5.24	5.38	5.35	5.03	5.17	5.25	5.17	5.19	4.81	5.58	5.48	5.72	5.7
ENSG00000120656	1	28589323	28643085	-1	p35.3	TAF12	ILMN_1653367	6.58	7.06	7.17	7.39	7.4	6.88	6.79	6.66	6.87	7.13	6.76	5.42	5.76	7.22	7.41	7.09	7.37	7.02	7.49	7.01	7.13	6.1	7.11	7.02	7.4	7.27	7.37	7.51	6.75	7.45	6.82	6.71	7.45	8.12	7.34	6.78	6.32	5.8	7.01	7.34	6.92	7.41
ENSG00000188060	1	28592200	28595443	1	p35.3	RAB42	ILMN_2193717	5.06	5.04	5.61	5.37	5.13	4.69	5.05	4.88	5.62	5.06	5.03	5.29	5.54	5.26	5.05	4.93	5.78	6	5.92	5.52	5.59	4.99	5.14	5.57	5.7	4.59	4.82	5.02	5.23	5.25	5.6	5.38	5.01	5.4	5.02	5.21	4.45	5.16	4.97	4.93	5.51	4.48
ENSG00000162419	1	28668732	28719353	1	p35.3	GMEB1	ILMN_1727761;ILMN_2383419	6.11	6.59	6.58	6.42	6.36	6.04	6.6	6.52	6.01	6.62	6.65	6.58	5.88	6.11	6.94	6.26	7.12	6.76	6.09	6.1	6.71	6.08	6.27	6.58	5.95	6.4	6.32	5.95	6.49	7.25	6.18	6.96	7.02	7.09	6.85	6.43	6.25	6.94	6.73	6.36	6.47	6.59
ENSG00000198492	1	28736621	28769775	1	p35.3	YTHDF2	ILMN_1730658	8.26	8.66	8.29	8.39	8.46	8.62	8.43	8.44	8.74	8.76	8.23	9.59	9.76	8.82	8.48	8.6	8.69	8.96	8.75	9.03	8.01	8.66	8.43	8.62	8.75	8.8	8.64	8.92	9.2	8.99	8.95	8.91	8.94	9.12	8.88	9.45	9.49	9.65	9.01	8.66	8.31	8.77
ENSG00000116329	1	28812142	28871267	1	p35.3	OPRD1	ILMN_1707368	4.71	5.25	5.36	5.07	5.13	4.28	5.52	5.48	4.98	5.31	5.02	5.25	4.71	5.04	5.03	5.26	5.31	5.18	4.93	4.95	5.25	4.83	5.04	5.12	5.56	5.09	5.12	5.41	5.12	4.93	4.96	5.41	4.43	5.06	4.65	5.06	5.3	4.94	5.47	4.34	5.56	5.33
ENSG00000159023	1	28887091	29120046	1	p35.3	EPB41	ILMN_1663786;ILMN_1667408;ILMN_2323427	7.21	6.84	6.73	6.03	6.33	6.58	6.67	6.54	6.59	6.12	6.55	5.7	6.3	6.72	6.48	7.07	6.44	6.82	6.22	6.4	6.77	5.48	6.32	6.01	7.09	6.81	7.43	7.25	7.02	5.92	7.03	6.81	6.26	6.76	5.66	6.78	6.68	6.5	7.95	6.82	7	7.04
ENSG00000253304	1	29119429	29123903	-1	p35.3	TMEM200B	ILMN_1682231	5.19	4.75	4.77	4.83	5.4	4.51	4.91	5.38	4.86	5.1	5.04	4.67	4.68	5.09	5.53	5.5	4.56	4.92	4.85	4.92	4.68	4.91	5.49	4.65	4.9	4.91	4.87	5.33	5.18	5.02	4.79	4.63	5.02	4.58	4.72	4.31	5.04	4.81	4.74	4.24	4.92	4.65
ENSG00000116350	1	29147743	29181900	-1	p35.3	SRSF4	ILMN_2175075	10.32	10.24	10.11	9.97	10.04	10.22	10.65	10.35	9.89	9.97	10.09	10.69	10.2	10.39	10.42	10.45	10.42	10.11	10.16	10.08	9.96	9.5	10.33	10.22	10.82	10.73	10.22	10.11	10.62	11.15	10.29	10.34	10.31	10.56	10.8	10.61	10.78	10.95	10.9	10.76	10.66	10.75
ENSG00000116353	1	29192657	29230942	-1	p35.3	MECR	ILMN_1673457;ILMN_1683160	4.39	4.83	5.14	5.01	5.1	4.79	4.89	4.85	5.04	5.09	4.79	4.2	4.37	4.57	4.72	4.86	4.58	5.08	5.14	4.54	4.87	4.49	4.91	4.51	4.45	4.99	4.61	5.27	5.05	4.29	5.09	4.92	4.38	5.18	4.35	5.15	5.1	4.19	5.4	4.94	4.96	4.8
ENSG00000060656	1	29236516	29326813	1	p35.3	PTPRU	ILMN_2383300	5.14	5.27	5.25	5.39	4.72	5.56	5.5	5.35	5.51	5.48	5.44	6.57	4.93	4.69	5.96	4.99	5.35	5.34	5.7	5.26	5.32	5.58	5.13	4.66	5.58	5.24	5.19	5.59	4.85	4.93	5.24	5.32	5.26	5.58	5.26	5.4	5.19	5.38	5.5	5.52	5.39	5.31
ENSG00000162510	1	30711277	30723585	-1	p35.2	MATN1	ILMN_2061116	4.88	4.83	4.82	5.47	4.26	5	5.42	5.02	5.07	5.03	5.2	5.46	5.83	4.84	5.24	6.09	4.97	5.1	5.3	5.24	4.51	5.21	5.16	5.34	5.17	5.13	4.45	5.13	5.39	5.52	4.69	5.25	4.64	4.72	4.81	5.69	4.98	4.99	5.05	4.85	4.83	4.94
ENSG00000162511	1	30732469	30757774	-1	p35.2	LAPTM5	ILMN_1772359	11.49	11.22	11.61	11.18	11.35	11.59	12.07	11.62	11.28	11.25	10.87	10.72	11.19	11.58	10.63	10.99	11.05	11.16	10.05	10.89	11.31	11.55	10.67	11.44	10.36	11.17	11.31	11.32	11.42	12.83	10.79	11.81	12.07	11.66	12.55	11.9	11.28	11.52	12.23	9.61	11.62	10.86
ENSG00000162512	1	30869466	30908758	-1	p35.2	SDC3	ILMN_1680480;ILMN_1753523;ILMN_1802418	5.08	5.05	4.9	4.87	4.75	5.18	5	4.93	5.09	4.9	5.04	5.21	5	4.98	4.88	5.13	5.12	5.16	5.15	4.66	4.55	5.02	5.01	5	5.21	4.68	4.9	4.99	5.12	4.77	5.14	4.92	5.1	4.73	4.9	4.54	4.94	5.16	4.97	4.95	4.95	5.09
ENSG00000134644	1	30931506	31065991	-1	p35.2	PUM1	ILMN_1783424;ILMN_2401155;ILMN_3234751	8.53	8.5	8.5	8.36	8.41	8.69	8.82	8.66	8.22	8.39	8.3	9.14	8.52	8.64	7.94	8.6	8.12	8.89	7.64	8.36	8.06	8.52	8.84	8.23	8.53	8.5	8.56	8.04	8.66	8.54	8.8	8.47	8.48	8.54	8.29	9.04	9.33	9.09	9.39	8.45	8.29	8.71
ENSG00000084628	1	31179745	31239887	-1	p35.2	NKAIN1	ILMN_1739374	4.59	4.32	5.41	4.51	4.61	3.88	4.41	4.46	4.35	4.37	5.47	4.92	4.26	4.78	4.36	4.55	4.94	4.44	4.62	4.14	5.36	5.11	5.02	5.24	4.17	4.53	4.63	5.22	4.94	3.98	4.83	4.3	3.84	4.19	4.15	4.56	4.28	4.26	4.22	4.35	4.16	4.34
ENSG00000060688	1	31259568	31296788	-1	p35.2	SNRNP40	ILMN_1799814;ILMN_3247064	7.97	8.21	8.49	8.26	8.18	8.02	8.23	8.11	7.85	8.15	8.23	8.82	8.22	8.64	8.6	8.26	8.43	8.39	8.42	8.38	7.72	6.87	8	7.93	8.98	8.28	8.6	8.25	7.79	8.75	8.16	7.56	7.83	8.5	7.75	7.54	7.72	7.76	8	8.21	8.41	8.55
ENSG00000121766	1	31296982	31364953	1	p35.2	ZCCHC17	ILMN_1761844	7.87	7.54	7.72	7.92	7.79	7.72	7.75	7.67	7.63	7.58	7.16	5.29	6.2	7.53	8.13	7.46	8.15	7.38	7.26	7.86	7.63	7.42	7.6	7.45	7.59	7.48	7.9	7.58	6.8	7.44	6.84	7.37	7.11	6.48	7.64	6.88	6.58	6.24	7.54	7.43	7.66	7.75
ENSG00000121769	1	31365253	31376850	-1	p35.2	FABP3	ILMN_2136971	4.91	4.39	4.87	4.69	4.45	4.26	4.01	4.72	4.22	4.64	4.27	3.96	4.15	4.24	4.29	4.36	4.52	4.52	3.63	4.58	4.22	4.63	4.29	4.08	4.3	4.59	4.19	5.11	4.26	3.67	4.3	4.47	4.63	4.44	4.14	4.53	4.24	3.77	4.38	4.77	4.54	4.17
ENSG00000168528	1	31409565	31434680	1	p35.2	SERINC2	ILMN_2111932	4.52	4.68	4.32	4.68	4.24	5.22	5.41	4.79	4.66	4.39	4.92	4.37	4.84	5.05	4.77	4.81	4.56	4.54	5.4	5.21	4.3	5.43	4.95	5.01	4.64	4.79	4.8	4.67	4.98	5.76	4.56	4.61	5.34	5.05	5.27	4.2	5.39	3.63	4.51	4.71	4.12	4.34
ENSG00000142910	1	31576485	31587686	1	p35.2	TINAGL1	ILMN_1807169	4.49	4.42	3.65	4.26	4.59	3.2	4.92	4.28	3.68	3.93	3.83	3.5	3.4	3.66	3.92	4.09	3.78	4.6	4.58	3.79	4.29	3.18	3.85	4.48	4.72	4.15	3.9	3.86	3.39	4.18	4.36	4.09	4.06	3.51	4.61	4.7	4.33	4.48	4.25	4.72	2.84	4.15
ENSG00000121764	1	31617686	31632518	1	p35.2	HCRTR1	ILMN_1660217	4.07	4.68	4.84	4.78	4.89	5.29	5.16	4.37	4.54	5.07	5.35	5.05	4.62	4.34	4.21	5.22	4.89	4.83	5.09	4.93	4.73	4.99	4.92	5.37	5.09	4.98	4.68	4.46	4.49	4.59	5.47	5.06	5.51	4.92	4.88	4.88	4.79	4.13	4.92	4.83	5.23	4.59
ENSG00000162517	1	31629866	31644896	-1	p35.2	PEF1	ILMN_1729748	7.35	7.53	7.5	7.95	7.22	7.49	7.47	7.12	7.47	7.4	7.91	8.32	7.25	7.72	7.78	7.42	7.32	7.63	7.63	7.66	6.93	7.92	7.38	7.34	8.11	8.31	7.92	7.86	7.77	7.39	7.97	8.16	8.6	8.42	7.96	7.37	8.46	7.34	7.82	7.31	7.41	7.52
ENSG00000084636	1	31652263	31704319	-1	p35.2	COL16A1	ILMN_1684554	5.84	5.75	5.07	5.23	4.75	5.28	5.62	5.31	5.77	5.57	5.74	5.93	5.37	4.96	5.59	5.98	5.1	5.52	5.19	5.13	5.73	5.21	5.63	5.85	6.25	5.55	4.84	5.44	5.65	4.98	5.88	4.79	5.14	5.75	5.42	5.35	5.54	5.03	5.37	5.55	5.05	5.27
ENSG00000121753	1	31727117	31764893	-1	p35.2	ADGRB2	ILMN_1773109	4.06	4.15	4.44	3.68	4.75	4.6	4.23	3.43	4.75	3.72	4.07	4.2	3.57	4.4	3.92	4.43	4.43	4.65	4.92	4.32	4.65	4.55	3.91	4.36	4.62	4.04	4.45	4.18	3.99	4.6	4.26	5.29	4.47	3.95	4.43	4.85	4.2	4.56	4.1	4.26	4.31	4.46
ENSG00000134668	1	31790422	31816051	-1	p35.2	SPOCD1	ILMN_1784948	5.55	4.58	5.97	5.87	5.31	5.39	5.48	5.06	6.57	4.98	4.19	4.3	3.99	4.3	3.69	4	3.66	4.22	4.25	4.77	4.99	5.85	4.34	4.55	4.35	4.53	5.28	4.08	4.86	4.38	4.59	4.92	4.45	5.52	5.53	4.87	4.61	4.83	4.28	4.69	4.29	4.69
ENSG00000184007	1	31906421	31944856	-1	p35.2	PTP4A2	ILMN_1670972;ILMN_1688490;ILMN_1689197;ILMN_1795697;ILMN_2338997	8.39	8.21	7.99	7.93	7.99	7.88	7.81	7.97	7.67	7.83	8.7	8.36	8.13	8.11	8.42	8.13	8.37	7.78	8.02	7.66	8.04	7.88	8.11	7.97	7.99	8.25	7.62	7.77	8.27	8.18	8.23	7.62	7.79	8.17	8.22	8.28	7.94	8.52	8.46	7.87	7.83	7.96
ENSG00000121774	1	32013868	32060850	1	p35.2	KHDRBS1	ILMN_2076640	10.87	11.18	11.13	10.89	10.83	11.07	11.11	10.98	10.66	11.04	10.9	10.33	10.66	11.1	10.96	10.96	11.07	10.92	10.65	11.11	11.45	11.18	11.22	10.82	10.86	11.08	11.31	11.28	11.47	11.03	10.85	10.86	10.54	10.39	11.26	11.44	11.22	10.54	11.05	10.65	11.23	11.37
ENSG00000121775	1	32072031	32102866	1	p35.2	TMEM39B	ILMN_2212714	6.88	7.62	7.65	7.44	7.6	7.35	7.44	6.98	7.61	7.24	8.05	7.63	8.04	7.63	7.23	7.82	7.35	7.86	8.62	7.61	7.46	7.55	7.93	7.92	7.99	7.25	8.08	7.83	7.84	7.88	8.23	8.18	8.41	7.47	7.39	8.22	7.36	6.74	7.32	6.82	6.74	7.1
ENSG00000025800	1	32108056	32176563	1	p35.2	KPNA6	ILMN_1696021	7.47	8.17	8.42	8.13	8.45	7.98	7.61	7.88	8.63	8.34	8.27	8.1	8.47	8.17	8.39	8.85	8.32	8.72	7.94	8.16	8.69	8.88	8.5	8.3	8.57	8.7	7.81	8.4	8.67	9.26	8.41	8.56	9.12	8.53	8.65	8.4	9.31	8.78	8.34	7.95	7.62	8.11
ENSG00000084652	1	32179675	32198285	1	p35.2	TXLNA	ILMN_1737084	9	9.59	9.49	9.33	9.42	9.36	9.59	9.51	8.67	8.83	9.53	8.94	9.01	9.91	9.95	9.04	9.9	9.47	9.79	10.18	8.72	7.89	9.23	9.23	10.23	8.13	9.61	9.51	8.86	9.74	8.69	9.54	8.49	8.52	8.49	8.46	7.81	9.5	9.34	10.03	10.01	9.75
ENSG00000160050	1	32200386	32205387	1	p35.2	CCDC28B	ILMN_1778478;ILMN_2099586	6.11	6.31	6.49	6.84	6.49	6.03	5.8	6.12	6.12	6.01	7.03	6.41	6.69	6.2	7.07	6.65	6.65	6.72	8.2	7.35	7.03	5.82	7.01	7.14	7.61	6.1	7.29	6.95	6.34	6.07	6.91	6.5	6.93	5.46	6.07	6.26	6	5.98	6.14	6.21	6.29	6.29
ENSG00000160051	1	32205661	32208687	1	p35.2	IQCC	ILMN_1774589	6.07	5.96	5.76	6.31	6.04	6.1	6	5.88	5.86	5.91	7.24	7.61	7.39	6.03	5.86	6.85	6.14	6.68	6.06	6.81	7.22	7.62	6.45	6.05	6.78	6.49	6.46	6.92	6.86	7.05	7.16	6.14	6.45	6.5	6.23	7.08	6.54	6.49	8.02	6.42	6.72	5.87
ENSG00000222046	1	32209094	32216196	1	p35.2	DCDC2B	ILMN_1683690	4.12	5.56	4.35	4.37	2.74	4.99	4.7	4.3	4.49	4.64	4.36	5.84	4.54	4.74	4.58	4.36	4.39	4.78	5.37	4.82	4.81	5.21	3.88	3.92	4.61	4.15	5.37	4.94	4.95	4.06	4.11	3.33	4.73	3.9	3.67	4.96	4.02	4.03	4.48	4.2	4.15	4.54
ENSG00000160055	1	32214472	32222359	-1	p35.2	TMEM234	ILMN_1673752;ILMN_2190266	4.47	5.43	5.31	5.06	5.05	5.28	5.31	4.95	4.94	5.17	5.4	5	5.03	5.43	5.27	5.57	5.4	5.01	5.13	5.56	5.42	5.29	5.21	5.35	5.72	5.69	5.15	5.96	5.46	5.49	5.36	4.72	5.36	4.92	5.65	5.52	5.5	4.87	4.79	5.35	5.26	5.01
ENSG00000084623	1	32221928	32231604	1	p35.2	EIF3I	ILMN_1671291	10.03	9.74	10.41	10.11	10.14	10.17	10.32	10.21	10.23	9.93	9.9	9.77	9.64	10.18	9.9	10.2	9.74	10.37	10.44	10.32	10.79	9.49	9.85	11.01	10.21	10.29	10.35	10.37	10.39	10.01	10.27	10.09	10.82	10.15	10.17	9.95	10.06	9.88	10.81	10.12	11.13	10.04
ENSG00000183615	1	32247222	32248856	1	p35.2	FAM167B	ILMN_1659856	4.69	5.02	5.02	4.69	4.4	4.4	4.19	5.24	4.77	4.78	5.3	4.6	4.71	5.01	4.92	4.67	4.81	4.96	5.3	4.9	5.11	5.19	4.72	5.02	5.06	5.28	5.01	4.64	5.29	5.3	5.21	5.25	4.91	4.95	4.47	5.1	4.57	4.84	4.96	4.31	5.33	4.78
ENSG00000182866	1	32251239	32286165	1	p35.2	LCK	ILMN_2277426;ILMN_2279844;ILMN_2377109	7.16	7.4	7.47	7.11	7.47	7.16	7.9	7.56	7.19	7.1	6.79	5.36	6.35	6.83	6.78	6.45	6.63	7.29	6.73	7.28	7.29	5.94	7.46	6.81	7.6	7.16	8.21	7.43	7.12	6.28	7.57	7.21	6.28	6.39	5.96	7.1	6.5	6.29	8.12	7.63	7.38	7.04
ENSG00000116478	1	32292083	32333635	1	p35.2	HDAC1	ILMN_1727458	11.57	11.54	11.76	11.51	11.61	11.64	11.9	11.63	11.55	11.37	11.21	10.52	10.86	11.82	11.58	11.01	11.67	11.64	11.59	11.82	11.29	10.89	11.2	12.04	12.25	10.67	12.16	11.28	10.98	10.97	11.03	11.9	10.58	10.71	10.23	11.43	11.06	10.82	12.24	12.04	12.06	11.72
ENSG00000175130	1	32333839	32336233	-1	p35.1	MARCKSL1	ILMN_1714433	7.68	8.77	8.69	8.85	8.73	8.29	8.17	7.93	8.76	8.5	8.89	9.08	8.82	9.41	7.1	9.16	7.97	9.99	7.95	9.36	9.42	8.42	10.58	9.99	8.87	8.89	9.34	8.86	9.33	9.1	9.22	8.98	8.74	8.48	10	10.14	8.64	8.31	9.43	7.43	8.71	8.23
ENSG00000162526	1	32351521	32364312	1	p35.1	TSSK3	ILMN_1760369	4.75	4.96	4.98	4.6	5.02	5.01	5.25	4.73	4.84	5.35	4.73	3.86	4.62	4.98	4.63	4.79	4.85	4.76	4.18	4.78	4.61	4.73	4.52	4.78	3.98	4.59	4.76	4.9	4.84	4.41	4.25	4.08	4.9	4.73	4.69	4.77	4.45	4.37	4.93	4.29	4.33	4.87
ENSG00000160058	1	32365103	32394731	-1	p35.1	BSDC1	ILMN_1734483	8.47	8.63	8.68	8.39	8.54	8.64	8.82	8.68	8.84	8.68	9.59	10.53	9.85	9.45	8.9	9.48	8.89	9.28	7.77	8.79	9.13	9.46	9.07	9.11	9	10.13	8.26	8.61	10.15	9.7	9.5	9.32	9.76	9.17	9.17	9.37	10.59	10.09	9.71	8.47	8.48	8.62
ENSG00000176261	1	32600172	32650903	-1	p35.1	ZBTB8OS	ILMN_1660868;ILMN_1802906;ILMN_2057399	5.59	5.99	6.07	6.65	6.34	6.24	5.64	5.84	6.51	6.48	6.02	4.84	5.82	6.32	6.34	6.02	6.8	6.22	6.35	5.88	6.14	5.68	6.49	6.21	6.48	5.73	6	6.74	5.9	5.86	6.24	6.1	6.14	5.94	6.03	5.95	5.62	5.18	5.71	6.37	5.74	6.02
ENSG00000162521	1	32651142	32686211	1	p35.1	RBBP4	ILMN_1653514;ILMN_2062524;ILMN_3251085	6.88	6.85	6.79	6.7	6.92	6.93	6.72	6.84	6.68	6.61	6.56	6.99	7.07	6.81	7.1	6.8	6.81	7.08	6.67	7.27	6.95	6.93	6.92	6.87	7.21	6.73	6.64	6.86	6.68	6.71	6.8	6.73	6.49	6.7	6.4	6.82	6.39	6.67	7.07	6.91	6.94	6.81
ENSG00000162520	1	32679906	32703596	-1	p35.1	SYNC	ILMN_1771261;ILMN_3239031	5.21	4.98	4.84	5.19	4.56	5.33	4.92	5.03	4.85	4.89	4.96	4.94	4.94	4.65	4.87	5.16	4.66	4.34	5.18	4.68	4.91	4.94	4.99	4.82	5.15	4.76	5.2	4.91	4.62	5.13	5.11	4.81	5.24	4.99	5.04	5.29	5.36	5.25	5.5	4.97	5.04	5.3
ENSG00000162522	1	32741830	32774970	1	p35.1	KIAA1522	ILMN_1700384	5.59	5.93	5.16	4.97	5.05	5.31	4.58	5.23	5.25	5.25	5.42	5.53	5.29	5.26	5.08	5.21	5.45	5.32	5.19	5.27	5.68	5.4	5.26	5.53	5.66	5.51	4.96	4.64	5.32	5.44	4.84	5.65	5.33	5.72	5.59	4.89	5.7	5.32	5.02	4.96	5.73	5.45
ENSG00000134684	1	32775237	32818153	-1	p35.1	YARS1	ILMN_1766010	9.84	9.61	9.65	9.57	9.39	10.21	10.24	9.97	9.4	9.51	9.35	9.78	9.73	9.38	9.97	9.32	10.05	10.06	10.78	9.65	9.07	9.19	10.13	9.51	9.54	9.71	9.17	10.09	9.03	9.5	9.02	9.55	9.38	9.89	9.54	9.2	9.24	9.86	10.62	10.61	9.48	8.88
ENSG00000116497	1	32816767	32858875	1	p35.1	S100PBP	ILMN_1663577;ILMN_1700685;ILMN_2294274;ILMN_2314208	6.57	6.62	6.58	6.44	6.3	6.78	6.71	6.48	6.6	6.74	6.35	5.88	6.37	6.56	6.48	6.29	6.72	6.67	6.31	6.45	6.33	6.24	7.14	6.16	6.58	6.78	6.48	6.63	6.23	6.59	6.48	6.35	6.6	6.46	6.35	6.68	6.57	6.83	6.97	7.03	6.47	6.43
ENSG00000160097	1	32862268	32872482	-1	p35.1	FNDC5	ILMN_1761084	3.97	4.68	4.63	3.78	4.69	5.01	4.96	4.19	4.2	4.29	4.69	5.09	4.45	4.75	4.74	4.73	4.81	5.11	5.78	4.36	4.47	4.24	4.23	4.5	4.88	5.14	4.39	5.11	4.02	4.63	4.82	4.5	4.34	3.77	5.1	4.1	4.56	4.68	4.26	4.35	4.3	4.68
ENSG00000121905	1	32885994	32898441	1	p35.1	HPCA	ILMN_1815033	4.16	4.72	4.74	4.39	4.33	4.57	4.51	4.02	4.49	5.16	4.98	4.63	4.58	5.17	4.71	4.11	4.3	5.1	4.76	4.32	4.69	5.1	5.01	4.85	3.86	4.36	3.97	5.01	5.19	3.83	4.47	3.83	3.83	4.8	4.63	4	4.44	4.45	4.39	4.36	4.81	4.47
ENSG00000121900	1	32894594	32901438	-1	p35.1	TMEM54	ILMN_2059689	4.76	4.82	3.92	4.92	5.11	5.27	5.23	5.64	4.41	5.09	4.92	4.36	4.38	4.8	5.05	4.8	4.54	5.02	5.1	4.75	5.09	4.83	4.78	5.32	4.9	4.3	4.92	4.99	4.56	5.04	5.01	4.95	5.36	5.09	5.3	4.61	5.03	4.72	4.74	3.79	4.69	4.72
ENSG00000116514	1	32936445	32964685	-1	p35.1	RNF19B	ILMN_1682081	5.52	6.49	5.97	6.04	5.74	6.07	5.81	5.88	6.03	6.08	6.31	7.22	6.27	6.01	6.2	5.62	6.6	5.94	6.71	6.15	5.58	6.62	6.32	6.26	5.82	5.78	5.98	6.03	7.83	8.16	6.48	6.76	7.24	6.18	9.72	7.56	7.26	6.98	6.21	5.62	5.85	6.27
ENSG00000004455	1	33007940	33080996	-1	p35.1	AK2	ILMN_1655645;ILMN_1670542;ILMN_1716053	6.63	7.53	7.55	7.53	7.28	7.37	7.17	6.96	7.25	7.32	7.07	5.35	6.6	7.22	7.1	7.01	6.82	7.12	7.22	7.08	7.06	6.63	7	7.41	7.4	6.94	7.92	7.47	6.97	6.19	6.82	7.38	6.95	5.96	7.07	6.91	6.75	5.88	7.32	7.66	6.95	7.1
ENSG00000142920	1	33081104	33123492	1	p35.1	AZIN2	ILMN_1659599	4.9	5.59	6.06	5.64	5.81	6.01	5.66	6.15	5.68	5.52	5.69	4.65	4.46	5.17	4.68	4.61	4.94	4.88	3.94	5.14	5.05	4.84	5.87	4.78	4.74	4.3	4.62	5.19	5.38	4.68	4.81	4.73	4.54	5.12	4.96	4.91	5.16	5.11	5.21	5.19	4.95	5.48
ENSG00000116525	1	33145399	33182059	-1	p35.1	TRIM62	ILMN_1666852;ILMN_1812000	4.9	5.21	5.36	5.32	4.7	5.61	5.27	5.33	5.47	5.63	5.36	5.32	5.16	5.15	5.32	5.31	5.48	5.2	5.31	5.43	5.1	5.47	5.31	5.07	5.17	4.99	4.88	4.98	5.28	5.44	5.21	5.54	5.31	5.1	5.57	5.34	5.5	5.27	5.11	4.86	4.72	5.28
ENSG00000160094	1	33256492	33300719	1	p35.1	ZNF362	ILMN_1686968	8.32	8.46	8.45	8.78	8.85	8.23	8.55	8.58	8.58	8.77	8.52	8.46	8.64	8.4	8.61	8.76	8.69	8.18	7.56	8.3	9.09	9.34	8.69	9.03	9.07	9.09	8.29	7.97	8.39	8.86	8.45	8.92	8.79	9.13	8.09	9.26	8.9	8.03	9.78	8.05	8.02	8.59
ENSG00000184389	1	33306766	33321098	-1	p35.1	A3GALT2	ILMN_1668111;ILMN_2295559	4.72	5.33	4.27	4.55	3.64	4.38	4.74	4.26	4.84	4.32	4.87	4.5	4.52	4.85	4.48	4.87	4.95	4.56	4.8	4.63	4.56	4.6	4.81	5.16	5.07	4.6	4.56	4.87	4.23	4.7	4.63	4.2	4.31	4.48	4.44	4.62	4.2	4.49	4.88	4.47	4.79	3.66
ENSG00000134686	1	33323623	33431052	-1	p35.1	PHC2	ILMN_1670147;ILMN_1673461;ILMN_1808047	5.31	4.76	5.01	5.18	5.18	5.1	4.96	5.05	5.43	5.09	4.45	5.5	5.71	4.97	5.24	4.87	5.24	5.18	5.5	4.97	5.28	5.78	5.16	5.19	4.9	5.47	5.32	5.31	5.61	5.73	5.17	5.08	5.42	5.6	6.44	5.39	5.41	5.53	4.96	5.1	5.19	5.05
ENSG00000121903	1	33472645	33496507	1	p35.1	ZSCAN20	ILMN_1765000	4.7	4.04	4.41	4.95	4.88	4.24	4.41	4.93	3.99	4.35	5.09	4.27	4.84	5.13	4.56	4.51	4.85	4.99	5.03	4.9	4.05	4.75	4.99	4.43	4.6	4.25	4.81	4.67	5.14	4.61	4.76	4.67	4.58	4.85	4.71	5.03	4.62	5.14	4.77	4.09	4.54	4.07
ENSG00000121904	1	33513999	34165842	-1	p35.1	CSMD2	ILMN_1775432	5.23	4.76	4.79	5.19	4.65	4.54	5.21	4.92	5	4.71	4.87	5.19	4.84	4.96	5.57	4.74	5.02	5.62	5.69	4.88	5.15	4.67	5.09	4.61	5.18	4.47	4.72	5.21	4.64	4.87	4.74	5.22	4.25	5.03	4.54	4.58	5.38	5.48	4.93	4.56	4.56	5.17
ENSG00000176256	1	33860475	33864791	1	p35.1	HMGB4	ILMN_1785655;ILMN_2348031	4.32	4.26	4.61	4.31	4.38	4.59	5.02	4.27	3.72	4.12	4.37	4.26	3.93	4.02	3.83	3.93	3.91	4.56	4.15	4.35	4.6	4.43	4.3	4.5	4.22	4.21	4.54	3.18	3.72	4.44	3.87	4.56	4	4.51	4.33	4.02	3.52	4.4	4.92	3.87	4.21	4.81
ENSG00000142698	1	34166883	34219131	1	p35.1	C1orf94	ILMN_1793263	4.41	4.68	4.18	4.37	4.72	4.28	4.75	4.91	4.55	4.59	4.78	4.47	5.19	4.81	4.28	4.41	4.73	4.7	5.4	4.66	4.87	4.88	4.02	4.38	5.14	4.78	5.23	4.62	4.96	5.32	4.92	4.72	4.39	5.08	3.68	5.01	5.11	4.52	5.14	3.79	5.08	4.79
ENSG00000163866	1	34712737	34859755	-1	p34.3	SMIM12	ILMN_1693226	6.92	6.8	7.09	7.18	6.99	6.84	6.48	6.94	7.08	7.18	6.71	5.77	6.08	6.57	7.4	6.56	7.23	6.83	6.49	7.1	6.72	7.57	7.02	6.64	6.66	6.35	6.86	6.27	5.97	6.65	6.72	6.4	5.67	5.82	6.81	5.95	6.14	6.04	6.87	6.67	6.62	6.69
ENSG00000189280	1	34755047	34758512	1	p34.3	GJB5	ILMN_1735365	4.59	4.81	4.65	4.74	4.82	5.16	4.13	4.97	4.5	5.23	4.71	4.73	4.74	4.09	4.79	4.51	4.18	5.07	4.35	3.71	5.3	5.32	4.48	4.61	3.52	5.01	4.67	4.33	4.27	5.02	4.08	3.79	4.26	4.32	4.23	4.92	4.68	4.31	4.65	4.21	4.48	3.99
ENSG00000189433	1	34759740	34762327	1	p34.3	GJB4	ILMN_1718268	4.74	5.26	4.56	4.81	4.84	4.32	4.77	4.75	4.67	3.8	4.88	5.18	4.81	4.43	4.84	5.05	5.23	5.27	5.59	5.11	5.06	4.38	4.12	5	4.51	4.63	4.34	4.42	5.28	5	4.84	5.02	4.36	4.57	5.4	4.48	4.59	4.39	5.61	5.38	4.6	5.2
ENSG00000188910	1	34781214	34786369	1	p34.3	GJB3	ILMN_1731525;ILMN_1789575;ILMN_2334531	4.46	4.87	5.03	4.32	4.9	3.98	4.48	4.58	4.72	4.59	4.44	4.33	4.55	4.92	4.5	4.47	4.96	4.79	4.62	4.92	4.33	4.57	4.25	4.55	4.55	4.51	4.62	4.45	4.73	4.38	4.41	4.86	4.35	4.29	4.38	4.74	4.63	4.21	4.16	4.37	4.79	4.87
ENSG00000187513	1	34792999	34795747	1	p34.3	GJA4	ILMN_1671106	4.85	4.41	4.74	4.69	4.47	4.2	3.89	4.79	5.04	4.37	4.65	5.28	4.75	4	4.51	5.13	4.77	4.74	5.17	4.7	4.34	4.08	4.63	4.95	4.52	4.97	4.16	3.98	4.74	4.19	4.75	4.89	4.44	5	3.6	4.33	4.89	4.5	3.82	4.56	4.54	4.67
ENSG00000116544	1	34865436	34929650	-1	p34.3	DLGAP3	ILMN_1671626	4.21	3.83	4.29	4.77	5.01	5.45	5.04	4.34	4.92	4.96	4.84	5.1	4.43	4.89	4.94	3.93	5.1	4.24	4.71	4.29	4.67	4.86	4.9	5.37	5.05	4.4	4.99	5.25	4.47	4.73	4.97	4.6	4.86	4.54	4.89	4.9	4.89	5.17	4.66	4.69	4.95	4.53
ENSG00000284773	1	34974356	34985313	-1	p34.3	AC114490.3	ILMN_1665895	4.77	4.9	4.23	5.23	4.48	5.41	4.59	3.39	3.88	4.51	4.75	4.54	4.08	4.83	4.66	3.57	4.12	4.35	5.06	4.94	3.76	4.24	4.43	4.91	4.53	4.86	4.45	5.28	4.09	4.86	4.78	4.57	4.57	4.84	4.6	4.59	4.85	5.13	4.86	4.21	4.53	5.41
ENSG00000163867	1	34986165	35031945	-1	p34.3	ZMYM6	ILMN_2184869	5.09	4.19	4.2	4.69	5.2	4.85	4.38	4.35	3.83	3.9	4.69	4.86	3.82	4.81	4.56	4.64	4.53	4.6	4.57	5.18	4.45	4.08	5.25	4.88	4.44	4.62	4.08	4.72	3.85	3.39	4.97	5.03	4.75	4.7	4.58	4.54	3.7	4.68	5.09	4.3	4.62	4.83
ENSG00000197056	1	35032172	35115859	1	p34.3	ZMYM1	ILMN_1702763	6.75	6.4	6.83	6.23	6.26	6.72	6.86	6.55	6.2	6.45	7.06	5.35	6.39	7.24	7.14	6.62	6.84	6.49	5.34	7.16	6.9	6.05	7.26	6.37	7.06	6.67	6.95	6.4	6.1	5.83	6.16	6.36	5.15	5.53	5.27	5.95	5.95	5.71	7.43	6.34	6.99	7.12
ENSG00000116560	1	35176378	35193145	-1	p34.3	SFPQ	ILMN_1769931	7.11	6.85	6.84	7.05	7.21	7.48	7.38	7.55	7.69	7.32	7.44	8.63	7.72	6.92	7.42	7.28	7.24	6.48	8.18	7.23	6.8	7.83	6.89	7.15	7.23	7.83	7.28	7.64	8.06	7.77	7.42	7.68	7.86	7.72	7.58	7.73	8.14	8.71	8.02	7.4	7.48	6.98
ENSG00000146463	1	35268709	35422058	1	p34.3	ZMYM4	ILMN_1688404	7.17	6.4	7	6.46	6.58	7.36	7.04	7	6.51	6.83	7.3	5.54	7.16	7.5	7.11	7.03	7	6.91	6.34	7.42	6.82	7.09	7.54	6.98	6.95	7.31	7.11	6.86	7.06	6.29	7.02	7.62	6.94	7.19	5.99	7.48	6.95	7.08	8.33	7.05	6.93	7.32
ENSG00000142687	1	35433492	35557950	-1	p34.3	KIAA0319L	ILMN_1656042;ILMN_1683277;ILMN_1809585;ILMN_2260500	5.63	5.91	5.94	5.69	5.74	5.59	5.64	5.72	5.89	5.91	6.18	4.53	5.27	6.2	5.7	5.65	5.64	5.81	5.09	5.59	6.03	5.52	6.06	6.63	6.01	6.75	5.97	5.72	5.98	5.09	5.57	6.06	5.65	5.53	5.55	5.94	5.68	5.23	5.91	6.01	6.15	6.4
ENSG00000020129	1	35557473	35567274	1	p34.3	NCDN	ILMN_1687316;ILMN_1704354;ILMN_2359500	5.93	5.92	5.92	5.83	5.92	5.66	5.68	5.8	5.68	5.59	6.23	5.88	5.36	6.61	5.83	5.54	5.58	5.4	6.27	5.93	6.38	5.57	5.83	6.93	6.38	6.78	5.59	5.95	5.61	5.09	5.44	6.08	5.3	5.46	5.61	5.73	5.43	5.65	5.48	5.52	6.3	6.51
ENSG00000116819	1	35573314	35595328	1	p34.3	TFAP2E	ILMN_1790595	4.53	5.31	4.81	5.08	4.63	5.18	5.35	5.21	4.48	5.71	6.15	5.85	5.55	6.19	5.48	4.16	5.34	5.26	5.22	5.09	5.58	5.35	5.37	5.17	5.15	6.76	4.76	4.99	5.54	5.35	5.29	5.24	5.61	5.23	5.23	5.41	5.02	5.52	5.35	4.78	5.47	5.15
ENSG00000126067	1	35599541	35641526	-1	p34.3	PSMB2	ILMN_1764794	8.34	8.98	9.1	9.39	8.77	8.37	8.57	8.72	8.89	8.75	8.57	8.29	8.65	9.07	9.34	8.52	8.98	8.91	10.4	9.26	8.49	8.43	8.46	9.17	9.81	8.53	9.58	8.39	7.96	8.71	8.67	8.72	9.02	9.29	8.93	7.44	8.14	8.25	8.48	10.02	8.79	8.89
ENSG00000142686	1	35713877	35718894	-1	p34.3	C1orf216	ILMN_1659975	5.52	6.48	5.9	5.89	6.15	6.26	5.98	5.81	6.44	5.79	6.27	5.62	5.75	7.01	7.12	5.82	7.2	5.77	6.43	6.35	5.44	5.84	5.69	6.34	6.34	6.3	6.3	5.84	6.43	5.78	6.2	6.29	6.16	6.13	6.09	6.51	6.02	6.1	5.42	6.38	6.88	6.27
ENSG00000092853	1	35720218	35769978	-1	p34.3	CLSPN	ILMN_1691165;ILMN_1703475	4.96	4.72	4.77	4.85	5.17	4.38	4.49	4.9	4.55	4.4	4.86	3.99	4.65	4.74	4.38	4.15	4.39	4.45	5.23	4.74	4.45	4.9	4.25	5.12	4.4	4.45	4.98	4.43	4.73	4.61	4.09	4.29	4.93	4.41	4.92	4.63	5.32	4.36	4.7	4.55	4.62	4.36
ENSG00000134698	1	35808016	35857890	1	p34.3	AGO4	ILMN_1706304	5.99	5.52	5.48	5.34	5.36	5.9	5.5	5.4	5.77	5.57	6.22	4.76	5.27	6.5	6.27	4.98	6.39	5.66	4.61	5.86	6.15	6.17	5.44	6.03	5.83	6.01	6.01	6.38	5.89	5.98	4.8	6.64	5.57	5.55	6.19	6.15	5.82	6.67	6.3	5.54	6.49	5.9
ENSG00000092847	1	35869808	35930532	1	p34.3	AGO1	ILMN_1671326	7.43	7.22	7.12	6.93	6.86	7.06	6.93	7.15	6.91	6.96	6.73	5.77	6.63	6.63	6.93	6.96	6.96	6.78	6.46	6.44	7.01	6.42	6.72	6.82	6.83	6.4	6.36	6.32	6.96	6.95	6.26	6.78	6.38	6.32	6.69	6.64	6.95	6.43	7.28	6.1	6.23	7
ENSG00000126070	1	35930718	36072500	1	p34.3	AGO3	ILMN_1761049;ILMN_1809751;ILMN_1828216	5.33	5.28	5.42	5.19	5.36	5.4	5.5	5.06	5.69	5.39	5.05	5.45	5.3	5.26	5.65	5.07	5.56	5.72	5.36	5.37	5.45	5.71	5.66	5.15	5.69	5.37	5.64	5.07	5.52	5.67	5.65	5.52	5.24	5.7	6.05	5.4	5.8	5.77	5.93	5.83	5.51	5.59
ENSG00000116863	1	36088892	36093932	1	p34.3	ADPRHL2	ILMN_1811480	8.22	8.24	8.53	8.45	8.27	8.14	8.35	8.39	8.61	8.56	7.9	9.23	8.93	7.78	8.33	8.43	8.31	7.82	7.86	8.12	8.37	8.83	8.29	8.13	8.41	8.43	8.05	8.14	9	7.66	8.87	8.16	8.3	8.05	8.16	8.68	9.26	8.35	8.96	7.9	7.9	8.3
ENSG00000171812	1	36095239	36125222	-1	p34.3	COL8A2	ILMN_1674050;ILMN_2102330	5.85	5.43	5.76	5.49	5.92	5.81	5.27	5.27	5.32	5.47	5.89	6.48	5.8	5.68	5.81	5.6	5.59	5.98	5.53	5.38	5.81	5.71	5.73	5.6	5.69	5.57	5.54	5.45	5.7	5.54	5.62	5.78	5.77	6.07	6.33	6.01	5.92	5.67	5.97	4.78	5.45	5.41
ENSG00000054116	1	36136570	36156053	-1	p34.3	TRAPPC3	ILMN_1751627	9.13	9.22	9.43	9.63	9.61	9.27	9.43	9.18	9.47	9.41	9.32	8.45	8.51	9.5	9.29	9.01	9.39	9.26	9.23	9.81	9.15	9.41	9.43	9.51	9.51	9.26	9.75	9.98	9.25	8.92	8.59	9.34	8.62	9.61	8.15	9.46	9.12	8.45	9.29	9.81	9.7	9.57
ENSG00000116871	1	36155579	36180849	1	p34.3	MAP7D1	ILMN_1777906;ILMN_3234997	10	9.89	9.62	10.07	10.42	10.45	10.54	10.43	9.97	9.92	9.59	10.88	10.17	9.51	10.07	10.16	9.7	9.94	9.39	9.77	9.8	9.15	9.7	9.59	9.94	9.77	9.25	9.56	10.49	10.41	10.43	9.13	10.11	10.6	10.74	10.45	9.95	10.99	10.9	9.55	9.89	9.49
ENSG00000054118	1	36224432	36305357	1	p34.3	THRAP3	ILMN_1671028	6.59	7.04	6.85	6.63	6.87	6.37	6.81	6.29	6.79	6.37	6.67	7.04	6.96	7	7.46	7.17	6.62	6.82	7.02	6.42	6.78	5.86	6.7	6.11	7.55	6.37	6.68	6.81	6.19	7.36	6.51	6.28	6.35	6.04	6.95	6.04	6.71	6.92	6.27	7.02	6.78	6.78
ENSG00000214193	1	36306368	36329340	1	p34.3	SH3D21	ILMN_1789140	5.15	4.81	4.85	5.35	4.67	4.46	5.35	4.28	4.51	4.59	4.58	4.62	5.3	4.37	4.93	5.22	4.63	4.48	4.65	5.04	4.98	5.04	4.85	5.43	5.17	4.87	4.82	4.54	4.8	4.73	5.09	5.28	4.84	5.58	5.05	4.43	4.68	4.61	5.17	5	4.72	5.03
ENSG00000142694	1	36322031	36324154	-1	p34.3	EVA1B	ILMN_1769092;ILMN_3245314	5.36	5.87	6.03	6.22	5.74	5.85	5.14	5.1	5.83	5.82	5.59	5.11	5.44	5.45	5.65	4.99	5.72	5.68	6.89	5.39	5.9	6.11	5.18	5.36	5.27	5.3	5.62	5.01	5.75	5.85	5.65	5.97	5.59	6.45	6.82	5.41	5.54	5.62	5.34	5.24	5.39	5.68
ENSG00000196182	1	36339624	36385896	-1	p34.3	STK40	ILMN_1679311;ILMN_2075927	7.14	7.4	6.71	6.64	6.89	6.99	7.13	7.04	6.72	7.02	6.81	6.69	6.51	7.14	7.3	6.51	7.11	6.55	6.97	6.36	6.72	6.73	7.19	6.93	6.84	7.13	7.02	6.72	7.25	7.74	6.63	7.24	6.99	6.19	8.55	7.86	7.03	6.38	6.52	6.59	6.44	6.61
ENSG00000181817	1	36391238	36397908	-1	p34.3	LSM10	ILMN_1751803	8.36	8.41	8.81	9.05	8.72	8.03	8.09	8.1	8.8	8.56	7.95	7.36	8.49	8.37	8.74	8.35	8.64	8.24	8.61	8.76	8.27	8.18	8.18	8.78	8.94	8.07	8.54	9.02	8.25	8.69	8.54	8	8.31	8.25	9.09	8.31	8.35	7.85	7.83	8.6	8.16	8.88
ENSG00000116885	1	36415827	36450451	-1	p34.3	OSCP1	ILMN_1658206;ILMN_1719835;ILMN_2273572	4.8	4.57	4.68	4.89	5.25	4.87	4.7	4.76	4.71	4.92	4.53	5.25	4.75	4.5	4.69	4.8	4.53	4.22	4.43	4.79	5.06	5.24	4.67	4.24	4.97	5.04	4.68	4.75	4.93	5.35	4.9	4.67	5.24	5.6	4.56	4.96	5.17	4.73	4.93	4.81	4.64	5.27
ENSG00000116898	1	36455718	36464384	-1	p34.3	MRPS15	ILMN_1680703	8.88	9.46	9.24	9.75	9.48	8.68	8.49	8.72	9.35	9.49	9.01	8.98	9.08	9.01	8.59	9.14	8.87	9.34	10.01	9.47	10.2	9.72	9.54	9.85	9.66	9.53	9.51	10.19	10.06	9.49	9.54	9.61	9.71	9.7	9.53	10.09	10	8.28	9.35	9.22	8.73	9.28
ENSG00000119535	1	36466043	36483278	-1	p34.3	CSF3R	ILMN_2323172;ILMN_2371280	6.31	4.88	4.91	5.54	6.38	6.49	6.21	6.07	5.63	5.06	7.74	6.79	6.36	8.11	4.92	5.7	4.79	4.82	5.71	6.72	5.54	8.92	6.47	7.14	5.33	6.67	7.15	7.76	8.79	10.09	7.48	7.16	7.86	7.13	10.51	9.6	7.09	8.81	7.26	5.67	7.24	7.04
ENSG00000163873	1	36795527	37034515	-1	p34.3	GRIK3	ILMN_1776666;ILMN_1856009	5.04	4.72	5.12	4.94	5.17	5.03	5.08	4.96	4.78	4.39	5.01	5.35	5.16	5.09	4.82	4.51	4.99	5.05	5.3	5.22	4.57	4.75	4.93	4.91	5.12	5.13	4.48	4.64	4.79	4.71	5	4.57	5.37	4.65	4.78	4.86	4.38	5.14	4.79	4.78	5.08	5.08
ENSG00000163874	1	37474580	37484377	1	p34.3	ZC3H12A	ILMN_1672295	6.23	7.84	7.18	7.65	7.39	7.23	7.2	7.36	8.41	8.34	9.26	9.33	9.05	7.15	8.03	9.63	7.87	8.82	9.02	6.35	5.85	6.9	7.07	7.58	6.31	8.58	6.23	8.5	9.66	9.39	9.38	8.58	9.07	8.22	10.57	10.29	8.26	9.68	6.82	5.93	6.25	6.27
ENSG00000163875	1	37492575	37514774	-1	p34.3	MEAF6	ILMN_1714854;ILMN_2076940	6.18	6.11	6.19	5.91	5.76	6.13	6.33	6.13	5.84	5.82	5.43	4.9	5.4	5.89	6.13	5.93	6	6.19	5.3	6.13	6.19	5.78	6.25	5.56	5.88	5.99	6.34	6.08	5.45	5.06	5.28	6.27	5.34	5.35	4.96	4.76	5.34	5.32	5.99	5.85	6.4	6.39
ENSG00000163877	1	37534449	37554293	-1	p34.3	SNIP1	ILMN_1651278	8.79	7.52	6.99	7.54	8.03	8.31	8.58	8.43	9.01	8.27	8.03	10.4	10.48	7.65	9.02	9.34	9.06	8.73	8.61	7.23	8.21	8.66	7.95	8.43	7.46	8.75	6.69	6.8	9.02	9.17	8.95	8.5	8.85	9.38	9.24	9.01	9.49	10.29	10.01	7.33	7.71	7.47
ENSG00000163879	1	37556919	37566857	1	p34.3	DNALI1	ILMN_1745501	5.1	4.71	5.16	4.69	5.33	4.77	4.84	3.7	5.02	4.68	4.41	5.36	4.99	5.2	4.96	4.84	5.18	4.98	5.35	4.46	5.05	5.29	5.13	5.48	5.29	5.08	5	4.89	4.6	5.28	5.39	5.37	5.12	5.02	5.71	5.76	5.32	5.1	5.55	5.07	5.37	4.98
ENSG00000134697	1	37566816	37595937	-1	p34.3	GNL2	ILMN_1761113	9.41	9.1	8.89	8.94	9.01	9.42	9.51	9.29	8.77	8.9	9.49	10.57	10.84	9.84	9.04	9.71	9.08	9.86	10.22	9.74	9.22	9.45	9.52	9.03	9.78	9.31	9.75	9.39	9.94	10.08	9.88	9.4	9.74	10.5	9.73	9.49	9.72	10.39	10.5	9.79	9.9	9.5
ENSG00000169218	1	37611350	37634892	-1	p34.3	RSPO1	ILMN_1682937	3.97	4.41	4.17	3.89	3.69	4.11	4.47	4.4	4.72	4.25	4.67	3.83	4.3	3.76	4.32	3.34	3.55	4.04	2.41	3.65	4.06	4.39	3.58	4.25	4.16	4.25	3.96	3.66	5.13	4.25	4.68	4.99	4.44	4.33	4.42	4.11	4.52	4.33	3.53	4.63	4.27	4.29
ENSG00000116922	1	37681570	37692249	-1	p34.3	C1orf109	ILMN_2077886	7.02	6.08	6.49	6.15	6.44	6.36	6.61	6.77	6.75	6.39	5.65	5.84	6.86	5.82	6.32	6.64	6.61	6.44	6.01	7	6.26	6.44	6.5	5.47	6.85	6.3	6.55	5.95	6.49	7.23	6.44	5.91	5.59	7.44	5.77	6.83	7.05	6.56	7.36	6.4	6.9	6.81
ENSG00000134690	1	37692481	37709719	1	p34.3	CDCA8	ILMN_1709294	5.46	5.52	5.49	5.94	5.28	5.33	5.44	5.67	5.59	5.38	5.88	4.77	6.17	5.51	5.69	4.75	5.66	5.46	7.4	5.87	5.28	5.78	5.37	5.76	6.78	5.26	6.35	5.54	5.76	6.82	5.23	5.92	6.34	5.49	6.67	5.47	5.27	5.96	5.85	6.39	5.88	5.04
ENSG00000183317	1	37713880	37765133	-1	p34.3	EPHA10	ILMN_1663263;ILMN_1711328;ILMN_3307321;ILMN_3307602;ILMN_3307616	5.12	4.91	5.14	5.29	5.29	5.14	4.87	4.73	5.26	5.3	4.84	5.38	5.19	5.25	5.08	5.16	5.27	5.45	5.06	5.13	5.3	5	5.29	5.27	5.07	5.14	5.03	5.19	5.02	5.11	5.3	5.33	5.14	5.23	4.83	5.01	5.32	5.18	4.94	4.81	5.16	4.96
ENSG00000185090	1	37793802	37801137	1	p34.3	MANEAL	ILMN_1662147;ILMN_1674975;ILMN_1709605	4.53	4.76	4.61	4.77	4.64	4.74	5.02	5.1	4.99	4.63	4.8	4.47	4.32	4.88	5.48	4.41	5.21	4.48	5.18	5.06	4.72	4.75	4.91	4.8	5.06	4.51	5	4.99	4.7	4.6	4.75	4.59	4.59	4.64	4.41	4.23	4.46	4.94	4.75	4.65	4.99	4.62
ENSG00000196449	1	37802945	37808208	-1	p34.3	YRDC	ILMN_1736008;ILMN_2061732	10.54	10.64	10.61	10.52	10.3	10.65	10.45	10.64	10.32	10.69	10.52	10.65	10.14	10.02	10.31	10.54	10.38	10.03	10.38	9.88	10.11	9.81	10.03	10.36	10.03	10.53	9.59	10.27	10.88	10.16	10.81	10.44	9.99	10.12	10.27	11.02	10.53	10.85	10.63	10.22	9.7	9.79
ENSG00000197982	1	37806979	37809454	1	p34.3	C1orf122	ILMN_1786273	7.41	7.53	7.45	8.13	7.78	7.03	7.21	7.37	7.94	7.82	7.16	7.22	7.74	7.27	7.53	7.39	7.78	7.58	8.59	7.69	8.15	8.46	7.36	8.09	7.8	8.11	7.35	8.25	7.81	8.29	7.73	7.5	7.55	7.84	8.43	8.12	7.81	7.53	7.56	7.68	7.05	7.48
ENSG00000188786	1	37809574	37859592	-1	p34.3	MTF1	ILMN_1763828	4.98	6.83	7.11	6.52	6.76	6.19	6.26	6.57	6.51	6.68	7.14	7.72	7.93	7.44	7.16	6.94	7.62	7.33	7.08	6.98	7.09	7.7	7.13	6.69	6.69	6.34	6.8	6.76	6.91	8.53	7	7.21	8.13	7.16	8.81	7.17	7.41	6.5	7.47	6.58	6.71	7.06
ENSG00000204084	1	37860697	37947057	-1	p34.3	INPP5B	ILMN_1810116	6.09	6.06	6.65	6.11	5.9	6.73	6.32	6.5	6.18	5.83	6.67	5.96	5.9	6.69	6.72	5.83	6.49	6.4	5.59	6.25	5.77	5.61	6.27	5.85	6.35	6.18	6.47	6.36	5.82	6.84	5.75	6.42	6.69	5.08	5.51	5.57	5.82	5.83	6.14	6.03	6.18	5.83
ENSG00000183431	1	37956975	37990075	-1	p34.3	SF3A3	ILMN_1705151	10.29	10.34	10.51	10.35	10.5	10.44	10.44	10.62	10.53	10.2	10.36	10.21	10.04	10.69	10.6	10.29	10.41	10.36	10.43	10.92	10.1	9.92	10.52	10.06	10.97	10.01	10.03	9.91	9.91	10.36	9.7	9.38	9.64	10.09	9.75	9.75	9.46	9.07	10.51	10.18	10.91	10.99
ENSG00000183386	1	37996770	38005606	-1	p34.3	FHL3	ILMN_1703558	5.85	5.98	6.01	6.38	6.23	6.32	6.14	6.06	5.38	6.48	5.62	4.51	6.12	5.74	5.93	4.97	6.5	5.04	4.31	6.27	5.19	6.88	5.46	6.39	5.12	6.11	5.72	5.85	6.04	8.31	6.16	6.71	6.83	5.19	9.3	6.86	6.32	5.96	5.82	5.47	5.43	5.59
ENSG00000183520	1	38009258	38024820	1	p34.3	UTP11	ILMN_2130838	6.74	7.19	6.85	7.34	7.06	6.73	6.7	6.81	7.04	7.03	7.06	8.49	8.02	7.27	7.19	6.94	7.14	7.31	8.31	7.46	7.18	6.73	7.19	7.36	8.13	6.78	7.66	6.65	7.11	8.25	7.39	6.76	7.65	7.82	8	7.4	7.11	7.68	7.19	7.96	7.22	7.15
ENSG00000185668	1	38043829	38046793	-1	p34.3	POU3F1	ILMN_2086981	4.63	4.59	5.12	3.92	4.42	4.71	4.24	5.05	4.94	4.53	4.7	4.13	4.18	5.26	4.56	4.22	5.16	4.28	4.66	4.84	5.06	4.97	4.2	5.34	4.08	4.73	4.63	4.26	4.94	3.7	4.57	4.71	4.4	4.59	5.17	4.69	4.17	4.6	4.01	4.9	4.32	4.35
ENSG00000116954	1	38838198	38859772	-1	p34.3	RRAGC	ILMN_1760121	8.07	8.11	8.19	7.99	8.03	7.6	7.69	7.79	7.81	8.09	8.42	8.99	8.37	8.07	8.39	7.95	8.46	8.33	7.91	7.77	8.23	8.64	7.84	7.55	8.22	7.26	7.7	8.11	8.39	9.04	8.22	8.57	8.23	8.51	8.82	9.12	9	7.54	8.8	8.12	8.11	8.09
ENSG00000214114	1	38862493	38873368	-1	p34.3	MYCBP	ILMN_1659620	4.49	5.01	5.3	5.18	4.95	5.14	5.11	4.6	4.79	5.09	4.81	3.25	4.73	5.84	5.07	4.85	5.17	4.8	5.05	5.08	4.78	4.05	5.29	4.9	5.84	4.09	4.86	4.96	4.72	4.42	5.17	4.85	4.2	3.83	4.76	4.25	4.48	4.53	5.41	5.52	5.77	5.25
ENSG00000158315	1	38885807	38941830	-1	p34.3	RHBDL2	ILMN_2053536;ILMN_2053538	7.96	7.85	7.83	8.1	7.63	7.94	7.45	7.7	7.27	7.66	8.82	8.87	7.13	7.55	7.97	8.01	7.63	6.79	7.68	7.08	8.18	6.57	7.38	7.97	7.87	8.25	7.48	7.98	8.22	7.42	8.1	7.53	8.11	7.16	8.24	8.13	7.9	7.92	7.47	7.08	7.41	7.01
ENSG00000174574	1	38991276	39006059	1	p34.3	AKIRIN1	ILMN_1658337;ILMN_1679383;ILMN_1782991;ILMN_1802799	7.75	6.93	6.89	7.15	7.2	7.4	7.76	7.34	7.35	7.48	6.67	7.73	6.8	6.73	7.16	6.85	7.01	7.22	7.03	6.64	6.48	6.75	6.28	6.19	7.35	6.73	6.82	6.81	7.91	8.12	7.78	6.9	7.08	8.18	7.65	7.95	7.77	8.78	8.15	7.08	7.75	7.58
ENSG00000168653	1	39026318	39034636	1	p34.3	NDUFS5	ILMN_1776104	10.1	10.34	10.62	11.1	11.21	10.29	9.82	10.49	11	10.88	9.95	10.32	10.67	10.54	10.06	10.5	9.99	11.09	10.9	10.23	10.8	10.44	10.28	10.61	10.69	10.55	10.56	10.46	10.84	9.96	10.71	10.56	11.04	10.89	9.92	10.38	11.18	9.72	9.67	10.48	9.8	10.33
ENSG00000127603	1	39081316	39487177	1	p34.3	MACF1	ILMN_1661495;ILMN_1718884;ILMN_1737935;ILMN_2301624	6.15	6.07	5.43	5.57	5.23	5.78	5.69	6.23	5.73	5.71	5.84	5.5	5.26	5.67	6.01	5.27	6.12	5.66	5.2	5.98	5.85	5.44	5.92	5.33	5.62	5.82	5.61	5.65	5.65	5.73	5.48	5.87	5.49	5.5	5.35	5.66	5.69	5.85	5.6	5.79	6.12	5.93
ENSG00000183682	1	39491636	39529869	1	p34.3	BMP8A	ILMN_1681881;ILMN_1761264;ILMN_3245069	4.6	4.63	4.25	4.81	4.55	4.85	4.52	5.21	5.09	4.63	4.74	4.74	4.82	4.74	4.31	4.72	4.94	4.73	4.52	4.56	4.76	4.82	4.75	4.68	4.67	4.6	4.77	4.82	4.94	4.76	4.38	4.76	4.66	4.71	4.53	4.8	4.85	4.7	4.57	4.51	4.76	5.03
ENSG00000090621	1	39560816	39576790	-1	p34.3	PABPC4	ILMN_1754865;ILMN_1757343;ILMN_3273456	8.92	8.82	8.84	8.45	8.77	8.87	9.27	9.02	8.63	8.82	8.65	8.87	8.58	8.95	8.8	9.24	8.82	8.72	8.8	8.93	9.23	8.95	9.01	8.39	8.38	9.02	8.35	8.53	8.73	8.71	8.43	8.1	8.84	9.19	8.49	8.86	8.67	8.76	9.13	8.03	9.16	9.08
ENSG00000163909	1	39623435	39639643	-1	p34.2	HEYL	ILMN_1654324	4.49	3.93	4.36	4.87	4.8	4.22	5.03	4.55	5.15	4.88	4.94	4.78	5.18	4.91	4.66	4.73	4.85	4.58	4.9	5.19	4.78	4.49	4.34	4.76	4.69	5.49	4.51	4.93	4.95	4.9	4.69	5.26	5.67	4.43	4.49	4.44	4.86	9.39	4.68	4.49	4.92	4.68
ENSG00000116981	1	39659121	39672038	-1	p34.2	NT5C1A	ILMN_1815796	3.93	4.53	5.02	4.96	5.19	4.92	4.84	4.76	5.07	4.97	3.94	5.55	4.35	4.9	4.52	4.62	4.88	4.58	4.86	4.97	4.58	5.17	4.18	5.01	5.23	4.78	4.4	4.33	4.71	4.2	4.47	4.9	4.93	4.22	4.14	4.39	4.84	5.21	4.62	5	4.88	4.62
ENSG00000116983	1	39678648	39691485	-1	p34.2	HPCAL4	ILMN_1736976	6.61	6.96	7.21	7.45	7.33	7.52	7.51	7.4	7.71	7.19	6.42	10	8.76	7.95	6.09	7.47	6.17	8.16	5.4	7.91	8.7	6.78	7.87	8.75	6.62	6.05	6.9	7.6	5.03	5.3	7.92	5.6	6.91	7.8	5.94	7.31	7.82	7.08	7.13	6.84	7.58	6.47
ENSG00000084072	1	39692182	39763914	1	p34.2	PPIE	ILMN_1674825;ILMN_1680341;ILMN_2326737;ILMN_2348503	7.15	7.32	7.6	7.51	7.65	7.07	7.13	7.26	7.39	7.26	7.09	5.84	6.58	7.02	7.47	6.91	7.35	7.42	7.3	7.12	7.19	6.51	7.19	7.48	7.31	6.71	7.48	7.45	6.96	6.83	7.24	7.01	6.83	6.45	6.32	6.36	6.66	6.29	6.73	7.41	7.19	7.07
ENSG00000116985	1	39757182	39788865	-1	p34.2	BMP8B	ILMN_2123415	8.37	7.08	6.96	7.3	7.2	7.49	6.95	7.42	7	7.33	8.26	8.67	6.81	7.17	8.33	8.22	7.73	7.08	7.3	6.6	7.61	5.92	6.54	6.96	7.7	7.25	7.04	7.31	6.69	6.79	7.4	7.5	6.4	7.04	6.72	6.93	6.68	8.03	7.37	7.22	7.17	6.72
ENSG00000198754	1	39769523	39771348	-1	p34.2	OXCT2	ILMN_1653730	5.01	5.17	5.11	5.57	4.77	5.25	5.27	5.16	5.35	5.26	6.24	5.31	5.24	5.38	5.23	4.99	5.45	5.59	4.98	5.26	5.38	5.44	5.3	5.01	4.92	5.58	5.37	5.08	4.7	5.1	5.26	5.26	5.25	6.58	5.68	4.68	5.51	5.17	5.42	6.21	4.89	5.23
ENSG00000043514	1	39838110	39883511	-1	p34.2	TRIT1	ILMN_1727692	7.01	7.38	7.12	6.89	7.29	7.6	7.23	7.14	6.44	7.26	6.95	7.67	7.18	7.51	6.87	7.53	7.18	7.38	7.34	7.64	7.11	7.55	7.86	7.36	7.41	6.99	7.69	7.56	7.62	7.88	7.75	7.49	7.02	7.87	6.86	7.45	7.6	7.59	7.33	7.66	7.31	7.46
ENSG00000116990	1	39895426	39902256	-1	p34.2	MYCL	ILMN_1754541;ILMN_1795270;ILMN_1803650	4.93	4.76	4.65	4.78	4.54	4.97	4.86	5.2	4.78	4.89	4.42	4.67	4.87	4.83	4.97	4.7	4.91	4.7	5.08	4.79	4.72	4.94	4.63	4.96	5.04	4.92	4.7	5.07	5.02	5.01	4.97	4.67	4.74	4.68	4.63	5.12	4.99	4.68	4.93	4.97	4.62	4.83
ENSG00000168389	1	39955112	39969968	1	p34.2	MFSD2A	ILMN_1789638	4.07	4.83	3.9	5.42	4.47	4.54	3.85	4.26	4.61	4.05	4.99	4.22	4.4	5.28	4.75	4.74	4.68	5.2	5.16	4.38	4.7	4.58	4.35	4.61	4.49	4.65	4.57	4.11	4.8	5.01	4.48	4.65	5.02	4.53	5.91	5.27	4.27	5.04	4.87	4.39	4.39	4.4
ENSG00000131236	1	40040233	40072649	1	p34.2	CAP1	ILMN_1797604	11.83	12.05	12.01	11.56	11.68	12.08	12.36	12.1	11.63	11.67	11.07	9.28	9.79	11.72	12.54	11	12.46	11.63	11.15	11.76	10.72	11.69	11.46	11.48	11.95	11.16	11.89	11.81	11.16	12.51	10.53	11.58	10.82	10.7	12.23	11.15	10.38	11.17	11.53	11.71	12.38	11.75
ENSG00000131238	1	40071461	40097727	-1	p34.2	PPT1	ILMN_1669273	10.94	10.6	10.71	9.99	10.38	11.38	11.06	10.75	9.93	10.46	10.3	8.18	10.91	10.15	9.36	10.91	9.85	10.68	10.29	10.32	10.82	11.22	10.65	10.64	10.64	9.97	10.92	10.93	10.38	10.74	10.4	10.53	10.77	11.1	10.93	10.83	10.11	11.25	11.53	10.31	11.5	10.53
ENSG00000117000	1	40161387	40240921	1	p34.2	RLF	ILMN_1801156	7.75	6.82	6.57	6.43	6.64	7.22	6.8	7.19	6.69	6.79	7.15	9.19	8.77	6.69	7.05	7.81	7.27	7.7	7.17	6.86	7.23	8.22	7.76	7.04	6.64	7.28	6	6.8	8.44	8.27	8.44	7.39	7.88	8.46	9.1	8.53	9.22	10.04	8.43	6.6	6.94	6.87
ENSG00000188800	1	40245947	40251684	1	p34.2	TMCO2	ILMN_1773333	5.03	4.6	4.44	4.63	4.56	4.56	4.42	4.46	4.92	5.08	4.81	4.53	4.94	4.34	4.62	4.51	4.61	4.78	4.79	4.96	4.9	4.57	4.74	4.66	4.67	4.79	4.68	4.89	5.27	3.81	4.48	4.24	4.85	4.22	4.3	5.12	4.58	4.42	5.05	4.8	4.85	4.49
ENSG00000084073	1	40258236	40294180	1	p34.2	ZMPSTE24	ILMN_1656413	8.29	8.3	7.58	7.94	7.6	8.6	8.08	8.38	7.85	8.06	7.81	8.36	8.89	8.7	8.83	8.44	9.05	8.4	8.48	8.86	7.29	8.14	8.63	8.54	8.85	8.03	8.24	7.71	8.22	8.3	7.8	7.97	7.7	8.77	8.2	8.25	8.31	8.49	8.56	9.11	9.09	8.65
ENSG00000049089	1	40300489	40317813	-1	p34.2	COL9A2	ILMN_1685122	4.84	5.04	5.22	5.3	5.5	5.31	5.08	5.17	5.66	5.35	5.77	5.17	4.94	5.98	4.38	5.38	5.08	5.79	6.51	5.57	5.87	8.02	5.05	4.83	3.28	5.96	5.47	6.75	6.13	6.05	4.19	6.34	6.27	5.33	5.64	6.42	6.02	6.99	5.49	5.96	5.65	5.83
ENSG00000084070	1	40344850	40423326	1	p34.2	SMAP2	ILMN_2081682	12.74	12.13	12.14	11.76	12.27	12.71	12.89	12.48	12.27	11.93	11.81	10.95	11.81	12.42	11.53	11.9	11.89	11.8	11.37	12.43	11.38	12.65	12	12.18	12.29	12.28	11.76	11.91	11.59	11.08	10.77	11.25	11.32	11.83	13.07	11.48	11.53	12.56	12.79	13.16	12.18	12.33
ENSG00000187801	1	40450102	40463718	1	p34.2	ZFP69B	ILMN_1799086;ILMN_2048388	4.83	4.55	4.69	5.08	4.49	5.75	4.94	5.1	5.31	5.58	5.43	5.4	6.5	5.38	5.02	5.6	5.17	5.79	4.94	5.81	5.29	4.83	5.52	5.1	4.66	5.35	4.73	5.18	5.31	5.45	5.24	5	4.85	4.72	4.62	5.08	4.67	5.08	5.42	5.32	5.58	5.41
ENSG00000187815	1	40477290	40496343	1	p34.2	ZFP69	ILMN_1681367	5.04	5.62	5.13	5.25	5.12	5.48	5.65	5	5.84	5.56	5.6	4.98	5.06	5.83	5.15	5.5	5.16	5	4.75	5.77	5.64	5.53	5.6	5.14	5.52	5.6	4.97	5.79	5.72	5.23	5.77	5.73	5.29	5.01	4.97	5.27	5.39	5.57	4.98	5.22	5.52	5.57
ENSG00000164002	1	40508741	40516556	1	p34.2	EXO5	ILMN_1783996;ILMN_2117569;ILMN_3242008	7.51	7.69	7.53	7.84	7.91	7.81	7.44	7.49	7.3	7.66	8.65	8.21	7.54	7.94	7.9	7.99	7.56	7.23	7.75	7.8	7.95	7.75	7.73	8.12	7.83	7.73	8.02	7.53	8.11	8.41	8.02	8.12	8.88	7.72	8.92	8.34	8.11	8.49	7.84	7.24	7.53	7.78
ENSG00000117010	1	40531573	40548167	1	p34.2	ZNF684	ILMN_1751393	5.32	5.83	5.77	5.52	5.46	6.11	5.87	5.65	5.3	6.06	5.76	5.7	7.12	6.15	6.37	5.81	6.64	5.71	4.88	6.47	5.64	5.76	6.12	5.58	5.75	5.44	5.77	5.5	6.13	6.05	6.1	6.2	4.98	5.99	5.32	5.25	6.24	6.35	6.47	6.2	6.1	6.64
ENSG00000117016	1	40620680	40665682	-1	p34.2	RIMS3	ILMN_1742382	5.84	6.27	6.45	6.43	5.66	5.38	6.5	5.94	6.19	6.33	5.38	4.93	4.74	6.37	6.16	4.44	6.95	4.89	4.43	5.72	5.83	4.9	4.72	5.6	5	4.5	5.59	5.01	4.56	5.81	5.21	5.36	5.42	5.85	5.36	4.54	5.39	5.42	5.65	5.81	5.76	6.11
ENSG00000066136	1	40691648	40771603	1	p34.2	NFYC	ILMN_1810488	7.91	8.18	8.48	7.9	7.8	7.58	8.05	7.79	8.02	7.74	7.78	7.16	6.92	8.24	8.11	7.6	8.17	7.7	6.94	7.81	7.61	7.97	8.12	7.97	8.31	7.91	8.33	7.59	7.13	7.72	6.75	8.07	6.86	7.02	7.64	7.01	6.81	6.36	7.4	7.94	7.9	8.03
ENSG00000117013	1	40783787	40840452	1	p34.2	KCNQ4	ILMN_1770014;ILMN_2298683;ILMN_2415447	4.81	4.41	4.58	4.48	4.67	4.85	4.61	4.66	4.51	4.58	4.72	4.69	4.27	3.79	4.56	4.6	4.55	4.73	4.7	4.56	4.67	4.39	4.7	4.65	4.75	4.05	4.84	4.6	4.68	5.1	4.34	4.72	4.59	4.58	4.8	4.89	4.63	4.76	4.77	4.7	4.73	5.06
ENSG00000179862	1	40861054	40862363	-1	p34.2	CITED4	ILMN_1787691	6.98	8.45	8.15	8.3	8.19	7.39	7.57	7.33	7.72	7.92	8.13	7.25	6.77	7.41	5.61	7.36	6.28	7.47	9.33	7.46	8.23	9.11	7.44	8.01	6.62	8	8.24	8.26	8.92	9.5	8.41	8.09	8.63	6.88	8.18	9.33	8.51	6.31	7.88	7.23	7.39	7.04
ENSG00000171790	1	41015597	41023237	-1	p34.2	SLFNL1	ILMN_1777637	4.32	4.21	4.16	4.71	4.61	4.22	3.59	4.67	4.42	3.34	4.47	3.92	3.96	4.31	4.3	3.77	3.63	4.22	3.43	4.47	3.62	3.83	3.98	4.07	4.5	3.1	3.7	4.48	4.03	4.56	4.38	3.53	4.09	4.7	3.78	4.41	4.36	4.31	4.12	4.85	4.81	4.36
ENSG00000010803	1	41027200	41242154	-1	p34.2	SCMH1	ILMN_1653861;ILMN_1714738;ILMN_2276504;ILMN_2375557	5.55	5.64	5.8	5.8	5.51	5.55	5.76	5.38	5.89	5.91	5.25	5.13	5.73	5.71	5.18	5.67	5.46	5.65	6.09	5.53	5.94	6.03	5.65	5.41	6.02	5.73	5.92	5.55	5.57	5.55	5.75	5.99	5.6	6	5.04	5.98	6.02	6.23	5.52	5.81	5.81	5.95
ENSG00000204060	1	41361922	41383590	1	p34.2	FOXO6	ILMN_3307977;ILMN_3311135	4.83	5.27	4.85	4.95	4.88	5.31	5.02	4.71	5.16	5.25	4.9	4.88	4.85	5.1	4.95	5.14	5.4	5.13	5.26	5.4	4.75	4.82	4.8	4.8	5.31	5.19	4.55	5.28	5.02	5.17	5.29	4.76	5.51	5.04	4.88	5.06	5.41	5	5.28	4.71	4.71	4.82
ENSG00000127129	1	41478775	41484683	-1	p34.2	EDN2	ILMN_1680814	5.01	5.1	4.83	4.63	5.23	5.34	4.51	4.75	4.72	4.46	5.17	5.11	5.24	5.25	5.22	5.01	5.27	4.96	5.34	4.88	5.02	5.51	5.05	5.42	5.17	5.23	4.87	5.59	5.37	4.77	4.93	4.95	5.25	4.85	5.06	5.03	4.87	5.41	4.89	5.22	4.9	5.22
ENSG00000127124	1	41506365	42035925	-1	p34.2	HIVEP3	ILMN_1751596;ILMN_1864166	5.88	6.91	6.41	6.05	6.09	6.08	5.97	6.43	6.29	6.32	6.71	6.32	6.51	6.37	7	6.83	6.92	6.13	6.36	6.09	5.91	6.25	6.09	6.02	6.5	6.5	6.4	6.05	6.43	5.83	6.32	6.75	6.42	6.12	6.63	6.59	6.51	6.28	6.24	6.27	6.14	6.42
ENSG00000044012	1	42153410	42155820	1	p34.2	GUCA2B	ILMN_1735578	4.28	4.08	4.73	4.06	5.01	4.33	4.94	4.7	4.79	5.42	5.44	4.53	5.25	5.29	5.06	4.99	4.73	4.53	4.9	4.96	5.15	5.05	4.78	4.37	4.57	4.95	4.59	4.49	5.2	4.84	4.99	4.59	4.97	4.29	4.79	4.82	4.67	4.71	4.01	4.76	4.22	4.95
ENSG00000197273	1	42162690	42164745	-1	p34.2	GUCA2A	ILMN_1763749	4.83	5.22	5.38	4.93	5.19	4.4	5	4.87	5.32	4.77	4.75	7.23	5.08	4.99	5.55	5.03	5.18	4.74	5.34	5.22	5.09	5.18	5.03	5.15	4.91	5.12	5.15	4.74	4.99	5.53	5.12	4.85	5.24	4.25	5.39	5.05	5.44	4.95	5.39	5.43	4.93	4.77
ENSG00000198815	1	42176539	42335877	-1	p34.2	FOXJ3	ILMN_2128668	9.91	9.83	9.84	9.41	9.84	10.15	9.91	9.76	9.71	9.82	9.96	10.15	10.3	10.08	9.56	10.53	9.63	10.38	8.71	10.01	10.01	10.09	10.52	9.89	10.19	10.25	8.99	9.98	10.16	9.38	9.96	9.9	9.8	9.7	9.58	10.14	10.34	10.22	11.04	9.98	9.86	9.83
ENSG00000177181	1	42380792	42424232	1	p34.2	RIMKLA	ILMN_1706664;ILMN_1911115;ILMN_3249184	4.69	4.64	4.28	4.74	4.3	4.86	4.94	4.58	4.46	4.22	4.79	4.72	5.36	4.57	4.64	4.56	4.58	4.84	4.34	4.76	4.94	4.6	4.49	4.49	4.96	4.48	4.71	4.92	4.97	4.61	4.76	4.54	4.61	4.77	4.63	4.66	4.42	4.56	5.02	4.67	4.3	4.74
ENSG00000066185	1	42430329	42456253	-1	p34.2	ZMYND12	ILMN_1655545	5.4	4.73	4.89	4.89	5.38	4.13	5.4	5.06	5.48	4.32	5.68	5	4.32	5.77	5.22	4.77	5.12	5.62	4.72	5.17	4.68	5.1	5.66	5.18	5.41	5.38	5.95	4.98	5.08	5.36	4.87	5.65	5.4	5.63	4.97	5.42	4.87	4.69	5.48	5.61	5.17	5.27
ENSG00000127125	1	42456117	42473385	1	p34.2	PPCS	ILMN_1776094;ILMN_2396996	8.62	9.3	9.05	9.01	8.94	8.85	8.48	8.51	8.86	9.13	8.6	8.32	8.57	9.22	9.09	9.11	8.95	9.06	7.65	9.2	9.26	9.41	9.06	8.7	9.11	8.59	9.37	9.1	8.3	9.4	8.34	8.45	7.48	8.61	8.86	9.05	8.89	8.05	8.72	8.81	9.1	9.5
ENSG00000186409	1	42463221	42657190	1	p34.2	CCDC30	ILMN_1652701;ILMN_2137382	4.97	4.73	4.29	4.65	4.78	4.81	4.87	4.88	4.73	4.59	3.87	4.99	4.78	4.69	4.68	4.28	4.77	4.81	4.53	4.55	4.37	4.56	4.79	4.97	4.73	4.72	4.95	4.65	4.25	4.6	4.36	4.61	4.71	4.4	4.4	4.61	5.24	4.81	5.05	5.02	4.93	4.89
ENSG00000171960	1	42658423	42676758	1	p34.2	PPIH	ILMN_1801913	7.82	8.6	8.83	9.09	8.94	8.35	8.03	8.27	8.94	8.78	8.34	7.88	8.64	8.81	8.6	8.7	8.82	8.47	9.42	8.46	8.7	8.78	8.15	8.63	9.43	8.26	8.73	8.78	8.8	8.4	8.79	8.93	8.98	8.26	8.12	8.23	8.15	6.79	7.75	8.57	8	8.53
ENSG00000065978	1	42682418	42703805	1	p34.2	YBX1	ILMN_1669424;ILMN_2124769	11.85	11.82	11.59	11.88	11.8	11.74	11.99	11.92	11.78	11.82	11.9	12.55	13.1	12	12.03	12.45	11.9	12.37	12.81	12.41	12.26	12.87	11.9	12.43	12.58	12.15	12.25	12.25	12.42	12.63	12.3	11.97	11.88	12.86	12.38	12.34	12.52	12.16	12.91	12.52	12.56	12.2
ENSG00000164007	1	42733093	42740254	-1	p34.2	CLDN19	ILMN_1750097	5.44	5.25	5.33	5.44	5.39	5.27	5.15	4.89	5.31	5.01	5.37	4.25	5.23	5.46	5.51	5.65	4.94	5.34	5.45	5.23	5.19	5.09	5.05	5.29	5.36	5.09	5.2	5.49	5.38	5.69	4.88	5.21	5.4	5.12	5.51	5.2	5.15	5.36	5.53	5.19	5.76	5.38
ENSG00000117385	1	42746335	42767084	-1	p34.2	P3H1	ILMN_1664294	7.51	7.39	7.48	7.37	7.45	7.42	7.55	7.51	6.96	7.28	7.42	6.23	6.33	7.1	7.29	7.18	7.13	7	7.12	7.19	7.31	6.75	7.18	6.33	6.89	6.64	7.37	7.65	7	6.97	6.78	7.01	6.96	5.91	6.51	7.48	6.96	6.61	7.45	6.94	7.28	7.31
ENSG00000177868	1	42807052	42817397	-1	p34.2	SVBP	ILMN_2050023	8.44	9.3	9.19	9.89	9.68	8.68	8.25	9.15	9.51	9.27	9.6	9.3	9.56	9.51	8.85	9.35	8.95	9.79	9.1	8.75	10.03	10.2	9.31	9.44	9.22	8.89	10.1	10.33	10.48	10.45	9.84	9.44	9.77	10.15	10.16	10.6	10.41	8.52	8.84	9.46	8.67	10.19
ENSG00000164010	1	42817122	42844991	1	p34.2	ERMAP	ILMN_1715013;ILMN_1785387	5.51	5.57	5.43	5.28	4.92	5.35	5.56	5.39	5.31	5.21	6.06	5.19	5.1	5.67	5.13	5.55	5.28	5.25	4.65	5.66	6.31	6.07	6.08	5.61	5.5	5.6	5.16	5.56	5.94	5.78	5.41	5.7	6.17	5.42	5.44	6.41	6.1	5.7	5.74	5.45	5.18	5.51
ENSG00000164011	1	42846573	42852477	1	p34.2	ZNF691	ILMN_2045175	3.92	5.6	4.78	4.58	4.16	4.4	4.59	4.72	4.8	4.44	5.04	5.11	4.46	4.76	5.27	4.74	4.75	4.39	4.67	5.12	5.09	5.19	5.24	5.03	5.23	4.78	5.06	4.7	4.73	4.86	4.63	5.07	4.66	4.8	4.78	4.96	5.14	4.77	4.67	4.92	5.13	4.99
ENSG00000117394	1	42925375	42958868	-1	p34.2	SLC2A1	ILMN_1659027	8.63	8.48	8.33	8.47	8.6	8.47	8.8	8.95	8.74	8.6	8.06	10.33	9.67	8.29	9.69	8.3	9.78	8.47	10.3	8.12	7.63	8.04	8.11	8.37	8.82	8.18	8.27	8.25	8.87	8.65	9.38	8.86	9.71	10.21	8.8	9.71	8.6	9.72	8.43	8.69	7.92	8.47
ENSG00000186973	1	43145153	43156396	1	p34.2	FAM183A	ILMN_1777170;ILMN_3234932	4.9	4.56	4.46	4.47	4.68	3.99	4.44	4.94	4.5	4.43	4.21	4.79	4.76	4.08	4.76	4.18	4.93	4.77	4.38	4.23	4.59	4.59	4.64	4.65	4.3	4.48	5.04	5.08	4.72	4.46	4.28	4.72	4.49	4.72	4.64	4.47	5.03	4.34	4.6	4.43	4.59	4.42
ENSG00000117395	1	43164175	43270936	-1	p34.2	EBNA1BP2	ILMN_1768127	8.23	9.12	9.03	9.32	8.86	8.26	8.43	8.45	8.52	8.69	8.44	8.32	8.4	8.69	9.02	8.23	8.97	8.41	10.28	9.41	8.65	8.75	9.01	9.11	9.49	8	9.81	9.13	8.5	8.72	8.47	8.73	8.82	8.87	8.14	8.69	8.05	7.51	8.53	9.76	9.1	9.13
ENSG00000243710	1	43172149	43254358	1	p34.2	CFAP57	ILMN_1717064	5.53	5.01	4.75	5.33	5.13	5.47	5.17	4.81	5.74	5.58	4.98	4.88	5.63	5.04	4.95	5.16	5.18	5.26	5.21	5.18	4.93	5.24	4.85	5.64	4.83	5	5.77	5.46	5.48	5.43	5.12	4.32	4.79	5.88	5.07	5.06	4.61	4.93	5.46	5.09	5.69	5.15
ENSG00000179178	1	43269983	43274002	1	p34.2	TMEM125	ILMN_1685709	4.96	5.12	5.38	4.82	4.99	5.12	4.92	5.33	4.33	4.89	5.75	5.25	5.15	3.81	4.93	4.53	4.51	7.88	4.41	5.9	4.81	5.09	7	7.66	7.19	5.02	7.46	7.1	5.33	4.65	6.76	8.2	4.68	5.24	3.7	4.29	7.82	4.66	4.64	7.46	4.92	4.8
ENSG00000253313	1	43281877	43285617	-1	p34.2	C1orf210	ILMN_1670064;ILMN_2196232	5.32	4.51	4.88	4.76	4.93	5.3	4.81	5.08	5.18	4.74	5.24	5.41	5.2	4.6	5.31	4.98	5.21	5.77	5.06	5.15	5.02	5.16	4.86	5.15	5.48	4.98	4.92	4.83	5	4.74	5.32	5.1	4.66	5.2	4.63	4.53	4.87	5.09	5.04	5.3	5.3	4.82
ENSG00000066056	1	43300982	43323108	1	p34.2	TIE1	ILMN_1815690	4.5	5.3	4.89	4.45	5.08	4.51	3.84	5.05	4.93	4.55	4.65	5.08	4.79	4.11	4.87	4.04	5.08	4.63	5.14	4.29	4.37	4.14	4.79	4.7	4.85	5.1	4.35	5.12	4.24	4.79	4.5	4.75	4.13	4.97	5.17	4.67	4.51	4.81	3.92	4.33	4.78	4.79
ENSG00000117400	1	43337818	43354466	1	p34.2	MPL	ILMN_1776640	8.67	6.3	7.26	6.04	6.93	5.44	6.94	6.38	7.52	6.08	4.73	4.78	4.57	5.37	4.16	4.65	4.85	3.94	3.93	4.31	3.76	4.94	3.7	3.2	4.38	3.75	4.62	3.96	4.36	5.6	4.73	4.28	4.85	4.69	6.57	4.46	4.51	5.01	3.71	4.21	3.4	5.22
ENSG00000117399	1	43358981	43363203	1	p34.2	CDC20	ILMN_1663390	6	7.07	6.02	8.68	6.57	6.42	6.32	5.94	5.6	6.13	7.27	4.98	9.42	4.83	5.62	4.57	5.45	5.94	9.93	6.23	5.25	6.4	5.4	5.96	8.56	5.24	9.08	7.71	5.9	8.44	5.39	7.81	7.43	6.43	7.72	6.34	4.38	6	6.55	8.96	6.07	5.25
ENSG00000066322	1	43363398	43368074	-1	p34.2	ELOVL1	ILMN_1798123	6.52	6.86	6.8	7.14	6.54	6.13	6.52	6.65	6.81	6.84	6.37	5.83	6.2	6.51	7.29	6.52	7.14	6.95	7.61	6.48	6.01	6.4	6.35	6.73	7.2	6.55	6.78	6.36	6.02	6.88	6.67	6.81	6.48	6.73	6.94	6.24	5.93	6.37	5.27	6.65	7.03	6.4
ENSG00000159479	1	43383917	43389808	-1	p34.2	MED8	ILMN_1659537;ILMN_1736847;ILMN_2339705	5.85	6.41	6.5	6.42	6.09	6.15	6.36	5.84	6.45	6.49	5.89	6.73	6.48	6.55	6.58	5.86	6.55	6.31	6.16	6.31	5.79	6.24	6.12	6.26	6.76	6.01	6.54	5.73	5.94	7.09	5.89	6.2	6.2	6.5	7.1	5.49	5.97	6.25	5.8	7.01	6.6	6.54
ENSG00000198198	1	43389882	43454247	1	p34.2	SZT2	ILMN_1657913;ILMN_1701315;ILMN_1716517;ILMN_1719398;ILMN_2250853	4.85	5.03	4.72	4.87	4.68	4.73	4.8	4.76	5.21	4.75	4.83	4.79	4.94	4.92	4.65	4.93	5.23	4.97	5.21	5.15	5.03	4.95	5.01	5.12	5.14	5.17	4.89	4.99	5.07	4.95	4.9	4.76	5.14	4.94	4.98	4.85	5.05	4.85	5.07	5.11	5.04	5.04
ENSG00000178922	1	43451003	43453989	-1	p34.2	HYI	ILMN_1706660	5.41	5.01	6.07	5.54	5.68	5.58	5.91	5.37	5.6	6.65	6.46	3.99	5.24	6.2	5.25	5.68	5.1	5.75	5.37	6.26	6.58	5.42	6.01	6.4	5.06	6.76	5.45	6.89	6.17	5.69	4.89	6.4	4.66	4.7	5.32	6.76	6.62	5.44	5.66	5.56	5.4	5.86
ENSG00000142949	1	43525187	43623666	1	p34.2	PTPRF	ILMN_1798081;ILMN_2380163	5.15	4.28	5.07	5.17	5.43	5.01	5.54	4.98	5.42	4.76	5.21	5.09	6.49	4.54	4.91	4.86	4.82	4.96	4.97	5.32	5.08	4.96	5.01	4.7	4.63	5.21	4.64	5.79	4.91	5.2	4.68	6.35	5.38	5.36	5.46	5.68	5.09	4.51	5.23	5.7	4.91	5.04
ENSG00000066135	1	43650149	43705518	1	p34.2	KDM4A	ILMN_1736650	5.57	5.53	5.4	4.99	5.35	5.42	5.83	5.24	5.25	5.9	6.08	5.05	5.74	5.96	5.93	5.22	5.6	5.12	6.19	6	5.83	5.36	5.73	5.25	6.01	5.39	5.35	4.79	5.21	5.35	5.41	5.67	5.39	5.48	5.23	4.98	5.43	5.42	4.77	5.73	5.42	6.13
ENSG00000117407	1	43933320	43937240	1	p34.1	ARTN	ILMN_1727040;ILMN_1762952;ILMN_1773295;ILMN_1803691	4.46	4.56	4.57	4.41	4.5	4.45	4.22	4.5	4.64	4.56	4.39	4.42	3.8	4.38	4.31	4.44	4.13	4.46	4.6	4.31	4.51	4.64	4.27	4.68	4.43	4.54	4.69	4.55	4.19	4.34	4.35	4.29	4.19	4.36	4.41	4.62	4.31	4.62	4.12	4.47	4.6	4.29
ENSG00000117408	1	43946950	43968022	1	p34.1	IPO13	ILMN_1651229	5.71	6.46	5.88	6.23	5.87	5.93	6.02	5.54	5.75	5.95	6.88	5.15	6.15	6.89	6.1	6.56	6.03	6.1	6.37	6.81	6.46	6.26	6.23	6.61	6.78	6.19	6.55	6.81	6	5.65	6.06	6.62	6.62	5.57	5.65	6.06	6.1	5.44	6.51	6.14	6.09	6.16
ENSG00000132768	1	43970000	43973369	1	p34.1	DPH2	ILMN_1763162;ILMN_2276431;ILMN_2375418	6.2	6.34	6.37	6.26	6.39	6.15	6.56	6.29	6.45	6.1	6	6.09	5.92	6.23	5.74	6	6.05	5.96	6.61	6.7	6.77	6.2	6.52	5.91	6.63	6.2	6.65	6.75	6.54	5.95	6.52	5.78	6.03	6.08	5.37	6.38	5.95	5.82	6.47	6.68	6.66	6.37
ENSG00000117410	1	43974487	43978295	1	p34.1	ATP6V0B	ILMN_1721391;ILMN_2353642	8.56	9.2	9.07	9.52	9.19	8.7	8.57	8.71	9.2	9.25	9.56	9.38	9.89	9.55	9.1	8.89	9.14	8.75	10.26	9.44	8.78	10.62	8.86	9.68	9.68	9.29	9.67	9.67	9.96	11.43	9.46	10.57	9.66	9.98	11.03	10.1	9.42	9.35	8.73	9.6	9.07	9.31
ENSG00000117411	1	43978943	43991170	1	p34.1	B4GALT2	ILMN_1680732;ILMN_1753755;ILMN_1806508	5.33	5.54	4.92	5.19	5.07	5.12	5.03	5.29	4.89	5.29	5.3	5.36	5.05	5.29	5.33	5.25	5.06	5.11	5.66	5.17	5.29	5.36	4.78	5.38	5.22	5.44	5.32	5.42	5.24	4.88	5.13	5.04	4.85	5.15	4.84	5.1	5.11	5.19	5.31	5.25	5.19	4.83
ENSG00000159214	1	43991359	43996528	1	p34.1	CCDC24	ILMN_1718771	4.93	5.57	5.22	5.61	4.75	4.77	4.83	4.42	5.22	6.12	5.58	4.58	4.8	5.96	5.57	5.03	5.92	4.85	4.64	4.7	5.03	6.83	4.72	4.94	4.78	5.43	5.4	5.03	5.34	4.78	6.57	7.01	5.15	6.46	5.44	6.05	5.85	6.74	4.65	5.72	5.38	6.26
ENSG00000196517	1	43991500	44031467	-1	p34.1	SLC6A9	ILMN_1714445;ILMN_1754262;ILMN_2252701	5.49	5.31	4.85	4.91	4.96	5.01	5.27	5.08	4.95	4.83	5.09	5.07	5.1	4.8	5.14	5.09	5.03	4.88	5.15	4.95	4.66	5.43	5.27	5.17	4.93	5.19	4.88	5.28	5.02	4.82	5.02	5.17	4.87	4.91	4.96	5.09	4.65	5.12	4.82	5.29	5.05	4.37
ENSG00000171872	1	44118821	44135140	1	p34.1	KLF17	ILMN_1744220	4.28	4.28	5.04	4.73	3.73	4.77	4.92	4.25	4.24	4.53	5.14	3.94	4.59	4.89	4.59	4.57	4.7	4.27	4.62	4.22	4.88	4.62	5.21	4.29	4.92	4.04	4.56	4.6	3.67	4.89	5.15	4.56	4.44	4.72	5.13	4.65	4.64	4.83	5.04	4.26	4.64	4.99
ENSG00000178028	1	44213455	44220681	1	p34.1	DMAP1	ILMN_1773885;ILMN_2328813	9.44	9.45	9.7	9.52	9.34	9.15	9.7	9.51	9.22	9.43	9.75	9.12	9.13	9.43	9.6	9.13	9.5	9.25	9.13	9.1	9.21	8.99	8.89	9.36	9.26	9.09	9.01	9.18	9.12	9.01	9.14	9.26	8.99	7.78	8.25	9.21	8.94	8.77	9.16	8.82	8.95	9.32
ENSG00000117419	1	44221070	44355260	-1	p34.1	ERI3	ILMN_1669577;ILMN_1700076;ILMN_1704980;ILMN_1737813;ILMN_1788288;ILMN_3247882	5.84	5.85	5.79	5.97	5.85	5.67	5.73	5.79	5.57	5.92	5.93	5.64	5.84	5.96	5.59	5.69	5.57	5.84	5.95	5.9	6.07	6.14	5.68	6.03	5.82	5.89	5.83	6.01	5.96	5.35	5.73	5.75	5.93	5.72	5.37	5.94	5.93	5.49	5.79	5.82	5.62	5.85
ENSG00000187147	1	44405194	44651724	1	p34.1	RNF220	ILMN_1694504	9.21	9.55	9.41	9.45	9.2	9.08	9.77	9.65	9.22	9.45	8.95	9.13	8.87	9.11	9.2	9.06	9.04	8.65	8.71	9.22	9.27	8.96	9.02	8.89	9.28	8.82	9.1	9	9.1	9.46	9.03	9.29	8.99	8.55	8.46	9.19	9.09	8.73	8.93	8.82	9.04	9.42
ENSG00000126106	1	44635238	44674481	-1	p34.1	TMEM53	ILMN_1688041	4.39	5.43	5.09	5.16	4.46	4.94	4.73	4.49	5.06	4.75	4.75	4.9	5.15	4.46	5.25	5	4.89	4.84	4.96	4.45	4.33	4.8	4.92	4.11	3.8	4.69	5.08	5.49	5.29	4.73	4.37	5.65	4.45	5.26	4.46	4.76	5.12	5.13	5.27	5.19	4.95	5.34
ENSG00000198520	1	44674692	44725591	1	p34.1	ARMH1	ILMN_1663068	8.72	8.92	9.17	9.3	10.16	8.84	8.76	8.71	9.38	9.74	10.66	8.84	10.88	9.18	6.44	6.09	7.62	9.6	7.46	7.65	11.05	8.65	10.21	9.25	10.62	9.38	7.91	8.31	8.63	9.05	9.62	8.56	11.44	7.43	8.02	11.2	7.02	9.05	10.2	7.81	8.19	8.12
ENSG00000142945	1	44739818	44767767	1	p34.1	KIF2C	ILMN_1685916	5.22	5.07	5.52	6.21	5.57	5.97	5.85	5.58	5.25	5.53	5.52	5.66	5.68	5.34	4.88	4.98	5.04	5.58	6.88	5.42	5.43	5.65	5.14	5.46	6.83	5.14	6.04	6.54	5.32	6.82	5.36	5.72	5.75	5.8	6.38	4.86	5.42	5.59	5.61	6.51	5.56	6.03
ENSG00000142937	1	44775251	44778779	1	p34.1	RPS8	ILMN_1680393;ILMN_1684278;ILMN_1741944;ILMN_3243700	7.71	7.68	7.82	8	8.07	7.7	7.92	7.77	8.04	8.23	7.82	8.18	8.31	7.74	7.27	7.98	7.28	8.1	8.02	7.96	8.02	7.98	7.8	7.75	7.84	7.6	7.62	8.18	8.35	7.79	8.73	7.57	7.86	8.06	7.28	8.16	8.02	7.16	7.77	7.32	7.54	7.73
ENSG00000142959	1	44783585	44788170	-1	p34.1	BEST4	ILMN_1796685	5.26	5.19	5.49	5.45	5.29	5.42	5.57	5.69	5.25	5.78	6.47	5.44	6.47	6.43	5.99	6.16	5.65	5.67	6.21	6.47	6.18	6.09	5.71	5.71	5.91	6.94	5.86	6.21	6.03	5.85	6.43	5.72	5.18	5.54	5.09	5.73	5.65	5.4	5.25	5.51	5.09	6.06
ENSG00000173846	1	44800377	44805990	1	p34.1	PLK3	ILMN_1679979	5.42	6.5	6.58	6.3	6.36	5.66	6.44	6.23	7.28	6.99	6.93	7.81	7.23	6.2	5.5	6.17	5.29	7.4	5.92	5.68	5.79	5.93	6.16	6.58	6.13	6.18	5.58	6.59	6.4	5.93	6.8	6.29	6.89	5.8	7.97	6.54	6.77	6.47	5.52	5.68	5.7	5.21
ENSG00000222009	1	44808482	44815585	1	p34.1	BTBD19	ILMN_3214522;ILMN_3289631	4.62	4.56	4.21	4.68	4.39	4.66	4.87	4.48	4.93	4.97	4.46	4.74	4.79	5.08	4.84	4.48	4.61	4.79	4.58	4.55	4.52	4.68	4.8	4.72	4.54	4.74	4.32	4.7	4.83	4.71	4.51	4.75	4.69	4.61	4.46	4.98	4.57	4.15	4.58	4.3	4.86	4.49
ENSG00000117425	1	44819844	44843253	-1	p34.1	PTCH2	ILMN_1753329	3.5	4.77	4.21	4.21	4.21	3.08	4.51	4.37	4.41	3.71	4.93	4.23	5.03	4.75	4.45	4.96	4.45	5.06	4.21	4.12	4.39	4.86	4.4	4.1	4.37	5.09	4.4	4.9	3.36	4.48	4.8	4.58	4.49	4.79	4.35	4.38	4.66	4.28	3.92	4.12	3.77	4.7
ENSG00000070785	1	44850522	44986722	-1	p34.1	EIF2B3	ILMN_3237907	6.19	6.18	6.65	6.01	6.42	6.6	6.58	6.17	5.9	5.82	6.67	4.8	6.14	6.28	6.1	6.7	6.46	6.79	7	6.96	6.91	6.29	6.73	6.17	6.55	6.18	6.75	6.74	6.77	5.83	6.07	6.46	6.47	6.41	5.13	5.88	5.97	5.49	6.74	6.95	6.22	6.16
ENSG00000126107	1	45002540	45011324	-1	p34.1	HECTD3	ILMN_1656902	6.39	6.53	6.69	6.7	6.46	6.64	7.16	7.12	6.33	6.44	6.67	5.49	5.75	7	7.09	5.82	7	6.1	6.68	6.87	5.88	6.22	6.4	6.88	7.27	6.5	6.76	6.61	6.45	6.73	6.22	5.98	6.08	5.87	6.33	6.06	6.14	6.11	6.51	6.82	7.27	6.87
ENSG00000126088	1	45010950	45015575	1	p34.1	UROD	ILMN_1740742	9.04	9.33	9.57	9.34	9.35	9.17	9.01	9.03	9.05	9.33	9.29	8.07	8.55	8.86	9.07	9.12	8.99	9.14	9.37	9.11	9.35	9.53	9.77	9.21	9.59	9.04	9.48	9.57	9.04	9.17	9.14	9.65	8.94	8.43	8.39	9.62	8.73	8.36	8.87	8.85	8.86	8.86
ENSG00000162415	1	45016399	45306209	-1	p34.1	ZSWIM5	ILMN_1742069	4.77	5.13	5.66	5.2	4.9	5.21	5.49	6.08	4.61	5.3	6.06	3.46	5.25	8.07	4.94	4.98	4.94	5.65	5.15	5.79	6.6	5.79	5.95	6.79	6.12	7.28	5.1	5.74	7.14	5.32	5.25	6.28	5.5	5.32	4.96	5.78	6.05	4.87	5.79	5.88	5.89	7.33
ENSG00000186603	1	45326895	45328679	1	p34.1	HPDL	ILMN_1697703	4.57	4.89	4.76	5.05	5.28	4.29	4.81	4.84	4.32	4.64	4.87	4.21	5.23	4.91	4.8	5.01	4.63	4.51	5.29	5.22	4.94	3.89	4.83	4.64	4.73	4.54	6.17	4.6	4.44	4.94	4.86	4.83	4.42	5.34	4.47	5.08	4.4	4.84	4.25	5.3	4.41	5.12
ENSG00000132781	1	45329163	45340893	-1	p34.1	MUTYH	ILMN_2277537	5.36	5.35	5.49	5.48	4.59	5.47	5.34	4.58	5.56	5.41	5.28	4.97	5.33	5	5.14	5.29	5.01	5.39	5.13	5.19	5.79	5.09	5.67	5.12	4.97	5.61	5.43	5.23	5.89	4.71	5.93	5.6	6.06	5.11	4.77	5.58	5.66	4.78	4.79	5.82	5.45	5.68
ENSG00000070759	1	45343883	45491163	-1	p34.1	TESK2	ILMN_1654370	6.44	6.64	6.79	6.3	6.3	6.53	6.74	6.28	6.43	6.45	5.78	4.98	6.28	5.73	5.77	5.98	5.99	6.44	4.96	5.66	6.39	6.32	6.27	5.88	5.94	6.71	5.81	6.65	7.05	6.67	6.08	6.26	7.22	6.19	7.18	7.01	6.96	6.99	7.2	5.93	6.12	6.4
ENSG00000280670	1	45493866	45500079	-1	p34.1	CCDC163	ILMN_1663791	4.9	4.58	4.82	4.88	5.48	5.28	4.65	5.49	4.35	3.71	4.58	5.29	4.47	4.79	4.88	4.74	4.51	5.37	4.35	5.21	5.09	5.38	5.15	5.37	5.67	4.95	5.17	4.87	4.96	4.07	4.85	4.44	4.84	5.37	4.84	4.74	5.4	5.06	5.13	4.9	5.07	4.49
ENSG00000132763	1	45500300	45513382	1	p34.1	MMACHC	ILMN_1803005	4.73	5.71	5.49	5.37	5.04	4.97	5.2	5.15	4.73	4.89	5.35	4.06	4.27	4.9	4.95	4.88	4.61	5.01	4.61	5.62	4.99	4.2	5.44	4.85	5.65	4.76	5.24	4.65	4.99	4.65	4.48	4.99	4.35	5.21	5.04	4.89	5.27	5.06	4.68	5.92	5.53	5.77
ENSG00000117450	1	45511036	45523047	-1	p34.1	PRDX1	ILMN_2366388;ILMN_2366391	9.12	9.46	10.11	10.27	9.73	9.43	9.51	9.45	9.95	9.69	9.44	8.44	8.53	9.99	9.86	9.61	9.63	9.86	10.57	10.21	9.25	9.13	9.61	10.13	10.38	9.43	10.29	9.9	8.84	8.93	9.24	10.04	9.32	9.79	9.56	8.81	8.23	8.13	8.76	10.81	10.33	10.01
ENSG00000117448	1	45550543	45570049	1	p34.1	AKR1A1	ILMN_1728047;ILMN_1774938;ILMN_2380771	7.37	8.01	7.97	8.15	7.72	7.57	7.6	7.52	7.73	7.82	7.76	6.71	7.54	8.15	7.7	7.51	7.76	7.67	8.08	8.23	8.27	7.88	7.81	8.12	7.79	7.79	8.23	8.19	8.07	7.37	8.02	8.07	8.55	7.9	7.29	7.88	7.58	7	7.65	7.88	7.44	8.09
ENSG00000132780	1	45583846	45618904	1	p34.1	NASP	ILMN_1764778;ILMN_2348975	6.19	6.06	6.11	6.19	5.73	5.9	6.13	5.91	6.14	6.2	6.34	6.54	6.77	5.71	5.86	5.96	6.03	6.12	7.12	5.83	5.82	5.59	5.88	6.21	6.42	5.68	6.48	5.73	6.27	5.87	6.18	6.47	6.15	6.51	5.42	6.42	6.29	6.41	6.21	6.02	5.69	5.93
ENSG00000159588	1	45620044	45624057	-1	p34.1	CCDC17	ILMN_1787441	4.77	4.78	4.68	5.17	5.56	4.66	5.03	5.08	4.73	5.32	5.61	6.29	4.87	4.38	4.22	5.03	5.09	5.53	5.16	5.2	5.14	5.77	5.3	5.5	5.32	5.74	5.13	4.78	5.27	5.46	5.73	5.66	5.24	5.06	5.1	5.55	5.52	5.19	5.67	5.17	4.78	4.79
ENSG00000159592	1	45627304	45688113	-1	p34.1	GPBP1L1	ILMN_1662719;ILMN_2076250	6.96	6.9	6.8	6.58	6.58	7.37	7.25	7.2	6.87	6.7	6.84	7.43	6.44	7.3	7.25	7.17	7.14	7.04	6.29	7.27	7.45	6.89	7.18	6.76	7.04	7.05	7.02	6.61	6.6	6.88	6.11	6.99	6.8	7.39	6.8	6.25	6.88	6.93	7.16	6.92	7.5	6.83
ENSG00000159596	1	45688181	45694436	1	p34.1	TMEM69	ILMN_1681972;ILMN_3251312	9.33	8.68	8.91	8.35	8.56	8.48	8.67	8.72	8.38	8.13	8.69	9.16	8.17	8.77	8.69	8.89	8.19	8.5	7.92	8.62	8.58	7.14	8.23	8.22	9.26	8.98	8.67	8.4	7.96	8.19	8.3	8.02	8.18	8.77	7.91	7.97	7.74	8.55	8.21	8.9	8.97	9.22
ENSG00000086015	1	45786987	46036122	1	p34.1	MAST2	ILMN_1690922	5.39	5.77	5.96	5.62	5.96	5.52	5.45	5.12	5.63	5.42	5.8	6.32	5.99	5.21	5.78	5.88	5.9	5.79	6.14	5.45	5.85	5.33	5.64	5.98	5.64	5.58	5.53	6.03	6.03	5.58	5.44	5.7	5.3	5.71	5.66	6.01	5.92	5.92	6.03	5.45	5.8	5.61
ENSG00000117461	1	46040140	46133036	-1	p34.1	PIK3R3	ILMN_1692895	5	5.03	5.03	5.3	5.67	4.75	5.43	4.91	4.85	4.05	4.79	4.37	4.86	4.96	5.23	4.93	4.16	3.89	3.4	5.58	4.44	5.55	4.97	4.91	4.81	5.07	4.74	4.2	4.8	4.61	4.96	5.04	4.94	4.93	4.88	5.2	4.57	4.18	5.15	4.89	5.15	5.21
ENSG00000117472	1	46175073	46185962	1	p34.1	TSPAN1	ILMN_1747546	6.31	6.31	5.76	5.35	5.26	5.06	5.23	5.33	5.43	5.32	4.92	5.24	5.46	5.64	5.5	5.38	5.19	5.21	4.87	5.65	4.4	5.24	4.95	5.25	5.41	4.92	4.85	4.82	5.29	5.02	5.07	5.01	5.29	5.56	5.81	5.23	6.01	5.47	5.09	5.41	5.37	5.17
ENSG00000085998	1	46188682	46220305	-1	p34.1	POMGNT1	ILMN_1693664	8.03	8.35	8.61	8.36	7.99	8.39	8.53	8.51	8.04	8.33	8.65	6.34	7.81	8.37	8.46	7.57	8.46	7.99	7.88	8.82	8.33	8.61	8.7	8.1	8.74	8.19	8.36	8.56	8.29	7.24	8.14	9.1	8.33	7.76	6.42	8.59	8.31	7.87	8.55	8.49	8.62	8.42
ENSG00000171357	1	46203334	46221256	1	p34.1	LURAP1	ILMN_1742738	4.36	5	4.92	4.94	4.46	4.3	4.53	4.91	4.92	4.7	5.14	5.39	4.4	5.06	5	4.88	5.09	4.65	4.61	5.02	5.2	4.8	4.95	5.01	4.96	4.59	4.82	5.11	4.58	4.28	5.21	4.52	5.18	4.63	4.81	5.32	5.09	4.58	4.84	4.4	4.88	4.94
ENSG00000085999	1	46246461	46278480	1	p34.1	RAD54L	ILMN_1658027	4.9	5.51	5.2	5.63	5.11	5.51	5.13	5.06	5.42	5.02	5.65	4.85	5.56	4.52	5.71	5.62	5.09	5.17	6.5	4.43	5	4.37	5.1	5.03	6.12	5.22	6.22	4.34	5.63	5.42	5.37	5.24	5.09	5.28	5.79	4.74	5.15	5.4	5.16	5.95	5.37	5.45
ENSG00000132128	1	46261196	46303608	-1	p33	LRRC41	ILMN_1712755	8.66	8.36	8.49	8.54	8.49	8.52	8.82	8.51	8.29	8.27	8.23	7.83	7.38	8.5	8.32	8.01	8.26	8.25	8.41	8.78	7.91	7.54	8.15	8.49	8.79	8.34	8.81	8.38	7.75	7.63	7.79	8.45	6.98	7.03	7.88	7.29	7.57	7.87	8.1	8.67	8.79	8.78
ENSG00000173660	1	46303698	46316776	1	p33	UQCRH	ILMN_2232936	10.92	10.78	11.11	11.28	11.72	10.88	10.85	10.99	11.74	11.16	10.27	10.51	11.44	11.13	10.79	11.15	10.96	11.49	11.8	11.39	11.5	11.16	11.32	11.69	11.72	10.75	11.48	11.19	10.78	11.18	11.2	10.97	11.87	11.37	10.69	10.76	10.57	10.51	11.24	11.82	11.1	11.24
ENSG00000117481	1	46340177	46365152	1	p33	NSUN4	ILMN_1716004	6.57	6.72	6.57	6.56	6.67	6.26	6.41	5.68	6.58	6.68	7.02	8.17	7.48	7.11	6.24	7.11	6.72	6.68	7.09	7.47	7.08	7.56	7.15	6.8	7.6	6.74	7.09	6.86	7.45	7	7.56	6.78	7.02	6.52	6.93	6.48	7.4	7.07	6.48	6.86	7	7.27
ENSG00000117480	1	46394317	46413848	1	p33	FAAH	ILMN_1810915	5.04	5.28	5.15	5.45	5.72	5.06	5.06	4.41	5.36	5.31	6.35	5.28	4.92	6.14	5.03	5.08	5.16	5.98	5.33	6.38	4.5	5.93	5.12	5.19	5.96	5.56	6.2	5.29	5.66	5.1	4.93	5.45	5.83	4.7	4.75	5.55	6.24	5.08	5.34	5.79	5.87	5.33
ENSG00000197587	1	46489836	46516216	1	p33	DMBX1	ILMN_1765993	5.16	5.19	4.83	5.38	5.46	4.28	4.74	5.28	4.68	4.82	4.93	4.85	4.35	4.91	4.68	4.32	4.86	4.87	4.59	4.46	5.04	5.03	5.09	4.63	5.34	4.84	4.74	4.98	5.1	4.93	5.4	5.43	4.74	5.01	4.98	4.63	5.08	4.3	4.2	5.08	5.01	4.92
ENSG00000162456	1	46545644	46551527	-1	p33	KNCN	ILMN_1723834;ILMN_3247552	5.33	5.54	5.47	5.54	5.62	5.56	5.69	5.58	5.45	5.62	5.07	5.52	5.35	4.7	5.25	5.73	5.45	5.54	5.47	5.74	5.43	5.45	5.41	5.81	5.96	5.62	5.38	5.35	5.86	5.3	5.6	5.44	5.67	6.21	5.51	5.6	5.41	5.56	5.63	5.56	5.74	5.1
ENSG00000079277	1	46557408	46616843	-1	p33	MKNK1	ILMN_1725738;ILMN_1750429	6.08	6.42	6.58	6.22	6.06	6.63	6.99	6.48	6.21	6.68	6.33	5.45	5.84	6.36	6.28	6.15	5.98	6.29	6.04	5.99	5.38	6.37	6.43	6.36	5.57	5.95	6.41	6.48	6.37	6.07	5.99	6.29	5.98	6.08	6.56	6.35	6.16	6.23	6.26	6.69	6.64	5.89
ENSG00000142961	1	46607715	46616891	-1	p33	MOB3C	ILMN_1767171;ILMN_1798288	6.9	6.26	6.78	6.74	6.44	6.33	6.85	6.58	6.43	6.28	6.51	5.43	5.66	6.41	6.5	6.03	6.43	6.39	5.96	6.57	6.41	5.85	6.13	5.88	6.72	5.87	6.49	5.99	6.02	6.1	6.08	6.41	5.93	5.64	5.45	5.95	5.68	6.07	5.76	6.49	6.32	6.48
ENSG00000123472	1	46632737	46673867	-1	p33	ATPAF1	ILMN_1790603;ILMN_2395055	8.1	7.78	7.89	8.17	7.99	7.97	8.23	8.03	7.74	7.76	7.45	6.21	6.99	7.76	7.92	7.49	7.94	7.99	8.13	8.2	7.9	8	8	8.14	8.31	7.28	7.87	8.23	7.7	6.78	7.62	7.23	7.19	7.93	6.89	7.9	7.42	7.05	8.14	7.85	8.14	7.65
ENSG00000186118	1	46668855	46673594	1	p33	TEX38	ILMN_1772903	4.77	4.63	4.34	5.61	5.22	4.36	4.59	4.95	4.43	4.27	4.63	5.14	4.91	4.56	4.95	4.89	4.27	4.85	5.35	5.21	4.96	4.52	4.81	4.96	5.38	5.08	4.57	4.55	4.8	4.82	5.25	4.93	4.5	4.93	5.23	4.01	4.67	4.76	5.18	4.7	4.73	5.31
ENSG00000159658	1	46675159	46719114	-1	p33	EFCAB14	ILMN_1697597	9.37	8.61	8.99	8.41	8.66	9.39	9.49	9.5	8.79	8.72	8.58	8.44	8.33	9.35	9.64	8.87	9.6	9.06	7.92	9.04	8.27	7.84	9.15	8.74	9.05	7.55	8.61	7.84	7.92	8.53	8.18	8.99	8.32	8.72	7.91	7.77	8.42	8.41	9.05	8.85	9.41	9.09
ENSG00000142973	1	46757838	46819413	1	p33	CYP4B1	ILMN_1659215;ILMN_2173291	4.6	4.6	4.69	5.26	5.03	5.37	4.81	5.53	4.87	5.06	5.09	4.91	4.96	5.14	5.09	4.81	4.39	4.68	4.79	4.88	5.15	5.88	5.2	4.83	5.14	4.91	4.73	5.8	6.02	6.41	5.52	5.48	4.69	5.15	6.69	5.83	5.15	5.89	5.22	4.89	5.27	4.81
ENSG00000186377	1	47023669	47050751	1	p33	CYP4X1	ILMN_1669338;ILMN_2175317	4.62	4.94	4.6	4.78	4.44	4.87	4.66	5.04	5.06	4.48	4.62	4.8	4.79	4.3	4.63	4.95	5.01	4.68	4.34	4.65	4.66	4.64	4.57	4.61	3.37	4.35	4.45	4.4	4.02	4.69	3.96	5.07	5.06	4.42	4.56	4.87	4.43	4.72	4.71	4.72	4.92	4.8
ENSG00000186160	1	47067231	47118318	1	p33	CYP4Z1	ILMN_1693594;ILMN_1728550;ILMN_1747874;ILMN_2267797;ILMN_2359698	4.69	4.5	4.76	4.63	4.82	4.6	4.45	4.63	4.41	4.71	4.62	4.74	4.44	4.42	4.66	4.4	4.69	4.24	4.67	4.47	4.71	4.53	4.24	4.53	4.68	4.51	4.5	4.66	4.25	4.37	4.52	4.4	4.38	4.64	4.6	4.32	4.6	4.37	4.56	4.37	4.6	4.62
ENSG00000162365	1	47137435	47149735	1	p33	CYP4A22	ILMN_1726980;ILMN_2059780	4.27	4	4.31	4.15	4.48	4.38	4.19	4.47	4.71	4.34	4.39	4.44	3.91	4.1	4.22	4.04	4.36	4.59	3.77	4.57	4.51	4.41	4.1	4.42	4.96	4.49	4.42	4.13	4.19	3.67	4.47	4.36	4.35	4.29	4.6	4.09	4.69	4.51	4.6	4.01	4.04	3.9
ENSG00000162366	1	47183582	47191044	-1	p33	PDZK1IP1	ILMN_1708580	5.76	4.92	6.67	5.14	5.6	4.31	4.59	4.69	6.22	4.8	5.05	6.39	5.2	4.28	4.35	5.14	4.65	4.36	5.02	4.54	4.8	4.81	4.77	4.72	5.44	4.96	4.89	3.98	4.83	4.22	3.97	5.9	4.28	4.58	5.14	5.58	4.74	5.05	4.65	4.23	4.76	4.55
ENSG00000162367	1	47216290	47232220	-1	p33	TAL1	ILMN_1748450	5.84	4.92	5.13	5.06	4.76	5.23	5.43	5.5	5.08	5	4.55	5.11	3.87	4.48	4.64	4.61	4.32	4.83	3.95	4.42	4.58	4.91	4.61	4.68	5.01	4.02	4.67	4.19	4.85	5.3	4.65	4.61	4.44	4.53	4.83	4.88	4.66	5.22	5.22	4.94	4.78	4.05
ENSG00000123473	1	47250139	47314147	-1	p33	STIL	ILMN_2413650	6.9	6.06	5.33	6.61	5.74	6.14	6.01	6.41	5.83	6.02	6.64	5.69	7.14	6.15	6	6.2	6.18	5.89	7.68	6.28	5.85	6.51	5.85	5.88	6.79	6.55	6.32	6.22	6.29	7.03	6.13	6.45	6.68	7.08	6.73	6.32	6.55	6.9	7.46	6.78	6.49	5.77
ENSG00000162368	1	47333797	47378839	1	p33	CMPK1	ILMN_1738642;ILMN_2104877	9.59	9.4	9.46	8.69	8.91	9.63	9.53	9.66	9.06	9.39	9.06	8.63	9.03	9.06	8.71	9.42	9.12	9.51	8.52	9.62	10.06	9.46	9.79	8.78	8.47	9.31	9.07	9.7	9.47	8.07	9.13	8.91	8.72	9.22	8.44	9.25	9.27	9.42	10	8.42	9.7	9.26
ENSG00000186790	1	47416285	47418052	1	p33	FOXE3	ILMN_1719934	4.64	3.73	4.3	4.21	3.7	4.91	4.85	4.03	4.83	3.55	4.85	4.49	4.28	4.26	4.16	5.14	4.43	4.35	4.37	4.08	5.13	4.76	4.05	4.04	3.61	4.17	4.19	4.3	4.07	4.8	4.1	4.13	4.26	4.1	4.34	4.5	3.41	4.6	4.17	4.3	5.02	3.76
ENSG00000186564	1	47436017	47440691	1	p33	FOXD2	ILMN_1789400	5.22	5.47	5.77	4.73	5.14	5.41	4.42	5.19	5.37	5.87	5.3	5.57	5.45	4.96	6.44	4.68	6.29	5.44	6.02	5.26	5.16	5.11	5.02	5.39	5.92	4.92	5.11	5.36	4.85	4.88	4.55	5.04	4.74	4.89	5	4.73	4.94	4.53	4.14	5.63	6.18	5.39
ENSG00000269113	1	47760528	47997385	-1	p33	TRABD2B	ILMN_1777905	5.49	5.2	5.19	5.15	5.28	4.94	5.37	5.22	5.03	5.12	5.53	4.9	5.17	5.33	4.97	5.18	4.75	5.25	5.24	5.29	5.15	5.54	4.8	4.84	5.08	5.43	4.91	5.01	5.14	5.2	5.4	5.37	4.82	5.28	5.05	4.54	5.27	5.06	5.09	4.92	4.64	5.1
ENSG00000117834	1	48222685	48248644	1	p33	SLC5A9	ILMN_1748366	5.62	5.44	5.51	4.88	5.21	5.61	5.25	5.38	5.09	5.02	5.4	5.2	5.28	6.17	5.19	5.16	5.29	5.17	5.58	5.5	5.64	4.88	5.43	5.88	5.17	5.01	5.3	4.93	5.17	5.18	4.77	5.58	5.48	5.36	4.61	4.85	5.36	5.28	4.94	5.16	4.83	4.75
ENSG00000132122	1	48295373	48472208	-1	p33	SPATA6	ILMN_1775926	4.67	4.07	5.03	4.37	4.08	4.93	5.11	4.39	4.57	4.96	4.16	4.61	4.21	5.03	4.4	4.62	5.08	4.87	3.58	3.76	5.05	5.58	4.23	4.22	4.21	4.13	4.85	4.7	4.84	4.55	4.72	4.27	4.24	5.09	5.32	4.73	5.3	5.21	4.52	4.29	5.27	5.2
ENSG00000186094	1	48532854	50023954	-1	p33	AGBL4	ILMN_2196642	4.28	5.16	4.82	4.77	5.31	4.26	4.82	5.22	4.93	4.36	4.51	5.61	4.44	4.19	4.3	4.05	4.5	4.51	4.72	4.47	4.77	4.33	4.49	4.23	5.06	4.46	3.76	4.35	4.83	4.56	4.25	5.44	4.23	4.82	4.64	5.29	4.77	4.91	4.87	4.39	4.35	4
ENSG00000162373	1	48727519	48776969	-1	p33	BEND5	ILMN_1675024;ILMN_3237448	6.06	5.8	6.31	6.15	6.75	6.23	6.12	5.43	5.76	6.16	6.13	6.21	5.91	6.34	5.5	5.06	5.18	5.17	5.26	4.91	7.19	5.72	5.74	5.56	6.65	5.01	6.5	6.14	6.31	6.67	6.39	4.43	6.05	5.75	5.52	5.25	6.83	5.97	5.93	6.67	5.89	5.69
ENSG00000162374	1	50024029	50203786	1	p33	ELAVL4	ILMN_2065254	4.46	4.85	4.74	4.66	3.97	4.85	4.45	4.66	5.09	4.94	4.34	4.7	3.97	3.72	4.49	4.59	4.43	3.47	4.87	3.71	4.56	4.3	4.53	4.35	3.86	4.03	4.92	4.62	4.7	4.56	4.1	4.8	4.66	4.21	5.06	5.1	4.41	4.43	4.4	4.52	4.79	4.99
ENSG00000142700	1	50417550	50423443	-1	p32.3	DMRTA2	ILMN_1699491	5.53	4.9	4.78	5.22	4.97	4.76	5.12	4.73	5.01	5.25	4.75	5.35	5.48	5.32	5.25	5.03	4.95	5.2	4.96	4.91	4.96	4.95	5.02	4.59	5.25	5.04	4.52	4.62	5.31	5.17	4.54	4.66	4.92	5.01	4.76	5.06	4.58	4.39	4.78	4.58	4.87	5.26
ENSG00000185104	1	50437028	50960267	-1	p32.3	FAF1	ILMN_1666634;ILMN_1667016	8.15	7.64	7.52	7.35	7.36	7.71	8	7.78	7.51	7.69	6.93	6.48	8.19	7.01	7.33	6.98	7.49	7.64	8.15	7.4	7.81	7.57	7.17	7.96	7.71	7.64	7.14	7.54	7.84	7.03	7.44	7.09	7.62	8.14	7.32	7.62	7.65	8.09	8.03	7.39	7.93	7.16
ENSG00000123080	1	50960745	50974634	1	p32.3	CDKN2C	ILMN_1652171;ILMN_1656415;ILMN_1710701;ILMN_2359332	5.48	5.41	4.98	5.25	5.01	5.3	5.17	5.32	5.27	5.2	4.67	5.01	4.46	4.97	4.92	4.65	5.12	5.03	5.83	4.86	4.78	4.92	4.46	4.78	4.99	5.1	4.79	4.6	4.54	5.15	4.9	4.86	4.69	6.03	4.83	4.8	4.96	4.95	4.57	5.49	4.71	5.07
ENSG00000204006	1	51102221	51148086	1	p32.3	C1orf185	ILMN_1708393	5.28	4.8	5.47	5	5.67	4.84	5.19	5.54	5.28	4.61	4.81	4.98	4.68	5.3	5.19	5.22	5.19	4.9	5.31	5.09	5.31	4.78	4.35	5.71	5.36	5.34	4.89	5.56	5.09	4.59	4.96	5.16	5.43	4.88	4.12	4.71	5.06	4.85	4.8	5.04	5.03	4.7
ENSG00000123091	1	51236273	51273447	1	p32.3	RNF11	ILMN_1810785;ILMN_2168758	6.78	5.79	6.04	5.94	6.21	6.36	6.28	6.13	6.17	6.04	5.65	7.21	6.38	5.85	6.23	6.47	6.19	5.89	5.81	5.84	5.81	5.92	6.19	5.85	6.12	5.95	5.89	6.01	5.91	6.36	6.21	5.77	6.03	6.6	6.04	6.35	6.12	7.09	6.41	5.84	6.33	5.99
ENSG00000085831	1	51287258	51345116	-1	p32.3	TTC39A	ILMN_2297570	4.56	4.65	4.4	4.41	4.29	4.14	4.9	4.63	4.79	4.16	4.69	4.99	4.89	5.23	4.6	4.06	4.96	4.6	4.11	4.41	4.68	4.77	4.79	4.29	4.61	4.07	4.33	4.25	4.63	4.41	4.01	4.11	4.78	4.41	4.82	3.95	4.58	4.72	4.3	4.44	4.8	5
ENSG00000085832	1	51354263	51519266	-1	p32.3	EPS15	ILMN_1665357	6.82	7.02	6.54	6.19	6.26	7.13	7.18	6.83	6.31	6.31	5.83	6.18	5.81	6.7	7.99	6.49	7.79	6.6	4.91	6.36	6.76	6.27	6.99	6.63	6.27	6.54	6.96	6.23	6.3	6.52	5.64	6.82	5.56	6.27	6.48	6.05	6.37	6.29	6.87	6.37	6.98	6.78
ENSG00000117859	1	51577179	51798427	1	p32.3	OSBPL9	ILMN_1680932;ILMN_2313851;ILMN_2313856	6.92	6.8	6.43	6.32	6.48	6.79	7.11	6.85	6.59	6.68	6.27	7.54	7.01	6.7	6.65	6.56	6.65	7.09	6.53	6.54	6.36	6.41	6.74	6.69	6.62	6.63	6.91	6.37	6.77	7.2	6.75	6.4	6.48	6.65	6.79	6.37	6.66	7.21	6.83	6.6	6.82	6.99
ENSG00000078618	1	51789191	51878937	-1	p32.3	NRDC	ILMN_1800897	9.19	8.71	9.07	8.67	8.87	9.45	9.19	9.1	8.55	8.82	9.08	6.95	8.57	9.1	9.11	8.65	8.83	8.69	8.85	9.35	9.01	9.71	9.33	9.49	8.8	8.98	9.16	9.11	9.03	7.02	8.24	9.3	9.73	8.67	8.22	9.24	8.65	8.2	9.97	8.61	9.62	8.67
ENSG00000169213	1	51907956	51990700	-1	p32.3	RAB3B	ILMN_1722845	4.96	4.8	4.79	5.38	5.01	4.76	4.5	4.18	5.02	5.21	4.57	5.45	4.99	4.89	4.64	4.72	4.29	4.69	4.86	4.58	5.06	5.2	5.32	4.65	4.72	5.02	4.82	4.97	4.27	4.94	4.36	5.43	5.07	5.01	4.72	3.96	4.7	5.34	5	5.15	5.19	5.08
ENSG00000198841	1	52032103	52033810	-1	p32.3	KTI12	ILMN_1703226	8.41	8.86	8.77	8.75	8.76	8.4	8.5	8.28	8.97	8.6	7.68	8.57	9.14	7.69	8.55	8.23	8.58	8.18	8.89	8.11	8.08	7.86	7.52	8.62	7.74	8.22	7.82	7.74	8	8.39	8.33	7.86	8.33	8.75	8.17	9.02	8.38	8.58	8.46	8.04	7.57	7.82
ENSG00000134717	1	52056199	52090716	1	p32.3	BTF3L4	ILMN_1729908;ILMN_1759359;ILMN_2072140	6.99	6.84	6.74	6.46	6.61	6.99	7.19	6.71	6.88	6.92	6.13	7.52	6.75	6.6	6.25	6.88	6	7.13	6.65	6.87	6.77	7.05	6.92	6.7	6.92	6.51	6.99	6.65	6.95	6.95	7.13	6.71	6.68	7.65	7	6.73	7.3	7.4	7.23	6.99	7.29	6.65
ENSG00000157077	1	52142094	52346686	1	p32.3	ZFYVE9	ILMN_1695128;ILMN_1776848;ILMN_1799622;ILMN_2381994	5.02	4.53	4.67	4.15	4.52	4.37	4.79	4.77	4.3	4.54	4.49	4.54	4.64	4.33	4.71	4.44	4.49	4.85	4.54	4.56	4.47	4.76	4.98	4.43	4.28	4.48	4.52	4.53	4.54	4.57	4.82	4.05	4.92	4.53	4.95	4.39	5.02	5.14	4.51	4.41	4.41	4.72
ENSG00000154222	1	52345723	52366193	-1	p32.3	CC2D1B	ILMN_1690291;ILMN_2149935	5.55	6.22	5.97	6.26	6.09	5.61	6.04	5.79	5.92	6.19	5.95	4.85	5.64	6.53	6.53	5.83	6.16	6.48	5.48	6.23	6.11	5.49	6.25	5.45	5.68	5.48	5.83	6.08	5.94	5.93	5.76	5.7	5.22	5.48	5.68	5.67	6.12	5.47	5.99	5.64	6.51	6.32
ENSG00000085840	1	52372829	52404423	-1	p32.3	ORC1	ILMN_1727459	4.87	4.87	5.19	5.77	5.25	5.48	5.36	5.17	5.01	5.1	5.58	5.89	5.41	5.35	4.85	5.57	4.43	5.25	6.51	4.73	5.25	6.09	5.41	5.38	5.81	5.62	5.28	5.26	5.35	6.46	5.5	5.87	6.38	5.28	6.1	5.75	5.17	5.76	5.07	5.66	5.41	4.98
ENSG00000134748	1	52404602	52420836	1	p32.3	PRPF38A	ILMN_1656274;ILMN_1675626	6.84	6.98	7	6.92	6.53	6.86	6.85	6.79	6.63	6.71	6.47	6.58	6.89	6.9	6.52	6.55	6.91	7.26	6.3	6.61	7.05	6.33	6.58	6.87	7.34	6.52	7.04	6.37	7.3	7.17	6.93	6.84	6.89	6.45	7.05	6.75	6.83	7.08	6.72	6.97	7.43	7.04
ENSG00000134744	1	52408282	52553487	-1	p32.3	TUT4	ILMN_1655137;ILMN_2373099	7.89	7.6	7.45	7.31	7.53	7.93	7.92	7.6	7.36	7.54	7.93	7.85	7.73	7.61	7.76	8.04	7.68	7.91	6.79	8.01	7.86	7.09	7.82	7.89	8.43	8.64	7.48	7.53	8.16	7.31	7.64	7.79	7.79	7.58	7.57	8.18	7.9	8.22	8.3	7.47	8.28	7.88
ENSG00000116157	1	52602371	52609051	1	p32.3	GPX7	ILMN_1726030	7.41	8.26	8.19	8.52	8.49	7.93	8.03	7.75	8.47	8.27	7.82	7.3	7.23	8.3	7.42	8.65	7.74	7.83	8.95	8.49	8.66	7.47	8.4	8.31	8.66	8.19	9.13	8.16	8.14	8.6	8.06	7.27	8.3	7.48	8.13	8.57	7.84	6.57	7.57	8.13	7.67	8.38
ENSG00000182183	1	52633168	52669683	1	p32.3	SHISAL2A	ILMN_1677186;ILMN_2185675	6.15	7.15	7.42	7.07	6.75	6.4	6.67	6.27	6.62	6.84	7.18	5.34	5.65	6.07	6.24	6.95	6.06	6.73	6.65	6.75	6.88	4.92	6.97	6.93	7.27	6.8	7.32	6.95	7.37	5.55	6.93	6.61	5.5	5.68	6.21	6.13	6.84	5.09	6.1	5.87	6.69	6.66
ENSG00000162377	1	52684449	52698347	-1	p32.3	COA7	ILMN_1757415	4.86	5.21	5.31	5.62	4.97	4.74	5.11	5.06	5.23	5.38	5.39	5.09	5.36	4.99	4.97	4.95	5.04	5.6	5.28	5.72	5.63	5.69	5.66	5.26	5.73	4.76	5.43	5.39	5.35	5.62	5.89	5.76	5.74	5.6	5.7	5.28	4.95	5.49	5.71	5.87	5.74	5.57
ENSG00000162378	1	52726453	52827336	1	p32.3	ZYG11B	ILMN_1656676	9.31	8.71	8.95	8.68	8.92	9.21	9.11	8.84	8.74	8.79	9.05	8.37	8.33	9.03	7.89	9.12	8.02	8.58	7.71	8.75	9.19	8.72	8.53	8.39	8.92	8.05	8.26	8.88	8.5	9.51	8.49	8.11	7.98	8.02	8.13	8.83	9.06	7.95	9.79	8.3	9.3	8.85
ENSG00000203995	1	52842511	52894998	1	p32.3	ZYG11A	ILMN_1723439	4.66	4.3	4.89	4.15	4.13	3.73	3.88	3.52	4.86	3.51	4.59	4.43	3.28	4.23	4.56	5.02	4.71	3.92	4.11	3.13	4.87	4.48	4.38	4.62	4.19	4.13	4.5	4.58	4.31	4.17	4.24	4.3	3.65	4.65	4.54	4.22	3.91	4.09	4.92	4.77	4.41	4.5
ENSG00000121310	1	52895910	52927212	-1	p32.3	ECHDC2	ILMN_1671568	10.53	10.72	10.93	10.28	10.62	10.23	10.73	10.63	10.25	10.28	10.32	8.28	5.65	10.58	10.48	10.78	10.55	10.99	9.04	9.46	10.02	10.01	9.92	10.05	10.71	11.21	10.28	10.67	10.49	9.92	10.09	10.12	9.54	10.42	8.93	10.06	10.64	10.97	10.92	10.41	9.49	10.07
ENSG00000116171	1	52927276	53051698	1	p32.3	SCP2	ILMN_1674955;ILMN_1694776	5.93	5.37	5.72	5.55	5.45	5.31	5.78	5.77	5.76	5.71	5.1	5.9	5.21	5.4	5.85	5.06	5.46	5.93	5.49	5.21	4.77	5.49	5.27	5.71	5.57	5.67	5.74	5.43	5.32	5.67	5.36	5.59	4.81	5.67	5.35	5.7	5.54	5.85	6.13	5.37	5.81	5.78
ENSG00000174348	1	53062052	53085501	1	p32.3	PODN	ILMN_1770800	5.34	5.89	5.2	4.81	5.13	4.99	4.73	5.28	5.18	4.82	5.08	4.59	5.24	5.18	6.65	4.7	6.36	4.75	5.03	5.07	5.39	5.35	4.96	5.04	4.92	5.25	4.91	5.05	4.88	5.23	5.51	4.95	4.97	5.39	5.1	4.94	5.34	5.09	5.07	4.96	5.18	4.9
ENSG00000162383	1	53087179	53142632	-1	p32.3	SLC1A7	ILMN_1704629	6.18	5.8	5.63	5.24	5.42	5.43	5.06	5.52	5.64	5.29	4.91	5.25	5.12	5.29	7.52	5.9	7.82	4.86	5.07	5.04	4.99	4.69	5.05	5.47	5.58	4.92	5.44	5.17	4.49	4.81	5.21	5.99	4.56	4.68	4.97	5.2	4.96	5.06	5.02	6.19	5.09	6.01
ENSG00000157184	1	53196792	53214197	1	p32.3	CPT2	ILMN_1678579	7.09	7.63	7.62	7.53	7.3	7.47	7.66	7.57	6.85	7.24	6.79	6.76	6.16	7.34	7.31	6.68	6.81	6.85	6.9	6.9	6.27	8.39	7.28	7.2	7.71	6.72	7.64	6.22	6.84	7.95	6.48	6.87	5.82	7.67	7.51	7.36	8.37	6.36	6.69	7.92	7.16	7.9
ENSG00000162384	1	53214099	53220634	-1	p32.3	CZIB	ILMN_2082130	8.32	8.5	8.91	9.02	8.91	8.33	8.34	8.47	8.73	8.33	8.36	6.64	7.9	8.71	8.77	8.21	8.75	8.2	8.95	9.04	8.88	8.73	8.97	9.08	9.13	8.01	9.23	8.89	8	7.26	8.54	8.45	8.46	6.96	7.52	8.29	7.34	6.27	7.8	8.54	8.44	8.71
ENSG00000162385	1	53226900	53238518	-1	p32.3	MAGOH	ILMN_2215656	6.15	6.89	7.3	7.89	7.58	6.98	6.61	7.4	8.23	7.53	7.01	6.52	7.09	6.67	7.15	6.91	7.39	7.21	7.37	8.02	8.22	8.27	7.85	6.56	7.21	6.94	8	7.54	7.57	7.12	7.63	7.39	8.01	7.05	7.18	7.28	7.3	6.27	6.15	7.69	6.13	6.47
ENSG00000157193	1	53242364	53328469	-1	p32.3	LRP8	ILMN_1677765;ILMN_2302654	5.68	5.08	5.18	5.25	5.35	5.55	5.45	4.98	5.51	5.54	5.21	4.91	5.3	4.8	5.08	4.94	5.6	5.44	6.05	5.38	5.24	4.95	5.43	5.46	5.64	5.59	5.41	5.3	5.63	5.48	5.32	5.57	5.35	5.24	5.55	5.41	5.32	5.37	5.3	5.64	5.24	5.08
ENSG00000143006	1	53459399	53467488	1	p32.3	DMRTB1	ILMN_1754187	4.99	4.62	5.45	4.99	4.76	5.4	5.09	4.12	5.21	4.91	4.76	5.15	4.71	5.02	5.11	4.36	5.3	5.19	5.09	4.17	4.77	4.83	4.73	4.64	4.83	4.8	4.67	4.81	4.96	4.88	5.09	5.17	4.92	5.56	5.23	4.91	4.44	5.42	5.44	5.26	5.05	5.1
ENSG00000174332	1	53506237	53738106	-1	p32.3	GLIS1	ILMN_1736101	4.37	4.36	4.17	4.3	4.33	4.65	4.22	3.89	4.51	4.49	4.68	4.63	5.28	4.98	3.68	4.35	4.34	4.56	5.04	4.69	5.08	4.59	4.57	4.62	5	4.08	4.42	4.85	4.66	4.51	5.3	4.69	5.01	4.57	4.74	4.04	4.53	4.7	4.96	4.62	4.47	5.04
ENSG00000058804	1	53765478	53838463	-1	p32.3	NDC1	ILMN_1749930	5.45	6.26	5.87	5.88	6.09	6.24	6.21	5.9	5.52	5.84	5.92	7.26	6.76	6.13	5.71	6.86	5.91	6.17	7.29	5.97	6.8	5.93	6.27	6.2	6.49	6.13	6.31	6.55	5.88	7	6.41	5.61	6.19	6.8	6.41	5.98	6.1	7.09	6.35	5.86	6.97	5.99
ENSG00000058799	1	53851719	53889798	-1	p32.3	YIPF1	ILMN_1803564;ILMN_2052163	7.65	7.66	7.83	7.77	7.45	7.61	7.9	7.61	7.75	7.69	7.99	7.45	7.27	7.87	8.19	7.3	8.12	8.05	7.83	7.88	7.74	7.89	7.73	8.14	7.85	7.48	7.92	7.7	7.8	8.08	7.38	7.36	8.01	7.99	8.42	7.82	7.67	7.93	7.67	8.07	7.77	7.68
ENSG00000211452	1	53891239	53911086	1	p32.3	DIO1	ILMN_1686291;ILMN_1769547;ILMN_2414786	4.66	4.62	4.84	4.72	4.78	4.53	4.46	4.92	4.83	4.69	4.72	4.03	4.72	4.76	4.7	4.9	4.73	4.82	4.41	4.36	5.12	4.38	4.38	5.08	4.67	4.47	4.53	4.25	4.57	4.55	4.31	4.68	4.44	4.76	4.67	4.81	4.67	4.7	4.57	4.81	4.74	4.81
ENSG00000081870	1	53916574	53945929	-1	p32.3	HSPB11	ILMN_1681340	7.22	7.34	7.53	8.11	8.16	7.46	7.38	7.23	8.66	8	7.13	5.76	7.03	7.68	8.37	7.28	8.55	7.45	8.87	7.5	7.54	6.95	7.15	7.92	8.65	7.76	7.98	7.81	7.58	7.2	8.05	7.7	7.94	7.39	7.05	7.28	7.34	6.78	6.66	8.39	7.27	7.68
ENSG00000116212	1	53946085	53968168	1	p32.3	LRRC42	ILMN_1688479	6.84	7.42	7.21	7.29	7.18	7.13	7.24	6.85	7.32	7.22	7.17	6.12	6.6	7.37	7.35	6.57	7.53	7.35	7.48	7.59	6.94	7.11	7.36	6.53	7.49	6.85	7.18	7.51	7.57	8.16	7.72	7.56	7.22	7.88	7.97	8.57	8.21	7.69	7.72	7.98	7.54	7.44
ENSG00000203985	1	54007298	54018186	-1	p32.3	LDLRAD1	ILMN_1731343	4.85	5.27	4.91	5.37	4.72	5.08	4.84	5.77	5.12	4.73	5.13	6.04	5.33	5.06	5.01	4.7	5.32	4.53	5.32	4.23	5.83	4.52	4.98	4.87	4.69	4.9	5.14	4.87	5.08	4.65	4.97	4.84	4.44	4.97	4.79	4.52	4.96	4.89	4.82	4.65	4.99	5.07
ENSG00000116209	1	54026681	54053504	-1	p32.3	TMEM59	ILMN_1792508	10.12	10.05	10.11	9.98	10.01	10.02	10.29	9.92	10.28	10.19	9.36	10.77	10.89	9.87	10.15	9.76	10.42	10.47	10.42	9.87	9.06	10.53	10.68	10.24	10.47	10.05	10.67	9.4	10.61	11.16	10.19	10.31	10.13	11.14	10.9	10.71	11.33	11.01	9.97	10.53	10.2	10.28
ENSG00000116205	1	54053584	54112519	1	p32.3	TCEANC2	ILMN_1673544	5.51	6.12	6.54	6.44	6.16	6.07	6.43	5.96	5.82	6	6.56	5.4	5.93	6.24	6.31	5.81	6.26	6.42	5.99	6.74	6.79	6.04	6.11	6.38	6.13	5.88	6.44	6.4	6.07	5.39	6.3	6.33	6.35	5.13	5.68	6.24	6.1	5.18	6	5.86	6.46	6.08
ENSG00000157211	1	54132968	54153770	-1	p32.3	CDCP2	ILMN_2118621	5.17	5.06	4.99	5.22	5.5	4.68	5.08	5.29	5.38	5.3	5.41	4.64	4.95	5.05	5.1	4.67	4.9	5.17	4.73	4.78	5.41	5.54	5.01	4.64	5.16	4.87	4.58	4.83	4.77	5.25	5.37	4.49	4.91	4.91	5.15	5.29	4.53	4.66	5.23	4.78	5.08	4.98
ENSG00000215883	1	54169651	54200036	-1	p32.3	CYB5RL	ILMN_1676833;ILMN_3246010	4.78	5.2	5.54	5.21	5.33	4.98	5.17	5.11	5.26	5.25	4.95	4.78	5.02	5.15	5.26	5.04	5.08	5.13	5.23	4.93	5.62	5.1	5.08	5.16	5.53	4.8	5.2	5.33	5.37	5.04	4.95	5.02	5.35	5.34	5.15	5.06	4.98	4.59	5.1	5.26	4.56	4.97
ENSG00000116221	1	54184041	54225464	1	p32.3	MRPL37	ILMN_2041327	9.74	9.6	9.86	10.03	10	9.74	9.93	9.88	9.57	9.4	10.18	10.19	9.3	9.96	9.43	9.75	9.43	9.95	10.97	10.39	10.21	9.59	9.77	10.26	10.54	9.65	10.17	10.22	9.88	9.61	9.99	10.08	10.33	10.43	9.68	9.68	9.74	9.46	9.76	10.41	10.32	9.57
ENSG00000157216	1	54225432	54413479	-1	p32.3	SSBP3	ILMN_1683552;ILMN_1814165;ILMN_2361163	5.68	6.61	6.33	6.02	6.12	5.75	5.95	6.13	5.93	6.42	6.18	5.88	6.1	6.06	6.66	5.87	6.94	6.09	6.67	6.32	6.53	6.51	6.36	6.3	5.65	6.21	6.79	6.6	6.87	5.75	6.35	7.31	6.82	6.17	6.25	7.22	6.86	6.07	5.92	6.14	5.8	6.34
ENSG00000162390	1	54542257	54639192	1	p32.3	ACOT11	ILMN_1739594;ILMN_2353978	5.1	4.87	4.55	4.87	4.3	4.58	5.01	4.54	4.87	5.1	5.12	5.02	4.89	4.75	4.88	5	4.57	5.88	5.06	4.54	4.96	5.07	5.09	4.92	5.38	4.98	5.5	5.15	4.69	5.09	5.9	5.55	4.69	6.02	4.76	5.18	4.93	4.95	4.94	5.48	5.02	5.17
ENSG00000162391	1	54609181	54623556	-1	p32.3	FAM151A	ILMN_2167252	4.15	4.78	5.07	5.3	5.13	5.18	5.26	5.88	5.62	5.16	4.72	5.41	5.01	4.92	4.96	4.7	4.96	4.87	5.18	5.28	5.04	4.34	4.98	4.64	5.72	5.01	4.72	4.85	5.35	5.23	4.89	5.36	4.87	5.6	4.64	5.41	5.25	5.28	5.27	4.8	5.24	4.8
ENSG00000184313	1	54641754	54710266	1	p32.3	MROH7	ILMN_1792551	4.45	3.76	4.63	4.7	4.58	4.94	5.19	4.3	5.22	4.7	4.75	4.91	4.8	5.18	5.09	5.17	4.86	5.71	4.71	4.85	4.95	5.16	5.31	5.08	4.91	5.01	4.83	4.06	5.02	4.66	5.62	4.98	4.91	5.36	4.57	5.06	5	4.75	4.64	5.07	3.61	5.11
ENSG00000162396	1	54756898	54764523	-1	p32.3	PARS2	ILMN_1696827	4.94	4.56	4.99	4.85	5.42	4.97	4.75	6.14	5.56	4.89	5.12	5.05	4.76	5.19	5.18	5	5.51	4.66	5.66	5.62	4.89	4.83	5.06	4.69	5.55	4.93	5.19	4.57	4.72	4.93	4.87	5.04	5.47	5.53	5.06	4.31	4.87	5.24	4.93	5.17	5.47	5.61
ENSG00000006555	1	54779712	54801323	-1	p32.3	TTC22	ILMN_2122760	5.37	5.46	4.64	4.51	4.61	5.24	5.14	4.97	4.83	4.78	4.48	5.49	4.92	5.22	5.13	4.63	5.32	5.33	4.94	5.66	5	4.5	4.4	5.55	4.98	5.09	5.26	5.03	4.59	5.11	5.24	5.22	5.44	5.07	5.11	5.17	5.02	5.15	5.1	4.59	4.92	5.36
ENSG00000162398	1	54806063	54842252	1	p32.3	LEXM	ILMN_1777437	5.55	5.87	6.02	5.97	6.4	5.4	5.64	5.43	6.07	5.73	5.55	6.03	6.62	5.64	6.1	6.09	6.15	5.84	6.19	5.7	5.83	5.68	5.42	5.42	5.7	5.43	5.89	5.44	5.77	6.05	6.47	5.9	5.88	6.49	6.13	5.77	5.83	6.79	5.92	5.9	5.6	5.76
ENSG00000116133	1	54849627	54887195	-1	p32.3	DHCR24	ILMN_1725510	4.73	5.1	5.17	4.88	4.87	5.06	5.06	4.37	5.28	5.26	6.05	4.57	4.21	5.16	7.07	4.95	7.01	5.79	6.95	5.1	5.82	4.8	6.14	5.94	6.11	5.61	8.05	5.42	4.31	4.94	4.79	5.75	5.55	6.17	5.32	6.29	6.11	6.03	5.59	6.88	5.4	5.03
ENSG00000143001	1	54980628	54992288	1	p32.3	TMEM61	ILMN_1667115	4.84	5.03	5.03	4.91	4.84	4.96	4.82	4.11	4.83	5.34	5.32	4.64	4.87	4.4	4.79	5.09	5.12	4.94	5.12	4.77	5.17	5.15	5.35	5.29	5.07	5.61	4.65	4.71	5.16	4.67	5.15	4.56	5.3	5.05	4.99	5.1	4.86	5.3	4.65	6.2	5.21	4.75
ENSG00000162399	1	54998933	55017172	1	p32.3	BSND	ILMN_1726420	5.04	4.68	4.89	4.71	5.02	5.25	5.25	4.64	4.6	4.85	5.39	5.59	5.12	4.66	4.53	4.68	5.15	4.63	4.56	5.16	4.06	4.93	4.51	4.54	4.95	5.01	4.76	4.18	4.67	5.51	5.33	4.99	4.34	5	4.83	4.84	5.21	5.13	4.77	5.08	5.05	4.55
ENSG00000169174	1	55039447	55064852	1	p32.3	PCSK9	ILMN_1668850	5.12	4.8	4.95	5.34	4.77	5.26	4.73	5.13	4.92	4.95	5.38	5.1	4.72	4.86	5.01	4.27	4.88	5.11	4.27	4.08	4.93	5.45	5.01	4.83	4.8	4.74	5	4.47	4.58	4.46	5.46	4.67	4.92	5.15	5.39	5.25	5.15	5.26	4.3	4.77	5.14	5.21
ENSG00000162402	1	55066359	55215364	-1	p32.3	USP24	ILMN_1677570;ILMN_1684594	6.98	6.11	6.47	6.5	6.44	6.7	6.94	6.75	6.69	6.3	6.58	6.84	6.57	7.24	7.15	6.48	7.18	6.3	6.38	6.87	6.32	6.37	6.6	6.94	6.83	6.93	6.57	6.3	6.67	6.56	6.47	6.75	6.49	6.61	5.9	6.69	6.28	6.76	6.81	6.9	6.72	6.95
ENSG00000162407	1	56494761	56645301	-1	p32.2	PLPP3	ILMN_1672608;ILMN_2388800;ILMN_2408683	4.11	4.34	4.75	4.5	4.68	4.39	4.57	4.62	5	3.97	4.45	4.75	4.73	4.57	4.81	4.47	4.58	4.5	4.72	4.4	5.21	5.11	4.42	4.64	4.63	4.28	4.37	4.99	4.54	5.92	4.96	4.46	4.75	5.32	5.08	4.47	4.63	4.46	4.87	4.83	4.17	4.71
ENSG00000162409	1	56645314	56715335	1	p32.2	PRKAA2	ILMN_1668778	4.43	4.57	4.45	5.26	4.3	4.79	4.11	4.87	4.15	4.58	4.79	4.72	4.6	4.37	4.17	4.54	4.8	5.03	4.58	5.01	4.67	5.14	4.65	3.95	4.65	4.05	4.27	4.37	4.34	4.1	4.25	4.32	4.35	4.63	4.81	4.41	4.46	4.25	4.23	5.09	4.46	4.86
ENSG00000187889	1	56718789	56819696	-1	p32.2	FYB2	ILMN_1761999	4.31	4.6	4.17	4.92	4.89	4.77	4.74	4.57	4.49	4.72	4.5	4.67	4.66	4.32	4.69	4.95	4.42	4.73	4.68	4.86	4.33	4.67	4.48	4.9	4.51	3.84	4.33	4.1	4.73	4.46	4.23	4.51	4.65	4.65	4.4	4.36	3.9	4.63	4.65	4.27	4.76	4.89
ENSG00000157131	1	56854797	56918223	1	p32.2	C8A	ILMN_1710606	5.12	4.93	5.58	5.15	4.01	4.31	4.8	5.09	4.7	5.06	4.79	5.86	4.81	4.64	4.87	4.57	5	4.81	4.67	4.03	4.78	3.95	4.08	4.17	4.33	4.91	4.99	4.59	4.43	5.4	4.56	4.45	4.44	4.8	5.11	4.64	5.27	5.23	5.82	4.84	4.85	4.82
ENSG00000021852	1	56929207	56966140	-1	p32.2	C8B	ILMN_1731293	4.93	4.93	5.03	5.02	4.65	5.04	4.87	4.95	5.23	3.86	5.21	5.72	5.26	5.52	4.5	4.5	5.12	5.31	5.22	5.51	5.63	4.81	4.71	5.26	5.18	5.25	4.89	4.32	4.52	5.29	5.35	4.7	5.12	4.75	4.99	5.03	4.58	4.75	5.01	4.66	4.91	4.89
ENSG00000173406	1	56994778	58546734	-1	p32.1	DAB1	ILMN_1758871	4.73	3.54	4.74	4.34	4.32	4.06	4.35	4.07	4.22	4.7	4.64	4.79	4.35	4.11	3.63	4.37	3.97	2.54	3.72	4.19	3.92	4.24	4.68	3.74	3.79	3.99	4.13	5.05	3.46	4.45	4.37	4.33	3.86	3.95	4.77	4.31	4.71	4.33	4.61	4.16	4.64	4.24
ENSG00000162600	1	58415384	58546802	-1	p32.1	OMA1	ILMN_2094938	5.94	6.63	6.02	6.36	5.92	6.37	6.08	5.45	5.79	5.92	5.66	3.53	4.57	5.79	6.25	5.86	5.83	5.96	4.65	6.2	6.57	5.67	6.33	5.1	6.13	5.47	6.91	5.32	5.54	4.92	5.71	6.05	5	5.47	4.84	5.63	5.56	5.2	5.44	6.1	6.68	6.64
ENSG00000184292	1	58575433	58577252	-1	p32.1	TACSTD2	ILMN_1739001	4.63	6.48	4.89	5.25	8.15	6.19	5.38	5.8	5.47	5.26	5.32	4.89	4.39	4.58	4.63	4.33	4.53	4.64	4.52	4.35	3.79	8.89	4.34	5.21	4.34	4.13	5.92	4.68	5.14	8.03	4.9	7.56	5.96	7.45	7.21	5.68	4.76	6.59	5.15	5.93	4.41	5.46
ENSG00000162601	1	58643440	58700077	-1	p32.1	MYSM1	ILMN_1765819	4.9	4.55	5.04	4.04	4.22	5.07	4.84	2.7	4.91	4.94	4.48	4.95	4.99	4.97	4.66	4.72	4.62	4.85	4.54	5.13	4.14	4.98	5.3	4.45	4.75	4.81	4.31	5.07	4.66	5.49	5.13	4.47	5.08	5.52	4.94	5.16	5.31	5.39	5.03	5.24	5.14	5.52
ENSG00000177606	1	58780791	58784047	-1	p32.1	JUN	ILMN_1806023	11.03	12.44	12.71	11.57	11.4	11.67	11.63	11.73	13.11	12.81	13.45	13.51	13.34	11.69	10.07	13.44	9.54	14.26	12.25	11.34	12.33	13.38	13.83	11.71	10.04	13.27	8.77	13.54	12.72	9.5	13.1	12.57	11.38	12.11	10.12	13.17	11.91	12.06	13.32	12.15	9.81	8.89
ENSG00000172456	1	59296638	59810647	1	p32.1	FGGY	ILMN_1737604;ILMN_3182171;ILMN_3271630	5.69	5.45	5.92	5.82	5.8	5.91	6.14	5.55	5.76	5.61	4.83	4.52	5.51	5.09	5.26	5.35	5.8	5.93	5.02	4.78	5.45	6.14	5.37	5.84	5.33	5.71	6	5.68	5.2	5.17	5.21	5.69	5.66	5.5	5.52	5.94	5.76	5.47	5.43	5.88	5.35	5.48
ENSG00000134709	1	59814786	59876322	1	p32.1	HOOK1	ILMN_1741406	7.53	6.61	7.04	6.74	6.55	7.17	7.21	6.86	6.45	6.55	8.15	8.5	7.71	7.59	5.73	7.65	5.93	7.84	5.72	7.01	7.27	6.5	7.75	6.87	7.33	6.96	7.04	7.59	7.96	6.42	7.5	7.61	8.12	7.55	5.74	7.36	8.27	8.2	8.01	7.69	7.33	6.87
ENSG00000134716	1	59893308	59926773	-1	p32.1	CYP2J2	ILMN_1758731	4.99	5.87	5.78	6.39	6	5.78	5.76	5.6	4.89	5.64	6.27	3.92	5.38	5.51	5.04	5.34	5.58	5.27	4.52	5.48	6.47	5.33	6.06	5.34	7.62	5.67	6.52	6.11	7.11	4.88	6.4	5.2	6.07	4.68	4.71	5.67	5.33	4.89	5.29	6.85	7.54	6.54
ENSG00000162598	1	59987269	60073770	-1	p32.1	C1orf87	ILMN_1669805;ILMN_2097943	4.69	4.83	4.7	4.43	4.52	4.22	4.69	4.56	4.7	4.64	4.77	4.57	4.63	4.85	4.96	5.12	4.8	4.8	4.69	4.39	5.29	3.99	4.88	5.1	4.61	5.09	4.51	4.45	5.21	5.07	4.81	4.61	4.82	4.76	4.8	4.92	4.91	4.85	4.92	4.91	4.66	4.55
ENSG00000162599	1	60865259	61462788	1	p31.3	NFIA	ILMN_1758049;ILMN_1856634	5.23	5.49	5.69	5.47	5.08	5.12	5.39	5.75	5.22	5.43	5.74	5.48	5.22	4.55	5.36	5.66	5.44	5.24	4.65	4.87	5.88	6.12	5.43	4.3	5.18	5.35	5.2	5.73	5.07	5.1	4.6	5.73	4.94	5.52	5.1	5.29	5.19	4.94	5.49	5.43	5.37	5.31
ENSG00000162604	1	61681046	61725423	-1	p31.3	TM2D1	ILMN_1763670;ILMN_2143148	7.73	8.1	8.11	8.12	8.33	7.92	7.82	7.88	8.07	7.95	7.46	7.18	7.15	7.88	8.53	7.64	8.45	7.59	8.16	7.54	7.33	7.98	7.83	8.31	8.66	7.51	8.54	7.12	7.37	7.35	7.22	7.64	7.21	7.61	7.4	7.56	7.5	7.44	7.88	8.76	7.75	7.78
ENSG00000132849	1	61742406	62178675	1	p31.3	PATJ	ILMN_1724666;ILMN_1747318;ILMN_1748984;ILMN_1773312	5.99	5.73	6.22	5.64	5.52	5.98	5.96	5.61	5.57	5.77	6.43	5.43	5.77	5.73	5.33	6.12	5.4	6.1	5.16	5.78	5.79	5.84	6.43	6.42	6.07	6.49	5.91	5.54	6	5.1	6.49	6.17	5.51	6.27	5.28	5.8	6.54	6.46	6.17	6.25	5.52	5.95
ENSG00000240563	1	62194849	62212328	1	p31.3	L1TD1	ILMN_1769839	4.51	4.75	5.09	5.2	5.27	4.33	4.81	5.02	4.54	4.69	4.9	4.64	4.98	4.8	5.08	4.57	5.05	4.79	4.85	5.08	4.72	4.94	4.52	5.06	4.56	4.65	5.36	5.1	4.33	4.77	4.22	5.28	4.67	4.98	4.71	5.02	4.96	5.03	4.44	5.12	4.43	5.02
ENSG00000132854	1	62236165	62319434	-1	p31.3	KANK4	ILMN_1776936;ILMN_3241554	5.34	4.14	4.61	5.39	4.99	4.78	4.59	4.71	5.23	4.93	4.78	5.65	5.04	4.24	4.71	4.84	4.82	4.6	4.76	4.75	5.16	4.78	4.65	4.69	5.28	4.79	4.23	4.85	5.05	4.71	4.96	4.59	5.32	4.93	4.63	4.94	5.2	5.13	5.01	4.83	4.75	4.61
ENSG00000162607	1	62436297	62451804	1	p31.3	USP1	ILMN_1678684;ILMN_1696975;ILMN_1737254	6.86	6.15	6.13	6.35	6.33	6.4	6.61	6.77	6.65	6.3	6.09	6.07	6.77	6.39	6.2	6.33	6.57	6.32	6.93	6.55	6.42	6.05	6.36	5.93	6.83	6	6.55	6.05	6.15	6.65	6.34	6.07	6.03	6.44	6.68	6.56	6.66	6.94	6.39	6.75	6.87	7.03
ENSG00000116641	1	62454298	62688386	-1	p31.3	DOCK7	ILMN_1678629;ILMN_2152387	5.59	4.22	5.07	4.92	5.03	5.24	5.55	5.49	5.41	5.22	5.03	4.91	5.1	5.36	4.93	4.84	4.5	5.54	4.6	5.59	5.23	5.52	5.18	4.98	5.15	5.31	5.87	5.2	5.19	5.24	5.47	5.42	5.34	5.29	4.98	5.72	5.44	5.55	6.01	4.89	5.42	5.43
ENSG00000132855	1	62597520	62606313	1	p31.3	ANGPTL3	ILMN_1695193;ILMN_2143220	5.18	4.89	4.9	4.66	4.58	4.8	4.67	5.32	4.87	4.68	4.89	5.2	4.83	5.43	5.11	4.82	4.99	4.88	5.31	4.54	4.97	4.92	4.52	4.77	5.45	4.95	4.7	4.4	4.39	4.98	5.1	5.3	4.69	4.75	4.48	4.72	4.77	4.98	4.19	4.59	4.63	4.47
ENSG00000125703	1	62784132	62865516	1	p31.3	ATG4C	ILMN_1700923;ILMN_2383727	5.69	5.66	5.96	5.59	5.9	5.55	6.21	6.19	5.94	5.7	5.42	3.61	5.12	5.26	5.11	5.46	5.61	5.88	4.87	5.42	5.67	5.05	5.82	5.85	5.84	5.43	5.64	5.55	5.29	5.17	5.19	5.48	5.44	5.8	4.69	5.56	5.6	5.09	6.05	5.87	6.48	6.13
ENSG00000187140	1	63322567	63325128	1	p31.3	FOXD3	ILMN_1737435	4.23	3.66	4.34	3.96	4.67	3.57	4.13	3.98	4.32	4.58	3.89	4.72	4.63	3.73	2.92	4.07	4.03	4.09	3.86	4	3.7	4.29	4.05	4.71	4.13	3.48	4.35	4.86	4.63	3.82	4.06	4.53	4.2	3.85	3.96	4.87	3.95	4.45	4.48	3.34	3.9	4.69
ENSG00000088035	1	63367575	63438553	1	p31.3	ALG6	ILMN_1771411	7.24	7.31	7.43	6.95	6.94	7.65	7.73	7.33	6.72	6.98	7.39	4.91	6.67	7.54	7.54	7.38	7.47	7.31	7.38	7.18	7.14	6.55	7.7	6.9	7.44	7.29	8.05	7.71	7.17	6.3	6.87	7.58	6.28	6.53	6.32	7.18	7.11	6.74	7.54	7.9	7.71	7.54
ENSG00000142856	1	63440770	63593721	-1	p31.3	ITGB3BP	ILMN_1692790	4.94	6.84	6.78	6.78	6.93	6.78	6.5	5.84	6.25	6.48	6.18	3.59	5.56	6.25	6.41	5.89	5.99	6.49	6.25	5.98	6.62	5.79	7.1	6.89	6.73	6.4	6.91	6.69	6.1	5.21	6.18	6.66	6.22	5.88	5.86	5.91	5.65	4.97	6.17	6.82	6.36	7.18
ENSG00000203965	1	63523372	63572693	1	p31.3	EFCAB7	ILMN_1698673;ILMN_2232036	5.43	5.32	4.88	5.33	5.04	5.45	5.37	4.89	5	5.22	5	4.6	5.09	5.57	4.97	5.07	5.25	5.63	4.73	5.44	4.95	5.04	5.78	5.31	5.3	4.6	5.4	5.52	5.39	5.49	4.91	4.93	5.53	5.01	4.86	5.46	5.46	4.82	5.55	5.68	5.23	5.26
ENSG00000079739	1	63593411	63660245	1	p31.3	PGM1	ILMN_1800659	8.94	9.19	9.23	8.84	8.88	9.13	9.59	9.06	8.76	8.94	8.74	7.37	7.82	8.66	9.28	8.6	9.1	9.33	9.68	8.72	9.26	8.52	8.97	9.87	9.52	8.46	10.13	9.31	8.72	8.59	8.49	9.24	8.86	8.02	8.69	8.77	8.63	8.43	9.25	8.88	9.26	9.15
ENSG00000185483	1	63774017	64181498	1	p31.3	ROR1	ILMN_1655904;ILMN_1899404	4.49	4.63	4.48	4.6	4.84	4.96	5.07	4.51	4.64	4.71	4.76	5.93	5.31	5.08	4.61	4.63	5.11	4.83	4.42	4.71	5.01	4.84	5.76	4.98	4.74	4.85	4.67	4.16	4.18	4.56	4.42	4.59	5.04	5	4.49	4.73	4.38	4.77	4.68	4.87	4.79	4.41
ENSG00000177414	1	64203627	64267368	1	p31.3	UBE2U	ILMN_1725870	5	4.81	5.69	4.68	4.94	4.76	4.76	4.4	4.2	4.64	4.78	4.81	4.8	4.33	4.22	5.1	5.42	5.02	4.56	4.33	4.32	4.2	4.32	3.86	4.27	4.77	4.34	4.88	4.58	4.64	4.2	4.63	4.49	4.91	4.86	4.78	4.51	4.44	4.73	4.46	4.13	4.78
ENSG00000158966	1	64470129	64693058	1	p31.3	CACHD1	ILMN_1685201;ILMN_1738854;ILMN_1794807	5.17	5.28	5.24	4.91	5.3	5.19	4.82	5.16	5.19	5.11	5.68	5	4.91	5.61	5.01	5.97	4.53	5.72	4.56	5.24	5.48	5.11	5.64	5.86	5.33	5.53	5.39	5.7	5.69	4.78	4.6	4.9	5.56	5.03	5.09	5.6	5.67	5.23	5.76	5.13	5.08	5.09
ENSG00000162437	1	64745095	64833232	1	p31.3	RAVER2	ILMN_1804737	4.8	5.31	5.38	5.04	5.47	5.66	5.63	4.74	5.19	5.77	5.29	4.14	4.83	5.86	5.15	5.31	5.03	6.39	4.73	5.66	4.89	6.16	5.8	6.3	5.37	6.05	6.22	4.73	5.92	6.26	5.23	6	7.12	5.78	4.59	6.34	6.43	5.78	5.58	5.67	4.74	6.07
ENSG00000162434	1	64833229	65067754	-1	p31.3	JAK1	ILMN_1793384	10.48	8.79	8.93	8.65	9.06	10.19	10.3	10.1	9.24	9.44	7.84	8.74	8.6	8.6	9.5	9.14	9.46	9.62	7.54	8.22	8.55	8.39	8.99	8.85	8.8	9.08	8.77	8.05	8.59	8.18	8.79	8.45	7.8	9.09	8.52	8.78	9.29	9.62	10.61	9.76	10.19	9.41
ENSG00000162433	1	65147549	65232145	1	p31.3	AK4	ILMN_1686522;ILMN_1764090;ILMN_1777499;ILMN_1798249;ILMN_1843198;ILMN_2338038	5.21	4.97	5.09	5.08	5.17	5.12	4.95	5.02	5.16	5.05	4.88	5.37	5.24	5.06	5.51	5.05	5.47	5.25	4.86	4.95	4.94	5.08	5.2	5.2	4.98	4.88	5	5.2	5.05	5.48	4.95	5.01	5.14	5.08	6.03	5.05	4.78	5.47	5.09	5.21	5.26	5.14
ENSG00000116675	1	65248219	65415871	1	p31.3	DNAJC6	ILMN_1696079;ILMN_2166543	4.62	4.89	4.82	4.4	4.75	4.67	4.51	4.41	4.91	4.87	4.97	4.53	4.64	5.13	4.89	4.68	4.81	5.05	4.83	4.79	4.7	4.75	4.95	4.5	4.39	4.86	4.62	4.65	4.91	4.71	4.97	5.04	4.81	4.55	4.92	4.56	4.65	5.05	4.83	4.89	4.54	4.7
ENSG00000213625	1	65420587	65436007	1	p31.3	LEPROT	ILMN_1661537	8.92	7.53	8.66	8.26	8.66	8.15	8.3	7.97	8.66	8.18	9.87	8.21	7.59	8.75	8.05	8.05	7.95	9.68	7.8	8.62	7.71	9.06	9.9	9.76	9.33	7.81	8.59	8.39	8.48	9.23	8.8	9.37	8.98	9.4	9.22	8.03	8.92	8.47	9.03	8.56	7.36	8.2
ENSG00000116678	1	65420652	65641559	1	p31.3	LEPR	ILMN_1676265;ILMN_1696391;ILMN_1731966;ILMN_2234956;ILMN_2330570	5.02	4.95	4.99	5.17	4.8	5.27	5.3	5.26	5.05	5.14	5.31	4.66	4.77	5.01	4.83	4.9	4.63	5.64	4.88	4.8	5	5.15	5.55	5.01	5.63	4.89	5.05	5.15	4.59	5.16	4.74	5.44	4.89	4.61	4.42	4.87	4.99	5.13	5.6	5.26	5.06	5.04
ENSG00000184588	1	65792514	66374579	1	p31.3	PDE4B	ILMN_1782922;ILMN_2288976;ILMN_2296439;ILMN_2340259	6.8	6.47	6.42	6.59	6.08	7.07	7.01	6.84	6.64	6.98	4.55	6.75	6.07	5.32	5.59	6.26	5.84	6.31	6.31	5.35	5.05	6.43	5.74	5.96	5.12	6.17	5.63	4.58	5.8	6.59	6.57	6.38	6.4	6.62	6.96	5.6	6.37	6.17	6.88	5.06	5.47	5.78
ENSG00000118473	1	66533383	66751139	1	p31.3	SGIP1	ILMN_1664362	4.88	4.59	4.62	3.96	4.79	4.36	4.18	4.29	4.43	4.3	4.38	4.9	4.68	3.63	4.34	4.83	4.47	3.67	3.97	4.03	3.67	4.21	4.39	6.01	7.46	4.93	5.07	4.54	4.22	4.8	4.25	4.34	3.55	4.45	4.03	4.36	4.49	4.44	4.45	3.96	4.34	5
ENSG00000152760	1	66752459	66779047	1	p31.3	TCTEX1D1	ILMN_1751868	4.23	4.98	4.89	4.16	4.61	4.68	4.7	4.53	5.29	4.56	3.91	4.7	4.85	3.65	4.63	4.08	3.85	4.53	4.85	4.89	4.21	4.8	4.1	4.6	4.68	3.72	4.64	4.63	5.04	5.5	4.45	4.3	4.65	4.09	5.09	4.65	4.13	4.67	4.44	4.44	4.61	3.67
ENSG00000172410	1	66797741	66801256	-1	p31.3	INSL5	ILMN_2060578	4.68	4.99	5.12	5.18	5.44	5.25	4.71	5.02	4.54	4.39	4.51	6.07	5.14	5.31	5.08	4.91	5.03	5.14	4.73	5.04	4.65	5.59	4.57	5.65	5.14	5.5	5.1	6.11	5.69	5.26	5.02	4.91	5.07	5.69	5.4	5.33	5.3	5.31	5.37	4.69	4.47	5.52
ENSG00000152763	1	66812885	66924856	-1	p31.3	WDR78	ILMN_1670554;ILMN_1679535;ILMN_1752682;ILMN_2251225	5.07	4.28	4.55	4.8	4.61	4.45	4.38	4.18	4.58	4.47	4.51	4.43	4.33	4.28	4.18	4.45	4.79	4.36	4.49	4.67	4.38	4.65	5.22	4.47	4.27	4.8	4.96	4.59	5.08	4.3	4.52	4.64	4.52	4.66	4.34	4.42	4.6	4.31	4.93	4.83	4.7	4.66
ENSG00000198160	1	66924895	66988619	1	p31.3	MIER1	ILMN_1682232;ILMN_2334322	6.59	6.27	6.16	6.19	6.08	6.36	6.25	6.24	6.05	5.78	5.79	6.57	6.44	6.21	6.38	5.91	6.1	6.33	6.43	6.55	5.4	6.16	6.19	5.84	6.5	6.34	6.14	5.82	6.64	6.74	6.51	6	6.15	6.13	6.59	5.99	6.49	6.72	6.54	6.36	6.42	6.35
ENSG00000116704	1	66999350	67054148	-1	p31.3	SLC35D1	ILMN_2057768	5.46	4.15	4.64	5.11	5.24	4.78	5.05	5.39	5.07	4.29	5.05	5.23	4.51	5.1	5.64	4.42	5.56	5.31	5.17	5.46	4.52	5.06	5.09	5.24	4.73	4.33	4.77	4.59	4.81	4.43	4.71	4.73	4.82	4.83	4.55	5.57	5.14	4.89	4.68	5.01	5.04	4.81
ENSG00000203963	1	67092165	67231853	-1	p31.3	C1orf141	ILMN_1684186;ILMN_2137404	4.71	4.53	4.81	4.29	4.95	4.56	4.72	4.84	4.82	4.39	4.79	4.48	5.03	4.18	4.41	4.55	4.95	4.65	4.58	4.66	4.71	4.37	4.6	4.32	4.66	4.49	4.58	4.27	4.88	4.44	4.94	4.45	4.68	4.99	4.78	4.58	4.71	4.2	4.56	4.25	4.52	4.76
ENSG00000162594	1	67138907	67259979	1	p31.3	IL23R	ILMN_1734937;ILMN_2223663	4.65	4.13	4.29	4.58	4.55	4.5	4.73	4.43	4.69	4.46	4.62	4.97	4.24	4.63	4.41	4.3	4.35	4.64	4.54	3.81	4.77	4.91	4.4	3.63	4.38	4.27	4.55	4.27	5.02	4.39	4.65	5.86	5.98	4.53	4.72	3.63	4.51	4.19	4.09	4.51	4.62	3.91
ENSG00000081985	1	67307364	67397090	1	p31.3	IL12RB2	ILMN_1761921	5.85	4.83	5.12	5.63	5.07	5.53	5.47	3.72	5.25	5.45	5.4	5.13	4.24	5.14	4.82	4.6	5.25	4.29	4.67	4.27	5.13	4.39	4.87	5.21	4.19	5.02	4.8	4.8	5.89	4.43	4.4	5.13	5.26	4.69	5.47	4.26	4.31	4.79	4.14	4.46	4.4	4.76
ENSG00000142864	1	67407810	67430415	-1	p31.3	SERBP1	ILMN_1773968	8.53	8.36	8.45	8.38	8.62	8.72	8.86	8.65	8.54	8.49	9.11	9.47	9.01	8.78	8.49	8.99	8.36	8.78	8.68	9.47	8.48	9.17	9.66	8.17	9.27	8.53	8.89	8.99	8.76	8.39	8.44	8.65	8.92	9.49	7.58	8.6	8.55	8.56	9.14	9.46	8.76	9.09
ENSG00000116717	1	67685201	67688334	1	p31.3	GADD45A	ILMN_1694075;ILMN_2052208	8.31	9.02	8.1	8.34	8.64	8.58	7.8	8.14	9.5	9.51	7.02	10.31	8.61	6.49	6.96	8.3	7.34	8.41	9.34	6.05	6.34	10.27	7.23	7.21	6.42	7.21	7.29	6.38	8.03	9.06	8.5	9.58	9.06	8.63	8.56	9.26	7.41	8.9	7.95	7.53	6.82	6.56
ENSG00000172380	1	67701475	67833467	-1	p31.3	GNG12	ILMN_1673380	4.97	4.87	4.02	4.28	4.55	4.4	3.37	4.31	3.91	4.53	4.04	5.29	3.95	3.95	4.86	4.75	4.68	3.91	4.31	3.44	4.57	3.16	3.67	4.33	3.98	4.24	4.9	4.43	4.49	4.86	4.43	4.54	3.95	4.4	4.24	3.9	4.5	4.9	4.84	4.8	4.25	4.37
ENSG00000162595	1	68045886	68051631	-1	p31.3	DIRAS3	ILMN_1688877;ILMN_2174215	4.85	4.81	4.68	5	4.56	4.97	4.76	4.69	5.21	4.96	5.23	5.1	4.78	4.83	5.27	4.88	5.12	4.89	4.92	4.85	5.07	5.11	4.95	4.97	5.04	4.97	4.86	4.88	4.85	5.19	5.08	5.17	5.69	4.79	5.26	4.66	5.34	4.56	5.08	5.1	4.9	4.72
ENSG00000116729	1	68098473	68233120	-1	p31.3	WLS	ILMN_1660549;ILMN_1671260;ILMN_1753913;ILMN_2283325;ILMN_2399769	4.57	4.57	4.56	4.63	4.54	4.65	4.79	4.83	4.76	4.67	4.67	4.57	4.71	5.35	4.4	4.5	4.8	4.8	4.84	5.05	4.51	5.81	4.71	4.83	4.59	4.75	4.93	4.83	5.07	5.2	4.77	4.99	5	4.65	5.27	5.23	4.53	5.15	4.68	4.7	4.56	5.22
ENSG00000116745	1	68428822	68449954	-1	p31.3	RPE65	ILMN_1686770	4.67	3.99	2.77	4.72	4.29	4.34	4.6	3.7	4	4.65	3.85	5.6	4.39	3.47	4.28	4.2	4.25	4.65	4.26	4.7	3.87	4.83	4.03	3.67	3.8	3.1	4.57	3.67	3.43	4.24	4.59	4.01	3.82	4.37	4.29	4.08	3.63	3.49	4.37	4.09	4.5	4.09
ENSG00000024526	1	68474152	68497221	-1	p31.3	DEPDC1	ILMN_1802819;ILMN_2222567	4.62	4.6	4.25	4.63	4	4.85	4.34	4.3	3.7	3.96	4.46	4.32	4.65	4.3	4.42	4.95	4.66	4.41	4.96	4.58	4.55	4.76	4.66	4.43	4.86	3.99	4.5	4.82	4.69	4.73	4.58	4.63	4.66	3.97	4.32	4.26	5.41	4.47	4.32	4.44	4.45	4.25
ENSG00000033122	1	69568261	70151945	1	p31.1	LRRC7	ILMN_1810593	4.66	4.54	4.92	3.5	5.34	4.85	5.18	4.74	4.68	5.28	4.72	5.26	4.24	4.51	4.26	4.65	5.08	5.2	5.34	5.23	4.9	5.43	4.27	5.38	4.78	4.53	4.75	4.64	4.72	4.47	4.76	4.92	5.19	4.76	4.37	4.55	4.02	4.47	4.88	4.45	4.76	4.95
ENSG00000066557	1	70144805	70205579	-1	p31.1	LRRC40	ILMN_1732509;ILMN_2131756	5.02	5.19	5.32	4.97	5.41	5.66	5.45	5.45	5.13	5.23	5.26	5.96	5.93	5.12	5.07	5.24	5.5	5.28	4.99	5.6	4.84	5.52	5.71	4.66	5.37	5.24	5.51	5.41	5.45	5.25	5.82	5.12	5.33	5.65	5.47	5.28	5.68	5.86	6.1	5.56	5.78	5.43
ENSG00000116754	1	70205682	70253052	1	p31.1	SRSF11	ILMN_1657790	8.1	7.75	7.77	7.39	7.46	8.12	7.82	7.79	7.6	7.76	8.33	9.61	8.77	7.72	8.06	8.63	8.12	8.53	8.13	7.72	8.25	8.44	8.49	7.47	7.81	7.83	7.18	7.96	7.96	8.17	8.79	7.74	6.99	7.72	7.66	7.62	8.11	8.63	8.32	7.32	7.5	7.62
ENSG00000118454	1	70258999	70354734	-1	p31.1	ANKRD13C	ILMN_2148507	7.43	6.78	7.01	6.45	6.86	7.5	7.55	7.15	7.07	7.08	6.41	8.55	7.36	6.86	7.17	7.52	7.06	7.12	6.36	7.12	6.84	6.6	7.29	6.7	6.84	7.09	6.5	6.77	6.76	7.17	7.22	6.84	6.46	7.55	6.67	7.07	7.94	7.51	7.89	6.94	7.09	6.25
ENSG00000197568	1	70354805	70385339	1	p31.1	HHLA3	ILMN_1802338;ILMN_2295957;ILMN_2410347	5.21	5.29	4.95	5.3	5.34	5.28	4.8	5.15	5.2	5.29	4.83	5.14	5.32	4.94	5.03	5.18	5.31	5.26	5.13	5.01	5.04	5.33	5.25	4.96	5.55	5.33	5.27	5.62	5.25	4.96	5.35	5.07	5.15	5.35	4.96	5.18	5.06	5.29	5.13	5.41	5.03	5.2
ENSG00000116761	1	70411218	70439851	1	p31.1	CTH	ILMN_1777060;ILMN_2305112;ILMN_2305116	4.76	4.89	4.77	5.01	4.7	4.62	5.25	4.7	4.93	5.36	4.85	5.08	4.78	4.69	5.1	5.12	5.08	5.19	5	4.87	4.84	5.27	4.91	4.9	5.18	4.96	4.83	5.02	5.01	5.19	5.43	4.87	4.93	4.99	5.15	4.96	4.34	5.22	4.61	5.3	4.88	5.05
ENSG00000050628	1	70852353	71047808	-1	p31.1	PTGER3	ILMN_1677384;ILMN_1690202;ILMN_1743361;ILMN_1759542;ILMN_2290444;ILMN_2290453;ILMN_2353110	4.61	4.21	4.27	4.14	4.53	4.46	4.19	4.44	4.34	4.26	4.41	4.63	4.41	4.55	4.66	4.61	4.41	4.36	4.46	4.62	4.31	4.22	4.28	4.63	4.49	4.36	4.27	4.39	4.35	4.56	4.58	4.47	4.5	4.66	4.64	4.53	4.49	4.38	4.43	4.46	4.43	4.36
ENSG00000132485	1	71063291	71081289	-1	p31.1	ZRANB2	ILMN_1662383;ILMN_1703015;ILMN_3310765	8.11	7.4	7.52	7.03	7.52	8.1	8.03	8.18	7.36	7.39	7.55	8.03	7.65	7.91	7.7	7.44	7.57	7.78	7.24	7.52	7.34	7.87	7.54	7.53	7.85	7.9	7.55	7.39	7.73	7.76	7.39	7.68	7.48	7.58	6.95	7.44	7.41	7.81	7.74	7.46	8.19	7.71
ENSG00000172260	1	71395943	72282539	-1	p31.1	NEGR1	ILMN_1697804	3.48	3.56	4.25	3.86	4.01	4.5	4.76	4.22	3.84	3.5	3.02	4.35	4.04	3.76	3.43	4.4	4.28	4.25	4.25	3.32	3.52	4.21	3.99	4.12	3.83	3.43	4.03	3.99	4.38	4.25	3.35	4.57	3.62	3.92	4.31	4.7	3.64	3.41	3.76	4.49	4.02	3.45
ENSG00000162620	1	74026015	74198187	-1	p31.1	LRRIQ3	ILMN_1715376;ILMN_1812949;ILMN_3241661	4.84	4.81	4.65	4.98	4.73	4.9	4.28	4.86	4.72	4.7	4.76	4.87	4.73	4.82	4.53	4.55	5.07	4.56	4.67	4.78	4.94	4.36	4.29	4.54	4.93	4.51	4.4	4.4	4.87	4.69	4.8	4.49	4.68	4.95	4.93	4.72	4.54	4.34	4.5	4.45	4.53	4.85
ENSG00000254685	1	74198212	74234086	1	p31.1	FPGT	ILMN_1727878	4.71	5.13	4.52	4.26	4.25	4.55	5.02	4.05	4.29	4.35	4.75	4.71	4.35	4.25	4.01	4.55	4.16	4.03	3.96	3.58	4.7	4.39	4.27	3.97	3.76	4.34	4.73	4.75	3.86	3.75	4.3	4.61	4.09	4.53	4.53	4.55	3.83	4.76	3.99	4.78	5	4.75
ENSG00000178965	1	74568117	74673792	-1	p31.1	ERICH3	ILMN_1751569	4.47	4.9	3.95	4.6	4.89	4.66	4.84	5.21	4.54	3.86	5.76	5.09	4.73	4.67	5.22	4.85	4.47	4.18	4.73	4.7	4.72	5.14	4.92	3.9	4.73	4.39	4.64	4.65	4.4	5.09	4.8	5.23	4.58	4.65	4.82	4.94	4.8	4.43	4.18	5.26	4.45	4.29
ENSG00000116791	1	74705482	74733408	-1	p31.1	CRYZ	ILMN_1672389	7.81	8.19	8.14	7.62	8.07	7.59	8.13	8.2	7.43	8.47	6.73	5.12	5.92	7.74	8.88	7.56	8.66	7.99	7.99	9.24	8.12	6.8	8.54	8.31	8.14	7.48	8.72	8.12	6.79	6.72	7.5	7.66	6.18	7.15	7.45	6.67	6.07	6.64	7.8	9.05	8.73	8.52
ENSG00000162623	1	74733152	74766678	1	p31.1	TYW3	ILMN_1726842	7.26	5.54	5.86	5.65	5.78	6.17	5.95	5.89	5.83	5.63	7.12	6.62	6.76	6.04	6.12	6.32	5.73	6.32	6.23	7.06	6.69	6.25	7.09	5.82	6.34	5.96	6.14	6.27	6.24	7.36	6.53	6.2	6.05	7.63	5.59	6.63	5.94	7.08	6.61	6.67	6.95	6.87
ENSG00000162624	1	75128434	75161533	1	p31.1	LHX8	ILMN_1794818	4.26	3.88	3.62	3.71	4.91	4	3.86	3.77	3.75	2.84	3.93	3.92	3.32	4.55	3.75	3.85	3.46	3.98	3.63	3.78	3.58	4.68	3.5	3.76	3.37	3.43	3.37	4.21	3.6	3.99	3.67	4.2	4.82	3.6	4	4.77	4.21	4.48	3.96	4.32	3.62	4.2
ENSG00000137968	1	75202131	75611116	-1	p31.1	SLC44A5	ILMN_1744003	3.96	4.2	4.58	3.9	4.92	5.4	5.03	3.87	4.74	4.85	4.82	5.03	4.82	4.93	4.9	5.09	4.44	3.73	4.92	4.31	4.82	4.76	5.37	3.85	4.09	4.49	4.27	4.57	5	4.92	5.03	3.96	4.43	4.7	4.98	4.34	4.49	3.52	4.17	4.34	4.43	5.54
ENSG00000117054	1	75724347	75787575	1	p31.1	ACADM	ILMN_1778104;ILMN_2053679	8.26	8.48	8.36	7.89	8.09	8.82	8.41	7.95	7.79	8.28	7.88	5.32	6.98	8.22	7.76	8.15	7.83	8.7	7.98	8.46	8.01	7.35	8.74	8.22	8.48	7.7	8.63	8.94	7.6	6.86	8.1	7.56	7.82	7.52	6.66	7.95	7.5	7.3	9.1	9.22	8.67	8.56
ENSG00000137955	1	75786197	75795086	1	p31.1	RABGGTB	ILMN_1790354;ILMN_2163796;ILMN_3236110;ILMN_3240576;ILMN_3242525	6.22	5.98	6.11	6.44	6.33	6.67	6.33	6.38	6.56	6.37	6.26	6.69	6.63	6.34	6.19	6.51	6.27	6.46	6.49	6.16	6.33	6.4	6.56	6.5	6.37	6.38	6.14	6	6.51	6.01	6.67	6.51	6.47	6.31	6.4	6.09	6.31	6.43	6.23	6.36	6.22	6.06
ENSG00000057468	1	75796882	75913242	1	p31.1	MSH4	ILMN_1653146	4.82	5.06	4.98	5.18	5.3	5.28	4.89	5.34	4.93	4.61	4.92	5.65	5.73	4.94	5.54	5.12	4.6	5.05	5.08	5.53	4.76	5.29	5.29	5.26	4.9	5.09	4.95	4.22	4.45	4.64	5.08	5.16	5.34	5.02	5.03	5.25	4.89	5.16	4.95	4.9	4.75	5.21
ENSG00000154007	1	75918873	75932404	-1	p31.1	ASB17	ILMN_1670829;ILMN_2210101	4.54	4.55	4.88	5.15	4.5	4.82	5.04	4.69	5.26	4.78	5.04	5.46	4.87	4.92	4.64	4.98	5.26	5.08	4.87	5.09	4.89	5.16	4.92	5.19	4.7	5.23	4.89	4.99	5.02	4.87	5.29	4.81	5.01	4.67	4.83	4.89	4.97	4.81	5.06	4.96	5.06	5.21
ENSG00000184005	1	76074746	76634603	1	p31.1	ST6GALNAC3	ILMN_2127379	3.94	5.38	5.3	5.03	4.3	4.86	4.92	4.89	4.96	4.83	5.22	5.18	4.53	5.12	4.93	5.21	4.32	4.67	5.14	5.18	4.81	5.72	4.84	4.75	4.76	4.81	5.27	4.33	4.24	4.64	5.26	4.86	4.86	4.42	5.29	5.25	5.06	4.21	4.88	5.52	4.47	4.87
ENSG00000117069	1	76867480	77067546	1	p31.1	ST6GALNAC5	ILMN_1773959	3.82	4.52	3.88	4.55	4.28	4.61	3.8	4.27	3.94	4.29	4.21	3.47	4.52	4.05	3.64	4.53	3.56	4.03	2.53	3.68	3.88	4.54	3.76	4.21	4.3	4.57	4.33	4.44	3.95	4.02	2.67	4	4.16	4.47	3.3	4.58	4.21	4.17	3.97	4.41	4.88	4.32
ENSG00000142892	1	77088989	77219430	-1	p31.1	PIGK	ILMN_1772743	7.83	7.7	7.62	7.3	7.19	7.52	7.88	7.24	7.43	7.47	6.12	4.15	7.05	6.77	7.44	6.44	7.13	7.35	7.62	7.37	7.17	6.94	7.45	7.51	7.98	6.92	8.11	7.48	6.57	6.74	7.2	7.33	6.32	6.14	6.52	6.13	6.63	6.59	7.47	7.59	8.47	7.82
ENSG00000154027	1	77282019	77559966	1	p31.1	AK5	ILMN_1656593;ILMN_2283473;ILMN_2387712	4.95	5.11	5.25	5.11	5.22	5.51	5.3	4.91	5.5	5.43	6.02	4.77	5.1	5.77	4.64	5.66	4.7	6.12	5.77	5.94	5.62	5.86	6.12	5.2	5.2	6.01	6.28	6.22	6.04	4.78	5.65	5.71	4.99	5.06	4.24	6.76	6.18	4.8	5.52	5.28	5.41	5.29
ENSG00000036549	1	77562416	77683419	-1	p31.1	AC118549.1	ILMN_1653618;ILMN_2137536	8.25	8.08	8.09	7.66	7.9	8.49	8.61	8.48	7.71	7.77	8.18	8.47	8.1	8.16	7.69	8.68	7.91	8.46	6.97	8.61	8.5	8.28	8.54	8.04	7.99	8.05	8.07	8.24	8.23	7.66	7.59	8.53	7.56	7.24	6.79	8.26	8.1	8.51	9.28	7.95	8.61	8.12
ENSG00000077254	1	77695987	77759852	-1	p31.1	USP33	ILMN_1723536;ILMN_2306077	6.09	5.93	5.87	5.61	5.45	6.12	6.27	5.67	5.73	5.83	5.39	5.96	6.09	5.45	6.03	5.58	6.03	6.01	4.85	5.74	5.73	5.38	5.65	5.38	5.08	5.67	5.99	5.97	6.54	6.33	6.02	5.46	5.21	5.32	6.26	6.42	6.63	6.5	6.54	5.75	6.17	6.34
ENSG00000180488	1	77779624	77879539	1	p31.1	MIGA1	ILMN_2123557	5.12	4.79	5.37	5.42	5.01	5.43	4.63	5.8	5.05	5.5	5.49	4.9	5.28	5.88	4.91	5.14	4.75	5.14	4.47	5.01	5.73	4.93	5.06	5.05	4.95	5.5	5.6	4.77	5.25	5.35	5.74	5.16	6.44	5.32	5.49	5.31	5.78	5.54	5.82	4.6	6.09	5.41
ENSG00000162614	1	77888513	77943895	1	p31.1	NEXN	ILMN_1783276	6.68	5.72	6.29	5.53	5.93	5.93	5.87	5.69	5.79	5.63	5.55	6.2	5.83	5.79	5.83	5.5	5.76	6	6.53	5.84	5.26	5	5.17	5.2	6.24	5.26	5.69	5.84	6.05	5.44	5.29	5.45	5.17	5.21	6.22	5.41	5.28	5.38	5.56	5.95	7.06	6.57
ENSG00000162613	1	77944055	77979110	-1	p31.1	FUBP1	ILMN_1776552	6.04	5.66	6.16	5.76	5.95	5.87	6.06	5.63	5.98	6.04	5.73	6.22	5.94	6.09	5.35	6.13	6.02	6.47	5.38	6.12	6.41	6	5.91	5.9	6.45	5.7	6.06	5.52	5.7	5.64	5.4	5.71	5.48	5.33	6.05	5.12	5.08	6.33	5.43	6.24	6.61	6.21
ENSG00000162616	1	77979175	78017964	1	p31.1	DNAJB4	ILMN_1813019;ILMN_2222317	5.02	4.83	4.92	4.65	4.77	5.42	5.55	5.22	4.78	5.19	5.05	6.14	4.76	5.3	4.89	5.67	5.16	5.9	5.53	5.32	5.07	5.22	5.11	5.28	5.18	5.94	5.15	5.73	5.46	5.45	5.38	4.77	5.52	5.1	5.29	5.23	4.91	5.34	5.13	5.15	5.14	5.22
ENSG00000137960	1	77979542	78138444	1	p31.1	GIPC2	ILMN_1672545	4.77	4.45	5.28	4.67	5.22	4.87	4.63	4.51	4.37	4.51	4.4	5.08	5.32	4.6	4.46	4.46	4.58	4.91	4.41	5.6	4.76	4.85	4.67	4.73	4.81	4.59	4.83	5.02	4.62	4.32	4.36	4.62	4.8	4.81	4.7	4.35	4.25	4.45	4.98	4.71	4.37	5.52
ENSG00000122420	1	78303884	78540701	1	p31.1	PTGFR	ILMN_1813341;ILMN_2395652	5.03	4.47	4.9	5.11	5.01	5.35	4.9	5.15	5.14	5.14	5.09	5.31	5	5.01	4.36	5.01	4.9	4.9	4.8	4.99	4.67	4.99	4.59	5.05	5.05	4.94	4.78	5.13	4.72	4.92	4.66	4.96	4.59	5.14	4.96	5.12	4.61	5.4	4.97	5.01	4.94	5.11
ENSG00000137959	1	78619922	78646145	1	p31.1	IFI44L	ILMN_1723912;ILMN_1835092	6.3	6.19	6.03	8.14	6.47	6.17	6.11	5.59	6.55	6.05	8.52	6.64	7.61	5.76	6.23	6.66	5.21	5.89	4.83	7.35	6.59	5.07	6.2	5.69	7.61	6.48	7.4	6.31	8.27	5.51	7.25	5.95	9.29	5.68	8.23	5.44	6.4	5	7.09	8.7	8.08	6.65
ENSG00000137965	1	78649796	78664078	1	p31.1	IFI44	ILMN_1760062	8.5	8.79	7.84	9.68	8.4	8.23	8.5	7.91	8.67	8.45	10.67	9.7	10.22	7.75	7.76	8.57	6.74	8.5	6.72	8.62	8.17	7.09	8.35	8.17	8.86	8.67	9.03	8.59	9.94	9.37	9.02	7.85	10.44	7.33	10.72	7.76	9.16	7.76	9.02	9.95	9.6	8.38
ENSG00000162618	1	78889764	79282124	-1	p31.1	ADGRL4	ILMN_3240520	5.3	5.3	4.54	4.7	4.87	4.88	4.83	4.89	4	4.49	4.9	4.73	4.35	4.46	4.63	4.77	5.46	5.3	4.54	5.14	4.42	4.27	4.5	5.01	5.01	4.85	5.55	4.6	5.12	4.92	4.38	4.63	4.15	4.5	4.64	4.72	3.65	4.48	4.11	4.89	4.74	4.49
ENSG00000117114	1	81306160	81992436	1	p31.1	ADGRL2	ILMN_1665970;ILMN_1697548	4.57	4.69	4.31	4.41	4.78	4.68	4.46	4.78	4.69	4.4	4.68	4.92	4.99	3.85	4.41	4.89	4.71	4.92	4.89	4.67	4.56	5.1	4.89	5.2	4.73	4.81	4.57	4.87	4.73	4.91	4.99	5.02	4.9	4.83	4.65	4.79	4.91	4.96	4.86	4.89	4.77	4.35
ENSG00000137941	1	83865024	83999150	-1	p31.1	TTLL7	ILMN_1702821;ILMN_1848916	4.96	4.84	4.39	4.39	4.61	4.12	4.7	4.56	4.57	4.7	4.56	4.73	4.91	4.83	4.31	4.38	4.32	5.08	5.02	4.75	4.27	4.53	4.33	4.64	4.81	4.79	4.27	4.93	4.09	4.63	4.54	4.54	4.39	4.41	3.94	4.45	4.56	5	4.18	4.84	4.52	4.21
ENSG00000142875	1	84078062	84238498	1	p31.1	PRKACB	ILMN_1690314;ILMN_1759922;ILMN_1771523;ILMN_2278112;ILMN_2374234	5.58	5.44	5.61	5.55	5.47	5.84	5.75	5.35	5.58	5.8	5.13	5.91	5.58	5.23	5.66	5.63	5.5	5.81	5.83	5.29	5.72	5.57	5.49	5.17	5.05	5.73	5.82	5.58	5.72	5.44	5.72	5.35	5.35	5.57	5.77	5.46	5.83	5.53	5.24	5.13	5.29	5.44
ENSG00000203943	1	84298366	84389957	1	p31.1	SAMD13	ILMN_1783131	4.87	5.07	5.28	4.66	5.56	4.17	5.84	5.28	4.41	4.75	5	4.32	4.5	5.53	5.16	4.6	4.8	3.54	4.82	4.56	4.8	5.43	5.41	4.34	4.58	4.47	4.9	5.12	4.96	4.79	4.95	4.9	4.77	4.87	5.04	4.53	4.78	4.64	4.37	4.98	4.77	4.92
ENSG00000137976	1	84398532	84415018	1	p31.1	DNASE2B	ILMN_1760361;ILMN_1789130;ILMN_2275742	4.27	4.29	4.12	4.48	4.31	4.6	3.75	4.65	3.96	4.59	4.4	4.23	4.62	3.9	4.4	4.51	4.14	4.4	4.1	4.05	4.65	4.04	4.34	4.29	4.42	4.26	4.05	4.75	4.22	4.27	4.35	4.11	4.55	4.36	4.67	4.37	4.38	4.19	4.24	4.43	4.54	3.89
ENSG00000117133	1	84479259	84498352	1	p22.3	RPF1	ILMN_1655734	8	8.68	8.43	8.33	8.34	8.05	8.09	7.85	8.96	8.64	7.58	9.27	9.59	7.79	8.19	8.38	8.29	8.92	8.19	7.9	8.29	8.26	8.11	8.11	7.94	7.87	8.77	8.98	9.39	8.79	9.33	8.56	9.06	7.95	8.41	8.68	9.16	8.15	8.15	7.95	7.97	8.13
ENSG00000174021	1	84498325	84506581	-1	p22.3	GNG5	ILMN_1701854	6.38	7.32	7.43	7.8	7.77	6.58	6.51	6.76	7.38	7.41	6.87	5.96	6.8	7.04	7.5	6.18	7.1	7.06	7.95	6.82	7.09	8.27	7.14	7.73	7.59	6.95	7.97	7.03	7.46	8.28	7.06	7.08	7.82	7.34	9.29	7.44	7.35	6.59	6.77	7.79	6.17	7.41
ENSG00000122432	1	84506300	84566194	1	p22.3	SPATA1	ILMN_1685680	3.51	3.56	4.47	4.57	3.96	4.49	3.8	3.98	5.09	4.16	4.88	4.79	4.61	4.43	4.65	4.3	4.41	4.21	3.44	3.04	4.49	4.3	4.24	3.85	4.63	3.86	4.26	4.07	3.97	4.55	3.94	4.13	4.24	4.61	4.47	4.09	5.09	4.52	4.75	4.98	3.66	3.79
ENSG00000117151	1	84549611	84574480	-1	p22.3	CTBS	ILMN_2144573;ILMN_2144574	7.5	7.16	7.03	7.41	7.31	7.53	7.21	7.19	7.59	7.73	6.94	8.12	7.55	7.11	7.15	7.35	7.09	7.35	7.33	7.11	8.04	8.53	7.4	7.57	6.98	8.44	7.25	7.63	8.11	8.49	7.39	6.91	7.29	7.71	9.44	8.13	8.33	7.62	7.88	7.4	7.34	7.46
ENSG00000117155	1	84643707	84690803	-1	p22.3	SSX2IP	ILMN_1720844	5.31	5.39	5.22	5.31	5.19	5.38	4.97	5.12	4.99	4.83	5.04	5.66	5.38	5.8	5.73	5.17	5.14	4.92	5.36	6.24	5.18	5.47	5.51	5.93	5.6	5.59	5.52	5.25	4.71	5.23	5.45	5.61	5.2	4.77	5.35	5.02	4.76	5.25	5.26	5.7	6.11	4.99
ENSG00000171517	1	84811602	84893206	-1	p22.3	LPAR3	ILMN_1709719;ILMN_3243253	4.75	4.76	4.59	4.77	4.49	4.84	5.22	5.12	4.86	4.99	5.23	5.02	4.65	4.67	5.21	4.62	4.78	5.23	5.55	4.63	4.69	4.82	5.22	4.95	5.04	5.28	5.9	5.56	4.79	4.35	4.75	4.73	4.58	6.32	4.51	5.23	5.39	5.13	5.18	6.99	5.22	4.89
ENSG00000153898	1	84925583	84997113	-1	p22.3	MCOLN2	ILMN_1660462	7.17	9.3	8.36	7.81	7.19	7.68	7.63	7.79	7.66	8.37	8.08	6.28	6.32	6.99	9.84	6.33	9.73	6.41	5.31	5.63	5.75	5	5.45	6.23	7.94	7.87	7.35	8.91	7.95	6.33	5.22	5.61	6.6	6.49	9.39	5.25	5.5	6.43	5.46	6.2	10.08	8.36
ENSG00000162643	1	84999147	85133138	1	p22.3	WDR63	ILMN_1653771	5.32	5.19	4.73	5.29	4.9	5.57	4.42	4.38	4.75	4.92	4.87	4.6	4.91	5.07	4.66	4.53	4.82	5.33	4.15	5.14	4.55	5.12	4.86	4.77	5.63	4.77	4.64	5.19	4.58	4.78	4.31	5.32	5.08	4.77	5.23	4.29	4.89	3.86	4.96	5.25	5.66	5.04
ENSG00000055732	1	85018082	85048500	-1	p22.3	MCOLN3	ILMN_1775962;ILMN_2046611	4.96	5.91	6.07	4.94	4.91	5.33	5.16	5.45	5.04	5.35	9.53	5.66	5.02	9.09	5.23	7.31	5.31	8.75	5.31	8.54	8.24	5.75	6.86	6.76	9.39	10.09	5.25	9.76	9.17	5.63	5.87	5.49	5.16	4.48	4.72	4.89	7.89	5.35	7.51	4.36	10.82	8.34
ENSG00000097096	1	85156889	85201016	-1	p22.3	SYDE2	ILMN_1691403	5.54	5.44	5.44	5.41	5.3	5.78	5.4	5.29	5.58	5.23	5.89	5.24	4.69	5.27	4.77	5.29	5.23	5.59	4.62	5.13	5.49	5.99	5.52	4.98	5.27	5.32	5.03	5.71	4.99	5.14	5.29	5.31	5.33	5.15	4.88	5.23	5.61	5.53	5.7	5.33	5.38	4.98
ENSG00000162642	1	85249953	85259672	-1	p22.3	C1orf52	ILMN_1742611	7.36	7.69	7.56	7.42	7.28	7.51	7.49	7	7.51	7.83	8.25	8.9	8.47	7.96	7.93	8.62	7.88	7.96	7.27	8.25	8.45	8.12	8.62	7.31	8.37	8.18	7.92	8.04	7.88	8.04	8.36	7.86	7.55	6.73	7.57	7.99	7.59	7.8	7.86	8.29	8.23	8.66
ENSG00000142867	1	85265776	85276632	-1	p22.3	BCL10	ILMN_1716446	6.71	6.55	6.89	6.8	6.49	6.3	6.76	6.26	7	7.1	6	7.37	6.83	5.58	6.62	6.55	6.5	6.99	5.62	5.65	6.77	6.36	6.05	5.88	5.46	6.11	5.93	6.93	7.23	6.95	7.42	5.97	7.02	6.94	8.34	6.98	7.69	7.43	6.77	6.29	6.09	6.62
ENSG00000153904	1	85318481	85578363	-1	p22.3	DDAH1	ILMN_1668507	4.91	5.55	4.62	4.93	5.15	4.09	4.15	5.26	4.57	4.65	4.5	5.13	4.34	4.38	4.94	4.9	4.44	4.61	4.78	4.45	5.03	4.99	5.41	4.37	4.62	4.45	4.9	4.87	4.58	4.41	4.71	4.96	4.82	3.88	4.96	4.4	4.89	5.33	5.07	6.46	5.02	4.43
ENSG00000142871	1	85580761	85583950	1	p22.3	CCN1	ILMN_2188264	5.22	4.91	4.22	4.92	4.79	4.88	4.3	4.27	4.88	4.81	4.02	4.09	4.43	4.4	3.88	4.95	4.12	4.06	5.04	4.49	4.55	4.82	4.66	3.7	4.35	4.06	4.8	4.68	4.63	3.77	4.51	4.24	4.53	4.65	4.57	4.69	5.02	3.23	4.21	4.12	4.83	4.07
ENSG00000117174	1	85649417	85708433	-1	p22.3	ZNHIT6	ILMN_1668540;ILMN_3235065	8	7.6	7.82	7.37	7.6	7.95	8.23	7.74	7.61	7.63	7.41	8.15	7.9	7.64	7.68	8.02	7.55	8.2	7.83	8.47	8.16	7.9	8.1	7.9	7.95	7.59	7.67	7.49	7.74	8.23	7.52	7.31	7.38	7.52	7.27	7.3	7.98	8.38	8.31	8.03	8.61	8.21
ENSG00000171502	1	85729233	86156943	-1	p22.3	COL24A1	ILMN_1810996	6.59	6.22	5.78	4.93	5.35	5.39	5.55	4.98	5.28	4.87	5.36	6.95	5.46	5.31	5.57	4.98	5.46	5.02	4.46	4.93	7.23	4.29	4.59	5.15	5.16	5.29	5.53	4.9	5.15	5.14	4.59	6.4	5.63	6.1	4.79	5.07	5.25	5.56	5.42	4.52	5.87	5.37
ENSG00000122417	1	86346824	86396342	-1	p22.3	ODF2L	ILMN_1702073;ILMN_1800517;ILMN_1886847;ILMN_2325028	5.31	5.55	5.8	5.43	5.4	5.81	5.43	6.02	5.63	5.76	6.93	5.09	5.01	5.91	6.14	5.3	6.01	5.68	5.1	6.59	6.67	5.3	5.37	5.44	5.94	6.01	5.68	6.48	6.28	5.39	5.65	5.78	5.51	5.1	5.19	5.48	5.37	5.34	5.56	5.59	6.72	6.2
ENSG00000137975	1	86424171	86456553	1	p22.3	CLCA2	ILMN_1803236	3.91	4.28	3.19	4.63	4.49	3.92	4.04	4.35	3.85	5.18	3.37	3.52	3.31	4.1	2.82	4.18	4.2	3.26	4.02	4.48	4.24	4.29	3.8	3.64	3.27	3.1	4.52	5.55	3.54	4.09	3.9	4.3	4.68	4.22	3.99	4.39	4.48	3.73	4.03	4.3	3.12	3.79
ENSG00000016490	1	86468368	86500259	1	p22.3	CLCA1	ILMN_1797219	5.09	5.42	5.34	5.03	4.99	4.59	5.16	5.34	5.38	4.11	5.01	5.06	4.45	4.91	5.38	4.87	4.67	4.51	5.04	5.2	4.92	4.84	4.84	5.62	5.15	4.32	4.28	4.9	5.07	4.69	4.66	5.05	5.12	4.36	4.01	4.97	4.76	4.82	5.39	4.83	4.54	4.88
ENSG00000097033	1	86704570	86748184	1	p22.3	SH3GLB1	ILMN_1766045	8.68	8.86	8.23	8.72	8.38	8.63	8.52	8.59	8.99	8.46	8.11	9.06	8.38	8.41	9.03	8.67	9.07	8.51	8.98	8.61	8.59	8.91	8.43	8.88	8.44	9.32	8.66	8.87	8.86	9.53	8.83	8.13	8.32	9.35	10.53	8.56	8.38	9.74	8.56	8.96	8.71	8.64
ENSG00000183291	1	86862445	86914424	-1	p22.3	SELENOF	ILMN_2407082	9.88	10.65	10.39	10.05	9.96	10.53	9.96	10.06	10.05	10.49	9.88	8.57	9.54	10.08	10.02	10.05	10.37	10.01	9.72	10.32	10.11	9.91	10.56	10.24	10.08	10.14	10.65	10.76	9.81	9.46	9.74	10.29	9.14	8.96	9.98	10.19	9.73	9.09	10.39	10.36	9.98	10.59
ENSG00000153936	1	86914635	87109982	1	p22.3	HS2ST1	ILMN_1738987	6.32	6.02	6.22	6.16	6.27	6.36	6.1	6.32	6.44	6.48	6.43	5.91	6.36	6.48	6.35	6.53	6.58	6.22	5.63	6.44	6.85	6.08	6.62	6.4	5.78	5.82	6.51	6.4	6.24	5.73	6.3	6.42	5.99	5.52	5.87	6.48	6.02	5.61	6.52	6.4	6.24	6.02
ENSG00000143013	1	87328880	87348923	1	p22.3	LMO4	ILMN_1703487;ILMN_2117171	7.69	8.21	7.88	8.22	7.99	8.18	7.64	8.01	8.27	8.76	7.12	8.71	8.39	8.1	8.74	8.38	8.79	7.01	7.63	8.43	7.71	7.93	7.08	6.75	8.76	6.8	6.64	7.12	6.34	9.88	8.11	10.21	7.95	8.65	9.91	8.76	6.7	9.46	7.92	7.74	7.97	7.44
ENSG00000065243	1	88684222	88836255	1	p22.2	PKN2	ILMN_1706825	7.05	5.56	6.32	5.96	5.91	6.11	5.6	6.17	5.63	5.89	6.49	6.75	7.08	6.74	6.34	6.74	6.48	6.3	5.77	6.35	6.76	6.67	6.94	6.27	5.48	6.3	6.26	6.17	6.21	6.94	6.5	6.74	6.22	6	6.22	6.9	6.76	6.84	7.15	6.25	6.07	5.93
ENSG00000137947	1	88852633	88891944	-1	p22.2	GTF2B	ILMN_1737857	8.81	8.05	8.13	8.61	8.71	8.38	8.74	8.61	9.44	8.95	6.85	9.94	9.43	7.56	8.39	8.48	8.48	9	8.88	7.56	7.83	8.25	7.81	8.24	8.29	8.65	7.4	7.88	9.43	8.72	9.95	8.28	9.18	8.61	9.19	8.54	9.67	9.68	8.42	8.39	8	8.29
ENSG00000137944	1	88935773	88992953	-1	p22.2	KYAT3	ILMN_1778371	7.71	8.27	8.1	7.86	7.92	8.37	8.3	8.17	7.79	8.13	8.26	7.01	6.98	8.19	7.57	8.09	8.12	8.15	7.13	8.26	8.73	7.57	8.17	7.68	7.95	8.29	8.63	8.75	8.27	7.15	8.04	7.4	7.63	6.84	7.52	8.16	7.59	7.44	8.16	7.74	8.24	8.13
ENSG00000213516	1	88979456	88992960	-1	p22.2	RBMXL1	ILMN_1763408;ILMN_2130003	5.71	5.41	5.33	5.26	5.34	5.38	5.64	5.35	5.3	5.3	5.19	5.76	5.84	5.4	4.91	5.37	5.43	5.19	4.74	5.33	5.71	5.85	5.4	5.63	4.94	5.38	5.3	4.84	5.6	5.7	5.36	4.99	4.92	4.78	5.5	5.41	5.97	5.8	5.73	5.51	5.23	5.37
ENSG00000117226	1	89006679	89022894	-1	p22.2	GBP3	ILMN_1725314	5.62	5.77	5.92	5.9	5.87	6.16	6.14	5.99	5.84	6.05	5.67	5.74	5.1	5.64	5.63	4.92	6.1	5.76	4.06	5.78	5.12	4.95	5.17	4.67	4.99	4.82	5.13	5.4	5.2	5.41	4.95	4.75	4.57	5.06	5.39	4.91	5.27	5.09	5.33	5.59	6.5	5.73
ENSG00000117228	1	89052319	89065230	-1	p22.2	GBP1	ILMN_1701114;ILMN_2148785	7.8	8.64	7.66	8.09	7.75	8.37	8.24	8.06	7.34	7.54	6.93	5.78	7.33	7.78	9.37	7.6	8.19	8.09	6.36	7.77	7.46	6.22	7.55	7.43	8.48	7.01	7.88	8.23	7.67	7.69	7.02	5.88	6.67	7.89	8.09	5.72	8.49	6.31	7.07	7.77	8.82	8.43
ENSG00000162645	1	89106132	89150456	-1	p22.2	GBP2	ILMN_1690137;ILMN_1774077	8.43	8.21	7.52	7.82	8.27	8.78	8.7	8.21	7.7	7.91	7.01	7.59	8.1	8	8.42	7.65	8.35	8.52	6.15	7.59	7.28	7.13	7.36	7.41	6.87	8.55	7.01	6.89	8.11	8.16	8.05	6.83	7.02	7.98	8.81	6.51	8.67	7.79	7.36	7.43	8.07	8.04
ENSG00000213512	1	89131742	89176009	-1	p22.2	GBP7	ILMN_2052172	4.98	4.31	4.41	3.86	4.66	3.56	4.35	4	4.17	4.77	4.51	4.48	3.96	4.05	4.66	5.09	4.64	4.9	4.62	4.78	4.85	4.91	5.03	4.28	3.68	5.15	4.19	4.46	4.59	4.55	4.29	4.43	4.68	4.49	4.44	4.82	5.02	4.53	4.59	4.88	3.9	4.68
ENSG00000162654	1	89181144	89198942	-1	p22.2	GBP4	ILMN_1771385	9.16	9.83	9	8.77	8.85	9.07	9.6	9.09	8.94	8.69	6.52	6.23	8.55	8.08	9.95	8.62	8.75	9.51	7.18	7.66	6.54	5.7	7.65	8.69	8.64	6.91	8.25	6.62	8.18	9.02	7.33	5.92	6.18	8.39	8.51	5.55	9.05	7.23	6.79	7.25	8.48	8.4
ENSG00000154451	1	89258950	89272804	-1	p22.2	GBP5	ILMN_2114568	10.37	10.63	8.72	8.92	8.87	9.96	10.34	9.77	9.55	9.46	6.74	6.68	9.48	9.23	10.61	8.06	9.86	8.94	7.81	7.28	7.49	5.84	5.7	8.71	7.97	8.69	8.06	7.1	8.99	9.04	8.31	6.34	6.37	8.78	9.48	5.52	11.21	7.42	7.83	6.68	8.85	9.34
ENSG00000183347	1	89364058	89386461	1	p22.2	GBP6	ILMN_1756953	4.55	4.8	4.38	4.07	5.19	5.2	4.25	4.48	3.69	5.02	5.29	4.98	5.18	4.88	4.54	4.51	4.47	4.66	4.77	4.76	4.84	4.47	4.51	4.47	4.88	4.47	4.01	4.59	4.45	4.37	3.93	4.71	4.6	4.48	5.13	4.9	4.81	4.59	5.1	4.92	4.65	5
ENSG00000197147	1	89524836	89597864	1	p22.2	LRRC8B	ILMN_1712128;ILMN_1838313	6.64	5.74	5.98	6.11	6.28	6.18	6.18	6.21	6.52	6.24	6.37	7.5	6.68	6.38	5.65	7.13	6.01	6.27	5.53	6.54	6.44	6.08	6.77	6.5	6.21	6.54	5.2	6.42	6.04	6.49	6.42	6.45	6.04	6.08	6.94	6.21	6.91	7.41	6.29	6.27	6	6.34
ENSG00000171488	1	89633072	89769903	1	p22.2	LRRC8C	ILMN_1900471;ILMN_2094396	6.99	6.49	6.14	6.03	6.2	6.57	6.76	6.55	6.86	6.91	6.36	6.75	6.87	6.24	5.93	6.81	6.4	6.79	5.68	6.31	5.9	5.71	6.54	5.98	6.26	6.84	5.59	6.15	6.57	6.37	6.43	6.17	6.66	7.1	7.21	6.44	6.71	8.11	7.31	6.12	6.58	6.35
ENSG00000171492	1	89821014	89936611	1	p22.2	LRRC8D	ILMN_1763409	8.11	7.22	7.26	6.88	6.95	7.76	7.94	7.76	6.85	6.71	7.05	5.77	7.41	8.66	6.81	6.9	6.83	6.81	6.29	8.11	7.29	6.89	7.51	7.15	7.97	8.02	7.53	7.36	7.36	7.36	6.14	7.18	7.11	6.32	7.7	6.6	6.42	6.48	7.94	6.81	8.66	8.36
ENSG00000162664	1	89995110	90035533	1	p22.2	ZNF326	ILMN_1662021;ILMN_1669440;ILMN_1753950	5.15	4.96	5.32	4.95	4.84	5.47	5.41	5.06	5.55	5.32	5.17	6.15	6.02	5.23	4.97	5.6	5.3	5.56	5.7	5.38	5.42	6.03	5.61	5.11	5.38	5.34	5.15	5.28	5.9	6.11	5.7	5.31	6.11	5.79	5.81	5.66	6.12	5.71	5.33	5.43	5.14	5.17
ENSG00000143032	1	90711539	90717302	-1	p22.2	BARHL2	ILMN_1706493	4.1	4.27	4.44	4.93	4.44	4.93	4.35	4.63	4.57	4.04	3.98	4.24	4.48	3.63	4.7	4.38	4.93	5.05	4.2	4.66	4.42	4.56	4.86	4.75	4.21	4.69	4.28	4.21	4.37	5.27	3.89	4.69	4.29	4.33	4.55	4.7	5.12	4.74	4.79	4.11	4.86	4.88
ENSG00000122482	1	90915298	91022272	-1	p22.2	ZNF644	ILMN_1657665;ILMN_1671048;ILMN_1730118	6.02	5.94	5.73	5.81	5.91	6.49	6.13	5.84	5.65	5.86	6.16	7.88	6.93	6.14	6	6.18	5.9	6.31	5.65	5.76	6.07	6.57	6.24	5.91	5.76	6.02	5.99	5.77	6.2	6.81	6.52	6.15	5.92	6.22	6.23	5.67	6.82	7.48	6.56	5.77	6.15	6.08
ENSG00000162669	1	91260766	91404856	-1	p22.2	HFM1	ILMN_1747285;ILMN_1796572	5.04	4.65	4.57	4.9	4.78	4.84	4.95	4.97	5	4.77	4.43	4.81	4.77	4.76	4.5	5.24	4.77	4.13	4.53	4.92	4.39	4.38	4.7	4.61	4.52	4.63	4.29	4.39	5.21	4.54	4.77	4.64	4.46	4.83	4.48	4.2	4.85	5.1	4.65	4.65	4.9	4.84
ENSG00000097046	1	91500851	91525764	1	p22.1	CDC7	ILMN_1741801	6.77	6.23	6.51	5.96	5.87	6.56	6.28	6.11	6.48	6.74	6.3	5.84	6.53	6.45	6.61	5.83	6.29	6.18	6.44	5.94	5.57	5.85	5.95	5.94	7	6.29	6.67	6.31	6.44	6.58	6.05	6.68	6.93	5.61	6.37	6.49	6.31	7.34	6.8	6.9	6.79	6.36
ENSG00000069702	1	91680343	91906335	-1	p22.1	TGFBR3	ILMN_1784287	10.46	10.51	9.1	9.22	8.59	10.07	9.43	10.29	9.9	9.9	6.44	7.8	8.22	7.08	11.45	8.24	11.37	7.54	6.53	6.4	6.08	7.04	6.29	8.04	5.72	5.8	6.72	4.99	6.12	9.3	6.88	8.29	6.89	6.66	7.83	6.27	6.71	10.38	6.96	7.3	6.44	8.25
ENSG00000137948	1	91949371	92014426	1	p22.1	BRDT	ILMN_1667928;ILMN_1750821;ILMN_2247703	4.46	4.1	4.04	3.31	4.65	4.41	4.29	3.71	3.87	4.05	3.84	4	4.04	4.06	3.91	4.48	4.61	3.84	4.35	3.76	3.76	4.13	4.06	4.21	4.41	4.23	4.15	4.19	3.84	3.91	4.33	3.92	3.87	4.11	4.56	3.85	3.51	3.92	4.11	3.97	4.05	4.22
ENSG00000172031	1	92029985	92063538	1	p22.1	EPHX4	ILMN_1719498	6.17	6.14	5.81	5.69	5.45	5.37	5.19	5.2	5.88	5.72	5.59	5.86	6.04	5.1	5.9	5.31	5.71	5.24	6.73	4.84	5.02	5.11	5.55	5.51	4.86	4.97	5.47	5.09	5.05	5.38	5.54	7.09	4.91	5.52	5.41	7.25	5.31	5.72	5.97	5.25	5.12	5.05
ENSG00000230667	1	92074533	92075441	-1	p22.1	SETSIP	ILMN_1702585	5.55	5.2	5.39	5.66	5.35	5.61	5.34	5.1	5.39	5.89	5.75	5.26	5.24	4.82	5.68	5.91	5.87	5.12	6.11	5.4	4.9	5.43	5.46	5.38	4.7	5.5	5.31	5.16	5.45	6.29	5.4	5.69	5.87	6.36	6.02	5.3	5.47	5.92	5.59	5.94	5.36	5.57
ENSG00000189195	1	92080305	92184725	1	p22.1	BTBD8	ILMN_1793435;ILMN_1796773;ILMN_2049900	4.53	4.57	4.79	4.25	4.66	4.59	4.85	4.5	4.89	4.38	4.4	4.44	4.65	5.09	4.22	4.49	4.48	4.84	4.79	4.74	4.72	4.68	4.91	4.71	5.21	4.85	4.48	4.77	5.07	4.82	4.68	4.81	4.78	4.28	4.29	4.79	4.78	4.55	4.8	4.77	4.75	4.82
ENSG00000203910	1	92217915	92245813	1	p22.1	C1orf146	ILMN_1699205;ILMN_2083742	4.74	4.68	4.51	4.7	4.08	4.64	4.49	4.13	4.74	4.68	4.67	5.13	5.05	4.76	4.43	4.58	4.34	4.62	4.57	4.85	4.76	4.58	4.7	4.35	4.78	4.12	4.38	4.37	4.42	4.39	4.58	4.89	4.79	4.49	4.6	4.46	5.16	5.11	4.78	4.63	4.46	4.94
ENSG00000174842	1	92246402	92298987	-1	p22.1	GLMN	ILMN_1739397;ILMN_1749448	5.28	5.82	5.31	5.35	5.26	5.12	5.49	5.27	5.78	5.78	6.11	5.55	5.31	5.84	6.03	5.99	5.75	5.73	6.18	5.6	5.72	5.31	6.09	5.88	5.96	5.86	5.81	5.04	5.63	5.62	5.81	5.8	5.97	5.17	5.71	5.96	5.57	5.95	5.68	6.07	5.64	5.63
ENSG00000122484	1	92299059	92402056	1	p22.1	RPAP2	ILMN_1657754	6.9	6.44	6.5	6.58	6.6	6.91	7.01	6.99	6.28	6.39	7.01	4.93	6.12	6.82	6.74	6.79	6.79	7.27	6.02	7.1	6.98	7.08	7.13	6.52	7.05	6.51	6.98	7.27	7.07	6.03	6.7	7.19	7.05	5.77	5.63	7.61	7.02	6.53	7.58	6.9	7.1	7.17
ENSG00000162676	1	92473043	92486925	-1	p22.1	GFI1	ILMN_1690420	7.66	8.01	7.21	7.28	7.34	7.83	7.82	7.82	7.81	7.99	7.42	8.75	8.15	6.7	9.41	6.63	9.41	6.85	6.8	6.23	5.73	8.58	7.27	6.38	5.83	8.3	7.97	5.61	7.88	8.33	6.7	7.43	7.74	7.69	7.99	7.16	6.59	7.04	7.47	6.48	6.45	6.51
ENSG00000067208	1	92508696	92792404	-1	p22.1	EVI5	ILMN_1746314	10.28	9.1	9.27	9.09	8.85	9.17	8.81	9.3	8.82	8.89	10.03	10.34	8.59	8.98	10.1	10.02	9.4	8.85	9.01	8.32	9.13	7.69	8.36	8.79	9.45	9.16	8.1	8.43	8.45	8.4	9.06	8.17	8.04	8.49	8.42	8.6	8.42	9.87	9.26	8.85	8.85	8.61
ENSG00000122406	1	92832013	92841924	1	p22.1	RPL5	ILMN_1774973;ILMN_2087080	9.86	9.94	9.95	9.73	10.11	10.03	9.9	9.87	9.9	9.99	9.55	10.54	10.62	9.95	9.58	10.28	9.6	10.4	10.34	9.91	9.96	10.46	10.25	9.84	9.74	10.39	9.43	9.61	10.51	9.44	11.03	10.21	10.68	10	8.59	10.01	10.23	10.38	10.32	9.7	9.87	9.5
ENSG00000154511	1	92832737	92961522	-1	p22.1	DIPK1A	ILMN_1682577;ILMN_3307791	6.05	6.06	6.21	5.8	5.94	6.63	6.37	5.97	6.17	6.07	5.52	6.6	6.26	5.87	5.99	6.15	6.04	6.52	5.97	5.92	6	5.55	6.21	5.73	6.11	5.98	6.48	5.82	5.82	5.02	6.34	5.88	5.6	6.46	6.1	5.61	6.05	6.34	6.37	6.71	6.56	6.22
ENSG00000117500	1	93149742	93180516	-1	p22.1	TMED5	ILMN_1803279	8.61	8.5	8.12	8.39	7.99	8.9	8.72	8.69	8.44	8.76	8.07	8.76	8.64	8.6	8.86	8.7	8.74	8.63	7.83	8.25	8.7	9.01	8.72	8.05	8.1	9.14	7.92	8.52	8.51	9.27	8.86	8.1	8.24	8.46	10.18	8.45	9.67	9.9	8.42	9.19	9.06	9.03
ENSG00000122483	1	93179919	93278730	1	p22.1	CCDC18	ILMN_1804953;ILMN_2077406	5.4	5.78	5.64	5.6	5.67	5.5	5.61	5.6	5.07	5.62	5.85	5.38	5.73	5.87	5.52	6.13	5.59	5.74	5.62	5.81	5.96	5.59	5.68	5.52	5.4	5.76	5.53	5.73	5.55	5.68	5.81	5.76	5.4	5.67	4.71	5.78	5.45	6.02	5.82	5.82	5.75	5.52
ENSG00000117505	1	93345907	93369493	1	p22.1	DR1	ILMN_1759983	8.48	7.94	7.71	7.46	7.68	8.25	8.42	8.14	7.91	7.85	7.06	8.02	8.81	7.6	8.17	8.3	8.48	8.08	7.77	7.95	7.9	7.74	7.59	7.03	7.81	8.17	7.61	8.39	8.65	8.47	7.86	7.22	7.2	8.24	8.07	8.14	8.25	8.49	8.61	7.69	8.76	8.34
ENSG00000137942	1	93448131	93554661	1	p22.1	FNBP1L	ILMN_1754600;ILMN_1809895	4.78	4.43	5.03	4.57	4.5	4.68	5.04	4.71	4.79	4.9	4.32	4.95	5.13	4.63	4.78	3.94	3.98	4.38	4.32	5.09	4.43	4.14	4.83	5.11	5.16	4.2	4.76	4.26	4.53	5.01	4.82	4.76	5.02	4.86	4.48	4.76	4.48	4.7	4.6	5.24	4.65	4.4
ENSG00000137936	1	93561741	93847150	-1	p22.1	BCAR3	ILMN_1763638;ILMN_3203196;ILMN_3275206	4.65	4.53	4.86	4.81	5.07	4.59	4.59	4.67	4.76	4.93	4.78	4.61	4.31	4.49	4.65	4.77	4.57	4.38	4.78	4.87	4.7	4.52	5.15	4.5	4.72	5.24	4.82	4.57	4.67	4.8	4.53	5.04	4.52	4.66	4.45	4.83	4.43	4.74	5.34	4.73	4.84	4.82
ENSG00000067334	1	93866284	93879918	-1	p22.1	DNTTIP2	ILMN_1708345	5.16	6.04	5.62	5.41	5.67	5.37	5.25	5.29	5.86	5.8	5.06	5.95	6.41	5.53	5.79	5.33	5.73	5.86	5.65	5.58	5.71	6.02	5.63	5.3	3.85	5.2	5.95	5.61	5.98	5.52	6.43	6.07	5.39	5.06	5.78	5.95	5.66	6.04	5.63	5.37	5.17	5.31
ENSG00000023909	1	93885199	93909456	-1	p22.1	GCLM	ILMN_1788547;ILMN_2225974	7.47	7.52	7.23	7.16	6.7	7.35	7.06	7.17	6.82	7.18	7.44	7.93	6.41	7.1	7.59	7.28	7.32	6.65	7.03	6.78	7.39	6.6	6.57	6.88	7.52	7.38	7.17	6.79	7.23	7.72	6.99	7.14	6.73	6.64	7.44	7.14	6.99	7.24	7.21	7.22	7.54	7.22
ENSG00000198691	1	93992834	94121148	-1	p22.1	ABCA4	ILMN_1794965	4.63	4.36	4.68	4.23	4.15	4.82	4.1	4.93	5.03	4.54	4.57	4.87	5.13	5.07	4.58	4.67	5.06	4.81	5.05	5.07	4.37	4.48	4.42	5.13	4.61	4.85	4.24	5.07	4.06	4.97	4.58	4.82	4.84	4.5	4.4	4.72	4.82	4.38	4.74	4.36	3.47	4.47
ENSG00000137962	1	94148988	94275068	-1	p22.1	ARHGAP29	ILMN_1751474	4.01	4.67	4.32	4.6	4.17	4.88	4.3	4.28	4.66	3.99	4.9	4.31	3.92	4.14	3.98	4.38	4.21	3.94	4.71	3.9	4.12	4.39	4.03	3.26	4.7	4.83	4.03	4.62	4.22	4.38	4.38	4.47	4.83	4.36	4.28	3.17	4.6	4.44	3.68	3.8	4.89	3.96
ENSG00000117528	1	94418389	94518666	1	p21.3	ABCD3	ILMN_1674032	6.23	6.13	6.12	5.93	5.84	6.5	6.58	6.11	6	5.86	6.27	6.48	6.36	6.35	6.58	6.27	6.34	6.27	5.72	6.26	6.26	6.23	6.42	6.35	6.65	5.85	6.11	5.8	5.98	5.96	6.04	6.21	6.15	5.96	5.45	6.31	5.74	6.25	6.75	6.63	6.85	6.29
ENSG00000117525	1	94529173	94541759	-1	p21.3	F3	ILMN_1797009	5.58	5.08	5.24	4.95	4.52	5.74	5.01	5.79	5.12	5.07	5.24	5.48	4.72	5.98	5.39	4.94	5.04	5.34	5.65	5.54	5.1	4.81	5.17	5.59	5.36	5.04	5.48	5.49	5.46	4.95	5.31	4.89	5.48	5.23	5.42	5.5	5.3	4.98	5.27	5.32	5.15	5.15
ENSG00000143036	1	94820342	94895246	1	p21.3	SLC44A3	ILMN_1658498	5.51	5.36	5.08	5.11	5.11	5.31	5.23	5.82	5.02	5.45	5.76	5.4	4.44	5.66	5.56	5.51	5.2	5.19	4.65	4.92	4.04	4.49	5.28	5.99	5.9	6.81	5.07	5.07	6.16	4.29	4.66	7.35	4.07	5.05	4.32	4.15	4.61	5.12	5.41	4.71	5.11	4.73
ENSG00000117519	1	94896949	94927223	-1	p21.3	CNN3	ILMN_1782439	6.18	6.06	5.87	5.36	6.08	6.12	6.18	5.91	5.96	5.92	5.05	5.49	6.74	5.19	5.27	5	4.88	5.11	4.09	4.5	4.46	5.61	4.82	4.2	4.71	4.89	5.19	5.34	5.39	5.42	4.97	4.9	5.16	4.91	4.56	4.94	5.51	4.58	5.14	5.08	4.63	4.97
ENSG00000172339	1	94974405	95072951	-1	p21.3	ALG14	ILMN_1743635;ILMN_2191822	5.41	4.98	5.49	5.49	5.52	4.92	5.37	5.28	5.62	5.4	4.77	4.53	5.09	5.61	5.75	5.25	5.49	5.28	5.68	5.4	5.86	5.42	5.47	5.92	6.11	5.29	5.66	5.3	4.76	5.17	5.22	5.33	5.16	5.12	5.34	5.13	5.25	4.69	4.74	6.18	5.48	5.84
ENSG00000152078	1	95117355	95197607	1	p21.3	TLCD4	ILMN_1782429	4.06	4	2.68	4.64	3.04	4.13	3.63	4.14	5.04	4.32	3.38	3.87	4.56	3.98	4.59	3.4	3.58	4.26	4.15	4.17	3.32	4.81	4.04	3.69	3.61	4.11	4.59	3.69	4.57	5.48	3.84	4.88	4.55	3.99	3.92	3.89	4.38	4.58	4.34	3.75	4.28	3.7
ENSG00000117569	1	96721665	96823738	1	p21.3	PTBP2	ILMN_2142979	6.96	6.81	6.21	6.24	5.92	6.68	7.05	7.02	6.59	6.61	7.2	8.69	9.05	7.22	7.21	7.88	6.98	7.61	6.77	6.41	7.46	8.24	7.52	6.19	6.35	7.41	6.82	6.58	6.97	7.95	7.37	7.75	7.29	6.83	7.68	7.29	7.37	8.15	7.97	6.77	6.34	6.66
ENSG00000188641	1	97077743	97995000	-1	p21.3	DPYD	ILMN_1795715	6.97	7.17	7.09	6.01	6.59	7.62	7.18	7.12	6.78	7	6.28	5.04	7.03	7.62	6.5	6.53	6.61	7.45	6.59	7.93	6.22	7.38	8.79	7.51	7.09	7.24	8.41	7.17	6.38	5.78	6.63	7.29	6.22	5.47	6.65	7.43	7.48	6.88	7.48	7.49	8.56	6.78
ENSG00000162627	1	98661701	98760500	1	p21.3	SNX7	ILMN_1685077;ILMN_1797413;ILMN_2290686;ILMN_2400613	3.82	4.44	4.37	4.26	4.51	4.71	4.12	4.88	4.17	4.63	4.23	4.4	4.57	4.27	4.62	4.28	4.45	4.32	3.89	4.13	4.39	4.2	4.16	4.4	4.49	4.23	4.25	4.4	4.4	4.75	4.48	4.65	4.2	4.46	4.25	4.46	4.43	4.64	4.21	4.8	4.41	4.21
ENSG00000117598	1	98890245	99005032	-1	p21.3	PLPPR5	ILMN_1705187;ILMN_2361742	4.14	4.37	3.32	4.38	4.25	3.85	4.41	4.66	4.58	4.36	4.22	4.99	4.5	4.64	4.47	4.31	4.77	4.2	4.6	4.76	4.6	4.61	4.31	4.48	4.55	4.8	4.49	4.79	4.54	4.66	4.34	4.54	4.64	4.77	4.4	4.23	4.19	4.32	4.21	4	4.29	4.18
ENSG00000117600	1	99263953	99309590	1	p21.3	PLPPR4	ILMN_1662482;ILMN_2172497	4.7	4.27	4.7	3.9	4.6	4.63	4.91	4.28	4.62	4.53	4.49	3.95	4.51	4.41	4.06	5.05	4.2	4.59	4.55	4.24	4.3	4.26	4.77	4.71	4.58	4.15	4.42	5.02	4.15	4.19	4.58	4.49	4.37	5.02	4.71	4.58	4.08	4.42	4.28	4.41	4.3	4.37
ENSG00000099260	1	99646113	99694541	1	p21.2	PALMD	ILMN_3307906	5.46	4.66	4.86	4.6	5.15	5.03	4.6	4.57	4.84	4.96	5.78	4.89	4.71	5.19	4.64	5.43	5.21	4.63	4.65	5	5.07	5.43	4.9	4.75	4.74	4.68	4.79	4.67	4.83	4.97	4.91	4.84	4.38	5.05	4.82	5.07	4.55	4.77	4.33	4.79	5.32	4.19
ENSG00000156869	1	99708632	99766631	-1	p21.2	FRRS1	ILMN_1735488;ILMN_2214734	6.16	6.04	5.89	5.63	5.94	5.29	5.64	5.3	5.45	5.3	5.21	5.8	5.78	5.13	5.65	5.54	5.68	5.56	5.88	5.4	5.27	5	5.16	5.37	5.57	5.68	5.4	6.04	5.68	5.9	5.97	5.58	5.72	5.72	5.78	5.28	5.44	5.99	5.73	5.52	5.32	5.17
ENSG00000162688	1	99850361	99924023	1	p21.2	AGL	ILMN_1664006;ILMN_1680343;ILMN_1717468;ILMN_2274377;ILMN_2277492;ILMN_2371825	5.75	5.57	5.58	5.48	5.66	5.82	5.7	5.8	5.68	5.32	5.82	5.57	5.3	5.81	5.73	5.77	5.59	5.69	5.24	5.92	5.51	5.61	5.59	5.48	5.61	5.34	5.78	5.47	5.48	5.73	5.67	5.33	5.39	5.6	5.11	5.53	5.51	5.31	5.75	5.75	6.12	5.74
ENSG00000117620	1	99969351	100035634	1	p21.2	SLC35A3	ILMN_1653429	7.59	7.4	7.36	7.4	7.35	7.82	7.83	7.81	7.51	7.63	7.99	8.37	8.45	7.71	7.79	8.2	7.99	8.29	8.19	7.48	7.82	7.76	7.79	7.53	7.31	8.15	6.96	8.08	7.93	8.77	8.05	7.51	7.73	7.94	7.94	7.56	8.04	9	7.93	7.29	8.3	7.37
ENSG00000156876	1	100083563	100132955	-1	p21.2	SASS6	ILMN_1680662;ILMN_2089458	5.41	5.72	5.46	5.58	5.1	5.95	5.49	5.74	5.3	5.71	5.44	5.77	5.68	5.46	5.44	5.61	5.68	5.75	5.93	5.62	5.34	5.65	5.73	5.46	5.43	5.66	5.57	5.58	5.61	6.07	5.46	5.43	5.62	5.94	5.89	5.5	5.42	6.06	5.93	5.8	5.68	5.87
ENSG00000122435	1	100133150	100150498	1	p21.2	TRMT13	ILMN_1659786	7.24	7.29	6.83	6.28	6.61	7.44	7.59	7.28	6.26	6.49	6.26	6.59	5.65	7.05	6.7	6.78	6.7	7	4.54	7.1	6.75	5.81	7.34	6.08	7.31	6.92	7.49	7.38	6.03	5.97	6.06	6.62	5.51	5.16	5.2	5.97	6.03	6.29	6.67	7.17	8.15	7.58
ENSG00000122477	1	100148449	100178273	-1	p21.2	LRRC39	ILMN_1719309	4.96	5.09	5.03	5.01	5.03	5.6	5.23	4.57	4.43	4.89	4.99	5.69	5.46	4.74	4.87	5.61	4.86	4.63	5.62	5.07	5.61	4.46	5.39	5.16	5.22	5.36	4.89	4.97	5.33	4.94	5.28	5.05	4.69	5.01	4.6	5.13	5.12	5.25	5.65	5.08	5.36	4.18
ENSG00000137992	1	100186919	100249834	-1	p21.2	DBT	ILMN_1714990;ILMN_1887403	6.07	6.43	6.68	6.6	6.42	6.36	6.51	6.07	6.25	6.46	6.96	5.97	5.94	6.73	6.36	6.57	6.37	6.62	5.96	7.28	6.46	6.18	6.67	6.72	7.29	6.58	6.72	6.84	6.52	6.18	6.15	6.55	6.43	6.23	5.9	6.16	6.26	5.91	6.52	7.06	6.95	6.9
ENSG00000137996	1	100266207	100292769	1	p21.2	RTCA	ILMN_1808305;ILMN_2059294	6.91	8.03	7.74	7.51	7.56	7.56	7.42	7.26	7.59	8.01	6.98	6.69	7.62	7.25	6.97	7.25	7.26	7.13	7.33	7.03	8.36	6.56	7.29	7.08	7.17	7.3	7.08	7.93	7.57	7.32	7.39	6.71	7.22	7.56	8.22	6.95	7.58	8	7.16	7.63	7.41	7.66
ENSG00000079335	1	100345001	100520277	1	p21.2	CDC14A	ILMN_1655983;ILMN_1739164;ILMN_1774557;ILMN_1774930;ILMN_2244653;ILMN_2324537	5.92	5.85	5.95	5.85	5.67	6	6.05	6	5.79	5.92	7.04	7.81	7.3	6.59	5.42	7.03	5.63	7	6.13	6.53	6.88	6.07	6.78	6.19	6.28	6.99	5.96	6.78	6.31	6.46	7	6.6	6.06	5.62	6.11	6.46	7.09	7.27	6.79	6.61	6.26	5.98
ENSG00000181656	1	100538139	100542021	1	p21.2	GPR88	ILMN_1812946	4.86	4.32	3.89	5.09	4.75	4.2	4.65	5.12	4.55	4.68	4.59	5.02	4.4	4.17	5.07	4.54	4.15	4.13	4.82	4.26	4.72	4.45	4.77	4.42	4.02	4.97	4.58	3.94	3.8	4.88	4.68	4.53	4.3	3.58	4.73	4.99	4.57	4.71	4.6	4.2	4.26	4.81
ENSG00000162692	1	100719742	100739045	1	p21.2	VCAM1	ILMN_1766955;ILMN_2307903;ILMN_2325763	4.76	4.91	4.84	5.07	5.03	5.09	4.87	4.83	5.2	4.96	4.75	4.79	5.07	4.58	5.52	4.75	5.85	5.01	4.61	4.59	4.43	4.75	4.88	4.88	4.82	4.93	4.93	4.68	4.76	4.59	4.74	4.71	4.55	4.75	4.77	4.47	4.47	5.29	4.54	4.68	4.81	4.5
ENSG00000162694	1	100872372	100895179	-1	p21.2	EXTL2	ILMN_1797950;ILMN_2388425	5.51	5.27	5.08	5.18	5.32	5.62	5.51	5.15	5.06	5.39	5.51	4.82	4.69	5.88	5.44	5.31	5.36	5.49	5.09	6.39	5.52	6.04	5.76	5.44	5.45	5.61	6.06	5.63	5.92	5.2	5.42	5.69	5.29	5.05	4.93	6.2	5.27	5.65	5.8	6.3	6.07	6.18
ENSG00000162695	1	100896076	100981757	1	p21.2	SLC30A7	ILMN_1789999	9.33	8.55	8.36	7.92	8.4	9.05	8.85	8.89	8.32	8.22	9.39	8.8	8.86	9.71	9.24	9.16	9.4	8.96	7.54	8.81	8.45	8.31	8.9	8.58	8.85	9.6	8.02	8.74	8.79	9.62	8.68	9.2	8.33	7.96	7.85	8.54	8.62	8.54	9.51	8.74	9.53	8.99
ENSG00000117543	1	100989623	101026088	-1	p21.2	DPH5	ILMN_1770048;ILMN_2400183	8.06	7.81	8.73	8.51	8.78	8.37	8.53	8.25	8.43	8.28	7.83	7.12	7.84	8.56	6.99	8.26	7.32	8.51	7.62	8.9	9.56	7.96	8.89	8.91	8.6	8.3	7.96	9.01	8.43	6.77	8.85	8.12	9.14	7.7	6.77	7.86	8.23	7.06	8.03	7.8	8.43	8.22
ENSG00000170989	1	101236865	101243713	1	p21.2	S1PR1	ILMN_1653504;ILMN_1884357;ILMN_3235853	7.71	7.75	8.1	7.55	7.69	7.92	8.26	7.9	8.2	7.92	6.09	6.61	6.9	7.75	6.7	7.61	7.09	7.63	5.76	7.82	6.95	5.76	7.06	6.81	7.49	7.01	6.89	6.57	6.47	5.76	6.54	6.24	6.49	5.97	7.74	5.97	7.99	6.8	6.52	5.76	8.22	7.93
ENSG00000118733	1	101802574	101997030	-1	p21.1	OLFM3	ILMN_1729617	5.09	4.83	4.3	4.18	4.56	4.61	3.7	4.5	5.19	4.43	4.81	4.82	4.4	4.66	4	4.36	3.93	3.95	3.74	4.08	5.07	4.41	4.37	4.37	3.77	4.84	4.36	5.12	3.87	3.66	4.65	4.42	4.6	4.57	3.06	4.76	4.58	4.08	4.83	4.38	3.69	4.8
ENSG00000060718	1	102876467	103108872	-1	p21.1	COL11A1	ILMN_1731446;ILMN_1789507;ILMN_2286253;ILMN_2392803	4.53	4.32	4.32	4.44	4.13	4.44	4.48	4.78	4.46	4.04	4.47	4.45	4.24	4.49	4.76	4.55	4.06	4.59	4.6	4.62	4.69	4.48	4.3	4.65	4.94	4.34	4.42	4.65	4.52	4.48	4.68	4.54	4.43	4.41	4.44	4.48	4.56	4.52	4.25	4.75	4.57	4.52
ENSG00000185946	1	103525691	103555239	1	p21.1	RNPC3	ILMN_1766542;ILMN_1783026;ILMN_2150284	6.22	6.21	6.08	5.97	6.03	6.36	6.3	6.29	6.2	6.25	6.44	6.58	6.34	6.41	6.71	6.35	6.61	6.35	5.88	6.34	6.52	7.13	6.45	6.06	6.34	6.46	6.14	6.28	6.71	6.85	6.85	6.2	6.77	6.7	6.24	6.68	6.89	6.89	6.44	6.68	6.8	6.62
ENSG00000240038	1	103553815	103579534	1	p21.1	AMY2B	ILMN_1694882;ILMN_2073157;ILMN_3236904	5.9	5.95	6.29	5.8	6.33	6.63	6.27	6.17	5.81	6.14	6.31	5.75	6.61	6.46	7.03	6.55	6.27	6.9	6.07	6.74	6.4	6.56	6.71	6.3	6.15	6.11	6.05	6.59	6.57	6.03	6.62	6.44	6.78	6.29	5.62	6.25	6.34	6.44	6.63	6.22	6.49	6.12
ENSG00000243480	1	103616811	103625780	1	p21.1	AMY2A	ILMN_1751102;ILMN_1801303;ILMN_2131123	5.74	5.73	5.79	5.35	5.7	5.94	5.81	5.66	5.24	5.76	6.02	5.68	6.12	6.01	6.15	5.97	6.02	6.14	5.43	6.15	5.69	6.23	6.18	5.62	5.56	5.96	5.91	6.03	6.41	5.69	5.73	5.84	5.99	5.52	5.36	6.08	5.84	5.46	6.13	5.55	5.19	5.59
ENSG00000198890	1	107056674	107067636	1	p13.3	PRMT6	ILMN_1813834;ILMN_2234229	7.07	6.79	6.75	6.6	6.66	6.35	6.9	6.29	6.85	6.46	5.98	6.72	6.87	6.53	6.7	6.58	6.5	6.5	5.09	6.94	6.18	5.93	6.59	6.92	7.37	6.54	7.24	5.64	5.74	5.99	6.12	6.22	5.8	5.81	6.37	5.96	6.61	5.91	6.09	7.47	6.38	6.78
ENSG00000162631	1	107140007	107483458	1	p13.3	NTNG1	ILMN_1727778;ILMN_2189371	4.26	4.94	4.49	4.63	4.56	4.79	4.99	5.44	4.6	4.92	4.86	5.4	4.6	4.64	4.77	4.74	4.48	4.68	4.38	4.32	4.6	4.18	4.16	4.27	4.73	5.23	4.74	4.56	4.51	4.57	4.62	4.17	4.19	4.25	4.23	4.48	4.82	4.76	4.97	4.34	3.98	4.5
ENSG00000134215	1	107571161	107965180	-1	p13.3	VAV3	ILMN_1657679;ILMN_2290068;ILMN_2399463	6.42	5.98	5.68	5.97	6.02	5.52	6.1	6.05	6.07	6.17	5.71	4.95	4.84	5.84	6.28	4.93	7.16	5.02	5.09	5.47	4.84	5.27	4.94	5.76	5.2	4.65	4.7	5.4	5.1	6.06	5.18	5.04	4.89	6.11	5.84	5.6	4.82	6.19	5.16	5.92	5.58	5.75
ENSG00000085491	1	108134043	108200849	-1	p13.3	SLC25A24	ILMN_1665838;ILMN_1711838;ILMN_1752639	5.3	5.21	5.3	5.48	5.6	5.35	6.02	5.34	5.54	5.85	6.09	5.56	5.7	5.41	5.73	5.73	5.6	5.23	5.08	4.95	5.31	6.48	5.5	5.19	5.17	5.88	5.24	5.89	6.48	7.24	6.11	5.21	5.04	6.06	7.2	6.39	5.87	6.9	5.89	5.47	5.78	5.73
ENSG00000196427	1	108223341	108244081	-1	p13.3	NBPF4	ILMN_1747269	5.61	4.88	5.08	5.19	5.26	5.08	5.38	4.88	5.23	5.59	5.74	4.71	5.11	5.07	5.7	4.89	5.42	5.34	5.2	5.46	4.87	5.05	5.09	5.04	5.17	5.01	4.83	5.15	5.21	4.44	5.31	5.17	4.86	5.18	4.95	4.96	4.52	5.43	5.48	5.36	5.59	4.88
ENSG00000186086	1	108450282	108471002	1	p13.3	NBPF6	ILMN_3238040	4.76	5.79	4.83	4.74	4.99	4.66	4.78	4.77	4.82	5.01	5.49	5.12	5.35	4.86	4.94	5.54	4.69	5.54	5.01	5.34	5.45	5.26	5.26	5.48	5	5.13	5.18	5.73	5.16	4.62	5.24	4.55	4.88	5.05	4.95	5.23	5.28	4.58	4.38	4.98	5.01	5.38
ENSG00000162636	1	108560089	108644900	1	p13.3	FAM102B	ILMN_1786789	6.52	6.34	6.69	6.34	6.28	6.55	6.62	6.58	6.03	6.39	6.26	7.03	6.19	7	7.4	6.04	7.27	6.98	6.62	6.58	6.56	7.25	6.65	6.11	5.9	6.23	6.58	6.67	6.76	7.95	6.83	6.88	6.52	6.67	7.09	7.11	6.96	7.67	6.77	6.98	6.53	6.32
ENSG00000162639	1	108648290	108661526	-1	p13.3	HENMT1	ILMN_1682428	8.81	9.61	9.44	8.85	8.69	8.95	9.15	8.91	8.58	8.77	8.39	7.75	9.09	8.43	10.2	8.75	10.08	8.71	8.89	8.9	8.28	8.27	8.53	8.9	9.14	8.8	9.92	9.18	8.8	8.04	8.68	9.08	8.49	8.33	7.71	8.32	7.99	7.69	8.37	9.68	9.47	9.02
ENSG00000134186	1	108692310	108702928	1	p13.3	PRPF38B	ILMN_1799299	6.12	6.61	6.74	5.83	6.4	6.91	7.28	6.54	6.29	6.64	5.9	5.6	6.22	6.43	6.38	7.01	6.43	7.19	6.27	6.66	6.49	6.54	6.91	6.04	5.84	6.87	5.86	6.52	6.73	6.04	7.22	6.49	6.28	6.76	6.04	6.71	6.66	7.34	6.94	6.42	6.82	6.5
ENSG00000143107	1	108712908	108742749	1	p13.3	FNDC7	ILMN_1732806;ILMN_1742179	4.55	4.55	4.56	4.77	5.3	4.7	4.92	4.86	4.14	4.88	5.05	5.27	4.88	4.57	4.48	4.66	4.51	4.57	4.81	5.03	4.85	4.81	5.15	4.65	4.67	4.78	4.56	4.74	4.33	4.91	4.85	4.58	4.73	4.93	5.19	5.01	4.93	4.44	4.83	4.93	4.43	4.8
ENSG00000116266	1	108746674	108809523	1	p13.3	STXBP3	ILMN_1764168	8.22	7.58	7.57	7.21	7.58	8.52	8.65	8.4	7.5	7.7	6.86	5.98	6.78	7.21	7.44	7.64	7.54	7.94	5.47	7.27	7.1	6.54	7.64	6.9	7.21	7.01	7.56	7.63	6.75	7.48	7.44	6.92	5.7	7.04	7.97	6.8	7.15	6.73	7.94	7.47	8.63	7.79
ENSG00000162641	1	108815898	108963484	-1	p13.3	AKNAD1	ILMN_1695005;ILMN_2205785	4.9	5.4	5.36	4.79	4.7	5.4	5.05	4.79	4.57	5.21	5.22	4.95	4.55	5.05	5.24	5.14	5.11	5.03	4.24	4.71	5.1	4.73	5.1	4.71	4.83	5.21	4.96	4.48	5.32	4.42	5.05	4.71	5.31	4.98	4.99	4.79	5.12	4.96	5.5	4.74	4.95	5.13
ENSG00000121957	1	108875350	108934545	1	p13.3	GPSM2	ILMN_1671933;ILMN_2139816	5.21	5.78	5.32	5.62	5.41	5.77	5.94	5.24	4.75	5.34	5.76	4.99	5.59	5.76	5.67	5.15	5.23	5.91	6.6	5.92	5.24	5.79	5.84	5.72	6.08	5.13	6.26	6.11	5.41	6.5	5.59	5.66	5.47	5.7	5.77	5.13	5.65	5.85	6.13	6.34	7.12	5.79
ENSG00000121940	1	108929508	108963457	-1	p13.3	CLCC1	ILMN_1809267;ILMN_2328952	4.79	4.63	4.71	4.97	4.53	4.61	4.81	5.28	4.77	4.53	4.72	4.57	4.23	4.96	4.89	4.66	4.86	4.29	4.69	4.75	4.46	4.67	4.35	4.94	4.63	4.95	4.94	5.02	4.72	4.45	3.67	4.92	4.68	4.07	4.53	4.49	4.97	4.16	4.69	4.85	4.62	5.08
ENSG00000085433	1	108970214	109042113	-1	p13.3	WDR47	ILMN_1741869;ILMN_1785471	5.45	5.41	5.1	5.33	4.92	5.52	5.62	5.47	4.85	4.94	5.27	6.31	5.74	5.29	5.72	5.46	5.47	5.68	5.48	5.2	4.92	5.2	5.45	4.98	5.15	5.06	5.24	5.41	4.75	5.61	5.58	5.76	4.99	4.99	5.44	5.41	4.82	5.98	5.49	5.48	5.28	5.64
ENSG00000197780	1	109062486	109076003	-1	p13.3	TAF13	ILMN_2061318;ILMN_2061327	4.86	4.09	4.77	4.91	4.98	4.82	4.67	4.91	5.42	4.86	5.12	4.87	4.99	4.68	5	4.81	5.05	5.48	5.18	5.16	5.11	4.83	5.06	4.63	4.87	4.39	4.93	4.71	5.03	5.93	5.33	4.56	5.43	4.48	5.81	4.6	4.69	5.36	4.94	4.98	4.68	4.81
ENSG00000215717	1	109090764	109096934	1	p13.3	TMEM167B	ILMN_1737078;ILMN_1762243;ILMN_1795893	5.77	6.16	5.53	6.13	6.02	6.09	5.77	5.96	6.16	6.25	5.79	6.49	6.06	5.91	5.96	5.8	6.25	6.04	5.92	5.93	6.11	6.32	6.23	6	5.95	6.13	5.94	5.82	6.61	6.63	6.41	6.05	6.24	6.04	6.49	5.83	6.54	6.19	6.18	5.73	6.05	5.76
ENSG00000179902	1	109105951	109113857	-1	p13.3	C1orf194	ILMN_1652963;ILMN_3251643	4.67	4.37	4.7	4.91	4.5	5.06	4.78	5.02	5.04	5.14	4.71	4.44	4.69	4.69	4.8	4.53	4.24	4.67	4.92	4.7	4.82	5.03	4.8	4.7	4.9	4.24	5	5.1	4.8	4.66	5.4	4.89	4.55	4.62	4.69	5.03	4.53	4.6	4.28	4.73	4.49	4.24
ENSG00000116299	1	109113679	109206781	1	p13.3	KIAA1324	ILMN_1771482;ILMN_3235420	6.77	6.58	6.8	6.93	6.88	6.86	6.8	6.87	6.83	6.81	5.24	5.46	6.88	5.91	5.75	6.34	6.1	6.8	5.59	5.63	6.27	6.3	6.03	6.47	5.9	5.76	6.26	6.19	6.72	6.15	6.11	6.53	5.6	6.23	6.99	6.69	6.77	6.59	6.06	5.86	6.23	6.01
ENSG00000031698	1	109213918	109238182	1	p13.3	SARS1	ILMN_1786972	8.25	8.63	8.79	8.46	8.03	8.47	8.93	8.62	7.96	8.22	8.58	7.82	8.1	8.52	8.71	8.27	8.6	8.07	8.25	8.55	8.19	7.11	8.61	8.63	8.42	8.22	8.33	8.57	7.7	7.94	8.18	7.97	8.21	7.45	8.08	7.53	7	7.36	7.73	8.54	8.97	8.36
ENSG00000143126	1	109249539	109275751	1	p13.3	CELSR2	ILMN_1711208	5.19	5.78	5.69	5.54	5.91	5.89	5.72	4.86	4.97	5.9	6.15	5.82	6.31	6.36	5.23	5.77	5.79	6.3	5.92	6.48	6.33	6.57	6.51	5.92	5.11	6.18	6.41	7.09	6.37	5.42	6.12	6.62	7.05	5.41	5.03	6.76	6.69	5.82	6.37	6.09	5.31	5.67
ENSG00000134222	1	109279556	109283186	-1	p13.3	PSRC1	ILMN_1671843;ILMN_1801152;ILMN_2315964	4.8	4.8	4.82	4.94	5.02	4.62	4.83	5.09	4.78	5.09	5.35	4.83	4.85	5.1	4.52	4.8	5.25	4.72	4.84	4.64	5.01	5.25	5.08	4.8	5.24	4.89	5.28	5.13	5.15	5.49	4.9	5.25	4.8	4.86	5.26	5.05	4.9	4.82	5.14	5.28	4.8	5.15
ENSG00000221986	1	109292365	109307011	-1	p13.3	MYBPHL	ILMN_1731215	3.64	3.83	3.84	3.73	4.45	3.93	4.79	4.07	5.17	4.12	4.87	3.69	3.63	4.29	3.37	3.88	4.08	4.52	4.78	3.14	4.75	4.55	4.12	3.29	3.39	3.56	3.94	4.45	3.91	3.51	4.62	3.36	4.26	3.57	4.31	4.52	4.19	3.72	4.3	4.25	4.33	4.1
ENSG00000134243	1	109309568	109397918	-1	p13.3	SORT1	ILMN_1707077	6.48	5.48	5.63	5.6	6.25	5.67	5.76	5.6	5.42	5.43	5.9	5.47	7.37	6.59	5.36	5.53	5.03	6.15	5.19	5.88	6.31	8.03	5.56	7.36	5.84	5.2	5.73	6.02	5.77	7.65	5.4	6.17	7.75	6.56	6.98	5.75	5.73	7.23	6.35	7.2	6.21	5.91
ENSG00000143106	1	109399042	109426448	-1	p13.3	PSMA5	ILMN_1759952	8.94	10.35	10.02	10.16	9.75	9.34	9.45	9.38	9.37	9.57	9.37	7.69	8.17	9.73	10.26	8.97	9.96	9.76	10.57	9.97	9.34	9.07	9.88	9.84	10.32	9.04	11.16	10.4	9.23	8.67	9.12	9.67	9.65	8.24	9.5	8.86	9	7.63	8.33	10.63	9.86	10.05
ENSG00000143028	1	109466546	109482134	1	p13.3	SYPL2	ILMN_1679279	3.99	4.55	4.54	4.58	4.31	4.37	5.02	3.97	3.22	4.56	4.54	5.22	4.8	5.08	4.63	4.94	4.21	4.18	3.84	4.64	4.38	4.74	4.84	4.48	4.77	4.9	5.29	4.58	5.15	4.63	4.63	2.98	4.12	4.73	4.6	4.75	4.11	4.82	4	4.17	5.45	4.89
ENSG00000162650	1	109483479	109492804	1	p13.3	ATXN7L2	ILMN_1664177	6.29	7.17	6.93	6.61	6.69	6.8	6.57	6.43	6.29	6.69	7.08	8.25	7.54	6.54	6.36	6.82	6.37	7.22	7.36	6.78	7.32	6.35	6.64	6.77	7.03	7.07	7.11	7.53	7.62	5.73	7.14	7.02	7.85	6.73	6.45	7.35	6.74	7.21	6.59	6.24	6.54	6.59
ENSG00000174151	1	109494052	109502932	1	p13.3	CYB561D1	ILMN_3180557;ILMN_3256325	7.9	8.39	9.04	8.49	8.56	7.91	8.08	8.19	8.4	8.23	8.3	7.42	6.99	8.44	8.54	7.46	8.71	7.89	7.61	8.66	7.46	6.59	7.45	7.86	8.99	6.98	8.89	7.71	8.12	7.65	8.59	8.21	7.03	6.61	7.54	8.2	6.92	7.07	6.76	8.75	8.34	8.76
ENSG00000181754	1	109504178	109509738	-1	p13.3	AMIGO1	ILMN_1765460	5.68	5.48	5.52	5.29	5.67	5.54	5.36	5.16	5.35	5.4	5.28	4.97	4.63	5.76	5.27	5.11	5.37	5.98	4.58	5.91	5.7	4.5	5.62	5.8	6.24	5.19	5.2	5.24	5.22	5.05	5.1	5.52	4.75	5.5	4.63	5.26	5.33	5.23	5.33	5.57	5.28	5.38
ENSG00000156097	1	109539872	109548406	1	p13.3	GPR61	ILMN_1671225	4.53	5.02	4.85	5.1	4.75	4.93	5.19	3.7	4.96	4.61	4.8	4.93	4.97	4.82	5.1	5.77	5.02	4.74	4.85	4.75	4.79	4.51	4.79	5.23	4.53	5.16	4.9	4.48	4.94	4.67	4.72	5.2	4.96	4.59	5.29	5.11	4.97	5.23	4.98	5.06	4.79	4.31
ENSG00000065135	1	109548615	109600195	1	p13.3	GNAI3	ILMN_1696003;ILMN_3310755	5.48	6.2	5.87	5.5	5.96	6.08	6.1	6.62	6.15	6.23	5.62	6.48	6.62	6.28	5.85	5.75	6.63	6.21	5.73	5.81	5.47	6.11	6.06	5.93	6.55	5.54	6.19	5.9	5.87	6.65	6.44	6.55	5.9	5.86	6.33	6.21	6.29	6.47	6.03	5.94	6.29	6.11
ENSG00000134183	1	109603254	109619929	-1	p13.3	GNAT2	ILMN_1745537	5.45	4.9	4.99	4.88	5.38	4.63	4.69	4.7	4.45	4.56	4.95	5.01	4.5	4.97	4.61	4.82	4.96	4.36	4.76	4.71	4.77	4.5	4.64	4.9	4.25	4.33	4.52	4.74	4.91	4.32	4.77	4.63	4.43	4.38	3.75	4.84	4.96	4.95	4.79	4.57	4.83	5.02
ENSG00000116337	1	109616104	109632053	1	p13.3	AMPD2	ILMN_1696830;ILMN_1701589;ILMN_1786899	4.77	4.57	4.52	4.52	4.51	4.41	4.32	4.77	4.77	4.37	4.51	4.25	4	3.9	4.63	4.08	4.12	4.72	4.32	4.2	4.72	4.13	4.6	4.59	4.41	4.19	4.42	4.97	4.2	4.74	4.36	4.54	4.25	4.27	4.69	4.49	4.45	4.26	4.45	4.86	4.46	4.28
ENSG00000168765	1	109656099	109674836	1	p13.3	GSTM4	ILMN_1651800;ILMN_1716979	4.77	6.15	4.86	5.36	6.28	5.22	5.49	4.3	5.12	5.21	5.25	4.49	5.35	5.56	5.26	5.35	5.35	5.22	6.37	5.87	5.04	5.74	5.57	5.29	5.18	5.4	6.22	6.19	5.38	4.54	5.13	5.65	5.07	4.99	4.91	5.82	5.51	4.74	5.21	4.9	5.78	6.05
ENSG00000134184	1	109687814	109709039	1	p13.3	GSTM1	ILMN_1668134;ILMN_1674153;ILMN_1762255	5.76	5.23	5.16	4.61	6.07	4.96	5.81	4.64	5.73	5.1	4.96	4.96	4.84	5.56	6.07	5.72	6.07	4.64	6.23	6.27	4.85	6.61	5.95	4.8	5.17	5.01	5.39	5.24	4.79	5.03	5.09	6.95	7.02	5.18	4.59	6.07	4.83	5.29	4.99	4.83	5.66	5.02
ENSG00000134201	1	109711780	109775428	1	p13.3	GSTM5	ILMN_1750790	5.21	4.75	4.71	4.45	4.87	4	4.6	5.26	4.67	5.23	4.56	4.51	4.68	4.47	4.79	4.5	4.24	4.69	4.44	3.88	4.74	5.28	4.76	5.11	5.01	5.23	4.75	4.45	4.01	4.51	5.34	4.75	4.17	5.07	5.22	5.18	4.4	5.09	4.37	4.79	4.9	4.94
ENSG00000134202	1	109733932	109741038	-1	p13.3	GSTM3	ILMN_1736184	6.95	6.29	6.84	5.03	7.74	5.29	7.7	5.2	5.36	7.13	5.7	5.15	5.57	6.15	5.13	4.62	5.48	5.93	4.71	6.64	6.49	5.21	6.59	6.39	4.46	5.14	4.47	6.78	5.92	4.36	5.21	5.06	5.91	4.88	4.48	7.17	5.64	4.7	6.94	4.65	6.98	6.9
ENSG00000198758	1	109750080	109764027	-1	p13.3	EPS8L3	ILMN_1673261;ILMN_2384152	5.07	4.94	4.87	4.93	4.69	4.96	4.47	4.94	5.13	4.93	5.3	5.54	4.2	5.06	5.02	4.93	5.2	4.81	4.76	4.48	4.74	4.93	4.62	4.93	4.79	4.9	4.7	5.11	4.9	4.73	4.84	4.76	4.62	5.04	5.03	4.91	4.99	4.84	4.74	5.02	4.99	4.79
ENSG00000184371	1	109910242	109930992	1	p13.3	CSF1	ILMN_1733402;ILMN_1805930;ILMN_2302947	4.25	4.31	4.56	3.05	4.21	4.6	4.42	3.86	4.1	4.82	4.34	5.1	4.37	4.06	4.37	4.92	4.45	4.54	4.32	3.74	4.75	4.76	4.43	4.35	4.69	4.42	4.45	4.73	4.52	4.19	4.25	4.44	4.09	4.22	4.58	4.02	4.45	4.58	4.54	4.77	4.49	4.16
ENSG00000168710	1	109984765	110023742	1	p13.3	AHCYL1	ILMN_1770412	8.25	8.31	8.41	8.03	7.83	8.6	8.62	8.25	7.77	8.04	8.84	5.83	7.7	8.64	8.86	8.1	8.67	8.56	8.37	8.61	8.87	8.15	8.8	8.19	8.57	8.22	8.81	8.83	7.88	8.05	8	8.12	7.31	7.1	8.01	8.46	7.62	7.31	9	8.53	9	8.56
ENSG00000143093	1	110031577	110074641	1	p13.3	STRIP1	ILMN_1791217	7.58	7.61	7.25	6.99	7.59	7.63	7.32	7.44	7.41	7.46	7.07	8.41	8.23	7.49	7.19	6.85	7.4	7.18	7.64	6.72	6.86	7.17	7.19	6.83	7.37	7.08	7.15	7.17	7.86	7.59	7.75	7.32	7.98	6.96	7.27	7.37	7.65	8.01	7.39	7.14	7.01	7.23
ENSG00000156150	1	110059870	110070672	-1	p13.3	ALX3	ILMN_1729325;ILMN_2191902	5.65	4.8	4.59	4.71	5.03	4.62	4.82	4.92	5.09	4.69	5.27	4.83	5.14	4.82	4.92	4.85	4.8	4.83	4.65	4.86	5.17	4.67	4.97	4.7	4.93	4.79	4.94	4.66	4.8	5.16	5.25	5.14	4.62	4.96	4.82	4.94	5.02	4.95	4.93	4.93	4.72	5.03
ENSG00000186150	1	110112443	110113947	1	p13.3	UBL4B	ILMN_1806394	5.08	4.37	4.68	4.29	4.93	4.87	4.18	4.74	4.76	4.76	4.62	4.55	3.21	4.76	5.01	4.35	4.93	4.31	4.59	5.1	4.88	4.87	4.66	4.9	5.1	5.02	4.77	4.01	4.41	4.76	4.79	4.94	4.58	5.02	4.5	5.09	4.85	4.37	4.12	4.61	3.08	4.81
ENSG00000197106	1	110150494	110202202	1	p13.3	SLC6A17	ILMN_1723837	4.79	4.65	4.82	5.18	4.68	4.61	5.09	5.79	4.7	4.88	5.04	5.3	5.36	5.02	4.69	5.54	5.07	4.39	4.92	4.45	5.27	5.12	5.47	4.98	4.88	4.72	4.75	4.76	4.55	4.66	4.96	5.06	5.15	4.8	4.58	5.19	4.18	5.35	4.95	4.57	4.52	4.87
ENSG00000116396	1	110211343	110283100	1	p13.3	KCNC4	ILMN_1727850;ILMN_1792382;ILMN_2284013;ILMN_2388716	4.36	4.6	4.6	4.29	4.4	4.67	4.4	4.3	4.79	4.43	4.65	4.79	4.9	4.56	4.61	4.26	4.73	4.28	4.62	4.19	4.58	4.66	4.32	4.17	4.59	4.68	4.86	4.79	4.77	4.64	4.46	4.47	4.27	4.59	4.44	4.35	4.59	4.73	4.55	4.94	4.83	4.52
ENSG00000162775	1	110338506	110346681	1	p13.3	RBM15	ILMN_1654427;ILMN_1666739	6.67	6.47	6.67	6.44	6.9	6.74	6.47	6.5	7.1	6.8	6.46	7.17	7.49	6.73	6.92	6.61	7.04	6.79	7.13	6.79	6.36	6.94	6.27	6.43	6.55	6.71	6.29	6.7	6.96	6.75	7.08	6.59	6.88	7.15	6.7	6.88	7.09	6.99	7.01	6.45	6.66	6.61
ENSG00000168679	1	110362851	110391082	-1	p13.3	SLC16A4	ILMN_1804673;ILMN_2102069	5.01	4.87	4.79	4.52	4.83	4.63	4.72	5.39	4.71	5	4.86	5.03	4.68	4.69	5.21	5.09	4.88	4.68	4.69	4.19	4.91	4.79	4.98	4.55	4.66	4.57	4.41	4.43	4.88	4.81	4.82	4.74	4.61	4.49	4.66	4.6	4.81	4.93	4.57	5.02	4.91	4.95
ENSG00000134248	1	110401249	110407942	-1	p13.3	LAMTOR5	ILMN_1795779;ILMN_2220518	6.93	6.97	7.12	7.36	7.62	6.92	7.03	7.36	7.35	7.41	7.15	7.58	7.67	6.97	7.2	7.35	7.26	7.3	7.63	6.99	7.14	7.81	7.64	7.24	7.27	7.23	7.15	7.36	7.56	7.79	7.88	7.32	7.68	7.61	7.66	7.65	7.73	6.85	7.16	7.48	6.88	6.92
ENSG00000143125	1	110451149	110457358	1	p13.3	PROK1	ILMN_1716259	5.02	5.71	5.59	5.7	5.67	5.46	5.04	5.05	5.82	5.34	4.86	5.34	4.65	5.58	5.15	4.6	5.48	4.69	5.61	5.04	4.93	5.55	5.18	4.95	5.64	4.93	5.72	5.5	5.39	5.5	5.24	5.83	5.34	5.15	5.88	5.64	5.2	4.84	4.79	5.5	4.93	5.08
ENSG00000143105	1	110517217	110519175	-1	p13.3	KCNA10	ILMN_1811380	4.47	4.37	4.75	4.5	3.41	3.95	4.68	3.92	4.33	4.96	4.61	5.71	4.9	4.85	4.88	5.16	5.26	4.9	5.03	4.87	4.6	4.58	4.75	4.78	4.26	4.7	4.65	4.41	5.06	4.35	4.9	4.12	4.85	4.9	4.53	5.08	5.21	4.99	4.95	4.65	5.06	4.48
ENSG00000177301	1	110519837	110631474	-1	p13.3	KCNA2	ILMN_1792125	4.17	4.86	4.64	4.28	4.76	4.71	3.54	3.66	4.79	4.63	4.7	4.57	4.87	4.34	4.9	4.88	4.7	4.73	4.95	4.76	4.73	4.47	4.93	4.2	4.5	4.73	4.7	5.11	4.41	4.39	4.19	4.51	4.32	4.95	4.71	3.45	4.42	4.79	4.16	4.46	4.99	4.56
ENSG00000177272	1	110672465	110674940	-1	p13.3	KCNA3	ILMN_1702604	5.68	5.47	5.94	6.18	6.09	6.95	6.58	6.44	6.55	6.49	4.94	4.69	5.03	4.93	5.05	6.26	5.68	6.18	4.82	5.43	5.89	5.51	5.59	5.25	4.71	6.22	5.28	5.36	6.11	4.62	5.49	5.37	5.45	5.39	5.71	5.98	6.61	5	6.83	3.86	6.14	5.35
ENSG00000143119	1	110871188	110899922	1	p13.3	CD53	ILMN_1662843;ILMN_2413808	9.42	9.33	9.71	9.5	9.32	9.43	9.65	9.35	9.48	9.29	8.27	8.8	8.58	8.85	9.77	9.05	9.58	8.9	9.24	9.42	8.49	9.09	9.21	9.55	9.36	8.9	9.31	8.8	8.06	8.27	8.53	8.64	8.68	8.42	9.55	7.95	7.75	8.48	8.39	9.79	9.6	9.26
ENSG00000121931	1	110947190	110963965	-1	p13.3	LRIF1	ILMN_1756811;ILMN_2385662	4.68	4.74	4	4.22	4.22	4.02	5.02	4.35	4.54	4.4	4.65	4.37	4.37	4.52	4.35	4.26	4.91	4.55	4.26	4.74	4.22	4.93	4.77	4.36	4.7	4.72	4.35	4.3	3.92	4.63	4.61	4.29	4.07	4.83	4.69	4.73	4.07	4.28	4.74	4.76	4.82	4.66
ENSG00000156171	1	111117333	111140216	-1	p13.3	DRAM2	ILMN_1808634	6.84	7.33	7.04	7.05	7.03	7.45	7.24	6.99	6.7	6.64	6.34	4.97	6.24	6.71	6.66	6.73	6.88	6.94	5.69	6.89	6.8	7.44	6.98	6.77	6.53	7.36	7.05	7.38	7.37	6.43	6.91	7.11	6.75	7.21	6.26	7.68	7.31	7.3	7.44	6.42	7.85	6.83
ENSG00000134255	1	111139627	111185104	1	p13.3	CEPT1	ILMN_1674405;ILMN_1676588;ILMN_2266309;ILMN_2356838	5.9	6.21	6.45	6	6.29	6.21	6.21	6.11	5.98	6.25	6.4	5.81	6.2	6.69	6.47	6.46	6.34	6.44	5.8	6.39	5.96	5.67	6.52	5.83	6.47	6.27	5.83	6	6.06	6.29	5.87	6.18	5.93	5.98	5.67	5.96	5.96	5.98	6.39	6.72	6.97	6.53
ENSG00000162777	1	111185969	111204535	-1	p13.2	DENND2D	ILMN_1707088	8.88	9.39	9.75	8.51	8.78	9.34	9.62	8.82	8.2	8.85	8.92	5.96	7.11	9.5	9.18	9.07	9.01	8.85	7.66	9.4	8.72	6.5	9.3	8.79	9.4	8.34	9.94	9.81	7.88	6.51	8.06	7.56	8.13	6.1	8.24	8.96	7.73	6.35	8.63	9.51	8.85	9.13
ENSG00000064886	1	111200771	111243440	1	p13.2	CHI3L2	ILMN_1685045;ILMN_2326273	5.35	6.15	5.57	5.89	6.4	5.82	5.99	5.86	6.31	6.35	4.92	4.24	5.11	4.6	6.47	4.77	5.65	5.13	6.41	4.87	4.77	5.14	4.58	5.49	4.78	5.43	6.09	5.68	5.03	4.33	4.84	6.53	5.36	5.9	5.86	5.1	4.82	4.68	4.92	7.7	5.21	4.98
ENSG00000134216	1	111290851	111320566	1	p13.2	CHIA	ILMN_1679647;ILMN_1798138	4.54	4.65	3.95	4.38	4.72	4.21	4.57	4.53	4.43	4.62	4.52	4.33	4.82	4.3	4.46	4.74	4.2	4.41	4.52	4.03	4.53	4.45	4.57	4.22	4.36	4.44	4.44	4.35	4.2	4.27	4.73	4.25	4.39	4.06	4.84	4.43	4.11	4.52	4.06	4.29	4.62	4.54
ENSG00000173947	1	111346600	111353013	1	p13.2	PIFO	ILMN_1761278;ILMN_2064237	5.25	5.4	5.76	5.26	4.98	5.31	5.15	4.76	5.2	5.21	5.43	5.71	5.2	4.79	5.36	5.57	5.27	5.28	5.35	5.09	5.06	5.46	4.97	5.15	5.28	4.82	5.5	5.42	5.35	4.84	5.2	5.22	4.81	5.22	5	5.26	5.03	5.24	5.1	5.01	5.08	5.03
ENSG00000085465	1	111414319	111427735	-1	p13.2	OVGP1	ILMN_1734542	7.63	7.04	6.79	7.28	8.04	8.16	8.23	7.56	7.41	7.45	7.87	8.31	8.77	7.31	6.38	8.66	6.82	6.95	6.93	7.64	7.62	7.57	7.96	7.42	7.89	8.58	6.81	7.65	7.73	8.05	7.89	7.31	8.15	8.21	6.71	7.57	7.68	8.47	9.18	7.78	7.38	7.37
ENSG00000116455	1	111439890	111449256	-1	p13.2	WDR77	ILMN_1742889	6.28	6.65	6.88	6.52	6.5	6.55	6.81	6.96	6.28	6.25	6.85	5.72	5.63	7.27	6.49	5.95	6.56	6.09	7.3	7.57	6.16	5.9	6.33	6.66	6.89	6.2	7.14	6.68	6.44	6.02	6.09	6.33	6	5.05	6.24	6.51	5.43	5.43	6.16	6.29	6.69	6.72
ENSG00000116459	1	111448864	111462773	1	p13.2	ATP5PB	ILMN_1672191;ILMN_1721989	9.36	9.96	10.21	9.84	9.85	9.58	9.63	9.51	9.53	9.67	9.2	8.63	9.14	9.53	9.66	9.61	9.73	10.16	10.23	9.89	9.99	9.01	9.99	10.25	10.37	9.63	10.61	10.38	9.24	9.88	9.56	9.22	9.97	9.48	9.63	8.97	9.36	8.63	9.42	10.48	10.29	9.89
ENSG00000143110	1	111473792	111478512	1	p13.2	C1orf162	ILMN_1754894	10.94	11.04	11.5	11.6	11.5	10.53	10.75	11	10.62	11.31	11.29	9.14	9.16	11.98	9.53	11.4	9.87	11.25	11.18	11.55	11.2	11.45	11.27	11.39	11.81	11.41	11.65	11.73	11.53	12.06	10.83	10.29	10.78	10.14	12.1	11.34	10.56	9.58	8.87	10.55	11.32	12.4
ENSG00000121933	1	111483348	111563962	-1	p13.2	TMIGD3	ILMN_1733259	5.22	4.98	4.77	5.01	4.85	4.12	4.46	4.26	4.77	5.27	4.77	4.93	4.99	5.37	4.8	4.88	4.41	4.23	4.57	5.23	4.85	8.1	4.83	4.36	4.34	4.51	4.35	4.9	5.22	4.97	4.81	4.98	5.38	4.81	6.68	4.99	5.82	4.55	4.62	4.37	4.55	4.49
ENSG00000282608	1	111499429	111503633	-1	p13.2	ADORA3	ILMN_1730710	5.07	4.86	4.75	4.63	4.68	5.03	4.9	5.02	5.28	4.3	4.5	5.66	5.3	4.52	4.93	5.2	4.07	4.78	3.82	4.17	4.67	4.27	4.51	4.6	4.13	4.68	3.78	4.47	4.92	4.63	4.39	4.72	5.11	5.36	5.01	4.11	4.83	4.61	4.56	4.62	4.15	5.66
ENSG00000116473	1	111542218	111716691	1	p13.2	RAP1A	ILMN_1766176;ILMN_1809191	5.65	5.61	5.34	5.36	5.35	5.66	5.9	5.68	5.51	5.83	5.45	5.58	5.66	5.67	5.72	5.05	5.5	5.71	5.39	5.65	5.47	5.64	5.83	5.23	5.16	5.78	5.77	5.18	5.16	6.25	5.19	5.02	5.43	5.43	5.88	5.73	5.31	5.72	5.88	5.76	5.88	5.36
ENSG00000197852	1	111680630	111755824	-1	p13.2	INKA2	ILMN_1797301;ILMN_1890614;ILMN_2284113;ILMN_2388955	4.76	4.85	5.12	5.1	4.91	5.2	4.97	5.05	5.18	4.67	5.36	4.88	4.84	5.14	4.83	4.63	4.8	5.05	5.15	4.9	4.98	5.28	4.9	5.07	5.1	4.89	5.02	5.18	5.59	5.28	4.89	4.93	5.24	5.12	5.83	5.51	5.04	4.95	4.93	5.01	5.09	4.94
ENSG00000064703	1	111755245	111768000	1	p13.2	DDX20	ILMN_1694983	5.53	5.41	5.53	5.13	5.4	5.37	5.77	5.45	5.54	5.66	4.81	6.17	6.46	4.21	4.97	5.48	5.74	5.36	4.61	5.37	4.59	5.98	5.39	4.9	4.33	5.17	5.12	5.11	6	5.44	5.88	5.9	5.47	4.71	5.25	5.3	6.13	6.21	6.06	4.89	5.41	5.65
ENSG00000171385	1	111770662	111989155	-1	p13.2	KCND3	ILMN_1727438;ILMN_1752012;ILMN_2337856	5.18	5.01	4.84	4.81	4.93	4.87	4.95	5.31	4.82	5.26	5.06	5.12	4.96	5.13	5.09	5.45	5.04	5.36	5.35	5.06	4.91	5	4.74	5.12	5.04	5.09	4.92	4.98	5.15	4.93	4.57	5.01	4.63	5.12	5.09	5.22	4.93	4.7	5.05	5.02	4.91	5.05
ENSG00000143079	1	112396214	112463456	1	p13.2	CTTNBP2NL	ILMN_1719517	4.55	4.57	4.83	4.43	4.33	4.17	4.64	4.69	4.28	4	4.43	4	3.93	3.71	4.55	4.76	3.99	4.66	3.9	3.8	4.47	4.96	4.64	3.6	3.69	4.06	4.62	4.38	4.17	3.74	3.73	4.16	4.28	4.75	4.99	3.86	4.22	4.18	4.25	5.12	4.81	4.63
ENSG00000134245	1	112466541	112530165	1	p13.2	WNT2B	ILMN_1651492;ILMN_1740269	5.29	4.52	4.85	4.85	4.68	4.81	5.07	5.28	4.78	4.74	4.98	5.49	5.47	5.14	4.19	4.49	4.9	4.58	4.8	4.85	4.71	4.75	5.02	4.44	4.74	4.9	4.6	4.21	4.75	5.02	5.24	4.77	5.14	4.92	4.92	4.94	4.5	4.58	4.62	5.21	4.94	4.87
ENSG00000007341	1	112523514	112620825	-1	p13.2	ST7L	ILMN_1659926;ILMN_1680722;ILMN_2410113;ILMN_2410114	4.86	5.05	5.08	4.78	5.08	4.94	5.01	4.95	4.96	5.14	4.91	5.18	4.92	4.99	4.93	4.85	4.79	5.16	4.7	4.91	4.91	5.38	5.2	4.52	4.82	5.38	5.35	5.26	5.27	5.01	4.94	4.98	4.52	4.69	4.63	5.07	5.21	5.08	5.25	4.86	5.26	4.95
ENSG00000155363	1	112673141	112700746	1	p13.2	MOV10	ILMN_1725700	6.71	6.86	7.08	7.17	7	7.33	7	7.2	7.19	6.96	7.2	7.27	7.61	7.21	7.95	7.41	7.1	7.01	6.62	7.21	6.08	5.94	6.35	6.87	7.51	7	6.43	6.67	6.62	6.59	6.39	6.23	7.67	6.29	6.93	6.59	7.05	6.16	6.07	6.5	6.41	6.71
ENSG00000155366	1	112701106	112707434	-1	p13.2	RHOC	ILMN_1673305;ILMN_2313730	8.18	8.37	8.53	8.76	8.44	7.73	7.74	8.16	8.91	8.99	8.02	7.6	7.18	8.01	10.29	7.84	10.07	8.46	6.91	7.28	6.8	7.75	7.34	8.84	7.1	7.22	7.5	7.12	7.26	7.29	7.36	8.57	9.25	8.06	8.91	10.04	8.1	9.68	6.87	8.44	7.16	7.83
ENSG00000155367	1	112709994	112715477	-1	p13.2	PPM1J	ILMN_1799150	4.1	4.78	4.89	4.67	4.55	3.83	4.74	4.64	4.88	4.3	4.51	4.87	4.75	3.66	4	4.33	4.79	4.87	3.8	4.68	4.24	5.19	4.37	4.5	5.24	4.26	4.36	4.61	4.52	4.62	4.19	4.84	4.38	4.54	4.35	5	5.15	4.67	4.83	5.03	5.37	4.61
ENSG00000184599	1	112720419	112727235	1	p13.2	TAFA3	ILMN_1714271;ILMN_1764364;ILMN_2318885	5.14	4.75	4.49	4.42	4.61	4.94	4.39	4.93	4.76	4.73	4.67	4.95	4.74	4.8	4.92	4.61	4.87	4.48	4.28	4.41	4.52	4.81	4.36	4.28	4.45	4.93	4.64	4.87	4.45	4.7	4.45	4.85	4.58	4.26	4.8	4.42	4.64	4.58	4.7	4.41	4.52	4.75
ENSG00000155380	1	112911847	112957013	-1	p13.2	SLC16A1	ILMN_1757052	4.38	4.83	3.8	4.61	5.1	4.66	4.46	4.88	4.26	4.96	4.03	5.26	5.06	4.3	4.67	3.75	4.46	5.05	4.76	4.46	4.53	5.39	4.22	4.09	4.1	4.76	4.85	5.38	4.65	5.55	4.96	4.35	4.57	4.38	4.68	4.65	5.25	4.55	4.59	4.56	4.24	4.28
ENSG00000198799	1	113073198	113132260	1	p13.2	LRIG2	ILMN_1654099	7.42	6.54	6.75	6.1	6.62	6.55	6.98	7.19	6.55	6.83	7.6	7.26	7.24	6.35	6.74	7.55	6.8	7.27	5.96	6.35	6.92	6.99	7.05	6.62	6.55	7.33	6.37	6.31	6.92	7.17	6.8	6.81	7.29	6.92	6.82	7.21	6.91	7.25	7.25	6.53	6.26	6.43
ENSG00000081026	1	113390515	113685923	1	p13.2	MAGI3	ILMN_1663986;ILMN_1765451	4.73	4.32	4.44	4.35	4.57	4.49	4.7	4.58	4.78	4.92	4.62	5.34	4.63	4.69	4.4	4.86	4.51	4.18	4.25	4.8	4.92	4.92	4.53	4.32	3.51	5.12	4.57	4.11	5.3	4.81	4.7	4.14	4.88	4.77	4.34	4.87	4.79	5.09	4.64	5.12	4.94	4.21
ENSG00000116793	1	113696831	113759489	-1	p13.2	PHTF1	ILMN_1803464	6.51	6.07	5.69	5.35	5.4	5.61	6.1	5.56	5.66	5.45	5.28	5.3	4.7	5.49	6.28	5.14	6.63	4.99	5.73	5.46	4.59	5.22	4.28	4.7	5.45	5.51	5.58	5.54	5.31	5.77	5.67	5.65	5.23	5.43	5.86	5.17	5.2	5.99	4.95	6.21	5.85	5.63
ENSG00000081019	1	113761832	113812476	-1	p13.2	RSBN1	ILMN_1791097	8.31	8.18	8.07	7.62	8.29	8.53	8.65	8.43	8.3	8.36	6.87	8.33	7.53	8.52	8.24	8.05	8.45	7.21	5.73	8.34	7.36	8.73	8	7.28	7.64	7.54	7.92	6.97	7.02	7.79	5.97	7.22	5.88	8.04	7.49	7.71	8.4	7.74	8.24	8.51	8.25	9.07
ENSG00000134242	1	113813811	113871753	-1	p13.2	PTPN22	ILMN_1695640;ILMN_1715885;ILMN_1780108;ILMN_2246328	6.88	6.8	6.46	6.19	6.11	7.14	6.9	7.04	6.68	6.55	5.9	7.62	7.28	5.76	7.37	6.39	7.58	6.19	6.05	6.52	6.02	6.05	6.3	5.34	5.79	7.06	6.79	6.58	6.3	7.03	6.04	6.74	5.63	6.81	6.22	6.15	6.01	6.68	6.48	6.36	6.6	5.95
ENSG00000188761	1	113876816	113887581	-1	p13.2	BCL2L15	ILMN_1655722;ILMN_1694666;ILMN_3251676	4.56	4.52	4.78	4.7	5.09	4.21	4.48	4.64	4.78	4.6	4.7	4.88	4.32	4.39	4.21	4.53	4.69	4.6	4.62	4.31	4.58	5.1	4.45	4.65	4.35	4.4	4.32	4.61	4.16	5.54	4.24	4.84	4.1	4.67	4.88	4.54	4.59	4.18	4.28	4.91	4.73	4.62
ENSG00000134262	1	113894194	113905201	-1	p13.2	AP4B1	ILMN_1669377	9.5	8.69	8.88	8.63	8.73	9.5	9.65	9.7	8.92	8.95	9.29	9.83	10.19	9.15	9.38	9.51	9.59	9.31	8.84	8.94	8.92	9.32	8.93	8.6	8.87	9.28	8.38	8.92	9.06	9.38	9.49	8.7	9.29	8.73	8.32	8.54	9.02	10.02	9.46	8.91	9.26	9.16
ENSG00000118655	1	113905213	113914086	1	p13.2	DCLRE1B	ILMN_1655382	5	5.13	5.08	4.7	4.62	5.01	4.47	5.14	4.91	4.88	4.51	4.78	5.74	4.92	5.73	5.34	5.16	4.19	5.27	5.1	4.8	5.78	5.14	5.33	5.06	5.16	4.85	4.96	5.31	5.89	5.14	5.38	5.03	4.62	4.94	5.59	5.56	5.09	4.78	5.29	5.27	5.15
ENSG00000163349	1	113929324	113977869	1	p13.2	HIPK1	ILMN_1660786;ILMN_1661188;ILMN_1690951;ILMN_2412768	5.07	5.06	4.58	4.69	4.68	5.13	5.13	4.76	5.08	4.93	5.02	4.83	5.48	4.65	4.79	4.85	5.08	5.01	4.87	4.94	5.27	5.02	5.25	4.98	4.73	5.19	4.59	4.77	5.07	5.07	5.39	4.69	5.4	4.71	5.21	5.23	4.95	5.97	4.84	4.6	4.82	4.67
ENSG00000134207	1	114089291	114153919	-1	p13.2	SYT6	ILMN_1696167	4.2	4.6	4.43	4.54	4.66	5.23	5.06	4.29	4.57	4.93	4.07	5.34	5.13	4.58	5.1	4.29	4.33	4.25	4.31	4.79	4.91	5.35	4.31	4.3	4.85	4.67	4.78	3.97	4.86	5.12	4.04	4.94	4.61	3.91	4.69	4.8	3.25	4.04	5.11	4.89	4.95	4.14
ENSG00000197323	1	114392790	114511203	-1	p13.2	TRIM33	ILMN_1682316;ILMN_1738672;ILMN_2351930	7.43	7.51	6.82	6.78	6.96	7.36	7.11	7.27	7.3	7.09	7.03	7.7	7.29	7.39	7.47	7.25	7.43	7.13	6.86	7.08	6.99	7.19	7.29	6.5	7.02	7.66	6.9	7.16	7.79	7.19	7.14	6.9	6.84	6.7	7.25	7.55	7.51	7.47	7.33	7.06	7.01	7.18
ENSG00000116752	1	114567557	114581629	-1	p13.2	BCAS2	ILMN_1751760;ILMN_2148452	5.16	6.4	6.17	6.1	5.85	5.87	5.6	5.77	6.4	6.33	5.92	6.26	6.68	5.76	6.18	5.92	5.9	6.74	6.08	5.66	5.92	6.42	6.07	5.43	5.36	5.82	6.07	6.64	6.98	6.13	7.03	6.29	6.7	6.4	6.55	6.37	6.49	5.97	5.69	5.59	5.24	5.57
ENSG00000175984	1	114582848	114670422	-1	p13.2	DENND2C	ILMN_1815035;ILMN_2106573	5.3	5.09	5.11	4.99	4.82	4.93	4.87	5.29	5.29	5.41	5.16	5.88	5.25	5.04	5.28	5.39	4.9	5.58	4.61	5.03	5.14	5.51	4.91	5.13	4.92	5.17	4.87	5.26	4.86	5.55	4.67	5.02	5.07	5.09	5.16	4.84	6.03	5.38	5.39	4.95	5.12	5.05
ENSG00000116748	1	114673090	114695618	-1	p13.2	AMPD1	ILMN_1759312	4.17	4.26	4.56	3.46	3.58	4.9	3.96	5.03	4.22	3.87	4.22	4.42	3.83	4.05	4.91	3.97	3.91	4.34	4.56	4.39	4.89	4.52	4.48	4.2	4.17	4.86	4.27	4.71	4.01	4.36	3.77	4.37	4.72	4.74	4.23	4.85	4.97	4.84	4.21	4.26	4.4	4.44
ENSG00000213281	1	114704469	114716771	-1	p13.2	NRAS	ILMN_1775759	6.37	5.73	5.74	5.85	5.57	5.88	5.92	5.71	6.03	6.09	5.33	7.77	7.39	5.52	5.93	5.99	6.06	6.95	7.12	5.22	5.91	6.23	5.9	5.09	5.3	5.88	5.86	5.96	6.73	6.6	7.26	6.19	6.86	6.99	7.35	6.26	6.87	7.8	6.72	6.22	6.17	5.62
ENSG00000009307	1	114716913	114758676	-1	p13.2	CSDE1	ILMN_1683538;ILMN_1685796	7.19	6.91	6.75	6.55	6.47	6.61	6.67	6.48	6.78	6.5	6.75	7.44	7.42	6.8	6.55	6.99	6.55	7.04	6.96	6.38	6.74	6.54	6.47	6.42	6.7	7.24	6.58	6.65	7.22	6.43	7.06	6.55	7.03	6.3	6.47	6.84	7.01	6.58	7.08	6.72	6.67	6.67
ENSG00000052723	1	114769479	114780685	-1	p13.2	SIKE1	ILMN_1653524	5.54	5.16	5.42	5.32	4.89	5.85	4.92	5.15	5.36	5.28	5.53	5.35	5.47	4.89	5.55	5.43	5.03	5.3	5.24	5.43	4.96	5.21	5.73	5.2	4.85	5.82	5.16	4.93	4.93	5.51	5.38	5.13	4.99	5.01	4.85	5.74	5.59	6.11	5.63	5.4	5.31	5.15
ENSG00000198765	1	114854863	114995370	1	p13.2	SYCP1	ILMN_1756374;ILMN_2218248	4.34	4.76	4.77	4.35	4.76	4.42	4.5	4.68	4.87	5.13	4.89	5.25	4.18	4.78	4.87	4.98	4.49	4.21	4.77	4.68	4.87	4.47	4.55	4.63	5.07	4.77	4.37	5	4.17	3.88	4.59	4.57	4.61	4.53	4.76	4.76	4.69	4.5	4.25	4.28	4.63	4.36
ENSG00000134198	1	115048011	115089503	-1	p13.2	TSPAN2	ILMN_1810093;ILMN_2186319	4.5	5.2	5.54	5.01	5.01	5.2	5.27	5.11	5.2	5.35	4.75	4.06	4.67	4.57	6.23	5.41	6.05	4.68	5.21	5.8	5.39	5.73	5.85	4.96	4.97	4.69	5.69	5.38	5.1	5.67	6.22	5.61	4.95	4.54	5.03	5.41	4.71	5.3	5.53	5.26	5.55	5.61
ENSG00000134259	1	115285917	115338249	-1	p13.2	NGF	ILMN_1716608	4.74	4.13	5.41	4.77	4.46	5.21	4.83	4.67	5.06	5.04	4.74	5.14	4.83	5.11	5.16	4.71	4.59	4.83	4.3	4.6	5.05	4.96	4.76	4.35	4.96	4.56	5.01	5.09	4.73	4.25	4.69	5.07	4.53	5.51	4.75	4.7	5.15	5.06	4.46	4.66	4.63	4.85
ENSG00000173218	1	115641970	115698224	1	p13.1	VANGL1	ILMN_1685929	3.99	4.55	4.54	5.1	4.72	4.28	4.53	4.35	5.19	5.08	4.48	4.41	3.8	4.65	4.91	4.54	4.05	5.42	3.73	4.89	4.34	4.98	4.35	4.59	4.43	4.99	4.89	4.83	4.15	4.49	4.73	4.55	3.69	5.43	4.82	4.37	4.57	5.01	5.46	4.62	5.28	4.3
ENSG00000118729	1	115700007	115768781	-1	p13.1	CASQ2	ILMN_1722329	5.23	5.26	5.63	5.12	4.89	5.05	5.2	4.17	5.52	5.01	4.6	5.29	5.21	4.73	5.03	4.5	5.09	4.95	4.91	4.71	5.01	5.08	4.34	5.01	5.04	4.62	5.08	5.11	5.03	4.76	4.67	4.72	4.69	4.75	5.22	4.86	4.68	5.16	5.3	5.09	4.78	5.06
ENSG00000177551	1	115836377	115843917	-1	p13.1	NHLH2	ILMN_1787013;ILMN_2208777	4.62	4.62	4.73	4.38	4.22	4.8	4.58	5.39	3.96	4.31	4.3	3.98	4.57	4.38	3.81	4.6	4.59	3.63	4.8	4.38	4.13	4.4	4.39	4.04	3.78	4.63	4.64	4.44	4.26	4.22	4.33	4.11	4.3	4.5	4.45	3.79	4.32	4.69	4.01	4.19	4.48	4.44
ENSG00000163393	1	115976513	116070054	1	p13.1	SLC22A15	ILMN_1730639	4.55	3.65	4.29	4.4	5.22	4.78	4.64	4.72	4.64	4.44	4.57	4.61	4.45	5.85	5.35	3.91	4	4.4	3.72	5.17	4.26	6.38	4.86	4.4	3.51	4.56	5.36	4.33	5.17	6.48	4.39	4.57	5.04	4.11	6.86	5.68	4.87	5.11	4.78	4.78	4.94	5.13
ENSG00000173212	1	116111755	116135240	1	p13.1	MAB21L3	ILMN_1772790	5.3	5.5	4.85	5	5.09	4.84	4.94	5.24	4.55	4.56	4.82	5.15	4.92	4.87	5.47	5.45	5.12	4.85	4.8	4.46	4.88	4.46	5.25	4.85	4.73	5.18	4.84	4.98	4.96	5.3	4.9	5	5.37	5.12	5.09	5.15	4.93	4.84	5.28	5.07	5.06	4.92
ENSG00000163399	1	116372668	116410261	1	p13.1	ATP1A1	ILMN_1731783;ILMN_1775566;ILMN_2415189	9.72	9.5	9.83	9.41	9.7	10.27	10.21	10.33	9.44	9.41	9.76	9.78	9.88	9.86	9.43	10.05	9.31	10.37	9.69	9.81	9.39	8.96	10	10.16	9.61	9.63	9.31	9.27	9.31	8.59	9.9	9.84	10.03	9.27	9.54	10.07	9.49	9.66	10.1	9.19	10.29	9.72
ENSG00000116815	1	116514534	116571039	-1	p13.1	CD58	ILMN_1785268;ILMN_2147517	6.15	7.6	7.52	7.49	6.81	7.01	6.91	6.94	7.08	7.78	5.56	5.36	5.19	5.76	7.79	5.77	8	6.49	7.15	6.18	4.71	7.3	6.44	6.24	6.11	5.93	7.62	5.5	6.23	8.72	6.13	7.08	6.25	7.06	9.78	6.59	6.22	7.1	5.99	8.19	6.46	6.88
ENSG00000143061	1	116574399	116667755	-1	p13.1	IGSF3	ILMN_1704353;ILMN_2396546	4.67	4.82	4.49	4.99	4.84	2.81	4.68	4.38	4.5	4.43	4.97	4.97	4.69	4.17	4.85	4.76	4.96	4.39	4.34	4.92	5.17	4.69	4.89	4.98	4.42	4.68	4.61	4.27	4.07	4.97	4.67	4.37	4.7	4.46	4.4	4.87	3.82	4.57	4.38	5	3.77	4.89
ENSG00000116824	1	116754430	116769229	1	p13.1	CD2	ILMN_1695025	10.46	11.51	11.44	10.91	10.86	10.92	11.26	10.82	10.97	11	10.26	8.05	9.01	10.84	11.39	9.87	11.31	9.52	9.2	10.62	10.27	8.78	10.34	9.45	9.34	10.79	10.8	10.26	9.68	8.03	8.65	9.69	9.7	8.89	9.39	9.69	8.67	9.26	9.19	10.42	10.88	10.89
ENSG00000134247	1	116909916	116990353	1	p13.1	PTGFRN	ILMN_1743130;ILMN_2077905	4.78	4.84	4.64	4.94	4.41	5.28	4.75	4.72	4.51	4.92	4.86	4.02	4.6	5.1	4.81	5.23	4.3	5.47	4.57	4.68	4.67	4.62	5.89	4.9	4.33	4.64	5.35	4.33	4.84	4.66	4.72	5.55	4.68	4.78	4.38	4.96	5.11	4.97	4.64	4.69	4.94	4.95
ENSG00000134256	1	117001750	117036476	1	p13.1	CD101	ILMN_1799278	5.21	4.35	5.83	5.22	4.95	4.73	5.17	5.2	3.81	4.93	5.16	3.98	4.61	4.4	5.09	4.56	5.16	4.49	4.22	3.44	4.32	5.19	4.56	4.29	4.23	4.92	5.28	4.33	5.12	3.35	4.92	4.56	4.76	4.78	5.18	4.96	4.67	4.54	4.22	4.87	4.95	4.71
ENSG00000116830	1	117060326	117107453	1	p13.1	TTF2	ILMN_1810228	6.94	7.04	7	7.07	6.97	7.36	7.53	7.13	6.54	6.85	7.48	6.84	6.69	7.34	6.87	7.43	6.75	6.31	7.32	7.84	6.82	6.24	7.24	6.14	7.99	7.52	7.21	6.69	6.86	6.79	6.24	6.73	6.29	6.48	6.24	6.47	6.66	7.18	7.07	8.16	7.91	7.66
ENSG00000134253	1	117111060	117122587	-1	p13.1	TRIM45	ILMN_1684352	5.8	5.13	5.38	4.76	4.82	5.08	5.42	5.03	5.25	5.11	6.37	6.35	5.86	6.01	4.93	5.22	5.5	5.65	5.78	5.85	5.1	4.83	5.31	5.65	6.07	5.01	5.34	5.11	4.53	5.26	5.18	5.47	5.64	5.33	4.93	5.12	4.66	5.47	5.58	5.41	5.11	5.06
ENSG00000134258	1	117143587	117210960	-1	p12	VTCN1	ILMN_1753101	4.64	4.31	4.6	4.47	4.65	4.89	4.9	3.79	5.34	4.17	4.31	4.82	3.61	3.45	4.05	4.46	4.26	4.01	4.06	4.47	4.7	4.77	4.47	4.16	4.18	3.33	4.25	4.36	4.52	4.16	4.13	4.71	4.52	4.24	4.88	4.2	4.43	3.85	4.36	3.8	5.08	5
ENSG00000198162	1	117367449	117528872	1	p12	MAN1A2	ILMN_1755120;ILMN_2075507	5.26	5.05	4.88	4.87	4.61	5.23	5.01	5.48	4.62	5.13	5.22	5.2	5.14	5.01	5.16	4.7	5.31	5.08	4.77	5.22	5.28	4.73	4.87	4.36	5.33	4.79	5.07	5.18	5.03	5.12	5.33	5	5.43	4.71	5.3	5.02	4.77	5.03	4.95	5.5	5.49	5.14
ENSG00000183508	1	117606048	117628389	1	p12	TENT5C	ILMN_1713266	9.73	10.35	9.42	9.53	9.24	9.76	9.56	10.2	10.88	10.11	8.65	11.06	9.29	8.17	10.74	9.74	10.14	10.32	10.56	6.45	8.06	9.25	8.17	9.2	5.58	8.49	6.67	7.75	8.03	9.72	8.84	10.5	8.25	8.8	9.06	9.6	8.14	9.86	9.63	8.35	9.26	6.94
ENSG00000196505	1	117863485	117929621	-1	p12	GDAP2	ILMN_1789059	4.88	5.5	5.27	5.42	5.33	5.62	5.35	5.51	5.53	5.72	5.62	4.69	4.73	5.69	5.62	5.31	5.38	5.07	4.89	5.72	5.18	5.51	5.48	5.13	5.17	5.86	5.48	5.3	5.48	5.37	5.12	4.56	4.79	4.69	5.59	4.57	5.14	5.37	5.19	5.46	5.89	5.66
ENSG00000065183	1	117929720	117966543	1	p12	WDR3	ILMN_1711254	5.47	4.96	4.67	4.97	4.97	5.15	4.89	5.15	4.33	4.71	4.99	4.31	4.39	4.75	4.4	4.71	5.05	4.77	4.97	5.71	4.83	5.21	4.88	4.99	4.9	4.49	5.5	4.53	4.81	4.66	4.16	4.59	4.58	5.16	4.5	5.29	4.79	5.04	4.94	5.11	5.38	4.91
ENSG00000155761	1	117953590	118185228	-1	p12	SPAG17	ILMN_1693114	4.94	5.57	4.83	4.79	4.82	5.23	4.72	4.89	5.69	5.13	4.62	4.7	4.45	4.4	4.8	5.09	4.68	4.69	4.5	4.51	4.85	4.6	4.89	4.57	5.34	4.81	4.5	5.04	4.41	3.86	4.97	5.05	4.54	5.05	4.52	5.02	5.06	5.17	4.74	4.69	4.83	4.9
ENSG00000092607	1	118883046	118989556	-1	p12	TBX15	ILMN_1721580	4.8	4.34	4.11	4.53	4.44	4.99	4.16	4.5	4.79	4.71	3.94	4.74	4.52	4.47	4.73	4.69	4.49	4.95	4.78	4.34	4.51	4.14	3.97	4.06	4	4.59	4.99	4.72	4.76	4.55	4.33	4.69	4.16	4.98	4.65	4.33	4.83	4.82	4.46	4.71	5.4	4.33
ENSG00000116874	1	119031216	119140671	-1	p12	WARS2	ILMN_2323979	4.47	5.29	4.63	5.05	4.97	4.92	5.9	4.51	4.65	5.28	5.48	4.98	5.45	4.98	5.48	4.59	4.71	4.56	4.91	4.75	5.85	5.07	5.62	4.86	5.36	4.69	5.94	4.55	4.09	4.94	5.57	5.11	4.6	5.13	5.17	4.59	5.45	4.48	5.11	5.45	6.47	5.55
ENSG00000116882	1	119368779	119394130	1	p12	HAO2	ILMN_1740402;ILMN_1767474	4.16	4.7	4.08	4.71	4.29	4.5	4.23	5.02	4.18	4.59	4.69	4.45	5.17	4	4.69	4.85	4.72	5	4.69	4.43	4.16	4.75	4.23	4.05	4.67	4.37	4.88	4.19	4.73	4.4	4.52	4.48	4.46	4.39	4.55	4.46	4.45	4.49	4.36	4.45	4.92	4.17
ENSG00000203859	1	119414931	119423035	1	p12	HSD3B2	ILMN_1733462	4.24	3.76	4.54	4.62	4.47	4.27	4.58	4.86	4.3	5.42	4.62	4.76	5.05	4.67	4.45	4.56	4.86	5.38	4.59	4.67	4.93	4.99	5.18	4.05	4.12	4.68	4.72	4.69	4.86	5.13	4.26	4.98	4.97	4.51	4.64	4.77	4.52	4.49	4.95	4.93	4.99	4.1
ENSG00000203857	1	119507198	119515054	1	p12	HSD3B1	ILMN_1780693	4.45	4.71	5.04	4.54	4.28	4.71	4.84	4.77	4.63	3.93	4.82	4.83	5.12	4.79	4.67	4.17	4.6	4.51	4.69	4.65	4.9	4.65	4.35	4.6	4.93	4.95	4.35	5.07	4.57	4.6	5.05	4.38	4.63	4.43	4.64	4.98	4.87	4.22	4.71	4.37	4.98	4.34
ENSG00000143067	1	119619377	119648266	-1	p12	ZNF697	ILMN_3249501	4.25	4.43	3.91	4.38	4.49	4.71	4.69	4.42	4.8	4.16	4.4	4.99	4.45	4.87	3.97	4.98	4.55	4.89	4.92	4.38	4.4	4.77	4.66	4.98	5.21	4.87	4.97	5.29	4.35	5.3	4.73	4.77	4.48	4.93	5.28	4.67	4.79	5.29	3.86	4.99	4.63	4.4
ENSG00000092621	1	119648411	119744226	1	p12	PHGDH	ILMN_1704537	8.39	8.2	8.05	8.55	8.97	8.58	9.48	8.15	7.48	7.77	6.87	9.22	9.76	9.28	7.76	8.06	7.47	7.25	9.07	8.27	9.54	6.79	7.03	7.95	9.89	6.13	8.97	5.9	5.36	8.37	8.52	6.22	10.27	9.36	9	8.8	6.52	8.36	9.37	10.79	9.2	8.41
ENSG00000134240	1	119748002	119768905	-1	p12	HMGCS2	ILMN_1815203	4.67	5.41	4.76	5.01	5.2	4.39	5	5.3	5.07	4.59	4.22	5.18	4.75	4.68	5.58	4.33	4.52	4.59	4.97	4.57	4.82	4.1	4.74	5.16	4.51	4.68	4.48	4.7	4.18	4.78	4.86	4.98	4.68	4.84	4.74	5.17	4.63	4.76	4.05	5.09	4.85	5.08
ENSG00000134193	1	119794017	119811580	-1	p12	REG4	ILMN_2169383	5.11	4.69	4.94	5.97	6.07	5.35	5.25	4.34	5.33	5.66	4.14	5.27	3.91	3.93	3.75	3.92	3.96	4.4	6.17	4.69	3.17	3.73	3.59	3.97	4.21	3.99	6.1	4.58	3.47	4.69	4.38	4.46	4.23	5.15	3.94	4.06	4.25	4.49	4.33	6.82	4.14	4.51
ENSG00000134249	1	119893533	119896515	-1	p12	ADAM30	ILMN_2100871	5.09	4.83	4.64	5.01	5.33	3.9	4.44	4.63	4.66	4.04	4.34	4.73	4.49	4.53	4.93	4.27	3.92	4.52	4.59	3.99	4.66	4.14	4.02	4.62	5.13	3.96	5.03	4.76	4.8	4.74	4.95	4.81	4.6	5.03	4.93	4.73	4.78	4.64	4.19	4.92	5.14	3.76
ENSG00000134250	1	119911553	120100779	-1	p12	NOTCH2	ILMN_1777758;ILMN_1777845;ILMN_2405297	5.39	4.74	5.22	5.19	5.4	5.09	5.63	5.31	5.14	5.4	5.21	5.25	5.34	5.29	5.43	5.71	5.62	5.47	5.63	5.21	5.33	5.67	5.52	5.52	4.92	5.19	5.23	4.9	5.44	5.94	5.71	5.55	5.32	5.67	5.8	5.62	5.21	5.61	5.51	5.46	5	5.2
ENSG00000265808	1	120150898	120176520	-1	p12	SEC22B	ILMN_1784238	7.07	7.61	7.19	7.23	7.17	7.17	7.15	7.16	6.86	6.73	6.77	6.18	6.07	7.4	7.34	6.58	7.14	7.3	6.73	7.73	7.24	5.64	7.26	6.79	7.63	7.12	7.7	7.69	6.37	6.91	6.34	6.97	6.21	6.21	7.4	6.49	6.52	6.11	6.95	7.53	7.41	7.68
ENSG00000273136	1	120723949	120842110	1	p11.2	NBPF26	ILMN_1698067;ILMN_2204664	6.82	5.95	6.5	6.23	6.27	6.84	7.28	6.73	6.85	6.11	7.14	5.77	6.83	6.55	6.63	6.45	6.18	6.4	5.53	6.44	6.08	6.59	6.92	6.01	6.33	6.73	6.24	6.27	6.33	6.94	6.81	6.32	6.16	6.62	5.83	6.99	6.65	6.33	7.27	5.93	6.6	5.94
ENSG00000263353	1	120889746	120890405	1	p11.2	PPIAL4A	ILMN_3236259	12.06	12.3	12.71	12.71	12.48	12.04	12.42	12.15	12.33	12.4	11.86	11.46	12.16	12.45	12.55	11.94	12.7	12.13	14.05	12.46	11.87	12.1	12.19	12.64	12.81	12.37	13.57	12.25	11.85	11.63	12.27	12.64	12.33	12.53	12.18	11.96	12.17	10.39	12.33	13.72	12.1	12.42
ENSG00000188610	1	121167646	121185539	-1	p11.2	FAM72B	ILMN_1723433;ILMN_3243986	6.96	6.35	7.42	6.72	8.09	6.34	6.84	7.15	7.43	6.69	6.94	7.68	5.65	7.56	5.34	5.88	6.42	7.34	6.74	7.76	7.63	6.98	6.3	5.27	6.75	6.93	6.7	5.46	6.37	6.4	6.93	6.69	7.34	6.79	6.2	6.14	6.88	7	6.2	6.09	6.63	7.39
ENSG00000171943	1	121184811	121392874	1	p11.2	SRGAP2C	ILMN_1742018;ILMN_3236120	4.38	4.67	5.09	4.48	4.91	4.66	4.76	4.61	4.62	4.55	5.06	4.69	5.13	5.24	4.56	4.82	4.9	4.94	4.77	4.75	4.61	4.43	4.42	4.59	4.95	4.88	5.07	4.37	5.37	4.43	4.36	4.43	4.57	4.48	4.78	4.68	4.62	4.89	5.07	4.64	4.74	5.04
ENSG00000266338	1	144421386	144461674	-1	q21.1	NBPF15	ILMN_1675427	4.92	4.26	5.04	4.93	5.18	4.88	5.3	4.64	5.45	5.59	5.45	5.13	4.74	4.96	5.23	5.47	5.25	4.9	4.2	4.96	5.47	5.08	5.12	5	4.75	4.99	4.85	4.99	5.02	5.42	4.7	5.08	5.04	4.44	5.37	5.43	5.52	4.65	4.98	4.31	5	5.15
ENSG00000196369	1	144887265	145095528	-1	q21.1	SRGAP2B	ILMN_1708145;ILMN_3235657	5.43	5.11	5.25	5.2	5.4	5.36	5.27	5.47	4.74	5.1	5.77	5.12	5.48	5.33	5.25	5.32	5.48	5.46	5.25	4.99	5.71	5.47	5.38	4.91	4.98	5.09	4.92	4.94	5.36	5.55	5.54	5.27	5.64	5.56	5.88	5.59	5.5	5.36	5.47	5.43	5.59	5.13
ENSG00000215784	1	145095974	145112696	1	q21.1	FAM72D	ILMN_1719870	4.86	5	4.4	5.31	4.47	4.25	4.89	4.21	4.82	4.99	5.37	4.51	4.69	4.26	4.5	4.41	4.58	3.81	5.15	5.06	4.02	5.19	4.76	4.08	5.11	4.83	5.15	3.9	4.62	4.99	5.07	4.81	4.73	5.21	5.58	4.65	4.08	4.06	4.67	5.95	4.79	4.63
ENSG00000162825	1	145289900	145405778	-1	q21.1	NBPF20	ILMN_3221156;ILMN_3230608	6.73	6.16	6.34	6.18	5.88	6.29	6.62	6.11	6.24	6.12	7.37	6.32	6.59	6.71	6.43	6.46	6.42	6.37	5.84	7.04	6.78	6.68	7.11	5.87	5.96	5.84	6.18	5.78	6.8	6.65	6.43	5.98	5.91	6.33	6.19	6.94	6.63	6.38	6.68	6.19	6.46	6.21
ENSG00000174827	1	145670852	145708148	-1	q21.1	PDZK1	ILMN_1656545;ILMN_1694535;ILMN_1708341	4.59	4.64	4.45	4.87	4.22	4.89	4.59	4.73	4.71	4.39	4.33	4.62	5.02	4.87	5	4.55	4.65	4.61	4.65	4.66	4.35	4.73	4.64	4.83	4.84	4.76	4.5	5.17	4.84	4.56	4.83	4.42	4.4	4.98	4.31	4.66	4.5	4.68	4.61	4.33	4.41	4.39
ENSG00000117281	1	145719471	145739288	1	q21.1	CD160	ILMN_1742001	6.45	9.29	7.81	6.35	6.38	7.75	6.5	6.07	7.97	8.09	5.52	4.48	4.79	5.2	9.83	6.22	9.98	6.11	4.23	5.52	4.75	4.26	4.92	7.59	4.55	5.09	5.2	4.77	5.32	5.05	5.48	5.88	5.7	5.97	5.07	5.42	5.84	5.68	5.19	5.21	5.53	5.93
ENSG00000265491	1	145738868	145824095	-1	q21.1	RNF115	ILMN_1811997;ILMN_3247728	8.21	8.04	7.89	7.84	8.19	7.96	7.88	7.95	8.03	8	7.62	8.11	7.62	7.93	8.13	7.73	8.12	8.11	8.13	7.72	8.18	7.93	7.84	7.24	7.78	7.83	7.63	8.01	7.95	8.04	8.04	7.64	7.59	8.32	7.9	7.86	8.05	7.87	7.7	8.25	7.7	7.77
ENSG00000186141	1	145824088	145844402	1	q21.1	POLR3C	ILMN_1795678	8.56	8.66	8.81	8.54	8.56	8.92	8.99	8.63	8.55	8.56	8.59	8.3	7.68	8.58	8.48	8.57	8.23	8.57	8.4	8.91	9.09	8.29	8.55	7.82	8.53	8.42	8.66	8.74	8.27	8.12	8.49	7.63	8.02	8.08	7.67	8.23	7.82	7.7	8.62	8.28	8.75	8.6
ENSG00000186364	1	145845630	145848954	1	q21.1	NUDT17	ILMN_1787408	5.12	4.31	5.02	5.27	4.71	4.38	4.66	4.91	5.16	4.72	4.51	4.37	4.68	3.98	4.47	4.58	4.78	4.71	4.14	4.83	4.96	5.33	4.46	4.75	4.51	4.56	5.06	4.29	3.31	5.12	4.54	4.94	4.63	5.32	4.55	4.94	4.74	4.82	3.81	5.29	4.37	4.85
ENSG00000131788	1	145848522	145859836	-1	q21.1	PIAS3	ILMN_1814966	5.13	6.18	6.2	5.97	5.99	5.74	6.02	6.3	6.27	5.87	5.31	4.43	5.24	5.64	5.58	5.46	6.25	6.06	5.61	5.46	5.65	6.15	5.89	5.41	6.12	6.02	5.68	6.13	5.9	6.04	5.75	6.23	5.99	6.65	6	6.2	5.87	6.13	6.63	5.86	5.98	6.12
ENSG00000198483	1	145866560	145885866	-1	q21.1	ANKRD35	ILMN_1798006;ILMN_2145153	5.61	5.8	5.73	5.96	5.99	5.48	4.61	4.88	5.78	5.9	5.16	5.56	5.53	5.57	6.06	5.3	6.29	5.79	5.98	5.56	5.72	5.56	5.26	5.79	5.15	5.52	5.51	5.37	5.1	6.28	5.52	6.22	6.16	5.95	5.73	5.51	5.44	5.52	5.57	5.36	4.97	5.27
ENSG00000143127	1	145891208	145910111	-1	q21.1	ITGA10	ILMN_1700144	5.41	5.69	5.7	5.96	5.96	5.59	6.08	6.27	4.91	5.48	5.95	5.39	5.73	5.68	5.69	5.67	5.45	5.1	5.31	5.51	5.99	5.62	5.97	5.7	5.77	5.52	4.94	5.68	5.53	5.24	5.54	5.32	5.22	5.56	4.8	5.68	5.24	5.78	5.82	5.61	5.38	5.53
ENSG00000131779	1	145911350	145918717	-1	q21.1	PEX11B	ILMN_1678546	8.64	8.43	8.64	8.32	8.39	8.61	8.75	8.71	8.18	7.94	7.63	7.84	7.72	9.01	8.47	7.56	8.47	7.72	7.7	8.7	7.43	7.72	8.31	7.58	9.41	7.74	8.51	7.4	8.11	8.79	7.96	7.93	7.75	7.81	8.08	8.23	8.44	7.33	7.95	9.1	8.69	8.78
ENSG00000265241	1	145917714	145927678	-1	q21.1	RBM8A	ILMN_1781870	3.61	4.58	4.32	4.23	4.32	3.28	4.38	4.23	4.91	4.72	4.7	5.09	5.11	4.46	4.49	4.36	4.82	4.21	4.22	4.79	4.82	4.41	5.19	4.46	4.05	4.29	4.72	4.07	3.08	4.13	4.59	4.42	4.06	4.32	4.16	5.18	3.68	4.15	4.25	4.42	4.51	4.45
ENSG00000271601	1	145933423	145958017	-1	q21.1	LIX1L	ILMN_1708098	6.93	7.69	7.47	7.9	7.77	7.26	7.38	7.3	7.65	7.67	6.8	5.24	5.74	7.33	7.36	6.9	7.21	7.21	7.65	7.48	7.46	6.17	7.1	6.06	7.59	6.6	7.16	7.44	7.3	7.09	6.71	6.52	5.22	5.94	7.04	6.66	6.84	5.62	6.37	7.61	7.37	7.46
ENSG00000272031	1	145959441	145964575	-1	q21.1	ANKRD34A	ILMN_2119793	5.39	5.19	5.42	4.98	5.2	4.89	5.06	5.59	5.28	5.34	5.4	5.47	5.23	5	5.89	5.04	5.65	5.68	5.37	5.27	4.98	5.6	5.5	5.13	5.48	5.36	5.46	5.77	5.36	4.89	5.17	5.37	5.2	5.17	4.75	5.42	5.38	4.64	5.4	5.37	5.44	5.56
ENSG00000265972	1	145992435	145996579	-1	q21.1	TXNIP	ILMN_1697448	14.48	14.03	13.99	14.33	14.2	14.43	14.33	14.11	14.08	14.41	12.68	13.03	13.95	13.76	13.85	13.38	14.42	13.65	13.88	13.87	12.42	14.35	13.09	12.39	13.56	13.45	14.27	13.59	14.33	13.21	12.79	13.97	13.49	14.16	13.46	14.05	14.34	14.06	13.85	14.48	13.98	13.99
ENSG00000168509	1	146017468	146036746	-1	q21.1	HJV	ILMN_1760985;ILMN_2324584;ILMN_2367694	4.09	4.37	4.19	4.61	4.49	4.61	4.18	4.55	3.94	4.53	4.61	4.57	4.65	3.77	4.73	3.99	4.18	4.19	4.59	4.67	4.18	4.38	4.22	4.2	4.35	4.08	4.21	4.44	4.17	4.4	4.52	4.45	4.5	4.2	4.5	4.19	4.34	4.36	4.23	4.37	4.91	4.36
ENSG00000268043	1	146938744	146996202	1	q21.1	NBPF12	ILMN_1712903	4.87	5.07	4.93	4.53	4.79	4.64	5.09	4.25	4.89	4.66	4.24	5.25	4.71	4.3	4.11	5.25	5.3	4.48	4.07	4.83	5.17	4.45	4.68	4.3	4.52	5.26	4.22	4.04	4.9	5.17	5.08	5.37	4.92	4.84	4.87	4.75	5.19	5.45	4.6	4.55	4.67	4.6
ENSG00000131791	1	147155106	147172550	-1	q21.1	PRKAB2	ILMN_1786021	7.02	6.02	6.43	6.27	6.55	6.39	6.52	6.64	6.64	6.49	6.43	7.17	6.78	7.2	6.75	6.71	6.99	7.28	6.39	6.6	6.03	6.76	6.86	5.9	6.4	5.96	6.69	6.79	6.79	6.49	6.63	6.88	6.76	6.92	6.12	6.39	6.35	5.99	6.81	6.99	6.9	6.37
ENSG00000131781	1	147175351	147243050	-1	q21.1	FMO5	ILMN_1811632	5.31	4.95	5.05	5.29	4.95	5.51	5.56	5.47	5.12	5.46	5.52	5.2	4.6	4.96	5.71	3.87	5.14	5.04	4.43	5.4	5.23	5.57	5.21	5.33	5.18	4.51	4.95	5.13	4.85	4.8	5.1	5.25	4.94	5.51	4.82	5.02	5.36	5.38	5.01	7.42	5.33	5.44
ENSG00000131778	1	147242654	147295765	1	q21.1	CHD1L	ILMN_1786016	6.96	6.78	7.17	6.82	6.83	7.16	7.66	7.12	6.8	6.76	7.6	7.42	7.6	7.12	6.56	7.57	6.76	7.34	7.55	7.55	6.9	7.23	7.54	6.86	7.22	7.54	7.12	7.52	7.38	6.95	6.99	7.33	8.09	6.95	6.21	7.13	6.89	7.43	7.64	7.27	6.84	6.8
ENSG00000116128	1	147541501	147626216	1	q21.2	BCL9	ILMN_1704452	6.87	6.34	6.84	7.07	6.87	7.05	6.66	6.72	6.29	6.63	7.04	7.72	7.82	7.22	6.19	6.45	6.4	7.22	7.57	7.44	6.56	6.76	6.98	6.6	7.28	6.09	6.88	6.55	6.61	7.93	6.68	6.66	7.3	6.99	6.51	6.95	6.03	6.17	6.74	6.24	7.05	7.69
ENSG00000162836	1	147629652	147670524	-1	q21.2	ACP6	ILMN_2234343	6.56	7.45	7.19	7.49	6.87	6.78	6.89	6.7	6.81	7	7.34	4.48	5.96	6.73	5.33	6.14	5.4	7.02	6.79	6.77	6.67	7.75	7.29	6.54	6.21	6.4	7.33	7.17	7.13	7.48	6.62	6.92	6.79	6.2	6.19	6.8	6.67	5.74	6.77	7.52	6.66	6.61
ENSG00000265107	1	147756199	147773362	-1	q21.2	GJA5	ILMN_1702972;ILMN_1722753	5	5.11	4.81	4.84	4.7	5.02	4.89	5.4	5.14	5.21	5.23	5.04	4.9	4.94	5.22	4.85	5.26	4.89	5.23	4.67	5.32	4.67	5.29	5.25	5.04	4.64	5.13	4.48	5.21	5.12	4.96	5	5.35	5.07	5.13	5.06	5	4.93	4.59	4.9	5.24	5.05
ENSG00000121634	1	147907956	147909257	1	q21.2	GJA8	ILMN_1686867	4.6	4.2	4.42	4.51	4.71	4.75	4.06	4.59	4.78	3.81	5.17	4.42	4.22	4.72	4.42	4.67	4.33	4.53	4.62	4.86	4.92	4.8	4.48	4.76	4.69	4.39	4.5	5.19	4.25	4.83	4.3	4.58	4.67	4.51	4.57	4.5	4.25	4.73	4.66	4.76	4.68	3.86
ENSG00000188092	1	147928393	147993592	1	q21.2	GPR89B	ILMN_2116594	7.23	6.49	6.82	6.27	6.17	6.75	7.28	6.8	6.65	6.42	6.09	5.22	6.75	5.44	6.54	6.29	6.87	6.69	6.61	5.74	5.53	5.4	6.16	5.99	6.54	6.11	6.64	6.21	6.72	6.47	6.78	6.15	6.23	6.79	6.26	6.26	6.71	6.75	7.31	6.62	7.48	6.75
ENSG00000263956	1	148102046	148152322	-1	q21.2	NBPF11	ILMN_1794015;ILMN_2177090;ILMN_3238116	7.24	6.92	6.81	6.78	6.81	6.93	7.23	7.11	6.8	6.79	7.15	6.13	6.74	6.78	7.2	7.16	6.92	6.8	6.08	6.79	6.28	6.74	7.05	6.49	7.06	7.16	6.73	6.32	6.75	6.66	6.94	6.72	6.86	6.59	6.79	7.03	6.85	6.83	7.49	6.53	6.97	6.82
ENSG00000236334	1	148479824	148483679	-1	q21.2	PPIAL4G	ILMN_1710362;ILMN_3237769	6.57	5.94	6.14	6.09	5.79	5.87	5.61	6.08	5.65	5.96	6.67	6.33	5.79	6	6.09	6.19	5.99	5.69	5.98	5.84	6.48	5.31	5.67	6.19	6.56	5.75	5.81	6.09	6.05	6.05	5.73	5.57	5.7	5.78	6.02	5.95	6	6.53	6.18	5.72	5.72	6.08
ENSG00000178104	1	148808181	149048286	1	q21.2	PDE4DIP	ILMN_1659430;ILMN_1739674;ILMN_1749639;ILMN_1753330;ILMN_1760796;ILMN_1771286;ILMN_1787823;ILMN_1791635;ILMN_2246134;ILMN_2291407;ILMN_3239714;ILMN_3249473	5.28	5.1	4.96	5.15	4.93	4.99	4.85	5.09	5.01	5.01	4.96	5.17	4.95	5.05	5	5.16	5.05	5.25	5.07	4.99	4.99	5.1	5.08	5.12	5.02	4.71	4.97	4.89	5.05	4.87	4.7	4.87	5.08	4.79	5.01	5.23	5.15	5.19	5.05	5.18	5.12	5
ENSG00000269713	1	149054027	149103561	-1	q21.2	NBPF9	ILMN_1668016;ILMN_1721112;ILMN_1730957;ILMN_1776838	5.29	5.05	5.04	4.85	4.74	5.16	4.74	5.12	4.96	4.46	4.98	4.94	5.11	4.85	5.16	5.06	5.04	4.98	5.04	5.15	4.89	4.82	5.08	4.77	4.9	4.64	4.74	4.66	5.09	5.36	4.99	4.52	4.89	4.79	4.86	4.91	5.15	5.3	5.35	4.99	4.97	4.82
ENSG00000150337	1	149782671	149792518	1	q21.2	FCGR1A	ILMN_2176063;ILMN_2261600	4.83	4.35	4.59	4.49	4.91	4.66	4.84	4.99	4.66	4.76	4.73	4.27	4.81	5.33	5.19	4.18	5.02	4.65	4.56	5.66	4.56	5.27	4.56	5.91	4.63	5.06	6.3	4.9	5.09	6.39	4.95	4.83	5.79	6.38	7.39	4.98	5.09	5.49	4.95	4.88	5.47	5.64
ENSG00000272196	1	149851061	149851624	1	q21.2	H2AC19	ILMN_1659047	8.46	8.79	8.48	9.67	9.09	7.89	7.74	8.28	9.6	9.53	10.97	11.48	9.08	7.23	7.98	10.85	7.89	11.57	9.24	8.91	10.24	10.18	10.45	9.09	7.89	11.56	9.12	11.74	9.01	9.07	11.13	11.73	10.08	9.28	10.82	10.84	7.99	9.88	7.95	8.9	8.32	7.63
ENSG00000270276	1	149854045	149861210	-1	q21.2	H4C15	ILMN_1704284	5.69	5.31	5.43	4.68	4.52	5.09	5.6	5.02	4.8	4.74	6.04	5.77	5.15	4.77	4.51	5.6	5.07	6.86	5.07	4.75	5.55	5.2	6.02	5.35	5.09	6.09	5.58	6.6	5.28	4.52	6.12	6.11	5.01	4.87	5.08	5.06	5.03	5.16	5.62	4.38	5.76	4.24
ENSG00000184678	1	149884459	149886652	-1	q21.2	H2BC21	ILMN_1732071	8.92	6.99	8.29	7.52	8	7.66	8.05	7.83	8.23	7.66	8.42	9.13	6.14	6.2	5.98	9.11	6.1	9.7	7.31	8.45	7.33	8.5	8.63	7.01	6.9	10.06	7.61	9.23	7.49	7.19	8.6	9.34	8.66	7.43	8.94	8.13	6.83	7.99	7.12	7.62	7.86	6.69
ENSG00000184270	1	149887484	149888013	-1	q21.2	H2AC21	ILMN_1747589	4.5	5.78	5.42	5.91	5.7	4.54	5.05	5.11	5.92	6.13	7.8	8.07	5.81	4.72	5.18	7.09	5.02	8.11	5.65	5.28	8.1	7.72	7.78	4.85	4.05	7.37	5.68	9.23	5.39	5.32	7.54	7.24	5.91	5.44	6.53	6.65	5.24	5.81	5.39	5.24	4.46	5.25
ENSG00000159164	1	149903318	149917844	-1	q21.2	SV2A	ILMN_1702009	4.73	5.04	5.55	5.14	5.33	5.53	5.13	5.15	5.35	5.01	4.59	5.38	5.89	5.84	5.31	5.04	4.59	5.37	5.01	5.27	5.29	5.49	4.92	5.5	5.02	5.16	5.16	5.27	5.55	6.09	5.95	5.28	5.35	5.04	5.9	6.37	4.91	5.18	5.51	4.72	5.45	5.08
ENSG00000143368	1	149923317	149927803	-1	q21.2	SF3B4	ILMN_1722648	9.39	10.25	9.87	10.16	9.87	9.53	9.58	9.34	9.73	10.16	9.9	10.04	10.04	9.98	9.98	9.52	9.83	9.64	9.74	9.91	9.58	9.76	9.59	9.83	9.89	9.87	10.12	9.92	10.76	10.48	10.12	10.45	10.34	9.37	10.61	10.69	10.69	9.36	9.09	9.77	9.32	10.16
ENSG00000014914	1	149928651	149936879	-1	q21.2	MTMR11	ILMN_1698246;ILMN_1769299	5.97	5.75	5.74	5.93	5.79	5.6	5.9	5.62	5.61	5.7	6.07	6.13	6.24	6.73	5.55	5.38	5.53	5.63	5.89	6.36	5.49	6.65	6.04	6.52	5.59	6	6.02	6.18	5.89	6.3	5.97	5.76	7	6.66	7.22	6.1	6.28	7.16	6.15	6.06	6.1	6.41
ENSG00000264522	1	149937812	150010726	-1	q21.2	OTUD7B	ILMN_3239298	5.34	5.61	5.11	4.5	4.52	4.53	5.31	5.34	4.71	5.13	5.79	5.13	4.49	5.21	5.45	4.66	4.35	5.56	5.03	5.42	4.78	5.65	5.05	5.1	5.67	4.89	4.3	4.97	5.29	5.32	5.25	5.34	5.32	5.42	4.92	5.01	5.73	5.32	5.47	4.97	4.91	5.38
ENSG00000136631	1	150067279	150145329	1	q21.2	VPS45	ILMN_1683243	7.4	6.98	7.78	7.11	7.17	7.47	7.77	7.51	6.84	7.35	7.01	4.2	5.29	7.35	7.19	6.52	7.17	6.91	6.28	7.26	6.85	6.32	6.8	7.03	8.02	7.12	7.89	7.01	7.17	5.47	6.51	7.25	6.63	5.85	5.68	6.49	6.48	6.25	7.49	6.93	8.38	7.65
ENSG00000023902	1	150149183	150164720	1	q21.2	PLEKHO1	ILMN_1694213	9.56	9.22	9.57	9.32	9.36	9.12	9.4	9.34	9.6	9.26	9.91	9.2	8	9.81	8.14	9.29	8.26	8.26	9.09	9.53	9.58	8.5	8.7	8.83	10.54	9.65	9.6	8.87	9.15	8.93	8.62	8.8	8.72	9.03	9.59	9.37	8.43	8.24	8.63	8.28	10.25	10.07
ENSG00000143401	1	150218417	150236156	-1	q21.2	ANP32E	ILMN_1684923	5.27	5.14	5.33	5.14	5.43	5.52	5.31	5.13	5.08	5.5	5.39	4.67	5.4	5.06	5.55	5.7	5.61	5.17	5.09	4.92	5.51	5.15	5.16	5.07	4.91	5.52	5.28	5.36	4.72	5.1	5.73	5.28	5.3	5.2	5.6	5.21	5.02	5.04	5.84	5.46	5.39	5.38
ENSG00000118298	1	150257251	150265078	1	q21.2	CA14	ILMN_1742358	4.18	4.47	4.92	3.61	4.76	4.35	4.79	5.43	4.03	4.34	5.07	4.34	4.58	4.44	4.31	4.55	4.03	4.4	4.55	3.82	4.12	5.07	4.67	4.63	4.25	4.23	4.95	4.74	4.41	4.45	4.31	4.96	4.48	4.87	4.67	4.68	4.4	4.87	3.92	3.99	4.19	4.57
ENSG00000117362	1	150265399	150269580	-1	q21.2	APH1A	ILMN_1658472;ILMN_2398388	7.72	8.03	8.25	7.91	7.64	7.94	7.7	7.52	8.3	7.85	7.68	7.27	8.5	7.94	8.06	8.04	8.14	8.13	8.11	8.61	8.81	8.99	8.51	8.46	7.82	7.9	7.96	7.95	7.59	7.61	7.77	8.24	8.25	8.63	8.31	7.55	7.99	7.35	8.14	7.39	7.64	7.66
ENSG00000159208	1	150282543	150287093	1	q21.2	CIART	ILMN_1793543	4.92	4.35	5.04	4.73	4.9	4.09	4.49	3.92	4.75	5.13	4.31	4.19	4.96	4.61	4.46	4.19	4.47	4.31	4.55	4.5	4.66	5.23	4.95	4.39	4.5	4.56	5.06	4.49	4.29	4.89	4.73	5.64	5.29	3.91	4.13	4.62	5.29	4.47	4.65	4.72	4.76	4.71
ENSG00000266472	1	150293720	150308979	1	q21.2	MRPS21	ILMN_1655765;ILMN_1660292	9.01	9.68	10.06	9.97	10.03	9.35	9.32	9.36	9.88	9.85	9.33	8.95	9.01	9.7	9.16	9.62	9.25	9.48	9.3	9.3	9.67	9.42	9.35	9.74	9.94	8.77	10.22	9.66	8.97	8.78	9.69	9.38	9.46	8.64	8.4	8.72	8.66	7.27	8.84	9.66	9.17	9.47
ENSG00000117360	1	150321479	150353233	1	q21.2	PRPF3	ILMN_1715392	8.61	8.59	8.76	8.37	8.68	8.58	8.65	8.55	8.65	8.53	9.02	8.66	8.27	8.32	8.55	8.79	8.44	8.42	7.46	7.97	8.28	7.76	8.13	8.49	8.5	8.85	8.71	8.02	8.59	9.06	8.72	8.03	8.33	8.21	8.62	8.26	8.93	8.86	8.21	8.19	8.18	8.59
ENSG00000163125	1	150363091	150476566	1	q21.2	RPRD2	ILMN_1705733;ILMN_3238889	6.76	7.15	7.52	7.47	7.62	7.1	6.84	7.07	7.25	7.49	6.96	7.79	7.04	7.64	7.38	7.15	7.26	6.89	5.56	7.09	7.04	7.35	7.3	7.25	6.8	6.8	7.11	6.61	6.6	7.26	6.62	7.45	6.46	6.86	6.65	6.9	6.85	6.57	6.7	7.04	6.86	7.34
ENSG00000143374	1	150487364	150507609	1	q21.2	TARS2	ILMN_1778187	5.55	6.09	6.02	6.16	5.64	6.48	5.97	6.52	5.36	6	6.04	5.49	5.55	6.2	6.02	5.97	6.06	5.73	6.06	6.31	6.27	6.34	6.21	6.48	6.32	5.92	5.94	6.39	6.3	6.58	5.89	6.14	5.88	6.22	6.08	5.89	6.01	5.83	5.61	6.15	6.18	6.21
ENSG00000143369	1	150508062	150513789	1	q21.2	ECM1	ILMN_1658333;ILMN_2329735	4.63	4.78	4.8	5.09	4.89	3.99	4.59	4.55	4.76	4.89	5.2	5.06	4.84	5.03	4.77	4.86	5.24	5	5.09	5.29	5.15	5.07	4.97	4.83	4.77	4.62	4.78	4.6	4.86	5.47	4.71	4.88	5.16	4.89	5.38	4.99	4.9	5.24	4.61	4.92	4.75	4.96
ENSG00000143382	1	150549369	150560937	1	q21.2	ADAMTSL4	ILMN_1687035;ILMN_1762294;ILMN_1777683	4.41	4.13	4.43	4.66	4.42	4.71	4.79	4.3	4.62	4.71	4.92	4.76	4.83	5.11	4.41	4.76	4.61	4.68	4.72	4.92	4.94	4.9	4.6	4.97	4.32	4.5	4.95	4.25	4.19	5.23	4.74	4.97	5.59	5.55	6.01	5.05	4.67	5.71	4.88	4.87	5.02	4.94
ENSG00000143384	1	150574551	150579738	-1	q21.2	MCL1	ILMN_1756806;ILMN_1803988	9.58	8.98	8.68	8.78	8.84	9.22	9.31	9.16	9.35	9.31	9.37	10.34	9.67	9.19	9.17	9.74	8.71	10.27	8.16	8.73	8.88	8.98	8.95	9.24	8.98	8.68	8.85	9.1	8.64	9.63	9.84	8.27	9.1	9.45	10.48	9.06	8.95	11.26	9.17	8.89	9.17	8.71
ENSG00000143420	1	150600851	150629612	-1	q21.3	ENSA	ILMN_1700975;ILMN_1760779;ILMN_2364700	6.83	7.73	7.35	7.5	7.32	6.69	6.6	6.62	7.59	7.73	6.47	6.63	7.51	6.89	7.22	6.95	7.33	7.69	7.4	7.28	7.93	7.78	7.23	6.89	7.16	7.18	7.82	7.16	6.83	7.24	7.31	7.62	7.78	7.38	7.64	6.78	7.29	6.95	7.08	7.69	6.67	7.12
ENSG00000143457	1	150646230	150697154	-1	q21.3	GOLPH3L	ILMN_1706764	5.7	6.05	6.02	5.68	5.79	5.91	5.88	5.76	5.26	5.65	5.51	4.96	5.57	6.3	4.74	5.3	5.25	5.43	5.01	6.64	5.48	4.92	6.25	5.69	5.89	5.18	6.49	5.59	5.38	5.35	5.55	5.87	5.67	4.57	5.24	5.51	5.42	4.85	5.66	6.13	6.15	6.47
ENSG00000143452	1	150698060	150720895	-1	q21.3	HORMAD1	ILMN_1769849;ILMN_2215025	4.48	4.37	4.61	4.97	4.54	4.57	4.05	5.05	4.33	4.48	4.3	4.36	4.42	4.26	4.68	4.4	4.87	4.22	4.46	4.63	4.96	4.39	4.87	4.24	4.39	4.68	4.87	4.31	4.65	4.63	4.73	4.7	5.2	4.04	4.64	4.49	5.02	4.77	4.88	4.91	3.98	4.16
ENSG00000163131	1	150730188	150765792	-1	q21.3	CTSS	ILMN_1743032	7.23	7.07	6.86	6.88	7.09	7.25	7.42	7.7	7.12	7.06	7.31	4.78	6.56	8.32	7.88	6.98	7.67	6.32	6.3	7.62	6.81	9.08	7.02	7.88	6.71	7.25	7.62	7.46	7.99	7.97	6.8	7.63	8.23	7.77	9.36	7.74	7.18	8.34	7.55	5.82	7.97	8.09
ENSG00000143387	1	150796208	150808260	-1	q21.3	CTSK	ILMN_1758895	6.46	6.34	6.29	6.53	6.16	6.21	6.9	7.12	6.72	6.39	7	5.35	6.53	6.46	6.91	5.92	7.37	5.23	5.93	5.58	4.82	6.09	6.09	6.84	5.44	7.24	6	6.4	6.76	6.87	6.12	6.94	6.76	7.27	6.76	7.12	7.46	7.22	7.33	6.27	6.09	5.46
ENSG00000143437	1	150809713	150876708	-1	q21.3	ARNT	ILMN_1762582;ILMN_2347314	4.9	5.49	6	5.74	5.38	5.33	5.67	5.4	5.44	5.24	6.09	5.06	5.29	5.91	5.62	5.51	6.01	6.2	5.06	5.88	5.89	5.58	5.71	5.8	6.27	5.68	5.82	6.09	5.11	5.17	5.29	5.73	5.63	5.53	5.56	5.29	5.23	5.51	5.61	5.69	6.04	5.75
ENSG00000143379	1	150926263	150964744	1	q21.3	SETDB1	ILMN_1718207	6.52	7.28	7.29	7.1	7.54	7.13	7.45	7.33	6.56	7.1	7.83	6.27	6.36	7.81	7.28	7.6	7.17	6.93	5.51	7.35	7	6.98	7.21	7.85	7.64	7.35	7.24	7.27	7.42	6.4	7.03	7.31	7.16	6.57	6.67	7.47	7.12	6.62	7.28	7.16	6.98	7.51
ENSG00000143418	1	150960583	150975004	-1	q21.3	CERS2	ILMN_1726108;ILMN_2400500	8.3	8.01	8.38	7.87	8.13	8.09	8.44	8.24	8.21	8.02	8.69	7.85	8.34	8.93	8.45	8.35	8.64	8.02	8.48	8.59	8.6	7.7	8.22	8.59	8.58	8.34	8.57	8.59	8.09	7.6	7.94	8.38	8.3	8	7.97	7.04	7.72	7.92	7.79	8.07	8.79	8.25
ENSG00000143412	1	150982249	150995634	1	q21.3	ANXA9	ILMN_1755721;ILMN_2217601	4.79	4.93	4.75	4.37	4.82	4.35	4.73	4.48	5.03	4.55	4.87	4.76	4.42	5	4.89	4.4	4.81	4.84	4.91	4.91	5.22	4.85	4.39	4.7	4.79	4.95	4.48	5.08	4.93	4.44	5.02	5.15	4.47	4.71	4.11	4.37	4.89	4.67	4.47	4.42	4.9	4.67
ENSG00000143409	1	150996086	151008375	-1	q21.3	MINDY1	ILMN_1689552	9.51	9.74	9.44	9.68	9.02	9.9	9.31	9.58	8.77	9.46	10.5	9.93	7.94	8.94	9.07	9.31	8.62	8.39	8.61	8.93	9.94	8.27	9.12	9.51	9.39	10.34	9.28	9.85	10.07	8.95	9.46	9.13	9.56	7.47	10.38	9.9	9.87	9.41	8.88	8.57	9.27	8.83
ENSG00000163141	1	151036321	151047720	1	q21.3	BNIPL	ILMN_1699989;ILMN_1708513;ILMN_1711170;ILMN_1773997	4.81	4.6	4.78	4.88	5.11	4.81	4.87	4.95	4.97	4.33	5.26	4.73	4.85	4.69	4.99	5.24	4.93	5.26	5.02	4.7	4.95	4.93	5.4	5.12	4.99	5.13	4.32	4.58	4.84	4.97	4.83	4.65	4.85	5.03	4.34	4.9	4.86	4.92	4.86	4.69	4.48	4.99
ENSG00000143443	1	151047751	151051986	1	q21.3	C1orf56	ILMN_1780268	5.31	5.24	5.42	5.94	5.33	5.83	5.85	5.45	5.41	5.52	5.31	5.33	5.95	5.3	5.61	5.82	5.41	5.99	5.19	5.95	5.44	5.55	5.95	5.72	6.61	5.95	5.42	5.3	5.72	5.82	6.45	5.37	5.99	5.82	5.69	6.24	5.71	5.99	6.22	6.21	5.74	5.84
ENSG00000197622	1	151050971	151070325	-1	q21.3	CDC42SE1	ILMN_1769027;ILMN_2349138	8.29	8.41	8.53	7.72	8.15	8.62	8.52	8.65	8.96	8.27	7.7	7.19	7.96	8.26	8.78	8.38	8.72	8.44	6.96	8.36	8.08	7.74	8.45	7.73	7.83	8.54	8.01	7.57	8.29	8.43	8.68	8.04	7.97	8.25	8.84	7.89	8.6	7.83	8.18	7.9	8.65	8.28
ENSG00000213190	1	151060397	151069544	1	q21.3	MLLT11	ILMN_1759097	6.91	7.97	7.75	7.34	7.32	7.72	7.42	6.86	7.24	7.6	7.12	6.95	7.42	7.7	6.57	7.53	7.1	6.85	6.53	7.92	7.58	7.44	8.1	6.86	7.48	8.58	8.27	8.5	8.01	6.94	8.28	8.2	6.18	7.53	6.6	8.46	7.87	6.59	7.89	8.57	7.87	7.44
ENSG00000143458	1	151070578	151125542	1	q21.3	GABPB2	ILMN_1668713;ILMN_1828197;ILMN_2161007	8.81	8.64	8.44	8.47	8.69	8.44	8.18	8.38	8.55	8.61	8.63	8.33	8.21	8.29	8.69	8.43	8.71	8.38	8.64	8.45	8.92	8.16	8.62	8.47	8.67	8.46	8.53	8.61	8.73	8.37	8.6	8.45	8.46	8.25	7.91	8.65	8.64	8.53	8.44	8.7	8.64	8.36
ENSG00000143434	1	151131685	151146664	-1	q21.3	SEMA6C	ILMN_1813503	5.14	5.08	5.08	5.56	5.02	5.46	4.48	5.21	5.12	4.94	4.88	4.65	4.91	4.31	4.36	4.95	4.31	5.85	4.79	4.85	4.61	4.57	4.52	4.74	4.62	4.8	4.73	4.93	5.05	4.63	5.08	5.45	5.49	4.43	5.23	5.65	4.79	5.37	5.4	4.82	4.89	5.17
ENSG00000163154	1	151156649	151159749	1	q21.3	TNFAIP8L2	ILMN_1744113	4.2	5.16	5.7	5.49	5.47	5.3	5.82	4.73	5.18	5.04	5.32	4.18	3.6	6.07	4.46	5.09	4.74	5.16	4.3	6.14	4.96	4.89	5.69	5.15	6.46	5.17	6.83	5.57	4.11	4.86	5.32	4.74	4.66	4.53	5.22	4.53	4.93	4.14	4.6	5.71	5.62	5.99
ENSG00000163156	1	151156664	151170296	1	q21.3	SCNM1	ILMN_1746598;ILMN_2375651	7.12	7.66	8	8.2	8.22	7.08	7.34	7.43	8.15	7.6	7.67	7.22	7.71	7.69	7.71	7.57	7.72	7.53	7.97	7.61	8	7.14	6.76	7.75	7.86	7.91	8.11	7.91	7.81	7.84	8.24	7.66	8.43	7.51	8.1	7.99	7.52	6.62	7.04	7.98	6.93	7.54
ENSG00000163155	1	151159748	151165948	-1	q21.3	LYSMD1	ILMN_1792931	4.73	5.04	5.23	5.34	4.96	4.87	5.09	5.21	4.88	5.3	5.04	4.86	5.16	4.24	5.04	4.76	4.65	5.13	4.91	5.03	4.73	4.57	4.35	4.97	4.34	5	4.77	4.73	4.63	4.84	5	4.8	4.94	5.05	4.96	4.21	5.38	4.36	5.45	5.43	4.63	5
ENSG00000163157	1	151169986	151176284	-1	q21.3	TMOD4	ILMN_1794163	5.44	4.88	5.54	5.6	5.37	5.35	5.53	5.1	5.8	5.38	5.23	5.04	4.6	5.55	5.13	5.34	5.64	5.52	4.75	5.33	5.49	5.1	5.51	4.83	5.46	5.39	5.71	5.38	5.42	4.75	5.34	5.44	5.38	5.61	4.81	5.09	5.21	5.47	5.66	5.94	5.43	5.83
ENSG00000163159	1	151176304	151195321	-1	q21.3	VPS72	ILMN_1722774	6.91	8.19	7.85	8.03	7.37	6.89	7.14	6.76	7.14	7.41	7.46	5.62	5.42	7.68	7.41	6.72	7.2	7.04	6.47	7.18	7.02	6.5	7.19	6.78	7.57	7.03	8.13	7.7	6.98	6.76	6.92	7.04	6.03	5.62	6.6	6.79	6.52	5.67	6.25	7.56	7.56	7.84
ENSG00000143398	1	151197949	151249536	1	q21.3	PIP5K1A	ILMN_1769869	5.6	5.99	5.34	5.16	5.4	5.55	5.72	5.39	5.58	5.45	5.92	5.12	5.35	5.48	5.79	5.55	5.53	5.59	5.28	5.91	5.64	5.79	5.89	5.23	5.59	5.68	5.34	5.83	4.88	5.35	5.16	5.15	4.77	5.76	5.32	5.45	5.32	5.39	5.59	5.39	5.85	5.41
ENSG00000159352	1	151254703	151267479	1	q21.3	PSMD4	ILMN_1711765;ILMN_1728355;ILMN_2344130;ILMN_3307799	8.31	8.75	8.85	8.74	8.73	8.43	8.56	8.64	8.75	8.75	8.59	7.48	8.23	8.67	8.66	8.16	8.43	8.4	8.75	8.17	8.34	8.03	8.23	8.67	8.66	8.64	8.92	8.82	8.36	8.03	8.49	8.65	8.34	7.9	8.14	8.33	7.92	7.05	8.16	8.71	8.36	8.41
ENSG00000143373	1	151281618	151292176	1	q21.3	ZNF687	ILMN_1662952	4.83	5.41	5.58	5.05	5.66	5.94	4.8	5.4	5.78	4.93	6.02	6.1	5.86	5.24	5.69	5.37	5.29	5.3	5.34	5.24	5.22	5.88	5.26	4.98	5.2	5.64	5.48	4.84	5.57	6.53	5.45	5.7	5.93	5.26	6.32	5.39	5.7	5	5.25	5.41	5.9	5.44
ENSG00000143393	1	151291797	151327715	-1	q21.3	PI4KB	ILMN_1666597	7.69	8.17	8.09	8.03	7.61	7.91	8.22	7.9	7.88	8.02	8.22	8.4	8.12	7.89	7.84	7.81	7.89	8.02	7.55	7.79	7.61	7.95	7.75	7.87	7.58	8.07	8.01	8.27	8.67	8.44	7.82	8.09	8.46	7.56	8.31	8.6	8.71	8.52	7.75	7.31	7.73	8.1
ENSG00000143390	1	151340640	151347357	-1	q21.3	RFX5	ILMN_1741200;ILMN_2363843	7.12	7.52	7.05	6.77	7.25	7.77	7.46	7.12	7.13	7.42	7.21	7.85	7.37	7.74	7.64	7.7	7.23	7.11	6.59	7.49	7.48	7.08	7.24	7.18	7.33	7.72	7.34	7.76	7.13	7.15	7.31	7.31	6.93	7.06	7.33	7.11	7.14	7.04	7.19	7.13	7.37	7.64
ENSG00000143416	1	151364304	151372707	-1	q21.3	SELENBP1	ILMN_1680652	4.76	5.06	5.22	4.99	5.22	5.31	4.67	4.84	4.66	4.89	5.2	7.07	5.13	5.22	5.55	6.34	5.41	4.71	4.93	4.75	5.03	5.05	4.87	4.95	5.25	5.12	4.83	4.87	5.92	5.96	4.8	7.87	5.16	5.45	5.86	7.24	5.39	5.41	5.94	5.04	6.28	4.39
ENSG00000159377	1	151399560	151401937	1	q21.3	PSMB4	ILMN_1737862	9.99	10.46	10.63	10.43	10.59	10.1	10.09	10.3	10.51	10.27	10.2	10.4	9.98	10.59	10.32	10.2	10.41	10.46	10.46	10.44	10.45	9.56	10.25	10.7	10.59	10.38	10.58	10.58	10.46	9.98	10.36	9.82	10.43	10.16	10.04	9.96	10.49	9.56	9.88	10.22	10.12	10.31
ENSG00000143442	1	151402724	151459494	-1	q21.3	POGZ	ILMN_1652929;ILMN_1733441;ILMN_2329309	5.36	5.22	5.74	5.11	4.96	5.21	5.43	5.43	5.34	5.46	5.18	5.77	5.82	5.02	5.32	5.17	5.54	5.29	5.51	5.15	5.35	4.9	5.32	5.09	5.17	5.62	5.33	4.72	5.55	5.7	5.71	4.97	5.65	5.64	5.66	5.09	5.44	5.96	5.12	5.26	4.88	5.24
ENSG00000143375	1	151510510	151538692	1	q21.3	CGN	ILMN_1746801	4.26	4.31	4.8	4.97	4.86	4.67	5.21	4.9	5.15	4.95	4.44	3.98	5.55	5.36	4.88	4.5	4.71	4.82	3.74	4.65	3.46	4.61	4.62	4.36	4.55	4.51	4.8	5.19	4.71	4.03	5.14	4.18	4.76	4.12	3.76	4.94	4.49	4.25	5.63	5.29	4.7	5.64
ENSG00000143367	1	151540305	151583583	1	q21.3	TUFT1	ILMN_1781374	5.64	5.72	6.18	6.21	5.92	6.18	6.21	6.27	5.89	6.47	5.48	7.99	7.92	5.46	5.77	6.18	4.99	6.9	6.08	5.81	4.49	6.29	5.89	5.85	5.54	5.1	5.54	5.3	6.39	6.94	6.15	8.26	7.74	6.68	7.95	5.67	8.55	9.31	5.91	5.84	4.77	5.62
ENSG00000143376	1	151612006	151699091	1	q21.3	SNX27	ILMN_1714401	8.65	8.56	8.68	8.57	8.72	8.73	8.9	8.64	8.31	8.47	8.3	7	7.25	9.32	8.77	8.3	8.74	8.63	7.72	9.02	8.17	8.49	8.64	8.88	9.05	8.28	8.57	8.48	7.9	8.54	8.34	8.02	7.81	7.75	8.42	8.36	7.7	8.41	8.2	8.92	8.98	9.14
ENSG00000159409	1	151700058	151716803	-1	q21.3	CELF3	ILMN_1681234	4.9	4.41	4.42	5.46	4.85	4.76	4.93	3.48	4.9	4.81	4.54	5.2	3.88	4.36	4.78	4.53	4.74	4.63	4.84	4.97	4.71	4.7	4.53	4.89	4.44	5.3	4.68	4.78	4.44	4.64	4.94	4.24	4.81	5.1	4.82	4.75	4.67	4.19	4.04	4.78	4.91	4.57
ENSG00000178796	1	151710433	151729805	1	q21.3	RIIAD1	ILMN_1691194;ILMN_3249820	4.79	5.38	5.18	5.18	5.03	5.31	4.89	5.1	4.95	5.08	5.02	5.33	5.36	5.25	5.11	5.84	5.1	5.13	4.9	5.03	5.37	5.29	4.99	5	4.8	5.12	5.25	5.14	4.99	4.6	5.04	4.9	5.15	5.15	5.04	5.1	5.11	5.13	5.31	5.29	4.91	4.95
ENSG00000143436	1	151759647	151763496	-1	q21.3	MRPL9	ILMN_1773716	7.9	8.03	8.14	8.48	8.21	7.75	8.17	8.19	8.27	8.26	7.41	7.41	8.35	7.59	8.1	8.02	8.03	7.84	8.43	7.62	8.35	7.8	7.79	8.26	7.88	8.16	7.86	8.2	8.04	7.42	8.49	7.9	8.31	8.63	7.48	7.94	8.31	7.71	7.89	8.07	7.61	7.74
ENSG00000143450	1	151762899	151771334	1	q21.3	OAZ3	ILMN_1681892	5.09	5.95	5.35	4.74	4.91	5.03	5.58	4.79	5.18	4.42	4.98	4.99	4.78	5.24	4.46	5.02	5.04	4.52	4.52	5.22	5.4	5.11	5.1	5.41	4.79	5.24	4.69	4.49	3.82	4.99	4.92	4.84	4.94	5.31	5.18	4.87	5.16	4.68	5.31	4.02	4.69	5.13
ENSG00000182134	1	151770107	151791416	-1	q21.3	TDRKH	ILMN_1792726	5.64	5.12	5.39	5.81	5.55	5.14	5.65	5.2	5.38	5.5	5.03	4.54	4.61	5.12	5.07	5.08	5.2	4.87	5.02	5.13	5.99	4.63	5.07	5.44	5.75	5.21	5.55	5.29	5.36	4.99	5.23	5.21	5.05	5.27	4.33	4.92	4.92	4.8	5.35	5.51	5.11	5.79
ENSG00000213171	1	151800264	151806154	-1	q21.3	LINGO4	ILMN_2056815	4.64	4.1	4.7	4.78	4.31	4.59	4.5	3.54	5.21	5.84	4	3.86	3.2	4.58	4.69	3.86	3.87	3.91	4.59	3.69	4.58	4.04	3.68	4.25	4.94	4.93	4.61	4.44	4.8	4.65	5.48	5.53	5.38	4.28	4.32	4.42	4.94	3.9	3.88	4.52	4.3	4.79
ENSG00000143365	1	151806071	151831845	-1	q21.3	RORC	ILMN_1651792;ILMN_2275399	4.74	4.58	4.6	4.22	4.35	4.98	4.81	4.74	4.63	4.74	4.52	4.73	4.73	4.88	4.09	4.88	4.79	4.86	4.88	4.97	4.94	4.32	4.73	5.18	4.91	5.26	4.64	4.75	4.89	4.61	4.55	4.38	4.55	4.29	4.95	4.77	4.8	4.81	4.37	4.41	4.93	3.98
ENSG00000225556	1	151837819	151840557	-1	q21.3	C2CD4D	ILMN_3248176	4.93	4.62	5.26	5.41	5.45	5.2	4.6	4.53	5.28	5.28	4.92	5.01	5.51	4.46	5.02	4.46	5.32	4.99	5.02	5.49	5.42	5.33	5	5.2	4.86	4.75	4.48	4.97	4.96	4.87	5.06	5.51	4.99	4.75	5.01	5.33	5.42	4.56	4.03	4.58	4.92	5.2
ENSG00000159445	1	151870866	151909637	-1	q21.3	THEM4	ILMN_1682120	5.94	6.77	7.11	6.39	6.19	6.86	6.85	5.58	6.06	6.53	6.3	4.91	4.7	5.77	4.72	5.78	5.11	6.27	6.06	5.77	5.26	4.78	6.27	6.95	6.4	6.04	7.05	5.03	5.53	5.33	5.18	6.2	6.08	4.87	5.15	5.62	6.2	4.35	6.27	5.94	6.6	5.79
ENSG00000197747	1	151982915	151993859	-1	q21.3	S100A10	ILMN_2046730	11.74	12.93	12.9	12.85	12.17	11.81	11.8	12.01	12.41	12.88	13.21	10.95	11.97	12.99	11.99	11.66	12.49	12.22	12.72	12.84	12.93	12.42	12	12.2	12.98	12.51	12.89	13.15	12.23	11.08	12.4	12.77	12.38	12.61	13.98	12.94	12.63	12.21	11.77	13.2	12.91	13.21
ENSG00000163191	1	152032506	152047907	-1	q21.3	S100A11	ILMN_1750101	6.24	7.51	7.55	8.48	7.76	7.03	7.42	7.48	7.8	7.78	7.92	5.93	5.84	8.84	8.08	6.76	7.8	7.16	7.01	8.05	5.81	9.38	7.44	8.28	8.75	6.41	8.87	7.19	7.59	9	7.2	7.46	8.06	7.63	10.39	8.2	7.01	7.51	6.44	7.88	7.97	8.44
ENSG00000182898	1	152084141	152089064	-1	q21.3	TCHHL1	ILMN_1675808	4.43	4.55	3.98	4.38	4.29	3.8	3.18	4.2	3.89	3.94	4.07	4.62	4.52	3.54	4.86	4.48	4	4.79	3.98	4.16	4.42	4.21	4.31	4.75	3.15	3.89	3.77	4.06	3.34	4.16	3.7	4	4.98	3.17	4.44	4.89	3.63	4.19	4.55	3.8	3.28	4.84
ENSG00000159450	1	152106317	152115454	-1	q21.3	TCHH	ILMN_1681248	4.26	5.2	5.06	5.57	5.68	4.32	5.08	5.32	5.82	4.97	5.33	4.63	5.38	5.38	5.23	5.12	5.34	5.58	4.36	5.05	5.09	5.38	5.66	4.99	5.05	5.1	5.42	6.09	4.92	5.8	5.42	4.88	4.75	5.63	5.31	5.4	5.11	5.37	5.25	5.02	5.56	5.47
ENSG00000215853	1	152153595	152159228	-1	q21.3	RPTN	ILMN_1753439	4.32	5.33	4.76	4.86	4.93	4.62	4.12	4.97	5.14	4.57	4.04	4.51	4.89	4.89	4.64	3.95	4.66	4.89	4.19	4.63	4.32	4.4	4.25	4.69	4.73	4.82	4.68	4.99	5.03	5.19	4.1	4.82	4.23	4.61	4.62	5.09	4.35	4.91	5.26	3.91	4.37	5
ENSG00000197915	1	152212076	152224193	-1	q21.3	HRNR	ILMN_1687510;ILMN_1707660;ILMN_3298355	5.42	5.3	5.09	4.79	5.05	4.7	4.6	5.48	4.69	4.85	4.8	5.56	5.18	5.03	4.63	4.95	5.06	4.9	4.99	4.44	4.8	4.79	4.46	4.78	4.96	4.51	4.72	5.03	4.49	4.85	4.82	4.7	4.71	4.96	4.8	4.95	4.75	4.98	5.21	4.8	4.76	5.24
ENSG00000143631	1	152302165	152325239	-1	q21.3	FLG	ILMN_1720695;ILMN_2134130	4.61	4.18	3.9	4.42	4.81	4.68	4.05	4.51	4.66	4.61	4.56	4.4	4.28	4.08	4.2	4.39	4.54	3.66	3.68	3.23	4.47	4.51	4.78	4.75	4.32	4.28	3.88	4.53	4.78	4.29	4.33	3.84	4.5	4.35	4.41	4.48	4.55	4.28	4.47	4.57	4.48	4.05
ENSG00000143520	1	152348735	152360006	-1	q21.3	FLG2	ILMN_1743715	4.92	5.03	4.3	4.58	4.76	4.82	4.4	3.97	5.28	4.39	4.64	3.22	4.71	4.33	5.09	5.2	4.5	4.69	4.96	4.78	5.07	5	4.78	4.49	4.99	4.49	4.47	4.84	4.78	5.2	4.22	3.89	4.77	4.77	4.52	4.15	5.45	4.97	4.53	4.78	5.23	4.84
ENSG00000143536	1	152409243	152414263	-1	q21.3	CRNN	ILMN_1727220	4.55	4.74	4.63	4.88	4.55	5.16	5.11	4.94	4.07	4.71	4.82	4.17	4.97	4.58	4.75	4.79	4.76	4.8	5.18	4.55	4.28	4.75	4.9	5.46	4.08	4.91	4.68	4.87	5.53	5.1	5.11	5.05	4.43	4.86	4	4.46	4.89	4.55	4.81	4.82	4.66	4.99
ENSG00000186207	1	152510803	152512177	1	q21.3	LCE5A	ILMN_1743296	4.68	5.04	3.78	4.09	4.22	4.35	4.79	4.58	4.71	4.07	4.24	4.31	4.53	4.73	4.16	4.58	4.67	4.44	5.07	5.58	4.98	4.68	4.74	4.95	4.68	4.65	4.31	5.1	4.94	4.83	4.35	4.02	4.69	4.69	5.14	4.9	5.03	4.53	4.76	3.99	2.92	4.34
ENSG00000169509	1	152514482	152516008	1	q21.3	CRCT1	ILMN_1803452	5.52	5.61	4.65	4.6	4.92	4.66	5.06	4.64	5.31	5.34	4.73	5.69	5.71	4.14	5.43	5.35	5.49	4.79	5.18	4.14	4.74	4.81	5.26	5.07	4.64	4.49	5.17	4.31	5.14	5.14	4.56	4.88	4.95	4.22	5.48	4.87	5.28	4.72	5	5.22	4.85	5.14
ENSG00000185966	1	152565654	152566780	-1	q21.3	LCE3E	ILMN_1808220	4.21	4.81	4.86	4.46	5.24	4.87	4.2	5.45	5.09	4.36	5.04	5.19	3.88	5	4.53	4.33	4.95	4.72	5.02	3.92	4.77	4.39	4.12	4.33	4.82	4.74	4.37	4.69	4.98	4.99	3.52	3.86	5.1	4.36	4.57	4.93	4.35	4.73	3.55	4.24	4.03	4.26
ENSG00000163202	1	152579381	152580516	-1	q21.3	LCE3D	ILMN_1718395	4.85	4.76	4.08	4.93	4.58	5.33	4.64	5.03	3.93	4.69	4.72	5.24	4.18	3.77	4.29	3.39	4.37	4.78	4.41	4.11	4.62	4.61	4.89	5.1	4.75	4.95	4.55	5.06	5.08	4.29	4.45	5	4.58	4.31	4.66	4.75	4.96	4.33	4.59	4.72	4.34	4.02
ENSG00000244057	1	152600662	152601086	1	q21.3	LCE3C	ILMN_1728632	4.79	4.41	5.44	4.46	4.38	4.59	3.79	4.7	4.63	4.06	4.76	3.63	4.84	5.02	4.21	4.84	4.96	4.77	4.51	4.46	4.98	5.13	4.22	4.8	4.89	4.19	4.28	4.69	4.71	4.29	4.43	4.76	4.72	4.28	3.67	5.01	3.83	3.76	4.36	4.86	4.43	4.39
ENSG00000187238	1	152613811	152614098	1	q21.3	LCE3B	ILMN_1787260	4.5	4.55	4.31	4.24	4.43	3.45	4.47	4.86	4.67	3.58	4.7	4.59	4.6	3.2	4.74	4.79	4.51	4.95	4.23	4.29	3.58	5.1	3.99	4.25	4.2	4.48	4.67	4.31	4.52	4.71	4.26	4.89	4.47	4.9	4.17	4.16	4.38	5.14	4.32	4.87	3.85	3.74
ENSG00000185962	1	152622834	152623103	-1	q21.3	LCE3A	ILMN_1756522	4.64	4.99	4.76	4.55	4.26	4.52	3.77	5	4.81	5.09	4.2	4.95	4.59	3.99	3.94	5.46	4.45	3.83	4.01	5.38	4.27	4.13	4.76	4.3	5.14	3.71	4.4	4.18	4.3	4.77	4.19	4.37	5.52	3.94	3.45	3.97	4.43	4.35	5.27	3.99	4.62	4.76
ENSG00000187223	1	152663380	152664659	1	q21.3	LCE2D	ILMN_1656706	5.15	4.82	4.29	4.43	4.63	4.33	4.7	4.94	4.18	5.5	4.32	4.71	4.23	4.01	4.03	4.87	4.52	4.32	5.36	5.1	4.05	4.61	4.9	4.92	4.91	5.35	4.72	4.76	4.61	4.95	3.33	4.25	4.16	4.79	4.4	4.2	4.62	4.62	4.29	4.75	4.86	4.14
ENSG00000187180	1	152675295	152676574	1	q21.3	LCE2C	ILMN_1709708	4.9	4.86	3.96	4.69	4.46	4.74	4.09	4.22	5.37	4.33	4.54	5.58	5.09	4.74	4.72	4.39	4.44	4.1	4.03	4.37	5.31	4.85	5.45	4.41	4.9	4.9	4.48	4.34	5.15	5.04	4.87	4.6	4.73	5.3	4.63	4.76	4.66	4.74	4.72	4.65	4.04	4.75
ENSG00000187173	1	152698345	152699442	1	q21.3	LCE2A	ILMN_1653282	4.55	5.15	4.87	4.51	4.9	4.6	5.12	4.85	5	4.36	4.91	3.92	5.78	5.11	4.99	4.91	5.14	4.97	5.34	4.79	4.65	4.24	4.43	5.35	4.82	4.43	4.68	4.47	4.89	5.06	4.56	4.59	5.12	3.94	4.83	4.49	4.84	4.56	5.01	5.07	4.82	5.07
ENSG00000187170	1	152708160	152709491	1	q21.3	LCE4A	ILMN_1806683;ILMN_3234941	4.68	5.01	5.1	4.8	4.76	5.12	4.97	5	4.78	5.31	5.13	5.33	4.59	4.85	5.07	5.03	4.67	4.87	5.04	4.99	4.83	5.18	4.98	5.04	4.68	5.07	5.08	5.36	4.63	4.92	5.28	4.82	5.19	4.53	5.02	5.13	4.84	4.57	4.83	5.05	4.28	4.56
ENSG00000198854	1	152719522	152720470	1	q21.3	C1orf68	ILMN_3248515	4.89	4.56	4.01	4.14	5.05	4.52	4.61	4.3	4.53	4.93	4.24	4.33	4.58	4.89	5.11	4.55	5.07	4.88	4.52	5.45	4.28	4.75	4.64	5.01	4.61	4.4	4.65	4.67	4.54	5	4.82	5.02	4.74	4.89	4.21	4.41	4.92	4.22	3.92	4.86	4.52	4.43
ENSG00000203786	1	152759561	152762052	1	q21.3	KPRP	ILMN_1780649	4.43	3.8	4.63	4.75	3.87	3.86	4.11	4.14	4.35	4.58	4.65	4.31	4.56	3.76	3.75	4.34	4.51	4.06	4.52	3.86	4.35	4.58	4.25	4.35	3.82	4.62	4.55	4.2	3.68	3.06	4.71	4.14	4.31	4.1	4.8	4.48	4.66	4.7	5.03	4.04	4.72	4.69
ENSG00000240386	1	152776372	152776728	1	q21.3	LCE1F	ILMN_1716471	5.12	4.91	4.46	3.99	4.79	5.18	5.43	5.15	4.76	4.52	4.53	5.22	4.49	3.77	5.34	5.23	4.99	4.99	4.57	4.42	4.68	4.45	4.54	4.93	4.88	4.69	5.14	4.96	4.79	5.17	4.66	4.73	4.71	5.43	5.14	4.5	4.42	5.04	4.73	5.06	4.62	4.78
ENSG00000186226	1	152786214	152788426	1	q21.3	LCE1E	ILMN_1668386;ILMN_1689849;ILMN_1769684	4.92	4.62	5.01	5.07	4.88	4.9	4.88	4.63	4.72	5.16	4.84	4.73	4.77	4.84	4.49	4.95	4.45	4.65	4.99	4.99	4.64	4.8	4.88	5.35	5.25	4.82	4.78	4.75	5.01	5.12	5.05	4.69	4.56	4.94	4.86	5.02	4.43	4.79	4.98	5	4.82	4.87
ENSG00000172155	1	152796721	152798181	1	q21.3	LCE1D	ILMN_1718420	4.58	4.8	4.28	5.14	4.49	4.8	4.08	3.98	3.74	4.11	2.73	4.55	4.1	4.11	3.79	4.61	3.5	4.15	3.22	4.16	4.03	3.38	4.33	2.95	4.48	4.76	3.66	3.83	3.9	3.2	4.42	4.55	2.66	4.03	4.55	4	4.96	3.93	4.35	4.52	4.63	4.65
ENSG00000197084	1	152804835	152806628	-1	q21.3	LCE1C	ILMN_3236932	4.83	4.58	4.17	5.05	4.74	4.56	4.22	5.47	5.22	5.12	5.02	4.47	4.48	4.63	4.51	4.85	4.48	5.06	4.78	4.62	4.91	4.35	4.74	3.98	4.27	4.73	4.48	5.51	4.83	5.16	4.44	4.95	4.48	4.36	4.4	5.02	4.69	4.23	4.61	4.33	4.23	4.22
ENSG00000196734	1	152811971	152813108	1	q21.3	LCE1B	ILMN_1736655	5.21	4.61	5.03	4.72	5.34	4.57	4.53	4.7	4.71	4.68	4.84	5.17	5.5	5	4.47	5.47	4.71	5.26	4.83	4.65	4.89	4.5	4.62	5.59	4.71	5.24	5.12	5.09	5.22	5.33	5.76	5.15	4.85	4.55	5.42	4.98	4.82	4.85	4.68	4.3	4.77	5.13
ENSG00000186844	1	152827473	152828097	1	q21.3	LCE1A	ILMN_1679960	4.97	4.06	4.48	4.62	4.68	4.79	4.84	4.04	4.94	4.38	4.52	4.59	5.03	4.43	4.11	4.62	3.48	4.57	4.09	5.11	4.05	4.67	4.49	4.82	4.73	4.25	3.39	4.99	5.22	4.53	4.32	4.6	4.71	3.57	4.82	4.01	4.97	5.06	4.36	4.86	4.65	3.64
ENSG00000235942	1	152842856	152843983	1	q21.3	LCE6A	ILMN_1829555;ILMN_3238649	4.55	4.66	5.03	5.08	4.51	4.56	4.3	5.12	4.61	4.63	4.67	4.8	4.67	4.52	4.63	4.78	4.86	4.03	4.74	4.95	4.68	4.66	4.49	4.8	4.78	4.96	4.66	4.38	4.47	4.64	4.36	4.69	4.73	4.59	4.62	4.62	4.83	4.6	4.83	4.9	4.46	4.51
ENSG00000163206	1	152878322	152885047	1	q21.3	SMCP	ILMN_1814631	6	5.43	5.43	5.23	5.29	5.72	5.41	5.49	5.37	5.52	5.57	5.76	5.19	4.73	6.33	5.98	5.66	6.3	5.72	5.13	5.35	5.63	5.37	5.33	5.52	5.41	5.22	5.96	5.5	5.52	5.82	5.27	5.19	5.66	5.21	5.64	5.39	5.69	5.82	5.66	5.64	5.8
ENSG00000163207	1	152908546	152911886	1	q21.3	IVL	ILMN_1775883	5.16	4.89	5.09	4.82	5.62	5.18	5.04	4.95	5.35	5.34	5.59	4.61	5.08	4.97	4.93	5.23	5.4	4.94	4.95	5.45	5.37	5.03	5.02	5.18	5.91	4.81	5.21	5.05	5.28	4.95	5.42	5.24	4.85	5.09	4.78	4.83	5.07	5.39	5.34	5.29	5.37	4.93
ENSG00000184148	1	152970648	152972574	1	q21.3	SPRR4	ILMN_1777949	5.04	5.41	5.45	5.12	5.37	4.76	4.91	4.7	5.81	4.98	5.2	4.75	4.97	4.49	4.58	4.81	4.63	4.78	5.54	5.23	4.98	5.05	3.98	5.33	4.69	4.67	5.22	4.83	5.22	4.81	5.12	5.16	5.36	5.06	5.42	4.9	5.19	4.99	5.14	5.06	5.39	5.03
ENSG00000169474	1	152985231	152985500	1	q21.3	SPRR1A	ILMN_1716591	6.93	7	6.89	6.69	7.05	6.39	6.11	6.91	7.43	6.82	7.13	8.03	7.53	6.61	7.02	7.3	6.9	6.99	7.14	6.5	6.99	6.52	6.37	6.45	6.45	6.96	6.74	7.26	6.8	7.19	7.51	6.57	7.17	7.61	6.97	6.84	6.94	7.77	6.66	6.49	6.65	6.58
ENSG00000163209	1	153001747	153003856	1	q21.3	SPRR3	ILMN_1810835	4.58	4.68	4.22	3.99	4.32	4.65	4.35	3.56	4.44	4.11	4.7	4.2	4.17	4.64	4.7	4.06	4.76	4.41	4.48	4.38	4.65	4.45	4.34	4.36	4.53	4.24	4.84	4.27	3.97	4.66	3.5	4.64	4.58	3.81	5.44	4.44	3.52	4.79	4.28	4.44	4.84	4.79
ENSG00000169469	1	153031203	153032900	1	q21.3	SPRR1B	ILMN_1711174	4.99	4.8	5.79	5.29	5.1	4.9	5.2	5.3	5.43	4.72	5.63	6.45	5.52	4.57	5.37	5.05	5.27	4.8	5.51	4.86	5.23	4.78	5.06	5.39	5.26	5.37	5.22	5.82	5.27	5.6	5.46	4.92	4.92	6	5.37	5.28	5.05	5.69	5.04	5.51	5.66	5.57
ENSG00000163216	1	153039732	153041931	-1	q21.3	SPRR2D	ILMN_1746322;ILMN_2191967	5.24	4.44	4.95	4.8	5.01	4.57	4.78	4.63	4.41	5.25	4.87	5.08	5.06	4.98	4.92	4.96	4.74	5.13	5.14	5.35	4.33	4.82	5.15	5.12	5.05	4.91	4.88	5.25	4.81	4.94	4.37	4.96	5.09	5.05	4.89	4.52	4.56	5.11	4.73	4.56	4.63	5.07
ENSG00000241794	1	153056120	153057512	-1	q21.3	SPRR2A	ILMN_1795359	4.86	4.86	4.65	5.02	5.36	4.59	5.3	4.75	4.84	4.72	4.65	5.97	4.91	4.97	5.07	4.98	4.43	4.62	4.79	4.25	5.16	4.46	5.08	4.87	4.78	4.44	5.11	4.71	4.11	4.77	4.89	4.66	4.82	4.79	4.73	5.24	4.93	4.74	4.81	4.75	4.53	5.03
ENSG00000196805	1	153070224	153070840	-1	q21.3	SPRR2B	ILMN_1806059	4.51	4.79	4.45	4.11	4.46	4.27	4.44	4.86	4.37	5.14	4.75	3.9	5.02	4.63	4.27	4.86	5.15	4.62	4.85	4.78	5.27	4.59	4.66	4.25	4.72	4.25	4.66	4.84	3.87	4.43	4.46	4.49	4.12	5.03	4.81	4.74	4.08	4.95	4.53	4.23	4.77	4.62
ENSG00000203785	1	153093135	153106184	-1	q21.3	SPRR2E	ILMN_2211018	3.74	3.62	3.91	4.11	3.63	4.31	4.23	3.96	4.06	4.03	4.54	4.29	3.44	4.13	4.38	3.93	3.37	3.97	4.06	4.07	3.82	4.28	3.77	3.94	4.56	4.1	3.87	4.07	4.17	3.29	4.52	5.01	3.93	4.43	4.89	4.34	3.92	4.46	4.59	4.45	4.93	4.16
ENSG00000159516	1	153149582	153150890	-1	q21.3	SPRR2G	ILMN_1702127	4.52	4.28	4.22	5.06	5.11	4.8	4.6	4.29	4.68	4.83	4.11	4.9	4.11	4.54	4.47	4.97	4.87	4.61	4.37	4.57	3.32	4.13	4.03	4.35	4.45	4.33	4.38	4.84	4.26	4.23	3.97	4.29	4.53	3.86	4.71	5.41	4.31	4.39	4.39	4.99	5.13	3.74
ENSG00000203784	1	153203430	153205120	1	q21.3	LELP1	ILMN_1810321	4.59	4.13	3.94	4.45	4.93	5.24	4.27	4.83	5.39	5.2	4.94	4.83	5.08	4.59	4.59	5.32	4.93	4.51	5.07	4.89	4.96	4.69	4.86	5.28	4.98	4.64	4.84	4.56	4.54	4.95	4.7	5.02	4.48	4.87	4.39	4.93	4.6	4.81	4.71	4.23	5.41	4.55
ENSG00000203782	1	153259687	153262124	1	q21.3	LOR	ILMN_1718387	4.72	5.01	4.19	4.66	4.51	5.08	4.8	4.19	4.93	4.91	4.48	5.19	4.96	4.35	4.67	4.87	4.16	4.6	3.92	4.83	3.72	5.24	4.48	4.19	4.05	3.93	3.94	4.71	4.87	4.69	3.91	3.99	4.56	4.28	4.66	7.33	4.42	4.94	4.5	4.56	4.83	4.33
ENSG00000159527	1	153297862	153310718	-1	q21.3	PGLYRP3	ILMN_2046750;ILMN_2046751	4.86	4.76	4.85	4.96	5.1	4.94	5	4.92	5.14	4.97	4.87	5.67	4.73	4.72	5.21	4.9	5	4.8	5.27	5.01	5.31	5.28	4.95	5.05	4.73	5.03	4.92	4.93	4.95	5.2	4.73	5.05	5.06	5.16	4.89	4.73	4.89	4.72	5.11	4.72	4.57	4.86
ENSG00000163218	1	153330120	153348841	-1	q21.3	PGLYRP4	ILMN_1781389	5.31	5.18	4.93	5.18	5.3	4.92	4.87	5.38	5.31	4.94	3.97	4.46	5.33	5.05	4.68	3.83	4.5	5.1	4.21	5	4.6	4.43	4.54	4.85	5.26	5.04	5.32	5.55	4.48	5.08	4.8	5.2	5.11	5.44	5.24	4.97	4.83	4.96	5.04	4.61	4.71	4.82
ENSG00000163220	1	153357854	153361023	1	q21.3	S100A9	ILMN_1750974	11.09	12.64	9.93	11.72	13.1	11.82	11.31	11.87	10.09	9.78	11.44	9.6	10.34	13	7.01	9.69	6.56	9.3	10.63	12.21	10.41	14.15	12.48	12.52	9.82	10.83	13.3	12.85	13.37	14.84	12.42	13.57	13.81	12.09	14.38	14.3	12.71	13.64	12.78	10.4	11.39	12.56
ENSG00000163221	1	153373711	153375621	-1	q21.3	S100A12	ILMN_1748915	5.42	7.58	5.33	7.46	8.56	6.93	6.15	6.93	5.62	5.65	6.21	5.79	6.19	8.66	4.68	5.1	4.72	4.66	6.04	7.36	5.62	11.04	8.18	7.58	5.51	6.27	8.33	8.59	8.85	10.86	8.56	9.53	9.95	6.54	10.65	9.59	8.13	9.11	9.04	6.38	6.09	7.76
ENSG00000143546	1	153390032	153391073	-1	q21.3	S100A8	ILMN_1729801	11.35	12.06	9.89	11.85	13.61	11.86	11.48	12.05	10.27	9.57	11.26	10.06	10.66	13.2	6.65	9.29	6.06	5.65	10.48	11.62	9.71	13.96	12.24	11.87	8.58	9.47	12.35	11.92	12.82	15.04	12.32	13.47	13.46	11.86	13.73	13.39	11.89	13.41	12.68	10.14	10.81	12.37
ENSG00000184330	1	153416520	153423222	1	q21.3	S100A7A	ILMN_1673191	5.66	3.85	4.45	4.46	4.85	3.68	4.86	4.68	3.76	4.29	5	4.79	4.26	4.72	4.65	5.04	4.6	4.79	4.79	4.64	4.14	3.79	4.34	4.74	4.76	5.16	4.68	4.45	4.94	5.03	4.63	4.21	4.75	4.72	4.37	4.33	4.82	4.63	5.06	4.33	4.75	3.72
ENSG00000197364	1	153437058	153439949	-1	q21.3	S100A7L2	ILMN_1674104;ILMN_2179283	4.65	4.94	4.19	4.2	4.4	4.91	4.31	4.13	4.96	4.15	4.74	4.12	4.45	4.77	4.42	4.79	4.65	4.55	4.21	4.6	5	4.63	4.47	4.67	4.59	4.17	4.72	4.48	4.4	5.17	4.13	4.55	4.24	4.24	4.41	4.66	4.27	3.99	4.7	4.47	4.87	3.97
ENSG00000143556	1	153457744	153460651	-1	q21.3	S100A7	ILMN_1757351	4.3	5.04	4.77	4.48	4.9	4.38	4.8	4.82	3.88	4.53	3.82	4.92	4.89	4.7	4.4	3.88	4.49	4.89	4.31	4.31	4.46	4.12	4.32	4.5	4.83	3.98	4.15	4.96	4.52	4.84	4.54	3.89	4.53	4.63	4.41	4.68	4.63	4.31	4.92	3.96	4.99	4.67
ENSG00000197956	1	153534599	153536244	-1	q21.3	S100A6	ILMN_1713636;ILMN_1904628	8.05	8.36	8.77	9.18	8.12	8.02	7.88	8.32	8.28	8.81	8.48	8.15	8.77	8.43	9.3	8.32	9.19	7.83	8.3	8.54	8.46	9.21	8.17	8.42	8.68	8.12	8.56	8.4	8.54	8.36	8.91	8.46	8.62	8.76	9.46	8.96	7.97	8.38	7.65	8.26	7.94	8.64
ENSG00000196420	1	153537147	153541765	-1	q21.3	S100A5	ILMN_1810857	5.12	4.69	5.17	5.09	5.05	4.99	4.93	4.63	4.89	5.02	4.8	4.82	5.36	5.03	4.87	4.79	5.02	4.85	5.3	5.33	4.71	5.07	5.02	5.41	5.02	4.57	5.46	5.28	5.3	5.06	4.29	4.74	5.26	4.55	4.97	5.11	4.87	4.55	5.04	4.93	4.83	4.81
ENSG00000196154	1	153543613	153550136	-1	q21.3	S100A4	ILMN_1684306;ILMN_1688780	12.14	12.73	13.13	13.06	12.43	12.25	12.16	12.72	13.02	12.82	11.88	10.79	12.09	12.09	13.03	11.66	13.42	11.88	13.65	11.14	10.55	12.07	10.8	11.83	12.55	12.75	13.55	11.23	12.38	10.86	12.16	13.6	12.56	12.88	13.47	11.31	11.1	11.86	10.78	12.91	11.6	12.57
ENSG00000188015	1	153547329	153549258	-1	q21.3	S100A3	ILMN_1712545	3.97	4.6	3.89	4.12	3.76	3.54	4.42	3.05	5.05	4.06	4.2	3.74	3.56	4.13	4.42	4.66	4.44	4.02	4.26	5.12	4.5	4.19	3.4	4.05	2.9	4.7	4.37	4.28	4.39	3.98	4.08	4.39	4.34	4.13	4.05	3.87	4.75	4.78	4.15	3.95	4.69	4.87
ENSG00000196754	1	153561108	153567890	-1	q21.3	S100A2	ILMN_1725852	4.69	4.19	4	4.83	4.62	4.71	4.12	4.86	4.35	5.2	4.1	4.98	4.13	4.12	4.56	4.16	4.75	4.71	5.37	4.7	4.27	4.36	4.29	4.92	4.48	4.23	4.3	3.59	4.3	4.87	3.85	3.74	4.6	4.28	4.9	3.53	4.9	5.25	5.1	4.83	4.47	4.28
ENSG00000188643	1	153606886	153613145	-1	q21.3	S100A16	ILMN_1728049	4.79	4.42	4.87	4.55	4.97	4.47	4.72	4.93	4.53	5.23	5.08	5.57	5.39	3.53	4.88	4.56	4.24	4.98	4.9	4.28	5.49	4.76	4.74	4.6	3.74	4.49	3.94	4.36	5.1	4.81	5.09	4.69	4.91	4.95	4.6	4.82	5.28	4.62	5.01	4.73	5.26	4.61
ENSG00000189334	1	153614255	153616986	-1	q21.3	S100A14	ILMN_1783287	5.54	5.69	5.65	6.41	5.52	5.42	4.29	5.04	5.44	5.9	5.77	6.09	5.58	5.64	5.88	5.71	5.61	5.74	6.09	5.97	5.3	5.98	5.74	5.31	5.61	5.58	5.81	5.26	5.63	5.25	5.78	6.57	5.84	5.69	6.21	6.07	5.46	4.91	5.49	5.59	6.17	5.94
ENSG00000189171	1	153618787	153631360	-1	q21.3	S100A13	ILMN_1738707;ILMN_1765459;ILMN_1782142;ILMN_1814799;ILMN_2407168	5.09	5.45	5.39	5.24	5.3	5.24	5.55	5.33	5.38	5.33	5.74	5.35	5.28	4.84	5.39	5.18	5.37	5.09	5.61	5.29	5.51	6.1	5.17	5	5.56	5.32	5.36	5.54	5.35	5.5	5.88	5.2	5.39	5.7	5.27	5.39	5.28	5.58	4.95	5.12	5.29	5.45
ENSG00000160678	1	153627926	153632039	1	q21.3	S100A1	ILMN_1653494	5.25	5.21	5.1	4.97	5.56	4.79	5.56	4.88	5.55	5.28	4.96	5.62	4.93	4.86	4.69	4.92	4.87	4.56	4.81	4.51	5.29	4.35	4.35	4.83	5.29	4.83	5.42	4.88	4.7	4.69	4.55	5.05	5.04	5.28	5.12	5.14	4.9	5.99	5.11	5.28	5.35	5.01
ENSG00000160679	1	153633982	153646306	1	q21.3	CHTOP	ILMN_1736234	8.42	8.34	8.29	8.11	8.15	8.44	8.58	8.44	8.44	8.17	8.11	9.64	8.96	8.48	8.36	7.97	8.5	8.55	8	8.61	8.31	7.4	8.15	7.12	8.37	7.96	8.4	8.33	7.66	8.25	7.92	8.27	7.52	8.19	7.82	7.69	7.91	8.87	8.15	8.84	8.52	9.11
ENSG00000143553	1	153658703	153661852	1	q21.3	SNAPIN	ILMN_1799969	6.51	7.13	7.02	7.27	7.12	6.73	6.67	6.46	6.8	6.79	6.84	6.73	6.34	7.14	7.48	6.86	7.36	6.85	6.98	7.26	6.79	6.14	7.04	6.33	7.9	6.79	7.89	7.75	6.53	6.36	6.69	6.25	5.83	6.33	6.62	6.4	6.27	5.87	6.32	7.91	7.16	7.19
ENSG00000143621	1	153661788	153671028	-1	q21.3	ILF2	ILMN_1745172	10.24	9.87	9.94	9.97	10.05	10.18	10.4	10.21	10.19	10.24	9.87	10.86	10.77	9.55	9.54	10.27	9.66	10.08	10.52	10.2	9.71	10.41	9.89	9.43	10.1	10.25	10.17	10.29	10.85	10.06	10.84	10.47	10.87	10.63	10.09	10.61	10.77	10.7	10.56	10.34	10.12	9.58
ENSG00000169418	1	153678688	153693992	1	q21.3	NPR1	ILMN_1779897	5	5.48	5.4	5.17	5.43	6.05	5.7	5.01	5.6	4.6	5.17	4.91	5.55	5.78	5.7	5.58	5.56	5.39	5.39	5.24	5.52	5.54	5.88	4.84	4.91	5.68	5.34	5.94	5.88	5.81	5.36	5.74	5.78	5.39	5.55	5.61	5.48	5.77	5.57	5.5	5.33	5.53
ENSG00000143554	1	153774354	153780157	1	q21.3	SLC27A3	ILMN_1719627	7.97	8.56	8.37	7.96	7.93	7.89	8.49	8.4	7.94	8.04	8.91	6.31	8.27	8.54	10.03	7.62	10.05	7.43	9.33	7.9	7.38	8.49	7.53	8.23	8.43	7.72	8.4	8.19	7.64	8.28	8.13	8.18	8.47	7.83	7.95	8.01	7.6	8.94	7.81	8.89	8.25	8.48
ENSG00000143614	1	153789030	153923360	-1	q21.3	GATAD2B	ILMN_1766359	6.22	7.12	7.31	6.69	6.65	6.26	6.42	6.04	6.69	7.04	6.55	5.53	6.52	6.43	6.75	6.95	7.03	6.49	5.82	6.47	7.26	6.9	6.87	5.69	6.95	7.4	6.89	7.28	7.37	6.97	6.97	7.64	7.11	5.97	7.96	7.9	7.1	5.6	7.05	6.72	6.4	6.92
ENSG00000198837	1	153929501	153946718	-1	q21.3	DENND4B	ILMN_3245066	8.76	9.17	9.3	9.1	9.06	9.19	9.17	9.37	8.99	8.85	10.01	8.23	8.71	9.58	9.34	9.24	9.45	8.72	8.12	9.24	8.79	8.47	9.28	8.38	9.05	9.24	8.98	9.09	9.14	8.43	8.88	9.18	9.66	8.11	8.53	8.76	8.55	7.93	8.93	8.62	9.01	8.68
ENSG00000160741	1	153947669	153958615	-1	q21.3	CRTC2	ILMN_1657771	7.1	7.59	7.38	7.48	7.54	7.5	7.62	7.33	7.64	7.4	7.79	8.51	7.49	7.35	7.12	7.76	7.56	7.38	7.22	6.96	7.38	7.31	6.61	6.57	7.13	7.47	7.26	7.6	8.53	8.78	7.59	7.92	8.11	7.25	9.13	7.95	7.87	7.74	7.14	6.28	6.72	6.76
ENSG00000143578	1	153967534	153974361	1	q21.3	CREB3L4	ILMN_1711171	4.11	5.25	5.03	5.11	4.93	4.73	5.25	4.15	4.83	4.71	5.05	4.36	4.68	4.22	4.49	4.58	4.63	4.11	5.03	5.82	5.68	5.8	5.78	4.48	4.88	5.55	6.04	5.27	4.87	4.85	5.69	5.86	5.14	4.8	4.05	5.4	5.23	3.99	5.16	5.52	5.3	5.51
ENSG00000143545	1	153981617	153986358	-1	q21.3	RAB13	ILMN_1788180	5.27	6.13	6.22	6.04	6.93	6.21	5.97	6.28	6.07	5.84	6.34	7.22	6.01	6.45	5.91	5.9	6.19	5.95	6.03	6.21	5.99	6.56	5.45	6.12	6.36	5.91	5.82	6.29	5.71	7.17	5.86	6.1	6.33	6.39	6.63	5.79	6.2	5.34	5.61	5.9	5.54	5.99
ENSG00000177954	1	153990762	153992155	1	q21.3	RPS27	ILMN_1660498;ILMN_1696839;ILMN_2160819	14.15	13.79	13.89	13.8	13.85	14.03	13.92	14.17	14.09	13.72	13.87	14.03	13.79	13.71	13.92	13.73	13.9	13.95	13.63	13.43	13.93	13.8	13.63	13.64	13.61	13.74	13.64	13.86	13.53	13.66	13.61	13.64	13.79	13.55	13.37	13.59	13.63	13.85	13.87	13.72	13.74	13.86
ENSG00000143552	1	153992685	154155116	-1	q21.3	NUP210L	ILMN_1741055;ILMN_1836217	4.71	4.61	4.49	4.48	4.23	4.54	4.1	4.53	4.22	4.5	4.2	4.27	4.26	4.46	4.83	4.5	4.42	4.52	4.4	4.4	4.49	4.1	4.56	4.16	4.5	3.84	3.8	4.59	4.95	4.58	4.77	4.02	4.83	4.36	4.54	3.91	4.76	4.54	4.64	4.43	3.99	4.42
ENSG00000143549	1	154155304	154194648	-1	q21.3	TPM3	ILMN_1660775;ILMN_1686388;ILMN_1697567;ILMN_1747696	9.39	9.01	9.07	8.68	8.65	9.12	9.36	9.33	8.87	8.77	8.36	8.84	8.6	8.44	8.8	8.45	8.97	8.74	8.86	8.15	8.39	8.58	7.83	7.97	8.75	8.56	8.47	8.43	8.75	9.4	8.57	8.8	9.01	8.93	9.47	9.1	8.85	9.31	9.33	8.57	9.27	8.66
ENSG00000163263	1	154199085	154206333	-1	q21.3	C1orf189	ILMN_1790713	5.19	4.58	4.65	5.17	4.8	5.04	4.71	4.79	4.88	4.94	4.69	5.15	4.61	4.81	5.17	4.98	5.02	4.76	4.82	4.71	4.76	5.58	5.01	4.81	5.04	4.7	5.37	4.98	4	5.8	4.01	4.71	5.09	5	5.38	5.1	5.25	5.09	4.63	5.46	4.96	5.04
ENSG00000143612	1	154206696	154220637	-1	q21.3	C1orf43	ILMN_1660602;ILMN_1729509	7.52	8.14	8.08	7.87	7.9	7.95	7.87	7.97	7.95	8.2	7.21	8.46	8.15	7.82	7.64	7.73	7.73	7.88	7.97	7.61	8.03	8.15	7.94	7.08	7.79	8.52	8.22	8.14	7.75	9.03	8.25	8.19	8.1	8.79	8.7	7.91	8.81	8.05	7.95	8.42	7.92	7.86
ENSG00000143569	1	154220179	154271510	1	q21.3	UBAP2L	ILMN_1814789	7.3	8.4	8.27	7.7	7.4	7.13	7.91	7.28	6.98	7.34	7.89	6.51	6.88	8.39	7.68	7.07	7.68	7.1	7.05	8.58	7.82	8.2	8.18	6.97	8.09	7.89	8.99	8.31	7.7	7.16	7.26	8.38	7.61	6.22	7.3	7.5	7.33	6.46	7	7.86	7.83	8.59
ENSG00000143575	1	154272589	154275875	1	q21.3	HAX1	ILMN_1750658;ILMN_2289775;ILMN_2398903	6.71	7.06	7.65	7.66	7.73	7.37	7.34	7.35	7.47	7.44	6.88	6.24	6.78	7.13	7.19	6.99	7.19	7.1	7.26	7.1	7.61	7.15	7.07	6.65	7.53	7.31	7	7.29	6.61	6.96	7.14	6.95	6.96	6.45	6.51	6.73	6.96	5.8	6.76	7.39	7.01	7.26
ENSG00000143595	1	154321090	154325325	1	q21.3	AQP10	ILMN_2090004	5.94	4.93	6.83	6.12	6.86	5.17	5.84	5.6	6.63	5.76	5.56	4.49	4.92	3.95	4.78	5.02	4.48	4.46	4.34	4.24	5.03	5.05	4.49	4.74	3.91	4.31	4.47	5.09	5.12	4.81	5.26	4.89	4.44	4.09	7.04	5.44	4.14	4.48	4.14	3.96	5.25	4.74
ENSG00000143515	1	154325553	154351304	1	q21.3	ATP8B2	ILMN_1782057;ILMN_1814688;ILMN_2301193	6.62	6.88	7.12	6.47	6.1	6.7	6.81	6.8	6.68	6.92	6.58	6.21	6.78	6.33	6.44	6.54	6.69	6.66	6.52	7.07	6.65	6.21	7.21	6.34	7.29	6.68	6.87	7.24	6.71	5.79	6.73	6.36	6.23	6.75	5.83	6.73	6.64	6.05	7.13	6.71	7.02	6.93
ENSG00000160712	1	154405193	154469450	1	q21.3	IL6R	ILMN_1696394;ILMN_1754753	5.48	6.01	6.3	5.8	5.56	5.92	6.19	5.7	5.7	5.5	5.67	4.19	5.13	5.79	5.04	5.53	5.39	5.8	4.68	5.86	6.22	5.68	6.28	5.07	6.16	5.36	6.44	5.47	5.81	6.02	5.58	5.47	4.78	4.87	6.2	5.98	5.91	5.46	5.84	5.17	6.54	6.11
ENSG00000169291	1	154469772	154502412	-1	q21.3	SHE	ILMN_1712865;ILMN_2133996	4.73	4.72	4.68	4.58	5.33	4.89	4.48	5.1	4.54	5	4.79	4.35	4.9	4.79	4.65	4.79	4.71	5.13	4.81	4.5	5.13	4.66	4.74	5.01	4.92	4.84	4.62	4.61	4.25	4.94	4.45	4.5	4.27	5.12	4.92	5.17	4.29	4.75	5.09	4.83	5.19	4.92
ENSG00000163239	1	154502219	154548147	1	q21.3	TDRD10	ILMN_1751630	3.8	4.7	4.55	4.73	4.57	4.23	4.96	4.86	5.82	4.68	4.59	4.49	5.26	4.8	4.71	5.2	5	4.77	4.59	4.8	4.72	4.76	4.65	4.36	4.62	3.77	4.71	4.79	4.68	5.34	5.26	4.1	4.86	4.44	5.17	5.26	4.69	4.97	5.22	3.73	4.15	5.06
ENSG00000160714	1	154548577	154559028	-1	q21.3	UBE2Q1	ILMN_1776325	7.1	6.88	6.81	6.93	6.91	6.89	7.33	6.99	6.93	6.61	6.57	7.36	6.07	7.37	7.81	6.8	7.76	7.03	6.67	7.27	6.96	6.2	6.85	6.5	7.36	6.6	6.44	6.71	7.23	6.9	6.59	6.54	6.04	6.52	6.53	7.06	6.61	6.81	6.68	7.63	7.08	7.53
ENSG00000160716	1	154567778	154580013	1	q21.3	CHRNB2	ILMN_1676624	4.66	4.55	5.02	5.3	5.02	4.09	4.27	4.43	5.03	4.78	4.11	4.1	4.47	3.38	4.91	4.37	4.25	4.03	5.1	4.55	4.09	5.1	4.42	4.19	4.12	4.12	5.03	5.21	4.25	4.82	4.31	4.82	3.98	4.57	4.87	4.3	5.18	4.29	4.6	5.07	4.24	5.17
ENSG00000160710	1	154582057	154628013	-1	q21.3	ADAR	ILMN_1776777;ILMN_2320964	10.6	10.28	10.2	10.4	10.21	10.56	10.74	10.46	10.12	10.09	10.67	10.05	10.74	10.57	10.92	10.26	10.72	10.48	9.83	10.52	9.5	9.7	10.42	9.74	10.63	10.64	10.41	9.62	10.25	10.58	9.91	10.29	10.53	10.41	10.29	9.85	10.34	10.13	10.59	10.82	10.83	10.54
ENSG00000143603	1	154697455	154870281	-1	q21.3	KCNN3	ILMN_1744897;ILMN_1801608	4.41	4.78	4.67	5.04	4.91	4.66	4.79	4.63	5.12	5.15	4.94	4.61	4.78	4.84	4.75	4.68	5.29	4.28	4.47	4.39	4.76	4.91	4.38	4.51	4.81	4.77	4.6	4.65	4.51	4.89	4.67	4.94	4.64	4.7	4.94	4.71	4.68	4.29	4.39	4.68	4.52	4.71
ENSG00000163344	1	154924740	154936719	-1	q21.3	PMVK	ILMN_1715896	6.2	7.22	7.63	7.93	7.82	6.89	7.22	7.26	7.34	7.18	7.63	7.1	7.14	7.72	7.62	7.64	7.09	7.43	8.75	8.3	8.33	8.2	7.91	7.47	8.06	7.22	7.83	8.12	7.44	6.33	8.07	7.62	7.86	7.68	6.97	7.41	7.35	6.36	7.02	8.01	7.66	7.04
ENSG00000163346	1	154944076	154956123	-1	q21.3	PBXIP1	ILMN_1814315	6.22	7.14	7.39	7.33	7.25	6.28	6.4	6.95	7.54	7.09	6.79	7.84	6.63	6.28	6.2	6.59	6.24	7.38	5.09	6.36	6.01	6.23	7.14	6.22	6.3	5.87	7.05	5.81	5.58	5.12	6.95	7.46	6.64	5.52	6.23	6.38	6.47	5.55	5.89	6.25	6.18	5.92
ENSG00000163348	1	154957026	154963853	-1	q21.3	PYGO2	ILMN_1695334	4.95	5.36	5.86	5.71	6.03	5.81	5.44	6.25	5.32	5.78	5.71	5.42	5.61	5.88	5.58	5.46	5.89	5.61	4.85	6.52	5.17	5.25	5.89	4.75	6.27	5.29	6.36	5.22	4.99	5.44	5.43	5.97	5.27	5.32	5.93	5.96	5.78	5.06	5.22	5.62	5.72	6.03
ENSG00000160691	1	154962298	154974395	-1	q21.3	SHC1	ILMN_1701967;ILMN_1721022;ILMN_1812570	5.98	6.49	6.53	6.52	6.31	6.67	6.41	6.4	6.02	6.21	6.95	6.29	6.1	6.29	6.34	6.35	6.42	6.51	6.13	6.57	6.11	6.34	6.4	6.04	6.33	6.6	6.63	6.45	6.79	6.57	6.12	6.52	6.24	6.48	6.33	6.46	6.52	6.29	6	6.18	6.82	6.41
ENSG00000173207	1	154974653	154979251	1	q21.3	CKS1B	ILMN_1719256;ILMN_2041046	6.77	6.89	7.25	8.05	7.45	6.6	6.8	6.83	7.27	6.91	7.26	6.2	7.74	7.26	6.86	6.98	6.59	7.09	9.63	8.08	7.24	7.29	7.59	7	8.98	7.04	8.59	7.46	7	7.93	7.6	8.53	7.45	7.12	7.75	6.92	7.13	6.26	7.5	8.88	7.15	7.66
ENSG00000160688	1	154983338	154993111	1	q21.3	FLAD1	ILMN_1663667;ILMN_1730325	6.81	7.01	6.96	7.18	6.76	6.54	6.66	6.78	7.02	7.03	7.08	6.44	6.56	6.44	7.18	6.38	7.34	6.39	6.66	6.71	6.86	6.86	6.79	6.06	6.83	6.77	6.78	6.86	6.87	7.14	7.29	6.75	6.42	6.88	6.46	6.78	6.77	6.4	6.6	6.66	6.65	6.9
ENSG00000163354	1	155018520	155033781	-1	q21.3	DCST2	ILMN_1793123	4.62	4.58	5.01	4.68	4.4	4.82	4.64	4.33	4.17	4.27	4.66	4.69	4.47	3.82	4.38	4.28	4.55	4.16	4	3.46	4.66	4.62	4.58	4.28	3.74	3.98	4.49	4.72	4.55	4.17	4.73	4.05	3.74	4.03	4.63	4.13	4.1	4.62	4.64	3.88	4.54	4.72
ENSG00000143537	1	155050566	155062775	1	q21.3	ADAM15	ILMN_1751500;ILMN_1756920;ILMN_2384544	6.36	7.12	7.05	7.22	6.73	6.9	6.66	7.01	7.21	7.06	7.62	5.91	6.12	7.91	7.03	6.7	7.29	6.53	7.97	7.19	6.6	8.46	6.96	6.98	6.69	7	7.15	7.71	6.94	8.7	7.13	7.71	7.71	7.81	7.53	7.26	7	7.31	7.11	5.93	7.24	6.74
ENSG00000243364	1	155063737	155069553	1	q21.3	EFNA4	ILMN_1665696;ILMN_1755710	5.61	6.25	6.07	6	6.03	5.51	5.66	5.76	5.83	5.75	5.82	5.6	5.29	6	5.57	5.5	5.68	5.68	5.09	6.31	6.1	5.35	5.88	5.63	5.79	5.65	5.89	6.81	5.5	5.92	5.79	5.78	5.38	5.42	5.63	5.65	5.4	5.61	5.56	5.71	5.86	6.29
ENSG00000143590	1	155078837	155087538	1	q21.3	EFNA3	ILMN_1684256	5.52	5.01	4.69	4.99	5.17	4.44	4.2	4.86	4.62	4.35	4.39	4.79	4.8	4.39	4.95	4.69	4.98	5.24	4.74	5.57	5	4.66	3.72	4.92	4.57	4.54	5.36	4.89	4.92	4.85	4.49	4.53	4.3	4.84	4.89	4.44	4.82	4.77	4.89	4.99	4.85	4.83
ENSG00000169242	1	155127876	155134899	1	q22	EFNA1	ILMN_2371053;ILMN_2371055	4.64	5.12	5.58	5.03	5.81	5.79	6	5.59	5.07	5.36	4.9	4.45	7.17	3.85	5.28	5.72	4.47	5.73	4.57	5.19	4.64	4.98	6.7	6.35	4.63	5.16	6.49	6.16	6.13	4.82	6.26	5.06	4.62	6.51	4.85	8.53	6	5.28	4.97	4.99	4.6	5.27
ENSG00000169241	1	155135344	155138857	1	q22	SLC50A1	ILMN_1776522;ILMN_2218648	6.31	7.02	7.61	7.6	7.26	6.94	6.95	7.08	7.31	7.2	6.93	5.75	7.19	6.75	7.03	6.85	6.85	6.42	8.08	6.77	7.56	7.1	7.05	7.23	6.8	7.72	7.66	7.99	7.4	6.72	7.38	7.29	7.56	7.15	7.4	7.41	6.94	6.36	6.7	7.58	6.53	6.78
ENSG00000179085	1	155139891	155140595	-1	q22	DPM3	ILMN_2376408;ILMN_2402674	7.59	8.65	9.07	8.91	8.89	7.93	7.51	8.01	8.78	8.8	8.57	6.25	8.26	8.41	8.4	8.4	8.48	8.17	9.26	8.65	8.84	8.93	8.91	8.91	8.8	8.2	9.43	8.76	8.21	7.86	8.78	8.86	8.93	7.73	7.78	8.65	8.37	6.96	7.59	8.54	7.95	8.71
ENSG00000163462	1	155173787	155184971	1	q22	TRIM46	ILMN_1770865	6.25	6.1	6.47	5.78	5.61	5.35	5.86	5.57	5.48	5.61	6.39	4.61	5.65	4.94	5.51	5.4	5.65	5.26	4.85	5.99	5.75	6.03	5.96	6.27	5.72	5.83	6.06	7.01	6	5.31	6.24	5.96	5.07	5.6	5.51	6.17	5.74	5.03	5.48	6.05	6.7	5.66
ENSG00000185499	1	155185824	155192916	-1	q22	MUC1	ILMN_1677314;ILMN_1756992;ILMN_2371911	6.01	6.24	5.78	6.35	5.84	5.68	5.79	6.05	5.73	6.07	6.7	5.81	6.51	4.85	5.72	6.19	5.76	7.72	7.72	6.19	5.39	7.21	7.29	7.07	6.71	6.48	6.19	6.82	5.33	6.97	6.74	6.58	5.71	8.19	5.45	5.7	7.83	7.08	5.88	7.6	5.92	5.1
ENSG00000169231	1	155195588	155209051	-1	q22	THBS3	ILMN_1804663	7.17	7.03	7.32	6.78	6.94	7.45	7.72	7.37	6.96	6.83	8.85	7.11	7.01	7.37	6.79	7.6	6.86	6.64	7.48	7.71	7.25	8.59	8.27	8.15	8.05	7.4	7.33	7.78	7.22	6.49	8.23	7.72	7.42	7.86	6.3	7.64	7.66	7.57	8.21	8.27	7.87	6.51
ENSG00000173171	1	155208699	155213824	1	q22	MTX1	ILMN_1667222;ILMN_1719403	6.82	7.5	7.46	7.96	7.35	6.89	6.95	6.98	7.23	7.57	7.6	7.1	7.21	6.97	7.21	7.26	7.08	7.34	8.36	7.14	7.35	7.78	7.44	7.86	7.77	7.67	8.04	8.23	7.42	7.39	7.64	7.44	7.64	7.63	8.16	7.79	7.42	6.6	6.91	7.74	7.06	7.16
ENSG00000177628	1	155234452	155244699	-1	q22	GBA	ILMN_1741837;ILMN_1755123;ILMN_2364110	6.09	6.57	6.67	6.56	6.52	6.22	6.34	6.16	6.38	6.42	6.66	5.51	5.99	6.55	6.83	6.31	6.64	6.34	6.91	6.53	6.6	6.37	6.44	6.68	6.59	6.57	6.42	6.33	5.97	6.62	6.41	6.47	6.84	6.03	6.76	6.32	6	5.58	5.68	6.19	6.32	6.27
ENSG00000160767	1	155247205	155255483	-1	q22	FAM189B	ILMN_1702056;ILMN_1795026;ILMN_2346769	6.48	6.21	6.18	6.46	6.42	5.98	6.26	6.7	6.15	6	6.62	5.65	6.38	6.24	6.26	5.85	6.64	6.1	6.37	6.15	6.34	6.56	6.14	6.91	6.58	6	6.22	6.26	6.16	5.7	6.35	6.43	6.69	6.43	5.42	6.29	5.88	6.1	6.7	6.09	6.26	6.47
ENSG00000116521	1	155255979	155262430	-1	q22	SCAMP3	ILMN_1793712;ILMN_2399208	7.24	8.12	7.85	7.89	7.92	7.23	7.9	7.54	7.76	7.47	7.4	6.85	7.28	7.47	7.58	7.39	7.44	7.51	8.09	8.04	7.15	7.03	7.38	7.79	7.87	7.28	7.74	7.87	7.97	8.06	7.44	7.62	7.38	7.03	7.32	7.86	7.74	6.68	7.4	7.78	7.68	7.87
ENSG00000176444	1	155262868	155278491	-1	q22	CLK2	ILMN_1787109;ILMN_1815239;ILMN_2362911	7.17	7.38	7.32	7.01	7.27	7.13	7.24	7.24	7	7.03	7.85	7.2	6.78	7.24	7.11	7.62	6.92	7.11	5.87	7.09	6.88	6.4	7.16	6.73	7.17	6.89	7.22	7.15	6.89	6.72	7.08	6.59	6.69	6.21	6.65	7.25	6.97	6.73	7.11	7	6.89	7.06
ENSG00000143630	1	155277463	155289848	1	q22	HCN3	ILMN_1787256	5.07	5.86	5.39	5.81	5.01	5.34	5.78	6.08	5.6	5.41	5.64	5.5	5.91	5.92	5.51	5.28	5.92	5.09	5.1	5.53	5.99	5.78	5.51	5.9	5.34	5.61	5.25	5.96	5.57	5.37	5.89	5.88	4.84	5.33	4.78	5.36	4.93	5.71	5.42	5.78	5.54	5.75
ENSG00000143627	1	155289293	155301438	-1	q22	PKLR	ILMN_1723644;ILMN_1725172;ILMN_1777031;ILMN_2279397;ILMN_2380561	4.58	4.58	4.55	4.36	4.52	4.61	4.61	4.93	4.63	4.55	4.58	4.29	4.59	4.33	4.48	4.36	4.67	4.57	4.49	4.71	4.58	4.42	4.61	4.67	4.54	4.73	4.43	4.8	4.66	4.73	4.67	4.6	4.19	4.53	4.79	4.66	4.7	4.44	4.45	4.53	4.64	4.15
ENSG00000160752	1	155308748	155320666	1	q22	FDPS	ILMN_1804248	7.42	7.39	7.69	7.46	7.32	6.83	6.93	7.54	7.06	7.11	7.48	6.25	6.94	7.28	7.89	7.13	8.14	7.16	8.2	7.39	7.31	6.93	7.32	7.81	7.57	7.11	7.48	7.45	6.79	6.92	7.31	7.35	7.27	7.17	6.63	6.93	6.65	6.73	7.21	7.94	7.21	7.09
ENSG00000116539	1	155335268	155562807	-1	q22	ASH1L	ILMN_1782032	5.9	5.57	5.48	5.37	5.74	5.31	5.92	6	5.39	5.79	5.14	5.45	5.86	5.71	5.98	5.68	5.06	5.41	6.1	6.03	5.65	5.51	5.36	5.45	5.86	5.69	5.55	5.47	5.6	4.71	5.2	5.68	5.14	4.95	5.02	5.67	5.84	5.39	5.07	5.29	5.78	5.2
ENSG00000125459	1	155610188	155614971	1	q22	MSTO1	ILMN_1707337	6.78	7.18	7.2	6.95	7.12	6.92	7.05	6.91	7.14	7.12	7.3	6.49	6.76	7.34	7.56	7.41	7.28	6.75	6.46	7.36	6.95	6.47	7.14	6.75	7.59	6.67	7.13	7	6.47	6.48	6.59	6.49	6.69	6.43	5.64	6.6	6.46	6.26	7.08	6.73	6.46	6.96
ENSG00000163374	1	155659443	155689000	-1	q22	YY1AP1	ILMN_1678066;ILMN_1752303	7.51	7.02	7.19	7.46	7.1	7.3	7.61	7.58	6.65	6.99	7.22	7.59	7.13	7.24	6.44	7.1	7.28	7.32	7.31	7.17	6.98	7.11	7.14	7.05	7.34	7.64	6.74	7.41	7.58	7.38	6.96	6.92	7.2	7.66	7.55	7.42	7.27	7.58	7.43	7.07	7.19	6.89
ENSG00000132676	1	155687960	155739010	1	q22	DAP3	ILMN_1666706;ILMN_1781680;ILMN_3175415;ILMN_3251868	7.26	6.87	7.28	7.24	6.91	6.86	6.93	7.05	7.4	7.4	6.87	6.75	6.85	6.83	6.59	7.06	6.81	7.02	6.81	6.67	7.32	6.77	6.87	6.91	6.67	7.45	6.98	7.23	7.26	6.49	7.31	7.06	7.06	7.47	6.99	6.79	7.39	6.81	7.11	6.54	6.78	6.78
ENSG00000116580	1	155749662	155859400	-1	q22	GON4L	ILMN_1661138;ILMN_1740770	5.89	6.26	6.03	6.26	6.12	6.13	6.27	6.12	5.76	6.36	6.49	5.93	6.15	6.22	6.17	6.41	6.03	6.33	5.19	6.42	6.33	6.24	6.72	5.91	6.07	6.08	6.34	6.71	6.17	6.14	6.11	6.01	6.01	5.7	5.63	6.16	6.3	5.68	6.89	5.97	6.01	6.01
ENSG00000132718	1	155859567	155885199	1	q22	SYT11	ILMN_1717934	9.22	10.33	9.8	9.72	9.03	9.36	9.39	9.63	9.75	9.89	6.53	8.16	11	8.09	11.23	6.98	11.41	6.72	5.16	6.63	6.01	6.72	6.37	7.8	5.97	6.77	7.66	5.4	6.26	8.8	7.19	7.65	6.92	8.73	10.38	7.72	6.19	7.8	7.67	8.11	6.49	8.1
ENSG00000143622	1	155897808	155911404	-1	q22	RIT1	ILMN_1656335	5.36	5.99	6.63	6.4	5.64	5.46	5.88	5.06	6.53	6	5.48	5.98	6.66	5.6	5.78	5.2	6.11	6.1	6.33	6.14	5.39	6.18	5.78	5.96	5.97	5.92	6.13	6.05	7.07	7.18	7.12	5.06	6.75	7.09	8.66	6.92	6.52	7.32	5.96	6.52	6.02	6.02
ENSG00000132680	1	155913045	155934413	-1	q22	KHDC4	ILMN_1670752;ILMN_3240069	6.75	6.98	6.84	6.17	6.46	6.6	6.93	6.56	5.7	6.35	6.28	6.58	6.6	7	6.4	6.78	6.51	6.44	6.41	6.91	6.56	6.48	6.65	6.75	7.11	6.67	7.03	7.08	6.98	6.32	7.01	6.66	6.49	6.34	6.37	7.03	6.74	7.11	6.79	7.19	6.88	7.14
ENSG00000173080	1	155941710	155942949	1	q22	RXFP4	ILMN_1806099	5.12	4.87	4.25	4.51	4.27	4.62	4.05	4.5	5.75	5.08	4.27	5.57	4.94	4.94	4.95	4.35	5.22	5.18	4.55	4.79	4.71	4.39	4.31	4.57	4.44	5.17	5.07	4.7	4.88	4.84	4.69	4.83	4.36	4.7	4.97	5.06	5.01	4.6	5.05	5.32	4.42	5.38
ENSG00000116584	1	155946851	156007070	-1	q22	ARHGEF2	ILMN_1703477	10.3	10.5	10.54	10.33	10.61	10.75	10.85	10.67	10.32	10.28	10.81	9.01	9.11	10.87	10.06	10.33	10.52	10.37	7.97	10.47	10.37	10.12	10.88	10.12	10.47	10.25	10.87	10.74	9.98	10.92	9.56	9.87	9.46	9.46	11.3	10.49	9.13	9.99	10.01	10.24	10.47	10.82
ENSG00000163479	1	156009048	156020951	-1	q22	SSR2	ILMN_1726626;ILMN_1783226;ILMN_1785037	7.32	7.17	7.41	7.39	7.55	7.2	7.17	7.39	7.61	7.17	6.83	6.95	7.4	7.1	7.3	7.43	7.11	7.04	7.13	7.04	7.46	6.68	7.12	7.33	6.97	7.5	7.47	7.32	7.54	7.65	7.56	6.77	7.51	7.33	7.81	7.27	7.3	7.22	6.9	7	6.84	6.98
ENSG00000160803	1	156035299	156053798	-1	q22	UBQLN4	ILMN_1789349	8.42	8.73	8.65	8.31	8.33	8.62	8.46	8.28	8.31	8.36	9.22	7.8	8.07	8.73	8.32	8.41	8.64	8.45	8.65	8.94	8.67	8.57	8.51	8.99	8.23	8.56	8.54	8.72	8.81	7.35	8.58	9.36	8.79	7.9	6.84	8.45	7.85	7.42	8.8	8.37	8.7	8.5
ENSG00000116586	1	156054782	156058506	1	q22	LAMTOR2	ILMN_1756352;ILMN_3236928	8.24	9.41	9.67	9.75	9.52	8.46	8.42	8.86	9.27	9.25	9.35	6.98	8	9.46	9.26	8.82	9.26	9.04	10.08	9.83	9.25	9.54	9.27	9.92	9.78	8.77	10.13	9.83	9.24	8.39	9.35	9.87	10.11	8.99	8.99	9.13	8.63	7.68	8.65	9.67	8.87	9.33
ENSG00000132698	1	156061160	156070504	1	q22	RAB25	ILMN_1791826	5.1	5.23	5.36	5.77	5.79	5.02	5.14	5.1	5.36	5.52	5.96	7.71	5.69	4.31	4.9	5.36	4.6	9.43	8.47	8.88	5.81	8.78	7.62	9.73	10.06	5.35	10.66	6.14	5.63	6.2	9.82	10.05	5.9	9.16	5.29	5.5	9.82	7.41	7.72	9.99	4.79	7.36
ENSG00000254726	1	156072013	156082465	-1	q22	MEX3A	ILMN_3239177	7.15	6.93	6.41	6.08	6.42	6.15	6	6.27	6.87	6.69	6.3	7.61	7.37	6.13	6.64	6.76	6.6	6.6	6.96	5.88	6.37	6.44	5.86	6.24	6.41	6.33	6.16	6.8	6.5	6.9	6.82	6.32	6.45	6.8	6.59	6.57	6.48	7.33	6.28	6.25	6.15	6.18
ENSG00000160789	1	156082573	156140089	1	q22	LMNA	ILMN_1696749;ILMN_1737394	7.65	6.3	6.62	7.36	7.04	6.7	7.07	7.3	7.86	7.4	7.53	10.91	9.53	6.01	6.15	6.95	6.28	7.25	8.01	7.06	6.4	7.44	5.77	7.3	6.1	6.38	5.58	6.33	6.02	6.95	9.38	7.55	8.31	9.39	8.88	7.26	7.39	12.13	6.27	7.04	6.68	6.44
ENSG00000196189	1	156147366	156177752	1	q22	SEMA4A	ILMN_1702787	6.39	6.26	6.39	6.62	6.72	6.69	6.72	6.83	6.08	6.39	7.3	5.93	7.35	7.77	5.45	5.31	6.56	5.44	5.47	6.24	5.71	7.98	6.13	7.05	4.38	5.6	7.2	6.23	6.97	8.67	6.69	7.54	8.45	6.66	9.12	7.7	6.8	7.92	6.6	7.6	6.26	6.68
ENSG00000160785	1	156193932	156212796	1	q22	SLC25A44	ILMN_1810514	7.27	7.44	7.43	7.46	7.57	7.29	7.3	7.15	7.69	7.77	7.39	9.2	7.86	7.54	7.9	7.37	8.12	7.38	8.07	7.71	6.53	7.75	7.57	7.76	7.52	7.15	7.15	7.14	8.1	8.71	8.47	7.38	7.95	8	8.29	8.6	8.13	9.16	7.83	8.19	7.33	7.97
ENSG00000160783	1	156212993	156240042	1	q22	PMF1	ILMN_1756445	5.25	7.21	7.18	7.32	7.2	6.55	6.62	6.6	7.43	7.12	7.02	7.31	7.93	6.62	7.36	6.7	6.9	7.08	7.47	6.41	6.99	7.48	6.73	7.24	6.66	6.85	7.13	7.2	7.13	7.12	7.22	7.34	7.78	7.57	7.32	6.44	7.21	6.23	6.1	6.55	5.79	6.53
ENSG00000160781	1	156243320	156248117	-1	q22	PAQR6	ILMN_1689852;ILMN_1737631;ILMN_2330382	5.04	4.48	4.31	5.33	4.94	4.62	4.86	4.8	4.73	5.08	5.03	5.26	4.67	4.33	4.49	4.7	4.91	4.66	4.88	4.87	4.5	5.24	4.68	4.88	4.78	5.35	4.92	4.9	4.68	5.47	5.15	5.37	5.3	5.36	4.8	5.02	5.29	4.88	5.19	4.66	4.94	4.93
ENSG00000198952	1	156249224	156282825	-1	q22	SMG5	ILMN_2126239	8.06	8.21	7.83	8.51	8.41	8.12	8.34	8.26	8.13	8.22	8.31	8.75	8.04	7.98	8.38	8.15	8.38	8.27	8.5	8.26	8.09	7.43	7.64	7.95	8.27	8.04	8.22	8.89	8.78	8.71	8.27	7.99	8.34	8.22	8.44	8.29	8.66	8.62	8.15	8.3	8.21	8.4
ENSG00000163472	1	156282935	156293185	1	q22	TMEM79	ILMN_2090802	6.5	6.79	7.15	7.14	7.38	6.95	7.52	7.26	6.61	6.67	7.15	4.87	5.73	7.1	7.06	6.52	7.07	6.66	5.62	7.28	7.23	6.68	7.65	6.94	7.65	6.18	7.32	7.35	5.95	6.68	6.49	6.33	5.49	5.56	5.41	6.5	5.62	5.31	6.39	7.76	7.31	7.43
ENSG00000198715	1	156290089	156295689	-1	q22	GLMP	ILMN_1698243	7.84	8.24	8.18	8.5	8.16	8.16	7.77	8.33	8.09	7.98	8.06	5.62	7.51	8.06	8.19	8.2	8.13	8.48	8.71	8.36	9.01	8.41	7.48	8.46	8.05	7.56	7.37	7.82	7.91	7.92	7.66	8.28	8.36	8.21	8.19	7.52	7.75	7.31	7.7	7.11	8.4	8.14
ENSG00000189030	1	156298624	156299299	-1	q22	VHLL	ILMN_1779481	4.85	4.02	4.41	4.26	4.28	4.94	4.55	4.53	4.48	4	3.8	5.22	4.25	4.4	4.69	4.7	3.88	4.54	4.05	4.33	4.15	4.37	4.43	4.58	4.1	4.49	4.74	4.18	4.83	3.85	4.18	4.47	4.63	4.31	4.58	4.28	4.45	4.75	4.26	3.99	4.1	4.29
ENSG00000163468	1	156308968	156367873	-1	q22	CCT3	ILMN_1651828;ILMN_2334989	9.36	9.62	9.73	9.39	9.34	9.81	9.68	9.6	9.29	8.89	9.18	8.89	8.78	9.36	9.01	9.16	8.87	9.37	9.7	9.9	9.94	8.9	9.28	9.6	9.71	9.32	9.67	10.13	8.96	8.46	9.06	9.68	9.69	9.54	8.14	8.86	8.39	7.9	9.63	9.74	10.55	9.44
ENSG00000163467	1	156337314	156346995	1	q22	TSACC	ILMN_1806963	5.1	4.55	4.71	4.79	4.68	4.13	5.03	5.55	4.89	4.97	4.57	4.49	4.9	5.32	3.74	4.77	4.55	4.66	5.1	5.09	4.76	4.82	4.92	4.31	5.1	4.65	4.94	4.64	4.85	4.72	4.84	4.34	5.05	4.36	5.11	5.2	5.2	4.98	5.07	5.12	5.21	4.9
ENSG00000132677	1	156369211	156385219	1	q22	RHBG	ILMN_1697412	4.48	4.83	4.83	4.32	4.78	4.82	4	4.19	3.78	4.53	4.99	4.66	4.48	5.03	5.35	4.82	4.37	4.08	4.74	4.77	4.24	4.51	4.55	4.24	3.94	4.53	4.58	5.27	4.08	4.64	4.4	4.28	4.14	4.36	5.01	4.55	4.6	3.79	4.39	4.17	4.2	4.16
ENSG00000125462	1	156404250	156456763	-1	q22	C1orf61	ILMN_1759652;ILMN_3309143	5.07	5.16	4.91	5.38	5.2	5.02	5.17	5.43	5.63	5.15	4.48	4.59	5.34	5.03	5.44	4.44	5.61	5.25	5.59	5.35	4.99	4.68	5.02	5.03	5.6	4.38	5.08	4.86	4.97	5.28	4.91	5.39	5.44	5.16	4.76	4.85	5.87	4.94	4.4	5	5.11	4.73
ENSG00000116604	1	156463727	156500779	-1	q22	MEF2D	ILMN_1763228	9.85	9.58	9.29	9.33	9.51	9.68	9.67	9.84	9.9	9.41	9.12	10.4	10.49	9.34	10.25	9.58	10.22	8.93	9.41	8.56	8.43	8.66	8.43	9.18	8.72	9.12	8.36	8.1	10.1	9.27	10.02	9.82	9.95	9.98	8.76	10.31	9.85	10.79	9.83	9.16	8.69	9.16
ENSG00000183856	1	156525405	156572604	-1	q22	IQGAP3	ILMN_1695418	5.7	5.34	5.71	5.58	5.65	5.7	5.56	5.55	4.97	5.29	4.99	6.6	5.9	5.68	5.55	5.56	6.01	4.56	5.46	5.46	5.48	5.15	4.85	5.82	6.22	6.09	5.42	5.09	5.03	6.06	5.47	5.43	5.79	5.97	5.54	5.33	5.74	5.54	6.11	5.4	5.66	5.62
ENSG00000187862	1	156579727	156586770	1	q22	TTC24	ILMN_1730963	3.94	4.08	4.32	4.68	4.95	5.04	4.35	4.37	4.86	4.7	3.96	4.07	4.92	4.75	5.1	4.89	4.71	5.12	5.06	4.66	4.26	4.41	5.09	4.64	4.81	4.88	4.48	5.09	4.82	3.87	4.26	4.1	4.28	4.35	5.08	4.67	4.34	5.26	4.99	4.13	4.66	4.47
ENSG00000163382	1	156591762	156594299	1	q22	NAXE	ILMN_1729533	8.25	9.14	9.16	9.37	9.17	8.29	8.25	8.58	9.17	9.08	8.88	7.71	9	9.06	9.19	8.6	9.26	8.57	9.83	9.26	9.33	9.32	8.69	9.54	9.27	8.78	9.32	9.09	9.34	7.94	8.95	9.52	9.1	8.93	8.2	9.49	9.26	7.52	8.36	9.25	8.36	8.89
ENSG00000160818	1	156594487	156601496	-1	q23.1	GPATCH4	ILMN_1655230;ILMN_2281069;ILMN_2383305;ILMN_2383306	5.47	5.72	5.91	6.15	6	5.62	6.25	5.52	6.41	5.94	5.99	5.17	5.56	6.05	5.96	6.26	6.04	6.04	6.24	6.46	6.34	5.65	6.05	5.9	6.36	5.91	6.12	6.51	5.97	5.6	5.99	5.64	5.83	6.03	5.03	5.61	5.63	5.33	5.54	6.17	6.51	6.33
ENSG00000132702	1	156619331	156625725	1	q23.1	HAPLN2	ILMN_1678788	6.14	5.45	5.89	5.08	5.16	5.44	4.93	5.33	5.7	5.49	5.33	5.98	5.41	5.38	5.4	5.58	5.52	4.67	5.23	5.89	5.5	5.84	5.75	4.94	5.62	5.63	5.55	5.17	4.85	5.47	4.98	5.6	4.97	5.98	5.34	5.37	5.52	5.53	5.85	5.52	5.9	4.96
ENSG00000132692	1	156641390	156659532	1	q23.1	BCAN	ILMN_1680300;ILMN_1732154;ILMN_2246131	4.98	4.77	5.19	5.18	5.09	5.1	5.02	5.03	4.93	5.21	4.77	4.84	4.86	4.57	4.93	5.09	5.17	4.84	5.13	4.79	4.48	4.76	5	4.94	4.81	5.02	5.37	4.58	5.5	4.93	4.88	4.9	5.28	4.98	5.33	5.09	5.18	4.63	5.3	5.09	4.56	5.45
ENSG00000132688	1	156668763	156677407	-1	q23.1	NES	ILMN_1738147	4.58	4.23	4.82	5.35	4.66	4.27	4.21	4.31	4.26	3.73	4.46	4.57	4.58	4.82	4.4	5.08	4.14	5.11	4.53	4.46	4.68	4.85	4.04	4.62	4.91	4.76	5.04	5	4.85	3.97	4.55	4.49	4.66	4.04	5.39	5.02	4.74	3.51	4.5	4.71	4.9	4.92
ENSG00000143320	1	156699606	156705816	-1	q23.1	CRABP2	ILMN_1690170	5.5	5.47	5.18	5.68	5.14	5.6	4.8	5.51	5.48	5.81	5.8	5.69	6.11	5.66	5.28	6.15	5.77	4.84	5.29	5.38	5.33	5.77	5.16	5.27	5.18	5.88	5.05	5.99	6.02	6.98	5.95	5.17	6.08	5.97	6.28	6.71	5.9	6.47	5.65	5.44	5.24	5.33
ENSG00000143319	1	156721891	156728799	-1	q23.1	ISG20L2	ILMN_2090397	7.59	7.75	7.91	7.95	7.62	7.9	7.82	7.64	7.96	8.08	7.74	8.26	8.05	7.67	8.04	7.7	8.44	7.52	7.92	8.01	7.92	8.01	7.35	7.59	7.6	7.68	7.62	7.82	9.04	8.9	8.13	7.74	8.43	8.1	8.11	8.36	8.07	8.72	7.29	7.64	7.66	7.65
ENSG00000143303	1	156728442	156736960	1	q23.1	RRNAD1	ILMN_1706413	5.22	6.88	6.77	6.54	6.24	5.88	6.36	6.23	6.41	6.3	6.19	4.95	5.4	6.16	6.88	5.7	6.2	5.85	6.29	5.75	5.76	5.74	5.84	6.37	7.17	6.36	6.49	6.92	5.7	6.17	5.56	6.44	5.93	5.81	5.59	6.17	5.57	5.52	5.71	6.74	6.42	6.1
ENSG00000143314	1	156737303	156741590	-1	q23.1	MRPL24	ILMN_1695576;ILMN_2398995	7.46	8.39	8.71	8.54	8.63	7.74	7.54	8.04	8.32	8.24	8.11	6.02	7.12	8.26	7.96	8.13	7.89	8.19	8.94	9.05	8.99	8.12	8.7	8.87	9.09	8.1	9.53	9.01	7.99	6.91	8.36	8.33	8.04	7.2	6.99	7.71	7.42	6.25	7.83	8.68	8	8.42
ENSG00000143321	1	156742109	156766925	-1	q23.1	HDGF	ILMN_1765621	7.82	8.33	8.24	8.36	8.42	7.57	7.9	7.81	8.49	8.03	8.14	7.88	7.83	7.8	7.98	7.85	7.71	7.8	8.81	7.66	7.84	8.45	7.05	8.12	8.1	8.25	8.89	8.44	8.5	8.5	7.92	8.87	8.43	8.14	8.99	8.67	7.95	7.83	8.09	8	7.77	7.87
ENSG00000143294	1	156750610	156800815	1	q23.1	PRCC	ILMN_1802843;ILMN_1809818	5.61	6.45	6.43	6.45	6.4	6.47	6.46	5.91	6.51	6.4	6.72	7.15	6.88	6.32	6.49	6.26	6.57	6.35	6.85	6.37	5.97	6.47	6.35	6.27	6.66	6.72	6.57	6.66	6.6	7.16	6.13	6.49	6.53	6.41	6.82	6.69	7.02	6.42	5.89	6.55	6.27	6.43
ENSG00000027869	1	156806243	156816862	-1	q23.1	SH2D2A	ILMN_1733874	6.24	6.71	7.04	7.06	5.61	6.27	6.32	6.08	6.97	6.54	5.3	8.42	5.45	5.83	7.07	5.82	6.95	6.48	6.63	5.56	5.71	5.6	6.22	6.47	5.6	6.5	6.13	5.99	6.58	5.78	6.25	6.52	6.86	5.88	6.82	5.92	5.86	6.38	5.17	5.84	6	6.06
ENSG00000198400	1	156815640	156881850	1	q23.1	NTRK1	ILMN_1731777;ILMN_1770307;ILMN_2326075	4.73	4.29	4.61	4.69	5.02	4.58	4.79	4.62	4.65	4.74	4.62	5.06	4.58	4.39	4.67	4.33	4.21	4.2	4.75	4.2	4.69	4.34	4.47	4.49	4.48	4.47	4.5	4.46	4.9	4.63	4.22	4.29	4.73	4.55	4.65	4.77	4.54	5.06	4.45	4.5	4.7	4.69
ENSG00000027644	1	156840063	156859117	-1	q23.1	INSRR	ILMN_1715374	5.11	5.49	5.04	5.47	4.64	5.14	4.69	4.86	4.77	5.24	5.3	5.31	4.51	4.69	4.81	5.08	5.17	4.61	4.38	4.67	4.8	4.81	5.17	4.8	4.48	5.53	5.22	5.31	4.82	5.11	5.11	4.96	4.8	5.06	5.46	4.67	5.41	5.19	5.26	5.3	5.4	4.82
ENSG00000187800	1	156893698	156916434	1	q23.1	PEAR1	ILMN_2407669	5.88	4.93	5.43	5.49	5.15	4.68	5.31	5.2	6.09	4.95	4.6	4.92	4.86	4.17	4.68	4.61	4.4	5.45	5.17	4.09	4.75	5.26	4.83	3.85	5.03	4.89	4.74	4.95	4.8	5.12	4.71	4.97	4.16	5.09	5.15	5.47	4.38	5.13	4.88	4.31	4.94	4.02
ENSG00000160838	1	156920632	156933094	1	q23.1	LRRC71	ILMN_1681923	5.46	4.91	4.55	4.99	5.19	5.18	5.2	5.32	4.78	5.15	4.88	5.08	4.61	4.61	5.69	5.19	5.07	4.63	4.82	4.68	4.49	5.32	5.55	4.68	5.09	5.24	5.07	5.29	4.89	4.74	4.88	5.11	4.77	5.25	4.55	5.08	4.68	5.29	5.24	5.08	5.24	4.91
ENSG00000132694	1	156934840	157045370	-1	q23.1	ARHGEF11	ILMN_1656546;ILMN_1733861;ILMN_2347380;ILMN_3308570	5.13	4.83	5.11	5.02	5.06	5	5.07	4.79	4.76	4.74	4.73	4.57	4.45	5.13	4.45	5.12	4.49	4.95	4.45	4.75	4.89	4.74	5.16	4.86	4.97	4.91	5.16	4.9	4.75	4.96	4.71	4.96	4.89	4.71	4.83	4.94	5.04	5.07	4.8	4.83	5.32	4.94
ENSG00000253831	1	157092043	157112412	-1	q23.1	ETV3L	ILMN_1702657	4.83	4.65	4.14	4.54	4.47	4.23	4.47	4.3	4.71	3.7	4.54	4	4.68	4.25	4.95	4.63	4.08	4.25	3.22	3.88	4.01	4.46	4.11	4	2.76	4	4.28	4.27	4.09	4.38	4.36	4.24	3.59	4.22	4.66	4.04	4.46	3.45	4.53	4.05	4.25	4.76
ENSG00000117036	1	157121191	157138474	-1	q23.1	ETV3	ILMN_1703180;ILMN_1838310	6.45	6.27	6.11	5.87	5.89	6.12	6.41	5.96	7.06	6.79	5.65	6.83	6.75	5.83	6.33	6.6	6.58	6.49	5.83	5.84	5.6	5.48	6.26	5.72	6.31	5.76	5.88	6.11	5.95	6.56	6.93	6.47	6.4	6.14	6.46	6.63	6.39	7.54	6.17	6.36	5.83	5.65
ENSG00000143297	1	157513377	157552515	-1	q23.1	FCRL5	ILMN_1684445;ILMN_2105223	5.15	5.38	4.81	5.09	5.63	5.28	5.39	5.59	5.23	5.09	5.44	5.86	5.5	5.64	5.23	5.36	5.75	5.42	5.28	5.28	5.45	5.44	5.52	5.51	5.42	5.41	5.25	5.23	5.23	5.22	5.5	5.02	5.17	5.24	5.09	4.94	5.21	5.27	5.12	5.42	5.05	5.39
ENSG00000163518	1	157573747	157598085	-1	q23.1	FCRL4	ILMN_1738517	4.89	4.79	4.68	5.37	5	5.38	4.99	4.66	5.06	5.23	5.51	5.8	4.05	4.79	5.54	5.67	4.58	4.75	4.09	4.58	5.08	3.96	3.86	4.78	5.11	4.48	5.2	5.57	4.3	4.8	4.26	4.18	4.16	4.86	5.1	5.04	4.96	4.98	5.19	5	5.49	5.11
ENSG00000160856	1	157674321	157700769	-1	q23.1	FCRL3	ILMN_1691693;ILMN_1699599;ILMN_1797428	6.82	7.24	6.62	6.17	5.67	7.07	6.26	6.38	6.19	6.83	5.47	4.95	4.86	6.25	8.53	5.26	7.93	5.09	4.56	5.05	4.76	6.28	4.75	5.59	4.65	5.07	4.92	4.96	5.08	5.39	4.86	5.2	5.2	5.26	4.9	5.13	4.88	5.1	5.35	5.63	4.97	5.94
ENSG00000132704	1	157745733	157777132	-1	q23.1	FCRL2	ILMN_1665152;ILMN_1761873;ILMN_1791329	4.75	4.91	4.38	4.96	4.92	4.58	4.69	4.8	4.62	4.52	4.6	4.64	4.64	5.14	4.95	4.39	5.1	4.85	4.8	4.66	4.82	5.55	4.81	4.83	4.85	4.34	4.81	4.28	4.84	4.53	4.74	4.86	4.54	4.37	4.8	4.94	4.52	4.66	5.09	4.74	4.6	5.22
ENSG00000163534	1	157794403	157820120	-1	q23.1	FCRL1	ILMN_2226183	4.82	4.56	4.3	5.02	4.31	5.12	5.21	4.48	4.76	4.72	5	4.39	4.42	4.04	4.75	4.82	4.7	4.45	4.05	4.64	5.25	4.78	4.85	4.16	4.2	4.98	4.84	4.66	4.73	4.93	4.38	4.47	4.19	4.47	4.93	4.33	3.92	4.43	4.56	4.8	5.15	4.8
ENSG00000183853	1	157993273	158100262	1	q23.1	KIRREL1	ILMN_1742781	4.85	4.4	4.77	5.41	4.84	4.26	4.69	4.47	4.82	4.47	4.71	4.45	4.44	3.91	4.5	4.67	4.22	4.21	3.9	4.39	4.63	4.75	4.74	4.18	4.6	4.46	3.91	4.77	4.75	5.13	4.28	5.05	4.58	4.6	5.16	4.78	4.47	4.91	4.97	4.73	3.94	4.63
ENSG00000158473	1	158178030	158186427	1	q23.1	CD1D	ILMN_1719433	6.04	4.56	5.99	5.82	5.64	6.45	6.22	6.54	5.52	6.1	6.98	4.86	5.58	8.21	5.16	5.33	5.06	4.4	4.86	6.84	4.42	7.72	6.24	6.47	4.14	5.6	7.48	5.9	6.16	6.24	6.09	6.57	7.44	7.26	9.87	7.04	6.77	7.4	6.64	4.29	6.43	7.34
ENSG00000158477	1	158254424	158258269	1	q23.1	CD1A	ILMN_1723520	6.09	4.74	4.96	4.85	4.77	4.69	5.01	4.69	4.95	4.04	5.18	5.21	4.89	5.76	5.34	4.78	4.65	4.81	4.54	4.46	4.31	5.81	4.72	4.91	5.07	5.1	4.95	4.75	4.77	5.56	4.45	5.04	5.69	4.93	5.16	5.18	5.06	5.04	5.08	4.48	4.97	5.62
ENSG00000158481	1	158289923	158294774	1	q23.1	CD1C	ILMN_1654210	7.39	5.44	7.49	6.3	6.74	6.67	7.14	7.52	6.28	6.88	7.59	4.89	4.68	6.87	5.08	5.31	5.71	5.3	5.19	5.9	5.13	5.57	5.38	6.24	5.15	6.06	7.18	5.18	6.1	4.57	5.72	6.17	6.55	5.31	5.81	6.16	6.28	6.27	6.27	5.16	6.59	6.57
ENSG00000158485	1	158327951	158331531	-1	q23.1	CD1B	ILMN_1726230	4.76	5.14	4.74	5.21	4.7	5.22	4.81	5.56	4.01	4.86	4.91	5.32	4.82	5.55	4.75	5.03	4.43	4.2	5.21	5.27	5.15	5.05	4.9	5.29	4.79	5.56	4.9	5.07	4.69	4.77	4.09	4.98	5.22	5.19	5.22	4.91	4.78	4.98	4.09	4.72	4.93	5.41
ENSG00000158488	1	158353696	158357553	1	q23.1	CD1E	ILMN_1784272;ILMN_2335754	5.51	5.38	5.79	5.15	5.57	5.55	5.65	5.13	5.29	5.29	5.61	5.84	5.27	5.55	5.4	5.08	5.12	5.13	5.26	5.3	4.91	4.39	5.47	5.32	5.29	5.23	5.59	5.24	4.93	4.96	4.92	5.54	5.06	5.32	4.95	4.58	5.09	5.49	5.53	5.31	5.62	5.26
ENSG00000186306	1	158398522	158399466	-1	q23.1	OR10T2	ILMN_1724873	5.25	4.92	4.48	4.61	5.14	5.02	4.49	4.98	4.42	5.01	5.01	5.31	5.12	4.88	5.37	4.94	4.81	5.42	4.82	4.2	5.21	5.02	4.34	4.71	5	5.45	4.51	4.43	4.91	4.48	4.73	4.98	4.87	5.23	5.23	4.75	4.25	4.97	4.59	4.66	4.96	4.9
ENSG00000180708	1	158418210	158426237	-1	q23.1	OR10K2	ILMN_1708982	5.12	4.8	4.81	5	4.27	4.34	5	4.15	4.45	4.62	4.83	4.27	3.8	4.85	5.17	5.22	4.76	4.69	4.59	5.01	4.5	4.9	4.95	4.42	4.39	4.97	5.24	5.01	4.94	4.76	4.44	4.55	4.32	4.53	4.92	5.04	4.48	4.91	4.11	5.02	4.49	4.18
ENSG00000173285	1	158461574	158470857	1	q23.1	OR10K1	ILMN_1762634	5.13	4.72	4.85	4.33	4.89	5.03	4.96	4.61	4.55	4.99	4.15	5.5	4.36	5.03	4.83	4.77	4.8	4.8	4.72	4.78	4.34	3.77	4.62	4.37	4.99	4.85	4.58	4.74	4.79	4.65	4.77	4.68	4.18	5.06	4.51	4.56	4.39	5.38	5.18	4.39	4.9	4.34
ENSG00000198965	1	158472220	158480936	1	q23.1	OR10R2	ILMN_1728121	4.41	4.29	4.12	4.07	3.76	3.32	3.8	4.07	4.44	4.9	4.08	4.55	4.29	3.87	4	3.99	4.36	3.26	3.75	3.99	4.07	4.41	3.74	4.19	4.16	3.75	4.48	4.32	4.41	4.7	4.12	4.02	4.38	4.34	4.11	3.9	4.55	4.39	3.8	4.6	4.06	4.1
ENSG00000197532	1	158544550	158554405	-1	q23.1	OR6Y1	ILMN_1683046	4.97	4.78	5.12	5.09	5.41	4.56	5.47	4.45	5.63	4.7	4.84	4.6	5.2	4.9	4.84	4.78	5.08	5.39	4.7	4.88	5.38	4.38	5.23	4.35	5.1	5.58	4.73	4.76	4.95	5.08	4.87	4.49	5.33	4.84	5.78	4.59	5.25	4.79	5.06	4.32	4.46	4.51
ENSG00000186440	1	158560606	158570580	-1	q23.1	OR6P1	ILMN_3308088	5.31	4.63	5.06	5.24	5.09	5.05	4.61	4.43	4.64	4.92	4.7	4.75	4.55	4.09	4.58	3.61	5.36	4.17	5.15	4.84	4.4	4.04	4.6	4.36	4.55	4.22	4.96	4.89	4.81	4.65	4.37	4.46	4.67	4.98	4.17	4.31	5.12	4.28	4.91	4.49	4.7	4.46
ENSG00000279111	1	158578919	158579899	-1	q23.1	OR10X1	ILMN_1799327	4.4	5.01	4.3	5.14	4.23	4.58	4.75	4.78	4.62	4.27	4.39	5	5.49	4.95	4.75	4.46	5.17	4.6	4.92	5.03	4.84	4.39	4.97	4.98	5.04	4.55	3.83	4.84	5.19	4.46	4.39	4.5	4.77	4.46	4.67	4.2	5.24	4.17	5.23	4.02	5.35	3.83
ENSG00000198967	1	158605268	158612514	1	q23.1	OR10Z1	ILMN_1797393	4.52	4.46	3.77	4.71	4.25	5.16	4.57	4.07	4.69	3.98	4.85	4.46	5.12	3.86	4.36	4.61	4.89	3.81	4.44	3.99	3.91	5.08	4.56	4.69	4.33	4.47	4.23	5	4.41	3.98	4.65	4.21	4.52	4.55	3.47	4.61	5.06	4.69	4.42	4.54	4.93	3.97
ENSG00000163554	1	158610704	158686715	-1	q23.1	SPTA1	ILMN_1717935	5.37	5.93	5.07	4.1	5.09	4.69	5.51	4.99	4.23	4.53	5.19	5.14	4.76	4.77	5.19	5.45	4.68	4.95	4.37	4.77	4.76	5.35	4.78	4.71	4.62	4.92	5.21	5.37	4.9	6.67	4.57	5.79	5.12	4.74	4.29	5.6	5.09	6.66	5.9	5.02	5.09	5.04
ENSG00000196171	1	158699678	158700652	-1	q23.1	OR6K2	ILMN_1684901	4.77	3.9	4.89	4.47	4.89	5.16	4.65	4.88	4.56	3.76	4.72	4.26	4.54	3.4	4.96	4.94	4.9	4.9	3.44	4.51	4.56	4.31	4.43	4.83	5.13	4.47	4.43	4.86	4.13	4.7	4.39	4.69	4.62	4.33	4.2	4.18	3.92	4.18	4.46	3.86	4.61	4.54
ENSG00000203757	1	158716327	158720720	-1	q23.1	OR6K3	ILMN_1781025	4.5	4.28	4.91	5.01	4.49	4.98	4.01	4.47	4.72	4.33	4.42	4.58	4.62	5.05	4.51	4.61	4.56	4.83	5.06	4.75	3.81	4.77	4.21	5.15	4.39	4.65	4.83	4.99	4.19	4.63	4.09	5.1	4.41	4.27	4.77	4.6	4.24	4.31	4.53	4.75	4.58	4.65
ENSG00000197403	1	158747814	158772195	-1	q23.1	OR6N1	ILMN_1754929	4.16	4.76	4.72	4.53	4.44	4.28	4.96	3.91	5.13	4.76	4.57	4.17	4.42	3.4	4.83	4.65	4.83	4.61	4.88	4.97	4.94	4.66	4.07	4.5	4.38	5.21	4.19	5.02	5.03	4.78	4.41	4.88	4.72	4.93	3.79	4.16	4.81	4.78	5.18	4.2	4.85	4.57
ENSG00000180433	1	158754720	158755891	1	q23.1	OR6K6	ILMN_1714817	5.42	4.51	5.23	5.16	5.07	4.5	4.56	4.58	4	4.39	4.89	4.27	4.45	5.11	4.66	4.49	4.39	5.09	4.7	4.85	4.93	4.48	4.61	4.69	4.87	4.68	4.99	4.38	5.02	5.21	4.51	4.77	4.71	4.47	4.57	4.32	4.98	3.83	4.54	4.89	4.22	4.58
ENSG00000188340	1	158774222	158781204	-1	q23.1	OR6N2	ILMN_1724427	4.81	4.55	4.56	4.61	4.99	4.69	5.25	5.01	4.61	4.97	4.89	4.02	4.5	4.71	4.34	4.03	4.16	3.95	4.75	4.31	4.94	5.02	4.76	5.27	5.24	3.77	4.76	4.75	4.69	4.14	4.36	4.41	4.47	4.56	5.13	4.24	4.32	4.49	4.87	4.54	3.95	4.5
ENSG00000163563	1	158831351	158849506	1	q23.1	MNDA	ILMN_1738992	6.93	5.78	6.04	5.76	7.71	6.51	6.89	6.38	5.53	5.38	6.5	4.87	5.21	6.74	5.56	5.1	5.04	4.51	4.96	7.73	5.15	8.39	6.78	7.28	5.24	5.38	8.19	6.84	7.56	9.98	5.98	6.27	6.99	5.75	9.98	7.63	6.47	7.75	7.39	5.53	7.62	8.33
ENSG00000163564	1	158930796	158977059	1	q23.1	PYHIN1	ILMN_1669447;ILMN_1742026;ILMN_2395981	9.23	9.19	8.78	8.46	7.99	9.12	9.39	9.24	8.81	9.04	6.76	6.32	6.76	8.63	9.91	6.71	9.68	6.03	6.53	7.89	7.53	5.73	5.52	7.46	6.13	8.38	7.62	6.8	7.79	5.75	5.89	7.56	5.62	7.61	8	5.73	6.87	7.46	7.98	7.02	9.61	8.27
ENSG00000163565	1	158999968	159055155	1	q23.1	IFI16	ILMN_1710937	8.68	8.68	8.77	8.75	8.4	9.25	9.55	9.02	8.47	8.64	7.8	7.73	7.68	8.25	9.46	8.23	9.03	7.8	7.19	8.94	7.74	7.62	8.3	8.21	8.52	8.75	9.02	7.44	8.2	7.54	7.4	7.74	7.8	9.08	9.11	7.34	7.5	7.89	8.09	8.79	9.59	8.89
ENSG00000163568	1	159062484	159147096	-1	q23.2	AIM2	ILMN_1681301;ILMN_2214232	4.96	5.45	5.39	5.72	5.3	5.35	5.46	5.31	5.25	5.52	5.08	3.84	4.89	5.62	6.01	5.32	6.01	4.68	4.72	5	5.07	4.89	4.82	4.99	4.56	4.94	5.18	4.78	4.84	5.17	4.73	5.16	5.07	5.16	6.36	4.98	5.02	5.25	4.77	5.97	5.03	5.5
ENSG00000162706	1	159171609	159203313	1	q23.2	CADM3	ILMN_1701827	4.75	5.47	4.88	4.88	4.84	4.99	4.81	4.99	4.26	4.49	4.91	4.58	3.77	4.21	4.39	5	4.72	4.83	4.77	4.5	4.65	4.41	4.42	4.93	4.59	4.79	4.57	5.1	4.98	4.7	4.87	4.05	4.85	4.34	4.3	4.65	4.75	4.79	4.58	5.18	4.84	4.9
ENSG00000213088	1	159203307	159206500	1	q23.2	ACKR1	ILMN_1723684	4.34	4.33	5.12	4.21	4.62	4.46	4.62	4.54	4.77	4.39	4.29	4.35	4.37	4.87	4.28	4.84	4.08	4.7	4.34	3.74	5.16	4.05	3.79	4.44	3.93	4.38	4.12	4.53	4.38	5.27	4.06	5.47	4.53	4.76	4.52	5.01	4.61	3.98	4.73	4.54	4.45	3.69
ENSG00000179639	1	159289714	159308224	1	q23.2	FCER1A	ILMN_1688423	9.43	7.61	10.35	9.01	9.26	9.11	8.75	9.14	9.05	9.17	9.2	5.02	5.69	8.21	5.01	5.72	5.28	4.48	6.05	8.08	4.68	5.19	5.65	8.21	5.22	6.83	7.62	4.91	7.52	5.93	6.69	7.2	6.75	4.89	6.22	7.07	7.59	6.46	7.08	4.53	7.43	9.03
ENSG00000196184	1	159437845	159443078	1	q23.2	OR10J1	ILMN_1809964;ILMN_2203858	5.68	5.28	5.28	5.28	5.16	5.4	5.39	5.86	5.28	5.26	5.71	5.71	5.48	5.33	5.41	5.53	5.37	5.26	5.79	5.28	5.47	5.24	5.27	5.38	5.18	5.29	4.96	5.08	5.22	5.41	5.65	5.32	5.22	5.42	5.39	4.94	5.24	5.35	5.26	5.36	5.29	5.23
ENSG00000184155	1	159535078	159536007	-1	q23.2	OR10J5	ILMN_1779555	4.84	4.78	4.28	4.31	4.54	4.63	3.21	4.08	4.22	3.93	4.89	4.6	4.92	4.36	4.56	4.59	4.76	4.86	5.07	4.84	4.47	4.52	4.2	3.57	5	4.54	5.48	3.63	4.56	4.02	4.33	4.11	4.66	3.95	4.58	4.67	4.77	5.01	5.07	4.38	4.52	5.09
ENSG00000132703	1	159587826	159588865	1	q23.2	APCS	ILMN_1708833	4.89	4.52	5.05	5.14	4.28	4.93	4.58	4.72	5.06	5.01	5.16	5.08	4.59	4.6	4.71	5.1	4.71	4.79	4.27	4.99	5.01	4.6	4.86	4.91	4.48	4.5	4.72	5.18	4.29	5.18	4.46	4.34	4.92	5.44	5.09	5.06	4.68	4.66	4.68	4.77	4.69	4.94
ENSG00000132693	1	159712289	159714589	-1	q23.2	CRP	ILMN_1780575	4.74	4.02	4.59	5.19	4.41	4.26	4.23	3.97	4.4	4.63	4.8	5.14	5.01	4.07	4.63	4.46	4.9	4.63	4.79	4.41	5.58	4.79	5.03	4.51	4.34	5.01	4.93	4.58	4.78	4.14	4.74	5.02	5.15	4.6	5.08	4.59	4.76	4.9	4.12	3.92	4.8	4.21
ENSG00000158716	1	159780932	159782543	1	q23.2	DUSP23	ILMN_1659462	8.11	9.58	9.47	9.83	9.38	8.63	7.88	8.54	9.22	9.64	9.44	6.88	8.51	9.37	9.81	8.55	9.65	8.26	8.03	9.26	9.28	9.69	9.11	9.26	9.71	8.88	9.9	9.3	9.6	7.9	9.07	9.62	9.24	9.25	8.34	8.81	7.93	7.26	8.44	9.33	8.62	9.78
ENSG00000181036	1	159800511	159816257	1	q23.2	FCRL6	ILMN_2074762	5.84	8.14	6.46	5.53	5.04	6.49	5.63	6.52	6.34	6.32	4.66	5.16	4.91	4.93	9.13	4.8	7.68	5.01	5.02	5.16	5.09	4.93	4.76	6.06	4.76	4.93	5.43	4.57	4.35	4.59	5.06	4.76	5.12	3.26	4.69	4.57	4.37	4.28	4.3	5.8	4.43	5.36
ENSG00000158714	1	159826811	159837492	1	q23.2	SLAMF8	ILMN_1667224	5	4.83	4.59	4.83	5.34	5.06	5.04	4.45	4.08	4.48	4.57	4.93	4.56	4.77	5.17	4.48	5.06	4.39	4.6	5.23	5.79	4.67	4.54	4.96	4.9	4.48	4.8	4.69	3.79	4.41	3.7	4.75	4.44	4.42	4.43	4.83	4.73	4.87	4.7	4.92	4.9	4.93
ENSG00000256029	1	159834474	159873053	-1	q23.2	AL590560.2	ILMN_3244105	4.14	4.86	4.79	5.03	4.6	4.73	5.32	4.88	5.21	4.68	4.67	4.79	5.68	5.69	6.15	5.14	4.5	4.88	6.01	5.13	5.14	4.68	4.44	5.23	4.71	5.41	4.89	4.5	5.34	5.27	3.41	5.48	4.43	5.12	5.37	4.95	5.57	5.58	5.01	5.28	5.59	5.19
ENSG00000243284	1	159854316	159862657	-1	q23.2	VSIG8	ILMN_1730740	4.68	5.03	5.47	5.14	5.08	5.28	5.09	5.24	4.84	5.27	5.78	4.73	5.02	4.68	4.64	5.38	4.83	4.64	3.81	4.83	5.03	5.29	5.07	4.1	5.12	4.88	5.15	5.04	5.19	4.44	5.27	4.76	4.5	5	5.19	5.35	5.39	4.93	5.01	4.74	4.75	5.1
ENSG00000158710	1	159918107	159925732	-1	q23.2	TAGLN2	ILMN_1691892;ILMN_2090105	9.69	9.46	9.77	9.7	9.35	8.77	9.07	8.96	10.17	9.56	10.26	9.77	9.87	10	8.88	9.7	9.39	10.17	9.99	10.2	10.11	9.93	9.95	10.36	9.74	9.59	10.36	10.02	9.22	8.67	9.81	10.48	10.03	9.91	10.49	9.9	9.68	8.83	8.86	9.81	9.61	9.18
ENSG00000085552	1	159927039	159945613	-1	q23.2	IGSF9	ILMN_1693941	3.92	4.43	4.62	3.93	4.91	4.47	4.92	4.9	4.14	4.61	4.36	3.51	4.38	4.45	4.5	5.29	4.69	4.58	4.78	4.97	4.81	4.21	3.99	5	4.54	4.5	4.75	4.79	4.78	4.7	4.88	4.69	4.43	3.82	4.33	4.52	4.29	4.77	4.75	4.06	4.75	3.97
ENSG00000162723	1	159951492	159954237	-1	q23.2	SLAMF9	ILMN_2227248	5.22	5.04	4.8	5.32	4.87	4.76	4.32	5.87	4.5	4.63	5.04	5.27	5.02	4.89	4.72	5.73	5.49	4.83	4.74	5.43	5.37	5.3	4.2	4.67	4.63	5.05	5.41	4.57	5.58	5.1	4.22	5.04	5.76	5.1	5.22	4.83	5.39	5.14	4.9	5	5.25	5.1
ENSG00000177807	1	159998651	160070160	-1	q23.2	KCNJ10	ILMN_1808272	6.72	6.07	6.3	5.95	6.28	6.4	5.78	6.4	6.82	6.24	6.11	6.76	6.56	6.03	6.33	6.61	6.02	6.02	6.37	5.91	6.54	5.98	5.92	5.78	5.95	5.7	5.87	6.36	6.13	5.98	6.1	5.9	5.9	5.99	5.9	6.26	6.17	6.27	6.06	5.91	5.94	6.3
ENSG00000143315	1	160024953	160031990	-1	q23.2	PIGM	ILMN_1799860	7.95	7.07	7.13	6.85	7.1	6.83	7.1	7.38	7.14	6.99	7.44	7.58	7.22	7.43	7.2	7.28	7.12	7.28	6.84	7.64	7.78	6.88	7.26	6.91	7.88	7.02	7.94	6.84	6.96	7.23	7.33	6.96	7.3	6.89	6.81	7.27	6.91	7.31	7.26	7.31	7.49	7.43
ENSG00000162728	1	160081538	160090563	1	q23.2	KCNJ9	ILMN_2177928	4.36	4.97	4.48	4.26	4.57	4.82	3.89	3.93	4.69	4.8	4.76	3.65	4.44	4.58	4.44	4.49	3.43	5.04	4.48	4.85	4.43	4.52	5.02	4.67	4.34	4.61	3.71	3.52	4.7	4.89	3.84	4.51	4.75	4.36	4.48	4.49	4.46	3.75	4.7	4.53	4.21	4.47
ENSG00000162729	1	160091340	160098943	-1	q23.2	IGSF8	ILMN_1730432	5.16	5.67	5.91	5.77	5.56	5.74	5.73	5.74	5.58	5.78	6.67	5.89	5.58	5.62	5.51	5.65	5.82	5.9	5.74	5.4	5.97	5.58	6	5.91	5.96	5.77	5.74	5.81	5.41	5.59	5.44	5.99	5.5	5.86	5.56	5.88	5.74	5.28	5.3	5.46	5.98	6.19
ENSG00000018625	1	160115759	160143591	1	q23.2	ATP1A2	ILMN_1777411	4.15	4.37	4.59	4.14	4.2	3.49	3.13	4.02	3.25	4.43	4.56	3.27	4.17	3.75	4.92	4.01	3.48	4.07	4.36	3.86	4.02	3.68	3.72	3.9	3.83	4.47	4.04	4.59	4.62	4.25	3.56	3.86	3.88	3.79	4.66	4.59	3.63	4.39	4.37	3.46	4.47	4.59
ENSG00000132681	1	160151586	160186980	1	q23.2	ATP1A4	ILMN_1696132;ILMN_1705208	4.65	4.67	4.86	4.52	4.57	4.34	4.68	4.17	4.66	4.35	4.24	4.71	4.54	4.09	4.56	4.67	4.45	4.42	4.58	4.5	3.39	4.5	4.21	4.44	4.36	4.22	4.87	4.14	4.18	4.48	4.48	4.17	4.44	4.78	4.6	4.43	4.6	4.46	4.88	4.43	4.03	4.32
ENSG00000143318	1	160190575	160201886	1	q23.2	CASQ1	ILMN_1813949	5.17	4.83	4.36	4.89	5.69	4.78	4.67	5.53	4.74	4.23	4.47	5.22	4.99	4.46	4.62	5.08	4.52	4.65	4.49	5.33	5.77	5.38	5.18	5.18	5.15	5.02	4.7	5.51	4.25	5.5	4.83	4.97	4.49	5.41	5.22	5.12	4.58	4.95	4.99	5.52	4.9	4.77
ENSG00000162734	1	160205337	160215376	1	q23.2	PEA15	ILMN_1771376	8.36	8.56	8.74	8.79	8.7	8.15	8.43	8.47	8.86	8.83	9.03	7.89	8.8	8.69	9.39	7.92	9.33	7.83	8.71	8.44	8.12	9.08	7.72	8.24	7.68	8.66	8.74	8.96	8.6	7.81	8.1	8.66	9.45	9.6	9.6	9.04	8.32	9.31	8.59	7.98	8.77	9.1
ENSG00000162735	1	160276812	160286348	-1	q23.2	PEX19	ILMN_1658759	8.31	8.08	8.14	8.15	7.96	8.38	8.46	8.22	8.15	7.92	7.32	6.95	7.61	7.92	7.85	7.66	7.71	7.53	7.36	8.14	7.84	8.13	8.01	7.98	7.68	7.77	7.33	7.19	7.38	7.58	7.19	7.83	7.36	7.21	7.57	7.08	8.21	6.98	7.9	7.4	7.9	7.58
ENSG00000122218	1	160288594	160343273	-1	q23.2	COPA	ILMN_1811615	9.68	9.99	9.98	9.81	9.66	9.85	9.98	9.78	9.5	9.7	9.52	9.22	8.81	10.29	10.04	9.51	9.82	9.45	9.52	10.08	9.39	9.36	9.77	9.98	10.05	9.76	10.06	9.56	9.62	10.01	9.63	9.29	8.82	9.12	10.33	9.14	9.44	9.04	9.46	9.96	9.86	10.53
ENSG00000162736	1	160343316	160358952	1	q23.2	NCSTN	ILMN_1735180	10.21	9.43	9.38	9.37	9.35	9.8	10.15	9.98	9.51	9.51	9.31	8.94	9.04	9.81	9.77	9.18	9.75	9.52	8.87	9.04	9.26	9.58	9.76	9.51	9.61	9.3	9.67	9.14	8.89	9.44	8.78	9.68	9.35	9.12	9.75	9.05	9.03	9.61	9.79	9.68	9.51	9.81
ENSG00000171786	1	160367071	160372846	1	q23.2	NHLH1	ILMN_1805457	4.56	5.15	4.92	4.42	4.91	4.69	4.77	4.54	4.82	4.78	4.59	4.99	4.46	4.75	4.95	4.4	4.58	4.14	4.81	3.87	4.27	4.87	3.84	4.72	5.03	5	5.08	4.59	4.1	4.98	4.37	4.73	4.81	5.18	4.49	4.82	4.87	5.09	5.02	5.1	4.98	5.2
ENSG00000162738	1	160400564	160428670	1	q23.2	VANGL2	ILMN_1715647	5.54	5.33	4.96	5.08	5.11	5.14	4.76	4.81	4.69	5.01	4.72	5.37	5.44	5.07	5.28	5.13	4.57	5.27	4.96	4.82	4.46	4.8	4.72	5.05	5.12	4.65	4.92	6.81	4.98	4.63	5.55	4.46	4.7	4.68	4.52	4.97	5.14	5.26	5.58	4.8	5.3	4.96
ENSG00000162739	1	160485030	160523262	-1	q23.3	SLAMF6	ILMN_1760109;ILMN_2196078	8.94	8.96	9	8.34	8.35	9.19	9.3	9.19	8.51	8.53	8.15	6.2	5.66	8.3	9.76	7.36	9.62	7.59	6.93	7.96	6.92	6.14	7.22	7.69	6.8	7.43	7.92	7.45	7.04	5.89	6.66	7.42	6.64	6.2	6.8	6.21	5.79	6.77	6.75	7.71	9.02	8.41
ENSG00000066294	1	160541095	160579516	-1	q23.3	CD84	ILMN_1698367;ILMN_2049293	6.59	6.7	6.78	6.51	6.08	6.39	6.48	6.68	6.97	6.51	5.51	4.99	5.33	5.93	6.67	5.09	6.25	5.26	5.73	5.34	5.48	5.53	5.4	5.02	5.12	6.58	5.15	5.34	5.17	5.41	5.59	5.99	5.9	5.9	6.42	5.67	5.36	6.6	5.51	5.4	6.45	5.64
ENSG00000117090	1	160608106	160647295	-1	q23.3	SLAMF1	ILMN_1770768	7.89	7.88	7.77	7.71	7.34	7.35	8.02	7.24	8.18	7.73	5.74	7.33	5	6.74	5.86	7.01	6.14	5.87	6.59	6.07	4.48	11.32	6.28	6.3	3.48	6.84	4.71	4.51	5.86	8.44	6.66	9.38	7.95	4.92	6.98	9.07	7.41	10.95	5.29	5.66	7.49	7.12
ENSG00000117091	1	160678746	160711831	-1	q23.3	CD48	ILMN_2061043	11.6	12.32	12.35	12.06	11.96	11.69	11.87	11.7	12.02	12.01	10.81	10.61	10.59	11.6	11.72	11.76	11.68	11.35	9.94	11.24	11.79	10.63	11.46	11.31	9.96	11.73	10.63	11.19	11.85	9.65	10.35	10.29	11.29	10.61	11.37	12.22	11.69	9.64	11.09	10.36	11.58	11.99
ENSG00000026751	1	160739057	160754821	1	q23.3	SLAMF7	ILMN_1710923	6.37	7.12	5.75	5.73	5.52	6.41	5.91	6.77	6.01	6.14	5.65	6.21	5.2	5.61	7.91	5.69	7.64	5.83	5.57	5.38	4.71	5.57	5.5	5.78	6.08	5.56	6.28	5.06	5.71	5.9	5.54	5.09	5.98	5.88	5.47	5.7	5.64	5.2	5.73	5.87	5.44	5.67
ENSG00000122224	1	160796074	160828261	1	q23.3	LY9	ILMN_1731928;ILMN_1756275;ILMN_1812278	7.66	7.5	7.95	7.61	7.65	7.64	7.82	7.54	7.49	7.76	7.72	8.07	8.32	7.5	7.4	7.24	7.65	7.76	5.87	7.47	7.52	7.18	7.4	6.91	7.55	8.26	6.84	7.88	8.36	6.73	7.5	6.9	7.3	7.56	6.85	7.8	7.36	6.43	7.24	5.77	7.91	7.43
ENSG00000122223	1	160830160	160862887	-1	q23.3	CD244	ILMN_1702534	5.53	5.22	5.98	5.43	5.53	6.02	5.77	5.67	5.69	5.79	4.98	5.12	5.33	5.9	8.06	5.07	8.26	4.79	4.32	5.57	5.21	5.37	4.98	5.94	4.72	4.88	5.54	5.13	5.11	5.38	5.04	4.91	4.28	4.96	4.95	5.36	4.82	5.74	5.13	5.52	5.38	5.79
ENSG00000179914	1	160876540	160885180	-1	q23.3	ITLN1	ILMN_2165993	4.65	4.85	4.99	4.85	4.59	5.3	4.65	4.94	4.72	4.71	4.81	4.41	4.69	4.6	4.78	4.44	4.31	4.24	4.81	5.27	4.29	4.23	4.39	4.64	5.1	4.42	4.65	4.68	4.15	5.07	4.85	5.36	4.69	4.91	4.71	5.27	5.05	4.4	4.17	4.13	3.77	4.43
ENSG00000158764	1	160945025	160954809	-1	q23.3	ITLN2	ILMN_2118129	4.18	3.96	4.48	4.61	4.78	4.68	4.82	4.49	4.78	4.6	4.69	4.26	3.7	3.97	4.81	4.38	4.11	4.26	4.23	4.01	4.7	4	4.61	4.39	4.57	4.64	4.61	4.45	4.72	5	4.48	4.13	4.54	5.18	4.89	4.15	4.79	4.39	4.39	4.07	4.4	4.41
ENSG00000215845	1	161037631	161038977	-1	q23.3	TSTD1	ILMN_3197097;ILMN_3234456	6.86	7.77	8.3	8.14	8.54	7.52	7.37	7.52	8.03	8.1	7.13	6.71	7.18	7.43	7.67	6.65	7.29	7.56	7.82	7.96	8.11	8.8	7.93	7.99	8.25	7.49	8.09	7.88	7.9	6.79	8.22	7.73	7.64	7.65	6.61	8.16	7.66	7.02	7.11	7.57	6.92	7.62
ENSG00000158773	1	161039251	161045977	-1	q23.3	USF1	ILMN_1777982;ILMN_2353240	5.94	6.51	6.47	6.55	6.52	6.61	6.76	6.8	6.71	6.53	6.87	6.74	6.79	6.85	6.84	6.39	6.48	7.08	6.1	6.66	6.87	7.11	6.57	5.8	6.33	6.59	6.54	6.52	6.79	7.53	6.74	6.69	6.72	6.75	7.5	6.84	7.19	6.67	7.02	6.2	6.75	6.34
ENSG00000186517	1	161046946	161069970	-1	q23.3	ARHGAP30	ILMN_1750805;ILMN_1751164;ILMN_2408851	8.51	9.17	9.6	8.8	8.81	8.91	9.24	8.83	8.75	8.79	8.69	6.79	7.5	8.93	9.37	8.48	9.49	8.64	8.5	9	8.3	7.49	8.3	8.46	9.02	8.5	9.24	9.19	8.51	9.27	8.54	8.65	8.4	7.74	8.56	8.67	7.75	7.62	8.35	8.67	9.18	9.01
ENSG00000143217	1	161070998	161089558	-1	q23.3	NECTIN4	ILMN_1749044	4.73	4.63	4.78	4.77	3.9	4.86	4.77	4.44	4.69	4.57	4.98	5	4.37	4.51	4.6	4.57	5.11	5.17	4.47	3.24	4.42	5.08	3.84	4.49	4.45	4.54	4.39	3.96	4.72	4.57	4.37	4.89	4.68	4.21	5.06	5.15	4.76	4.16	4.4	4.37	5.48	3.99
ENSG00000162755	1	161098361	161100346	1	q23.3	KLHDC9	ILMN_1701918;ILMN_2405470	5.39	4.43	4.94	5.15	5.19	4.29	4.77	4.71	5	5.46	5.03	5.01	4.58	4.89	4.62	5.27	4.84	5.12	5.46	4.96	5.2	6.25	5.37	5.17	5.6	4.89	5.11	5.07	5.21	4.75	5.87	5.62	4.93	5.59	5.02	5.17	5.49	4.72	5	5.44	5.08	5.01
ENSG00000143256	1	161100556	161118055	-1	q23.3	PFDN2	ILMN_1678754	5.82	6.3	5.85	6.09	6.31	6.17	5.92	6.17	6.34	5.46	6.02	6.42	7.11	5.63	6.01	6.09	5.97	5.96	7.27	6.92	6.48	6.26	5.77	6.03	5.81	6.2	5.99	6.24	6.35	6.72	6.55	6.32	6.32	6.72	6.25	6.14	6.24	6.69	6.35	6.15	6.03	5.92
ENSG00000158793	1	161118086	161125445	1	q23.3	NIT1	ILMN_1698330	5.35	5.81	6.02	5.84	5.76	5.48	5.79	5.6	5.73	6.02	5.14	6.15	5.64	5.82	6.04	5.86	6.13	5.68	6.36	6.07	5.99	5.5	5.54	5.91	5.53	5.43	5.84	5.17	5.91	5.84	5.8	6.03	5.21	5.91	5.71	5.46	5.29	6	5.06	5.64	5.68	5.81
ENSG00000158796	1	161120974	161132688	-1	q23.3	DEDD	ILMN_1699711;ILMN_1710710;ILMN_2313074	6.67	6.38	6.68	6.61	6.8	6.34	6.59	6.87	7.18	6.45	6.36	7.01	6.75	6.59	6.62	6.27	6.69	6.57	6.22	6.52	6.57	7.23	6.58	6.55	6.52	7.07	6.57	6.56	6.9	6.89	6.88	6.55	7.02	7.11	7.51	6.53	7.13	6.5	6.55	6.44	6.02	6.36
ENSG00000143222	1	161152776	161158856	1	q23.3	UFC1	ILMN_2110281	9.66	9.79	10	10.08	10.1	9.65	9.56	9.75	10.28	10.04	9.52	9.65	10.09	9.7	9.62	9.75	9.62	10.34	9.55	9.66	10.57	9.58	9.76	10.54	9.96	10.11	9.67	9.84	9.87	9.06	10.24	9.57	10.62	10.07	9.02	9.42	9.65	9.43	9.07	10.06	9.5	9.72
ENSG00000143258	1	161159450	161165723	1	q23.3	USP21	ILMN_1651370;ILMN_1780887;ILMN_2349006	5.56	6	5.92	6.06	5.87	5.62	6.1	6.07	5.74	5.78	6.27	5.53	5.95	5.97	5.86	5.77	5.99	6.01	5.67	6.07	6.11	5.79	5.95	5.74	6.21	5.92	6.26	5.9	5.93	6.18	6.22	5.81	5.91	5.62	5.3	5.95	5.55	5.8	5.65	6.09	6.13	5.92
ENSG00000143224	1	161166056	161178013	1	q23.3	PPOX	ILMN_1673798	7.44	8.37	8.12	8.22	8.06	7.57	7.9	7.9	7.68	8.01	8.69	5.54	6.55	8.09	7.74	7.71	7.75	7.78	7.56	7.74	8.35	8.08	8.23	7.89	8.31	7.98	8.41	8.7	7.87	6.75	8.08	8.11	7.36	6.28	6.24	8.26	7.63	6.81	7.41	7.75	7.53	8.09
ENSG00000158850	1	161171310	161177968	-1	q23.3	B4GALT3	ILMN_1692267	8.59	9.2	9.08	9.14	8.86	8.88	9.29	9.01	8.91	8.92	9.26	9.13	8.94	9.05	9	8.77	9.08	9.16	8.52	8.62	8.3	9.22	8.68	8.86	9.34	8.96	8.87	8.67	8.97	8.4	9.23	9.11	9.02	9.96	8.98	9.7	9.48	9.14	8.31	9.11	8.13	8.9
ENSG00000158859	1	161184302	161199054	-1	q23.3	ADAMTS4	ILMN_2092933	7.5	4.87	4.83	4.62	5.13	5.25	5.44	6.41	5.08	4.76	4.72	6.41	6.42	5	6.08	5.74	5.51	6.47	5.88	5.35	5.1	5.48	5.7	4.55	5.83	4.57	4.85	5.14	4.78	4.27	5.14	5.1	4.7	6.01	3.73	4.71	4.15	6.03	5.66	5.05	5.83	5.03
ENSG00000158864	1	161197104	161214395	1	q23.3	NDUFS2	ILMN_1789342	5.52	5.44	6.36	6.27	6.05	5.88	5.98	6.08	6.18	6.12	5.72	6.06	5.65	6.19	5.81	5.4	5.82	5.44	6.15	5.86	5.87	6.34	6.29	6	6.91	5.68	6.65	6.44	5.83	6.13	5.96	5.76	5.21	6.22	6.12	6.09	6.77	5.51	5.84	6.51	5.91	5.74
ENSG00000158869	1	161215234	161220699	1	q23.3	FCER1G	ILMN_2123743	7.35	6.07	6.93	7.48	8.34	6.53	6.48	6.9	7.86	7.18	7.76	4.57	8.74	7.98	5.8	8.07	5.91	8.28	7.6	8.48	6.46	9.79	7.66	9.61	9.53	7.3	8.74	7.43	9.01	9.87	9.29	8.2	9.87	8.39	11.89	8.82	7.75	9.08	7.91	6.32	7.12	8.46
ENSG00000158874	1	161222292	161223631	-1	q23.3	APOA2	ILMN_1688543	4.58	4.61	4.61	4.85	4.71	4.36	4.38	5.12	4.87	4.72	4.2	3.84	4.67	4.48	5.09	4.42	4.34	4.48	4.57	4.26	4.43	4.75	4.47	4.19	4.2	4.58	4.19	4.91	4.84	4.06	5.19	4.92	4.47	4.83	4.69	3.64	4.05	4.65	4.97	3.57	4.92	4.12
ENSG00000158882	1	161225939	161230746	1	q23.3	TOMM40L	ILMN_2065606	5.79	6.58	6.35	6.4	6.25	6.82	6.51	6.23	6.21	6.33	6.83	5.45	7.12	6.86	6.76	6.75	6.86	5.95	6.93	6.72	6.59	6.22	6.6	6.73	6.51	6.23	6.57	6.57	6.27	6.71	6.03	6.28	6.76	6.38	8.16	6.78	6.12	5.96	6.51	6.3	6.26	6.06
ENSG00000143257	1	161229666	161238302	-1	q23.3	NR1I3	ILMN_1684106;ILMN_2330697	3.64	4.62	4.33	3.9	4.75	4.46	4.92	4.37	4.65	4.44	3.68	4.09	4.11	4.39	4.46	4.6	3.78	4.26	4.6	4.62	4.14	4.39	4.53	4.63	4.16	4.26	4.5	5.01	4.33	4.68	4.76	5.03	4.24	4.02	4.65	4.4	3.99	4.46	4.71	3.98	4.97	4.8
ENSG00000248485	1	161258745	161285450	1	q23.3	PCP4L1	ILMN_1681643	4.88	4.58	4.81	4.51	4.82	4.64	4.41	4.7	4.76	4.33	4.89	4.28	3.83	4.88	4.74	4.31	4.11	5.48	4.5	4.62	4.65	4.24	4.45	4.66	4.92	4.58	5.4	4.23	4.65	4.02	4.1	4.49	4.46	4.61	4.82	4.42	4.71	4.42	3.99	4.98	4.15	3.87
ENSG00000143252	1	161314257	161375340	1	q23.3	SDHC	ILMN_2323366;ILMN_3242551;ILMN_3248403	7.01	7.72	8.06	7.37	7.43	7.34	7.38	7.39	7.8	7.47	7.02	5.3	6.76	7.18	7.47	7.02	7.52	7.48	7.79	7.75	7.02	7.33	7.42	7.39	7.89	6.91	8.13	7.82	6.26	6.57	6.69	7.57	6.24	6.56	6.7	5.62	6.41	6.01	6.67	7.89	7.85	7.91
ENSG00000188931	1	161364733	161367876	-1	q23.3	CFAP126	ILMN_1691299	4.7	4.34	4.75	5.08	4.63	4.87	5.42	4.79	5.15	5.21	3.73	4.86	4.96	5.26	4.79	5.12	4.76	4.97	5.13	4.96	4.25	5.1	5.37	4.75	4.82	5.02	5.1	5.35	4.67	4.32	5.2	4.51	5.22	5.04	4.87	4.92	5.11	5.15	5.32	4.61	5.58	5.09
ENSG00000143226	1	161505430	161524013	1	q23.3	FCGR2A	ILMN_1666932;ILMN_1706523;ILMN_2289849;ILMN_2331121	5.31	4.75	4.86	5.1	4.91	5.12	4.76	5.16	4.99	5.08	5.63	5.15	5.22	5.8	5.14	4.69	4.9	4.65	5.04	5.88	4.93	6.39	5.34	6.16	5.04	5.03	6.49	5.95	6.27	7.07	5.5	5.22	5.98	5.72	7.99	6.46	5.37	6.66	5.86	5.23	5.76	6.03
ENSG00000173110	1	161524540	161526894	1	q23.3	HSPA6	ILMN_1658383;ILMN_1806165	5.51	5.68	5.34	5.29	5.63	5.36	5.34	5.94	5.32	5.72	6.47	5.96	5.71	7.02	7.33	9.15	6.45	7.43	5.22	6.11	5.65	5.8	5.6	6.34	5.29	7.73	6.49	6.47	6	6.38	6.39	5.3	5.42	5.72	7.92	6.39	5.3	6.86	5.37	5.34	5.68	5.94
ENSG00000203747	1	161541759	161550737	-1	q23.3	FCGR3A	ILMN_1703679;ILMN_2112580	6.2	5.81	6.31	5.94	5.5	6.01	6.11	5.99	5.74	6.06	6.51	7.31	5.4	5.74	6.8	6.69	6.2	5.53	5.67	5.52	5.88	5.51	5.89	5.95	5.65	6.63	6	6.06	6.21	5.67	5.88	6.45	6.25	5.27	6.55	6.44	6.22	5.85	6.2	5.71	5.81	5.73
ENSG00000072694	1	161663147	161678654	1	q23.3	FCGR2B	ILMN_1660027;ILMN_1804174;ILMN_2382403	5.66	5.24	5.61	5.62	5.61	5.41	5.52	5.53	5.57	5.83	5.45	6.21	5.77	5.8	5.88	5.36	5.91	5.18	5.26	5.64	5.5	5.5	5.19	5.74	5.61	5.49	5.65	5.53	5.66	5.62	5.74	5.49	5.92	5.87	5.69	5.61	5.3	5.77	5.48	5.52	5.69	5.6
ENSG00000132185	1	161706972	161714352	1	q23.3	FCRLA	ILMN_1691071	4.61	4.96	4.33	4.43	5.78	5.36	4.85	4.31	4.42	4.7	6.8	3.93	4.64	8.54	5.24	5.14	7.38	4.23	3.37	7.45	4.63	4.86	3.94	6.33	3.59	4.97	4.37	5.07	5.39	5.23	4.65	6.71	5.06	4.29	4.04	6.11	4.23	4.56	5.08	5.73	5.97	7.25
ENSG00000162746	1	161721563	161728143	1	q23.3	FCRLB	ILMN_1782015	5.99	6.71	5.93	5.83	5.84	6.06	5.57	6.29	5.78	6.11	6	5.16	5.01	5.93	8.44	5.79	7.68	5.8	6.23	6.89	4.56	5.99	7.08	6.04	5.81	5.74	6.01	5.95	5.77	5.67	6.09	6.95	5.5	5.91	5.05	5.9	5.3	5	5.62	7.24	5.45	6.04
ENSG00000081721	1	161749758	161757238	1	q23.3	DUSP12	ILMN_1767892	9.31	9.97	9.68	9.46	9.58	9.26	9.17	9.02	9.81	9.6	8.11	9.04	9.46	9.06	9.38	8.99	9.78	9.28	9.52	8.64	8.88	8.95	9.25	9.32	9	8.29	9.89	9.32	9.32	9.71	9.4	9.25	9.35	9.45	9.28	8.82	8.82	8.87	8.75	9.24	8.64	9.13
ENSG00000118217	1	161766320	161964070	1	q23.3	ATF6	ILMN_1703471	8.06	7.76	7.89	7.75	7.82	8.48	8.15	7.77	8.08	7.81	7.78	7.32	6.18	8	8.1	8.01	7.47	8.46	7.01	7.82	7.99	8.08	9	7.89	8	7.55	7.04	7.84	6.9	6.51	6.54	7.82	7.07	8.6	7.57	7.33	7.97	7.56	9.07	8.22	8.23	7.88
ENSG00000162745	1	161983192	162023854	-1	q23.3	OLFML2B	ILMN_1765557	4.75	5.01	5.01	5.3	4.42	5.04	5.43	4.55	5.3	5.3	4.69	4	4.23	4.77	4.04	4.64	4.62	4.85	3.8	4.57	4.75	4.85	5.07	4.43	4.77	4.36	5.03	4.68	4.77	4.15	4.61	4.92	4.55	3.57	4.6	4.61	4.65	3.43	4.55	4.97	5.2	5.28
ENSG00000198929	1	162069691	162370475	1	q23.3	NOS1AP	ILMN_1710315	4.58	4.88	4.79	4.94	4.6	5.15	4.8	5.48	4.89	5.26	4.81	4.88	4.77	4.43	5.18	4.8	4.64	4.41	4.76	4.82	4.67	4.63	5.37	4.61	4.51	4.53	4.45	4.55	4.83	5.33	4.94	4.99	5.19	4.26	5.43	4.31	5.16	5.77	4.65	4.92	4.77	4.02
ENSG00000171722	1	162373203	162376854	-1	q23.3	SPATA46	ILMN_1710993	4.23	4.88	4.48	4.7	4.82	4.03	4.41	4.39	5.26	4.71	4.87	4.67	4.32	4.52	4.91	4.46	4.16	4.82	4.58	4.48	4.87	4.58	5.05	4.28	4.98	4.68	4.78	4.58	4.28	4.95	4.65	4.48	3.73	4.52	4.02	4.88	4.21	4.89	4.88	4.37	4.68	4.66
ENSG00000239887	1	162378841	162386812	1	q23.3	C1orf226	ILMN_1803473	4.45	4.81	5.17	4.88	5.03	4.59	4.19	4.82	4.51	4.72	4.65	4.27	4.61	5.42	4.68	4.43	4.88	4.46	4.92	4.74	4.84	5.15	4.7	4.76	4.71	5.35	5.04	4.74	4.54	4.58	4.54	4.67	4.85	4.66	5.36	4.61	4.54	5.07	4.88	4.86	4.59	4.58
ENSG00000198574	1	162395268	162412138	-1	q23.3	SH2D1B	ILMN_1701237	4.77	5.49	4.95	4.63	4.62	5.74	4.96	4.92	5.46	5.11	5.23	5.36	4.96	5.42	9.41	5.95	5.9	5.38	4.84	5.57	5.01	4.39	4.68	7.05	5.23	4.58	5.82	4.9	5.59	5.81	5.27	5.54	4.6	5.19	6.26	5.3	5.33	6.17	5.47	6.19	5.8	6.35
ENSG00000152332	1	162497251	162529631	1	q23.3	UHMK1	ILMN_1859946;ILMN_2096012	8.21	8.36	8.21	8.05	8	8.93	8.75	8.88	8.12	8.32	7.63	7.91	8.8	8.21	8.92	8.2	8.85	8.5	7.88	8.25	8.23	7.93	8.17	8.1	7.91	7.89	7.97	7.99	7.94	8.51	7.75	8.41	8.01	8	7.95	7.67	8.68	8.52	9.15	8.39	8.78	8.09
ENSG00000117143	1	162561506	162599842	1	q23.3	UAP1	ILMN_1742461;ILMN_1888609	6.25	6.23	5.75	5.97	5.35	5.84	6.02	5.91	5.94	5.9	6.01	6.92	7.18	6.04	6.91	5.87	6.85	6.55	5.98	6.21	6.39	5.71	6.1	6.28	6.04	5.94	5.96	6.15	5.8	6.61	5.54	6.39	6.25	6.52	6.15	5.9	5.67	6.81	6.22	6.27	5.99	5.99
ENSG00000162733	1	162631373	162787405	1	q23.3	DDR2	ILMN_1675794;ILMN_2410523	5.15	5.27	4.81	4.97	5.01	4.96	5.08	5.08	5.11	5.2	5.11	5.29	5.18	4.76	5.31	5.06	4.38	4.88	4.69	4.48	5.25	4.79	4.52	4.77	4.8	4.89	4.95	4.92	4.82	5.06	4.88	4.91	4.66	4.78	5.1	5.24	5.26	4.76	5.01	4.69	4.37	4.62
ENSG00000132196	1	162790702	162812817	1	q23.3	HSD17B7	ILMN_1671661;ILMN_1728048;ILMN_1812198	7.51	7.66	7.79	7.71	7.38	7.86	7.41	7.84	7.83	8	7.94	7.89	7.39	7.73	7.8	7.76	7.74	7.39	7.41	7.4	7.87	7.19	7.55	7.6	8.14	7.57	7.13	7.8	7.44	7.68	8.05	7.28	7.44	7.58	7.81	7.41	7.88	7.79	7.38	8.13	7.88	7.72
ENSG00000185860	1	162824458	162868815	-1	q23.3	CCDC190	ILMN_1656088	5.98	4.89	5.54	4.52	4.61	5.48	4.64	5.03	5.07	4.71	5.13	7.65	6.11	4.46	4.79	5.33	4.24	5.23	4.99	3.45	5.27	4.2	3.99	4.68	4.76	4.83	4.57	4.2	3.99	5.01	4.39	4.81	4.27	4.7	4.92	4.69	4.71	5.72	4.72	4.93	5.17	5.01
ENSG00000117152	1	163068775	163076802	1	q23.3	RGS4	ILMN_1758067	4.84	4.79	4.67	5.35	4.89	4.56	5.15	4.33	4.23	4.7	4.66	5.24	4.71	5.19	5.03	5.26	4.55	4.45	4.69	5.02	4.38	4.56	4.74	4.95	5.08	5.01	4.64	5.32	4.89	4.84	5.06	4.6	4.56	5.23	4.98	4.92	4.85	5.35	5.12	4.99	5	4.77
ENSG00000143248	1	163111121	163321791	-1	q23.3	RGS5	ILMN_1651554;ILMN_2082273	4.52	4.72	4.65	5.01	4.74	4.74	5	4.73	4.87	4.67	5.04	4.93	4.88	4.78	4.99	4.83	4.84	4.9	5.25	4.91	5.34	5.07	5.13	4.92	5.21	4.88	4.8	5.28	4.28	4.69	4.9	4.62	4.79	4.86	4.81	5.17	4.38	4.88	4.89	4.85	4.53	4.94
ENSG00000143228	1	163266576	163355764	1	q23.3	NUF2	ILMN_1658695;ILMN_1802951;ILMN_2406724	4.53	4.74	4.76	4.81	4.87	4.88	5.01	4.69	4.62	4.68	4.77	4.67	5.15	4.75	4.52	4.91	4.83	4.56	5.28	4.53	4.32	4.93	4.62	4.09	5.35	4.6	4.71	4.67	4.61	5.1	4.57	4.52	4.64	4.92	5.24	4.28	4.72	4.53	4.9	5.28	4.72	4.97
ENSG00000185630	1	164555584	164899296	1	q23.3	PBX1	ILMN_1784678	6.68	4.72	5.59	5.4	5.67	5.31	5.4	4.86	5.62	5.35	5.09	5.08	4.76	4.61	4.75	4.99	4.73	4.58	4.1	4.91	4.68	5	4.54	4.19	4.92	5.2	5.09	4.27	4.49	4.13	4.72	4.44	4.5	4.78	5.32	4.76	4.87	5.05	5.58	5.15	5.68	4.92
ENSG00000162761	1	165201867	165356715	-1	q23.3	LMX1A	ILMN_1671898;ILMN_1705678;ILMN_2298830;ILMN_2391683	4.64	4.1	4.54	4.36	4.55	5.03	4.66	4.75	4.47	4.66	4.46	4.96	4.74	4.62	4.46	4.29	4.7	4.23	4.51	4.33	4.77	4.37	4.41	4.43	4.77	4.27	4.5	4.53	4.48	4.35	4.51	4.58	4.66	4.48	4.85	4.44	4.38	4.87	4.61	4.74	4.71	4.77
ENSG00000143171	1	165400922	165445355	-1	q23.3	RXRG	ILMN_1750624;ILMN_1809730;ILMN_2263333	4.26	4.3	4.21	4.71	4.91	5.04	4.78	4.34	4.46	4.62	3.97	4.47	4.39	4.61	4.45	4.68	4.38	4.22	4.74	4.59	4.33	4.19	4.38	4.72	4.67	4.59	4.7	4.53	4.44	4.36	4.23	4.48	4.19	4.45	4.55	4.5	4.92	4.55	4.49	4.48	4.55	4.71
ENSG00000162763	1	165544007	165563961	1	q24.1	LRRC52	ILMN_1712454	5.29	4.73	4.46	5.32	4.82	4.51	4.59	4.93	4.19	4.99	4.89	4.23	4.25	5.19	4.37	4.31	4.61	4.47	4.42	4.41	4.76	4.28	4.46	5.2	5.24	4.42	5.2	4.71	4.83	4.99	4.25	4.77	5.88	4.66	4.88	3.86	5.28	3.9	4.74	4.63	4.01	4.86
ENSG00000143198	1	165631213	165661796	1	q24.1	MGST3	ILMN_1751956	7.98	9.6	9.46	9.6	9.32	8.49	8.42	8.92	9.48	9.4	8.45	5.17	8.78	9	9.25	8.06	9.2	8.67	8.57	8.73	8.38	8.77	8.47	8.85	8.81	8.63	9.58	9.45	8.33	7.56	8.08	8.86	9.27	8.37	7.75	8.84	8.17	7.34	8.05	9.28	8.06	9.36
ENSG00000143149	1	165662216	165698863	-1	q24.1	ALDH9A1	ILMN_1761804	10.46	10.95	11.07	10.41	10.86	10.98	11.16	10.73	10.41	10.73	10.42	10.81	10.91	11.12	11.44	10.38	11.14	11.24	10.89	11.37	10.83	10.25	10.98	11.09	11.72	9.39	10.87	10.91	10.16	11.24	10.4	10.26	9.97	9.97	10.5	9.76	9.82	10.88	9.57	11.06	11.83	11.72
ENSG00000143183	1	165724293	165827755	-1	q24.1	TMCO1	ILMN_1793829	9.09	9.7	9.57	9.76	9.29	9.3	9.47	9.34	9.43	9.4	9.25	9.17	9.54	9.59	10.28	9.03	9.91	9.45	10.08	9.93	9.03	8.26	9.64	9.55	10.02	8.62	10.46	9.57	8.4	9.02	8.86	8.58	8.44	8.86	9.18	7.64	8.52	8.79	8.11	10.58	10.21	10
ENSG00000143179	1	165827614	165911618	1	q24.1	UCK2	ILMN_1768662	5.56	5.21	5.72	6.18	5.35	5.81	5.18	4.72	5.48	5.3	5.06	5.37	5.44	4.7	6.13	5.7	6.03	5.78	7.76	5.95	4.06	5.6	5.71	4.77	4.88	5.83	6.31	5.46	4.99	5.97	5.45	5.34	6.65	6.15	6.22	5.82	5.12	5.95	5.58	6.78	5.28	5.56
ENSG00000188859	1	166057426	166167001	-1	q24.1	FAM78B	ILMN_1749960;ILMN_1814220	4.97	4.44	4.96	4.51	4.91	4.81	4.94	4.45	5.16	4.7	5.23	5.15	4.85	5.05	4.92	5.24	4.95	4.58	4.79	4.79	5.18	5.06	5.25	4.64	4.69	4.48	5.26	4.93	4.83	4.89	5.04	4.65	4.78	4.7	4.52	4.97	5.04	4.82	4.92	5.1	5.03	4.58
ENSG00000143157	1	166839447	166856344	1	q24.1	POGK	ILMN_1756669	8.86	8.82	8.79	8.81	8.53	8.81	9.29	9.18	8.88	8.58	8.72	8.64	8.74	9.38	8.9	8.35	8.66	8.78	8.77	9.48	8.29	8.87	8.72	9.12	9.28	8.34	8.83	8.38	8.54	8.58	8.34	8.83	8.52	8.56	8.14	7.71	8.27	8.26	8.38	9.14	9.79	9.28
ENSG00000152382	1	166856510	166876264	-1	q24.1	TADA1	ILMN_1776487;ILMN_2194649	7.48	7.43	7.23	6.97	7.02	7.33	7.3	7.56	7.24	7.41	6.96	7.79	8.76	7.1	7.13	7.6	7.4	8.04	7.4	7.32	6.91	7.06	7.35	7.13	6.58	6.79	7.57	6.92	7.89	7.38	7.48	7.58	7.52	8.14	7.02	7.81	8.59	8.42	8.29	7.55	7.09	7.24
ENSG00000143195	1	166895711	166975540	-1	q24.1	ILDR2	ILMN_1814703;ILMN_1887617;ILMN_3239036	5.33	4.76	4.92	4.89	5.18	4.85	4.84	4.92	4.85	5.05	4.71	4.82	5.05	5.08	4.82	5.13	5.1	5.17	4.69	4.8	4.89	4.85	4.95	5.09	4.92	5.05	4.76	4.98	5.28	4.88	4.87	4.58	5.13	5.29	4.83	5	5.13	4.91	5.14	4.92	5.29	4.7
ENSG00000143194	1	166975582	167022214	1	q24.1	MAEL	ILMN_2211479;ILMN_2211483	4.4	4.57	4.28	4.2	4.39	4.19	3.89	4.07	4.67	4.41	4.35	4	4	4.17	4.17	4.32	4.74	4.17	4.26	3.66	4.16	4.34	4.24	4.32	4.39	4.57	4.44	3.79	3.94	4.64	4.12	4.54	4.86	4.77	4.26	4.48	3.64	4.23	4.48	4.3	4.48	4.99
ENSG00000143167	1	167052836	167166479	-1	q24.1	GPA33	ILMN_1729170	7.48	7.22	7.45	6.93	7.09	7.13	6.96	6.87	6.82	7.02	6.96	6.14	5.2	7.52	6.28	6.84	5.9	8.4	7.9	5.93	5.41	6.33	8.16	7.68	6.26	7.68	8.7	6.28	6.43	5.75	5.76	8.3	5.38	6.41	6.14	6.93	7.1	5.53	6.33	6.43	5.71	7.61
ENSG00000198842	1	167094075	167129165	1	q24.1	DUSP27	ILMN_1751977;ILMN_2318932	5.43	5.37	5.07	5.39	4.99	5.27	5.11	5.41	5.44	4.87	5.26	5	5.28	4.52	5.21	5.47	5.34	5.35	5.1	5.23	5.29	4.95	5.19	5.24	5.1	5	5.11	5.19	5.33	5.38	5.47	5.09	5.38	5.74	5.09	5.35	5.05	5.2	5.09	5.37	5.76	4.99
ENSG00000143190	1	167220876	167427345	1	q24.2	POU2F1	ILMN_1794333;ILMN_1864422	6.61	6.33	6.22	5.94	6.06	6.48	6.42	6.36	6.34	6.46	7.34	7.83	7.14	6.78	6.84	7.35	6.74	6.52	6.04	6.37	6.43	6.14	6.6	6.63	6.01	7.7	5.95	6.35	6.61	6.31	6.82	6.6	6.87	6.56	7.41	6.98	6.89	7.36	7.09	6.78	6.36	6.51
ENSG00000198821	1	167430640	167518610	-1	q24.2	CD247	ILMN_1676924	12.64	12.64	12.53	12.16	12.36	12.74	12.96	12.61	12.42	12.35	12.45	12	13.1	12.94	13.76	11.79	13.03	12.12	12.78	12.25	12.16	12.19	12.35	12.17	12.21	12.65	12.11	12.6	12.02	11.12	11.86	13.23	11.58	12.5	11.3	12.58	11.91	13.26	12.49	13.36	13.1	12.68
ENSG00000143162	1	167529117	167553805	-1	q24.2	CREG1	ILMN_1680624	7.94	6.97	7.04	7.71	8.3	7.58	7.64	7.89	7.85	7.42	7.46	8.09	8.41	8.53	7.18	7.44	6.61	7.92	7.29	7.55	7.54	9.88	8.2	8.55	7.08	7.32	7.73	7.48	8.08	10.21	7.2	7.43	8.19	9.59	10.54	8.93	8.36	9.77	8	8.5	8.49	8.23
ENSG00000198771	1	167630093	167708696	1	q24.2	RCSD1	ILMN_1749006	8.98	8.62	8.78	8.55	8.48	8.82	9.14	8.62	8.57	8.59	8.48	6.72	8.21	8.69	8.42	8.69	8.55	8.27	8.48	7.99	7.81	9.16	8.75	8.84	8.36	8.56	8.93	8.27	8.2	7	8.16	8.94	9.06	8.35	7.93	9.02	7.64	7.29	9.23	8.24	8.02	8.26
ENSG00000197965	1	167721192	167791919	1	q24.2	MPZL1	ILMN_1739103;ILMN_2386008	4.77	4.66	4.91	4.22	4.4	4.48	5.15	4.68	4.52	4.28	4.68	4.66	4.3	5.04	4.47	5.02	4.22	5.02	5.22	4.64	4.58	4.71	5.39	4.79	4.63	4.5	5.49	5.07	4.92	5.26	4.96	4.7	4.84	5.27	5.14	5.05	4.38	4.68	5.4	5.62	5.6	5.55
ENSG00000143199	1	167809386	167914215	-1	q24.2	ADCY10	ILMN_1808797;ILMN_3241894	4.69	5.43	5.35	5.2	5.19	4.85	5.2	5.33	4.67	5.25	5.14	5.79	5.55	5	5.41	5.26	5.4	5.08	5.55	4.65	5.17	5.27	5.06	4.85	5.48	5.28	5.38	5.59	5.23	5.1	5.66	4.89	5.46	5.08	5.4	5.02	5.08	5.48	4.95	5.01	4.63	5.19
ENSG00000143158	1	167916675	167937072	-1	q24.2	MPC2	ILMN_1727813	8.42	9.18	9.02	9.45	8.95	8.3	8.35	8.61	9.1	9.27	8.56	9.83	10.03	8.58	8.85	8.95	8.91	9.04	9.38	8.9	9.21	9.42	8.79	9.21	9.05	8.99	9.21	9.46	9.55	9.86	9.52	8.75	9.06	9.48	9.68	9.48	10.13	8.97	8.81	9.21	8.34	9.06
ENSG00000143164	1	167935783	168075843	1	q24.2	DCAF6	ILMN_1670000;ILMN_1698985;ILMN_2392080	6.1	6.08	6.29	6.2	6.26	6.41	6.51	6.21	6.14	6.13	6.25	5.38	6.06	6.21	6.36	6.18	6.57	5.73	6.18	6.05	6.29	6.65	6.17	6	6.02	6.48	6.56	6.66	6.91	6.17	6.27	6.65	6.41	6.68	6.28	7.1	6.47	6.47	7.04	6.61	6.61	6.26
ENSG00000143147	1	168079543	168137667	-1	q24.2	GPR161	ILMN_1658586;ILMN_1753680;ILMN_1773940	4.25	4.68	4.77	5.25	4.76	4.47	4.72	4.44	4.54	4.76	4.91	4.49	4.63	4.81	4.77	4.98	4.89	4.77	4.93	4.63	4.59	4.26	4.71	4.72	4.28	4.59	4.56	4.63	4.21	4.44	4.68	4.42	4.33	4.72	4.29	4.84	4.35	4.53	4.78	4.54	4.8	4.54
ENSG00000143155	1	168178962	168202109	1	q24.2	TIPRL	ILMN_1781457;ILMN_2249282;ILMN_2249288	5.92	6.41	6.42	6.47	6.63	6.55	6.28	6.13	6.28	6.65	6.43	6.46	7.8	6.53	6.36	6.74	6.25	7.21	6.5	6.76	6.22	6.86	7	6.32	6.75	6.39	6.63	6.64	6.58	7.15	6.58	6.72	6.7	6.64	6.55	6.62	6.58	6.35	6.88	6.96	6.68	6.59
ENSG00000213064	1	168225938	168253021	1	q24.2	SFT2D2	ILMN_1668378;ILMN_3307659	5.46	5.91	5.51	5.55	5.25	5.55	5.08	5.11	5.49	5.63	5.24	5.89	5.92	5.7	6.04	5.38	5.82	5.69	6.2	5.7	5.05	5.24	5.59	5.71	5.74	5.19	5.92	5.46	5.55	5.74	5.71	5.34	5.57	5.56	6.06	5.23	5.63	5.54	5.57	6.1	5.38	5.61
ENSG00000143178	1	168280877	168314426	1	q24.2	TBX19	ILMN_1783563;ILMN_2048119	4.79	5.86	5.74	5.68	5.8	5.53	5.91	5.92	5.87	6	5.65	5.34	5.6	5.88	6.15	5.44	6.15	5.57	5.24	5.42	5.3	4.78	5.42	5.85	5.6	5.27	5.9	5.27	5.51	5.25	5.43	5.43	5.42	5.01	5.53	5.64	5.44	5.23	5.45	6.02	5.86	5.74
ENSG00000143184	1	168576605	168582069	1	q24.2	XCL1	ILMN_2224955	4.53	4.79	4.2	4.84	4.62	4.62	3.88	4.53	3.31	4.25	4.81	5.32	4.29	4.67	4.94	4.77	4.25	4.42	5.01	4.13	4.98	3.65	4.59	4.59	5.36	4.97	3.93	5.3	4.48	5.14	4.69	4.79	5.32	4.53	4.89	4.36	4.32	4.62	4.71	5.62	4.76	4.65
ENSG00000143196	1	168695468	168729206	-1	q24.2	DPT	ILMN_1708107	5.34	5.07	4.72	5.48	4.87	4.93	5.01	5.18	5.05	5.13	4.8	5.52	4.9	4.94	5.35	4.76	5.3	4.68	4.64	4.97	4.34	4.84	4.72	4.73	4.64	4.69	5.3	5.21	5.16	4.86	5.09	5.11	4.57	4.95	4.35	5.01	4.86	4.62	4.81	5.04	4.82	4.98
ENSG00000143153	1	169105697	169132722	1	q24.2	ATP1B1	ILMN_1658071;ILMN_1730291;ILMN_2407824	5.34	5.86	5.73	5.57	5.46	6.17	5.65	5.85	5.96	6.11	6.21	7.91	5.5	6.43	5.26	6.52	5.26	6.31	8.8	7.81	6.57	8.84	7.31	5.85	6.49	7.41	8.63	5.63	7.46	6.45	8.04	6.54	5.98	8.42	5.15	6.76	5.85	8.3	6.06	9.31	5.14	7.09
ENSG00000143156	1	169132531	169367948	-1	q24.2	NME7	ILMN_1716583;ILMN_2369286	5.44	5.89	6.08	6.28	5.87	6.02	6.18	5.8	5.96	6.2	5.22	4.41	5.29	5.42	5.43	5.38	5.53	5.86	6.11	5.71	5.99	5.66	6.15	6.46	6.08	5.52	6.74	6.16	5.6	5.05	5.76	5.6	5.81	5.78	5.16	5.63	5.97	5.92	6.05	6.76	6.5	6.06
ENSG00000117475	1	169367970	169396540	1	q24.2	BLZF1	ILMN_2106656;ILMN_2106658	10.74	10.92	10.59	10.64	10	10.75	10.27	10.47	9.9	10.39	11.37	11.23	9.88	10.24	10.86	10.88	10.49	9.56	10.18	9.94	10.66	9.22	10.14	10.4	10.5	11	10.18	10.78	10.79	10.62	10.53	10.33	10.43	9.36	11.01	10.91	10.52	10.9	10.47	10.2	10.17	10.03
ENSG00000117477	1	169394870	169460669	-1	q24.2	CCDC181	ILMN_1777963	5.26	4.94	5.09	5.01	4.74	4.82	5.04	4.81	5.33	4.24	4.59	4.8	4.79	4.27	4.91	4.94	5.14	4.79	4.7	5.13	4.28	4.47	4.83	4.98	5.33	4.69	4.64	5.2	5.03	4.96	4.91	4.68	4.95	5.09	4.8	5.11	4.75	4.6	4.83	4.65	4.72	5.04
ENSG00000117479	1	169463909	169485944	-1	q24.2	SLC19A2	ILMN_2201668	7.45	6.94	7.02	7.02	7.27	6.68	6.8	6.99	7.65	6.78	6.41	7.8	7.39	6.78	7.47	7.2	6.97	7.15	7.77	6.46	7.05	7.02	6.43	6.6	6.84	6.81	6.44	6.87	6.92	7.45	7.72	6.66	7.13	7.61	7.15	6.92	6.95	8.24	6.77	6.61	6.39	7.01
ENSG00000198734	1	169511951	169586588	-1	q24.2	F5	ILMN_1709233	6.53	5.83	6.16	6.38	6.02	6.76	7.36	6.81	6.26	6.24	6.59	4.82	4.8	6.19	5.51	5.11	5.28	4.39	4.87	6.63	4.53	6.7	6.05	6.47	5.37	6.4	6.52	6.28	5.31	5.59	5.75	5.73	7.41	5.82	7.68	5.7	5.01	6.54	6.18	5.38	7.44	5.91
ENSG00000174175	1	169588849	169630193	-1	q24.2	SELP	ILMN_1715417	7.64	5.12	6.01	5.25	5.61	5.96	6.41	6.51	6.46	5.41	4.68	4.37	3.65	5.19	4.99	4.25	4.32	4.85	5.07	5.27	3.52	4.16	5.08	5.38	4.88	4.56	4.74	4.45	4.52	5.1	4.24	4.93	4.87	4.5	5.5	4.88	4.37	4.94	4.99	4.96	5.1	5.38
ENSG00000000460	1	169662007	169854080	1	q24.2	C1orf112	ILMN_1727540	5.29	5.46	5.25	6.11	5.93	5.85	5.71	5.99	5.54	5.26	6	4.34	6.06	5.14	5.14	5.49	5.54	5.58	6.22	5.96	5.24	5.57	5.69	5.84	6.14	5.71	6.02	5.9	5.43	5.06	5.66	5.79	5.62	4.97	5.2	5.71	5.37	5.45	5.94	6	6.41	5.66
ENSG00000188404	1	169690665	169711702	-1	q24.2	SELL	ILMN_1724422	10.62	9.89	10.25	9.76	10.39	10.72	11.07	10.41	10.08	9.61	9.34	5.38	8.07	10.33	7.81	9.68	8	10.03	7.46	9.61	9.33	8.84	10.71	10.41	10.06	9.68	10.25	9.15	8.61	7.21	8.23	8.86	9.4	7.26	10.03	7.93	8.2	7.97	10.33	9.47	9.84	9.02
ENSG00000007908	1	169722640	169764705	-1	q24.2	SELE	ILMN_1739393;ILMN_2193892	4.67	4.89	5.06	4.89	5.09	4.9	4.92	4.91	5.24	4.83	4.74	5.44	4.69	4.85	4.98	4.9	4.97	4.83	5.24	4.26	5.1	4.76	4.87	4.6	4.62	5.05	5	4.93	4.9	4.95	5	5.06	4.88	5.09	4.98	5.21	5.08	5.07	5.15	4.6	4.73	4.95
ENSG00000171806	1	169792529	169794963	-1	q24.2	METTL18	ILMN_1734915;ILMN_2121189	5.47	5.2	5.53	5.17	5.32	5.15	5.77	5.23	5.37	5.79	5.1	4.78	5.52	5.4	5.79	5.25	5.8	5.56	4.42	5.33	5.93	5.35	5.14	5.32	5.29	5.24	5.59	4.98	5.06	5.34	4.92	5.19	4.84	5.34	4.42	4.58	5.33	4.44	5.07	5.36	5.9	5.87
ENSG00000000457	1	169849631	169894267	-1	q24.2	SCYL3	ILMN_1651949;ILMN_1683674;ILMN_1743427	6.02	6.1	6.17	5.68	5.88	6.15	6.39	5.9	5.79	5.76	5.99	5.65	5.57	5.74	5.73	6.01	5.74	5.97	4.79	6.05	6.02	5.65	6.37	5.85	6.07	5.83	6.05	6.05	5.32	5.66	5.27	5.61	5.4	5.63	5.43	5.87	5.4	5.46	5.92	6.13	6.35	6.21
ENSG00000075945	1	169921326	170085208	-1	q24.2	KIFAP3	ILMN_2119224	8.15	7.6	7.19	7.18	7.03	8.01	8.15	7.94	7.09	7.27	7.04	8.09	7.14	7.68	8.74	7.73	8.49	7.72	6.46	7.75	6.94	6.69	7.44	7.84	8.19	7.19	7.41	6.95	7.14	6.88	6.62	7.45	7.06	7.19	5.57	6.63	7.55	7.35	7.66	8.11	8.76	8.03
ENSG00000203740	1	170146001	170167790	1	q24.2	METTL11B	ILMN_3246612	4.91	5.36	4.71	4.52	4.55	4.95	4.82	4.81	4	3.17	4.68	5.57	4.86	4.74	4.97	5.16	5.47	4.27	4.8	4.74	3.9	5.05	4.86	5.3	4.59	4.31	4.89	4.99	5.06	5.26	4.24	4.99	5.11	4.78	5.6	5.07	4.74	4.62	5.08	4.91	4.88	4.84
ENSG00000120370	1	170532129	170553446	1	q24.2	GORAB	ILMN_1761911;ILMN_2121316	6.94	6.22	5.98	5.94	5.95	6.49	6.53	6.68	6.34	6.64	6.21	7.49	7.29	5.99	6.17	6.97	6.13	6.8	5.55	6.35	6.63	6.14	6.56	6.32	6.17	6.75	6.27	6.05	6.49	6.72	6.67	6.15	6.19	6.54	6.75	6.62	6.82	6.6	7.01	6	6.47	6.63
ENSG00000116132	1	170662728	170739421	1	q24.2	PRRX1	ILMN_1739496;ILMN_1811851	5.12	5.35	5.2	4.94	4.74	5.19	4.68	5.32	4.56	4.75	5.1	5.54	5.06	5.03	5.17	5.3	5.02	5.01	5.2	5.26	5.19	5.02	5.2	5.11	5.02	5.09	4.63	4.58	4.73	5	5.19	4.31	4.77	5	4.85	4.51	5.09	5.12	4.7	4.95	5.11	4.63
ENSG00000117501	1	170935471	171064765	1	q24.3	MROH9	ILMN_1677974	5.03	4.05	4.79	5.25	5.05	4.3	4.8	4.5	5.05	4.86	4.76	4.77	4.35	4.24	5.15	4.77	4.96	4.9	3.87	4.86	4.43	4.57	4.28	4.16	4.16	4.53	4.3	5.05	4.34	4.76	4.59	4.9	4.15	4.39	4.66	4.49	3.96	4.5	4.66	4.55	4.25	4.61
ENSG00000007933	1	171090901	171117819	1	q24.3	FMO3	ILMN_1808657;ILMN_2344283	4.86	4.05	4.57	4.28	4.2	4.34	4.38	4.57	4.06	4.47	4.56	4.82	4.38	4.15	4.57	4.38	4.11	4.47	4.38	4.23	4.95	4.74	4.53	4.53	4.39	4.65	4.28	4.37	4.75	4.4	4.63	5.05	4.38	4.56	4.14	4.45	3.92	4.33	4.27	4.72	4.38	4.45
ENSG00000094963	1	171185249	171212686	1	q24.3	FMO2	ILMN_1732158	5.93	5.34	5.86	4.58	5.24	5.44	5.26	4.96	4.93	5.37	5.47	4.93	5.63	5.3	5.63	5.16	5.84	5.19	5.22	5.55	4.74	5.19	4.81	5.06	5.93	5.18	5.31	5.31	5.13	5.6	5	4.92	4.97	5.39	4.67	5.67	4.88	5.91	5.21	5.16	5.54	5.31
ENSG00000010932	1	171248471	171285978	1	q24.3	FMO1	ILMN_1684401	4.8	4.88	4.55	4.91	4.89	4.74	4.95	4.78	5.1	5.07	5.6	4.95	4.73	4.31	5.35	4.75	5.05	4.75	4.72	4.18	5.23	5.14	4.65	4.75	4.65	4.93	4.88	4.97	5.44	4.19	5.17	4.9	5.18	5	5.32	4.99	4.78	4.82	5.5	4.66	4.26	5.49
ENSG00000076258	1	171314183	171342084	1	q24.3	FMO4	ILMN_1677885	5.02	5.34	5.69	5.46	5.32	5.5	5.18	5.72	5.09	5.64	4.97	4.57	4.66	5.17	4.89	5.28	5.42	5.45	4.65	5.4	4.97	5.47	5.65	5.89	6.27	4.8	6.04	5.62	4.76	4.74	5.22	5.42	4.51	4.78	4.65	4.8	5.42	5.2	4.26	6.26	5.99	5.78
ENSG00000117523	1	171485551	171593511	1	q24.3	PRRC2C	ILMN_1743137	9.69	8.9	9.16	8.63	9.07	9.62	9.91	9.69	9.25	8.97	8.7	10.19	10.15	9.34	9.45	10.04	9.14	9.31	7.92	9.1	8.69	8.68	9.34	9	9.24	9.49	8.54	8.27	9.15	9.12	9.1	9.1	9.13	9.29	8.8	8.79	9.71	10.03	9.85	9.23	9.37	9.52
ENSG00000034971	1	171635417	171652688	-1	q24.3	MYOC	ILMN_2052331;ILMN_2052335	4.2	4.95	4.91	4.51	4.44	4.46	3.98	4.87	5.11	4.55	4.3	5.26	4.37	4.61	4.25	4.96	4.54	4.32	4.59	3.9	4.55	4.51	4.41	4.37	4.44	4.72	4.32	4.45	4.63	4.98	4.62	4.85	4.82	4.97	4.14	4.52	4.63	4.81	4.6	5.66	4.54	4.36
ENSG00000117533	1	171700160	171742074	-1	q24.3	VAMP4	ILMN_1664175;ILMN_1761363;ILMN_1804676	6.95	7.15	6.98	7.08	6.43	6.8	7.16	6.55	6.69	6.92	6.31	4.98	6.16	6.48	6.57	6.45	6.59	6.9	6.13	6.87	7.25	6.64	6.79	6.55	6.83	6.49	7.02	7.46	6.62	5.92	6.5	6.62	6.36	6.11	6.36	6.46	6.63	6.46	6.84	6.86	6.81	6.83
ENSG00000010165	1	171781660	171814023	1	q24.3	EEF1AKNMT	ILMN_1790575;ILMN_2343624	6.03	6.92	6.67	6.62	6.44	6.79	6.94	6.59	5.86	6.1	7.04	5.93	6.14	7.38	6.87	6.38	6.75	6.57	5.93	7.81	6.23	6.18	7.41	6.52	7.76	5.88	8.09	6.67	5.6	6.33	5.46	6.05	5.07	5.65	5.61	5.82	5.1	5.42	6.01	7.75	7.9	7.94
ENSG00000197959	1	171841498	172418466	1	q24.3	DNM3	ILMN_1680928	7.02	5.15	6.04	4.89	5.68	5.69	6.07	5.36	5.56	5.79	4.98	5.23	5.15	5.32	5.34	4.52	4.87	5.18	4.82	5.13	4.62	5.78	4.94	4.7	4.53	5.03	5.1	4.43	5.1	4.88	5.35	4.41	4.94	5	5.14	5.35	5.23	5.14	5.28	5.43	4.91	5.24
ENSG00000135845	1	172370189	172444086	-1	q24.3	PIGC	ILMN_1723632;ILMN_2397571	7.94	7.81	8.55	8.25	8.02	7.91	8.19	8.04	8.11	8.06	7.28	7.41	7.61	8.01	8.13	7.39	8.05	7.89	7.12	7.54	7.35	7.55	7.57	7.84	8.15	8.2	8.52	7.17	7.72	8.29	7.91	7.5	7.99	8.06	7.97	7.02	8.31	6.86	7.02	8.4	7.97	8.61
ENSG00000180999	1	172420685	172468831	1	q24.3	C1orf105	ILMN_1714222	4.97	4.97	5.41	4.74	4.94	5.55	4.67	4.97	5.06	5.42	5.36	5.16	5.35	5.25	4.75	4.88	4.84	5.26	5.36	5.07	5	4.41	5.23	5.27	4.98	5.32	4.65	4.85	4.74	4.94	5.14	4.93	4.77	4.83	4.23	4.84	5.51	4.81	5.36	4.88	4.15	5.08
ENSG00000094975	1	172532349	172611833	1	q24.3	SUCO	ILMN_1742324;ILMN_1791524;ILMN_2253272	4.27	5.25	4.7	4.94	4.91	4.96	4.81	4.65	4.62	4.66	4.97	5.64	6.25	4.63	5.06	4.97	4.85	5.26	5.14	5.01	5.15	4.95	5.4	4.6	4.52	4.88	4.95	4.79	5.42	5.45	5.54	5.32	5.18	4.78	5.18	4.96	5.43	5.59	4.96	4.92	4.67	4.89
ENSG00000117560	1	172659103	172666876	1	q24.3	FASLG	ILMN_1781824	4.18	5.42	5.09	4.76	4.23	5.03	4.76	4.94	4.85	5.57	4.33	3.51	4.17	4.32	7.59	4.37	6.66	4.75	3.51	3.87	4	4.42	4.46	4.81	4.74	4.52	4.5	3.75	4.55	4.48	4.77	4.75	4.61	4.71	5.13	4.86	5.02	5.59	2.56	5.06	3.92	5.05
ENSG00000120337	1	173039960	173050963	-1	q25.1	TNFSF18	ILMN_1738335	4.71	4.84	4.95	4.62	4.25	5.19	5.14	4.36	5.07	5.24	4.63	4.29	4.3	4.76	4.51	4.33	4.83	5.1	4.56	4.29	4.7	4.8	4.57	4.03	4.88	4.94	4.47	5.29	3.73	4.43	4.51	5.03	4.17	5.7	4.17	4.76	5.22	4.81	4.89	4.94	4.47	4.47
ENSG00000117586	1	173183731	173207331	-1	q25.1	TNFSF4	ILMN_1746175;ILMN_2089875	7.39	5.33	5.93	5.63	5.79	5.72	6.21	6.08	5.67	5.61	4.62	4.5	4.98	5.01	5.44	5.21	5.23	4.74	6.05	5.07	4.6	5.13	5.2	5.02	5.17	4.91	6.12	5.4	4.46	5.19	4.83	5.13	4.97	5.63	5.66	5.15	4.88	5.52	5.32	7.59	5.48	5.38
[truncated: 16,554 more rows]
[truncated: 38 more columns]
