# Supplementary material for: Computational gene expression analysis reveals distinct molecular subgroups of T-cell prolymphocytic leukemia
Source: PLoS One. 2022 Sep 21;17(9):e0274463. doi: 10.1371/journal.pone.0274463 (PMC9491575; doi:10.1371/journal.pone.0274463)
Supplement: S3 Table — (TSV) [file pone.0274463.s015.tsv]

ID	Subgroup
TP001	SG3
TP002	SG3
TP003	SG3
TP004	SG3
TP005	SG2
TP006	SG3
TP007	SG1
TP008	SG1
TP009	SG3
TP010	SG3
TP011	SG3
TP013	SG2
TP014	SG3
TP015	SG3
TP016	SG1
TP017	SG3
TP018	SG3
TP019	SG2
TP020	SG3
TP021	SG1
TP022	SG1
TP023	SG3
TP025	SG3
TP026	SG2
TP027	SG3
TP028	SG2
TP029	SG2
TP030	SG3
TP031	SG1
TP034	SG3
TP035	SG3
TP036	SG3
TP037	SG2
TP038	SG3
TP040	SG2
TP042	SG3
TP043	SG3
TP044	SG3
TP046	SG3
TP047	SG2
TP048	SG1
TP049	SG1
TP050	SG3
TP051	SG3
TP052	SG1
TP053	SG3
TP054	SG1
TP055	SG3
TP057	SG3
TP059	SG3
TP060	SG3
TP061	SG1
TP062	SG3
TP063	SG1
TP064	SG2
TP066	SG3
TP067	SG1
TP081	SG3
TP084	SG3
TP086	SG1
TP087	SG1
TP088	SG1
TP089	SG1
TP090	SG3
TP091	SG1
TP092	SG3
TP093	SG2
TP094	SG3
