# Supplementary material for: Computational gene expression analysis reveals distinct molecular subgroups of T-cell prolymphocytic leukemia
Source: PLoS One. 2022 Sep 21;17(9):e0274463. doi: 10.1371/journal.pone.0274463 (PMC9491575; doi:10.1371/journal.pone.0274463)
Supplement: S4 Table — (XLSX) [file pone.0274463.s016.xlsx]

## Sheet: TPLL_DiffExpGenes_SG1_vs_contro
EnsemblID	Gene	logFC_SG1_vs_control	AveExpr_SG1	AveExpr_control	t_Stat	PValue	FDRAdjPValue
ENSG00000168497	CAVIN2	-3.87522	5.35778	9.233	-11.6532	6.2496e-13	9.87268e-09
ENSG00000134909	ARHGAP32	2.15189	7.88389	5.732	11.3987	1.0988e-12	9.87268e-09
ENSG00000101162	TUBB1	-4.39239	5.70861	10.101	-11.1751	1.81536e-12	1.0874e-08
ENSG00000069702	TGFBR3	-3.21561	6.53139	9.747	-10.947	3.05001e-12	1.12928e-08
ENSG00000163599	CTLA4	-2.83917	5.26083	8.1	-10.8578	3.74263e-12	1.12928e-08
ENSG00000127920	GNG11	-3.70211	5.44389	9.146	-10.8546	3.77055e-12	1.12928e-08
ENSG00000178573	MAF	-2.37128	5.51472	7.886	-10.7282	5.04709e-12	1.29566e-08
ENSG00000169704	GP9	-3.76828	5.55972	9.328	-10.3052	1.35983e-11	3.05451e-08
ENSG00000135919	SERPINE2	-2.31006	5.26194	7.572	-10.1177	2.12575e-11	4.24441e-08
ENSG00000132718	SYT11	-2.80617	6.80583	9.612	-9.78313	4.77056e-11	8.5727e-08
ENSG00000163736	PPBP	-3.70078	6.96722	10.668	-9.56848	8.07531e-11	1.31921e-07
ENSG00000066294	CD84	-1.11233	5.45667	6.569	-9.06026	2.87654e-10	4.03231e-07
ENSG00000163508	EOMES	-2.452	6.38	8.832	-9.05473	2.91709e-10	4.03231e-07
ENSG00000104267	CA2	-2.29872	5.22528	7.524	-9.01656	3.21363e-10	4.12492e-07
ENSG00000091127	PUS7	1.48267	8.20167	6.719	8.90954	4.21999e-10	5.05555e-07
ENSG00000119986	AVPI1	-1.7975	6.6125	8.41	-8.82478	5.24176e-10	5.88715e-07
ENSG00000115604	IL18R1	-1.96422	5.86278	7.827	-8.79941	5.59436e-10	5.91356e-07
ENSG00000113645	WWC1	1.63533	6.15833	4.523	8.67436	7.71974e-10	7.41156e-07
ENSG00000124203	ZNF831	-1.37683	6.46917	7.846	-8.65385	8.13985e-10	7.41156e-07
ENSG00000111728	ST8SIA1	-1.16444	4.57556	5.74	-8.64871	8.24881e-10	7.41156e-07
ENSG00000117400	MPL	-2.41906	4.33694	6.756	-8.58521	9.7239e-10	8.32088e-07
ENSG00000156853	ZNF689	-0.896778	8.12222	9.019	-8.54598	1.07669e-09	8.79457e-07
ENSG00000171611	PTCRA	-2.34883	5.19417	7.543	-8.5285	1.12677e-09	8.80351e-07
ENSG00000136997	MYC	1.48928	11.0103	9.521	8.45073	1.38003e-09	1.03187e-06
ENSG00000172215	CXCR6	-1.46972	4.08528	5.555	-8.43564	1.43554e-09	1.03187e-06
ENSG00000168811	IL12A	-1.4125	4.4925	5.905	-8.3449	1.82082e-09	1.23593e-06
ENSG00000185614	INKA1	-1.3925	4.9775	6.37	-8.33741	1.85698e-09	1.23593e-06
ENSG00000113088	GZMK	-3.97672	6.89028	10.867	-8.25843	2.28599e-09	1.39506e-06
ENSG00000187699	C2orf88	-1.27439	4.84361	6.118	-8.24307	2.38049e-09	1.39506e-06
ENSG00000249992	TMEM158	-2.18261	4.99639	7.179	-8.23994	2.40024e-09	1.39506e-06
ENSG00000120254	MTHFD1L	1.21489	7.48889	6.274	8.23893	2.40661e-09	1.39506e-06
ENSG00000152518	ZFP36L2	-1.81311	9.86389	11.677	-8.20366	2.6416e-09	1.48342e-06
ENSG00000166441	RPL27A	-0.767889	9.19111	9.959	-8.18298	2.79007e-09	1.51932e-06
ENSG00000163659	TIPARP	-0.976333	6.50167	7.478	-8.12416	3.26069e-09	1.71037e-06
ENSG00000123595	RAB9A	-0.867333	8.13667	9.004	-8.11609	3.33128e-09	1.71037e-06
ENSG00000111644	ACRBP	-2.20511	5.05389	7.259	-8.06846	3.78083e-09	1.88726e-06
ENSG00000169252	ADRB2	-1.58961	5.93139	7.521	-8.04165	4.06049e-09	1.97208e-06
ENSG00000171476	HOPX	-1.21922	5.30778	6.527	-8.02759	4.21554e-09	1.99351e-06
ENSG00000150681	RGS18	-2.94628	6.00972	8.956	-8.0178	4.32699e-09	1.99374e-06
ENSG00000188011	RTP5	-1.11972	5.39028	6.51	-7.9638	4.99811e-09	2.22452e-06
ENSG00000198894	CIPC	1.06767	7.48167	6.414	7.95515	5.11502e-09	2.22452e-06
ENSG00000156265	MAP3K7CL	-2.14567	7.00333	9.149	-7.94905	5.19921e-09	2.22452e-06
ENSG00000184588	PDE4B	-1.29194	5.39806	6.69	-7.91921	5.6315e-09	2.35344e-06
ENSG00000050165	DKK3	-0.754333	4.64167	5.396	-7.8485	6.80792e-09	2.78042e-06
ENSG00000179010	MRFAP1	-0.705333	9.99667	10.702	-7.77158	8.37428e-09	3.27378e-06
ENSG00000089775	ZBTB25	-0.915889	8.19611	9.112	-7.77132	8.38031e-09	3.27378e-06
ENSG00000184113	CLDN5	-1.61556	4.77944	6.395	-7.73596	9.21935e-09	3.47388e-06
ENSG00000111276	CDKN1B	-1.42633	9.04167	10.468	-7.73357	9.27916e-09	3.47388e-06
ENSG00000235162	C12orf75	-1.93489	7.16611	9.101	-7.68121	1.06907e-08	3.92064e-06
ENSG00000271503	CCL5	-3.48861	9.03139	12.52	-7.66672	1.11183e-08	3.9959e-06
ENSG00000181104	F2R	-0.989	9.5	10.489	-7.65896	1.13546e-08	4.00083e-06
ENSG00000077984	CST7	-2.60478	7.19222	9.797	-7.62448	1.24678e-08	4.3086e-06
ENSG00000116717	GADD45A	-1.67122	6.92278	8.594	-7.61381	1.28343e-08	4.35155e-06
ENSG00000142102	PGGHG	1.48989	11.6389	10.149	7.43901	2.06665e-08	6.87735e-06
ENSG00000153162	BMP6	-1.381	4.9	6.281	-7.41819	2.18787e-08	7.14838e-06
ENSG00000010810	FYN	-1.01189	8.30611	9.318	-7.40568	2.2641e-08	7.18775e-06
ENSG00000160856	FCRL3	-1.27778	5.24722	6.525	-7.40314	2.27992e-08	7.18775e-06
ENSG00000110799	VWF	-1.57544	4.66056	6.236	-7.38198	2.41602e-08	7.44069e-06
ENSG00000138166	DUSP5	-1.69989	7.46611	9.166	-7.37794	2.44296e-08	7.44069e-06
ENSG00000172409	CLP1	-0.724333	6.57667	7.301	-7.33551	2.74468e-08	8.2203e-06
ENSG00000112419	PHACTR2	-1.97928	5.96972	7.949	-7.32621	2.81569e-08	8.26146e-06
ENSG00000121966	CXCR4	-1.57394	8.80306	10.377	-7.32176	2.85036e-08	8.26146e-06
ENSG00000154146	NRGN	-2.47894	6.51306	8.992	-7.28826	3.12552e-08	8.90749e-06
ENSG00000103569	AQP9	1.89222	6.74222	4.85	7.28285	3.17239e-08	8.90749e-06
ENSG00000081177	EXD2	0.953833	6.74583	5.792	7.26097	3.36946e-08	9.31526e-06
ENSG00000095303	PTGS1	-1.46828	5.15972	6.628	-7.23657	3.60387e-08	9.81235e-06
ENSG00000165682	CLEC1B	-1.89822	4.65778	6.556	-7.21719	3.80181e-08	1.01968e-05
ENSG00000168280	KIF5C	-0.848444	5.01556	5.864	-7.20768	3.90291e-08	1.0314e-05
ENSG00000187164	SHTN1	1.81822	7.37722	5.559	7.19271	4.06766e-08	1.05936e-05
ENSG00000144031	ANKRD53	-0.879944	5.25806	6.138	-7.12586	4.89394e-08	1.25634e-05
ENSG00000173531	MST1	1.06483	8.18083	7.116	7.11442	5.05147e-08	1.27852e-05
ENSG00000101445	PPP1R16B	-1.08011	8.19389	9.274	-7.0919	5.37691e-08	1.34199e-05
ENSG00000140030	GPR65	-1.2135	7.0125	8.226	-7.02078	6.55103e-08	1.61263e-05
ENSG00000271447	MMP28	-1.03094	4.94806	5.979	-7.01124	6.72702e-08	1.63358e-05
ENSG00000109084	TMEM97	1.08983	7.88583	6.796	6.9946	7.04594e-08	1.68821e-05
ENSG00000124491	F13A1	-2.50161	5.09139	7.593	-6.98603	7.21589e-08	1.70618e-05
ENSG00000180739	S1PR5	-2.42317	5.81083	8.234	-6.97521	7.43674e-08	1.73556e-05
ENSG00000115607	IL18RAP	-2.42572	6.38028	8.806	-6.95675	7.82913e-08	1.80371e-05
ENSG00000075426	FOSL2	-0.847722	6.19028	7.038	-6.91998	8.67476e-08	1.97323e-05
ENSG00000186810	CXCR3	-1.451	5.95	7.401	-6.89136	9.39634e-08	2.10372e-05
ENSG00000166557	TMED3	0.687111	11.0561	10.369	6.88809	9.48254e-08	2.10372e-05
ENSG00000204267	TAP2	-0.730556	7.87444	8.605	-6.87262	9.90166e-08	2.16991e-05
ENSG00000112486	CCR6	-0.925333	8.04167	8.967	-6.86392	1.01453e-07	2.19184e-05
ENSG00000111537	IFNG	-1.71411	5.24889	6.963	-6.8604	1.02456e-07	2.19184e-05
ENSG00000100721	TCL1A	5.16033	10.4683	5.308	6.83298	1.10628e-07	2.3388e-05
ENSG00000111863	ADTRP	-2.695	5.11	7.805	-6.82608	1.12783e-07	2.35664e-05
ENSG00000155307	SAMSN1	-0.883056	5.78194	6.665	-6.81271	1.17087e-07	2.41846e-05
ENSG00000125347	IRF1	-1.54906	9.92194	11.471	-6.80672	1.19067e-07	2.43141e-05
ENSG00000172538	FAM170B	-1.26339	7.06361	8.327	-6.76886	1.32401e-07	2.6733e-05
ENSG00000117090	SLAMF1	-2.21683	5.49417	7.711	-6.7617	1.35088e-07	2.69727e-05
ENSG00000132463	GRSF1	0.817778	8.90278	8.085	6.75055	1.39383e-07	2.72263e-05
ENSG00000119669	IRF2BPL	1.19017	9.28417	8.094	6.75053	1.39389e-07	2.72263e-05
ENSG00000146425	DYNLT1	-1.11989	8.52111	9.641	-6.74108	1.43137e-07	2.76577e-05
ENSG00000105507	CABP5	-1.34722	4.71278	6.06	-6.72257	1.50776e-07	2.88239e-05
ENSG00000197249	SERPINA1	1.17278	6.26778	5.095	6.70447	1.58645e-07	3.0009e-05
ENSG00000127824	TUBA4A	-1.27506	8.97694	10.252	-6.67321	1.73223e-07	3.24252e-05
ENSG00000090104	RGS1	-3.52383	7.63917	11.163	-6.63065	1.95275e-07	3.61762e-05
ENSG00000117322	CR2	1.75022	7.30222	5.552	6.62239	1.99878e-07	3.66511e-05
ENSG00000108797	CNTNAP1	-1.36183	4.99417	6.356	-6.6159	2.03568e-07	3.69507e-05
ENSG00000146859	TMEM140	-1.341	6.13	7.471	-6.60429	2.1034e-07	3.7798e-05
ENSG00000161911	TREML1	-1.29306	5.31694	6.61	-6.58316	2.23258e-07	3.97222e-05
ENSG00000108578	BLMH	0.873389	8.33139	7.458	6.57662	2.27421e-07	4.00662e-05
ENSG00000181896	ZNF101	-1.4945	7.3475	8.842	-6.56329	2.36143e-07	4.11989e-05
ENSG00000177697	CD151	-0.796889	6.24111	7.038	-6.49981	2.82541e-07	4.88199e-05
ENSG00000263465	SRSF8	-1.00944	8.77556	9.785	-6.49617	2.85468e-07	4.88557e-05
ENSG00000144867	SRPRB	0.809278	8.72528	7.916	6.48732	2.92709e-07	4.96225e-05
ENSG00000102032	RENBP	1.21317	8.42917	7.216	6.47172	3.05917e-07	5.1377e-05
ENSG00000124787	RPP40	1.29989	8.64889	7.349	6.45359	3.22041e-07	5.35841e-05
ENSG00000005961	ITGA2B	-1.34189	5.13611	6.478	-6.43907	3.35559e-07	5.5321e-05
ENSG00000167700	MFSD3	0.859333	8.63833	7.779	6.43264	3.41729e-07	5.55865e-05
ENSG00000204839	MROH6	1.0885	5.5225	4.434	6.43097	3.43356e-07	5.55865e-05
ENSG00000161835	GRASP	-1.14456	5.48944	6.634	-6.42038	3.53818e-07	5.65883e-05
ENSG00000116299	KIAA1324	-0.741333	6.07167	6.813	-6.41837	3.55842e-07	5.65883e-05
ENSG00000109272	PF4V1	-1.69506	4.44694	6.142	-6.4078	3.66669e-07	5.77987e-05
ENSG00000166091	CMTM5	-1.18422	4.94778	6.132	-6.39624	3.78888e-07	5.88347e-05
ENSG00000124466	LYPD3	-1.08772	5.78528	6.873	-6.3954	3.7979e-07	5.88347e-05
ENSG00000197498	RPF2	0.979056	8.98806	8.009	6.3889	3.86861e-07	5.94179e-05
ENSG00000149212	SESN3	-1.063	5.3	6.363	-6.37126	4.06728e-07	6.19399e-05
ENSG00000148346	LCN2	-2.35956	6.65444	9.014	-6.36706	4.11603e-07	6.21555e-05
ENSG00000259207	ITGB3	-1.61961	4.98639	6.606	-6.3623	4.17203e-07	6.24762e-05
ENSG00000186222	BLOC1S4	-0.957111	8.93389	9.891	-6.3567	4.2389e-07	6.29529e-05
ENSG00000100304	TTLL12	0.905333	8.24833	7.343	6.3513	4.3044e-07	6.31355e-05
ENSG00000149346	SLX4IP	0.810444	6.43444	5.624	6.34991	4.32146e-07	6.31355e-05
ENSG00000111845	PAK1IP1	0.810444	6.83444	6.024	6.33412	4.51979e-07	6.55005e-05
ENSG00000130545	CRB3	0.893833	6.08583	5.192	6.29123	5.10601e-07	7.3404e-05
ENSG00000117281	CD160	-2.01572	5.25028	7.266	-6.28431	5.20753e-07	7.42693e-05
ENSG00000112294	ALDH5A1	1.14439	7.41139	6.267	6.26517	5.499e-07	7.78087e-05
ENSG00000111266	DUSP16	-1.01706	6.52194	7.539	-6.26171	5.55342e-07	7.79648e-05
ENSG00000110057	UNC93B1	0.873389	7.02139	6.148	6.25747	5.62092e-07	7.83007e-05
ENSG00000149527	PLCH2	-0.867611	5.98139	6.849	-6.25237	5.7032e-07	7.88358e-05
ENSG00000143842	SOX13	-0.917889	5.35111	6.269	-6.24515	5.82155e-07	7.98575e-05
ENSG00000176083	ZNF683	-2.21206	5.84194	8.054	-6.23324	6.02258e-07	8.19892e-05
ENSG00000162654	GBP4	-1.39139	7.70861	9.1	-6.22567	6.15378e-07	8.31455e-05
ENSG00000112578	BYSL	1.09461	6.52361	5.429	6.21926	6.26727e-07	8.40468e-05
ENSG00000158457	TSPAN33	-1.81339	6.66361	8.477	-6.2112	6.4129e-07	8.53628e-05
ENSG00000108839	ALOX12	-1.26811	4.90389	6.172	-6.19915	6.63704e-07	8.76968e-05
ENSG00000078589	P2RY10	-1.44394	7.33306	8.777	-6.18392	6.9316e-07	9.09203e-05
ENSG00000173210	ABLIM3	-0.858611	4.30639	5.165	-6.16511	7.31373e-07	9.52375e-05
ENSG00000159128	IFNGR2	0.976278	9.83028	8.854	6.15901	7.44221e-07	9.57595e-05
ENSG00000160932	LY6E	1.41222	11.3722	9.96	6.15816	7.46039e-07	9.57595e-05
ENSG00000076555	ACACB	-1.11106	6.38194	7.493	-6.1548	7.53218e-07	9.59953e-05
ENSG00000135362	PRR5L	-1.42	4.995	6.415	-6.1403	7.85061e-07	9.93489e-05
ENSG00000156469	MTERF3	1.04056	8.51056	7.47	6.13765	7.91008e-07	9.94015e-05
ENSG00000124191	TOX2	-0.877611	5.69639	6.574	-6.13509	7.96808e-07	9.9435e-05
ENSG00000164056	SPRY1	-1.01022	5.20778	6.218	-6.12726	8.1484e-07	0.000100984
ENSG00000180817	PPA1	0.704389	11.8564	11.152	6.11834	8.35865e-07	0.00010288
ENSG00000116604	MEF2D	-0.822944	8.78306	9.606	-6.1009	8.78573e-07	0.000107401
ENSG00000145730	PAM	-0.792444	5.81556	6.608	-6.09569	8.91752e-07	0.000108276
ENSG00000181788	SIAH2	-0.937944	6.69306	7.631	-6.0929	8.98887e-07	0.000108409
ENSG00000173585	CCR9	-0.783333	4.85667	5.64	-6.08938	9.07984e-07	0.000108776
ENSG00000018280	SLC11A1	1.14311	5.77611	4.633	6.06879	9.63018e-07	0.000114606
ENSG00000111885	MAN1A1	-0.848778	4.94222	5.791	-6.05503	1.00167e-06	0.000118421
ENSG00000110697	PITPNM1	-0.746944	8.52306	9.27	-6.05232	1.00948e-06	0.000118564
ENSG00000107968	MAP3K8	-1.58244	5.47056	7.053	-6.04872	1.01993e-06	0.000119013
ENSG00000177324	BEND2	-0.930111	4.49389	5.424	-6.04187	1.0401e-06	0.000120374
ENSG00000124256	ZBP1	-1.43867	6.85833	8.297	-6.04023	1.04498e-06	0.000120374
ENSG00000109519	GRPEL1	-0.735611	7.97139	8.707	-6.03428	1.06294e-06	0.00012129
ENSG00000009694	TENM1	0.781167	6.08417	5.303	6.03313	1.06643e-06	0.00012129
ENSG00000078403	MLLT10	-0.766333	6.55167	7.318	-6.02236	1.09982e-06	0.000124301
ENSG00000146540	C7orf50	-0.912667	9.12333	10.036	-6.01997	1.10737e-06	0.000124372
ENSG00000147654	EBAG9	0.803	9.655	8.852	6.01675	1.11763e-06	0.000124744
ENSG00000185115	NSMCE3	-0.950222	7.22778	8.178	-6.01103	1.13609e-06	0.000126022
ENSG00000175782	SLC35E3	0.708111	7.34111	6.633	6.00596	1.15268e-06	0.000126658
ENSG00000140859	KIFC3	-1.233	4.845	6.078	-6.00498	1.15592e-06	0.000126658
ENSG00000143595	AQP10	-1.23467	4.73333	5.968	-5.9972	1.18198e-06	0.000128729
ENSG00000108960	MMD	-1.61506	8.21194	9.827	-5.97527	1.2586e-06	0.000136247
ENSG00000214160	ALG3	0.730556	7.57556	6.845	5.97242	1.26891e-06	0.000136541
ENSG00000107362	ABHD17B	-0.719667	5.36833	6.088	-5.96308	1.30334e-06	0.000138951
ENSG00000166707	ZCCHC18	-0.7215	5.1475	5.869	-5.96216	1.30678e-06	0.000138951
ENSG00000163082	SGPP2	-0.659889	5.09111	5.751	-5.95861	1.32012e-06	0.000139544
ENSG00000163735	CXCL5	-0.776833	4.75417	5.531	-5.94196	1.38466e-06	0.00014551
ENSG00000170458	CD14	2.99028	9.50528	6.515	5.92799	1.44125e-06	0.000150155
ENSG00000155287	SLC25A28	-0.697	9.57	10.267	-5.92694	1.44557e-06	0.000150155
ENSG00000122873	CISD1	1.06539	9.26139	8.196	5.9242	1.45699e-06	0.000150472
ENSG00000182810	DDX28	-0.828167	7.41083	8.239	-5.91419	1.4994e-06	0.000153967
ENSG00000043143	JADE2	-0.781611	8.88139	9.663	-5.91215	1.50822e-06	0.000153993
ENSG00000160683	CXCR5	-0.934444	5.02056	5.955	-5.89959	1.56352e-06	0.000158737
ENSG00000166974	MAPRE2	-0.556389	8.40861	8.965	-5.89083	1.60334e-06	0.000161866
ENSG00000171051	FPR1	1.79161	7.44361	5.652	5.87104	1.69702e-06	0.000170365
ENSG00000051108	HERPUD1	-0.990667	8.80333	9.794	-5.85677	1.76798e-06	0.000176443
ENSG00000134594	RAB33A	-1.14411	5.67389	6.818	-5.85496	1.77719e-06	0.000176443
ENSG00000054793	ATP9A	-0.664111	4.60389	5.268	-5.83911	1.85991e-06	0.000182732
ENSG00000164331	ANKRA2	-0.604389	8.16861	8.773	-5.83568	1.87835e-06	0.000182732
ENSG00000109107	ALDOC	-0.784111	8.89389	9.678	-5.83492	1.88242e-06	0.000182732
ENSG00000139620	KANSL2	-0.677278	9.60472	10.282	-5.83433	1.8856e-06	0.000182732
ENSG00000081377	CDC14B	-0.7875	5.5925	6.38	-5.83327	1.89138e-06	0.000182732
ENSG00000118600	RXYLT1	0.710556	8.71056	8	5.82729	1.92411e-06	0.0001849
ENSG00000128050	PAICS	0.759722	7.80472	7.045	5.82158	1.95593e-06	0.000186958
ENSG00000163513	TGFBR2	-0.835222	7.96778	8.803	-5.80914	2.0271e-06	0.000192736
ENSG00000182173	TSEN54	-0.859333	7.34667	8.206	-5.80534	2.04939e-06	0.000193829
ENSG00000128294	TPST2	-1.12306	7.03194	8.155	-5.80033	2.0791e-06	0.000195609
ENSG00000082781	ITGB5	-0.981222	4.95278	5.934	-5.79453	2.11403e-06	0.0001976
ENSG00000171223	JUNB	-1.92983	8.92917	10.859	-5.79318	2.12224e-06	0.0001976
ENSG00000152465	NMT2	-1.50456	5.76444	7.269	-5.7778	2.21811e-06	0.000205461
ENSG00000167664	TMIGD2	0.879222	7.09222	6.213	5.77359	2.24513e-06	0.000206897
ENSG00000122862	SRGN	-1.2565	10.8225	12.079	-5.76926	2.27324e-06	0.000208419
ENSG00000105717	PBX4	-0.716667	7.18833	7.905	-5.76727	2.2863e-06	0.000208552
ENSG00000155465	SLC7A7	1.66539	7.71639	6.051	5.744	2.44448e-06	0.000221855
ENSG00000172466	ZNF24	-0.715889	6.27111	6.987	-5.73812	2.48614e-06	0.000224502
ENSG00000204516	MICB	-1.21694	7.31806	8.535	-5.7314	2.53465e-06	0.000227739
ENSG00000102362	SYTL4	-1.02556	4.63444	5.66	-5.72659	2.57001e-06	0.000229767
ENSG00000173597	SULT1B1	0.740722	6.11972	5.379	5.71909	2.62604e-06	0.000233614
ENSG00000164237	CMBL	1.2075	6.4925	5.285	5.71727	2.63982e-06	0.000233683
ENSG00000080822	CLDND1	-1.22917	9.13583	10.365	-5.70665	2.72171e-06	0.000239751
ENSG00000153234	NR4A2	-2.53372	7.03528	9.569	-5.69753	2.79403e-06	0.000244921
ENSG00000113141	IK	-0.527056	9.08194	9.609	-5.6949	2.81528e-06	0.000245585
ENSG00000140104	CLBA1	0.877611	5.67861	4.801	5.6786	2.95051e-06	0.00025605
ENSG00000067064	IDI1	-0.912111	7.14389	8.056	-5.67696	2.96439e-06	0.00025605
ENSG00000166831	RBPMS2	-1.37217	4.75583	6.128	-5.67537	2.97799e-06	0.00025605
ENSG00000171867	PRNP	-1.03217	9.20583	10.238	-5.67022	3.02248e-06	0.000257727
ENSG00000100450	GZMH	-3.0855	7.4175	10.503	-5.66906	3.03264e-06	0.000257727
ENSG00000136261	BZW2	0.816389	9.40139	8.585	5.66815	3.04052e-06	0.000257727
ENSG00000275066	SYNRG	-0.696667	5.68333	6.38	-5.66457	3.07208e-06	0.000259179
ENSG00000025156	HSF2	-0.851556	7.25944	8.111	-5.66081	3.10544e-06	0.00026077
ENSG00000135631	RAB11FIP5	-1.10294	6.16806	7.271	-5.65743	3.13579e-06	0.000262094
ENSG00000095932	SMIM24	-0.683111	5.10389	5.787	-5.65419	3.16522e-06	0.000263329
ENSG00000164047	CAMP	-2.73928	6.27972	9.019	-5.64177	3.28041e-06	0.000271655
ENSG00000173457	PPP1R14B	1.13867	9.45667	8.318	5.61543	3.53885e-06	0.000291711
ENSG00000110324	IL10RA	-1.69261	8.29639	9.989	-5.59731	3.72845e-06	0.000305937
ENSG00000139168	ZCRB1	0.647	6.625	5.978	5.5911	3.79573e-06	0.000309721
ENSG00000158985	CDC42SE2	-0.756	8.9	9.656	-5.58989	3.80904e-06	0.000309721
ENSG00000103184	SEC14L5	-1.42994	4.66306	6.093	-5.58507	3.86224e-06	0.000312293
ENSG00000183508	TENT5C	-2.16161	7.71639	9.878	-5.58389	3.87542e-06	0.000312293
ENSG00000137168	PPIL1	1.08572	6.85472	5.769	5.57683	3.95509e-06	0.00031729
ENSG00000132819	RBM38	-1.09622	8.44278	9.539	-5.57072	4.02533e-06	0.000321489
ENSG00000151576	QTRT2	0.517111	6.59111	6.074	5.56323	4.11308e-06	0.000327045
ENSG00000197077	KIAA1671	-1.01672	5.88028	6.897	-5.56048	4.14577e-06	0.000328191
ENSG00000184307	ZDHHC23	1.17772	6.45472	5.277	5.54603	4.32203e-06	0.000340644
ENSG00000100116	GCAT	1.43144	6.66444	5.233	5.54306	4.3592e-06	0.000341173
ENSG00000133321	PLAAT4	-0.808056	10.4519	11.26	-5.54246	4.36671e-06	0.000341173
ENSG00000142235	LMTK3	-0.948722	7.23528	8.184	-5.5403	4.39396e-06	0.000341816
ENSG00000263528	IKBKE	-0.760111	6.84889	7.609	-5.53668	4.44009e-06	0.000343916
ENSG00000148606	POLR3A	0.446389	7.13139	6.685	5.5327	4.49132e-06	0.000346129
ENSG00000108439	PNPO	0.826278	8.88028	8.054	5.53147	4.50719e-06	0.000346129
ENSG00000140836	ZFHX3	0.934333	6.18833	5.254	5.52658	4.57122e-06	0.000349553
ENSG00000172794	RAB37	-0.818222	5.73278	6.551	-5.52273	4.62228e-06	0.000351959
ENSG00000163931	TKT	0.659722	10.9947	10.335	5.51518	4.72395e-06	0.000358183
ENSG00000164674	SYTL3	-1.43089	6.68611	8.117	-5.51168	4.77175e-06	0.000360287
ENSG00000204161	TMEM273	-0.830444	5.56556	6.396	-5.50727	4.83277e-06	0.000363368
ENSG00000172725	CORO1B	1.46989	9.46389	7.994	5.50433	4.87391e-06	0.000364934
ENSG00000159496	RGL4	-1.20183	7.57917	8.781	-5.49407	5.02023e-06	0.00037433
ENSG00000101986	ABCD1	0.863056	6.18806	5.325	5.47063	5.37122e-06	0.000398847
ENSG00000112561	TFEB	0.838722	5.78472	4.946	5.46029	5.53366e-06	0.000409218
ENSG00000136875	PRPF4	0.567111	8.33611	7.769	5.45733	5.58114e-06	0.000411037
ENSG00000151491	EPS8	1.15728	5.94028	4.783	5.43971	5.87195e-06	0.00043069
ENSG00000162739	SLAMF6	-1.23933	7.59167	8.831	-5.43773	5.90561e-06	0.000431397
ENSG00000180354	MTURN	-1.25289	7.68611	8.939	-5.42619	6.10551e-06	0.000444195
ENSG00000163564	PYHIN1	-1.73944	7.18556	8.925	-5.41384	6.3268e-06	0.000458438
ENSG00000099785	MARCHF2	-0.531944	6.24806	6.78	-5.40744	6.44472e-06	0.000465107
ENSG00000107736	CDH23	-0.524056	5.54194	6.066	-5.38293	6.91682e-06	0.000497181
ENSG00000172508	CARNS1	1.15311	7.85611	6.703	5.3689	7.20239e-06	0.000515645
ENSG00000113140	SPARC	-0.906944	4.47806	5.385	-5.36447	7.2949e-06	0.000516653
ENSG00000141582	CBX4	-0.961056	8.43194	9.393	-5.36397	7.30549e-06	0.000516653
ENSG00000069956	MAPK6	-0.602111	7.10889	7.711	-5.36281	7.32997e-06	0.000516653
ENSG00000065485	PDIA5	1.17728	6.92028	5.743	5.36157	7.35634e-06	0.000516653
ENSG00000111801	BTN3A3	-0.832278	7.59972	8.432	-5.36138	7.36022e-06	0.000516653
ENSG00000087903	RFX2	0.64	5.59	4.95	5.35911	7.40869e-06	0.000517246
ENSG00000164530	PI16	-1.51217	6.31083	7.823	-5.35829	7.42624e-06	0.000517246
ENSG00000107447	DNTT	-0.659444	4.58556	5.245	-5.34765	7.65765e-06	0.000531305
ENSG00000047621	C12orf4	0.597722	6.06472	5.467	5.34589	7.69668e-06	0.000531959
ENSG00000131943	C19orf12	-0.548667	5.98333	6.532	-5.33696	7.89747e-06	0.000543745
ENSG00000153140	CETN3	0.540444	5.86444	5.324	5.32651	8.13906e-06	0.000556708
ENSG00000088826	SMOX	-0.808167	5.07583	5.884	-5.32614	8.1477e-06	0.000556708
ENSG00000134668	SPOCD1	-0.871556	4.60444	5.476	-5.32058	8.27951e-06	0.000563378
ENSG00000153071	DAB2	-1.16628	5.43472	6.601	-5.31939	8.30803e-06	0.000563378
ENSG00000196363	WDR5	0.657722	6.22972	5.572	5.30959	8.54616e-06	0.000577348
ENSG00000123395	ATG101	0.934056	7.73306	6.799	5.29886	8.81468e-06	0.000593258
ENSG00000182179	UBA7	-0.837111	8.90389	9.741	-5.29631	8.87985e-06	0.000593971
ENSG00000011105	TSPAN9	-1.43278	5.87222	7.305	-5.29586	8.89139e-06	0.000593971
ENSG00000180530	NRIP1	-1.54072	6.29028	7.831	-5.29364	8.94843e-06	0.000595568
ENSG00000126878	AIF1L	1.23717	6.01417	4.777	5.28951	9.0559e-06	0.000600496
ENSG00000118513	MYB	-1.71772	5.77528	7.493	-5.28326	9.22041e-06	0.000609157
ENSG00000203710	CR1	1.3385	6.3925	5.054	5.25849	9.90331e-06	0.000651877
ENSG00000140941	MAP1LC3B	-0.554056	8.66694	9.221	-5.25699	9.94643e-06	0.000652326
ENSG00000151490	PTPRO	1.30461	6.19861	4.894	5.25406	1.00307e-05	0.000655462
ENSG00000181036	FCRL6	-1.31156	4.91944	6.231	-5.2485	1.0193e-05	0.000663651
ENSG00000189241	TSPYL1	-0.675611	8.85139	9.527	-5.23553	1.05816e-05	0.000684218
ENSG00000092199	HNRNPC	-0.8605	8.7375	9.598	-5.23542	1.0585e-05	0.000684218
ENSG00000113448	PDE4D	-0.967944	5.36306	6.331	-5.23127	1.07125e-05	0.000689974
ENSG00000196705	ZNF431	-0.783222	6.26278	7.046	-5.21869	1.11083e-05	0.000712915
ENSG00000100246	DNAL4	0.979889	8.38389	7.404	5.20755	1.1471e-05	0.000733572
ENSG00000124469	CEACAM8	-2.059	5.4	7.459	-5.20517	1.15501e-05	0.000736011
ENSG00000102837	OLFM4	-1.11539	4.73861	5.854	-5.20391	1.15921e-05	0.00073608
ENSG00000126264	HCST	-1.00067	10.1433	11.144	-5.19522	1.18864e-05	0.000752106
ENSG00000155158	TTC39B	-1.05494	6.83806	7.893	-5.19157	1.2012e-05	0.000757386
ENSG00000174175	SELP	-1.10467	4.93333	6.038	-5.18495	1.22437e-05	0.00076887
ENSG00000164930	FZD6	1.05517	6.12917	5.074	5.18393	1.22797e-05	0.00076887
ENSG00000147813	NAPRT	1.46411	9.90111	8.437	5.17822	1.24837e-05	0.000778108
ENSG00000165312	OTUD1	-0.614111	6.49389	7.108	-5.17738	1.25138e-05	0.000778108
ENSG00000085733	CTTN	-0.754222	5.22778	5.982	-5.17611	1.25598e-05	0.000778272
ENSG00000169641	LUZP1	-0.726389	7.11361	7.84	-5.16204	1.30798e-05	0.000807708
ENSG00000141298	SSH2	-0.965056	8.05694	9.022	-5.15899	1.31953e-05	0.000812051
ENSG00000128590	DNAJB9	-1.07622	8.10278	9.179	-5.15736	1.32575e-05	0.000813095
ENSG00000144815	NXPE3	-0.840611	5.72139	6.562	-5.15096	1.35047e-05	0.000825442
ENSG00000095066	HOOK2	1.05983	7.21583	6.156	5.14824	1.36107e-05	0.0008291
ENSG00000204103	MAFB	1.83106	7.24306	5.412	5.14322	1.38095e-05	0.00083837
ENSG00000137947	GTF2B	-0.801889	7.84111	8.643	-5.14155	1.38759e-05	0.000839565
ENSG00000105374	NKG7	-2.33144	9.13556	11.467	-5.13876	1.3988e-05	0.000841331
ENSG00000163947	ARHGEF3	-0.807222	9.88278	10.69	-5.1385	1.39988e-05	0.000841331
ENSG00000125827	TMX4	-0.69	7.055	7.745	-5.13635	1.40855e-05	0.000843721
ENSG00000138378	STAT4	-1.19817	8.93583	10.134	-5.12806	1.44266e-05	0.000859953
ENSG00000156711	MAPK13	-0.953778	7.78722	8.741	-5.12744	1.44522e-05	0.000859953
ENSG00000174173	TRMT10C	-0.700833	6.94417	7.645	-5.11663	1.49099e-05	0.000883057
ENSG00000198176	TFDP1	0.755333	9.65833	8.903	5.11596	1.49388e-05	0.000883057
ENSG00000168286	THAP11	-0.728611	9.88139	10.61	-5.10888	1.52465e-05	0.000895527
ENSG00000089692	LAG3	-2.28961	6.08639	8.376	-5.10882	1.52494e-05	0.000895527
ENSG00000139890	REM2	-0.8875	6.7225	7.61	-5.10735	1.53143e-05	0.000896409
ENSG00000115520	COQ10B	-0.755333	9.12167	9.877	-5.10286	1.55139e-05	0.000905143
ENSG00000154451	GBP5	-1.85317	7.80583	9.659	-5.09243	1.59872e-05	0.00092974
ENSG00000186480	INSIG1	-0.769389	7.05361	7.823	-5.08718	1.62309e-05	0.000938828
ENSG00000198205	ZXDA	-0.5395	5.4225	5.962	-5.08682	1.62479e-05	0.000938828
ENSG00000183828	NUDT14	1.52161	8.76361	7.242	5.08247	1.64527e-05	0.000947612
ENSG00000133639	BTG1	-0.798333	12.7867	13.585	-5.08095	1.65253e-05	0.00094875
ENSG00000101444	AHCY	1.10911	9.75111	8.642	5.06772	1.71674e-05	0.000982477
ENSG00000038427	VCAN	2.28967	8.38167	6.092	5.0568	1.77163e-05	0.00101067
ENSG00000100592	DAAM1	1.27306	8.05806	6.785	5.05563	1.77762e-05	0.00101088
ENSG00000126945	HNRNPH2	-0.507889	6.58611	7.094	-5.05386	1.78671e-05	0.00101175
ENSG00000134827	TCN1	-1.72928	4.62972	6.359	-5.05314	1.79041e-05	0.00101175
ENSG00000147471	PLPBP	0.851556	9.36556	8.514	5.0517	1.79789e-05	0.00101239
ENSG00000120875	DUSP4	-0.561333	4.32167	4.883	-5.05075	1.8028e-05	0.00101239
ENSG00000179091	CYC1	0.721389	10.2814	9.56	5.04816	1.81631e-05	0.00101679
ENSG00000166189	HPS6	-1.09606	8.53194	9.628	-5.04642	1.82547e-05	0.00101875
ENSG00000158050	DUSP2	-2.06533	8.28167	10.347	-5.04273	1.84498e-05	0.00102645
ENSG00000278828	H3C10	-1.56122	5.57278	7.134	-5.03906	1.86456e-05	0.00103331
ENSG00000168785	TSPAN5	-1.21989	5.81611	7.036	-5.03724	1.87439e-05	0.00103331
ENSG00000085563	ABCB1	-1.09489	5.11111	6.206	-5.03721	1.87457e-05	0.00103331
ENSG00000125257	ABCC4	-0.552167	5.81583	6.368	-5.03273	1.89892e-05	0.00104353
ENSG00000165802	NSMF	-1.02717	8.19083	9.218	-5.03004	1.91367e-05	0.00104574
ENSG00000151623	NR3C2	-1.31789	6.94611	8.264	-5.02988	1.91457e-05	0.00104574
ENSG00000198455	ZXDB	-0.675222	5.50278	6.178	-5.02882	1.92041e-05	0.00104575
ENSG00000167130	DOLPP1	0.852833	7.29083	6.438	5.02083	1.96514e-05	0.00106687
ENSG00000099985	OSM	-1.55372	6.97528	8.529	-5.01607	1.99227e-05	0.00107834
ENSG00000256683	ZNF350	-0.777667	5.70833	6.486	-5.00387	2.06354e-05	0.00111357
ENSG00000125952	MAX	-0.598667	6.27833	6.877	-5.00113	2.07988e-05	0.00111903
ENSG00000170379	TCAF2	-0.447667	4.96833	5.416	-4.99251	2.13218e-05	0.00114374
ENSG00000215251	FASTKD5	-0.979722	8.10528	9.085	-4.99142	2.13888e-05	0.00114392
ENSG00000142634	EFHD2	-0.905944	10.4231	11.329	-4.98733	2.16428e-05	0.00115407
ENSG00000255150	EID3	-0.770722	6.31028	7.081	-4.98618	2.17146e-05	0.00115447
ENSG00000145779	TNFAIP8	-0.523222	7.01278	7.536	-4.98075	2.20568e-05	0.0011692
ENSG00000026103	FAS	-0.887056	5.77194	6.659	-4.97407	2.24853e-05	0.00118841
ENSG00000166793	YPEL4	-0.628278	4.36972	4.998	-4.9699	2.27567e-05	0.00119923
ENSG00000234545	FAM133B	0.675667	7.64667	6.971	4.96753	2.29126e-05	0.00120392
ENSG00000162542	TMCO4	-0.462556	5.45944	5.922	-4.96629	2.29948e-05	0.00120471
ENSG00000134072	CAMK1	0.874833	5.89583	5.021	4.96387	2.31555e-05	0.0012096
ENSG00000145675	PIK3R1	-0.592111	5.94889	6.541	-4.96081	2.33605e-05	0.00121678
ENSG00000126249	PDCD2L	0.854833	7.52583	6.671	4.95646	2.36548e-05	0.00122526
ENSG00000100385	IL2RB	-2.1005	8.3325	10.433	-4.95639	2.36596e-05	0.00122526
ENSG00000104442	ARMC1	0.7175	8.2825	7.565	4.95047	2.40661e-05	0.00124272
ENSG00000101190	TCFL5	0.651	7.5	6.849	4.94813	2.42287e-05	0.00124754
ENSG00000166352	C11orf74	-0.987389	4.87861	5.866	-4.94652	2.43413e-05	0.00124975
ENSG00000117481	NSUN4	0.566389	7.03639	6.47	4.94262	2.46166e-05	0.00126029
ENSG00000239713	APOBEC3G	-1.04022	7.63778	8.678	-4.93584	2.51013e-05	0.00128145
ENSG00000137504	CREBZF	-0.977444	7.24556	8.223	-4.93461	2.51903e-05	0.00128196
ENSG00000197766	CFD	1.97578	9.05778	7.082	4.93374	2.5254e-05	0.00128196
ENSG00000273045	C2orf15	0.668889	6.12389	5.455	4.93267	2.53315e-05	0.00128228
ENSG00000172172	MRPL13	0.930056	8.80806	7.878	4.93152	2.54157e-05	0.00128292
ENSG00000165355	FBXO33	-0.813389	9.61361	10.427	-4.92286	2.60573e-05	0.00131162
ENSG00000181523	SGSH	-1.04817	8.29083	9.339	-4.9184	2.63938e-05	0.00132485
ENSG00000176623	RMDN1	0.584278	7.41528	6.831	4.90737	2.72452e-05	0.00136205
ENSG00000185798	WDR53	-0.473667	6.14833	6.622	-4.90684	2.72864e-05	0.00136205
ENSG00000123329	ARHGAP9	-0.707944	9.73306	10.441	-4.90422	2.74934e-05	0.00136858
ENSG00000117519	CNN3	-0.996222	4.96778	5.964	-4.89986	2.78404e-05	0.00138202
ENSG00000198945	L3MBTL3	-0.384389	5.64861	6.033	-4.89826	2.79686e-05	0.00138456
ENSG00000100532	CGRRF1	-0.702667	7.67333	8.376	-4.89629	2.81275e-05	0.00138815
ENSG00000170525	PFKFB3	-0.894278	7.40472	8.299	-4.89545	2.81957e-05	0.00138815
ENSG00000100441	KHNYN	-0.864667	7.45833	8.323	-4.89293	2.84005e-05	0.00139442
ENSG00000164430	CGAS	-0.751667	5.19833	5.95	-4.88611	2.89639e-05	0.00141821
ENSG00000168564	CDKN2AIP	-0.759333	7.69167	8.451	-4.88448	2.91e-05	0.001421
ENSG00000139718	SETD1B	-0.606056	6.57694	7.183	-4.8814	2.93585e-05	0.00142731
ENSG00000003147	ICA1	-0.607	6.44	7.047	-4.88105	2.93881e-05	0.00142731
ENSG00000143502	SUSD4	1.11389	6.79389	5.68	4.87578	2.98375e-05	0.00144512
ENSG00000140931	CMTM3	-0.414167	7.06583	7.48	-4.87487	2.99157e-05	0.00144512
ENSG00000051382	PIK3CB	-0.738222	5.35278	6.091	-4.87185	3.01765e-05	0.0014522
ENSG00000166848	TERF2IP	-0.628889	9.61111	10.24	-4.8713	3.02239e-05	0.0014522
ENSG00000174059	CD34	-0.4395	4.5525	4.992	-4.87032	3.03096e-05	0.00145244
ENSG00000167100	SAMD14	-1.07439	4.84861	5.923	-4.86815	3.04995e-05	0.00145765
ENSG00000185862	EVI2B	-0.712222	7.55278	8.265	-4.86185	3.10566e-05	0.00148034
ENSG00000162367	TAL1	-0.608889	4.58611	5.195	-4.86078	3.11528e-05	0.00148099
ENSG00000162735	PEX19	-0.487278	7.68972	8.177	-4.85812	3.13919e-05	0.00148842
ENSG00000153814	JAZF1	-0.966611	6.60139	7.568	-4.85267	3.18874e-05	0.00150794
ENSG00000105447	GRWD1	0.711889	7.43889	6.727	4.85175	3.19723e-05	0.00150798
ENSG00000145476	CYP4V2	0.681611	8.70361	8.022	4.84878	3.22467e-05	0.00151694
ENSG00000164821	DEFA4	-2.258	5.345	7.603	-4.84667	3.24428e-05	0.00152219
ENSG00000176731	RBIS	0.638833	9.98083	9.342	4.84423	3.2671e-05	0.0015289
ENSG00000113263	ITK	-0.801278	10.8297	11.631	-4.84037	3.30354e-05	0.00153988
ENSG00000101442	ACTR5	-0.464222	7.12778	7.592	-4.83994	3.30769e-05	0.00153988
ENSG00000141505	ASGR1	1.68139	7.28139	5.6	4.8374	3.33193e-05	0.00154715
ENSG00000142089	IFITM3	1.85806	8.88306	7.025	4.83414	3.36322e-05	0.00155766
ENSG00000121390	PSPC1	-0.472889	7.21111	7.684	-4.82961	3.4073e-05	0.00157402
ENSG00000187800	PEAR1	-0.851556	4.45944	5.311	-4.82276	3.47514e-05	0.00159757
ENSG00000158623	COPG2	0.6705	6.0125	5.342	4.82266	3.47607e-05	0.00159757
ENSG00000167642	SPINT2	0.925444	10.1894	9.264	4.81748	3.52821e-05	0.00161739
ENSG00000169435	RASSF6	1.00761	6.30361	5.296	4.81042	3.60051e-05	0.00164031
ENSG00000163541	SUCLG1	0.499778	9.45278	8.953	4.80954	3.60963e-05	0.00164031
ENSG00000150753	CCT5	0.695556	6.77556	6.08	4.80947	3.61033e-05	0.00164031
ENSG00000111796	KLRB1	-3.28022	8.47778	11.758	-4.80905	3.61471e-05	0.00164031
ENSG00000136280	CCM2	-0.507444	7.19056	7.698	-4.80701	3.63604e-05	0.00164254
ENSG00000170962	PDGFD	-0.498611	5.13139	5.63	-4.80603	3.64629e-05	0.00164254
ENSG00000177105	RHOG	-0.632111	10.3389	10.971	-4.80595	3.64704e-05	0.00164254
ENSG00000139436	GIT2	-0.664778	7.00722	7.672	-4.7954	3.75935e-05	0.00168889
ENSG00000101773	RBBP8	0.450833	5.59083	5.14	4.7921	3.7951e-05	0.0017007
ENSG00000137547	MRPL15	0.868667	8.16667	7.298	4.78913	3.82769e-05	0.00171103
ENSG00000196421	C20orf204	0.7825	5.3125	4.53	4.78266	3.89945e-05	0.00173542
ENSG00000139112	GABARAPL1	-1.38383	7.22917	8.613	-4.78247	3.90156e-05	0.00173542
ENSG00000134545	KLRC1	-0.782667	4.78333	5.566	-4.77884	3.94243e-05	0.00174927
ENSG00000171861	MRM3	-0.708556	8.27944	8.988	-4.7711	4.03109e-05	0.00178421
ENSG00000173114	LRRN3	1.88089	9.88889	8.008	4.76006	4.1609e-05	0.00183629
ENSG00000162444	RBP7	0.8915	5.8075	4.916	4.75936	4.1692e-05	0.00183629
ENSG00000127452	FBXL12	-0.515389	7.22361	7.739	-4.75125	4.26744e-05	0.00187496
ENSG00000180884	ZNF792	-0.916056	7.10694	8.023	-4.74952	4.28872e-05	0.00187877
ENSG00000175707	KDF1	0.879833	6.09083	5.211	4.74797	4.3078e-05	0.00187877
ENSG00000182687	GALR2	-1.08033	4.49667	5.577	-4.74748	4.31391e-05	0.00187877
ENSG00000168061	SAC3D1	1.11056	7.82056	6.71	4.74715	4.31794e-05	0.00187877
ENSG00000163378	EOGT	-0.586944	5.26306	5.85	-4.74438	4.35244e-05	0.00188539
ENSG00000239305	RNF103	-0.795556	7.72444	8.52	-4.74424	4.35413e-05	0.00188539
ENSG00000141452	RMC1	-0.421389	8.64861	9.07	-4.74161	4.38716e-05	0.00189512
ENSG00000132535	DLG4	1.00011	6.65611	5.656	4.73322	4.49411e-05	0.00193667
ENSG00000133794	ARNTL	-0.688944	5.97306	6.662	-4.72302	4.62754e-05	0.0019894
ENSG00000123080	CDKN2C	-0.425111	4.81389	5.239	-4.72088	4.65608e-05	0.00199689
ENSG00000178035	IMPDH2	0.672056	11.0081	10.336	4.71969	4.6719e-05	0.0019989
ENSG00000198189	HSD17B11	-0.852222	7.70778	8.56	-4.71837	4.68972e-05	0.00200176
ENSG00000075213	SEMA3A	1.3465	6.1275	4.781	4.71649	4.715e-05	0.00200779
ENSG00000148175	STOM	-0.970556	8.03944	9.01	-4.71048	4.79702e-05	0.00203788
ENSG00000052749	RRP12	0.775278	7.09528	6.32	4.69894	4.95846e-05	0.0021015
ENSG00000183134	PTGDR2	-0.703556	3.97444	4.678	-4.69148	5.06569e-05	0.00213728
ENSG00000178860	MSC	-0.810278	4.58472	5.395	-4.69141	5.06668e-05	0.00213728
ENSG00000172197	MBOAT1	-0.468667	5.54333	6.012	-4.68886	5.10379e-05	0.0021479
ENSG00000065534	MYLK	-0.641111	4.72889	5.37	-4.68054	5.22703e-05	0.00219462
ENSG00000134851	TMEM165	0.571611	6.53861	5.967	4.67767	5.27016e-05	0.00220443
ENSG00000105993	DNAJB6	-0.644722	7.68528	8.33	-4.67736	5.27493e-05	0.00220443
ENSG00000012223	LTF	-0.996333	5.40667	6.403	-4.67446	5.31886e-05	0.00221763
ENSG00000162676	GFI1	-1.00061	6.67639	7.677	-4.67308	5.33994e-05	0.00222127
ENSG00000175104	TRAF6	-0.410667	5.63333	6.044	-4.67162	5.36236e-05	0.00222544
ENSG00000100221	JOSD1	-0.81	9.1	9.91	-4.66846	5.41119e-05	0.00224053
ENSG00000181191	PJA1	-0.499722	5.60528	6.105	-4.66722	5.4304e-05	0.00224332
ENSG00000107263	RAPGEF1	-0.722833	9.85417	10.577	-4.66494	5.46592e-05	0.00225281
ENSG00000176049	JAKMIP2	-0.835889	4.70111	5.537	-4.65882	5.56263e-05	0.00228742
ENSG00000185989	RASA3	-0.754556	7.73944	8.494	-4.65702	5.59137e-05	0.00229006
ENSG00000163738	MTHFD2L	0.611	6.475	5.864	4.65572	5.61228e-05	0.00229006
ENSG00000135929	CYP27A1	1.22711	6.64611	5.419	4.65554	5.61513e-05	0.00229006
ENSG00000076321	KLHL20	-0.545722	6.38528	6.931	-4.65518	5.62097e-05	0.00229006
ENSG00000153485	TMEM251	0.685167	7.91917	7.234	4.65445	5.63275e-05	0.00229006
ENSG00000010404	IDS	-0.872333	6.29167	7.164	-4.65213	5.67022e-05	0.00229642
ENSG00000102743	SLC25A15	0.558	6.605	6.047	4.6516	5.67883e-05	0.00229642
ENSG00000068028	RASSF1	-0.528722	6.66528	7.194	-4.65053	5.69635e-05	0.00229642
ENSG00000132002	DNAJB1	-1.25217	9.82083	11.073	-4.65033	5.69952e-05	0.00229642
ENSG00000197375	SLC22A5	0.518833	5.88083	5.362	4.64952	5.71286e-05	0.00229665
ENSG00000123444	KBTBD4	-0.481167	5.82583	6.307	-4.64825	5.7337e-05	0.00229988
ENSG00000104325	DECR1	0.584333	10.4283	9.844	4.63799	5.90452e-05	0.00236312
ENSG00000132698	RAB25	2.67461	8.01361	5.339	4.63328	5.98475e-05	0.00238991
ENSG00000167778	SPRYD3	-0.893167	7.46083	8.354	-4.62949	6.05e-05	0.0024053
ENSG00000181847	TIGIT	-0.867556	5.42444	6.292	-4.62949	6.05005e-05	0.0024053
ENSG00000198265	HELZ	0.578778	8.36778	7.789	4.62602	6.11051e-05	0.00242397
ENSG00000073792	IGF2BP2	-0.802611	5.84639	6.649	-4.61388	6.32643e-05	0.00250293
ENSG00000168661	ZNF30	0.586944	6.96694	6.38	4.61328	6.33743e-05	0.00250293
ENSG00000198841	KTI12	-0.636944	7.99306	8.63	-4.6071	6.45041e-05	0.00254197
ENSG00000170989	S1PR1	-1.025	6.875	7.9	-4.59507	6.67628e-05	0.00262522
ENSG00000117408	IPO13	0.578222	6.51222	5.934	4.59418	6.69319e-05	0.00262613
ENSG00000183735	TBK1	-1.08372	6.65028	7.734	-4.59303	6.71541e-05	0.0026291
ENSG00000118257	NRP2	1.63306	6.19306	4.56	4.58748	6.82285e-05	0.00266536
ENSG00000008324	SS18L2	-0.609111	10.5089	11.118	-4.58474	6.87634e-05	0.00268043
ENSG00000103740	ACSBG1	-0.543389	5.00361	5.547	-4.58178	6.93489e-05	0.0026974
ENSG00000135842	NIBAN1	-1.17856	7.11444	8.293	-4.58033	6.96358e-05	0.00270271
ENSG00000118503	TNFAIP3	-1.89733	10.0367	11.934	-4.57855	6.99923e-05	0.00271049
ENSG00000137992	DBT	0.4575	6.8425	6.385	4.57782	7.0138e-05	0.00271049
ENSG00000153563	CD8A	-3.337	7.515	10.852	-4.57622	7.04596e-05	0.00271198
ENSG00000184602	SNN	-0.952667	6.93333	7.886	-4.57613	7.04782e-05	0.00271198
ENSG00000104738	MCM4	0.954056	7.06306	6.109	4.575	7.07051e-05	0.00271332
ENSG00000066654	THUMPD1	-0.518556	7.79944	8.318	-4.57385	7.09382e-05	0.00271332
ENSG00000162645	GBP2	-0.708611	7.44639	8.155	-4.57372	7.09661e-05	0.00271332
ENSG00000115461	IGFBP5	2.41289	6.94389	4.531	4.56447	7.28666e-05	0.00278007
ENSG00000185222	TCEAL9	0.855833	6.77083	5.915	4.5637	7.30275e-05	0.0027803
ENSG00000135318	NT5E	1.74572	7.79972	6.054	4.55448	7.49763e-05	0.00284847
ENSG00000178971	CTC1	-0.668167	7.17583	7.844	-4.54829	7.6314e-05	0.00289317
ENSG00000113621	TXNDC15	0.641889	5.96389	5.322	4.54451	7.71427e-05	0.00291843
ENSG00000120860	WASHC3	0.874111	8.68611	7.812	4.54232	7.76271e-05	0.00292673
ENSG00000141682	PMAIP1	-1.42722	6.95778	8.385	-4.54204	7.76877e-05	0.00292673
ENSG00000197959	DNM3	-0.724722	5.00028	5.725	-4.54054	7.80211e-05	0.00293314
ENSG00000116017	ARID3A	0.714667	7.39667	6.682	4.53821	7.85437e-05	0.00294512
ENSG00000035403	VCL	-0.808667	6.89833	7.707	-4.53765	7.86676e-05	0.00294512
ENSG00000160469	BRSK1	0.965778	7.16278	6.197	4.53399	7.94961e-05	0.00296995
ENSG00000108557	RAI1	0.764889	7.51389	6.749	4.53304	7.97102e-05	0.00297177
ENSG00000205456	TP53TG3D	-0.689167	4.96083	5.65	-4.5323	7.98801e-05	0.00297194
ENSG00000171914	TLN2	0.591056	4.86306	4.272	4.53121	8.01283e-05	0.00297501
ENSG00000154269	ENPP3	-0.537944	4.26306	4.801	-4.52913	8.06053e-05	0.00298655
ENSG00000125821	DTD1	-0.750778	7.23722	7.988	-4.52729	8.10314e-05	0.00299616
ENSG00000141506	PIK3R5	-0.467889	5.94611	6.414	-4.52171	8.23316e-05	0.00303798
ENSG00000117091	CD48	-0.757722	11.2003	11.958	-4.52005	8.2723e-05	0.00304224
ENSG00000164823	OSGIN2	0.991556	7.29056	6.299	4.51978	8.27856e-05	0.00304224
ENSG00000180353	HCLS1	-0.619722	11.3453	11.965	-4.51265	8.44873e-05	0.00309844
ENSG00000130164	LDLR	1.16872	9.34472	8.176	4.51017	8.50883e-05	0.00311413
ENSG00000177272	KCNA3	-0.856722	5.38028	6.237	-4.50882	8.54169e-05	0.0031198
ENSG00000197860	SGTB	-0.632667	5.10833	5.741	-4.50768	8.5694e-05	0.00312357
ENSG00000179348	GATA2	-0.633333	4.35667	4.99	-4.50323	8.67908e-05	0.00315715
ENSG00000181585	TMIE	0.812889	6.16389	5.351	4.50053	8.74615e-05	0.00317512
ENSG00000198832	SELENOM	-1.26444	6.83056	8.095	-4.49816	8.80541e-05	0.00318929
ENSG00000104814	MAP4K1	-0.475889	9.37111	9.847	-4.49755	8.8207e-05	0.00318929
ENSG00000136003	ISCU	-0.587167	9.55583	10.143	-4.49191	8.96369e-05	0.00323449
ENSG00000132388	UBE2G1	-0.556167	7.90083	8.457	-4.4893	9.03073e-05	0.00325215
ENSG00000147677	EIF3H	0.5385	11.9875	11.449	4.48585	9.12008e-05	0.00327776
ENSG00000096996	IL12RB1	-0.579	6.005	6.584	-4.48439	9.1579e-05	0.00328478
ENSG00000146085	MMUT	0.5695	7.7325	7.163	4.46853	9.58155e-05	0.00342989
ENSG00000144935	TRPC1	-0.778278	4.91472	5.693	-4.46153	9.77451e-05	0.00349201
ENSG00000104312	RIPK2	1.38256	9.94056	8.558	4.45141	0.000100605	0.00358695
ENSG00000160051	IQCC	0.567944	6.55694	5.989	4.45054	0.000100855	0.00358695
ENSG00000146281	PM20D2	0.618056	6.46806	5.85	4.45003	0.000101001	0.00358695
ENSG00000167394	ZNF668	-0.543944	7.07306	7.617	-4.44723	0.000101809	0.00360849
ENSG00000198856	OSTC	0.665222	9.94722	9.282	4.44365	0.000102853	0.00363831
ENSG00000181264	TLCD5	0.999889	5.62389	4.624	4.44051	0.000103775	0.00366373
ENSG00000167618	LAIR2	-1.162	5.64	6.802	-4.43981	0.000103984	0.00366391
ENSG00000171840	NINJ2	-1.42122	6.70278	8.124	-4.43867	0.000104321	0.00366859
ENSG00000188042	ARL4C	-0.851278	8.09972	8.951	-4.43773	0.000104599	0.00367119
ENSG00000204475	NCR3	-1.39517	5.82083	7.216	-4.43012	0.000106892	0.00374433
ENSG00000162337	LRP5	0.791278	5.36028	4.569	4.42715	0.000107797	0.0037687
ENSG00000136490	LIMD2	-0.502389	5.78361	6.286	-4.42624	0.000108077	0.00377115
ENSG00000169189	NSMCE1	1.01767	10.3917	9.374	4.4196	0.000110137	0.0038356
ENSG00000089327	FXYD5	-0.473167	9.48083	9.954	-4.41807	0.000110618	0.0038449
ENSG00000102878	HSF4	1.01606	6.20806	5.192	4.41611	0.000111236	0.00385288
ENSG00000123908	AGO2	0.942444	9.21444	8.272	4.41576	0.00011135	0.00385288
ENSG00000134215	VAV3	-0.617444	5.38056	5.998	-4.41531	0.000111491	0.00385288
ENSG00000116667	C1orf21	-0.909389	4.74361	5.653	-4.41019	0.000113127	0.00390191
ENSG00000141384	TAF4B	0.6385	5.8625	5.224	4.40489	0.000114845	0.00395359
ENSG00000166501	PRKCB	-0.775556	7.97444	8.75	-4.39988	0.000116494	0.00400183
ENSG00000134996	OSTF1	-0.704833	9.18917	9.894	-4.39928	0.000116692	0.00400183
ENSG00000013441	CLK1	-0.669111	8.30889	8.978	-4.39855	0.000116933	0.00400245
ENSG00000152782	PANK1	0.526278	5.28028	4.754	4.3977	0.000117215	0.00400448
ENSG00000164116	GUCY1A1	-0.626722	4.71528	5.342	-4.39532	0.000118012	0.00402406
ENSG00000156475	PPP2R2B	-0.415444	5.61556	6.031	-4.39113	0.000119426	0.00406455
ENSG00000128266	GNAZ	-0.418722	5.04028	5.459	-4.3878	0.000120562	0.00408591
ENSG00000177432	NAP1L5	-0.836056	6.77694	7.613	-4.38776	0.000120574	0.00408591
ENSG00000094841	UPRT	-0.478667	7.40833	7.887	-4.38729	0.000120736	0.00408591
ENSG00000177119	ANO6	-0.720667	7.12833	7.849	-4.38575	0.000121266	0.00409616
ENSG00000181218	H2AW	0.938556	8.90556	7.967	4.37566	0.000124791	0.00420731
ENSG00000095015	MAP3K1	0.709889	11.1939	10.484	4.37098	0.000126462	0.00425566
ENSG00000128739	SNRPN	-0.464	7.94	8.404	-4.37026	0.000126721	0.00425642
ENSG00000143226	FCGR2A	0.670167	5.67417	5.004	4.36889	0.000127216	0.00426507
ENSG00000204520	MICA	-0.814444	6.65556	7.47	-4.36795	0.000127554	0.00426841
ENSG00000198081	ZBTB14	-0.605778	8.06722	8.673	-4.36459	0.000128777	0.00430135
ENSG00000151353	TMEM18	0.435278	6.48028	6.045	4.36326	0.000129266	0.00430968
ENSG00000166133	RPUSD2	-0.565944	8.18806	8.754	-4.36249	0.000129547	0.00431103
ENSG00000085644	ZNF213	0.5305	6.1475	5.617	4.36141	0.000129946	0.00431632
ENSG00000090013	BLVRB	0.821333	6.74833	5.927	4.35839	0.000131064	0.0043356
ENSG00000278845	MRPL45	0.584056	9.22306	8.639	4.35823	0.000131125	0.0043356
ENSG00000069974	RAB27A	-0.512667	5.64833	6.161	-4.35733	0.000131459	0.0043356
ENSG00000178562	CD28	-0.826	5.885	6.711	-4.35668	0.000131701	0.0043356
ENSG00000197057	DTHD1	-0.678556	4.93444	5.613	-4.3566	0.000131733	0.0043356
ENSG00000089486	CDIP1	0.713056	6.14806	5.435	4.35499	0.000132336	0.0043475
ENSG00000165782	PIP4P1	-0.666889	7.76111	8.428	-4.35363	0.000132847	0.00435631
ENSG00000115935	WIPF1	-0.3805	8.2025	8.583	-4.35073	0.000133945	0.00438433
ENSG00000178718	RPP25	0.591889	5.51389	4.922	4.34641	0.000135597	0.00442184
ENSG00000100448	CTSG	-1.97061	5.36139	7.332	-4.34612	0.000135709	0.00442184
ENSG00000127418	FGFRL1	-0.431056	5.57194	6.003	-4.34581	0.00013583	0.00442184
ENSG00000156697	UTP14A	0.470111	7.71111	7.241	4.34449	0.000136338	0.00443037
ENSG00000151553	FAM160B1	-0.473833	6.32917	6.803	-4.34212	0.000137258	0.0044522
ENSG00000060558	GNA15	-0.986944	6.50806	7.495	-4.34112	0.000137648	0.00445683
ENSG00000077235	GTF3C1	-0.548667	7.08833	7.637	-4.33963	0.000138233	0.00446771
ENSG00000170871	KIAA0232	0.5555	5.9175	5.362	4.33443	0.000140285	0.0045259
ENSG00000163629	PTPN13	-0.479778	4.71222	5.192	-4.33191	0.000141292	0.00455022
ENSG00000115523	GNLY	-2.3235	7.8825	10.206	-4.3307	0.000141775	0.00455757
ENSG00000198586	TLK1	-1.06944	6.86556	7.935	-4.3297	0.000142181	0.00455757
ENSG00000197279	ZNF165	0.580611	6.32361	5.743	4.32945	0.000142281	0.00455757
ENSG00000122033	MTIF3	0.478111	8.49111	8.013	4.32797	0.000142879	0.00456856
ENSG00000165572	KBTBD6	0.561389	5.41639	4.855	4.32289	0.000144949	0.00462654
ENSG00000116824	CD2	-0.700278	10.3147	11.015	-4.32124	0.000145633	0.00464011
ENSG00000181704	YIPF6	0.469833	7.19583	6.726	4.32031	0.000146016	0.00464298
ENSG00000157796	WDR19	0.6525	7.9475	7.295	4.31935	0.000146414	0.00464298
ENSG00000160050	CCDC28B	0.649944	6.88194	6.232	4.31914	0.000146498	0.00464298
ENSG00000169018	FEM1B	-0.774278	6.48972	7.264	-4.31252	0.000149276	0.00472268
ENSG00000105829	BET1	0.693778	6.06778	5.374	4.30556	0.00015225	0.0048083
ENSG00000148985	PGAP2	0.502167	9.01917	8.517	4.30465	0.000152639	0.00481216
ENSG00000101216	GMEB2	-0.458	8.68	9.138	-4.30361	0.00015309	0.00481792
ENSG00000124731	TREM1	1.04811	5.51111	4.463	4.30165	0.000153945	0.00483634
ENSG00000104998	IL27RA	0.923222	9.40222	8.479	4.30021	0.000154574	0.00484763
ENSG00000211584	SLC48A1	0.367722	6.42972	6.062	4.29764	0.000155699	0.00487442
ENSG00000165240	ATP7A	0.573889	5.27389	4.7	4.29276	0.000157867	0.00493175
ENSG00000196576	PLXNB2	0.634222	6.10222	5.468	4.29175	0.000158321	0.00493175
ENSG00000176390	CRLF3	-0.774889	8.27111	9.046	-4.29167	0.000158354	0.00493175
ENSG00000127947	PTPN12	-0.724222	7.04278	7.767	-4.29037	0.000158938	0.00494139
ENSG00000065978	YBX1	0.409056	12.2281	11.819	4.28962	0.000159279	0.00494343
ENSG00000166086	JAM3	-0.849278	5.48972	6.339	-4.28622	0.000160817	0.00498254
ENSG00000155893	PXYLP1	-0.709444	5.93556	6.645	-4.27836	0.000164436	0.00508584
ENSG00000197442	MAP3K5	-1.00428	6.76972	7.774	-4.27776	0.000164717	0.00508584
ENSG00000115540	MOB4	-0.4075	6.7675	7.175	-4.26828	0.00016919	0.00521394
ENSG00000164902	PHAX	-0.410556	7.58444	7.995	-4.26775	0.000169446	0.00521394
ENSG00000157379	DHRS1	-0.622	8.14	8.762	-4.26595	0.000170308	0.00523152
ENSG00000101470	TNNC2	-1.10383	4.41917	5.523	-4.26511	0.000170717	0.00523512
ENSG00000125505	MBOAT7	0.613667	7.62167	7.008	4.26353	0.000171479	0.00524955
ENSG00000157349	DDX19B	-0.479278	8.82972	9.309	-4.26253	0.000171964	0.00525542
ENSG00000134070	IRAK2	-0.652222	5.94278	6.595	-4.25812	0.000174123	0.00530584
ENSG00000121022	COPS5	0.613889	9.95889	9.345	4.25743	0.000174464	0.00530584
ENSG00000176293	ZNF135	-0.588833	4.47417	5.063	-4.25736	0.000174499	0.00530584
ENSG00000196793	ZNF239	0.4725	6.0025	5.53	4.25611	0.000175118	0.00531566
ENSG00000143549	TPM3	-0.581944	8.44306	9.025	-4.25132	0.000177503	0.00537898
ENSG00000129450	SIGLEC9	0.549444	5.43944	4.89	4.2464	0.00017999	0.00543773
ENSG00000104643	MTMR9	-0.494389	7.51861	8.013	-4.24628	0.000180047	0.00543773
ENSG00000181045	SLC26A11	-0.672278	5.86972	6.542	-4.24393	0.000181247	0.00546479
ENSG00000257093	DENND11	-0.535333	6.98167	7.517	-4.24088	0.000182817	0.00550287
ENSG00000183283	DAZAP2	-0.481444	12.4206	12.902	-4.23917	0.000183706	0.00551636
ENSG00000126883	NUP214	0.549833	8.33583	7.786	4.23883	0.000183879	0.00551636
ENSG00000112799	LY86	1.11956	7.68056	6.561	4.23552	0.000185607	0.00555892
ENSG00000134697	GNL2	0.457111	9.58111	9.124	4.23445	0.000186167	0.00556642
ENSG00000165030	NFIL3	-0.919611	6.78139	7.701	-4.23298	0.000186945	0.00558039
ENSG00000187091	PLCD1	-0.674333	6.76667	7.441	-4.23222	0.000187345	0.00558305
ENSG00000183010	PYCR1	0.343278	5.26528	4.922	4.23133	0.000187818	0.0055879
ENSG00000166503	HDGFL3	1.76294	7.54194	5.779	4.228	0.000189588	0.00563125
ENSG00000166145	SPINT1	0.653889	5.41389	4.76	4.22712	0.000190064	0.00563606
ENSG00000164040	PGRMC2	-0.686556	8.84444	9.531	-4.22355	0.000191985	0.00568365
ENSG00000172243	CLEC7A	0.549056	4.86306	4.314	4.21952	0.000194183	0.00573881
ENSG00000151304	SRFBP1	0.5275	6.5875	6.06	4.21897	0.000194487	0.00573881
ENSG00000006451	RALA	0.859556	9.54556	8.686	4.21808	0.000194973	0.0057437
ENSG00000101109	STK4	-0.5845	11.3325	11.917	-4.2149	0.000196734	0.00577462
ENSG00000196329	GIMAP5	-0.522556	4.97944	5.502	-4.21484	0.000196764	0.00577462
ENSG00000138768	USO1	0.601278	9.03028	8.429	4.21444	0.000196986	0.00577462
ENSG00000169136	ATF5	0.597833	7.75583	7.158	4.21302	0.000197781	0.00578847
ENSG00000185697	MYBL1	-1.27039	6.57861	7.849	-4.2122	0.000198236	0.00579237
ENSG00000085514	PILRA	0.642056	6.21306	5.571	4.20795	0.000200628	0.00585273
ENSG00000138442	WDR12	0.603167	7.04417	6.441	4.2049	0.00020236	0.00589368
ENSG00000198298	ZNF485	0.403278	5.72028	5.317	4.20356	0.000203129	0.00590653
ENSG00000106608	URGCP	0.635167	7.70917	7.074	4.20146	0.000204334	0.00593194
ENSG00000171612	SLC25A33	0.698833	6.33583	5.637	4.20063	0.000204814	0.0059363
ENSG00000181929	PRKAG1	0.474667	6.97667	6.502	4.1967	0.000207095	0.00598585
ENSG00000114739	ACVR2B	0.474667	4.87667	4.402	4.19654	0.00020719	0.00598585
ENSG00000084774	CAD	0.502167	7.52417	7.022	4.19498	0.0002081	0.0060025
ENSG00000213563	C8orf82	0.643111	6.68111	6.038	4.19415	0.000208589	0.00600697
ENSG00000090006	LTBP4	0.655444	7.32444	6.669	4.19074	0.000210603	0.00605018
ENSG00000077585	GPR137B	-0.505	6.145	6.65	-4.18991	0.000211097	0.00605018
ENSG00000196449	YRDC	-0.431833	10.1042	10.536	-4.18991	0.0002111	0.00605018
ENSG00000114948	ADAM23	1.70022	6.56222	4.862	4.18851	0.000211933	0.00606437
ENSG00000159348	CYB5R1	-0.427611	7.83639	8.264	-4.18766	0.000212443	0.00606932
ENSG00000135070	ISCA1	-0.516722	6.81528	7.332	-4.18679	0.00021296	0.00607443
ENSG00000132541	RIDA	0.750944	6.40194	5.651	4.18607	0.000213393	0.00607712
ENSG00000174080	CTSF	0.646167	7.50417	6.858	4.18473	0.000214203	0.00608719
ENSG00000164484	TMEM200A	1.81933	7.49333	5.674	4.18436	0.000214424	0.00608719
ENSG00000185527	PDE6G	0.843944	6.13694	5.293	4.18234	0.000215651	0.00611238
ENSG00000178966	RMI1	0.385556	5.78056	5.395	4.18175	0.000216011	0.00611293
ENSG00000160908	ZNF394	-0.620611	9.29139	9.912	-4.17746	0.000218632	0.00617739
ENSG00000165730	STOX1	0.575722	5.43472	4.859	4.17079	0.000222779	0.00628106
ENSG00000166289	PLEKHF1	-1.30811	7.43389	8.742	-4.17017	0.000223172	0.00628106
ENSG00000112078	KCTD20	-0.498556	7.65944	8.158	-4.16989	0.00022335	0.00628106
ENSG00000132589	FLOT2	-0.481611	10.9914	11.473	-4.16884	0.000224006	0.00628967
ENSG00000101812	H2BW2	0.4475	5.0325	4.585	4.16788	0.000224615	0.00629476
ENSG00000163788	SNRK	-0.639333	9.88667	10.526	-4.16745	0.000224888	0.00629476
ENSG00000144161	ZC3H8	0.410278	7.30528	6.895	4.16625	0.000225646	0.00630615
ENSG00000242612	DECR2	0.750889	7.27389	6.523	4.16217	0.000228257	0.00636829
ENSG00000149792	MRPL49	-0.539778	6.89722	7.437	-4.16167	0.000228578	0.00636829
ENSG00000123975	CKS2	1.23394	7.97694	6.743	4.1607	0.000229201	0.00637575
ENSG00000182022	CHST15	1.27917	6.34917	5.07	4.1567	0.000231795	0.00643796
ENSG00000177575	CD163	0.950778	6.33278	5.382	4.15425	0.000233401	0.00647084
ENSG00000180573	H2AC6	-1.35356	7.38944	8.743	-4.15379	0.000233699	0.00647084
ENSG00000164574	GALNT10	-0.360222	5.34778	5.708	-4.15082	0.000235662	0.00651516
ENSG00000170846	AC093323.1	-0.590333	7.97667	8.567	-4.14907	0.000236825	0.00653724
ENSG00000170275	CRTAP	-0.722889	6.56111	7.284	-4.14763	0.000237784	0.00655365
ENSG00000091490	SEL1L3	-0.830389	8.52861	9.359	-4.14431	0.000240019	0.00660314
ENSG00000178921	PFAS	0.554611	7.49861	6.944	4.1435	0.000240562	0.00660314
ENSG00000197044	ZNF441	-0.557944	4.28806	4.846	-4.14333	0.000240682	0.00660314
ENSG00000101405	OXT	-0.550167	5.03083	5.581	-4.13947	0.00024331	0.00666506
ENSG00000266964	FXYD1	-0.378556	5.30444	5.683	-4.13719	0.000244873	0.00669768
ENSG00000143889	HNRNPLL	-1.12317	6.74583	7.869	-4.13452	0.000246714	0.00673778
ENSG00000157540	DYRK1A	-0.5025	6.7275	7.23	-4.12901	0.00025057	0.00680139
ENSG00000189221	MAOA	0.779778	5.30778	4.528	4.12877	0.000250733	0.00680139
ENSG00000185950	IRS2	-1.06194	7.68806	8.75	-4.12853	0.000250906	0.00680139
ENSG00000174885	NLRP6	0.581556	5.02556	4.444	4.12851	0.000250922	0.00680139
ENSG00000099910	KLHL22	-0.668278	8.23972	8.908	-4.12849	0.000250936	0.00680139
ENSG00000071246	VASH1	-0.796722	5.44028	6.237	-4.12771	0.000251487	0.00680605
ENSG00000119929	CUTC	-0.452556	7.74444	8.197	-4.12603	0.000252677	0.0068195
ENSG00000198783	ZNF830	-0.512111	7.38389	7.896	-4.12593	0.000252743	0.0068195
ENSG00000100003	SEC14L2	-0.981	5.315	6.296	-4.12362	0.000254389	0.00685362
ENSG00000126016	AMOT	-0.557611	5.18639	5.744	-4.12222	0.000255396	0.00687045
ENSG00000170271	FAXDC2	-0.525611	4.69139	5.217	-4.11889	0.000257791	0.00692452
ENSG00000120910	PPP3CC	-0.858611	9.26639	10.125	-4.11727	0.000258968	0.00694576
ENSG00000135245	HILPDA	0.918944	5.77694	4.858	4.11479	0.000260778	0.00698388
ENSG00000172031	EPHX4	-0.495611	5.16639	5.662	-4.11257	0.000262407	0.00701705
ENSG00000110660	SLC35F2	-0.981167	5.94583	6.927	-4.11124	0.00026339	0.00703286
ENSG00000167550	RHEBL1	-0.460944	5.35306	5.814	-4.10813	0.000265704	0.00708412
ENSG00000189403	HMGB1	-0.450111	7.08389	7.534	-4.10576	0.000267476	0.0071208
ENSG00000124160	NCOA5	0.449111	7.26611	6.817	4.10429	0.00026858	0.00713962
ENSG00000109929	SC5D	-0.435167	5.60583	6.041	-4.10333	0.000269308	0.0071484
ENSG00000156510	HKDC1	1.50328	7.57528	6.072	4.10044	0.000271502	0.00719601
ENSG00000110060	PUS3	0.593722	7.12472	6.531	4.09987	0.000271937	0.00719693
ENSG00000170819	BFSP2	-0.5615	4.6025	5.164	-4.09896	0.000272631	0.00720468
ENSG00000182378	PLCXD1	0.893167	7.84417	6.951	4.09713	0.000274033	0.00723109
ENSG00000011198	ABHD5	0.579667	5.93167	5.352	4.093	0.00027723	0.00730472
ENSG00000124659	TBCC	-0.593722	8.34528	8.939	-4.09011	0.000279484	0.00735334
ENSG00000106952	TNFSF8	-0.885778	6.14722	7.033	-4.08884	0.000280481	0.0073664
ENSG00000100462	PRMT5	0.611	7.615	7.004	4.08843	0.0002808	0.0073664
ENSG00000130511	SSBP4	0.703389	8.49139	7.788	4.0855	0.000283119	0.00741639
ENSG00000170929	OR1M1	0.540389	4.55639	4.016	4.08444	0.00028396	0.00742761
ENSG00000144028	SNRNP200	-0.497222	7.53778	8.035	-4.08301	0.000285105	0.00744297
ENSG00000160193	WDR4	0.382056	6.44306	6.061	4.08267	0.000285376	0.00744297
ENSG00000067533	RRP15	0.722278	7.25028	6.528	4.08058	0.000287053	0.00747587
ENSG00000175489	LRRC25	0.753222	5.77222	5.019	4.07347	0.000292832	0.00761533
ENSG00000161618	ALDH16A1	0.593278	7.13028	6.537	4.07249	0.000293632	0.0076251
ENSG00000136002	ARHGEF4	0.761	5.24	4.479	4.0718	0.000294205	0.00762895
ENSG00000056736	IL17RB	-0.465944	4.69306	5.159	-4.06873	0.000296746	0.00768375
ENSG00000074370	ATP2A3	-0.483778	7.40722	7.891	-4.0648	0.000300028	0.00775755
ENSG00000176783	RUFY1	-0.376611	5.90139	6.278	-4.06286	0.000301664	0.00778864
ENSG00000114670	NEK11	0.366778	5.32778	4.961	4.05984	0.000304226	0.00784354
ENSG00000116133	DHCR24	0.970056	5.94806	4.978	4.05879	0.000305123	0.0078539
ENSG00000223496	EXOSC6	-0.721778	9.08722	9.809	-4.05835	0.000305502	0.0078539
ENSG00000111696	NT5DC3	0.331167	6.19917	5.868	4.05782	0.00030595	0.00785417
ENSG00000223609	HBD	1.50222	6.29222	4.79	4.05714	0.00030654	0.00785809
ENSG00000070423	RNF126	-0.438611	8.60639	9.045	-4.05341	0.000309754	0.00792916
ENSG00000120063	GNA13	-0.552167	8.45083	9.003	-4.05113	0.00031174	0.00796865
ENSG00000133739	LRRCC1	0.448056	5.30306	4.855	4.04579	0.000316435	0.00807717
ENSG00000106415	GLCCI1	-0.818944	5.79806	6.617	-4.04372	0.000318267	0.00811242
ENSG00000132274	TRIM22	-0.903667	8.16833	9.072	-4.0394	0.000322137	0.00819944
ENSG00000198225	FKBP1C	0.709667	8.85167	8.142	4.03699	0.000324315	0.00824321
ENSG00000198373	WWP2	-0.301167	5.70083	6.002	-4.03571	0.000325477	0.00826093
ENSG00000157429	ZNF19	0.481389	4.78639	4.305	4.03521	0.000325932	0.00826093
ENSG00000113643	RARS1	0.492444	9.13944	8.647	4.03465	0.000326447	0.00826232
ENSG00000166922	SCG5	0.547556	5.42056	4.873	4.03181	0.00032905	0.0083165
ENSG00000185009	AP3M1	0.416111	6.43111	6.015	4.02734	0.00033319	0.00840929
ENSG00000050344	NFE2L3	0.728778	6.20278	5.474	4.02596	0.000334475	0.0084299
ENSG00000172478	MAB21L4	-0.431222	5.18778	5.619	-4.01918	0.000340872	0.00857908
ENSG00000173801	JUP	0.752	5.69	4.938	4.01639	0.000343541	0.00863417
ENSG00000183624	HMCES	-0.429444	6.86556	7.295	-4.01396	0.00034588	0.00867354
ENSG00000033627	ATP6V0A1	0.701278	8.07528	7.374	4.01328	0.000346532	0.00867354
ENSG00000177469	CAVIN1	-0.485333	5.15667	5.642	-4.01326	0.000346555	0.00867354
ENSG00000250510	GPR162	0.674667	5.67167	4.997	4.00907	0.000350636	0.0087529
ENSG00000132970	WASF3	-0.570444	4.95056	5.521	-4.009	0.000350701	0.0087529
ENSG00000146112	PPP1R18	-0.895111	9.29889	10.194	-4.00688	0.000352788	0.00879278
ENSG00000149639	SOGA1	0.480556	5.12556	4.645	4.00378	0.000355852	0.00885688
ENSG00000151789	ZNF385D	-0.525944	5.18306	5.709	-4.0001	0.000359529	0.008936
ENSG00000138794	CASP6	-0.551556	6.13944	6.691	-3.99901	0.000360617	0.00895068
ENSG00000198846	TOX	-1.01722	4.91778	5.935	-3.99706	0.000362593	0.00898731
ENSG00000266094	RASSF5	-0.602833	7.96917	8.572	-3.99552	0.000364153	0.00901354
ENSG00000092531	SNAP23	-0.623778	6.98222	7.606	-3.99223	0.000367503	0.00908395
ENSG00000088451	TGDS	0.448556	7.07056	6.622	3.99091	0.00036886	0.00910497
ENSG00000116871	MAP7D1	-0.452667	9.67833	10.131	-3.98586	0.000374094	0.0092215
ENSG00000162642	C1orf52	0.562222	8.02722	7.465	3.98443	0.000375592	0.00924573
ENSG00000125520	SLC2A4RG	-0.710389	7.39861	8.109	-3.98199	0.000378155	0.00929611
ENSG00000111321	LTBR	0.849278	6.07028	5.221	3.98025	0.000379996	0.0093286
ENSG00000003056	M6PR	-0.728333	8.28167	9.01	-3.97917	0.000381139	0.00934388
ENSG00000028137	TNFRSF1B	-1.58156	8.57944	10.161	-3.97608	0.000384431	0.00941176
ENSG00000101856	PGRMC1	-0.775778	8.85222	9.628	-3.9715	0.000389378	0.0095191
ENSG00000147224	PRPS1	-0.362556	9.13444	9.497	-3.97104	0.000389875	0.0095191
ENSG00000183605	SFXN4	0.709167	8.19917	7.49	3.97049	0.00039047	0.0095207
ENSG00000124786	SLC35B3	0.688444	6.74444	6.056	3.96928	0.000391792	0.00953997
ENSG00000119599	DCAF4	0.57	7.23	6.66	3.96624	0.000395124	0.00960809
ENSG00000103365	GGA2	-0.487667	8.17333	8.661	-3.96423	0.000397342	0.00964897
ENSG00000156983	BRPF1	-0.387167	8.71083	9.098	-3.963	0.000398699	0.00966885
ENSG00000166946	CCNDBP1	-0.602556	10.4094	11.012	-3.96022	0.000401801	0.00972157
ENSG00000151692	RNF144A	0.759667	9.13167	8.372	3.96008	0.000401955	0.00972157
ENSG00000107438	PDLIM1	-1.193	5.86	7.053	-3.95791	0.000404393	0.0097674
ENSG00000179021	C3orf38	-0.610278	7.18972	7.8	-3.95438	0.000408387	0.00984819
ENSG00000164011	ZNF691	0.462111	5.06111	4.599	3.95399	0.000408834	0.00984819
ENSG00000019186	CYP24A1	1.4995	5.7075	4.208	3.9518	0.000411331	0.0098862
ENSG00000147604	RPL7	0.618278	9.29528	8.677	3.95135	0.00041185	0.0098862
ENSG00000223865	HLA-DPB1	-1.00411	5.75889	6.763	-3.95089	0.000412372	0.0098862
ENSG00000160219	GAB3	-0.913778	5.59222	6.506	-3.95068	0.000412613	0.0098862
ENSG00000134539	KLRD1	-1.13872	5.45028	6.589	-3.94839	0.000415251	0.00993617
ENSG00000197561	ELANE	-1.87722	5.70778	7.585	-3.94559	0.000418498	0.0100006
ENSG00000134709	HOOK1	0.569833	7.44083	6.871	3.94411	0.000420229	0.0100092
ENSG00000119411	BSPRY	1.01567	6.53667	5.521	3.94409	0.000420251	0.0100092
ENSG00000101425	BPI	-1.02672	5.02028	6.047	-3.94385	0.000420531	0.0100092
ENSG00000070495	JMJD6	-0.433667	5.51333	5.947	-3.9433	0.000421177	0.0100113
ENSG00000170915	PAQR8	0.674	7.57	6.896	3.94257	0.000422025	0.0100156
ENSG00000084676	NCOA1	-0.366111	6.96389	7.33	-3.94189	0.000422834	0.0100156
ENSG00000160190	SLC37A1	-0.429833	6.63917	7.069	-3.94172	0.000423027	0.0100156
ENSG00000139737	SLAIN1	-0.932056	6.36694	7.299	-3.93582	0.00043003	0.010168
ENSG00000184220	CMSS1	0.512	7.485	6.973	3.93413	0.000432047	0.0101923
ENSG00000176658	MYO1D	0.824278	5.99028	5.166	3.93401	0.000432196	0.0101923
ENSG00000176438	SYNE3	-0.340722	5.38528	5.726	-3.93274	0.000433723	0.0102149
ENSG00000130956	HABP4	-0.675556	6.91944	7.595	-3.93115	0.00043565	0.0102469
ENSG00000176410	DNAJC30	0.399278	6.18528	5.786	3.93011	0.000436905	0.010263
ENSG00000149516	MS4A3	-0.820167	4.93083	5.751	-3.92881	0.000438489	0.0102867
ENSG00000277443	MARCKS	1.45422	8.01722	6.563	3.9275	0.000440094	0.0103109
ENSG00000172878	METAP1D	0.427222	5.60222	5.175	3.92666	0.000441111	0.0103213
ENSG00000171695	LKAAEAR1	0.897333	5.65333	4.756	3.92476	0.000443448	0.0103625
ENSG00000103187	COTL1	0.666056	9.33306	8.667	3.9215	0.000447488	0.0104234
ENSG00000163346	PBXIP1	-0.654556	6.30444	6.959	-3.92132	0.000447706	0.0104234
ENSG00000101546	RBFA	0.411389	6.86139	6.45	3.92102	0.000448079	0.0104234
ENSG00000163694	RBM47	1.03944	6.24444	5.205	3.92048	0.000448756	0.0104234
ENSG00000143126	CELSR2	0.746389	6.29139	5.545	3.92032	0.000448956	0.0104234
ENSG00000167565	SERTAD3	-0.407722	5.57028	5.978	-3.91942	0.000450079	0.010428
ENSG00000164808	SPIDR	0.511556	7.32556	6.814	3.91879	0.000450866	0.010428
ENSG00000197093	GAL3ST4	0.690056	7.79806	7.108	3.91877	0.000450892	0.010428
ENSG00000147601	TERF1	0.605	6.155	5.55	3.91813	0.00045169	0.010433
ENSG00000115468	EFHD1	-1.43739	5.03861	6.476	-3.91707	0.000453025	0.0104504
ENSG00000116903	EXOC8	-0.423056	5.37194	5.795	-3.91599	0.000454386	0.0104684
ENSG00000188505	NCCRP1	1.35572	6.11472	4.759	3.91435	0.000456458	0.0105026
ENSG00000142185	TRPM2	0.498111	5.20611	4.708	3.91235	0.000459004	0.0105477
ENSG00000082458	DLG3	-0.317778	4.80722	5.125	-3.91167	0.000459875	0.0105542
ENSG00000171649	ZIK1	-0.800611	5.71139	6.512	-3.90978	0.000462283	0.0105889
ENSG00000154473	BUB3	-0.395278	7.76472	8.16	-3.90913	0.000463118	0.0105889
ENSG00000131732	ZCCHC9	0.461056	8.15306	7.692	3.90911	0.000463154	0.0105889
ENSG00000179639	FCER1A	-2.16161	6.92639	9.088	-3.90728	0.000465502	0.0106291
ENSG00000060138	YBX3	1.19072	10.9497	9.759	3.90655	0.000466444	0.0106311
ENSG00000162694	EXTL2	0.501833	5.81083	5.309	3.9063	0.000466776	0.0106311
ENSG00000104413	ESRP1	0.604722	5.28972	4.685	3.90275	0.000471395	0.0107227
ENSG00000145545	SRD5A1	0.553	6.475	5.922	3.90171	0.000472751	0.0107309
ENSG00000161944	ASGR2	0.600278	5.49528	4.895	3.90157	0.000472947	0.0107309
ENSG00000179958	DCTPP1	0.754167	9.36417	8.61	3.90039	0.000474491	0.0107332
ENSG00000134077	THUMPD3	0.516444	5.64444	5.128	3.90016	0.00047479	0.0107332
ENSG00000089818	NECAP1	-0.565278	8.43472	9	-3.90012	0.000474842	0.0107332
ENSG00000187554	TLR5	0.857889	6.29889	5.441	3.89792	0.000477747	0.0107768
ENSG00000198743	SLC5A3	0.516278	5.09528	4.579	3.89758	0.000478208	0.0107768
ENSG00000171316	CHD7	0.881278	8.69528	7.814	3.89701	0.000478966	0.0107768
ENSG00000027869	SH2D2A	-0.558167	5.92583	6.484	-3.89685	0.000479167	0.0107768
ENSG00000132846	ZBED3	0.706944	6.73194	6.025	3.8961	0.000480175	0.0107859
ENSG00000176244	ACBD7	0.590222	5.15222	4.562	3.89479	0.000481921	0.0108116
ENSG00000197965	MPZL1	0.526889	5.13389	4.607	3.89404	0.000482922	0.0108206
ENSG00000103269	RHBDL1	1.70844	7.54944	5.841	3.89318	0.000484078	0.0108292
ENSG00000152952	PLOD2	-0.414278	4.66972	5.084	-3.89286	0.00048451	0.0108292
ENSG00000129596	CDO1	-0.616278	4.69972	5.316	-3.89227	0.000485294	0.0108332
ENSG00000198915	RASGEF1A	-0.451778	4.67722	5.129	-3.89067	0.000487459	0.0108618
ENSG00000110848	CD69	-2.58328	8.67972	11.263	-3.89043	0.000487783	0.0108618
ENSG00000100292	HMOX1	0.768722	5.87472	5.106	3.88922	0.000489416	0.0108847
ENSG00000096384	HSP90AB1	0.537889	10.4689	9.931	3.88643	0.000493218	0.0109557
ENSG00000148926	ADM	1.15139	7.07639	5.925	3.88504	0.000495118	0.0109751
ENSG00000059769	DNAJC25	0.523056	6.47306	5.95	3.8849	0.000495315	0.0109751
ENSG00000197142	ACSL5	-0.375222	5.67278	6.048	-3.88237	0.000498796	0.0110386
ENSG00000179909	ZNF154	-1.00483	5.59917	6.604	-3.88087	0.00050088	0.0110711
ENSG00000082701	GSK3B	-0.514111	7.98889	8.503	-3.87893	0.000503572	0.0111169
ENSG00000165702	GFI1B	-0.560333	4.94167	5.502	-3.87678	0.000506578	0.0111457
ENSG00000234465	PINLYP	0.841667	6.74667	5.905	3.87673	0.000506653	0.0111457
ENSG00000196591	HDAC2	0.395	7.34	6.945	3.87667	0.000506736	0.0111457
ENSG00000144655	CSRNP1	-1.28739	9.83361	11.121	-3.87619	0.000507419	0.0111471
ENSG00000134910	STT3A	0.592333	7.54833	6.956	3.87497	0.000509134	0.0111576
ENSG00000167257	RNF214	-0.584333	6.10167	6.686	-3.87496	0.00050914	0.0111576
ENSG00000109445	ZNF330	0.480056	7.07806	6.598	3.87201	0.000513327	0.0112357
ENSG00000196199	MPHOSPH8	-0.454167	7.50583	7.96	-3.87048	0.000515495	0.0112694
ENSG00000113360	DROSHA	0.353722	6.56972	6.216	3.86463	0.000523912	0.0114395
ENSG00000107742	SPOCK2	-0.582222	12.1628	12.745	-3.86285	0.000526502	0.0114821
ENSG00000075239	ACAT1	-0.673667	8.00333	8.677	-3.86157	0.000528378	0.011509
ENSG00000008311	AASS	-0.348944	4.98806	5.337	-3.86026	0.000530293	0.0115368
ENSG00000171723	GPHN	0.526556	6.39556	5.869	3.85823	0.000533283	0.0115878
ENSG00000143653	SCCPDH	0.554278	6.18028	5.626	3.8569	0.00053524	0.0116163
ENSG00000104093	DMXL2	0.550556	5.79056	5.24	3.85401	0.000539544	0.0116955
ENSG00000197971	MBP	-0.476944	7.76806	8.245	-3.85195	0.000542613	0.0117418
ENSG00000134109	EDEM1	-0.668833	8.66917	9.338	-3.85171	0.000542985	0.0117418
ENSG00000175505	CLCF1	-0.832667	5.31333	6.146	-3.84981	0.000545845	0.0117895
ENSG00000148384	INPP5E	0.671389	7.77139	7.1	3.8477	0.000549034	0.0118441
ENSG00000003249	DBNDD1	-0.670222	5.59778	6.268	-3.84519	0.000552861	0.0119022
ENSG00000162946	DISC1	-0.400556	4.92944	5.33	-3.84471	0.000553596	0.0119022
ENSG00000135763	URB2	0.3915	6.7325	6.341	3.84457	0.000553805	0.0119022
ENSG00000105427	CNFN	0.694	6.15	5.456	3.8442	0.000554377	0.0119022
ENSG00000123728	RAP2C	-0.5055	7.7025	8.208	-3.84206	0.000557663	0.0119556
ENSG00000158158	CNNM4	-0.438333	5.08667	5.525	-3.8413	0.000558832	0.0119556
ENSG00000143924	EML4	-0.652444	8.95556	9.608	-3.84128	0.000558861	0.0119556
ENSG00000204392	LSM2	0.57	10.595	10.025	3.83724	0.00056513	0.0120754
ENSG00000131242	RAB11FIP4	-0.601444	5.99056	6.592	-3.83634	0.000566536	0.012091
ENSG00000173926	MARCHF3	-0.428389	5.17861	5.607	-3.83509	0.000568508	0.0121187
ENSG00000153823	PID1	0.560278	5.57528	5.015	3.83205	0.000573293	0.0122063
ENSG00000166188	ZNF319	-0.489	7.79	8.279	-3.83101	0.000574945	0.0122269
ENSG00000196569	LAMA2	-0.403556	4.46944	4.873	-3.82931	0.000577654	0.01227
ENSG00000163012	ZSWIM2	0.569722	4.85972	4.29	3.8269	0.000581505	0.0123372
ENSG00000166949	SMAD3	-0.985222	6.87778	7.863	-3.82186	0.000589649	0.0124953
ENSG00000117643	MAN1C1	-0.498444	5.28556	5.784	-3.82113	0.000590836	0.0125057
ENSG00000135185	TMEM243	-0.5085	9.2875	9.796	-3.82063	0.000591654	0.0125083
ENSG00000275342	PRAG1	-0.919222	7.08778	8.007	-3.81938	0.000593698	0.0125367
ENSG00000144560	VGLL4	0.348667	7.17167	6.823	3.81845	0.00059522	0.0125429
ENSG00000261236	BOP1	0.464222	5.85222	5.388	3.81809	0.000595821	0.0125429
ENSG00000102181	CD99L2	0.468278	8.16528	7.697	3.81793	0.000596082	0.0125429
ENSG00000204642	HLA-F	-0.621778	10.4172	11.039	-3.817	0.000597617	0.0125604
ENSG00000142534	RPS11	-0.410944	10.8531	11.264	-3.81436	0.000601979	0.0126373
ENSG00000063169	BICRA	-0.693278	8.41972	9.113	-3.8128	0.000604584	0.0126772
ENSG00000127528	KLF2	-0.736889	12.6911	13.428	-3.81153	0.000606693	0.0127066
ENSG00000128383	APOBEC3A	0.915111	5.61111	4.696	3.80979	0.000609608	0.0127528
ENSG00000213445	SIPA1	-0.546556	8.54944	9.096	-3.80542	0.000617005	0.012878
ENSG00000182325	FBXL6	0.597667	7.34167	6.744	3.80541	0.000617027	0.012878
ENSG00000077713	SLC25A43	-0.525556	5.75944	6.285	-3.80053	0.000625378	0.0130365
ENSG00000137806	NDUFAF1	0.651833	6.55583	5.904	3.80013	0.000626069	0.0130365
ENSG00000040275	SPDL1	0.5285	6.2075	5.679	3.79672	0.000631979	0.0131288
ENSG00000143751	SDE2	-0.596778	7.98722	8.584	-3.79658	0.000632226	0.0131288
ENSG00000167283	ATP5MG	0.633833	9.16083	8.527	3.79631	0.000632698	0.0131288
ENSG00000164344	KLKB1	0.611889	5.93889	5.327	3.79553	0.000634048	0.0131417
ENSG00000143437	ARNT	0.388778	5.84778	5.459	3.78967	0.000644367	0.0133402
ENSG00000107021	TBC1D13	-0.377222	6.96778	7.345	-3.7885	0.000646451	0.0133679
ENSG00000167528	ZNF641	0.496333	6.07833	5.582	3.78737	0.00064846	0.0133876
ENSG00000110446	SLC15A3	1.21844	8.17444	6.956	3.78705	0.000649035	0.0133876
ENSG00000065057	NTHL1	0.749889	7.63389	6.884	3.78671	0.00064964	0.0133876
ENSG00000173391	OLR1	-0.832722	4.95028	5.783	-3.78574	0.000651383	0.0134082
ENSG00000173011	TADA2B	-0.551833	7.78417	8.336	-3.78494	0.000652803	0.013422
ENSG00000137331	IER3	1.35639	8.51139	7.155	3.78442	0.000653742	0.013426
ENSG00000125735	TNFSF14	-0.419667	6.48333	6.903	-3.78325	0.000655854	0.013454
ENSG00000067836	ROGDI	0.718667	6.57667	5.858	3.7817	0.000658663	0.0134962
ENSG00000105771	SMG9	0.440611	6.27361	5.833	3.78093	0.000660051	0.0135071
ENSG00000089847	ANKRD24	0.410611	5.29861	4.888	3.78058	0.000660699	0.0135071
ENSG00000198873	GRK5	-0.487389	7.59861	8.086	-3.77951	0.000662645	0.0135315
ENSG00000115828	QPCT	0.4545	5.6975	5.243	3.77713	0.000666988	0.0136047
ENSG00000205336	ADGRG1	-1.2035	6.0875	7.291	-3.77498	0.000670948	0.0136585
ENSG00000171522	PTGER4	-1.92278	9.00222	10.925	-3.77487	0.000671144	0.0136585
ENSG00000141458	NPC1	-0.707944	6.61306	7.321	-3.77344	0.000673796	0.01369
ENSG00000100285	NEFH	-0.480167	5.50583	5.986	-3.77322	0.000674213	0.01369
ENSG00000117595	IRF6	0.493611	5.09361	4.6	3.76808	0.000683807	0.0138691
ENSG00000173456	RNF26	-0.476167	6.70583	7.182	-3.76438	0.000690798	0.0139951
ENSG00000184232	OAF	0.845444	6.56944	5.724	3.76298	0.000693463	0.0140333
ENSG00000066855	MTFR1	0.560444	5.37944	4.819	3.76224	0.000694865	0.0140458
ENSG00000057657	PRDM1	-0.768889	5.59611	6.365	-3.75744	0.000704091	0.0142033
ENSG00000154134	ROBO3	0.979556	7.75556	6.776	3.75736	0.000704239	0.0142033
ENSG00000247315	ZCCHC3	-0.655556	5.96944	6.625	-3.7541	0.000710578	0.0143151
ENSG00000164506	STXBP5	-0.6055	7.2225	7.828	-3.75358	0.000711597	0.0143196
ENSG00000140105	WARS1	0.722167	8.48417	7.762	3.75292	0.000712891	0.0143204
ENSG00000139865	TTC6	-0.491944	4.29306	4.785	-3.75274	0.000713233	0.0143204
ENSG00000169398	PTK2	0.607611	6.85361	6.246	3.75138	0.000715913	0.0143582
ENSG00000041515	MYO16	1.26389	6.36889	5.105	3.75079	0.000717067	0.0143653
ENSG00000121989	ACVR2A	0.571611	6.06861	5.497	3.7492	0.000720202	0.0144103
ENSG00000115009	CCL20	-0.713278	4.87472	5.588	-3.74847	0.000721644	0.0144103
ENSG00000182162	P2RY8	-0.754167	10.1158	10.87	-3.74843	0.00072172	0.0144103
ENSG00000131669	NINJ1	1.00078	10.3778	9.377	3.74225	0.000734076	0.0146408
ENSG00000100473	COCH	0.825222	5.30222	4.477	3.74042	0.000737761	0.014698
ENSG00000138798	EGF	-0.519611	4.84139	5.361	-3.73876	0.000741136	0.014734
ENSG00000127533	F2RL3	-0.541944	4.39806	4.94	-3.73872	0.000741212	0.014734
ENSG00000100351	GRAP2	-0.764111	6.84889	7.613	-3.7377	0.000743298	0.014758
ENSG00000123364	HOXC13	-0.324389	5.48361	5.808	-3.73733	0.000744061	0.014758
ENSG00000100711	ZFYVE21	0.805222	7.25722	6.452	3.73504	0.000748742	0.0148345
ENSG00000196636	SDHAF3	0.567389	8.41139	7.844	3.73419	0.000750496	0.0148529
ENSG00000232810	TNF	1.74889	8.20889	6.46	3.73259	0.000753785	0.0149016
ENSG00000047056	WDR37	-0.5795	7.7575	8.337	-3.73037	0.000758385	0.0149755
ENSG00000174946	GPR171	0.519611	5.43361	4.914	3.72998	0.000759191	0.0149755
ENSG00000100362	PVALB	-0.693556	4.60944	5.303	-3.72678	0.000765884	0.0150909
ENSG00000178764	ZHX2	-0.673	7.535	8.208	-3.72573	0.0007681	0.0151061
ENSG00000085063	CD59	0.398722	6.22472	5.826	3.72562	0.000768333	0.0151061
ENSG00000099331	MYO9B	-0.422889	8.37111	8.794	-3.72332	0.00077319	0.0151849
ENSG00000213780	GTF2H4	0.512278	8.01528	7.503	3.7212	0.000777686	0.0152566
ENSG00000165943	MOAP1	-0.595944	9.56806	10.164	-3.71959	0.000781135	0.0153075
ENSG00000165879	FRAT1	-0.398	5.665	6.063	-3.71911	0.000782148	0.0153107
ENSG00000131979	GCH1	-0.547333	6.11667	6.664	-3.71792	0.000784716	0.0153442
ENSG00000238227	TMEM250	0.573111	7.39111	6.818	3.71661	0.000787536	0.0153757
ENSG00000142920	AZIN2	-0.499778	5.20222	5.702	-3.71638	0.000788034	0.0153757
ENSG00000172349	IL16	-0.649444	6.66556	7.315	-3.71248	0.000796475	0.0155235
ENSG00000197702	PARVA	0.802278	5.19528	4.393	3.71037	0.000801102	0.0155968
ENSG00000087088	BAX	0.455167	6.34417	5.889	3.70708	0.000808341	0.0157109
ENSG00000129465	RIPK3	-0.587722	6.65528	7.243	-3.70691	0.000808714	0.0157109
ENSG00000168876	ANKRD49	-0.571889	8.10111	8.673	-3.70596	0.000810834	0.0157351
ENSG00000163832	ELP6	0.452389	7.40639	6.954	3.70491	0.000813154	0.015753
ENSG00000119013	NDUFB3	0.519	10.045	9.526	3.70475	0.000813512	0.015753
ENSG00000141644	MBD1	-0.464722	6.82528	7.29	-3.70221	0.000819191	0.0158239
ENSG00000187994	RINL	0.588111	8.78111	8.193	3.70205	0.000819548	0.0158239
ENSG00000172888	ZNF621	0.496278	7.36528	6.869	3.70171	0.0008203	0.0158239
ENSG00000183722	LHFPL6	-0.447722	6.63528	7.083	-3.7012	0.000821453	0.0158239
ENSG00000101335	MYL9	-0.622222	4.53778	5.16	-3.70104	0.000821808	0.0158239
ENSG00000174099	MSRB3	-0.365667	4.59333	4.959	-3.70075	0.000822457	0.0158239
ENSG00000196814	MVB12B	-0.425556	5.46944	5.895	-3.69951	0.000825272	0.0158559
ENSG00000113811	SELENOK	-0.474389	6.41861	6.893	-3.69924	0.000825882	0.0158559
ENSG00000204424	LY6G6F	-0.716944	4.97306	5.69	-3.69822	0.000828173	0.0158695
ENSG00000055732	MCOLN3	2.16661	7.47861	5.312	3.69814	0.000828358	0.0158695
ENSG00000119535	CSF3R	1.16756	6.91556	5.748	3.69687	0.000831246	0.0159031
ENSG00000204344	STK19	0.502333	8.42833	7.926	3.69655	0.000831978	0.0159031
ENSG00000166166	TRMT61A	0.620667	6.91667	6.296	3.69616	0.000832854	0.0159031
ENSG00000189350	TOGARAM2	-0.374833	5.58417	5.959	-3.6956	0.000834132	0.0159031
ENSG00000185803	SLC52A2	0.723389	8.52639	7.803	3.69542	0.000834538	0.0159031
ENSG00000095574	IKZF5	-0.542889	6.50111	7.044	-3.69501	0.000835469	0.015904
ENSG00000123131	PRDX4	0.708389	8.49139	7.783	3.6946	0.000836425	0.0159053
ENSG00000099810	MTAP	0.523389	7.43139	6.908	3.69241	0.00084144	0.0159838
ENSG00000166825	ANPEP	0.819667	6.04667	5.227	3.6912	0.000844232	0.0160138
ENSG00000100027	YPEL1	-0.523389	6.51861	7.042	-3.69095	0.000844799	0.0160138
ENSG00000170954	ZNF415	-0.452	4.795	5.247	-3.69056	0.000845716	0.0160142
ENSG00000136738	STAM	-0.854778	6.91222	7.767	-3.68877	0.000849852	0.0160756
ENSG00000182985	CADM1	-0.638333	5.17167	5.81	-3.68724	0.000853402	0.0161258
ENSG00000035141	FAM136A	0.435111	8.98611	8.551	3.68552	0.000857431	0.0161849
ENSG00000117394	SLC2A1	-0.406444	8.20056	8.607	-3.68423	0.000860453	0.0162249
ENSG00000123989	CHPF	0.459333	5.94333	5.484	3.68264	0.000864204	0.0162786
ENSG00000137441	FGFBP2	-1.99667	7.19333	9.19	-3.68168	0.000866466	0.0163041
ENSG00000185339	TCN2	0.471222	5.39722	4.926	3.68126	0.000867461	0.0163057
ENSG00000137801	THBS1	-1.12344	4.82556	5.949	-3.68052	0.000869213	0.0163216
ENSG00000197405	C5AR1	0.787722	6.37472	5.587	3.68013	0.000870154	0.0163222
ENSG00000082641	NFE2L1	0.492056	7.13806	6.646	3.67668	0.000878394	0.0164596
ENSG00000105856	HBP1	-0.601944	7.79806	8.4	-3.67531	0.000881686	0.0165041
ENSG00000089060	SLC8B1	-0.6115	8.8825	9.494	-3.67465	0.000883279	0.0165167
ENSG00000048405	ZNF800	-0.585556	8.37944	8.965	-3.67265	0.0008881	0.016589
ENSG00000145220	LYAR	-0.849556	8.80444	9.654	-3.67228	0.000888995	0.016589
ENSG00000101745	ANKRD12	-0.709	7.77	8.479	-3.67099	0.000892127	0.0166302
ENSG00000196154	S100A4	-1.02961	11.6164	12.646	-3.6694	0.000896018	0.0166487
ENSG00000164919	COX6C	0.489111	12.1061	11.617	3.66911	0.000896725	0.0166487
ENSG00000074416	MGLL	-0.331	4.83	5.161	-3.66907	0.000896811	0.0166487
ENSG00000260027	HOXB7	-0.515278	4.33972	4.855	-3.66907	0.000896827	0.0166487
ENSG00000158863	FAM160B2	-0.537611	6.89139	7.429	-3.66835	0.000898589	0.0166512
ENSG00000197208	SLC22A4	0.389944	5.21194	4.822	3.66826	0.000898811	0.0166512
ENSG00000151693	ASAP2	-0.404333	4.95667	5.361	-3.66645	0.000903249	0.0167162
ENSG00000170340	B3GNT2	-0.722944	6.55806	7.281	-3.66465	0.000907696	0.0167812
ENSG00000196151	WDSUB1	0.709722	7.90472	7.195	3.66333	0.000910967	0.016806
ENSG00000198382	UVRAG	-0.334778	6.23722	6.572	-3.66302	0.000911757	0.016806
ENSG00000255112	CHMP1B	-0.731556	9.80944	10.541	-3.66256	0.000912891	0.016806
ENSG00000064547	LPAR2	-0.601556	8.40444	9.006	-3.66231	0.000913518	0.016806
ENSG00000114268	PFKFB4	0.611	6.935	6.324	3.66223	0.000913714	0.016806
ENSG00000156381	ANKRD9	-0.619278	5.96472	6.584	-3.66088	0.000917093	0.0168509
ENSG00000204599	TRIM39	-0.360389	5.84361	6.204	-3.66015	0.000918899	0.0168668
ENSG00000284194	SCO2	0.773944	8.51694	7.743	3.65927	0.000921127	0.0168905
ENSG00000187266	EPOR	-0.5205	5.0775	5.598	-3.65814	0.000923959	0.0169251
ENSG00000117226	GBP3	-0.550722	5.37528	5.926	-3.65763	0.000925239	0.0169313
ENSG00000187116	LILRA5	0.854778	6.33278	5.478	3.65716	0.000926441	0.016936
ENSG00000150687	PRSS23	-0.978778	5.29222	6.271	-3.65549	0.000930657	0.0169958
ENSG00000129467	ADCY4	-0.533944	5.31806	5.852	-3.65485	0.000932279	0.0170082
ENSG00000137076	TLN1	-0.609611	8.67639	9.286	-3.65435	0.000933561	0.0170143
ENSG00000146070	PLA2G7	0.694333	5.43833	4.744	3.65377	0.000935028	0.0170214
ENSG00000205744	DENND1C	-0.487222	7.27278	7.76	-3.65345	0.000935846	0.0170214
ENSG00000183723	CMTM4	0.321889	5.12389	4.802	3.65217	0.000939107	0.0170482
ENSG00000101200	AVP	0.368333	6.08333	5.715	3.65213	0.000939218	0.0170482
ENSG00000169813	HNRNPF	0.470833	6.09583	5.625	3.65176	0.000940163	0.0170482
ENSG00000108588	CCDC47	0.538389	6.25639	5.718	3.65064	0.000943029	0.0170731
ENSG00000176485	PLAAT3	-0.554778	5.62722	6.182	-3.65048	0.000943438	0.0170731
ENSG00000073111	MCM2	0.882833	7.06083	6.178	3.64937	0.00094631	0.0171078
ENSG00000066739	ATG2B	0.331611	5.35861	5.027	3.64542	0.000956545	0.0172725
ENSG00000112972	HMGCS1	0.580444	8.05944	7.479	3.64449	0.000958964	0.0172725
ENSG00000167323	STIM1	-0.406389	7.32861	7.735	-3.64449	0.000958982	0.0172725
ENSG00000091483	FH	0.445056	8.84306	8.398	3.64438	0.000959262	0.0172725
ENSG00000140932	CMTM2	0.811722	5.48972	4.678	3.64397	0.00096032	0.0172742
ENSG00000189060	H1-0	1.92161	8.34361	6.422	3.64236	0.000964539	0.0173328
ENSG00000100596	SPTLC2	0.388667	5.76667	5.378	3.64066	0.000969027	0.017396
ENSG00000215305	VPS16	-0.448333	7.50667	7.955	-3.6401	0.000970497	0.017405
ENSG00000176058	TPRN	0.436444	6.45444	6.018	3.63933	0.000972539	0.0174242
ENSG00000134001	EIF2S1	0.504556	7.23556	6.731	3.63897	0.000973503	0.0174242
ENSG00000138772	ANXA3	-1.04983	4.96917	6.019	-3.63794	0.000976235	0.0174557
ENSG00000116852	KIF21B	-0.328	5.49	5.818	-3.63752	0.00097735	0.0174582
ENSG00000188026	RILPL1	0.509944	7.37194	6.862	3.63693	0.000978913	0.0174688
ENSG00000111364	DDX55	0.346778	9.30778	8.961	3.63618	0.000980909	0.017487
ENSG00000085662	AKR1B1	-0.476056	9.15194	9.628	-3.63526	0.000983376	0.0175136
ENSG00000184292	TACSTD2	-1.05889	4.69111	5.75	-3.63338	0.000988405	0.0175651
ENSG00000104522	TSTA3	0.669444	7.95444	7.285	3.63309	0.000989191	0.0175651
ENSG00000180879	SSR4	0.650889	12.0739	11.423	3.63309	0.000989198	0.0175651
ENSG00000090061	CCNK	0.528333	9.40833	8.88	3.6308	0.000995374	0.0176573
ENSG00000167693	NXN	-0.318833	5.00917	5.328	-3.63018	0.000997066	0.0176699
ENSG00000178381	ZFAND2A	-0.532111	9.71389	10.246	-3.6289	0.00100054	0.0177139
ENSG00000130193	THEM6	0.779222	9.88222	9.103	3.62786	0.00100338	0.0177467
ENSG00000230626	AC011005.1	0.5615	8.4825	7.921	3.62728	0.00100495	0.0177572
ENSG00000150540	HNMT	0.3705	5.1875	4.817	3.62569	0.00100929	0.0178163
ENSG00000079462	PAFAH1B3	0.614278	9.79028	9.176	3.62326	0.001016	0.0179171
ENSG00000076053	RBM7	-0.499333	6.15167	6.651	-3.62097	0.00102234	0.0180113
ENSG00000169972	PUSL1	0.570667	6.55167	5.981	3.6183	0.00102977	0.0181067
ENSG00000198551	ZNF627	-0.529167	6.24583	6.775	-3.61805	0.00103047	0.0181067
ENSG00000167077	MEI1	-0.375444	5.59556	5.971	-3.61772	0.0010314	0.0181067
ENSG00000149243	KLHL35	0.646944	6.64694	6	3.61758	0.00103179	0.0181067
ENSG00000011052	NME1-NME2	0.7005	6.8425	6.142	3.61695	0.00103357	0.0181146
ENSG00000026751	SLAMF7	-0.572444	5.60056	6.173	-3.6167	0.00103426	0.0181146
ENSG00000136933	RABEPK	0.443167	9.67917	9.236	3.61545	0.00103779	0.0181588
ENSG00000100418	DESI1	0.688222	8.16722	7.479	3.61478	0.00103968	0.0181742
ENSG00000182040	USH1G	0.678	6.46	5.782	3.61421	0.00104129	0.0181846
ENSG00000073169	SELENOO	0.503333	7.73333	7.23	3.61338	0.00104364	0.0181972
ENSG00000063761	ADCK1	0.560833	6.58583	6.025	3.61324	0.00104403	0.0181972
ENSG00000115364	MRPL19	0.474111	7.44111	6.967	3.6127	0.00104556	0.0182062
ENSG00000109775	UFSP2	0.409167	7.78417	7.375	3.61234	0.00104658	0.0182063
ENSG00000101842	VSIG1	0.882556	6.92556	6.043	3.61198	0.00104761	0.0182066
ENSG00000197785	ATAD3A	0.649056	7.24806	6.599	3.61038	0.00105218	0.0182683
ENSG00000164961	WASHC5	0.577222	8.94722	8.37	3.6085	0.00105756	0.018344
ENSG00000261739	GOLGA8S	-0.483389	4.88861	5.372	-3.60635	0.00106374	0.0184072
ENSG00000120696	KBTBD7	0.355611	5.85861	5.503	3.60622	0.00106413	0.0184072
ENSG00000092847	AGO1	-0.395889	6.66111	7.057	-3.60617	0.00106428	0.0184072
ENSG00000129460	NGDN	-0.539722	7.58528	8.125	-3.60203	0.00107631	0.0185973
ENSG00000163344	PMVK	0.608778	7.87778	7.269	3.60032	0.0010813	0.018652
ENSG00000112245	PTP4A1	-0.416833	4.30417	4.721	-3.60024	0.00108155	0.018652
ENSG00000150787	PTS	-0.651056	7.54694	8.198	-3.597	0.00109107	0.0187983
ENSG00000152784	PRDM8	-0.975722	6.54028	7.516	-3.59578	0.00109471	0.0188428
ENSG00000132286	TIMM10B	-0.333889	6.43611	6.77	-3.59516	0.00109655	0.0188565
ENSG00000100647	SUSD6	-0.522611	7.43639	7.959	-3.59374	0.00110079	0.0189021
ENSG00000198286	CARD11	-0.350611	6.95639	7.307	-3.59356	0.0011013	0.0189021
ENSG00000100124	ANKRD54	0.3505	5.4925	5.142	3.59292	0.00110323	0.0189171
ENSG00000184507	NUTM1	-0.473389	4.29361	4.767	-3.59192	0.00110623	0.0189384
ENSG00000105671	DDX49	0.4995	6.8075	6.308	3.5918	0.00110658	0.0189384
ENSG00000153201	RANBP2	0.492056	5.63806	5.146	3.59057	0.00111028	0.0189647
ENSG00000064651	SLC12A2	0.456389	6.19639	5.74	3.59047	0.00111058	0.0189647
ENSG00000115484	CCT4	0.512833	6.77583	6.263	3.59024	0.00111129	0.0189647
ENSG00000155903	RASA2	-0.636778	6.01222	6.649	-3.58973	0.00111281	0.0189727
ENSG00000073536	NLE1	0.478222	5.69222	5.214	3.58847	0.00111662	0.0189936
ENSG00000184916	JAG2	0.485611	5.38361	4.898	3.58838	0.00111688	0.0189936
ENSG00000077348	EXOSC5	0.617	7.885	7.268	3.58828	0.00111721	0.0189936
ENSG00000134283	PPHLN1	-0.360389	6.87361	7.234	-3.5874	0.00111987	0.0190072
ENSG00000029534	ANK1	0.844	5.625	4.781	3.58731	0.00112013	0.0190072
ENSG00000168634	WFDC13	-0.539056	4.48694	5.026	-3.58355	0.00113162	0.0191841
ENSG00000132205	EMILIN2	0.833389	8.34639	7.513	3.58263	0.00113442	0.0192135
ENSG00000176225	RTTN	-0.445167	7.68583	8.131	-3.58143	0.00113811	0.0192578
ENSG00000122707	RECK	-0.627722	6.11028	6.738	-3.58101	0.00113942	0.0192619
ENSG00000132669	RIN2	0.663889	5.14389	4.48	3.57868	0.00114663	0.0193655
ENSG00000091656	ZFHX4	-0.583	4.08	4.663	-3.57442	0.00115993	0.0195719
ENSG00000204160	ZDHHC18	-0.4985	6.8825	7.381	-3.57362	0.00116246	0.0195961
ENSG00000145888	GLRA1	-0.395	4.45	4.845	-3.5695	0.0011755	0.0197972
ENSG00000096006	CRISP3	-0.615389	4.31861	4.934	-3.56904	0.00117696	0.0198034
ENSG00000104529	EEF1D	0.382556	10.2006	9.818	3.5677	0.00118123	0.0198567
ENSG00000168710	AHCYL1	0.434833	8.64583	8.211	3.56549	0.00118832	0.0199414
ENSG00000079335	CDC14A	0.5475	6.4475	5.9	3.56543	0.00118849	0.0199414
ENSG00000078967	UBE2D4	0.5815	7.1425	6.561	3.5627	0.0011973	0.0200525
ENSG00000049759	NEDD4L	0.559722	6.29972	5.74	3.56269	0.00119735	0.0200525
ENSG00000174851	YIF1A	0.492833	8.83083	8.338	3.56204	0.00119945	0.020069
ENSG00000198668	CALM1	-0.565889	10.8311	11.397	-3.56063	0.00120404	0.0201271
ENSG00000184276	DEFB108B	-0.267889	5.33611	5.604	-3.55996	0.00120623	0.0201429
ENSG00000175155	YPEL2	-0.644889	7.22611	7.871	-3.55965	0.00120723	0.0201429
ENSG00000136100	VPS36	0.501722	8.56972	8.068	3.55816	0.00121208	0.0201882
ENSG00000172543	CTSW	-1.27717	7.69583	8.973	-3.55813	0.00121219	0.0201882
ENSG00000118420	UBE3D	0.340278	5.63528	5.295	3.55749	0.00121428	0.0202043
ENSG00000153558	FBXL2	0.384111	4.95111	4.567	3.55446	0.00122428	0.0203518
ENSG00000247077	PGAM5	0.313667	5.96167	5.648	3.55364	0.00122698	0.0203779
ENSG00000221866	PLXNA4	0.448611	5.63361	5.185	3.55167	0.00123353	0.0204637
ENSG00000020577	SAMD4A	0.357111	5.11611	4.759	3.55086	0.00123626	0.0204637
ENSG00000100100	PIK3IP1	-0.8705	11.5725	12.443	-3.55066	0.00123691	0.0204637
ENSG00000113758	DBN1	-0.607889	5.00611	5.614	-3.55055	0.00123728	0.0204637
ENSG00000099840	IZUMO4	0.361722	5.48972	5.128	3.55038	0.00123784	0.0204637
ENSG00000272398	CD24	-0.666222	5.32278	5.989	-3.54925	0.00124162	0.0205073
ENSG00000126773	PCNX4	0.584778	8.15778	7.573	3.54817	0.00124526	0.0205446
ENSG00000083544	TDRD3	0.587389	6.59639	6.009	3.5479	0.00124617	0.0205446
ENSG00000107815	TWNK	0.536944	6.91194	6.375	3.54715	0.0012487	0.0205584
ENSG00000198830	HMGN2	-0.544611	6.77639	7.321	-3.5463	0.00125158	0.0205584
ENSG00000107863	ARHGAP21	-1.03183	7.34417	8.376	-3.54624	0.00125178	0.0205584
ENSG00000038002	AGA	0.509222	7.85722	7.348	3.54609	0.00125229	0.0205584
ENSG00000159217	IGF2BP1	-0.405111	5.10389	5.509	-3.5458	0.00125328	0.0205584
ENSG00000114988	LMAN2L	0.4075	6.9075	6.5	3.54562	0.00125387	0.0205584
ENSG00000170468	RIOX1	-0.564333	7.38167	7.946	-3.54475	0.00125681	0.0205878
ENSG00000164938	TP53INP1	1.01761	8.95861	7.941	3.54427	0.00125846	0.0205937
ENSG00000213339	QTRT1	0.475222	7.21722	6.742	3.54397	0.00125946	0.0205937
ENSG00000166743	ACSM1	-0.418333	4.15667	4.575	-3.54232	0.0012651	0.0206672
ENSG00000099875	MKNK2	0.617444	9.69444	9.077	3.54164	0.0012674	0.0206759
ENSG00000183813	CCR4	-1.09267	5.00333	6.096	-3.54134	0.00126843	0.0206759
ENSG00000265972	TXNIP	-0.7415	13.4975	14.239	-3.54115	0.00126909	0.0206759
ENSG00000124507	PACSIN1	-0.730222	5.77278	6.503	-3.53965	0.00127423	0.0207409
ENSG00000145451	GLRA3	0.328111	4.71611	4.388	3.53889	0.00127685	0.0207647
ENSG00000186352	ANKRD37	-0.548722	5.97028	6.519	-3.53727	0.00128245	0.0208369
ENSG00000162543	UBXN10	-0.600667	4.56333	5.164	-3.53655	0.00128495	0.0208528
ENSG00000128016	ZFP36	-1.1255	11.2775	12.403	-3.53632	0.00128575	0.0208528
ENSG00000037042	TUBG2	-0.540222	6.51278	7.053	-3.53568	0.00128795	0.0208697
ENSG00000100575	TIMM9	0.609944	8.57694	7.967	3.53438	0.00129248	0.0209241
ENSG00000197535	MYO5A	-0.536222	6.45778	6.994	-3.53324	0.00129649	0.0209594
ENSG00000185085	INTS5	0.652556	7.11056	6.458	3.53294	0.00129752	0.0209594
ENSG00000123575	FAM199X	0.389278	5.93528	5.546	3.53276	0.00129815	0.0209594
ENSG00000198920	KIAA0753	0.4025	6.0125	5.61	3.53181	0.00130148	0.0209769
ENSG00000172159	FRMD3	-0.522556	5.27944	5.802	-3.53178	0.00130157	0.0209769
ENSG00000131697	NPHP4	0.483111	6.10611	5.623	3.53111	0.00130393	0.0209961
ENSG00000156795	WDYHV1	0.518722	6.84472	6.326	3.53011	0.00130747	0.0210343
ENSG00000142065	ZFP14	0.470611	5.85361	5.383	3.52946	0.00130975	0.0210521
ENSG00000123219	CENPK	-0.831389	6.63861	7.47	-3.52816	0.00131436	0.0211073
ENSG00000149292	TTC12	-0.429833	5.08917	5.519	-3.52778	0.00131569	0.0211098
ENSG00000124570	SERPINB6	-0.853	6.545	7.398	-3.52677	0.00131928	0.0211485
ENSG00000244482	LILRA6	0.412333	5.15333	4.741	3.52524	0.00132474	0.0212171
ENSG00000125245	GPR18	-0.893833	6.99417	7.888	-3.52491	0.00132593	0.0212173
ENSG00000131042	LILRB2	0.657778	5.97278	5.315	3.52377	0.00132999	0.0212633
ENSG00000125991	ERGIC3	0.531056	10.2931	9.762	3.52149	0.0013382	0.0213754
ENSG00000113070	HBEGF	1.37339	7.46139	6.088	3.51938	0.00134583	0.0214783
ENSG00000243449	C4orf48	0.941222	9.30222	8.361	3.51893	0.00134746	0.0214852
ENSG00000110429	FBXO3	-0.384833	5.63917	6.024	-3.51701	0.00135444	0.0215774
ENSG00000152454	AC010326.1	-0.761389	7.06861	7.83	-3.51492	0.00136209	0.02168
ENSG00000145555	MYO10	0.456	5.12	4.664	3.51436	0.00136415	0.0216884
ENSG00000188786	MTF1	0.543444	6.98444	6.441	3.51412	0.00136503	0.0216884
ENSG00000187535	IFT140	0.581556	6.08056	5.499	3.51203	0.00137273	0.0217858
ENSG00000100591	AHSA1	0.550167	8.89917	8.349	3.5118	0.00137358	0.0217858
ENSG00000033100	CHPF2	-0.437889	6.22611	6.664	-3.51126	0.0013756	0.0217878
ENSG00000010165	EEF1AKNMT	0.7015	7.1975	6.496	3.51111	0.00137614	0.0217878
ENSG00000170175	CHRNB1	0.514333	6.58833	6.074	3.50732	0.00139023	0.021974
ENSG00000180921	FAM83H	0.890333	6.35333	5.463	3.50717	0.00139083	0.021974
ENSG00000198498	TMA16	0.4845	4.9575	4.473	3.50697	0.00139157	0.021974
ENSG00000176463	SLCO3A1	0.355778	6.21778	5.862	3.50632	0.00139401	0.0219933
ENSG00000178425	NT5DC1	-0.357222	6.80278	7.16	-3.50598	0.00139527	0.0219938
ENSG00000120533	ENY2	0.6145	9.4275	8.813	3.50449	0.00140086	0.0220626
ENSG00000144711	IQSEC1	-0.502	6.075	6.577	-3.50045	0.00141618	0.0222843
ENSG00000010017	RANBP9	-0.406889	5.40611	5.813	-3.49972	0.00141895	0.0222967
ENSG00000109689	STIM2	-0.406889	6.96611	7.373	-3.4996	0.00141944	0.0222967
ENSG00000066336	SPI1	0.975167	7.03917	6.064	3.49812	0.00142508	0.0223656
ENSG00000111371	SLC38A1	-0.484722	7.52528	8.01	-3.49471	0.00143821	0.0225341
ENSG00000040341	STAU2	0.640389	6.59139	5.951	3.49468	0.00143832	0.0225341
ENSG00000102984	ZNF821	-0.477222	6.20278	6.68	-3.49422	0.0014401	0.0225423
ENSG00000106638	TBL2	0.396111	6.29111	5.895	3.49265	0.00144618	0.0226021
ENSG00000153233	PTPRR	0.279778	5.10278	4.823	3.49259	0.00144643	0.0226021
ENSG00000173262	SLC2A14	-0.824722	5.95528	6.78	-3.49201	0.00144867	0.0226175
ENSG00000181804	SLC9A9	-0.694444	5.90056	6.595	-3.48907	0.00146019	0.0227774
ENSG00000142867	BCL10	-0.520444	6.16556	6.686	-3.48761	0.00146592	0.0228469
ENSG00000186440	OR6P1	-0.418833	4.47917	4.898	-3.48553	0.00147411	0.0229548
ENSG00000100714	MTHFD1	0.434	6.25	5.816	3.48443	0.00147851	0.0229868
ENSG00000143995	MEIS1	-0.459778	5.77222	6.232	-3.48433	0.00147889	0.0229868
ENSG00000261221	ZNF865	0.507	5.335	4.828	3.48405	0.00148001	0.0229868
ENSG00000151725	CENPU	0.6845	6.0825	5.398	3.48295	0.00148436	0.0230345
ENSG00000153086	ACMSD	-0.375611	4.34139	4.717	-3.48171	0.00148931	0.0230836
ENSG00000134146	DPH6	0.468444	6.02444	5.556	3.48108	0.00149184	0.0230836
ENSG00000108256	NUFIP2	-0.372	8.045	8.417	-3.48098	0.00149223	0.0230836
ENSG00000218336	TENM3	-0.722722	4.76528	5.488	-3.48088	0.00149266	0.0230836
ENSG00000120253	NUP43	0.570611	6.58861	6.018	3.47943	0.00149846	0.0231533
ENSG00000112624	BICRAL	-0.420778	9.03222	9.453	-3.47864	0.00150164	0.0231713
ENSG00000104880	ARHGEF18	-0.384833	11.5042	11.889	-3.4785	0.0015022	0.0231713
ENSG00000179921	GPBAR1	0.858333	6.40333	5.545	3.47753	0.00150614	0.0232122
ENSG00000105058	FAM32A	-0.444389	9.00361	9.448	-3.47556	0.00151412	0.0233151
ENSG00000244734	HBB	2.862	11.385	8.523	3.47459	0.00151805	0.0233556
ENSG00000100767	PAPLN	0.624778	4.59778	3.973	3.47308	0.00152424	0.0234308
ENSG00000185052	SLC24A3	-0.698111	4.49889	5.197	-3.4721	0.00152822	0.0234387
ENSG00000168300	PCMTD1	0.537778	8.70278	8.165	3.47205	0.00152842	0.0234387
ENSG00000175137	SH3BP5L	0.5515	6.4675	5.916	3.47198	0.00152874	0.0234387
ENSG00000137265	IRF4	-0.590222	5.60278	6.193	-3.47168	0.00152997	0.0234387
ENSG00000036257	CUL3	0.560833	5.29583	4.735	3.4689	0.00154142	0.023594
ENSG00000120675	DNAJC15	0.543778	7.68778	7.144	3.46855	0.00154285	0.0235957
ENSG00000072518	MARK2	0.373389	6.26139	5.888	3.46174	0.00157127	0.0240099
ENSG00000270647	TAF15	0.631611	9.39861	8.767	3.45944	0.00158097	0.0241373
ENSG00000180644	PRF1	-1.23217	7.57583	8.808	-3.45912	0.00158236	0.0241373
ENSG00000140939	NOL3	0.531778	5.47778	4.946	3.45882	0.00158364	0.0241373
ENSG00000219545	UMAD1	-0.509167	5.75083	6.26	-3.45831	0.00158577	0.0241493
ENSG00000140577	CRTC3	-0.355167	10.1008	10.456	-3.45793	0.00158741	0.0241539
ENSG00000104881	PPP1R13L	0.487611	5.72361	5.236	3.45729	0.0015901	0.0241744
ENSG00000013583	HEBP1	0.538667	8.94667	8.408	3.45644	0.00159374	0.0242092
ENSG00000136960	ENPP2	0.698111	6.02111	5.323	3.45473	0.00160107	0.0242966
ENSG00000109089	CDR2L	-0.457	4.72	5.177	-3.45446	0.0016022	0.0242966
ENSG00000204592	HLA-E	-0.479889	12.4961	12.976	-3.45335	0.00160698	0.0243486
ENSG00000206053	JPT2	0.412722	6.43472	6.022	3.45298	0.00160857	0.0243522
ENSG00000119878	CRIPT	0.591778	6.80278	6.211	3.45237	0.00161122	0.0243717
ENSG00000175182	FAM131A	0.484611	6.69361	6.209	3.45148	0.00161504	0.0243957
ENSG00000129354	AP1M2	0.929056	6.03306	5.104	3.45137	0.00161552	0.0243957
ENSG00000070756	PABPC1	0.4955	12.7425	12.247	3.4509	0.00161755	0.0244059
ENSG00000131116	ZNF428	0.494167	10.8842	10.39	3.44947	0.00162376	0.0244791
ENSG00000136856	SLC2A8	-0.622611	6.18139	6.804	-3.44874	0.00162696	0.0245067
ENSG00000106392	C1GALT1	0.626778	6.56778	5.941	3.44739	0.00163284	0.0245747
ENSG00000166347	CYB5A	0.749611	8.36361	7.614	3.44693	0.00163485	0.0245844
ENSG00000125812	GZF1	-0.453667	5.48333	5.937	-3.4464	0.00163715	0.0245984
ENSG00000129204	USP6	0.314278	5.96028	5.646	3.44543	0.00164143	0.0246198
ENSG00000144029	MRPS5	0.393056	8.53306	8.14	3.44516	0.00164259	0.0246198
ENSG00000182534	MXRA7	-0.359111	4.99889	5.358	-3.44514	0.00164269	0.0246198
ENSG00000126947	ARMCX1	-0.582611	4.66639	5.249	-3.44209	0.00165616	0.024801
ENSG00000158169	FANCC	0.570889	5.67389	5.103	3.44088	0.0016615	0.0248602
ENSG00000037241	RPL26L1	0.573722	7.93472	7.361	3.43744	0.00167688	0.0250694
ENSG00000135824	RGS8	0.539333	5.02833	4.489	3.43688	0.00167939	0.0250861
ENSG00000150093	ITGB1	-0.810222	7.11778	7.928	-3.43389	0.00169284	0.0252661
ENSG00000103353	UBFD1	0.521722	5.67972	5.158	3.43222	0.00170044	0.0253585
ENSG00000171431	KRT20	0.364611	4.90861	4.544	3.43114	0.00170535	0.0254105
ENSG00000121957	GPSM2	0.583944	6.02194	5.438	3.42848	0.00171752	0.0255706
ENSG00000164105	SAP30	1.14683	8.24083	7.094	3.42737	0.00172261	0.0256253
ENSG00000172175	MALT1	-0.558611	6.48639	7.045	-3.42702	0.00172421	0.0256278
ENSG00000000003	TSPAN6	0.449278	5.64528	5.196	3.426	0.00172891	0.0256765
ENSG00000185633	NDUFA4L2	-0.439722	4.53028	4.97	-3.42492	0.0017339	0.0257293
ENSG00000142751	GPN2	-0.408444	7.95556	8.364	-3.4232	0.0017419	0.0258267
ENSG00000135144	DTX1	-0.459611	5.73639	6.196	-3.42137	0.0017504	0.0259314
ENSG00000140743	CDR2	-0.839333	9.74667	10.586	-3.4195	0.00175917	0.0260397
ENSG00000101336	HCK	0.893222	7.17722	6.284	3.41869	0.00176298	0.026063
ENSG00000069329	VPS35	0.744833	8.73583	7.991	3.41855	0.00176364	0.026063
ENSG00000120306	CYSTM1	0.618167	6.83417	6.216	3.4178	0.00176718	0.0260662
ENSG00000169313	P2RY12	-0.551444	4.74556	5.297	-3.41758	0.00176824	0.0260662
ENSG00000198876	DCAF12	0.736722	7.65972	6.923	3.41717	0.00177015	0.0260662
ENSG00000121039	RDH10	0.585389	6.54639	5.961	3.41673	0.00177223	0.0260662
ENSG00000169057	MECP2	0.5175	6.5125	5.995	3.41668	0.00177247	0.0260662
ENSG00000100490	CDKL1	-0.415222	4.98278	5.398	-3.41665	0.00177259	0.0260662
ENSG00000182749	PAQR7	0.694389	5.97639	5.282	3.41635	0.00177401	0.0260662
ENSG00000133619	KRBA1	-0.463667	6.30333	6.767	-3.41397	0.00178533	0.0261957
ENSG00000198722	UNC13B	0.585833	5.75083	5.165	3.41388	0.00178574	0.0261957
ENSG00000159140	SON	-0.464111	7.31889	7.783	-3.41294	0.00179023	0.0262087
ENSG00000116815	CD58	-0.883444	6.24556	7.129	-3.41294	0.00179025	0.0262087
ENSG00000047365	ARAP2	-0.340944	5.01806	5.359	-3.41275	0.00179116	0.0262087
ENSG00000148288	GBGT1	0.540444	5.95944	5.419	3.41248	0.00179246	0.0262087
ENSG00000236609	ZNF853	-0.345944	4.80306	5.149	-3.41173	0.00179605	0.0262324
ENSG00000129317	PUS7L	0.489611	5.96361	5.474	3.41153	0.001797	0.0262324
ENSG00000114737	CISH	1.19328	6.74028	5.547	3.41118	0.00179867	0.0262354
ENSG00000170584	NUDCD2	0.566556	7.64056	7.074	3.41068	0.00180105	0.0262488
ENSG00000147457	CHMP7	-0.660278	6.92972	7.59	-3.40905	0.00180889	0.0263418
ENSG00000196850	PPTC7	-0.555222	8.07778	8.633	-3.40802	0.00181389	0.0263932
ENSG00000177733	HNRNPA0	0.453167	8.67917	8.226	3.40598	0.00182377	0.0265155
ENSG00000043514	TRIT1	0.398167	7.53417	7.136	3.40489	0.00182909	0.0265594
ENSG00000162377	COA7	0.391278	5.54028	5.149	3.4046	0.00183049	0.0265594
ENSG00000100364	KIAA0930	0.340056	5.29306	4.953	3.40442	0.00183135	0.0265594
ENSG00000181481	RNF135	0.409278	5.74528	5.336	3.40415	0.0018327	0.0265594
ENSG00000170222	ADPRM	-0.746833	7.38417	8.131	-3.40301	0.00183828	0.0266188
ENSG00000178896	EXOSC4	0.552333	6.58333	6.031	3.40208	0.00184284	0.0266633
ENSG00000196954	CASP4	-0.296333	5.70167	5.998	-3.40151	0.00184562	0.026682
ENSG00000187147	RNF220	-0.320944	9.07806	9.399	-3.40096	0.00184833	0.0266998
ENSG00000185630	PBX1	-0.585278	4.87472	5.46	-3.4	0.00185308	0.026743
ENSG00000142599	RERE	-0.457167	6.71083	7.168	-3.39975	0.0018543	0.026743
ENSG00000177465	ACOT4	0.710722	6.72472	6.014	3.39744	0.00186572	0.0268861
ENSG00000203705	TATDN3	0.301611	7.12361	6.822	3.39697	0.00186808	0.0268986
ENSG00000035720	STAP1	0.895889	6.10889	5.213	3.39588	0.00187351	0.0269551
ENSG00000169299	PGM2	0.462056	6.02806	5.566	3.395	0.00187789	0.0269966
ENSG00000065618	COL17A1	-0.577833	4.79917	5.377	-3.39463	0.00187976	0.0270018
ENSG00000134242	PTPN22	-0.502222	6.17278	6.675	-3.39384	0.00188372	0.0270177
ENSG00000119333	WDR34	0.697167	5.83917	5.142	3.39381	0.00188387	0.0270177
ENSG00000064102	INTS13	0.429889	6.17889	5.749	3.39228	0.00189157	0.0270887
ENSG00000005102	MEOX1	-0.407056	4.78194	5.189	-3.39196	0.00189314	0.0270887
ENSG00000166266	CUL5	-0.670611	7.73139	8.402	-3.39192	0.00189335	0.0270887
ENSG00000154582	ELOC	0.532	9	8.468	3.39075	0.00189924	0.0271514
ENSG00000106688	SLC1A1	0.535556	4.98556	4.45	3.38964	0.00190489	0.0272106
ENSG00000131467	PSME3	0.4885	7.9125	7.424	3.38855	0.0019104	0.0272585
ENSG00000148730	EIF4EBP2	-0.480833	7.73417	8.215	-3.38838	0.00191128	0.0272585
ENSG00000058091	CDK14	0.423056	5.00806	4.585	3.38738	0.00191636	0.0272973
ENSG00000157514	TSC22D3	-0.548444	8.69556	9.244	-3.38712	0.00191768	0.0272973
ENSG00000144580	CNOT9	-0.454556	6.79944	7.254	-3.38695	0.00191856	0.0272973
ENSG00000126524	SBDS	-0.806722	8.79028	9.597	-3.38633	0.00192174	0.027316
ENSG00000162623	TYW3	0.570667	6.52667	5.956	3.3861	0.00192291	0.027316
ENSG00000121578	B4GALT4	-0.432778	5.89222	6.325	-3.38556	0.00192565	0.0273184
ENSG00000183248	PRR36	0.830778	5.89778	5.067	3.38536	0.00192669	0.0273184
ENSG00000117395	EBNA1BP2	0.481778	9.17278	8.691	3.38518	0.00192764	0.0273184
ENSG00000188818	ZDHHC11	0.579167	6.25917	5.68	3.38481	0.00192951	0.0273233
ENSG00000105497	ZNF175	0.476722	5.70472	5.228	3.38395	0.00193394	0.0273644
ENSG00000140848	CPNE2	-0.436722	5.03528	5.472	-3.3836	0.00193571	0.027368
ENSG00000145391	SETD7	-0.593833	4.26417	4.858	-3.38239	0.00194195	0.0274237
ENSG00000181555	SETD2	-0.305444	6.78556	7.091	-3.38225	0.0019427	0.0274237
ENSG00000135250	SRPK2	0.411333	6.67333	6.262	3.38134	0.00194739	0.0274488
ENSG00000154143	PANX3	-0.462222	4.45278	4.915	-3.38131	0.00194753	0.0274488
ENSG00000110925	CSRNP2	0.3025	6.3075	6.005	3.3807	0.00195073	0.0274723
ENSG00000143815	LBR	-0.439	6.015	6.454	-3.37924	0.00195831	0.0275574
ENSG00000131148	EMC8	0.379889	6.85889	6.479	3.37744	0.00196768	0.0276677
ENSG00000008517	IL32	-0.906444	9.37556	10.282	-3.37562	0.00197723	0.0277802
ENSG00000112983	BRD8	0.322833	6.25083	5.928	3.37466	0.00198227	0.0278053
ENSG00000144677	CTDSPL	-0.903389	6.02361	6.927	-3.3744	0.00198366	0.0278053
ENSG00000171217	CLDN20	-0.449389	5.32361	5.773	-3.3744	0.00198366	0.0278053
ENSG00000275023	MLLT6	-0.426722	10.2453	10.672	-3.37249	0.00199374	0.0279248
ENSG00000087077	TRIP6	0.7145	7.4625	6.748	3.37165	0.00199818	0.027956
ENSG00000112297	CRYBG1	-0.5965	6.4875	7.084	-3.37119	0.00200061	0.027956
ENSG00000126262	FFAR2	0.623833	5.29583	4.672	3.37119	0.00200063	0.027956
ENSG00000139977	NAA30	0.327722	5.83472	5.507	3.37046	0.00200454	0.0279698
ENSG00000164082	GRM2	-0.497111	6.36389	6.861	-3.37042	0.00200474	0.0279698
ENSG00000184108	TRIML1	-0.304278	5.62972	5.934	-3.36879	0.00201344	0.0280517
ENSG00000155508	CNOT8	-0.411556	8.09944	8.511	-3.36873	0.00201373	0.0280517
ENSG00000148832	PAOX	-0.533778	6.51222	7.046	-3.36733	0.00202125	0.0281346
ENSG00000121742	GJB6	-0.521111	4.75389	5.275	-3.36638	0.00202638	0.0281842
ENSG00000048471	SNX29	0.389667	6.48167	6.092	3.36522	0.00203261	0.0282491
ENSG00000085449	WDFY1	-0.569444	8.35056	8.92	-3.36371	0.00204076	0.0282843
ENSG00000010219	DYRK4	0.5495	7.8875	7.338	3.36343	0.00204226	0.0282843
ENSG00000151466	SCLT1	0.448278	5.45528	5.007	3.36341	0.00204241	0.0282843
ENSG00000144843	ADPRH	-0.398056	5.36194	5.76	-3.3632	0.00204353	0.0282843
ENSG00000125977	EIF2S2	0.588167	6.17417	5.586	3.36319	0.00204359	0.0282843
ENSG00000085871	MGST2	0.929333	7.55333	6.624	3.363	0.00204459	0.0282843
ENSG00000107290	SETX	-0.588833	7.74917	8.338	-3.36133	0.00205368	0.0283882
ENSG00000169230	PRELID1	0.474556	8.72056	8.246	3.36041	0.0020587	0.0284357
ENSG00000127616	SMARCA4	0.328556	9.94056	9.612	3.35881	0.00206748	0.028535
ENSG00000021355	SERPINB1	-0.473667	9.04333	9.517	-3.35852	0.00206908	0.0285352
ENSG00000073146	MOV10L1	-0.313778	5.02222	5.336	-3.3579	0.00207248	0.0285391
ENSG00000178057	NDUFAF3	-0.242	6.04	6.282	-3.35789	0.00207254	0.0285391
ENSG00000139318	DUSP6	0.897556	6.93556	6.038	3.35721	0.00207625	0.0285683
ENSG00000065970	FOXJ2	-0.432167	9.42583	9.858	-3.35582	0.00208395	0.028652
ENSG00000176894	PXMP2	0.455111	6.36611	5.911	3.35553	0.00208552	0.028652
ENSG00000205423	CNEP1R1	-0.324889	6.09111	6.416	-3.35509	0.00208798	0.0286561
ENSG00000138640	FAM13A	0.845222	6.26722	5.422	3.3549	0.00208901	0.0286561
ENSG00000158517	NCF1	0.540444	6.01444	5.474	3.35419	0.00209296	0.0286884
ENSG00000130309	COLGALT1	0.439222	9.23222	8.793	3.35268	0.00210135	0.0287634
ENSG00000113580	NR3C1	-0.364278	5.48972	5.854	-3.35242	0.00210282	0.0287634
ENSG00000151136	BTBD11	-0.531556	5.14444	5.676	-3.35234	0.00210324	0.0287634
ENSG00000174903	RAB1B	0.370833	6.29583	5.925	3.3511	0.00211016	0.0288362
ENSG00000135048	CEMIP2	-1.02222	7.19778	8.22	-3.34984	0.00211723	0.0289108
ENSG00000106327	TFR2	0.471667	4.92667	4.455	3.34933	0.00212007	0.0289277
ENSG00000133317	LGALS12	-0.400833	5.32917	5.73	-3.34787	0.00212833	0.0290067
ENSG00000080854	IGSF9B	0.570833	5.56583	4.995	3.34754	0.00213017	0.0290067
ENSG00000174807	CD248	1.10172	8.88972	7.788	3.34744	0.00213071	0.0290067
ENSG00000258839	MC1R	-0.573111	6.42389	6.997	-3.34715	0.00213239	0.0290076
ENSG00000179335	CLK3	-0.271556	7.06944	7.341	-3.34348	0.00215318	0.0292683
ENSG00000147885	IFNA16	0.430889	4.72389	4.293	3.34217	0.00216071	0.0293484
ENSG00000039068	CDH1	1.10528	5.99028	4.885	3.34172	0.00216326	0.0293608
ENSG00000238269	PAGE2B	-0.388111	4.39889	4.787	-3.33996	0.00217337	0.0294758
ENSG00000198064	NPIPB13	0.553889	12.1189	11.565	3.33903	0.00217875	0.0295264
ENSG00000059588	TARBP1	0.478611	8.17361	7.695	3.33858	0.00218134	0.0295393
ENSG00000167699	GLOD4	-0.399556	8.71944	9.119	-3.33531	0.00220029	0.0297527
ENSG00000138686	BBS7	0.291111	5.40111	5.11	3.33507	0.00220167	0.0297527
ENSG00000103351	CLUAP1	0.4055	8.3475	7.942	3.335	0.00220206	0.0297527
ENSG00000154027	AK5	0.4735	5.7025	5.229	3.33398	0.00220804	0.0298111
ENSG00000124102	PI3	0.499944	4.91194	4.412	3.33323	0.00221242	0.0298478
ENSG00000179088	C12orf42	-0.456556	4.44944	4.906	-3.3323	0.00221788	0.0298953
ENSG00000091542	ALKBH5	-0.434222	11.4528	11.887	-3.33206	0.00221928	0.0298953
ENSG00000008869	HEATR5B	-0.490278	7.86972	8.36	-3.33177	0.00222099	0.0298961
ENSG00000165119	HNRNPK	-0.288333	7.78667	8.075	-3.33126	0.00222399	0.029914
ENSG00000136286	MYO1G	-0.675	9.48	10.155	-3.33085	0.00222637	0.0299205
ENSG00000106211	HSPB1	0.585778	11.0878	10.502	3.33057	0.00222805	0.0299205
ENSG00000151729	SLC25A4	0.717889	7.57389	6.856	3.3302	0.00223022	0.0299205
ENSG00000242866	STRC	0.272278	5.51028	5.238	3.33004	0.00223114	0.0299205
ENSG00000115525	ST3GAL5	-0.511	7.3	7.811	-3.32964	0.00223355	0.0299305
ENSG00000103356	EARS2	0.335	6.01	5.675	3.32698	0.0022493	0.0301192
ENSG00000101160	CTSZ	0.750722	6.04472	5.294	3.32605	0.00225482	0.0301707
ENSG00000100122	CRYBB1	-0.372667	4.33833	4.711	-3.32546	0.00225834	0.0301952
ENSG00000105281	SLC1A5	0.695889	5.86389	5.168	3.32431	0.00226522	0.0302468
ENSG00000255221	CARD17	-0.406611	4.98139	5.388	-3.32425	0.00226557	0.0302468
ENSG00000151150	ANK3	0.277167	5.66417	5.387	3.32292	0.00227355	0.0303308
ENSG00000134954	ETS1	-0.442444	10.6206	11.063	-3.31873	0.00229888	0.0306461
ENSG00000239672	NME1	0.6975	8.0625	7.365	3.31781	0.00230445	0.0306976
ENSG00000137198	GMPR	-0.544944	5.38806	5.933	-3.31529	0.00231987	0.03088
ENSG00000072803	FBXW11	-0.269611	5.78639	6.056	-3.31488	0.00232237	0.0308904
ENSG00000088812	ATRN	0.2595	5.4925	5.233	3.31399	0.00232783	0.0309402
ENSG00000111859	NEDD9	-0.265889	5.37111	5.637	-3.31177	0.00234148	0.0310986
ENSG00000036530	CYP46A1	0.484222	5.18722	4.703	3.31137	0.00234399	0.0311089
ENSG00000128654	MTX2	0.381778	6.80278	6.421	3.31105	0.00234592	0.0311116
ENSG00000213585	VDAC1	0.271	10.445	10.174	3.31073	0.00234795	0.0311156
ENSG00000140299	BNIP2	-0.449222	9.26278	9.712	-3.30819	0.00236373	0.0313015
ENSG00000114019	AMOTL2	-0.384556	6.26944	6.654	-3.30721	0.00236985	0.031345
ENSG00000116221	MRPL37	0.365556	10.1406	9.775	3.30711	0.0023705	0.031345
ENSG00000184293	CLECL1	-0.867833	4.84917	5.717	-3.3045	0.00238682	0.0315078
ENSG00000176988	FMR1NB	-0.504944	4.11306	4.618	-3.30446	0.00238707	0.0315078
ENSG00000185043	CIB1	-0.509389	11.8886	12.398	-3.30423	0.00238856	0.0315078
ENSG00000006625	GGCT	0.678611	7.10361	6.425	3.30389	0.00239067	0.0315078
ENSG00000177508	IRX3	-0.631278	5.37472	6.006	-3.30359	0.00239256	0.0315078
ENSG00000196843	ARID5A	-0.424278	5.43472	5.859	-3.30344	0.00239352	0.0315078
ENSG00000142583	SLC2A5	-0.669111	5.20389	5.873	-3.30319	0.00239508	0.0315078
ENSG00000160404	TOR2A	0.557667	5.93167	5.374	3.30261	0.00239876	0.0315331
ENSG00000183569	SERHL2	-0.282556	4.57944	4.862	-3.30031	0.00241339	0.0317022
ENSG00000179178	TMEM125	1.174	6.16	4.986	3.29758	0.00243076	0.031907
ENSG00000178297	TMPRSS9	0.372833	4.74083	4.368	3.29558	0.00244362	0.0320524
ENSG00000137501	SYTL2	-0.515833	5.53917	6.055	-3.29442	0.00245108	0.0321269
ENSG00000119714	GPR68	-0.646722	5.03528	5.682	-3.29394	0.0024542	0.0321443
ENSG00000241839	PLEKHO2	0.555667	6.03667	5.481	3.2934	0.00245769	0.0321666
ENSG00000137814	HAUS2	-0.343722	8.48528	8.829	-3.29287	0.00246115	0.0321884
ENSG00000205269	TMEM170B	0.745833	6.79083	6.045	3.29257	0.0024631	0.0321904
ENSG00000111269	CREBL2	-0.372167	6.28583	6.658	-3.29141	0.00247061	0.0322644
ENSG00000100227	POLDIP3	0.341833	7.03083	6.689	3.291	0.0024733	0.0322644
ENSG00000130313	PGLS	0.574833	9.50583	8.931	3.29064	0.0024756	0.0322644
ENSG00000169379	ARL13B	0.322	4.785	4.463	3.29059	0.00247594	0.0322644
ENSG00000111666	CHPT1	-0.608111	7.35389	7.962	-3.28942	0.00248361	0.032341
ENSG00000104412	EMC2	0.371389	5.70139	5.33	3.28726	0.00249774	0.0325014
ENSG00000164061	BSN	0.5215	4.7875	4.266	3.28631	0.00250401	0.0325473
ENSG00000121350	PYROXD1	-0.457722	5.85528	6.313	-3.2861	0.00250542	0.0325473
ENSG00000213160	KLHL23	0.320944	4.71194	4.391	3.28569	0.00250809	0.0325473
ENSG00000130643	CALY	-0.559	4.58	5.139	-3.28546	0.00250964	0.0325473
ENSG00000148426	PROSER2	-0.562778	4.81222	5.375	-3.2851	0.00251204	0.0325473
ENSG00000178952	TUFM	0.499	9.505	9.006	3.28481	0.0025139	0.0325473
ENSG00000169397	RNASE3	-1.33356	4.54444	5.878	-3.2846	0.00251528	0.0325473
ENSG00000160999	SH2B2	0.409722	5.20972	4.8	3.28453	0.00251576	0.0325473
ENSG00000119457	SLC46A2	0.4765	5.6825	5.206	3.28322	0.00252449	0.0326153
ENSG00000105617	LENG1	-0.421722	6.19028	6.612	-3.28316	0.00252484	0.0326153
ENSG00000072071	ADGRL1	0.416222	5.84722	5.431	3.28292	0.00252646	0.0326153
ENSG00000170310	STX8	-0.624333	7.75667	8.381	-3.2819	0.00253326	0.0326656
ENSG00000134323	MYCN	-0.379833	4.63417	5.014	-3.28179	0.00253399	0.0326656
ENSG00000117036	ETV3	-0.422722	5.87028	6.293	-3.27917	0.00255153	0.0328681
ENSG00000146109	ABT1	-0.406333	6.00667	6.413	-3.27564	0.00257529	0.0331291
ENSG00000120690	ELF1	-0.707167	10.3258	11.033	-3.27561	0.00257548	0.0331291
ENSG00000130558	OLFM1	0.415222	4.79222	4.377	3.275	0.00257965	0.0331591
ENSG00000167703	SLC43A2	0.823833	6.50083	5.677	3.27457	0.00258253	0.0331723
ENSG00000006695	COX10	-0.442778	8.30222	8.745	-3.27421	0.00258497	0.0331756
ENSG00000197324	LRP10	-0.443389	9.84861	10.292	-3.27399	0.00258648	0.0331756
ENSG00000173818	ENDOV	0.402056	5.39806	4.996	3.2735	0.00258982	0.0331947
ENSG00000158555	GDPD5	-0.404056	5.29194	5.696	-3.27267	0.00259549	0.0332273
ENSG00000233493	TMEM238	0.842611	10.2236	9.381	3.27259	0.00259605	0.0332273
ENSG00000171314	PGAM1	-0.537889	8.17111	8.709	-3.2723	0.002598	0.0332285
ENSG00000110931	CAMKK2	0.475889	5.98389	5.508	3.27203	0.00259987	0.0332288
ENSG00000128591	FLNC	2.1245	6.6275	4.503	3.2702	0.00261241	0.0333653
ENSG00000173588	CEP83	0.364222	5.68222	5.318	3.26905	0.00262025	0.0334417
ENSG00000235173	HGH1	0.323722	4.98972	4.666	3.2684	0.00262478	0.0334757
ENSG00000179869	ABCA13	-0.682722	4.00028	4.683	-3.26718	0.00263321	0.0335595
ENSG00000164934	DCAF13	0.474333	6.33833	5.864	3.26543	0.00264533	0.03369
ENSG00000163823	CCR1	0.525167	5.43417	4.909	3.26514	0.00264734	0.0336904
ENSG00000077147	TM9SF3	0.483167	7.48417	7.001	3.26488	0.00264911	0.0336904
ENSG00000126759	CFP	0.824444	6.69444	5.87	3.26426	0.00265345	0.0337217
ENSG00000164684	ZNF704	0.540944	5.38694	4.846	3.26388	0.00265607	0.0337312
ENSG00000173812	EIF1	-0.453111	12.8989	13.352	-3.26289	0.00266303	0.0337835
ENSG00000164111	ANXA5	-0.870111	9.01389	9.884	-3.26276	0.00266395	0.0337835
ENSG00000063241	ISOC2	0.649889	6.66389	6.014	3.2618	0.00267068	0.0338278
ENSG00000178741	COX5A	0.606222	11.5172	10.911	3.26172	0.00267121	0.0338278
ENSG00000131370	SH3BP5	0.275778	5.06278	4.787	3.26142	0.00267331	0.0338306
ENSG00000165752	STK32C	0.521111	6.54111	6.02	3.26069	0.00267846	0.0338718
ENSG00000178814	OPLAH	0.895056	5.83306	4.938	3.26006	0.0026829	0.0339042
ENSG00000106305	AIMP2	0.586278	8.74028	8.154	3.25975	0.00268508	0.0339079
ENSG00000273604	EPOP	0.526889	5.70389	5.177	3.25938	0.00268766	0.0339166
ENSG00000163866	SMIM12	-0.391389	6.55861	6.95	-3.25763	0.00270001	0.034032
ENSG00000071051	NCK2	-0.503667	9.02833	9.532	-3.25755	0.00270059	0.034032
ENSG00000125648	SLC25A23	0.532389	9.09139	8.559	3.25582	0.00271286	0.0341627
ENSG00000128656	CHN1	-0.648389	4.77361	5.422	-3.255	0.00271871	0.0342124
ENSG00000131187	F12	0.594833	6.10583	5.511	3.25454	0.00272198	0.0342296
ENSG00000152689	RASGRP3	-0.612	5.38	5.992	-3.25318	0.00273171	0.0343279
ENSG00000240849	TMEM189	0.285222	7.01722	6.732	3.25204	0.00273993	0.0344071
ENSG00000171858	RPS21	0.789444	9.02444	8.235	3.25133	0.002745	0.0344466
ENSG00000132423	COQ3	0.4125	6.8325	6.42	3.25082	0.00274867	0.0344576
ENSG00000176022	B3GALT6	0.621222	7.31722	6.696	3.25054	0.0027507	0.0344576
ENSG00000158966	CACHD1	0.354389	5.49139	5.137	3.25041	0.00275163	0.0344576
ENSG00000089012	SIRPG	-0.755389	7.07861	7.834	-3.24994	0.00275506	0.0344683
ENSG00000110768	GTF2H1	0.421389	5.77139	5.35	3.24965	0.00275714	0.0344683
ENSG00000069849	ATP1B3	-0.354389	6.81361	7.168	-3.2495	0.00275823	0.0344683
ENSG00000178695	KCTD12	0.757722	6.99472	6.237	3.24875	0.00276363	0.0345103
ENSG00000140511	HAPLN3	-0.763444	6.88056	7.644	-3.2485	0.00276543	0.0345103
ENSG00000186462	NAP1L2	-0.340333	4.49667	4.837	-3.24779	0.00277061	0.0345509
ENSG00000143314	MRPL24	0.549556	8.71056	8.161	3.24575	0.00278544	0.0347085
ENSG00000066651	TRMT11	-0.383056	5.33194	5.715	-3.24552	0.00278711	0.0347085
ENSG00000168216	LMBRD1	-0.479222	9.36278	9.842	-3.24411	0.00279749	0.0348136
ENSG00000081760	AACS	0.421667	6.40167	5.98	3.24374	0.00280019	0.0348167
ENSG00000189050	RNFT1	-0.513722	6.36528	6.879	-3.24354	0.00280161	0.0348167
ENSG00000171132	PRKCE	-0.459611	5.14139	5.601	-3.24146	0.00281696	0.0349815
ENSG00000122643	NT5C3A	-0.606111	8.90389	9.51	-3.24095	0.00282071	0.0349815
ENSG00000122574	WIPF3	0.282389	4.76139	4.479	3.24095	0.00282072	0.0349815
ENSG00000154727	GABPA	-0.617944	4.85306	5.471	-3.24012	0.00282685	0.0350334
ENSG00000173517	PEAK1	0.639278	5.06028	4.421	3.23828	0.00284051	0.0351785
ENSG00000071073	MGAT4A	-0.7745	8.9575	9.732	-3.23515	0.0028639	0.0354437
ENSG00000121211	MND1	0.617389	5.78139	5.164	3.23426	0.00287057	0.0354877
ENSG00000188199	NUTM2B	0.378667	5.19167	4.813	3.23415	0.0028714	0.0354877
ENSG00000153250	RBMS1	0.368611	6.66861	6.3	3.23261	0.00288296	0.0356061
ENSG00000054277	OPN3	0.536333	6.36833	5.832	3.23105	0.00289478	0.0357275
ENSG00000130701	RBBP8NL	-0.569056	4.48694	5.056	-3.23002	0.00290253	0.0357985
ENSG00000184905	TCEAL2	-0.761	4.855	5.616	-3.22896	0.00291062	0.0358737
ENSG00000137309	HMGA1	0.353556	6.39556	6.042	3.22825	0.002916	0.0359153
ENSG00000134480	CCNH	-0.434222	7.09778	7.532	-3.22642	0.00292998	0.0360629
ENSG00000074266	EED	-0.379944	5.60806	5.988	-3.22542	0.00293766	0.0361326
ENSG00000130813	SHFL	-0.467278	8.62972	9.097	-3.22481	0.00294239	0.036166
ENSG00000182149	IST1	-0.449778	9.68722	10.137	-3.22382	0.00295002	0.036235
ENSG00000124532	MRS2	0.4955	6.6125	6.117	3.22337	0.00295345	0.0362524
ENSG00000165805	C12orf50	-0.312333	4.63667	4.949	-3.22264	0.00295911	0.0362954
ENSG00000112576	CCND3	-0.402556	12.5644	12.967	-3.2224	0.002961	0.0362954
ENSG00000115073	ACTR1B	-0.327278	8.57472	8.902	-3.22186	0.00296514	0.0363215
ENSG00000124635	H2BC11	-0.936944	5.28306	6.22	-3.2215	0.00296795	0.0363311
ENSG00000197530	MIB2	0.6815	9.0725	8.391	3.22119	0.00297032	0.0363353
ENSG00000169814	BTD	-0.3905	5.3225	5.713	-3.22021	0.00297797	0.0364041
ENSG00000186086	NBPF6	0.346944	5.26194	4.915	3.2199	0.0029804	0.036409
ENSG00000125868	DSTN	0.378722	8.46472	8.086	3.21842	0.00299194	0.0365253
ENSG00000188747	NOXA1	-0.460167	5.67583	6.136	-3.21772	0.00299735	0.0365602
ENSG00000180992	MRPL14	0.533833	9.06583	8.532	3.21753	0.00299887	0.0365602
ENSG00000151806	GUF1	0.325	6.245	5.92	3.2162	0.0030093	0.0366625
ENSG00000187833	C2orf78	0.300556	4.97056	4.67	3.2159	0.00301164	0.0366661
ENSG00000114999	TTL	0.381389	7.52139	7.14	3.21543	0.0030154	0.036687
ENSG00000118507	AKAP7	-0.426167	5.16083	5.587	-3.21416	0.00302541	0.0367586
ENSG00000007545	CRAMP1	0.404778	7.46278	7.058	3.21411	0.00302579	0.0367586
ENSG00000091436	MAP3K20	0.450556	5.60056	5.15	3.2139	0.00302742	0.0367586
ENSG00000132965	ALOX5AP	-0.833444	10.1656	10.999	-3.21227	0.00304033	0.0368904
ENSG00000105953	OGDH	-0.3855	5.7725	6.158	-3.2115	0.00304648	0.0369401
ENSG00000141576	RNF157	0.671111	7.94611	7.275	3.20942	0.00306307	0.0371163
ENSG00000078687	TNRC6C	-0.397111	5.51389	5.911	-3.2088	0.00306801	0.0371511
ENSG00000163961	RNF168	-0.359222	5.75278	6.112	-3.20753	0.00307819	0.0372492
ENSG00000160185	UBASH3A	-0.352722	6.34528	6.698	-3.20624	0.00308855	0.0373495
ENSG00000162909	CAPN2	-0.459056	6.51694	6.976	-3.2059	0.00309132	0.0373578
ENSG00000214706	IFRD2	0.372944	7.08194	6.709	3.20558	0.00309388	0.0373636
ENSG00000172059	KLF11	-0.5125	6.7825	7.295	-3.20479	0.00310027	0.0374116
ENSG00000197381	ADARB1	-0.351389	6.46861	6.82	-3.20457	0.00310202	0.0374116
ENSG00000166948	TGM6	-0.472611	5.07139	5.544	-3.20394	0.00310715	0.0374484
ENSG00000126062	TMEM115	-0.541167	7.48583	8.027	-3.20366	0.00310942	0.0374506
ENSG00000142166	IFNAR1	0.551778	7.07778	6.526	3.20302	0.0031146	0.0374852
ENSG00000144218	AFF3	-0.469556	4.73444	5.204	-3.20279	0.00311646	0.0374852
ENSG00000022976	ZNF839	0.424722	8.21472	7.79	3.20128	0.0031288	0.0376084
ENSG00000159339	PADI4	-1.24539	7.16861	8.414	-3.20027	0.00313705	0.03768
ENSG00000124688	MAD2L1BP	-0.344833	5.86417	6.209	-3.20003	0.00313895	0.03768
ENSG00000133606	MKRN1	-0.440278	10.5647	11.005	-3.1988	0.00314904	0.0377759
ENSG00000162415	ZSWIM5	0.830833	6.06583	5.235	3.19576	0.00317409	0.038051
ENSG00000104974	LILRA1	0.654556	5.79056	5.136	3.19496	0.00318076	0.0381055
ENSG00000152147	GEMIN6	0.526611	6.96361	6.437	3.19321	0.00319527	0.0382539
ENSG00000070501	POLB	0.525056	8.66806	8.143	3.19238	0.00320215	0.0383106
ENSG00000073921	PICALM	-0.513278	6.63972	7.153	-3.19192	0.00320605	0.0383318
ENSG00000065361	ERBB3	0.333611	5.30861	4.975	3.19069	0.00321631	0.038429
ENSG00000087302	RTRAF	0.476	10.3	9.824	3.19008	0.00322143	0.0384405
ENSG00000135446	CDK4	0.469667	8.75167	8.282	3.19006	0.00322155	0.0384405
ENSG00000173638	SLC19A1	0.442722	6.10972	5.667	3.18828	0.0032365	0.0385624
ENSG00000162545	CAMK2N1	-0.796889	6.15611	6.953	-3.18812	0.00323786	0.0385624
ENSG00000048162	NOP16	0.479333	7.12333	6.644	3.18808	0.00323821	0.0385624
ENSG00000111701	APOBEC1	-0.400056	4.63194	5.032	-3.1873	0.00324483	0.0386085
ENSG00000173376	NDNF	-0.412667	4.40833	4.821	-3.18711	0.00324638	0.0386085
ENSG00000166532	RIMKLB	0.397389	5.89139	5.494	3.18647	0.0032518	0.0386474
ENSG00000198015	MRPL42	0.3385	6.6475	6.309	3.18488	0.00326528	0.0387819
ENSG00000152700	SAR1B	0.330111	6.16111	5.831	3.18373	0.00327505	0.0388723
ENSG00000010244	ZNF207	-0.319833	8.11417	8.434	-3.18235	0.00328686	0.0389789
ENSG00000135447	PPP1R1A	0.408111	4.72111	4.313	3.18217	0.00328837	0.0389789
ENSG00000065154	OAT	-0.434778	7.53722	7.972	-3.18	0.00330704	0.0391744
ENSG00000182544	MFSD5	-0.489444	7.34556	7.835	-3.17916	0.00331429	0.0392343
ENSG00000205593	DENND6B	0.7975	7.7125	6.915	3.17791	0.003325	0.0393352
ENSG00000118961	LDAH	0.398667	6.36167	5.963	3.17676	0.00333499	0.0394153
ENSG00000196976	LAGE3	0.651167	9.89917	9.248	3.17663	0.00333615	0.0394153
ENSG00000005381	MPO	-1.21661	5.19139	6.408	-3.1745	0.00335461	0.0395461
ENSG00000163430	FSTL1	-0.578444	4.08556	4.664	-3.17444	0.00335519	0.0395461
ENSG00000055208	TAB2	-0.235944	5.65306	5.889	-3.17436	0.00335586	0.0395461
ENSG00000137075	RNF38	-0.395667	6.70333	7.099	-3.174	0.003359	0.0395461
ENSG00000100568	VTI1B	0.362333	7.68833	7.326	3.17368	0.00336175	0.0395461
ENSG00000196411	EPHB4	0.799167	6.19917	5.4	3.17353	0.00336306	0.0395461
ENSG00000186350	RXRA	0.726833	7.57583	6.849	3.17347	0.00336363	0.0395461
ENSG00000154845	PPP4R1	-0.280944	7.64306	7.924	-3.17325	0.00336551	0.0395461
ENSG00000137073	UBAP2	0.362111	5.84111	5.479	3.17308	0.00336703	0.0395461
ENSG00000151092	NGLY1	0.387167	8.50917	8.122	3.17259	0.00337133	0.0395521
ENSG00000159216	RUNX1	-0.332889	5.66611	5.999	-3.17252	0.00337194	0.0395521
ENSG00000125871	MGME1	0.475833	7.77583	7.3	3.17171	0.00337906	0.0396097
ENSG00000275835	TUBGCP5	0.4115	7.2225	6.811	3.17072	0.00338774	0.0396856
ENSG00000118939	UCHL3	0.476444	8.25444	7.778	3.16964	0.00339722	0.0397707
ENSG00000102316	MAGED2	-0.247444	5.71056	5.958	-3.16923	0.00340087	0.0397875
ENSG00000013561	RNF14	0.352	6.375	6.023	3.16823	0.00340968	0.0398646
ENSG00000141012	GALNS	-0.349722	6.37028	6.72	-3.16735	0.00341751	0.0399302
ENSG00000155846	PPARGC1B	0.532167	5.71417	5.182	3.16684	0.00342205	0.0399573
ENSG00000155330	C16orf87	-0.663889	7.26111	7.925	-3.16603	0.00342925	0.0400111
ENSG00000104549	SQLE	0.599778	6.53778	5.938	3.16582	0.00343111	0.0400111
ENSG00000138279	ANXA7	-0.353889	7.09611	7.45	-3.16422	0.00344537	0.0401513
ENSG00000147394	ZNF185	-0.920222	6.56278	7.483	-3.16219	0.00346356	0.0403371
ENSG00000108389	MTMR4	0.402	8.06	7.658	3.16153	0.00346949	0.040369
ENSG00000136449	MYCBPAP	0.651667	5.45167	4.8	3.16117	0.00347275	0.040369
ENSG00000264364	DYNLL2	-0.694778	9.60722	10.302	-3.16114	0.00347304	0.040369
ENSG00000140853	NLRC5	-0.598167	7.51583	8.114	-3.16064	0.00347754	0.0403952
ENSG00000111961	SASH1	0.956278	6.09528	5.139	3.16018	0.00348171	0.0404175
ENSG00000184047	DIABLO	-0.385333	6.25167	6.637	-3.15878	0.00349435	0.0405363
ENSG00000179163	FUCA1	0.549333	6.74333	6.194	3.15855	0.00349646	0.0405363
ENSG00000173041	ZNF680	-0.498556	5.88944	6.388	-3.15652	0.00351491	0.040724
ENSG00000164181	ELOVL7	-0.363944	4.63306	4.997	-3.15573	0.00352208	0.0407808
ENSG00000171208	NETO2	-0.718278	4.66472	5.383	-3.15494	0.00352933	0.0408384
ENSG00000102221	JADE3	0.311444	5.61444	5.303	3.15379	0.00353992	0.0409345
ENSG00000117280	RAB29	-0.547833	7.45917	8.007	-3.15342	0.00354326	0.0409345
ENSG00000066777	ARFGEF1	0.488111	7.56611	7.078	3.15329	0.00354447	0.0409345
ENSG00000113361	CDH6	-0.341	4.62	4.961	-3.15144	0.0035615	0.0410848
ENSG00000168899	VAMP5	-0.742611	8.29139	9.034	-3.15138	0.00356206	0.0410848
ENSG00000102030	NAA10	0.643444	9.04444	8.401	3.15023	0.00357271	0.0411669
ENSG00000136231	IGF2BP3	-0.363167	4.94083	5.304	-3.15011	0.00357376	0.0411669
ENSG00000157593	SLC35B2	0.461778	7.68278	7.221	3.14946	0.00357981	0.0411899
ENSG00000145687	SSBP2	0.359	6.94	6.581	3.1494	0.00358034	0.0411899
ENSG00000025708	TYMP	0.740111	7.85611	7.116	3.149	0.00358407	0.0412065
ENSG00000214194	SMIM30	0.54	8.5	7.96	3.14761	0.00359705	0.0412986
ENSG00000160131	VMA21	0.441833	9.96583	9.524	3.14754	0.00359772	0.0412986
ENSG00000110075	PPP6R3	-0.376833	8.72417	9.101	-3.14736	0.00359932	0.0412986
ENSG00000103196	CRISPLD2	0.831833	6.15583	5.324	3.14715	0.00360128	0.0412986
ENSG00000133740	E2F5	0.911556	6.83556	5.924	3.14631	0.00360918	0.0413629
ENSG00000169359	SLC33A1	0.447944	6.76194	6.314	3.14574	0.00361452	0.0413977
ENSG00000100294	MCAT	0.359111	5.34111	4.982	3.14519	0.00361961	0.0414295
ENSG00000145649	GZMA	-1.51406	9.31194	10.826	-3.14472	0.00362409	0.0414379
ENSG00000115806	GORASP2	0.431444	8.70444	8.273	3.1444	0.00362703	0.0414379
ENSG00000166927	MS4A7	0.799111	6.23111	5.432	3.14438	0.00362726	0.0414379
ENSG00000177732	SOX12	0.388	5.54	5.152	3.14351	0.00363537	0.0415042
ENSG00000101577	LPIN2	0.545944	7.64694	7.101	3.14244	0.0036455	0.0415935
ENSG00000147164	SNX12	0.426611	5.53361	5.107	3.14211	0.00364865	0.0416029
ENSG00000272047	GTF2H5	0.450333	9.04333	8.593	3.14171	0.00365236	0.0416188
ENSG00000102678	FGF9	0.598333	6.34833	5.75	3.14145	0.00365487	0.0416211
ENSG00000140650	PMM2	0.310056	7.87806	7.568	3.13999	0.00366868	0.0417518
ENSG00000165322	ARHGAP12	-0.431944	5.91306	6.345	-3.13849	0.00368296	0.0418878
ENSG00000140463	BBS4	-0.405444	6.60056	7.006	-3.13561	0.00371053	0.0421747
ENSG00000133872	SARAF	-0.4005	12.9725	13.373	-3.13498	0.00371653	0.0422163
ENSG00000131730	CKMT2	1.28628	6.35528	5.069	3.13466	0.0037196	0.0422244
ENSG00000161849	KRT84	-0.380333	4.73667	5.117	-3.13247	0.00374074	0.0424375
ENSG00000169371	SNUPN	0.379778	7.86778	7.488	3.13197	0.00374554	0.0424652
ENSG00000011332	DPF1	-0.273944	4.98306	5.257	-3.13098	0.00375514	0.0425422
ENSG00000156650	KAT6B	-0.429444	6.06056	6.49	-3.13063	0.00375855	0.0425422
ENSG00000104960	PTOV1	0.4675	9.5975	9.13	3.13054	0.00375944	0.0425422
ENSG00000101003	GINS1	-0.493167	4.58083	5.074	-3.12916	0.0037729	0.0426621
ENSG00000002933	TMEM176A	0.729667	5.66167	4.932	3.12897	0.00377478	0.0426621
ENSG00000242221	PSG2	-0.258722	4.66028	4.919	-3.12641	0.00379975	0.0429174
ENSG00000170873	MTSS1	0.832278	8.03028	7.198	3.12454	0.00381821	0.0430987
ENSG00000007062	PROM1	-0.648778	5.31722	5.966	-3.12353	0.00382819	0.0431843
ENSG00000237765	FAM200B	0.440222	5.92222	5.482	3.12315	0.00383195	0.0431996
ENSG00000070190	DAPP1	-0.406722	8.99028	9.397	-3.12155	0.00384776	0.0433506
ENSG00000121417	ZNF211	-0.397722	7.20028	7.598	-3.12047	0.00385852	0.0434428
ENSG00000215375	MYL5	0.517111	6.59111	6.074	3.12025	0.00386077	0.0434428
ENSG00000168734	PKIG	0.291056	5.22806	4.937	3.11756	0.00388767	0.043718
ENSG00000106100	NOD1	-0.383667	6.19333	6.577	-3.11692	0.00389409	0.0437629
ENSG00000175581	MRPL48	0.482611	7.14361	6.661	3.11563	0.00390699	0.0438804
ENSG00000205784	ARRDC5	-0.500389	7.39861	7.899	-3.11516	0.00391181	0.043907
ENSG00000140263	SORD	0.311722	5.60972	5.298	3.11311	0.00393256	0.0441124
ENSG00000130957	FBP2	0.430667	4.91167	4.481	3.11257	0.00393799	0.0441457
ENSG00000149573	MPZL2	0.393944	5.47194	5.078	3.11154	0.00394842	0.0442351
ENSG00000174791	RIN1	0.441611	6.20361	5.762	3.11023	0.00396184	0.0443552
ENSG00000100483	VCPKMT	-0.314333	6.67667	6.991	-3.11001	0.00396408	0.0443552
ENSG00000188419	CHM	-0.275778	5.92222	6.198	-3.10815	0.00398318	0.0445412
ENSG00000109065	NAT9	0.370722	8.50972	8.139	3.10779	0.00398685	0.0445545
ENSG00000113657	DPYSL3	-0.463833	4.47417	4.938	-3.10707	0.00399419	0.044583
ENSG00000169220	RGS14	0.521722	7.11972	6.598	3.10706	0.00399436	0.044583
ENSG00000104142	VPS18	-0.485	6.3	6.785	-3.10565	0.00400883	0.0447096
ENSG00000109956	B3GAT1	-0.305	5.185	5.49	-3.10548	0.00401068	0.0447096
ENSG00000144199	FAHD2B	0.372667	8.04167	7.669	3.10498	0.00401581	0.0447377
ENSG00000126457	PRMT1	0.3485	8.3675	8.019	3.10475	0.00401818	0.0447377
ENSG00000104356	POP1	0.658333	5.53833	4.88	3.10331	0.00403315	0.0448475
ENSG00000135930	EIF4E2	0.447556	8.36056	7.913	3.10311	0.0040352	0.0448475
ENSG00000108604	SMARCD2	0.477389	7.74139	7.264	3.10308	0.00403553	0.0448475
ENSG00000141696	P3H4	0.544556	6.25556	5.711	3.102	0.00404677	0.0449237
ENSG00000186318	BACE1	-0.364778	4.42722	4.792	-3.10194	0.00404738	0.0449237
ENSG00000164715	LMTK2	0.651944	6.40694	5.755	3.1014	0.00405297	0.044958
ENSG00000240230	COX19	-0.523222	8.68278	9.206	-3.10097	0.00405752	0.0449806
ENSG00000187024	PTRH1	0.590833	7.40583	6.815	3.09961	0.00407172	0.0450601
ENSG00000105428	ZNRF4	-0.445	4.405	4.85	-3.09956	0.00407228	0.0450601
ENSG00000066185	ZMYND12	0.467556	5.43556	4.968	3.09917	0.00407635	0.0450601
ENSG00000053747	LAMA3	0.239778	4.71778	4.478	3.09913	0.00407677	0.0450601
ENSG00000072849	DERL2	-0.3115	7.1225	7.434	-3.09898	0.00407837	0.0450601
ENSG00000123130	ACOT9	-0.484111	6.35389	6.838	-3.09885	0.00407973	0.0450601
ENSG00000186205	MARC1	0.645111	5.32111	4.676	3.09695	0.00409972	0.0452425
ENSG00000107796	ACTA2	-0.806	6.68	7.486	-3.09667	0.0041027	0.0452425
ENSG00000184897	H1-10	0.694	10.115	9.421	3.09653	0.00410417	0.0452425
ENSG00000177414	UBE2U	-0.387722	4.40028	4.788	-3.09613	0.00410842	0.0452425
ENSG00000088053	GP6	-0.434556	5.24444	5.679	-3.09609	0.00410883	0.0452425
ENSG00000114166	KAT2B	-0.401778	6.53222	6.934	-3.09442	0.00412651	0.0454093
ENSG00000104660	LEPROTL1	-0.799889	9.38111	10.181	-3.094	0.00413093	0.0454237
ENSG00000136379	ABHD17C	0.712167	6.87917	6.167	3.09382	0.00413287	0.0454237
ENSG00000138741	TRPC3	-0.4845	4.4575	4.942	-3.09262	0.00414566	0.0455022
ENSG00000168672	LRATD2	0.718278	8.77028	8.052	3.09223	0.00414985	0.0455022
ENSG00000138399	FASTKD1	0.399	6.605	6.206	3.09203	0.00415193	0.0455022
ENSG00000165912	PACSIN3	0.3575	4.7425	4.385	3.09197	0.00415258	0.0455022
ENSG00000122484	RPAP2	0.341389	7.00139	6.66	3.09196	0.00415267	0.0455022
ENSG00000069667	RORA	-0.414889	6.11611	6.531	-3.09157	0.00415689	0.0455206
ENSG00000137074	APTX	0.276389	5.78639	5.51	3.09125	0.00416027	0.0455299
ENSG00000143851	PTPN7	-0.408722	5.90528	6.314	-3.09003	0.0041733	0.0456447
ENSG00000174957	OR5J2	0.418333	4.60333	4.185	3.08848	0.00419002	0.0457997
ENSG00000051128	HOMER3	0.530667	5.33667	4.806	3.08799	0.00419526	0.0458291
ENSG00000128191	DGCR8	0.460722	7.56972	7.109	3.08766	0.00419884	0.0458403
ENSG00000128059	PPAT	0.441333	7.12833	6.687	3.08697	0.00420637	0.0458946
ENSG00000100296	THOC5	-0.470389	7.57361	8.044	-3.08613	0.00421541	0.0459438
ENSG00000163297	ANTXR2	-0.894889	7.21111	8.106	-3.08591	0.00421783	0.0459438
ENSG00000159167	STC1	-0.328722	4.60028	4.929	-3.08584	0.00421854	0.0459438
ENSG00000125863	MKKS	0.329278	7.27028	6.941	3.08526	0.00422481	0.0459841
ENSG00000171992	SYNPO	-0.382556	4.77944	5.162	-3.08413	0.00423709	0.0460899
ENSG00000027075	PRKCH	-0.459222	11.1028	11.562	-3.0829	0.00425055	0.0461825
ENSG00000184451	CCR10	-0.400944	5.17806	5.579	-3.08288	0.00425074	0.0461825
ENSG00000204279	PAGE3	-0.3535	4.9225	5.276	-3.08264	0.00425336	0.046183
ENSG00000132406	TMEM128	0.2925	5.6525	5.36	3.0822	0.00425822	0.0462079
ENSG00000196123	KIAA0895L	0.233556	5.07556	4.842	3.08147	0.00426621	0.0462666
ENSG00000173401	GLIPR1L1	-0.420889	4.64111	5.062	-3.08069	0.0042747	0.0463196
ENSG00000176108	CHMP6	-0.506889	6.43611	6.943	-3.08055	0.00427625	0.0463196
ENSG00000162032	SPSB3	-0.376722	10.7453	11.122	-3.08008	0.00428143	0.0463477
ENSG00000085978	ATG16L1	-0.370056	7.58694	7.957	-3.07749	0.00430999	0.0466271
ENSG00000156052	GNAQ	-0.668556	6.05944	6.728	-3.07727	0.00431242	0.0466271
ENSG00000142279	WTIP	0.280556	5.20056	4.92	3.07634	0.00432274	0.0466634
ENSG00000050030	NEXMIF	0.506667	5.31167	4.805	3.07631	0.00432307	0.0466634
ENSG00000256087	ZNF432	-0.253056	5.68194	5.935	-3.07627	0.00432357	0.0466634
ENSG00000155890	TRIM42	-0.499222	4.44778	4.947	-3.07482	0.00433971	0.0467912
ENSG00000004487	KDM1A	0.321389	8.82139	8.5	3.07473	0.00434062	0.0467912
ENSG00000143155	TIPRL	0.297944	6.67194	6.374	3.07433	0.00434509	0.0468113
ENSG00000179859	RNF227	0.574889	7.26389	6.689	3.07359	0.0043534	0.0468727
ENSG00000137411	VARS2	0.391556	8.54056	8.149	3.07195	0.00437178	0.0470175
ENSG00000100350	FOXRED2	0.353222	5.72222	5.369	3.07192	0.00437208	0.0470175
ENSG00000177485	ZBTB33	-0.3625	8.8575	9.22	-3.07103	0.00438205	0.0470966
ENSG00000143105	KCNA10	0.390722	4.72472	4.334	3.06926	0.00440199	0.0472825
ENSG00000165716	DIPK1B	-0.332944	4.77806	5.111	-3.06858	0.00440966	0.0472973
ENSG00000058668	ATP2B4	-0.543722	7.05528	7.599	-3.06855	0.00441002	0.0472973
ENSG00000011523	CEP68	-0.466889	5.89611	6.363	-3.06844	0.00441126	0.0472973
ENSG00000101901	ALG13	-0.288	6.69	6.978	-3.06743	0.00442274	0.0473477
ENSG00000132481	TRIM47	0.751722	5.84472	5.093	3.06727	0.00442455	0.0473477
ENSG00000179397	CATSPERE	0.357611	5.58361	5.226	3.06712	0.00442629	0.0473477
ENSG00000103550	KNOP1	0.512167	5.69417	5.182	3.06692	0.00442849	0.0473477
ENSG00000155850	SLC26A2	0.329833	5.77083	5.441	3.06687	0.00442913	0.0473477
ENSG00000115944	COX7A2L	0.399333	10.2933	9.894	3.06511	0.00444911	0.0474826
ENSG00000173889	PHC3	-0.505556	6.68944	7.195	-3.06496	0.0044508	0.0474826
ENSG00000170854	RIOX2	0.286333	5.83833	5.552	3.06485	0.00445213	0.0474826
ENSG00000130803	ZNF317	-0.380611	8.27139	8.652	-3.06441	0.00445707	0.0474826
ENSG00000175600	SUGCT	-0.439167	4.88083	5.32	-3.06422	0.00445931	0.0474826
ENSG00000185745	IFIT1	1.17178	6.88778	5.716	3.06414	0.00446022	0.0474826
ENSG00000166747	AP1G1	-0.329556	5.87944	6.209	-3.06384	0.00446367	0.0474826
ENSG00000049769	PPP1R3F	-0.522778	5.46222	5.985	-3.06374	0.00446473	0.0474826
ENSG00000075975	MKRN2	0.4535	8.2975	7.844	3.06367	0.00446553	0.0474826
ENSG00000073331	ALPK1	0.460389	6.13639	5.676	3.06299	0.00447335	0.0475376
ENSG00000174796	THAP6	0.348	5.655	5.307	3.06123	0.00449358	0.0477213
ENSG00000178184	PARD6G	0.575167	5.00417	4.429	3.06081	0.00449837	0.0477213
ENSG00000109061	MYH1	-0.385333	4.19167	4.577	-3.06079	0.0044986	0.0477213
ENSG00000150477	KIAA1328	-0.338611	5.76639	6.105	-3.06055	0.00450138	0.0477225
ENSG00000231989	PPP1R2B	-0.414222	4.83778	5.252	-3.05919	0.00451706	0.0478606
ENSG00000124788	ATXN1	-0.599056	6.79194	7.391	-3.05662	0.00454694	0.0481488
ENSG00000181826	RELL1	-0.334833	5.50917	5.844	-3.05443	0.00457246	0.0483906
ENSG00000284753	EEF1AKMT4	0.609611	5.78861	5.179	3.05352	0.00458316	0.0484752
ENSG00000180198	RCC1	0.349889	5.42889	5.079	3.05206	0.00460028	0.0486277
ENSG00000182979	MTA1	0.528833	8.86083	8.332	3.05057	0.00461796	0.0487859
ENSG00000106261	ZKSCAN1	0.5535	5.9875	5.434	3.05034	0.00462069	0.048786
ENSG00000147443	DOK2	-0.457278	6.61972	7.077	-3.04896	0.00463699	0.0489294
ENSG00000111639	MRPL51	0.632278	9.31028	8.678	3.04811	0.0046471	0.0489467
ENSG00000188334	BSPH1	-0.397556	5.33944	5.737	-3.04805	0.00464773	0.0489467
ENSG00000165124	SVEP1	-0.542333	4.15167	4.694	-3.04804	0.00464795	0.0489467
ENSG00000167196	FBXO22	0.265556	5.66556	5.4	3.04779	0.00465086	0.0489467
ENSG00000146243	IRAK1BP1	0.458278	5.62528	5.167	3.04767	0.00465226	0.0489467
ENSG00000218305	CDC14C	-0.232611	5.23139	5.464	-3.04696	0.00466078	0.0490077
ENSG00000197329	PELI1	-0.722556	7.46444	8.187	-3.04603	0.00467188	0.0490093
ENSG00000106263	EIF3B	0.364222	9.74222	9.378	3.046	0.00467216	0.0490093
ENSG00000136040	PLXNC1	-0.428889	4.72611	5.155	-3.04571	0.00467571	0.0490093
ENSG00000182107	TMEM30B	1.189	8.175	6.986	3.04562	0.00467678	0.0490093
ENSG00000122741	DCAF10	0.403167	6.21917	5.816	3.04554	0.00467775	0.0490093
ENSG00000169375	SIN3A	-0.387778	8.89222	9.28	-3.04551	0.00467812	0.0490093
ENSG00000116750	UCHL5	-0.409167	7.53583	7.945	-3.04535	0.00468002	0.0490093
ENSG00000160789	LMNA	-0.687222	6.44278	7.13	-3.04463	0.00468864	0.0490366
ENSG00000117410	ATP6V0B	0.3805	9.3775	8.997	3.04451	0.00469009	0.0490366
ENSG00000148296	SURF6	0.429611	8.20861	7.779	3.04445	0.00469081	0.0490366
ENSG00000187608	ISG15	1.079	11.155	10.076	3.04385	0.004698	0.0490832
ENSG00000089116	LHX5	0.286833	5.09083	4.804	3.04296	0.00470861	0.0491654
ENSG00000139055	ERP27	-0.724056	6.99694	7.721	-3.04246	0.00471468	0.0492003
ENSG00000105825	TFPI2	-0.454389	4.22861	4.683	-3.04187	0.00472179	0.0492458
ENSG00000188997	KCTD21	0.390667	5.14667	4.756	3.03963	0.0047489	0.0494999
ENSG00000188372	ZP3	0.274444	5.23944	4.965	3.03878	0.00475917	0.0495781
ENSG00000204070	SYS1	-0.395889	7.00611	7.402	-3.03816	0.00476674	0.0496282
ENSG00000103254	ANTKMT	-0.916278	7.67472	8.591	-3.03438	0.00481295	0.0500587
ENSG00000125084	WNT1	-0.445444	4.64056	5.086	-3.03433	0.00481366	0.0500587
ENSG00000163558	PRKCI	0.412333	6.32833	5.916	3.0332	0.00482753	0.050174
ENSG00000185909	KLHDC8B	0.379778	5.78778	5.408	3.03293	0.00483084	0.0501793
ENSG00000115042	FAHD2A	0.425222	6.67722	6.252	3.03265	0.00483432	0.0501864
ENSG00000170270	GON7	0.682444	7.52944	6.847	3.03124	0.00485176	0.0502988
ENSG00000127831	VIL1	-0.446667	4.06333	4.51	-3.03107	0.00485381	0.0502988
ENSG00000178719	GRINA	0.562667	7.44167	6.879	3.03097	0.00485511	0.0502988
ENSG00000145016	RUBCN	-0.344778	5.69222	6.037	-3.03076	0.00485773	0.0502988
ENSG00000105996	HOXA2	-0.324889	4.84611	5.171	-3.03064	0.00485914	0.0502988
ENSG00000077454	LRCH4	-0.407944	9.86806	10.276	-3.03041	0.00486198	0.0502993
ENSG00000183310	OR2T34	0.373722	5.03972	4.666	3.02981	0.00486948	0.0503479
ENSG00000107779	BMPR1A	-0.360778	5.03222	5.393	-3.02949	0.00487344	0.0503598
ENSG00000158106	RHPN1	0.6345	6.8525	6.218	3.02778	0.00489473	0.0505508
ENSG00000134243	SORT1	0.594111	6.32611	5.732	3.0272	0.00490195	0.0505872
ENSG00000146463	ZMYM4	0.335	7.17	6.835	3.02705	0.00490389	0.0505872
ENSG00000112394	SLC16A10	0.714333	6.85333	6.139	3.02569	0.00492095	0.0507154
ENSG00000116977	LGALS8	-0.299444	6.33056	6.63	-3.02548	0.00492359	0.0507154
ENSG00000002549	LAP3	0.458	8.45	7.992	3.02538	0.00492479	0.0507154
ENSG00000157404	KIT	-0.546667	4.85333	5.4	-3.02479	0.00493228	0.0507635
ENSG00000111271	ACAD10	0.399167	7.38417	6.985	3.0241	0.00494091	0.0508232
ENSG00000162692	VCAM1	-0.242111	4.71389	4.956	-3.02297	0.0049552	0.050941
ENSG00000124092	CTCFL	0.45	4.46	4.01	3.02218	0.00496519	0.0510146
ENSG00000010361	FUZ	0.339389	5.75639	5.417	3.02156	0.004973	0.0510656
ENSG00000099308	MAST3	-0.464	8.225	8.689	-3.02121	0.00497746	0.0510822
ENSG00000081087	OSTM1	-0.414222	6.22278	6.637	-3.02083	0.00498229	0.0510963
ENSG00000157106	SMG1	0.450056	7.60806	7.158	3.02065	0.00498452	0.0510963
ENSG00000115129	TP53I3	0.326556	5.25056	4.924	3.01894	0.00500629	0.0512487
ENSG00000086548	CEACAM6	-0.909111	5.18889	6.098	-3.01894	0.00500638	0.0512487
ENSG00000170684	ZNF296	-0.519611	6.63139	7.151	-3.01881	0.00500794	0.0512487
ENSG00000007944	MYLIP	-0.6085	10.5775	11.186	-3.01814	0.00501653	0.0512944
ENSG00000154305	MIA3	-0.257833	5.26917	5.527	-3.01802	0.00501812	0.0512944
ENSG00000166446	CDYL2	-0.335444	5.50556	5.841	-3.0176	0.00502341	0.0513193
ENSG00000189186	DCAF8L2	0.527444	4.67944	4.152	3.01651	0.0050374	0.051433
ENSG00000070413	DGCR2	-0.436833	6.96917	7.406	-3.01448	0.00506349	0.0516701
ENSG00000179820	MYADM	0.673278	8.08528	7.412	3.01411	0.00506833	0.0516901
ENSG00000096717	SIRT1	-0.425333	7.23667	7.662	-3.0135	0.00507617	0.0517341
ENSG00000177954	RPS27	-0.214889	13.7261	13.941	-3.01329	0.00507886	0.0517341
ENSG00000189079	ARID2	-0.437833	6.42917	6.867	-3.0129	0.0050839	0.0517341
ENSG00000064703	DDX20	-0.400389	5.07861	5.479	-3.01288	0.00508417	0.0517341
ENSG00000154589	LY96	0.757167	8.77917	8.022	3.01245	0.00508977	0.0517618
ENSG00000159618	ADGRG5	-0.428944	5.29806	5.727	-3.0121	0.00509434	0.051779
ENSG00000068024	HDAC4	0.411333	7.25833	6.847	3.01174	0.00509892	0.0517962
ENSG00000136068	FLNB	0.562611	8.69361	8.131	3.01082	0.00511097	0.0518894
ENSG00000143418	CERS2	0.288778	8.45778	8.169	3.01034	0.00511719	0.0519213
ENSG00000180425	C11orf71	0.510944	5.93194	5.421	3.0101	0.00512028	0.0519213
ENSG00000172037	LAMB2	0.452556	4.85556	4.403	3.00991	0.00512279	0.0519213
ENSG00000005486	RHBDD2	-0.511111	9.35389	9.865	-3.00926	0.00513122	0.0519775
ENSG00000103037	SETD6	0.318389	6.83639	6.518	3.00887	0.00513637	0.0519852
ENSG00000130762	ARHGEF16	0.649667	5.26667	4.617	3.00876	0.00513777	0.0519852
ENSG00000126005	MMP24OS	0.346611	6.54361	6.197	3.00699	0.00516098	0.0521907
ENSG00000136305	CIDEB	-0.376778	5.33722	5.714	-3.00483	0.00518944	0.0524489
ENSG00000114491	UMPS	0.346333	5.32333	4.977	3.00446	0.00519426	0.0524493
ENSG00000109062	SLC9A3R1	-0.708444	9.79556	10.504	-3.00438	0.00519531	0.0524493
ENSG00000158856	DMTN	-0.548167	5.42583	5.974	-3.0034	0.00520835	0.0525514
ENSG00000198961	PJA2	-0.475611	10.0614	10.537	-3.00298	0.00521386	0.0525775
ENSG00000176714	CCDC121	0.3115	5.0575	4.746	3.00183	0.00522916	0.0526873
ENSG00000197714	ZNF460	-0.304889	4.99611	5.301	-3.00172	0.00523062	0.0526873
ENSG00000074527	NTN4	-0.358389	4.79361	5.152	-3.00098	0.00524045	0.0527568
ENSG00000025039	RRAGD	0.598167	8.01417	7.416	3.00044	0.00524761	0.0527993
ENSG00000234284	ZNF879	-0.3745	5.2675	5.642	-2.99948	0.00526053	0.0528981
ENSG00000247596	TWF2	0.589111	9.57111	8.982	2.99927	0.00526331	0.0528981
ENSG00000115008	IL1A	0.434833	4.54083	4.106	2.99856	0.00527282	0.0529232
ENSG00000103042	SLC38A7	0.476	5.58	5.104	2.99856	0.00527284	0.0529232
ENSG00000013306	SLC25A39	0.388111	10.5461	10.158	2.99842	0.00527465	0.0529232
ENSG00000069493	CLEC2D	-0.346222	6.20278	6.549	-2.99699	0.00529379	0.0530349
ENSG00000276023	DUSP14	0.55	7.62	7.07	2.99699	0.00529385	0.0530349
ENSG00000196730	DAPK1	0.446944	5.53194	5.085	2.99693	0.00529464	0.0530349
ENSG00000117155	SSX2IP	0.362333	5.53333	5.171	2.99671	0.00529766	0.0530356
ENSG00000147955	SIGMAR1	0.445667	6.63667	6.191	2.99613	0.00530544	0.053084
ENSG00000163219	ARHGAP25	-0.3115	6.3125	6.624	-2.99556	0.00531314	0.0531314
ENSG00000186007	LEMD1	0.348	4.82	4.472	2.9938	0.0053369	0.0533356
ENSG00000171135	JAGN1	-0.355333	6.87667	7.232	-2.99361	0.0053395	0.0533356
ENSG00000104408	EIF3E	0.301222	13.3922	13.091	2.99258	0.00535345	0.0534453
ENSG00000041802	LSG1	0.326278	6.95028	6.624	2.99229	0.00535739	0.0534549
ENSG00000179387	ELMOD2	0.326722	5.50472	5.178	2.99143	0.00536911	0.0535214
ENSG00000110934	BIN2	-0.499722	6.12528	6.625	-2.99137	0.00537001	0.0535214
ENSG00000149483	TMEM138	-0.353444	7.65556	8.009	-2.99016	0.00538652	0.0536552
ENSG00000186818	LILRB4	0.319944	5.16194	4.842	2.98994	0.00538941	0.0536552
ENSG00000106003	LFNG	0.375778	6.84778	6.472	2.989	0.00540228	0.0537536
ENSG00000095981	KCNK16	-0.461111	4.53389	4.995	-2.98863	0.00540747	0.0537754
ENSG00000127663	KDM4B	0.325944	6.20194	5.876	2.98803	0.00541565	0.0538114
ENSG00000198049	AVPR1B	-0.374778	4.45222	4.827	-2.98769	0.00542033	0.0538114
ENSG00000126860	EVI2A	-0.419778	6.74222	7.162	-2.98759	0.0054217	0.0538114
ENSG00000109133	TMEM33	0.376222	6.77722	6.401	2.98749	0.00542306	0.0538114
ENSG00000116793	PHTF1	-0.511111	5.22889	5.74	-2.98703	0.00542937	0.0538443
ENSG00000162366	PDZK1IP1	-0.587222	4.68278	5.27	-2.98661	0.00543514	0.0538661
ENSG00000101457	DNTTIP1	0.449611	7.86361	7.414	2.98644	0.00543757	0.0538661
ENSG00000119888	EPCAM	1.72656	6.69056	4.964	2.9857	0.00544771	0.0539369
ENSG00000179588	ZFPM1	-0.537167	7.61083	8.148	-2.98513	0.00545568	0.053986
ENSG00000240871	KRTAP4-7	0.294667	4.92167	4.627	2.98343	0.00547922	0.0541891
ENSG00000171643	S100Z	0.392333	4.97833	4.586	2.98299	0.00548527	0.0541997
ENSG00000259956	RBM15B	-0.398833	6.24917	6.648	-2.98285	0.00548728	0.0541997
ENSG00000198794	SCAMP5	0.492167	4.88417	4.392	2.98243	0.0054932	0.0541997
ENSG00000100360	IFT27	0.556611	7.11361	6.557	2.98241	0.00549338	0.0541997
ENSG00000185340	GAS2L1	-0.371667	4.77833	5.15	-2.98206	0.00549824	0.0541997
ENSG00000106628	POLD2	0.312833	8.40083	8.088	2.98188	0.00550072	0.0541997
ENSG00000114779	ABHD14B	0.523278	7.53528	7.012	2.98184	0.00550141	0.0541997
ENSG00000112651	MRPL2	0.580278	6.77028	6.19	2.98064	0.00551809	0.0543343
ENSG00000005844	ITGAL	-0.520722	9.01528	9.536	-2.97847	0.00554847	0.0546035
ENSG00000111247	RAD51AP1	0.514167	6.13417	5.62	2.97708	0.00556818	0.0547113
ENSG00000132561	MATN2	-0.353056	4.78194	5.135	-2.97707	0.00556827	0.0547113
ENSG00000134698	AGO4	0.355056	5.93806	5.583	2.97705	0.00556856	0.0547113
ENSG00000135334	AKIRIN2	-0.452722	8.53028	8.983	-2.97626	0.00557964	0.0547902
ENSG00000037474	NSUN2	0.454444	10.2444	9.79	2.97603	0.00558298	0.0547931
ENSG00000132199	ENOSF1	-0.763667	7.48833	8.252	-2.97539	0.00559197	0.0548513
ENSG00000164284	GRPEL2	-0.471389	7.82361	8.295	-2.97475	0.00560104	0.0549103
ENSG00000005189	REXO5	0.529167	5.21917	4.69	2.97445	0.00560533	0.0549225
ENSG00000135452	TSPAN31	0.329111	8.22611	7.897	2.97397	0.00561221	0.0549599
ENSG00000142798	HSPG2	0.3635	4.7275	4.364	2.97357	0.00561783	0.054985
ENSG00000149269	PAK1	0.538778	6.76278	6.224	2.97257	0.00563204	0.0550733
ENSG00000173409	ARV1	0.472889	7.60389	7.131	2.97251	0.00563298	0.0550733
ENSG00000176473	WDR25	0.427333	6.31333	5.886	2.97201	0.00564013	0.0551131
ENSG00000038358	EDC4	-0.398111	9.32389	9.722	-2.97151	0.00564716	0.0551363
ENSG00000182117	NOP10	0.484722	10.6197	10.135	2.97141	0.00564864	0.0551363
ENSG00000152291	TGOLN2	-0.349	9.985	10.334	-2.97099	0.00565472	0.0551657
ENSG00000256525	POLG2	0.4975	6.9475	6.45	2.97012	0.00566712	0.0552485
ENSG00000135643	KCNMB4	-0.644833	5.28417	5.929	-2.96996	0.00566935	0.0552485
ENSG00000167625	ZNF526	0.428722	7.30472	6.876	2.96918	0.00568057	0.0553278
ENSG00000198700	IPO9	0.252722	6.69472	6.442	2.96853	0.00568991	0.0553479
ENSG00000107833	NPM3	0.7625	8.9625	8.2	2.96842	0.00569151	0.0553479
ENSG00000108651	UTP6	0.375111	8.76111	8.386	2.9684	0.00569187	0.0553479
ENSG00000167112	TRUB2	0.316333	6.12333	5.807	2.96773	0.00570151	0.0554117
ENSG00000168404	MLKL	-0.398278	6.35472	6.753	-2.96623	0.00572317	0.0555921
ENSG00000095380	NANS	0.505167	6.90417	6.399	2.96563	0.00573189	0.0556467
ENSG00000167910	CYP7A1	-0.431722	3.99528	4.427	-2.96466	0.005746	0.0557286
ENSG00000114446	IFT57	-0.468167	6.75583	7.224	-2.96462	0.00574652	0.0557286
ENSG00000119927	GPAM	0.386778	5.86278	5.476	2.96434	0.00575057	0.0557377
ENSG00000185442	FAM174B	0.804833	5.93583	5.131	2.96308	0.00576902	0.0558653
ENSG00000106560	GIMAP2	-0.912556	7.74944	8.662	-2.96301	0.00577001	0.0558653
ENSG00000150459	SAP18	0.491389	7.17139	6.68	2.9628	0.00577305	0.0558653
ENSG00000010818	HIVEP2	-0.412167	7.25083	7.663	-2.96181	0.00578748	0.0559748
ENSG00000129925	PGAP6	0.850944	8.65694	7.806	2.96153	0.00579156	0.0559841
ENSG00000089009	RPL6	0.2165	11.7275	11.511	2.96119	0.00579656	0.0560002
ENSG00000171940	ZNF217	0.489444	8.38944	7.9	2.96099	0.00579947	0.0560002
ENSG00000160321	ZNF208	-0.470167	3.99083	4.461	-2.95958	0.00582024	0.0561502
ENSG00000113407	TARS1	0.52	7.93	7.41	2.95949	0.0058216	0.0561502
ENSG00000164010	ERMAP	0.333944	5.68694	5.353	2.9593	0.00582437	0.0561502
ENSG00000129167	TPH1	-0.357389	4.68861	5.046	-2.95896	0.00582939	0.0561684
ENSG00000156222	SLC28A1	-0.256667	4.83333	5.09	-2.95801	0.00584329	0.0562604
ENSG00000111328	CDK2AP1	0.624278	10.5303	9.906	2.95789	0.0058452	0.0562604
ENSG00000138709	LARP1B	0.319056	6.07306	5.754	2.95603	0.00587269	0.0564948
ENSG00000135596	MICAL1	-0.623444	8.09556	8.719	-2.95506	0.00588706	0.0566027
ENSG00000175283	DOLK	-0.432944	5.46806	5.901	-2.95482	0.00589059	0.0566063
ENSG00000105122	RASAL3	-0.442667	9.83333	10.276	-2.95368	0.00590755	0.056739
ENSG00000042753	AP2S1	0.469833	10.8058	10.336	2.95306	0.00591689	0.0567837
ENSG00000177311	ZBTB38	-0.355611	5.60139	5.957	-2.95295	0.00591852	0.0567837
ENSG00000165698	SPACA9	0.674389	5.65639	4.982	2.95187	0.00593464	0.056908
ENSG00000124588	NQO2	-0.614889	6.65611	7.271	-2.95077	0.00595122	0.0570365
ENSG00000101945	SUV39H1	-0.438778	7.41222	7.851	-2.94945	0.00597105	0.0571745
ENSG00000118113	MMP8	-0.733333	4.06167	4.795	-2.94939	0.00597198	0.0571745
ENSG00000169231	THBS3	0.529111	7.68611	7.157	2.94853	0.00598489	0.0572459
ENSG00000111913	RIPOR2	-0.538778	11.3222	11.861	-2.94841	0.00598668	0.0572459
ENSG00000067992	PDK3	-0.270722	7.73528	8.006	-2.94805	0.00599218	0.0572459
ENSG00000162551	ALPL	0.919	5.555	4.636	2.94805	0.00599218	0.0572459
ENSG00000114854	TNNC1	0.448056	5.51306	5.065	2.94676	0.00601168	0.0574017
ENSG00000108679	LGALS3BP	0.468778	6.17778	5.709	2.94647	0.00601614	0.0574137
ENSG00000144043	TEX261	-0.328	6.8	7.128	-2.9453	0.00603382	0.0575518
ENSG00000104808	DHDH	0.6655	6.2175	5.552	2.94432	0.00604879	0.0576566
ENSG00000119820	YIPF4	0.348444	6.29444	5.946	2.94391	0.00605502	0.0576566
ENSG00000121897	LIAS	0.280556	6.57556	6.295	2.94381	0.00605657	0.0576566
ENSG00000206181	ELOA2	-0.376889	4.55611	4.933	-2.9435	0.00606136	0.0576566
ENSG00000186106	ANKRD46	0.614444	6.95444	6.34	2.94344	0.00606225	0.0576566
ENSG00000138061	CYP1B1	0.809611	5.67861	4.869	2.94332	0.00606405	0.0576566
ENSG00000213096	AC092279.1	-0.381389	5.35361	5.735	-2.94259	0.00607526	0.0577326
ENSG00000060718	COL11A1	0.247389	4.64139	4.394	2.9421	0.00608278	0.0577551
ENSG00000151715	TMEM45B	-0.438833	5.01917	5.458	-2.9419	0.00608585	0.0577551
ENSG00000105369	CD79A	0.548167	6.52417	5.976	2.94181	0.00608726	0.0577551
ENSG00000158578	ALAS2	0.580722	5.27972	4.699	2.94043	0.00610844	0.0579021
ENSG00000176533	GNG7	-0.464444	6.50556	6.97	-2.94038	0.00610921	0.0579021
ENSG00000120149	MSX2	-0.373333	4.81167	5.185	-2.93927	0.00612633	0.0580338
ENSG00000104381	GDAP1	0.292889	4.98389	4.691	2.93891	0.00613185	0.0580555
ENSG00000004399	PLXND1	-0.426722	5.47528	5.902	-2.93804	0.00614527	0.0581446
ENSG00000112208	BAG2	0.376056	6.01306	5.637	2.93773	0.00615009	0.0581446
ENSG00000162722	TRIM58	-0.566944	5.28806	5.855	-2.93768	0.00615097	0.0581446
ENSG00000241852	C8orf58	-0.3615	5.4375	5.799	-2.93727	0.00615727	0.0581736
ENSG00000185821	OR6C76	-0.449389	4.15861	4.608	-2.93652	0.00616886	0.0582231
ENSG00000205765	C5orf51	0.467333	7.57333	7.106	2.93651	0.00616899	0.0582231
ENSG00000277775	H3C7	-0.7825	6.1125	6.895	-2.93577	0.00618061	0.0583022
ENSG00000166896	ATP23	0.591	7.705	7.114	2.93544	0.00618574	0.0583199
ENSG00000110651	CD81	-0.4835	12.2825	12.766	-2.93499	0.00619266	0.0583301
ENSG00000143569	UBAP2L	0.547889	8.11889	7.571	2.93495	0.00619332	0.0583301
ENSG00000003402	CFLAR	-0.471056	8.57194	9.043	-2.9341	0.00620665	0.0584251
ENSG00000087301	TXNDC16	0.378889	5.35889	4.98	2.93378	0.00621156	0.0584303
ENSG00000182771	GRID1	0.394722	4.45972	4.065	2.93365	0.0062137	0.0584303
ENSG00000168575	SLC20A2	0.330778	6.74778	6.417	2.93309	0.00622242	0.0584695
ENSG00000182224	CYB5D1	0.443222	6.91222	6.469	2.93283	0.00622644	0.0584695
ENSG00000189253	TRIM64B	-0.232667	5.22833	5.461	-2.93276	0.00622764	0.0584695
ENSG00000132591	ERAL1	0.414778	8.05278	7.638	2.93195	0.00624034	0.0585582
ENSG00000196664	TLR7	0.496778	5.21778	4.721	2.93145	0.00624816	0.058601
ENSG00000172348	RCAN2	-0.455722	4.20028	4.656	-2.92996	0.0062716	0.0587901
ENSG00000165813	CCDC186	-0.363833	5.80417	6.168	-2.92904	0.00628623	0.0588617
ENSG00000204673	AKT1S1	0.447889	5.38389	4.936	2.92892	0.0062881	0.0588617
ENSG00000163930	BAP1	-0.340056	7.31694	7.657	-2.92879	0.00629019	0.0588617
ENSG00000182923	CEP63	0.2605	5.7975	5.537	2.92836	0.006297	0.0588617
ENSG00000147050	KDM6A	-0.513556	7.17444	7.688	-2.92832	0.00629764	0.0588617
ENSG00000125384	PTGER2	1.01267	10.2517	9.239	2.92824	0.00629889	0.0588617
ENSG00000180304	OAZ2	0.341	7.215	6.874	2.92771	0.00630718	0.0589085
ENSG00000023228	NDUFS1	0.396167	5.41917	5.023	2.92737	0.00631263	0.0589288
ENSG00000120915	EPHX2	-0.846278	8.04472	8.891	-2.92569	0.00633939	0.0591192
ENSG00000173137	ADCK5	0.504111	6.79111	6.287	2.92568	0.0063396	0.0591192
ENSG00000163660	CCNL1	-0.566944	9.51806	10.085	-2.92522	0.0063469	0.0591566
ENSG00000022267	FHL1	-0.9245	6.5175	7.442	-2.92423	0.00636269	0.0592571
ENSG00000172354	GNB2	0.528833	7.44583	6.917	2.92413	0.00636428	0.0592571
ENSG00000170322	NFRKB	-0.379889	5.98611	6.366	-2.92389	0.00636811	0.059262
ENSG00000170917	NUDT6	0.224056	5.38306	5.159	2.92332	0.00637722	0.059316
ENSG00000149564	ESAM	-0.958556	5.83944	6.798	-2.92308	0.00638106	0.0593211
ENSG00000164291	ARSK	0.470389	5.63639	5.166	2.9202	0.00642757	0.0597226
ENSG00000075399	VPS9D1	-0.553111	6.83389	7.387	-2.91918	0.00644394	0.0598437
ENSG00000111348	ARHGDIB	-0.3185	13.3775	13.696	-2.91714	0.00647712	0.0601208
ENSG00000265491	RNF115	-0.290667	7.70833	7.999	-2.91631	0.00649069	0.0602157
ENSG00000143942	CHAC2	0.448722	5.16472	4.716	2.91603	0.00649521	0.0602265
ENSG00000161011	SQSTM1	-0.509333	10.9817	11.491	-2.91537	0.00650594	0.0602769
ENSG00000168439	STIP1	0.593278	8.62528	8.032	2.91529	0.00650735	0.0602769
ENSG00000119185	ITGB1BP1	0.400833	8.07583	7.675	2.91475	0.00651618	0.0603276
ENSG00000140368	PSTPIP1	-0.432167	7.86583	8.298	-2.91421	0.00652497	0.0603544
ENSG00000157343	ARMC12	0.390278	5.56028	5.17	2.91416	0.00652579	0.0603544
ENSG00000110315	RNF141	0.355889	6.36889	6.013	2.91308	0.00654347	0.0604867
ENSG00000091039	OSBPL8	0.330833	7.86083	7.53	2.91215	0.00655882	0.0605974
ENSG00000276070	CCL4L2	-0.525056	5.09194	5.617	-2.9119	0.0065629	0.060604
ENSG00000147684	NDUFB9	0.527222	9.97222	9.445	2.91089	0.00657951	0.0607262
ENSG00000164932	CTHRC1	0.925	5.76	4.835	2.91013	0.00659208	0.0608109
ENSG00000175274	TP53I11	-0.263833	5.13417	5.398	-2.90935	0.00660499	0.0608987
ENSG00000116991	SIPA1L2	1.34283	7.41083	6.068	2.90908	0.00660948	0.0609089
ENSG00000175130	MARCKSL1	0.744389	9.18139	8.437	2.90841	0.00662067	0.0609533
ENSG00000150394	CDH8	0.503833	4.58583	4.082	2.9083	0.00662249	0.0609533
ENSG00000197217	ENTPD4	-0.503333	6.39667	6.9	-2.90803	0.00662702	0.0609533
ENSG00000100417	PMM1	0.391944	9.36694	8.975	2.90797	0.00662786	0.0609533
ENSG00000167674	HDGFL2	0.305111	6.49611	6.191	2.90766	0.00663312	0.0609705
ENSG00000134321	RSAD2	0.639333	6.01833	5.379	2.90741	0.00663724	0.0609771
ENSG00000119801	YPEL5	-0.652333	10.2617	10.914	-2.9071	0.00664249	0.0609941
ENSG00000239998	LILRA2	1.06928	7.18528	6.116	2.9068	0.00664738	0.0610079
ENSG00000163754	GYG1	-0.383333	8.35667	8.74	-2.90628	0.00665605	0.0610563
ENSG00000263874	LINC00672	0.427111	6.08111	5.654	2.90594	0.0066618	0.0610778
ENSG00000104689	TNFRSF10A	-0.588556	6.32444	6.913	-2.90551	0.00666893	0.0610909
ENSG00000176871	WSB2	-0.406889	6.42611	6.833	-2.9053	0.00667245	0.0610909
ENSG00000156467	UQCRB	0.356722	6.73972	6.383	2.90524	0.00667342	0.0610909
ENSG00000143382	ADAMTSL4	0.292556	4.81056	4.518	2.90403	0.00669381	0.0612463
ENSG00000174574	AKIRIN1	-0.449444	6.87556	7.325	-2.90226	0.00672348	0.0614865
ENSG00000196961	AP2A1	0.322889	5.77389	5.451	2.90187	0.00673008	0.0615098
ENSG00000064886	CHI3L2	-0.665667	5.30333	5.969	-2.90171	0.00673287	0.0615098
ENSG00000132680	KHDC4	0.357389	6.89139	6.534	2.90048	0.00675353	0.0616672
ENSG00000174177	CTU2	0.308222	5.83722	5.529	2.89997	0.00676216	0.061693
ENSG00000105202	FBL	0.397278	11.6403	11.243	2.89991	0.00676323	0.061693
ENSG00000166483	WEE1	0.429556	6.43056	6.001	2.89957	0.00676894	0.0617138
ENSG00000133195	SLC39A11	0.497667	6.44167	5.944	2.89902	0.00677833	0.061768
ENSG00000162923	WDR26	-0.4575	7.7325	8.19	-2.89847	0.00678769	0.0618043
ENSG00000141497	ZMYND15	0.2975	5.1625	4.865	2.89838	0.00678919	0.0618043
ENSG00000138613	APH1B	-0.406889	6.78611	7.193	-2.89776	0.0067997	0.0618686
ENSG00000008441	NFIX	-0.811	4.83	5.641	-2.89746	0.00680481	0.0618838
ENSG00000183690	EFHC2	1.31433	7.46833	6.154	2.89714	0.00681027	0.0619021
ENSG00000130638	ATXN10	0.302944	6.08694	5.784	2.89669	0.00681794	0.0619134
ENSG00000158710	TAGLN2	0.423611	9.87361	9.45	2.89667	0.00681839	0.0619134
ENSG00000117984	CTSD	0.494278	7.89028	7.396	2.89521	0.00684328	0.0621002
ENSG00000144021	CIAO1	0.257167	8.81417	8.557	2.89506	0.00684588	0.0621002
ENSG00000149182	ARFGAP2	-0.472444	8.06556	8.538	-2.89476	0.00685101	0.0621154
ENSG00000104626	ERI1	-0.314833	5.61917	5.934	-2.89447	0.00685596	0.0621289
ENSG00000152154	TMEM178A	0.360722	4.71472	4.354	2.89323	0.00687738	0.0622916
ENSG00000167977	KCTD5	0.329833	7.19083	6.861	2.89298	0.00688174	0.0622997
ENSG00000138073	PREB	0.368667	7.42167	7.053	2.89066	0.00692167	0.0626256
ENSG00000243927	MRPS6	0.331833	11.1358	10.804	2.89049	0.00692471	0.0626256
ENSG00000241878	PISD	0.407333	7.20333	6.796	2.8899	0.00693489	0.0626843
ENSG00000065802	ASB1	-0.420556	7.58444	8.005	-2.88971	0.00693818	0.0626843
ENSG00000100225	FBXO7	-0.403444	7.20056	7.604	-2.88901	0.00695034	0.0627627
ENSG00000151327	FAM177A1	-0.361833	8.19917	8.561	-2.88847	0.00695976	0.0628161
ENSG00000166340	TPP1	-0.499944	8.69306	9.193	-2.88819	0.00696463	0.0628285
ENSG00000171735	CAMTA1	1.27433	7.14333	5.869	2.88767	0.00697366	0.0628784
ENSG00000137752	CASP1	-0.415611	7.07139	7.487	-2.88728	0.00698058	0.0629093
ENSG00000160957	RECQL4	0.424944	5.51194	5.087	2.88658	0.00699275	0.0629569
ENSG00000185958	FAM186A	0.288389	4.80139	4.513	2.88657	0.00699288	0.0629569
ENSG00000160695	VPS11	-0.353111	6.90889	7.262	-2.88577	0.00700694	0.063052
ENSG00000100612	DHRS7	-0.555111	9.67389	10.229	-2.88519	0.00701711	0.0631119
ENSG00000139767	SRRM4	-0.418778	4.09222	4.511	-2.88456	0.00702815	0.0631795
[truncated: 15,971 more rows]

## Sheet: TPLL_DiffExpGenes_SG2_vs_contro
EnsemblID	Gene	logFC_SG2_vs_control	AveExpr_SG2	AveExpr_control	t_Stat	PValue	FDRAdjPValue
ENSG00000162739	SLAMF6	-2.64373	6.18727	8.831	-15.3482	6.09934e-14	1.09605e-09
ENSG00000134014	ELP3	-1.87745	7.05455	8.932	-14.557	1.93798e-13	1.74127e-09
ENSG00000275342	PRAG1	-2.52973	5.47727	8.007	-13.8674	5.53646e-13	3.31634e-09
ENSG00000172673	THEMIS	-3.14109	6.12091	9.262	-13.3772	1.19726e-12	5.37869e-09
ENSG00000139641	ESYT1	-2.49091	8.25909	10.75	-13.0062	2.17828e-12	7.82784e-09
ENSG00000112624	BICRAL	-1.84391	7.60909	9.453	-12.8949	2.61364e-12	7.82784e-09
ENSG00000142235	LMTK3	-1.784	6.4	8.184	-12.5927	4.3109e-12	1.10667e-08
ENSG00000186854	TRABD2A	-3.39073	6.52727	9.918	-12.4667	5.32541e-12	1.19622e-08
ENSG00000108797	CNTNAP1	-1.87691	4.47909	6.356	-12.3479	6.50937e-12	1.2997e-08
ENSG00000102580	DNAJC3	2.46391	8.21091	5.747	12.2813	7.28893e-12	1.30982e-08
ENSG00000115468	EFHD1	-1.87964	4.59636	6.476	-12.1004	9.93413e-12	1.62288e-08
ENSG00000136169	SETDB2	-1.694	6.62	8.314	-12.0486	1.08617e-11	1.62654e-08
ENSG00000148926	ADM	4.33227	10.2573	5.925	11.8442	1.54903e-11	2.04326e-08
ENSG00000105122	RASAL3	-1.60691	8.66909	10.276	-11.8286	1.59186e-11	2.04326e-08
ENSG00000171791	BCL2	-1.99991	6.12909	8.129	-11.775	1.74857e-11	2.09479e-08
ENSG00000151623	NR3C2	-2.24673	6.01727	8.264	-11.7336	1.8808e-11	2.11237e-08
ENSG00000105483	CARD8	-1.77327	6.32273	8.096	-11.5882	2.43177e-11	2.57053e-08
ENSG00000110046	ATG2A	2.32709	10.3691	8.042	11.4514	3.10361e-11	3.09844e-08
ENSG00000162894	FCMR	-2.48109	8.89091	11.372	-11.3319	3.84646e-11	3.47766e-08
ENSG00000122707	RECK	-1.44891	5.28909	6.738	-11.3285	3.87052e-11	3.47766e-08
ENSG00000105810	CDK6	-2.34409	6.61091	8.955	-11.2665	4.32951e-11	3.61122e-08
ENSG00000109107	ALDOC	-1.60982	8.06818	9.678	-11.233	4.60039e-11	3.61122e-08
ENSG00000186470	BTN3A2	-2.959	6.3	9.259	-11.2304	4.62205e-11	3.61122e-08
ENSG00000141551	CSNK1D	1.69445	9.80545	8.111	11.0752	6.13416e-11	4.59256e-08
ENSG00000133706	LARS1	-1.93818	6.45182	8.39	-11.0393	6.55158e-11	4.59256e-08
ENSG00000106733	NMRK1	-1.70745	6.99455	8.702	-11.0316	6.64478e-11	4.59256e-08
ENSG00000070501	POLB	1.64973	9.79273	8.143	10.96	7.58185e-11	5.04614e-08
ENSG00000032389	EIPR1	-1.16091	7.58909	8.75	-10.8026	1.01501e-10	6.51418e-08
ENSG00000137700	SLC37A4	-1.85864	6.81636	8.675	-10.7222	1.17965e-10	6.84999e-08
ENSG00000126243	LRFN3	-1.63509	5.25091	6.886	-10.7112	1.20421e-10	6.84999e-08
ENSG00000111863	ADTRP	-3.53955	4.26545	7.805	-10.7055	1.21703e-10	6.84999e-08
ENSG00000147905	ZCCHC7	-1.78464	7.35636	9.141	-10.7043	1.21981e-10	6.84999e-08
ENSG00000005513	SOX8	-1.60464	5.84636	7.451	-10.5857	1.52494e-10	8.24174e-08
ENSG00000119318	RAD23B	1.48527	10.0273	8.542	10.5663	1.58194e-10	8.24174e-08
ENSG00000099910	KLHL22	-2.07255	6.83545	8.908	-10.5585	1.60524e-10	8.24174e-08
ENSG00000148832	PAOX	-1.54691	5.49909	7.046	-10.515	1.74315e-10	8.36921e-08
ENSG00000153015	CWC27	-2.37909	6.52091	8.9	-10.5098	1.76056e-10	8.36921e-08
ENSG00000151702	FLI1	-1.91173	6.98727	8.899	-10.5058	1.77392e-10	8.36921e-08
ENSG00000037042	TUBG2	-1.38936	5.66364	7.053	-10.4934	1.81636e-10	8.36921e-08
ENSG00000111801	BTN3A3	-2.42382	6.00818	8.432	-10.3808	2.25117e-10	1.01134e-07
ENSG00000164530	PI16	-2.56027	5.26273	7.823	-10.3305	2.47901e-10	1.0639e-07
ENSG00000183978	COA3	-2.01564	6.55636	8.572	-10.3289	2.48658e-10	1.0639e-07
ENSG00000145982	FARS2	-2.122	6.76	8.882	-10.2699	2.7853e-10	1.1599e-07
ENSG00000171115	GIMAP8	-2.38282	5.86818	8.251	-10.2598	2.84004e-10	1.1599e-07
ENSG00000169155	ZBTB43	2.34427	8.98727	6.643	10.1889	3.25725e-10	1.29826e-07
ENSG00000179627	ZBTB42	-1.62127	5.30273	6.924	-10.1785	3.32332e-10	1.29826e-07
ENSG00000123219	CENPK	-1.85909	5.61091	7.47	-10.1242	3.69255e-10	1.41181e-07
ENSG00000180884	ZNF792	-2.02209	6.00091	8.023	-10.1001	3.86977e-10	1.44874e-07
ENSG00000110446	SLC15A3	3.33945	10.2955	6.956	10.04	4.35161e-10	1.59589e-07
ENSG00000133574	GIMAP4	-3.54727	7.40273	10.95	-9.99038	4.79558e-10	1.72353e-07
ENSG00000157978	LDLRAP1	-2.22109	6.55091	8.772	-9.96031	5.08707e-10	1.79244e-07
ENSG00000052749	RRP12	2.47818	8.79818	6.32	9.94787	5.21306e-10	1.80151e-07
ENSG00000277443	MARCKS	4.317	10.88	6.563	9.88024	5.95611e-10	2.01946e-07
ENSG00000115425	PECR	-1.48936	5.67364	7.163	-9.80343	6.93405e-10	2.3075e-07
ENSG00000129657	SEC14L1	1.565	8.2	6.635	9.79197	7.09348e-10	2.31763e-07
ENSG00000164715	LMTK2	2.49136	8.24636	5.755	9.78141	7.24382e-10	2.32449e-07
ENSG00000147454	SLC25A37	1.96482	8.95182	6.987	9.75405	7.64896e-10	2.41144e-07
ENSG00000124198	ARFGEF2	1.90945	7.82545	5.916	9.71741	8.22818e-10	2.54932e-07
ENSG00000103569	AQP9	4.73727	9.58727	4.85	9.70636	8.41161e-10	2.56198e-07
ENSG00000166801	FAM111A	-1.64036	7.31364	8.954	-9.67179	9.01334e-10	2.6995e-07
ENSG00000135736	CCDC102A	-1.55964	5.97636	7.536	-9.66264	9.17998e-10	2.70433e-07
ENSG00000213465	ARL2	-2.11791	7.34909	9.467	-9.6513	9.39068e-10	2.72178e-07
ENSG00000059573	ALDH18A1	-1.686	6	7.686	-9.61595	1.00806e-09	2.87536e-07
ENSG00000213203	GIMAP1	-3.05027	6.02273	9.073	-9.56605	1.11447e-09	3.12921e-07
ENSG00000179715	PCED1B	-3.25427	7.71273	10.967	-9.556	1.13725e-09	3.14407e-07
ENSG00000153066	TXNDC11	1.409	9.12	7.711	9.52794	1.20348e-09	3.26477e-07
ENSG00000080371	RAB21	1.35545	8.96545	7.61	9.5223	1.21725e-09	3.26477e-07
ENSG00000241839	PLEKHO2	2.40355	7.88455	5.481	9.49956	1.27451e-09	3.28301e-07
ENSG00000124203	ZNF831	-1.806	6.04	7.846	-9.49819	1.27804e-09	3.28301e-07
ENSG00000120265	PCMT1	-1.983	7.81	9.793	-9.49482	1.28679e-09	3.28301e-07
ENSG00000120705	ETF1	1.63755	10.5545	8.917	9.48334	1.31703e-09	3.28301e-07
ENSG00000263465	SRSF8	-1.59318	8.19182	9.785	-9.48291	1.31816e-09	3.28301e-07
ENSG00000145348	TBCK	-1.48864	5.40636	6.895	-9.47714	1.33366e-09	3.28301e-07
ENSG00000123689	G0S2	3.81609	8.96909	5.153	9.46383	1.37013e-09	3.32718e-07
ENSG00000153283	CD96	-2.30164	8.54636	10.848	-9.43734	1.44576e-09	3.46405e-07
ENSG00000171097	KYAT1	-1.27155	5.87545	7.147	-9.42545	1.48111e-09	3.50205e-07
ENSG00000271447	MMP28	-1.399	4.58	5.979	-9.39856	1.56435e-09	3.65083e-07
ENSG00000008517	IL32	-2.86382	7.41818	10.282	-9.36194	1.68556e-09	3.88326e-07
ENSG00000111647	UHRF1BP1L	1.51445	7.08545	5.571	9.34096	1.75929e-09	4.00184e-07
ENSG00000184508	HDDC3	-1.70745	6.23455	7.942	-9.33477	1.78167e-09	4.00208e-07
ENSG00000169429	CXCL8	4.95718	11.9982	7.041	9.30872	1.87918e-09	4.169e-07
ENSG00000273559	CWC25	1.918	8.86	6.942	9.28813	1.96014e-09	4.29558e-07
ENSG00000235106	BRD3OS	-1.178	5.26	6.438	-9.26363	2.06114e-09	4.46248e-07
ENSG00000239857	GET4	1.02827	6.64727	5.619	9.25678	2.09034e-09	4.47184e-07
ENSG00000117643	MAN1C1	-0.962182	4.82182	5.784	-9.23816	2.17187e-09	4.57789e-07
ENSG00000197043	ANXA6	-1.57164	5.59636	7.168	-9.23392	2.19087e-09	4.57789e-07
ENSG00000112584	FAM120B	-1.69864	7.36636	9.065	-9.2152	2.27691e-09	4.703e-07
ENSG00000090520	DNAJB11	1.29264	10.7836	9.491	9.17167	2.4907e-09	5.08611e-07
ENSG00000033327	GAB2	1.36382	6.61182	5.248	9.15593	2.57299e-09	5.19513e-07
ENSG00000162777	DENND2D	-2.17945	6.83455	9.014	-9.08738	2.96549e-09	5.92109e-07
ENSG00000168291	PDHB	-1.18891	8.82909	10.018	-9.04258	3.25489e-09	6.42751e-07
ENSG00000059728	MXD1	2.44673	9.46273	7.016	9.03346	3.31729e-09	6.47954e-07
ENSG00000171604	CXXC5	2.38373	9.59273	7.209	9.0044	3.52445e-09	6.78548e-07
ENSG00000173334	TRIB1	2.609	9.34	6.731	9.00101	3.54944e-09	6.78548e-07
ENSG00000104312	RIPK2	2.12655	10.6845	8.558	8.9947	3.59649e-09	6.80304e-07
ENSG00000124243	BCAS4	-1.50327	5.74273	7.246	-8.98154	3.69669e-09	6.91974e-07
ENSG00000127585	FBXL16	-1.63618	5.32182	6.958	-8.94291	4.00784e-09	7.29717e-07
ENSG00000185651	UBE2L3	-2.03918	5.89182	7.931	-8.94283	4.0085e-09	7.29717e-07
ENSG00000105835	NAMPT	1.63127	7.23727	5.606	8.94136	4.02085e-09	7.29717e-07
ENSG00000053371	AKR7A2	-1.52736	8.30364	9.831	-8.93634	4.06339e-09	7.29717e-07
ENSG00000179604	CDC42EP4	2.13082	8.61182	6.481	8.92962	4.12095e-09	7.29717e-07
ENSG00000156990	RPUSD3	-1.69545	6.30455	8	-8.92303	4.1783e-09	7.29717e-07
ENSG00000150867	PIP4K2A	-1.75927	9.96273	11.722	-8.92254	4.18258e-09	7.29717e-07
ENSG00000111913	RIPOR2	-2.351	9.51	11.861	-8.91216	4.27465e-09	7.32667e-07
ENSG00000160856	FCRL3	-1.38955	5.13545	6.525	-8.91145	4.28103e-09	7.32667e-07
ENSG00000117000	RLF	2.02545	8.91545	6.89	8.89699	4.41297e-09	7.48123e-07
ENSG00000167286	CD3D	-1.80373	10.2473	12.051	-8.86536	4.71644e-09	7.89287e-07
ENSG00000197056	ZMYM1	-1.02591	5.49909	6.525	-8.86263	4.74363e-09	7.89287e-07
ENSG00000091490	SEL1L3	-2.07991	7.27909	9.359	-8.85374	4.83325e-09	7.96821e-07
ENSG00000182866	LCK	-1.312	6.04	7.352	-8.84534	4.91953e-09	8.02085e-07
ENSG00000178802	MPI	-1.38391	5.17909	6.563	-8.84198	4.95445e-09	8.02085e-07
ENSG00000104880	ARHGEF18	-1.50809	10.3809	11.889	-8.83024	5.07867e-09	8.14854e-07
ENSG00000119535	CSF3R	3.13655	8.88455	5.748	8.80935	5.30751e-09	8.38445e-07
ENSG00000129675	ARHGEF6	-2.03273	9.08727	11.12	-8.80771	5.32596e-09	8.38445e-07
ENSG00000178425	NT5DC1	-1.08091	6.07909	7.16	-8.80303	5.37892e-09	8.38445e-07
ENSG00000010404	IDS	1.99145	9.15545	7.164	8.8001	5.41233e-09	8.38445e-07
ENSG00000071051	NCK2	-1.75109	7.78091	9.532	-8.78906	5.54011e-09	8.50904e-07
ENSG00000083123	BCKDHB	-0.947182	5.40182	6.349	-8.77909	5.65811e-09	8.61663e-07
ENSG00000130749	ZC3H4	-1.22755	7.53545	8.763	-8.6871	6.87769e-09	1.03249e-06
ENSG00000112149	CD83	2.77082	9.81182	7.041	8.68591	6.89516e-09	1.03249e-06
ENSG00000140093	SERPINA10	-2.42845	7.07455	9.503	-8.68031	6.97783e-09	1.03249e-06
ENSG00000166454	ATMIN	-1.10736	5.63364	6.741	-8.67426	7.06829e-09	1.03249e-06
ENSG00000275066	SYNRG	-1.33545	5.04455	6.38	-8.66659	7.18469e-09	1.03249e-06
ENSG00000167257	RNF214	-1.57145	5.11455	6.686	-8.66514	7.20704e-09	1.03249e-06
ENSG00000106560	GIMAP2	-2.43291	6.22909	8.662	-8.65708	7.3318e-09	1.03249e-06
ENSG00000142230	SAE1	-1.56718	9.74182	11.309	-8.65604	7.34821e-09	1.03249e-06
ENSG00000117592	PRDX6	-1.58855	8.41545	10.004	-8.65576	7.35252e-09	1.03249e-06
ENSG00000163719	MTMR14	0.975545	8.33455	7.359	8.65564	7.35439e-09	1.03249e-06
ENSG00000135631	RAB11FIP5	-1.80373	5.46727	7.271	-8.64658	7.49796e-09	1.04448e-06
ENSG00000116771	AGMAT	-1.29064	5.04636	6.337	-8.64223	7.56785e-09	1.04611e-06
ENSG00000176108	CHMP6	-1.58573	5.35727	6.943	-8.59773	8.32278e-09	1.14168e-06
ENSG00000138050	THUMPD2	1.57482	9.02182	7.447	8.58818	8.4947e-09	1.15644e-06
ENSG00000059769	DNAJC25	1.30182	7.25182	5.95	8.58	8.64477e-09	1.1606e-06
ENSG00000103479	RBL2	-1.83455	8.82545	10.66	-8.57948	8.65443e-09	1.1606e-06
ENSG00000219545	UMAD1	-1.09636	5.16364	6.26	-8.56873	8.85604e-09	1.17884e-06
ENSG00000158411	MITD1	-1.54118	7.32182	8.863	-8.5642	8.94244e-09	1.18159e-06
ENSG00000088543	C3orf18	-1.31155	5.12545	6.437	-8.5391	9.4374e-09	1.23788e-06
ENSG00000018280	SLC11A1	2.19336	6.82636	4.633	8.52344	9.76029e-09	1.27096e-06
ENSG00000100284	TOM1	1.39436	8.68636	7.292	8.51667	9.90329e-09	1.2803e-06
ENSG00000133246	PRAM1	1.83973	7.63273	5.793	8.50616	1.01299e-08	1.30025e-06
ENSG00000168286	THAP11	-1.21909	9.39091	10.61	-8.45654	1.12731e-08	1.43083e-06
ENSG00000188321	ZNF559	-1.79255	5.75545	7.548	-8.45517	1.13065e-08	1.43083e-06
ENSG00000263528	IKBKE	-1.70536	5.90364	7.609	-8.44957	1.14442e-08	1.43812e-06
ENSG00000138794	CASP6	-1.32009	5.37091	6.691	-8.44232	1.16246e-08	1.45065e-06
ENSG00000138433	CIR1	1.392	9.52	8.128	8.43061	1.19227e-08	1.47759e-06
ENSG00000112039	FANCE	-1.57873	5.76727	7.346	-8.40876	1.24998e-08	1.53851e-06
ENSG00000162639	HENMT1	-1.49782	7.47818	8.976	-8.39706	1.28205e-08	1.55197e-06
ENSG00000106346	USP42	1.39155	7.96455	6.573	8.39411	1.29026e-08	1.55197e-06
ENSG00000060138	YBX3	1.99918	11.7582	9.759	8.39411	1.29028e-08	1.55197e-06
ENSG00000111276	CDKN1B	-1.32982	9.13818	10.468	-8.39226	1.29547e-08	1.55197e-06
ENSG00000161542	PRPSAP1	-1.85882	7.46818	9.327	-8.3681	1.36513e-08	1.6246e-06
ENSG00000160185	UBASH3A	-0.988	5.71	6.698	-8.36379	1.37796e-08	1.62907e-06
ENSG00000038532	CLEC16A	-1.67818	7.45182	9.13	-8.35494	1.40471e-08	1.64985e-06
ENSG00000133619	KRBA1	-0.942455	5.82455	6.767	-8.33991	1.45134e-08	1.68818e-06
ENSG00000172005	MAL	-2.19491	9.45909	11.654	-8.33839	1.45613e-08	1.68818e-06
ENSG00000237651	C2orf74	-1.16073	5.50727	6.668	-8.32717	1.49212e-08	1.7188e-06
ENSG00000141293	SKAP1	-1.935	7.87	9.805	-8.31844	1.52073e-08	1.73372e-06
ENSG00000167700	MFSD3	-1.69627	6.08273	7.779	-8.31735	1.52436e-08	1.73372e-06
ENSG00000149311	ATM	-1.05973	6.44727	7.507	-8.30781	1.55634e-08	1.75896e-06
ENSG00000077380	DYNC1I2	-1.35664	6.40636	7.763	-8.29402	1.60381e-08	1.80128e-06
ENSG00000115687	PASK	-2.54827	7.48273	10.031	-8.28745	1.62698e-08	1.81596e-06
ENSG00000038002	AGA	-1.29436	6.05364	7.348	-8.28097	1.65014e-08	1.83044e-06
ENSG00000164512	ANKRD55	-2.486	4.89	7.376	-8.27276	1.67995e-08	1.85183e-06
ENSG00000099968	BCL2L13	-1.47118	8.02182	9.493	-8.26775	1.69843e-08	1.85183e-06
ENSG00000172269	DPAGT1	-1.24345	5.76455	7.008	-8.26724	1.70035e-08	1.85183e-06
ENSG00000132182	NUP210	-1.46736	7.99364	9.461	-8.26205	1.71972e-08	1.86033e-06
ENSG00000116478	HDAC1	-1.10436	10.5036	11.608	-8.25962	1.72885e-08	1.86033e-06
ENSG00000065268	WDR18	-1.74209	7.84091	9.583	-8.25432	1.74902e-08	1.87083e-06
ENSG00000129158	SERGEF	-1.33527	6.96273	8.298	-8.24074	1.80172e-08	1.91579e-06
ENSG00000196284	SUPT3H	-1.43664	5.33636	6.773	-8.23476	1.82545e-08	1.91873e-06
ENSG00000204642	HLA-F	-1.71082	9.32818	11.039	-8.23398	1.82857e-08	1.91873e-06
ENSG00000085662	AKR1B1	-1.18891	8.43909	9.628	-8.23094	1.84074e-08	1.91873e-06
ENSG00000184574	LPAR5	-1.47991	5.23909	6.719	-8.22935	1.8472e-08	1.91873e-06
ENSG00000185022	MAFF	1.442	7.08	5.638	8.22334	1.87162e-08	1.91917e-06
ENSG00000163875	MEAF6	-0.89	5.15	6.04	-8.22132	1.87994e-08	1.91917e-06
ENSG00000006695	COX10	-1.26773	7.47727	8.745	-8.2194	1.88785e-08	1.91917e-06
ENSG00000003056	M6PR	-1.82273	7.18727	9.01	-8.2188	1.89033e-08	1.91917e-06
ENSG00000105085	MED26	1.55945	8.12545	6.566	8.19574	1.98834e-08	1.99848e-06
ENSG00000272886	DCP1A	1.464	9.36	7.896	8.1952	1.99069e-08	1.99848e-06
ENSG00000254505	CHMP4A	-1.33755	7.99545	9.333	-8.17777	2.0683e-08	2.06485e-06
ENSG00000102871	TRADD	-1.56927	6.10273	7.672	-8.16831	2.11171e-08	2.08609e-06
ENSG00000116786	PLEKHM2	1.04764	10.6736	9.626	8.16808	2.11279e-08	2.08609e-06
ENSG00000100242	SUN2	-1.56218	11.7818	13.344	-8.15698	2.16496e-08	2.12525e-06
ENSG00000197405	C5AR1	3.02755	8.61455	5.587	8.15355	2.18135e-08	2.12525e-06
ENSG00000176102	CSTF3	-1.06609	5.76091	6.827	-8.15218	2.18793e-08	2.12525e-06
ENSG00000146285	SCML4	-1.28982	4.96818	6.258	-8.14393	2.22798e-08	2.15252e-06
ENSG00000170946	DNAJC24	-1.14082	5.36818	6.509	-8.13626	2.26593e-08	2.16707e-06
ENSG00000105552	BCAT2	-1.04291	6.28909	7.332	-8.13601	2.26716e-08	2.16707e-06
ENSG00000011198	ABHD5	1.728	7.08	5.352	8.13345	2.28e-08	2.16781e-06
ENSG00000150459	SAP18	-1.43545	5.24455	6.68	-8.12419	2.32698e-08	2.20083e-06
ENSG00000164867	NOS3	-1.41482	4.30818	5.723	-8.08939	2.51252e-08	2.36387e-06
ENSG00000124731	TREM1	3.29973	7.76273	4.463	8.08689	2.52647e-08	2.36462e-06
ENSG00000148484	RSU1	-1.10718	6.48182	7.589	-8.0791	2.5703e-08	2.39317e-06
ENSG00000213445	SIPA1	-1.216	7.88	9.096	-8.04619	2.7643e-08	2.54794e-06
ENSG00000166377	ATP9B	-1.10218	5.18182	6.284	-8.04609	2.76487e-08	2.54794e-06
ENSG00000147316	MCPH1	-1.07882	5.22818	6.307	-8.03383	2.84096e-08	2.6047e-06
ENSG00000132383	RPA1	-1.45464	7.11636	8.571	-8.03064	2.86112e-08	2.60987e-06
ENSG00000123106	CCDC91	-1.43627	5.53273	6.969	-8.02678	2.88568e-08	2.61574e-06
ENSG00000135960	EDAR	-1.88909	5.22091	7.11	-8.02506	2.89668e-08	2.61574e-06
ENSG00000243943	ZNF512	-1.31164	6.82636	8.138	-8.01067	2.99058e-08	2.68703e-06
ENSG00000120910	PPP3CC	-1.14864	8.97636	10.125	-8.00573	3.02357e-08	2.70316e-06
ENSG00000149196	HIKESHI	-1.25627	5.83273	7.089	-7.99475	3.0981e-08	2.73333e-06
ENSG00000134954	ETS1	-1.583	9.48	11.063	-7.99422	3.1018e-08	2.73333e-06
ENSG00000145907	G3BP1	-1.244	5.34	6.584	-7.99405	3.10294e-08	2.73333e-06
ENSG00000136631	VPS45	-1.60164	5.73636	7.338	-7.98936	3.13545e-08	2.74849e-06
ENSG00000139508	SLC46A3	-1.68745	6.61455	8.302	-7.98385	3.174e-08	2.76878e-06
ENSG00000164062	APEH	-1.58227	7.61273	9.195	-7.96336	3.32197e-08	2.88385e-06
ENSG00000182022	CHST15	2.35909	7.42909	5.07	7.95409	3.39118e-08	2.91839e-06
ENSG00000198648	STK39	-1.41073	6.81727	8.228	-7.95331	3.397e-08	2.91839e-06
ENSG00000145833	DDX46	-1.09909	7.32091	8.42	-7.95154	3.41047e-08	2.91839e-06
ENSG00000135622	SEMA4F	-1.07418	5.39182	6.466	-7.92852	3.5899e-08	3.05737e-06
ENSG00000142459	EVI5L	-1.14173	6.91727	8.059	-7.92379	3.6279e-08	3.07516e-06
ENSG00000159445	THEM4	-1.44891	4.97909	6.428	-7.91659	3.68667e-08	3.1103e-06
ENSG00000176055	MBLAC2	-0.936091	4.80091	5.737	-7.91417	3.70658e-08	3.11102e-06
ENSG00000151726	ACSL1	2.80045	9.09545	6.295	7.91229	3.72215e-08	3.11102e-06
ENSG00000023734	STRAP	1.18236	10.7464	9.564	7.9012	3.81543e-08	3.15004e-06
ENSG00000214078	CPNE1	-1.63436	7.49364	9.128	-7.90047	3.82167e-08	3.15004e-06
ENSG00000168300	PCMTD1	-1.57227	6.59273	8.165	-7.89862	3.8375e-08	3.15004e-06
ENSG00000172349	IL16	-1.44227	5.87273	7.315	-7.89845	3.83894e-08	3.15004e-06
ENSG00000171033	PKIA	-1.31891	6.09909	7.418	-7.88763	3.93287e-08	3.18951e-06
ENSG00000117748	RPA2	-1.48945	8.70455	10.194	-7.88674	3.94065e-08	3.18951e-06
ENSG00000100351	GRAP2	-1.76118	5.85182	7.613	-7.88563	3.95042e-08	3.18951e-06
ENSG00000011422	PLAUR	2.63673	7.97273	5.336	7.88477	3.95805e-08	3.18951e-06
ENSG00000150637	CD226	-1.135	5.03	6.165	-7.8814	3.98795e-08	3.19627e-06
ENSG00000122033	MTIF3	-1.173	6.84	8.013	-7.87983	4.00201e-08	3.19627e-06
ENSG00000137331	IER3	3.41318	10.5682	7.155	7.8754	4.04182e-08	3.21378e-06
ENSG00000126775	ATG14	1.57782	9.82182	8.244	7.87304	4.06323e-08	3.21658e-06
ENSG00000177733	HNRNPA0	-1.43964	6.78636	8.226	-7.85864	4.19626e-08	3.30732e-06
ENSG00000111540	RAB5B	-1.56782	8.07818	9.646	-7.85543	4.22648e-08	3.31659e-06
ENSG00000180357	ZNF609	-1.43455	4.92545	6.36	-7.85184	4.26061e-08	3.32166e-06
ENSG00000107672	NSMCE4A	-1.38782	8.76818	10.156	-7.85086	4.26991e-08	3.32166e-06
ENSG00000161921	CXCL16	2.60518	9.54818	6.943	7.84156	4.35979e-08	3.37696e-06
ENSG00000167272	POP5	-1.37	5.51	6.88	-7.82239	4.5513e-08	3.51017e-06
ENSG00000111361	EIF2B1	-0.950364	8.05364	9.004	-7.81703	4.60634e-08	3.53743e-06
ENSG00000074706	IPCEF1	-0.903364	7.15364	8.057	-7.81433	4.63431e-08	3.54377e-06
ENSG00000089012	SIRPG	-2.20036	5.63364	7.834	-7.8098	4.68164e-08	3.56479e-06
ENSG00000152556	PFKM	-1.00264	5.56636	6.569	-7.80325	4.75104e-08	3.60237e-06
ENSG00000022840	RNF10	1.35155	9.46455	8.113	7.79605	4.82843e-08	3.64567e-06
ENSG00000075785	RAB7A	-1.28791	9.14909	10.437	-7.78443	4.95616e-08	3.72645e-06
ENSG00000235162	C12orf75	-1.81736	7.28364	9.101	-7.7769	5.04085e-08	3.76437e-06
ENSG00000175221	MED16	-1.12618	7.04182	8.168	-7.77622	5.04849e-08	3.76437e-06
ENSG00000168497	CAVIN2	-3.37845	5.85455	9.233	-7.76981	5.12187e-08	3.8033e-06
ENSG00000114735	HEMK1	-1.009	5.26	6.269	-7.75671	5.27518e-08	3.90103e-06
ENSG00000123240	OPTN	-1.33745	7.12455	8.462	-7.74798	5.37991e-08	3.95465e-06
ENSG00000139946	PELI2	1.54764	8.56364	7.016	7.747	5.39171e-08	3.95465e-06
ENSG00000059691	GATB	-1.27464	6.10636	7.381	-7.73534	5.53533e-08	4.04349e-06
ENSG00000115828	QPCT	1.44245	6.68545	5.243	7.73189	5.57857e-08	4.05858e-06
ENSG00000074582	BCS1L	-1.66355	5.76545	7.429	-7.72438	5.67389e-08	4.11128e-06
ENSG00000277632	CCL3	2.80827	8.68727	5.879	7.71657	5.77477e-08	4.16375e-06
ENSG00000104299	INTS9	-0.979636	7.81636	8.796	-7.7152	5.79264e-08	4.16375e-06
ENSG00000106080	FKBP14	0.888818	9.02182	8.133	7.71298	5.82165e-08	4.16793e-06
ENSG00000162600	OMA1	-1.35527	4.69273	6.048	-7.70674	5.90433e-08	4.21035e-06
ENSG00000185716	MOSMO	-1.02009	5.47091	6.491	-7.7007	5.98537e-08	4.25127e-06
ENSG00000159346	ADIPOR1	1.17264	9.08364	7.911	7.6838	6.21847e-08	4.39944e-06
ENSG00000197265	GTF2E2	-1.21082	8.63818	9.849	-7.67288	6.37388e-08	4.49171e-06
ENSG00000135828	RNASEL	-1.03927	5.62273	6.662	-7.66131	6.54304e-08	4.59291e-06
ENSG00000254087	LYN	2.86573	10.6327	7.767	7.6563	6.61777e-08	4.62729e-06
ENSG00000170248	PDCD6IP	-0.99	5.05	6.04	-7.65211	6.68081e-08	4.65326e-06
ENSG00000100564	PIGH	0.971182	8.42818	7.457	7.64659	6.765e-08	4.69371e-06
ENSG00000196504	PRPF40A	1.14827	7.43727	6.289	7.62897	7.04068e-08	4.86619e-06
ENSG00000066336	SPI1	3.10964	9.17364	6.064	7.62659	7.07873e-08	4.87375e-06
ENSG00000108523	RNF167	-1.17273	7.90727	9.08	-7.61291	7.302e-08	4.99896e-06
ENSG00000131669	NINJ1	2.34936	11.7264	9.377	7.61205	7.31623e-08	4.99896e-06
ENSG00000038274	MAT2B	-1.35745	7.11455	8.472	-7.60956	7.35782e-08	5.00833e-06
ENSG00000170915	PAQR8	-1.52964	5.36636	6.896	-7.60277	7.47217e-08	5.05242e-06
ENSG00000169895	SYAP1	2.02364	8.76364	6.74	7.60238	7.47882e-08	5.05242e-06
ENSG00000160570	DEDD2	1.048	11.53	10.482	7.59251	7.64835e-08	5.1344e-06
ENSG00000109501	WFS1	-1.07627	5.12273	6.199	-7.59068	7.68025e-08	5.1344e-06
ENSG00000119900	OGFRL1	1.50418	7.60818	6.104	7.59036	7.68588e-08	5.1344e-06
ENSG00000113916	BCL6	1.47909	7.48909	6.01	7.58775	7.73168e-08	5.14586e-06
ENSG00000160058	BSDC1	1.19573	9.83273	8.637	7.58477	7.78425e-08	5.16044e-06
ENSG00000142632	ARHGEF19	-1.06627	5.63273	6.699	-7.58286	7.81811e-08	5.16044e-06
ENSG00000106049	HIBADH	-1.57691	6.59909	8.176	-7.58165	7.83973e-08	5.16044e-06
ENSG00000167173	C15orf39	2.20127	9.30727	7.106	7.5717	8.01918e-08	5.2593e-06
ENSG00000109381	ELF2	1.024	7.29	6.266	7.56166	8.20467e-08	5.36138e-06
ENSG00000142961	MOB3C	-0.942636	5.61636	6.559	-7.55091	8.4079e-08	5.45061e-06
ENSG00000156735	BAG4	1.34564	7.83364	6.488	7.55028	8.42003e-08	5.45061e-06
ENSG00000163468	CCT3	-1.15736	8.31364	9.471	-7.54965	8.43221e-08	5.45061e-06
ENSG00000177542	SLC25A22	-1.22464	6.58636	7.811	-7.54274	8.56595e-08	5.50557e-06
ENSG00000099849	RASSF7	-1.44636	8.26364	9.71	-7.5421	8.57857e-08	5.50557e-06
ENSG00000088682	COQ9	-1.07327	6.52273	7.596	-7.54054	8.60915e-08	5.50557e-06
ENSG00000127152	BCL11B	-1.10745	7.24455	8.352	-7.53683	8.68218e-08	5.53258e-06
ENSG00000091409	ITGA6	-1.07545	5.28455	6.36	-7.53437	8.7311e-08	5.54409e-06
ENSG00000248487	ABHD14A	-1.49936	6.73364	8.233	-7.52768	8.86532e-08	5.6095e-06
ENSG00000198053	SIRPA	2.35655	8.11455	5.758	7.52531	8.91347e-08	5.62017e-06
ENSG00000162384	CZIB	-1.34236	7.24364	8.586	-7.52228	8.97526e-08	5.63935e-06
ENSG00000171051	FPR1	3.70255	9.35455	5.652	7.51791	9.06539e-08	5.67613e-06
ENSG00000101162	TUBB1	-3.74736	6.35364	10.101	-7.51619	9.101e-08	5.67864e-06
ENSG00000189283	FHIT	-2.08445	5.52455	7.609	-7.50796	9.27356e-08	5.76629e-06
ENSG00000029639	TFB1M	-1.02427	6.13273	7.157	-7.49346	9.58622e-08	5.92009e-06
ENSG00000135624	CCT7	-1.11964	8.67636	9.796	-7.49343	9.5868e-08	5.92009e-06
ENSG00000170458	CD14	3.56591	10.0809	6.515	7.4903	9.65574e-08	5.94225e-06
ENSG00000131981	LGALS3	1.29309	7.23909	5.946	7.48253	9.82882e-08	5.99587e-06
ENSG00000178927	CYBC1	-1.76	6.7	8.46	-7.48089	9.8657e-08	5.99587e-06
ENSG00000163832	ELP6	-1.12764	5.82636	6.954	-7.48038	9.8772e-08	5.99587e-06
ENSG00000083896	YTHDC1	1.165	8.38	7.215	7.47953	9.89648e-08	5.99587e-06
ENSG00000103051	COG4	-1.28618	6.15182	7.438	-7.47895	9.9097e-08	5.99587e-06
ENSG00000126883	NUP214	1.184	8.97	7.786	7.47377	1.00278e-07	6.03608e-06
ENSG00000167671	UBXN6	1.00336	9.28636	8.283	7.47309	1.00433e-07	6.03608e-06
ENSG00000232810	TNF	2.74	9.2	6.46	7.47077	1.00968e-07	6.04431e-06
ENSG00000005486	RHBDD2	1.41045	11.2755	9.865	7.46959	1.01243e-07	6.04431e-06
ENSG00000173041	ZNF680	-1.20073	5.18727	6.388	-7.46166	1.03097e-07	6.1152e-06
ENSG00000179886	TIGD5	-1.48782	6.12818	7.616	-7.46143	1.03153e-07	6.1152e-06
ENSG00000155465	SLC7A7	2.86082	8.91182	6.051	7.46016	1.03451e-07	6.1152e-06
ENSG00000143314	MRPL24	-1.33918	6.82182	8.161	-7.45167	1.05485e-07	6.21499e-06
ENSG00000153774	CFDP1	-1.38636	7.14364	8.53	-7.44499	1.07112e-07	6.2902e-06
ENSG00000176463	SLCO3A1	0.681636	6.54364	5.862	7.43997	1.08353e-07	6.34235e-06
ENSG00000117054	ACADM	-1.56027	6.67273	8.233	-7.43759	1.08946e-07	6.35634e-06
ENSG00000160014	CALM3	-1.22709	11.3309	12.558	-7.43325	1.10034e-07	6.38243e-06
ENSG00000179820	MYADM	1.47982	8.89182	7.412	7.43233	1.10268e-07	6.38243e-06
ENSG00000148090	AUH	-1.08618	5.62182	6.708	-7.43158	1.10458e-07	6.38243e-06
ENSG00000138758	SEPTIN11	-1.52318	5.47182	6.995	-7.42681	1.11674e-07	6.43202e-06
ENSG00000172086	KRCC1	-1.42691	5.83909	7.266	-7.42334	1.12565e-07	6.44953e-06
ENSG00000175567	UCP2	-1.64818	8.04182	9.69	-7.42284	1.12696e-07	6.44953e-06
ENSG00000185880	TRIM69	-0.747182	5.10182	5.849	-7.42061	1.13274e-07	6.46152e-06
ENSG00000162604	TM2D1	-0.749364	7.25364	8.003	-7.4191	1.13668e-07	6.46152e-06
ENSG00000163599	CTLA4	-2.39273	5.70727	8.1	-7.41789	1.13985e-07	6.46152e-06
ENSG00000198252	STYX	-0.967091	6.79091	7.758	-7.4138	1.15059e-07	6.48723e-06
ENSG00000091157	WDR7	-0.871273	5.41273	6.284	-7.41342	1.1516e-07	6.48723e-06
ENSG00000153922	CHD1	1.36645	10.2655	8.899	7.40752	1.16731e-07	6.55519e-06
ENSG00000151835	SACS	-0.719455	5.03455	5.754	-7.40289	1.1798e-07	6.60466e-06
ENSG00000144597	EAF1	1.53873	8.60273	7.064	7.39595	1.19876e-07	6.68996e-06
ENSG00000075884	ARHGAP15	-1.54182	9.42818	10.97	-7.38363	1.23322e-07	6.861e-06
ENSG00000134882	UBAC2	-1.49055	8.21545	9.706	-7.37921	1.24584e-07	6.90979e-06
ENSG00000184939	ZFP90	-1.428	7.3	8.728	-7.372	1.26667e-07	6.98734e-06
ENSG00000156711	MAPK13	-1.89373	6.84727	8.741	-7.3713	1.26873e-07	6.98734e-06
ENSG00000010818	HIVEP2	-1.69845	5.96455	7.663	-7.36982	1.27306e-07	6.98734e-06
ENSG00000077150	NFKB2	1.24918	6.83818	5.589	7.36903	1.27537e-07	6.98734e-06
ENSG00000065802	ASB1	-1.29227	6.71273	8.005	-7.35217	1.32587e-07	7.20828e-06
ENSG00000093144	ECHDC1	-0.932818	5.31818	6.251	-7.35197	1.32649e-07	7.20828e-06
ENSG00000005448	WDR54	-1.20264	8.28636	9.489	-7.35156	1.32774e-07	7.20828e-06
ENSG00000111728	ST8SIA1	-1.12636	4.61364	5.74	-7.34729	1.34086e-07	7.25762e-06
ENSG00000154153	RETREG1	-1.83227	6.07273	7.905	-7.34079	1.36111e-07	7.31327e-06
ENSG00000101574	METTL4	-0.969182	5.16182	6.131	-7.3405	1.36205e-07	7.31327e-06
ENSG00000205784	ARRDC5	-1.49991	6.39909	7.899	-7.34008	1.36335e-07	7.31327e-06
ENSG00000081377	CDC14B	-0.880909	5.49909	6.38	-7.33796	1.37004e-07	7.32727e-06
ENSG00000187522	HSPA14	1.35973	9.08273	7.723	7.33049	1.39384e-07	7.41086e-06
ENSG00000074319	TSG101	1.16373	9.24273	8.079	7.33047	1.39392e-07	7.41086e-06
ENSG00000114784	EIF1B	1.40409	11.1591	9.755	7.32491	1.41191e-07	7.48439e-06
ENSG00000106477	CEP41	-0.958364	5.39364	6.352	-7.31806	1.43443e-07	7.5814e-06
ENSG00000138363	ATIC	-1.03127	8.71273	9.744	-7.31501	1.44458e-07	7.61266e-06
ENSG00000133321	PLAAT4	-1.62091	9.63909	11.26	-7.30969	1.46243e-07	7.68418e-06
ENSG00000168067	MAP4K2	-0.817545	10.6555	11.473	-7.30238	1.48734e-07	7.7858e-06
ENSG00000104660	LEPROTL1	-1.51827	8.66273	10.181	-7.30148	1.49044e-07	7.7858e-06
ENSG00000172575	RASGRP1	-1.42209	8.85091	10.273	-7.29563	1.51072e-07	7.86887e-06
ENSG00000107960	STN1	-1.00355	6.63545	7.639	-7.2917	1.52452e-07	7.91784e-06
ENSG00000132128	LRRC41	-1.01773	7.47727	8.495	-7.28128	1.56172e-07	8.08766e-06
ENSG00000119431	HDHD3	-1.08745	6.17455	7.262	-7.27451	1.58638e-07	8.19172e-06
ENSG00000018699	TTC27	-1.97491	6.56909	8.544	-7.27286	1.59245e-07	8.19952e-06
ENSG00000163564	PYHIN1	-2.33318	6.59182	8.925	-7.2703	1.60192e-07	8.22474e-06
ENSG00000125319	HROB	1.69155	6.94455	5.253	7.26789	1.61087e-07	8.2471e-06
ENSG00000198131	ZNF544	-1.71073	6.09727	7.808	-7.24837	1.68541e-07	8.60419e-06
ENSG00000175489	LRRC25	2.26373	7.28273	5.019	7.24517	1.69795e-07	8.62924e-06
ENSG00000171204	TMEM126B	-1.49427	7.55273	9.047	-7.24421	1.70174e-07	8.62924e-06
ENSG00000184863	RBM33	1.05027	8.76727	7.717	7.24346	1.70472e-07	8.62924e-06
ENSG00000064201	TSPAN32	-1.26691	7.63909	8.906	-7.23233	1.74929e-07	8.82999e-06
ENSG00000239713	APOBEC3G	-1.63345	7.04455	8.678	-7.2307	1.75591e-07	8.8386e-06
ENSG00000185838	GNB1L	-1.38245	5.61455	6.997	-7.22659	1.77276e-07	8.89848e-06
ENSG00000143013	LMO4	1.23864	9.32364	8.085	7.21973	1.80123e-07	9.01617e-06
ENSG00000137409	MTCH1	0.835455	12.1355	11.3	7.21406	1.82507e-07	9.11014e-06
ENSG00000121064	SCPEP1	1.522	9.14	7.618	7.20236	1.87537e-07	9.32039e-06
ENSG00000115234	SNX17	-1.23918	8.75182	9.991	-7.20186	1.87756e-07	9.32039e-06
ENSG00000135457	TFCP2	-1.42545	5.54455	6.97	-7.19638	1.90164e-07	9.39766e-06
ENSG00000188404	SELL	-2.60727	7.67273	10.28	-7.19594	1.90359e-07	9.39766e-06
ENSG00000188419	CHM	-1.00891	5.18909	6.198	-7.19462	1.90941e-07	9.40057e-06
ENSG00000073849	ST6GAL1	-1.27518	5.93182	7.207	-7.18842	1.93714e-07	9.51102e-06
ENSG00000141127	PRPSAP2	-1.04364	7.71636	8.76	-7.17283	2.00871e-07	9.83558e-06
ENSG00000116824	CD2	-2.735	8.28	11.015	-7.16756	2.03352e-07	9.93001e-06
ENSG00000160075	SSU72	-1.18109	10.0609	11.242	-7.1596	2.07158e-07	1.00884e-05
ENSG00000186141	POLR3C	-0.822545	7.85545	8.678	-7.15485	2.09464e-07	1.01731e-05
ENSG00000145779	TNFAIP8	-0.853273	6.68273	7.536	-7.15039	2.11653e-07	1.02518e-05
ENSG00000198771	RCSD1	-1.20318	7.51182	8.715	-7.14414	2.14758e-07	1.03468e-05
ENSG00000136867	SLC31A2	2.15573	8.16273	6.007	7.14412	2.14766e-07	1.03468e-05
ENSG00000169403	PTAFR	2.05009	7.77909	5.729	7.13895	2.17372e-07	1.04443e-05
ENSG00000113119	TMCO6	-0.875273	5.10273	5.978	-7.13189	2.20983e-07	1.05895e-05
ENSG00000170445	HARS1	-0.847818	8.71818	9.566	-7.12942	2.22261e-07	1.06198e-05
ENSG00000198130	HIBCH	-1.04045	5.68455	6.725	-7.12824	2.22874e-07	1.06198e-05
ENSG00000176222	ZNF404	-1.08855	4.68545	5.774	-7.12725	2.23388e-07	1.06198e-05
ENSG00000163947	ARHGEF3	-1.61909	9.07091	10.69	-7.11951	2.27463e-07	1.0785e-05
ENSG00000160803	UBQLN4	-1.00882	7.43818	8.447	-7.11485	2.29949e-07	1.08742e-05
ENSG00000113070	HBEGF	2.25018	8.33818	6.088	7.11235	2.31297e-07	1.09092e-05
ENSG00000103196	CRISPLD2	2.10055	7.42455	5.324	7.10594	2.34788e-07	1.10288e-05
ENSG00000255423	EBLN2	1.20391	8.21091	7.007	7.10544	2.35061e-07	1.10288e-05
ENSG00000153406	NMRAL1	-1.29309	8.17091	9.464	-7.10101	2.37504e-07	1.11145e-05
ENSG00000114648	KLHL18	1.33409	7.24909	5.915	7.09979	2.38186e-07	1.11158e-05
ENSG00000100413	POLR3H	-0.669818	5.44818	6.118	-7.09874	2.38771e-07	1.11158e-05
ENSG00000172590	MRPL52	-1.44391	5.79909	7.243	-7.09427	2.41277e-07	1.12035e-05
ENSG00000166579	NDEL1	1.21664	9.30364	8.087	7.0841	2.47086e-07	1.14379e-05
ENSG00000130766	SESN2	1.57273	6.41273	4.84	7.08321	2.47599e-07	1.14379e-05
ENSG00000130164	LDLR	2.97036	11.1464	8.176	7.07893	2.50094e-07	1.15235e-05
ENSG00000178127	NDUFV2	0.943182	10.8082	9.865	7.07422	2.52862e-07	1.16213e-05
ENSG00000136100	VPS36	-1.32891	6.73909	8.068	-7.07212	2.54109e-07	1.16341e-05
ENSG00000241685	ARPC1A	0.803273	9.54727	8.744	7.07158	2.54435e-07	1.16341e-05
ENSG00000172340	SUCLG2	-1.40745	8.11455	9.522	-7.06683	2.57275e-07	1.17072e-05
ENSG00000196636	SDHAF3	-1.15491	6.68909	7.844	-7.06673	2.57336e-07	1.17072e-05
ENSG00000137601	NEK1	-0.940455	5.00455	5.945	-7.05548	2.64207e-07	1.19894e-05
ENSG00000165275	TRMT10B	-0.689182	5.68182	6.371	-7.05439	2.64881e-07	1.19897e-05
ENSG00000197063	MAFG	1.06945	6.81545	5.746	7.04472	2.70953e-07	1.21979e-05
ENSG00000089818	NECAP1	1.07455	10.0745	9	7.04401	2.71407e-07	1.21979e-05
ENSG00000131943	C19orf12	-1.10927	5.42273	6.532	-7.04384	2.71518e-07	1.21979e-05
ENSG00000123136	DDX39A	1.20382	10.3618	9.158	7.03515	2.77105e-07	1.24179e-05
ENSG00000086827	ZW10	-1.27591	6.12909	7.405	-7.02936	2.80896e-07	1.25565e-05
ENSG00000104064	GABPB1	1.20045	6.91545	5.715	7.02672	2.82641e-07	1.25913e-05
ENSG00000163755	HPS3	-1.06173	5.67727	6.739	-7.02553	2.83427e-07	1.25913e-05
ENSG00000197635	DPP4	-1.52464	6.20636	7.731	-7.02501	2.83778e-07	1.25913e-05
ENSG00000162735	PEX19	-0.900636	7.27636	8.177	-7.02202	2.85774e-07	1.26487e-05
ENSG00000104814	MAP4K1	-1.137	8.71	9.847	-7.01874	2.87981e-07	1.2715e-05
ENSG00000197620	CXorf40A	0.986273	9.32727	8.341	7.01759	2.88761e-07	1.27182e-05
ENSG00000146904	EPHA1	-1.25027	5.26273	6.513	-7.00716	2.95924e-07	1.30019e-05
ENSG00000110934	BIN2	-1.29773	5.32727	6.625	-7.00299	2.98839e-07	1.30979e-05
ENSG00000157191	NECAP2	-1.39864	8.52636	9.925	-6.99906	3.01605e-07	1.3187e-05
ENSG00000147439	BIN3	1.45991	7.43091	5.971	6.98705	3.10246e-07	1.35318e-05
ENSG00000111481	COPZ1	-1.01555	7.57545	8.591	-6.98276	3.1339e-07	1.36194e-05
ENSG00000111667	USP5	-1.26945	7.37455	8.644	-6.98225	3.13769e-07	1.36194e-05
ENSG00000177383	MAGEF1	-1.24155	4.94545	6.187	-6.98064	3.14958e-07	1.36267e-05
ENSG00000204227	RING1	-0.875455	9.71455	10.59	-6.97997	3.15455e-07	1.36267e-05
ENSG00000156973	PDE6D	-1.78355	6.57545	8.359	-6.97875	3.16358e-07	1.3633e-05
ENSG00000125821	DTD1	-1.28164	6.70636	7.988	-6.97174	3.21622e-07	1.38267e-05
ENSG00000135929	CYP27A1	2.181	7.6	5.419	6.96995	3.2298e-07	1.38519e-05
ENSG00000090061	CCNK	1.12091	10.0009	8.88	6.96361	3.27836e-07	1.40267e-05
ENSG00000111196	MAGOHB	-1.03536	5.20364	6.239	-6.95606	3.33719e-07	1.42445e-05
ENSG00000162869	PPP1R21	-1.39836	6.37364	7.772	-6.95008	3.38449e-07	1.44122e-05
ENSG00000139537	CCDC65	-1.41845	5.13455	6.553	-6.94127	3.45555e-07	1.468e-05
ENSG00000110435	PDHX	-0.956909	6.21909	7.176	-6.9309	3.54112e-07	1.49518e-05
ENSG00000162711	NLRP3	1.90827	8.28727	6.379	6.9296	3.55195e-07	1.49518e-05
ENSG00000197249	SERPINA1	2.11318	7.20818	5.095	6.92873	3.55928e-07	1.49518e-05
ENSG00000074201	CLNS1A	-1.61836	8.36364	9.982	-6.92851	3.56106e-07	1.49518e-05
ENSG00000204103	MAFB	3.73255	9.14455	5.412	6.92851	3.56113e-07	1.49518e-05
ENSG00000082074	FYB1	-1.21864	6.89636	8.115	-6.92114	3.62355e-07	1.51449e-05
ENSG00000008294	SPAG9	0.976818	7.48182	6.505	6.92109	3.62398e-07	1.51449e-05
ENSG00000214194	SMIM30	-1.14455	6.81545	7.96	-6.91894	3.64244e-07	1.51867e-05
ENSG00000197329	PELI1	2.26118	10.4482	8.187	6.91687	3.66026e-07	1.52257e-05
ENSG00000175792	RUVBL1	-0.938091	5.44091	6.379	-6.91274	3.69614e-07	1.53114e-05
ENSG00000136280	CCM2	-0.948909	6.74909	7.698	-6.91253	3.69792e-07	1.53114e-05
ENSG00000134765	DSC1	-1.37727	5.17273	6.55	-6.9113	3.70872e-07	1.53209e-05
ENSG00000110665	C11orf21	-1.48318	6.20182	7.685	-6.90789	3.73868e-07	1.53982e-05
ENSG00000132589	FLOT2	-1.34482	10.1282	11.473	-6.90722	3.74457e-07	1.53982e-05
ENSG00000137076	TLN1	-1.48509	7.80091	9.286	-6.90439	3.76975e-07	1.54663e-05
ENSG00000171984	SHLD1	-1.15436	4.61364	5.768	-6.89424	3.86119e-07	1.58054e-05
ENSG00000160741	CRTC2	1.02836	8.48636	7.458	6.89074	3.89333e-07	1.59007e-05
ENSG00000029725	RABEP1	-1.43873	6.32727	7.766	-6.88612	3.936e-07	1.60385e-05
ENSG00000138750	NUP54	1.11518	8.83818	7.723	6.88389	3.95685e-07	1.60662e-05
ENSG00000163472	TMEM79	-1.27791	5.71909	6.997	-6.88348	3.96068e-07	1.60662e-05
ENSG00000138375	SMARCAL1	-1.51673	5.77727	7.294	-6.88136	3.98058e-07	1.61106e-05
ENSG00000119787	ATL2	1.517	7.49	5.973	6.87892	4.00358e-07	1.61673e-05
ENSG00000115282	TTC31	-1.27164	6.60636	7.878	-6.87445	4.04615e-07	1.63025e-05
ENSG00000114026	OGG1	-0.870727	5.49727	6.368	-6.86983	4.09062e-07	1.64448e-05
ENSG00000176853	FAM91A1	1.42182	7.28182	5.86	6.86633	4.12468e-07	1.65448e-05
ENSG00000135245	HILPDA	1.86018	6.71818	4.858	6.86254	4.16184e-07	1.66566e-05
ENSG00000116791	CRYZ	-1.49955	6.46545	7.965	-6.85816	4.20522e-07	1.67574e-05
ENSG00000023287	RB1CC1	1.66127	9.89727	8.236	6.85812	4.20566e-07	1.67574e-05
ENSG00000141576	RNF157	-1.62591	5.64909	7.275	-6.85363	4.25058e-07	1.68703e-05
ENSG00000140876	NUDT7	-1.39245	5.50455	6.897	-6.85341	4.25278e-07	1.68703e-05
ENSG00000015676	NUDCD3	-1.16164	6.26636	7.428	-6.84866	4.30088e-07	1.70235e-05
ENSG00000171307	ZDHHC16	-1.04518	5.45182	6.497	-6.84395	4.34913e-07	1.71767e-05
ENSG00000087191	PSMC5	-0.938	9.75	10.688	-6.83866	4.40404e-07	1.7343e-05
ENSG00000250565	ATP6V1E2	-1.34291	5.84909	7.192	-6.83804	4.41056e-07	1.7343e-05
ENSG00000196083	IL1RAP	0.937909	5.69091	4.753	6.83233	4.47061e-07	1.75408e-05
ENSG00000175463	TBC1D10C	-1.08745	9.96455	11.052	-6.8291	4.50503e-07	1.76374e-05
ENSG00000117569	PTBP2	1.20645	7.81545	6.609	6.82614	4.53672e-07	1.77228e-05
ENSG00000124214	STAU1	0.693364	8.50636	7.813	6.82242	4.57693e-07	1.78347e-05
ENSG00000128739	SNRPN	-1.00945	7.39455	8.404	-6.82166	4.58521e-07	1.78347e-05
ENSG00000119686	FLVCR2	1.219	8.65	7.431	6.81879	4.61656e-07	1.79178e-05
ENSG00000164169	PRMT9	1.35864	7.76364	6.405	6.81283	4.68226e-07	1.81281e-05
ENSG00000101654	RNMT	1.32364	9.52364	8.2	6.81205	4.69091e-07	1.81281e-05
ENSG00000170846	AC093323.1	-1.37791	7.18909	8.567	-6.80746	4.74232e-07	1.82874e-05
ENSG00000049245	VAMP3	1.02536	9.32636	8.301	6.8014	4.81101e-07	1.85126e-05
ENSG00000121671	CRY2	1.36482	9.08182	7.717	6.78631	4.98667e-07	1.91475e-05
ENSG00000089063	TMEM230	-1.30173	9.10727	10.409	-6.78026	5.05888e-07	1.93726e-05
ENSG00000075239	ACAT1	-1.41973	7.25727	8.677	-6.7796	5.06684e-07	1.93726e-05
ENSG00000113088	GZMK	-4.19336	6.67364	10.867	-6.77695	5.09882e-07	1.94535e-05
ENSG00000198060	MARCHF5	1.15518	7.42818	6.273	6.77548	5.11671e-07	1.94804e-05
ENSG00000168792	ABHD15	-1.19391	5.94909	7.143	-6.77016	5.1818e-07	1.96864e-05
ENSG00000071994	PDCD2	-0.920364	7.76364	8.684	-6.7674	5.21594e-07	1.97612e-05
ENSG00000140374	ETFA	-1.045	8.52	9.565	-6.7668	5.22346e-07	1.97612e-05
ENSG00000154930	ACSS1	-1.13536	7.25364	8.389	-6.76347	5.265e-07	1.98765e-05
ENSG00000086189	DIMT1	-1.16327	8.68273	9.846	-6.7587	5.32509e-07	2.00408e-05
ENSG00000140564	FURIN	1.21464	7.42364	6.209	6.75825	5.33084e-07	2.00408e-05
ENSG00000164002	EXO5	1.05018	8.66818	7.618	6.75421	5.38226e-07	2.01081e-05
ENSG00000163874	ZC3H12A	1.87791	9.36091	7.483	6.7537	5.38883e-07	2.01081e-05
ENSG00000123329	ARHGAP9	-1.04918	9.39182	10.441	-6.75339	5.39278e-07	2.01081e-05
ENSG00000008952	SEC62	-1.16318	5.31182	6.475	-6.75334	5.39349e-07	2.01081e-05
ENSG00000170989	S1PR1	-1.40636	6.49364	7.9	-6.75123	5.42067e-07	2.01547e-05
ENSG00000142892	PIGK	-1.598	5.92	7.518	-6.75062	5.42843e-07	2.01547e-05
ENSG00000089597	GANAB	-0.947909	7.89909	8.847	-6.74626	5.48517e-07	2.03234e-05
ENSG00000187116	LILRA5	2.26291	7.74091	5.478	6.73437	5.64271e-07	2.08641e-05
ENSG00000124786	SLC35B3	-1.18964	4.86636	6.056	-6.73019	5.69924e-07	2.10298e-05
ENSG00000037757	MRI1	-1.09518	6.64182	7.737	-6.72822	5.72605e-07	2.10729e-05
ENSG00000104856	RELB	1.93345	8.25545	6.322	6.72761	5.73437e-07	2.10729e-05
ENSG00000144749	LRIG1	-2.26182	6.38818	8.65	-6.72468	5.7745e-07	2.11771e-05
ENSG00000204856	FAM216A	-1.18091	5.78909	6.97	-6.72322	5.79464e-07	2.12077e-05
ENSG00000169442	CD52	-1.58982	10.9682	12.558	-6.71959	5.84501e-07	2.13485e-05
ENSG00000154473	BUB3	-0.919091	7.24091	8.16	-6.71306	5.93678e-07	2.16397e-05
ENSG00000131634	TMEM204	-1.79264	6.70636	8.499	-6.71123	5.96277e-07	2.16905e-05
ENSG00000197208	SLC22A4	1.51164	6.33364	4.822	6.69802	6.15375e-07	2.234e-05
ENSG00000159128	IFNGR2	2.27782	11.1318	8.854	6.69552	6.19066e-07	2.24287e-05
ENSG00000068323	TFE3	1.02973	6.85273	5.823	6.68929	6.28341e-07	2.27189e-05
ENSG00000158517	NCF1	1.74873	7.22273	5.474	6.67814	6.45297e-07	2.32851e-05
ENSG00000004478	FKBP4	-0.960455	5.95455	6.915	-6.67412	6.51535e-07	2.34631e-05
ENSG00000159348	CYB5R1	-0.909455	7.35455	8.264	-6.66664	6.63289e-07	2.38386e-05
ENSG00000165071	TMEM71	-1.57664	8.47636	10.053	-6.66212	6.705e-07	2.402e-05
ENSG00000135241	PNPLA8	1.54291	7.43091	5.888	6.6618	6.71009e-07	2.402e-05
ENSG00000114270	COL7A1	1.07036	6.07636	5.006	6.65367	6.84191e-07	2.44432e-05
ENSG00000107020	PLGRKT	-0.978636	7.93636	8.915	-6.64813	6.93318e-07	2.47201e-05
ENSG00000113263	ITK	-1.86918	9.76182	11.631	-6.64529	6.98035e-07	2.4839e-05
ENSG00000128272	ATF4	1.06791	11.6509	10.583	6.63901	7.08615e-07	2.51432e-05
ENSG00000123064	DDX54	-1.07455	5.11545	6.19	-6.63856	7.09381e-07	2.51432e-05
ENSG00000143337	TOR1AIP1	1.42055	9.13455	7.714	6.6338	7.17513e-07	2.53813e-05
ENSG00000176087	SLC35A4	-0.950455	6.97455	7.925	-6.63055	7.23124e-07	2.55296e-05
ENSG00000167543	TP53I13	-1.13082	9.19818	10.329	-6.62637	7.30397e-07	2.57358e-05
ENSG00000135905	DOCK10	-1.14082	9.45818	10.599	-6.62381	7.34885e-07	2.57499e-05
ENSG00000113387	SUB1	-1.06382	7.02818	8.092	-6.6237	7.35081e-07	2.57499e-05
ENSG00000133422	MORC2	-1.49982	5.19818	6.698	-6.62369	7.35098e-07	2.57499e-05
ENSG00000133997	MED6	0.957	10.3	9.343	6.62019	7.41298e-07	2.59166e-05
ENSG00000107796	ACTA2	-1.576	5.91	7.486	-6.61164	7.56646e-07	2.64018e-05
ENSG00000117280	RAB29	-1.68155	6.32545	8.007	-6.60447	7.69761e-07	2.68074e-05
ENSG00000166135	HIF1AN	-0.834455	5.16455	5.999	-6.59931	7.79346e-07	2.70404e-05
ENSG00000188994	ZNF292	1.11645	6.74545	5.629	6.59925	7.79462e-07	2.70404e-05
ENSG00000116455	WDR77	-0.868909	5.69909	6.568	-6.59575	7.86046e-07	2.72163e-05
ENSG00000139112	GABARAPL1	1.40155	10.0145	8.613	6.58998	7.96996e-07	2.75312e-05
ENSG00000186431	FCAR	1.59445	7.89545	6.301	6.58935	7.98206e-07	2.75312e-05
ENSG00000162924	REL	1.56891	7.30091	5.732	6.58538	8.05856e-07	2.77418e-05
ENSG00000113649	TCERG1	1.13636	7.70636	6.57	6.5839	8.0872e-07	2.77872e-05
ENSG00000182179	UBA7	-1.33464	8.40636	9.741	-6.57992	8.16479e-07	2.798e-05
ENSG00000135249	RINT1	1.03	7.44	6.41	6.57943	8.17447e-07	2.798e-05
ENSG00000166825	ANPEP	2.17573	7.40273	5.227	6.57086	8.34438e-07	2.84864e-05
ENSG00000143162	CREG1	1.76873	9.40273	7.634	6.57038	8.3541e-07	2.84864e-05
ENSG00000167261	DPEP2	-1.40627	7.44273	8.849	-6.56409	8.48131e-07	2.88654e-05
ENSG00000159753	CARMIL2	-1.02682	6.09818	7.125	-6.56248	8.5141e-07	2.89222e-05
ENSG00000171853	TRAPPC12	-1.52482	5.81818	7.343	-6.56013	8.56242e-07	2.90108e-05
ENSG00000101298	SNPH	-1.13236	5.46364	6.596	-6.55964	8.57247e-07	2.90108e-05
ENSG00000215305	VPS16	-0.864091	7.09091	7.955	-6.55007	8.77193e-07	2.963e-05
ENSG00000154309	DISP1	-0.928	4.9	5.828	-6.5454	8.87108e-07	2.99087e-05
ENSG00000136811	ODF2	-0.704182	5.85182	6.556	-6.54432	8.89429e-07	2.99308e-05
ENSG00000086200	IPO11	-1.03627	6.20273	7.239	-6.53769	9.03713e-07	3.03121e-05
ENSG00000118689	FOXO3	0.739364	7.06636	6.327	6.5375	9.04135e-07	3.03121e-05
ENSG00000131188	PRR7	1.44664	8.23364	6.787	6.53212	9.15922e-07	3.0605e-05
ENSG00000140471	LINS1	-1.15255	6.26545	7.418	-6.53134	9.17637e-07	3.0605e-05
ENSG00000167699	GLOD4	-0.823545	8.29545	9.119	-6.53118	9.17981e-07	3.0605e-05
ENSG00000108582	CPD	1.23391	8.78091	7.547	6.52898	9.22855e-07	3.07106e-05
ENSG00000154229	PRKCA	-1.71945	7.57455	9.294	-6.52746	9.26241e-07	3.0754e-05
ENSG00000125257	ABCC4	-1.17255	5.19545	6.368	-6.52686	9.27584e-07	3.0754e-05
ENSG00000105656	ELL	1.59127	8.99727	7.406	6.51934	9.44537e-07	3.12584e-05
ENSG00000182473	EXOC7	-0.886909	6.62909	7.516	-6.51495	9.54584e-07	3.15329e-05
ENSG00000103642	LACTB	1.13336	7.52636	6.393	6.51321	9.58589e-07	3.15694e-05
ENSG00000198937	CCDC167	-1.95664	6.49636	8.453	-6.51294	9.59205e-07	3.15694e-05
ENSG00000135093	USP30	1.40809	7.03909	5.631	6.51102	9.63657e-07	3.1658e-05
ENSG00000069329	VPS35	-1.34282	6.64818	7.991	-6.50136	9.86359e-07	3.23447e-05
ENSG00000138134	STAMBPL1	-1.69245	6.77455	8.467	-6.49953	9.90726e-07	3.23708e-05
ENSG00000105339	DENND3	1.72118	7.62818	5.907	6.49951	9.90759e-07	3.23708e-05
ENSG00000021300	PLEKHB1	-1.83773	5.85727	7.695	-6.49849	9.93211e-07	3.23834e-05
ENSG00000165006	UBAP1	1.38027	9.81727	8.437	6.49785	9.9475e-07	3.23834e-05
ENSG00000072958	AP1M1	-1.22718	9.12182	10.349	-6.48839	1.0177e-06	3.30167e-05
ENSG00000104635	SLC39A14	-0.938727	4.77727	5.716	-6.48832	1.01788e-06	3.30167e-05
ENSG00000131848	ZSCAN5A	-1.04173	4.69727	5.739	-6.48677	1.02168e-06	3.30803e-05
ENSG00000108439	PNPO	-1.59945	6.45455	8.054	-6.48237	1.03257e-06	3.33729e-05
ENSG00000079332	SAR1A	1.03827	9.42727	8.389	6.47681	1.04654e-06	3.37635e-05
ENSG00000221869	CEBPD	2.54736	10.5564	8.009	6.47467	1.05196e-06	3.38776e-05
ENSG00000131876	SNRPA1	0.898909	11.2509	10.352	6.4707	1.06208e-06	3.41425e-05
ENSG00000166272	WBP1L	-1.21509	5.70091	6.916	-6.4678	1.06953e-06	3.43204e-05
ENSG00000228474	OST4	-0.975636	10.3264	11.302	-6.46562	1.07519e-06	3.44405e-05
ENSG00000164713	BRI3	1.01382	7.76182	6.748	6.46404	1.07931e-06	3.44862e-05
ENSG00000127920	GNG11	-3.00055	6.14545	9.146	-6.4636	1.08045e-06	3.44862e-05
ENSG00000135336	ORC3	-1.175	6.14	7.315	-6.45906	1.09235e-06	3.4804e-05
ENSG00000154127	UBASH3B	-1.20436	5.41364	6.618	-6.45484	1.10356e-06	3.50991e-05
ENSG00000138449	SLC40A1	-1.51418	5.37182	6.886	-6.45342	1.10733e-06	3.51567e-05
ENSG00000181896	ZNF101	-2.00382	6.83818	8.842	-6.45212	1.11081e-06	3.52051e-05
ENSG00000108622	ICAM2	-1.56655	8.97545	10.542	-6.44752	1.12325e-06	3.55057e-05
ENSG00000187688	TRPV2	-1.58582	6.91818	8.504	-6.44715	1.12425e-06	3.55057e-05
ENSG00000162923	WDR26	0.927273	9.11727	8.19	6.44318	1.1351e-06	3.57855e-05
ENSG00000140455	USP3	1.12173	11.0727	9.951	6.43957	1.14505e-06	3.60359e-05
ENSG00000076043	REXO2	-1.26918	8.40182	9.671	-6.43859	1.14774e-06	3.60575e-05
ENSG00000103018	CYB5B	-1.02764	8.81636	9.844	-6.43212	1.16586e-06	3.65627e-05
ENSG00000106245	BUD31	1.16345	11.4155	10.252	6.42956	1.1731e-06	3.67257e-05
ENSG00000143252	SDHC	-1.13791	6.35909	7.497	-6.42647	1.18188e-06	3.69364e-05
ENSG00000087074	PPP1R15A	1.73545	12.6655	10.93	6.42295	1.19201e-06	3.71883e-05
ENSG00000105520	PLPPR2	1.28045	6.57545	5.295	6.4195	1.20199e-06	3.73932e-05
ENSG00000179855	GIPC3	-0.744182	4.72182	5.466	-6.41924	1.20274e-06	3.73932e-05
ENSG00000164808	SPIDR	-1.25491	5.55909	6.814	-6.41723	1.20861e-06	3.75108e-05
ENSG00000109814	UGDH	-1.08518	5.89182	6.977	-6.41528	1.21433e-06	3.76234e-05
ENSG00000138795	LEF1	-2.03182	9.16818	11.2	-6.40513	1.24455e-06	3.84932e-05
ENSG00000136111	TBC1D4	-1.98527	6.51273	8.498	-6.40071	1.25795e-06	3.87769e-05
ENSG00000125703	ATG4C	-1.04355	4.79545	5.839	-6.40068	1.25804e-06	3.87769e-05
ENSG00000123472	ATPAF1	-1.01145	6.95455	7.966	-6.39687	1.26971e-06	3.90696e-05
ENSG00000166165	CKB	1.192	6.1	4.908	6.39531	1.27451e-06	3.91502e-05
ENSG00000010292	NCAPD2	-1.66836	6.53364	8.202	-6.39346	1.28024e-06	3.92591e-05
ENSG00000090376	IRAK3	2.23118	8.06818	5.837	6.38863	1.29529e-06	3.96532e-05
ENSG00000119397	CNTRL	-1.20573	6.53727	7.743	-6.38658	1.30176e-06	3.97833e-05
ENSG00000160785	SLC25A44	1.093	8.53	7.437	6.37917	1.32534e-06	4.04352e-05
ENSG00000275023	MLLT6	-1.77382	8.89818	10.672	-6.37738	1.33111e-06	4.05425e-05
ENSG00000008083	JARID2	1.38564	9.71364	8.328	6.37636	1.33441e-06	4.05741e-05
ENSG00000090615	GOLGA3	-1.35345	8.10455	9.458	-6.37428	1.34116e-06	4.06502e-05
ENSG00000169660	HEXD	-1.57364	6.81636	8.39	-6.37419	1.34143e-06	4.06502e-05
ENSG00000161999	JMJD8	-0.972364	9.54364	10.516	-6.37133	1.35078e-06	4.08645e-05
ENSG00000165029	ABCA1	1.81464	8.26364	6.449	6.36768	1.36281e-06	4.1159e-05
ENSG00000101079	NDRG3	-1.20936	6.86364	8.073	-6.3592	1.39112e-06	4.19435e-05
ENSG00000140395	WDR61	-1.29436	7.85364	9.148	-6.3558	1.40264e-06	4.22202e-05
ENSG00000130816	DNMT1	-1.46955	10.3355	11.805	-6.35279	1.41293e-06	4.24587e-05
ENSG00000143167	GPA33	-1.10064	5.99636	7.097	-6.34642	1.43496e-06	4.30313e-05
ENSG00000152465	NMT2	-1.20173	6.06727	7.269	-6.3459	1.43677e-06	4.30313e-05
ENSG00000189376	C8orf76	0.977182	9.72818	8.751	6.33881	1.46173e-06	4.37059e-05
ENSG00000177853	ZNF518A	-1.05445	5.94455	6.999	-6.33458	1.47684e-06	4.40845e-05
ENSG00000164323	CFAP97	-1.20982	5.16818	6.378	-6.33291	1.48285e-06	4.41904e-05
ENSG00000065357	DGKA	-0.839636	6.19636	7.036	-6.32858	1.49853e-06	4.45839e-05
ENSG00000148334	PTGES2	-1.02073	6.65727	7.678	-6.32166	1.52393e-06	4.52523e-05
ENSG00000177646	ACAD9	-0.933273	6.45273	7.386	-6.32109	1.52604e-06	4.52523e-05
ENSG00000010810	FYN	-1.25436	8.06364	9.318	-6.3189	1.53419e-06	4.5419e-05
ENSG00000135119	RNFT2	-0.662364	5.37364	6.036	-6.31702	1.54123e-06	4.55525e-05
ENSG00000111269	CREBL2	-1.04436	5.61364	6.658	-6.31576	1.54597e-06	4.55667e-05
ENSG00000156265	MAP3K7CL	-2.28627	6.86273	9.149	-6.31524	1.54792e-06	4.55667e-05
ENSG00000181038	METTL23	-1.03609	6.45091	7.487	-6.31487	1.54932e-06	4.55667e-05
ENSG00000143226	FCGR2A	1.54327	6.54727	5.004	6.31262	1.55779e-06	4.57411e-05
ENSG00000197021	CXorf40B	0.734273	7.16727	6.433	6.30149	1.60055e-06	4.692e-05
ENSG00000171130	ATP6V0E2	-1.93182	8.78818	10.72	-6.29867	1.61158e-06	4.71661e-05
ENSG00000129465	RIPK3	-1.35118	5.89182	7.243	-6.29129	1.6408e-06	4.79434e-05
ENSG00000013288	MAN2B2	-1.35209	8.97091	10.323	-6.28995	1.64617e-06	4.80222e-05
ENSG00000137288	UQCC2	-1.48918	6.08182	7.571	-6.28805	1.65381e-06	4.81668e-05
ENSG00000161057	PSMC2	0.804818	10.5818	9.777	6.28721	1.65717e-06	4.81866e-05
ENSG00000174456	C12orf76	-0.906818	6.41818	7.325	-6.27876	1.69164e-06	4.91094e-05
ENSG00000144746	ARL6IP5	-1.46945	10.2345	11.704	-6.27676	1.69988e-06	4.92692e-05
ENSG00000166913	YWHAB	-1.13955	8.16545	9.305	-6.27524	1.70621e-06	4.932e-05
ENSG00000115170	ACVR1	-2.07255	6.73545	8.808	-6.2745	1.70929e-06	4.932e-05
ENSG00000172273	HINFP	-0.709727	5.48727	6.197	-6.27436	1.70987e-06	4.932e-05
ENSG00000184113	CLDN5	-1.77227	4.62273	6.395	-6.27051	1.72598e-06	4.96539e-05
ENSG00000132002	DNAJB1	-1.52573	9.54727	11.073	-6.27027	1.72697e-06	4.96539e-05
ENSG00000167778	SPRYD3	-1.584	6.77	8.354	-6.26477	1.75029e-06	5.02438e-05
ENSG00000155256	ZFYVE27	0.556	6.19	5.634	6.26311	1.75739e-06	5.03674e-05
ENSG00000145780	FEM1C	1.15018	9.12818	7.978	6.25952	1.77283e-06	5.07142e-05
ENSG00000134058	CDK7	1.08382	9.25182	8.168	6.25863	1.77667e-06	5.07142e-05
ENSG00000156802	ATAD2	1.66082	7.89182	6.231	6.25834	1.77796e-06	5.07142e-05
ENSG00000106546	AHR	1.90618	7.65818	5.752	6.25483	1.79321e-06	5.10682e-05
ENSG00000090861	AARS1	-1.13427	8.29273	9.427	-6.25228	1.80439e-06	5.117e-05
ENSG00000138032	PPM1B	0.917818	7.61182	6.694	6.25226	1.80452e-06	5.117e-05
ENSG00000185129	PURA	-0.766818	5.42818	6.195	-6.25207	1.80533e-06	5.117e-05
ENSG00000050165	DKK3	-0.756	4.64	5.396	-6.25066	1.81154e-06	5.12652e-05
ENSG00000135378	PRRG4	0.749	6.82	6.071	6.24913	1.81833e-06	5.12958e-05
ENSG00000085514	PILRA	1.72264	7.29364	5.571	6.24882	1.81968e-06	5.12958e-05
ENSG00000066230	SLC9A3	-0.900636	6.01636	6.917	-6.24848	1.82119e-06	5.12958e-05
ENSG00000162144	CYB561A3	-0.773182	7.71182	8.485	-6.24149	1.85252e-06	5.20272e-05
ENSG00000154640	BTG3	1.34227	9.73727	8.395	6.24097	1.85486e-06	5.20272e-05
ENSG00000130202	NECTIN2	0.912182	5.72818	4.816	6.24076	1.85584e-06	5.20272e-05
ENSG00000174437	ATP2A2	1.04318	8.44818	7.405	6.23516	1.88135e-06	5.26602e-05
ENSG00000017797	RALBP1	-1.66155	6.40545	8.067	-6.23329	1.88996e-06	5.28189e-05
ENSG00000177169	ULK1	0.764727	7.99273	7.228	6.2318	1.89686e-06	5.29295e-05
ENSG00000112685	EXOC2	-1.02045	5.99455	7.015	-6.23019	1.90434e-06	5.30558e-05
ENSG00000185811	IKZF1	-1.62064	7.84636	9.467	-6.22832	1.91306e-06	5.32162e-05
ENSG00000169704	GP9	-2.798	6.53	9.328	-6.22737	1.91746e-06	5.32562e-05
ENSG00000067596	DHX8	1.15018	7.37818	6.228	6.22558	1.92588e-06	5.34075e-05
ENSG00000135452	TSPAN31	-1.12427	6.77273	7.897	-6.22388	1.93388e-06	5.35466e-05
ENSG00000158109	TPRG1L	-1.22727	9.43273	10.66	-6.21626	1.97021e-06	5.44688e-05
ENSG00000140743	CDR2	-1.26782	9.31818	10.586	-6.21514	1.97559e-06	5.45229e-05
ENSG00000103423	DNAJA3	-1.603	7.99	9.593	-6.2146	1.97824e-06	5.45229e-05
ENSG00000043143	JADE2	-1.25936	8.40364	9.663	-6.21054	1.99794e-06	5.49816e-05
ENSG00000166233	ARIH1	0.794909	6.59091	5.796	6.19998	2.05016e-06	5.63323e-05
ENSG00000178971	CTC1	-0.974	6.87	7.844	-6.19887	2.05573e-06	5.63992e-05
ENSG00000154359	LONRF1	1.05218	6.34818	5.296	6.1962	2.06921e-06	5.66824e-05
ENSG00000064933	PMS1	-1.17573	4.59727	5.773	-6.18928	2.10454e-06	5.75624e-05
ENSG00000125520	SLC2A4RG	-1.08355	7.02545	8.109	-6.18731	2.1147e-06	5.77526e-05
ENSG00000285854	AC010197.2	-1.25873	10.3973	11.656	-6.18658	2.11844e-06	5.77668e-05
ENSG00000117410	ATP6V0B	1.42845	10.4255	8.997	6.18563	2.12341e-06	5.77726e-05
ENSG00000133835	HSD17B4	-1.38309	6.57091	7.954	-6.1853	2.12508e-06	5.77726e-05
ENSG00000033030	ZCCHC8	1.18273	8.55273	7.37	6.18366	2.13367e-06	5.78714e-05
ENSG00000169919	GUSB	0.683	9.72	9.037	6.18337	2.13516e-06	5.78714e-05
ENSG00000140993	TIGD7	-1.06545	4.94455	6.01	-6.17814	2.16264e-06	5.8528e-05
ENSG00000106105	GARS1	1.10027	10.5173	9.417	6.17617	2.1731e-06	5.87226e-05
ENSG00000147416	ATP6V1B2	1.11845	9.89545	8.777	6.17442	2.18243e-06	5.88665e-05
ENSG00000101868	POLA1	-1.00155	5.67545	6.677	-6.17394	2.18497e-06	5.88665e-05
ENSG00000128294	TPST2	-1.46227	6.69273	8.155	-6.16954	2.20866e-06	5.94155e-05
ENSG00000108528	SLC25A11	-0.955455	5.36455	6.32	-6.16648	2.22524e-06	5.96968e-05
ENSG00000127720	METTL25	-1.07909	6.20091	7.28	-6.16639	2.22576e-06	5.96968e-05
ENSG00000085265	FCN1	2.98909	12.0691	9.08	6.1653	2.2317e-06	5.97669e-05
ENSG00000227507	LTB	-2.02264	10.6664	12.689	-6.1527	2.3016e-06	6.15474e-05
ENSG00000173113	TRMT112	-1.063	9.68	10.743	-6.14924	2.32122e-06	6.19797e-05
ENSG00000111450	STX2	-0.975	6.65	7.625	-6.14731	2.33219e-06	6.20111e-05
ENSG00000271601	LIX1L	-1.25655	6.24545	7.502	-6.14724	2.33261e-06	6.20111e-05
ENSG00000175198	PCCA	-0.916364	5.84364	6.76	-6.14722	2.33275e-06	6.20111e-05
ENSG00000068697	LAPTM4A	0.763455	8.46545	7.702	6.13733	2.38995e-06	6.34378e-05
ENSG00000125877	ITPA	-1.05655	7.47545	8.532	-6.12815	2.44436e-06	6.47864e-05
ENSG00000166189	HPS6	-1.04073	8.58727	9.628	-6.12742	2.44873e-06	6.48066e-05
ENSG00000150477	KIAA1328	-0.965909	5.13909	6.105	-6.1257	2.45909e-06	6.4985e-05
ENSG00000185215	TNFAIP2	2.23836	7.20636	4.968	6.12413	2.46859e-06	6.51403e-05
ENSG00000169964	TMEM42	-1.17455	5.97545	7.15	-6.12244	2.4788e-06	6.53139e-05
ENSG00000130699	TAF4	-0.731091	5.85091	6.582	-6.12176	2.48298e-06	6.53282e-05
ENSG00000122435	TRMT13	-1.31009	5.62091	6.931	-6.11996	2.49393e-06	6.55204e-05
ENSG00000107560	RAB11FIP2	1.03391	8.88091	7.847	6.11613	2.5175e-06	6.59575e-05
ENSG00000183955	KMT5A	0.834364	7.21636	6.382	6.11606	2.51791e-06	6.59575e-05
ENSG00000105968	H2AZ2	1.48455	7.33455	5.85	6.11485	2.52539e-06	6.59769e-05
ENSG00000165512	ZNF22	-0.895545	8.50545	9.401	-6.11475	2.52599e-06	6.59769e-05
ENSG00000136518	ACTL6A	-0.949273	6.78273	7.732	-6.10957	2.55834e-06	6.66884e-05
ENSG00000049769	PPP1R3F	-0.969545	5.01545	5.985	-6.1092	2.56066e-06	6.66884e-05
ENSG00000140836	ZFHX3	0.946	6.2	5.254	6.10731	2.57256e-06	6.68458e-05
ENSG00000276085	CCL3L3	2.24491	7.81091	5.566	6.10706	2.57414e-06	6.68458e-05
ENSG00000139546	TARBP2	-0.705	6.39	7.095	-6.10244	2.6035e-06	6.75107e-05
ENSG00000214753	HNRNPUL2	-0.870818	8.00818	8.879	-6.09981	2.62034e-06	6.78277e-05
ENSG00000171223	JUNB	-1.41536	9.44364	10.859	-6.09936	2.62327e-06	6.78277e-05
ENSG00000157873	TNFRSF14	-0.578818	8.04818	8.627	-6.09848	2.62894e-06	6.78765e-05
ENSG00000126264	HCST	-1.394	9.75	11.144	-6.09393	2.65849e-06	6.8541e-05
ENSG00000197142	ACSL5	-0.711636	5.33636	6.048	-6.09022	2.68278e-06	6.90288e-05
ENSG00000155158	TTC39B	-1.473	6.42	7.893	-6.08987	2.68509e-06	6.90288e-05
ENSG00000014216	CAPN1	-1.01418	8.09182	9.106	-6.0886	2.69347e-06	6.91452e-05
ENSG00000179454	KLHL28	0.972	8.37	7.398	6.08401	2.72403e-06	6.97779e-05
ENSG00000069493	CLEC2D	-0.788091	5.76091	6.549	-6.08373	2.72588e-06	6.97779e-05
ENSG00000100425	BRD1	1.46673	8.95273	7.486	6.08057	2.74714e-06	7.0181e-05
ENSG00000132026	RTBDN	-0.767545	4.87545	5.643	-6.08023	2.74944e-06	7.0181e-05
ENSG00000125449	ARMC7	-1.04173	5.22727	6.269	-6.07739	2.76873e-06	7.05732e-05
ENSG00000136868	SLC31A1	1.07564	7.38364	6.308	6.07393	2.79236e-06	7.10748e-05
ENSG00000140678	ITGAX	1.35055	6.39455	5.044	6.0714	2.80977e-06	7.14166e-05
ENSG00000182162	P2RY8	-1.84364	9.02636	10.87	-6.06443	2.85833e-06	7.25483e-05
ENSG00000132155	RAF1	0.928091	9.35909	8.431	6.0618	2.87685e-06	7.28317e-05
ENSG00000106554	CHCHD3	-1.10345	6.25455	7.358	-6.06143	2.87945e-06	7.28317e-05
ENSG00000149929	HIRIP3	-1.32	6.76	8.08	-6.06112	2.88165e-06	7.28317e-05
ENSG00000169239	CA5B	-1.80709	6.55091	8.358	-6.05542	2.92233e-06	7.37559e-05
ENSG00000077721	UBE2A	0.904727	7.78273	6.878	6.05458	2.92839e-06	7.38054e-05
ENSG00000135018	UBQLN1	1.13782	8.78182	7.644	6.0521	2.94635e-06	7.41539e-05
ENSG00000140092	FBLN5	-1.13191	5.44909	6.581	-6.04881	2.97028e-06	7.46517e-05
ENSG00000008128	CDK11A	1.10936	6.21636	5.107	6.04765	2.97878e-06	7.47607e-05
ENSG00000122729	ACO1	-0.976182	6.25182	7.228	-6.04418	3.00432e-06	7.52965e-05
ENSG00000109062	SLC9A3R1	-1.30582	9.19818	10.504	-6.04342	3.00987e-06	7.53307e-05
ENSG00000166920	C15orf48	1.70445	6.50545	4.801	6.04181	3.02188e-06	7.55261e-05
ENSG00000118961	LDAH	-0.695727	5.26727	5.963	-6.0398	3.03681e-06	7.57938e-05
ENSG00000101911	PRPS2	-1.00664	6.78636	7.793	-6.03843	3.04713e-06	7.59301e-05
ENSG00000130479	MAP1S	1.38745	8.21545	6.828	6.03759	3.05338e-06	7.59301e-05
ENSG00000109775	UFSP2	-0.929545	6.44545	7.375	-6.03738	3.05495e-06	7.59301e-05
ENSG00000188428	BLOC1S5	-1.48836	6.09364	7.582	-6.03547	3.06935e-06	7.61826e-05
ENSG00000136689	IL1RN	1.85264	6.73364	4.881	6.03451	3.07663e-06	7.62579e-05
ENSG00000152223	EPG5	0.890636	6.16364	5.273	6.02443	3.15393e-06	7.80663e-05
ENSG00000171792	RHNO1	-0.653091	6.78091	7.434	-6.02164	3.1757e-06	7.84971e-05
ENSG00000174891	RSRC1	-0.942818	5.44818	6.391	-6.02034	3.18592e-06	7.85346e-05
ENSG00000170260	ZNF212	0.872273	7.67727	6.805	6.02033	3.18596e-06	7.85346e-05
ENSG00000140553	UNC45A	-0.543364	5.70364	6.247	-6.01871	3.19871e-06	7.86504e-05
ENSG00000019995	ZRANB1	1.19518	7.61818	6.423	6.01862	3.19941e-06	7.86504e-05
ENSG00000154217	PITPNC1	-1.13791	7.06909	8.207	-6.01156	3.25554e-06	7.99209e-05
ENSG00000131042	LILRB2	1.55318	6.86818	5.315	6.01045	3.26449e-06	7.99544e-05
ENSG00000117139	KDM5B	0.921364	8.22636	7.305	6.00982	3.26953e-06	7.99544e-05
ENSG00000119640	ACYP1	-0.911455	5.85455	6.766	-6.00973	3.27025e-06	7.99544e-05
ENSG00000169967	MAP3K2	0.901727	6.65273	5.751	6.00905	3.27574e-06	7.99798e-05
ENSG00000111875	ASF1A	-1.23909	6.45091	7.69	-6.00393	3.31734e-06	8.08855e-05
ENSG00000134291	TMEM106C	-1.37609	6.45091	7.827	-6.00326	3.32282e-06	8.09094e-05
ENSG00000108774	RAB5C	1.29491	8.90091	7.606	5.99755	3.36989e-06	8.19445e-05
ENSG00000171530	TBCA	-1.22145	10.1645	11.386	-5.99145	3.42103e-06	8.30754e-05
ENSG00000104823	ECH1	-1.38491	9.04909	10.434	-5.9901	3.43238e-06	8.32386e-05
ENSG00000129353	SLC44A2	-1.03691	9.79909	10.836	-5.98648	3.46319e-06	8.38727e-05
ENSG00000204152	TIMM23B	0.947091	8.85909	7.912	5.9753	3.56004e-06	8.59941e-05
ENSG00000141505	ASGR1	2.27909	7.87909	5.6	5.9752	3.56093e-06	8.59941e-05
ENSG00000104980	TIMM44	0.904545	7.77455	6.87	5.97472	3.56514e-06	8.59941e-05
ENSG00000146842	TMEM209	-0.827818	7.49818	8.326	-5.9735	3.5759e-06	8.61379e-05
ENSG00000067082	KLF6	1.33118	11.2582	9.927	5.97057	3.60183e-06	8.66464e-05
ENSG00000197818	SLC9A8	0.760727	6.93273	6.172	5.96589	3.64374e-06	8.75374e-05
ENSG00000114770	ABCC5	-0.726182	5.66182	6.388	-5.9593	3.70345e-06	8.88532e-05
ENSG00000136279	DBNL	-0.891273	6.99273	7.884	-5.95812	3.71429e-06	8.89943e-05
ENSG00000135362	PRR5L	-1.36773	5.04727	6.415	-5.9571	3.72366e-06	8.91001e-05
ENSG00000160959	LRRC14	-1.32182	7.72818	9.05	-5.95559	3.73752e-06	8.93128e-05
ENSG00000110057	UNC93B1	0.964727	7.11273	6.148	5.95281	3.76328e-06	8.9809e-05
ENSG00000149260	CAPN5	-1.11327	5.17273	6.286	-5.95199	3.77091e-06	8.98369e-05
ENSG00000167470	MIDN	1.37764	9.86364	8.486	5.95161	3.77445e-06	8.98369e-05
ENSG00000008869	HEATR5B	-1.11182	7.24818	8.36	-5.94684	3.81923e-06	9.07824e-05
ENSG00000102316	MAGED2	-0.577091	5.38091	5.958	-5.94167	3.8683e-06	9.18274e-05
ENSG00000104129	DNAJC17	-0.584455	6.02455	6.609	-5.94088	3.8759e-06	9.18864e-05
ENSG00000180776	ZDHHC20	0.976	6.24	5.264	5.93611	3.92183e-06	9.28281e-05
ENSG00000179151	EDC3	-1.041	4.98	6.021	-5.93568	3.92595e-06	9.28281e-05
ENSG00000237489	C10orf143	-0.872	4.98	5.852	-5.92734	4.00773e-06	9.46372e-05
ENSG00000131389	SLC6A6	1.46709	6.70909	5.242	5.92601	4.02099e-06	9.48256e-05
ENSG00000141497	ZMYND15	0.885	5.75	4.865	5.92039	4.07727e-06	9.57857e-05
ENSG00000155893	PXYLP1	-1.03045	5.61455	6.645	-5.92037	4.0774e-06	9.57857e-05
ENSG00000002549	LAP3	0.825273	8.81727	7.992	5.92035	4.07769e-06	9.57857e-05
ENSG00000112697	TMEM30A	-1.143	6.2	7.343	-5.91705	4.11101e-06	9.62999e-05
ENSG00000077348	EXOSC5	-1.24345	6.02455	7.268	-5.91693	4.11226e-06	9.62999e-05
ENSG00000140718	FTO	-1.59718	5.31182	6.909	-5.9166	4.11565e-06	9.62999e-05
ENSG00000172243	CLEC7A	1.78055	6.09455	4.314	5.91217	4.16096e-06	9.72333e-05
ENSG00000103067	ESRP2	-1.16373	4.91727	6.081	-5.91058	4.17737e-06	9.74097e-05
ENSG00000123415	SMUG1	-1.57955	5.64545	7.225	-5.91039	4.17935e-06	9.74097e-05
ENSG00000159720	ATP6V0D1	0.932818	9.02182	8.089	5.90802	4.20391e-06	9.78554e-05
ENSG00000161791	FMNL3	-0.708182	4.81182	5.52	-5.90682	4.2164e-06	9.80189e-05
ENSG00000238227	TMEM250	-0.969818	5.84818	6.818	-5.89861	4.30296e-06	9.98075e-05
ENSG00000224470	ATXN1L	0.545545	7.09455	6.549	5.89819	4.30742e-06	9.98075e-05
ENSG00000213658	LAT	-0.885455	7.58455	8.47	-5.89795	4.30999e-06	9.98075e-05
ENSG00000070413	DGCR2	-1.00055	6.40545	7.406	-5.89608	4.33e-06	0.000100142
ENSG00000100304	TTLL12	-0.865727	6.47727	7.343	-5.89413	4.35093e-06	0.000100496
ENSG00000180353	HCLS1	-1.25136	10.7136	11.965	-5.89198	4.37415e-06	0.000100903
ENSG00000090372	STRN4	0.849727	6.52273	5.673	5.88591	4.44044e-06	0.000102301
ENSG00000120662	MTRF1	-1.03118	5.81182	6.843	-5.88055	4.49979e-06	0.000103529
ENSG00000131051	RBM39	0.937182	7.46818	6.531	5.88006	4.50526e-06	0.000103529
ENSG00000162664	ZNF326	0.778818	5.98182	5.203	5.87536	4.55799e-06	0.000104607
ENSG00000196850	PPTC7	1.13973	9.77273	8.633	5.87224	4.5933e-06	0.000105283
ENSG00000113552	GNPDA1	-1.07755	7.79545	8.873	-5.86948	4.62484e-06	0.00010572
ENSG00000213626	LBH	-0.718182	6.21182	6.93	-5.86922	4.62788e-06	0.00010572
ENSG00000130347	RTN4IP1	-1.014	5.42	6.434	-5.86903	4.63004e-06	0.00010572
ENSG00000103111	MON1B	0.816273	7.15727	6.341	5.86664	4.65756e-06	0.000106103
ENSG00000011600	TYROBP	2.64391	11.6609	9.017	5.86655	4.6586e-06	0.000106103
ENSG00000115073	ACTR1B	-0.814727	8.08727	8.902	-5.86241	4.70665e-06	0.000107061
ENSG00000100644	HIF1A	1.49955	8.17455	6.675	5.86127	4.71997e-06	0.000107229
ENSG00000166855	CLPX	0.772636	8.13364	7.361	5.85842	4.75343e-06	0.000107685
ENSG00000167972	ABCA3	-0.861364	5.15364	6.015	-5.85768	4.76215e-06	0.000107685
ENSG00000109911	ELP4	-0.706455	4.84455	5.551	-5.85734	4.76615e-06	0.000107685
ENSG00000198855	FICD	0.860364	6.83636	5.976	5.85711	4.76881e-06	0.000107685
ENSG00000112118	MCM3	-0.939	7.63	8.569	-5.85701	4.77e-06	0.000107685
ENSG00000120915	EPHX2	-2.28827	6.60273	8.891	-5.85522	4.79125e-06	0.000107897
ENSG00000135945	REV1	-0.939909	7.43909	8.379	-5.85521	4.7914e-06	0.000107897
ENSG00000196405	EVL	-1.71573	11.7973	13.513	-5.85431	4.80205e-06	0.000108001
ENSG00000116514	RNF19B	1.71336	7.67636	5.963	5.84985	4.85544e-06	0.00010903
ENSG00000115419	GLS	-1.39118	6.20182	7.593	-5.84921	4.86312e-06	0.00010903
ENSG00000156671	SAMD8	1.25773	6.81273	5.555	5.84898	4.866e-06	0.00010903
ENSG00000100994	PYGB	-1.148	7.06	8.208	-5.84754	4.88333e-06	0.000109282
ENSG00000127084	FGD3	-0.980636	10.8164	11.797	-5.84625	4.89905e-06	0.000109497
ENSG00000112658	SRF	0.841636	10.2836	9.442	5.84099	4.96336e-06	0.000110762
ENSG00000163159	VPS72	-1.22082	6.14818	7.369	-5.84061	4.96797e-06	0.000110762
ENSG00000132326	PER2	0.897636	6.57364	5.676	5.83836	4.9958e-06	0.000111119
ENSG00000204351	SKIV2L	-0.757364	8.19364	8.951	-5.83832	4.99634e-06	0.000111119
ENSG00000164758	MED30	1.17609	10.2391	9.063	5.83697	5.01305e-06	0.00011131
ENSG00000213714	FAM209B	1.005	6.88	5.875	5.83663	5.01729e-06	0.00011131
ENSG00000154822	PLCL2	-1.30473	9.03727	10.342	-5.83243	5.06986e-06	0.000112238
ENSG00000115866	DARS1	-0.749727	10.2473	10.997	-5.83229	5.07165e-06	0.000112238
ENSG00000078403	MLLT10	-0.966182	6.35182	7.318	-5.82903	5.11283e-06	0.00011301
ENSG00000181036	FCRL6	-1.50918	4.72182	6.231	-5.82753	5.13194e-06	0.000113294
ENSG00000095380	NANS	1.05918	7.45818	6.399	5.82393	5.17793e-06	0.000114169
ENSG00000167984	NLRC3	-0.672	6	6.672	-5.82248	5.19664e-06	0.000114441
ENSG00000168769	TET2	1.24373	6.23273	4.989	5.81915	5.2398e-06	0.00011525
ENSG00000205629	LCMT1	-0.790545	7.93545	8.726	-5.81832	5.25063e-06	0.000115306
ENSG00000174953	DHX36	0.831182	8.35818	7.527	5.81797	5.25518e-06	0.000115306
ENSG00000117281	CD160	-1.87055	5.39545	7.266	-5.81728	5.26412e-06	0.000115361
ENSG00000004455	AK2	-1.07809	6.18091	7.259	-5.81339	5.3153e-06	0.000116341
ENSG00000271503	CCL5	-2.53636	9.98364	12.52	-5.81045	5.35426e-06	0.000117051
ENSG00000067704	IARS2	-0.783	8.14	8.923	-5.80769	5.39102e-06	0.000117711
ENSG00000172594	SMPDL3A	1.24691	5.82091	4.574	5.80481	5.4298e-06	0.000118414
ENSG00000108671	PSMD11	0.932636	6.81364	5.881	5.8012	5.47861e-06	0.000119334
ENSG00000122861	PLAU	2.52218	7.51818	4.996	5.79999	5.49508e-06	0.000119548
ENSG00000117543	DPH5	-0.993182	7.38182	8.375	-5.79769	5.52667e-06	0.00012009
ENSG00000184867	ARMCX2	-1.22373	5.09727	6.321	-5.79564	5.55481e-06	0.000120548
ENSG00000117151	CTBS	0.952182	8.31818	7.366	5.79518	5.56116e-06	0.000120548
ENSG00000084774	CAD	-1.05382	5.96818	7.022	-5.79301	5.59133e-06	0.000121056
ENSG00000067113	PLPP1	-0.561364	5.17364	5.735	-5.78593	5.69049e-06	0.000123054
ENSG00000109111	SUPT6H	0.928455	7.03545	6.107	5.78181	5.74917e-06	0.000124133
ENSG00000055163	CYFIP2	-0.784091	8.17091	8.955	-5.78145	5.7542e-06	0.000124133
ENSG00000181631	P2RY13	1.77282	6.83182	5.059	5.77882	5.79198e-06	0.000124798
ENSG00000132698	RAB25	1.84555	7.18455	5.339	5.77489	5.84883e-06	0.000125872
ENSG00000101247	NDUFAF5	0.683273	6.54727	5.864	5.77352	5.86878e-06	0.000126151
ENSG00000130193	THEM6	-1.29573	7.80727	9.103	-5.77293	5.8775e-06	0.000126187
ENSG00000117593	DARS2	-1.01327	4.53273	5.546	-5.76944	5.92866e-06	0.000127046
ENSG00000198081	ZBTB14	-1.14664	7.52636	8.673	-5.76924	5.93164e-06	0.000127046
ENSG00000185504	FAAP100	-1.39864	8.13636	9.535	-5.76874	5.93906e-06	0.000127054
ENSG00000170310	STX8	-1.25191	7.12909	8.381	-5.7669	5.96626e-06	0.000127484
ENSG00000130066	SAT1	1.45073	12.8827	11.432	5.76296	6.02507e-06	0.000128587
ENSG00000079739	PGM1	-0.917818	8.13818	9.056	-5.76184	6.04178e-06	0.000128791
ENSG00000244482	LILRA6	0.859909	5.60091	4.741	5.76078	6.05778e-06	0.000128855
ENSG00000183255	PTTG1IP	1.62855	10.7945	9.166	5.76043	6.06306e-06	0.000128855
ENSG00000007255	TRAPPC6A	-1.34555	8.10545	9.451	-5.76022	6.0663e-06	0.000128855
ENSG00000176390	CRLF3	-1.37327	7.67273	9.046	-5.75802	6.09954e-06	0.000129408
ENSG00000163528	CHCHD4	-0.918182	6.64182	7.56	-5.75519	6.1427e-06	0.00013007
ENSG00000232258	TMEM114	1.05827	8.12727	7.069	5.75502	6.14519e-06	0.00013007
ENSG00000145649	GZMA	-3.39055	7.43545	10.826	-5.75315	6.17397e-06	0.000130525
ENSG00000184545	DUSP8	1.67727	8.69727	7.02	5.75262	6.18202e-06	0.000130542
ENSG00000150433	TMEM218	-0.821909	5.45909	6.281	-5.7506	6.21323e-06	0.000131047
ENSG00000131148	EMC8	1.01282	7.49182	6.479	5.74609	6.28338e-06	0.000132371
ENSG00000079335	CDC14A	0.892727	6.79273	5.9	5.7456	6.29099e-06	0.000132376
ENSG00000173757	STAT5B	-0.982273	7.60273	8.585	-5.74172	6.35212e-06	0.000133248
ENSG00000168685	IL7R	-1.596	10.2	11.796	-5.74157	6.35449e-06	0.000133248
ENSG00000204577	LILRB3	0.848	9.47	8.622	5.74156	6.35469e-06	0.000133248
ENSG00000143119	CD53	-0.960727	8.48727	9.448	-5.73895	6.3961e-06	0.000133938
ENSG00000144283	PKP4	-0.701364	5.24364	5.945	-5.73855	6.40249e-06	0.000133938
ENSG00000149658	YTHDF1	0.754364	9.62636	8.872	5.73652	6.43488e-06	0.000134459
ENSG00000128951	DUT	-0.955273	6.65273	7.608	-5.73202	6.50737e-06	0.000135812
ENSG00000198431	TXNRD1	0.818636	7.60364	6.785	5.73157	6.51475e-06	0.000135812
ENSG00000169504	CLIC4	1.24509	6.70909	5.464	5.72657	6.59629e-06	0.000137353
ENSG00000163877	SNIP1	1.39936	9.54636	8.147	5.72375	6.64288e-06	0.000138163
ENSG00000140694	PARN	-1.16282	7.14818	8.311	-5.72254	6.66289e-06	0.000138419
ENSG00000013374	NUB1	-0.930364	6.37364	7.304	-5.72069	6.69361e-06	0.000138896
ENSG00000160219	GAB3	-0.885091	5.62091	6.506	-5.71513	6.78701e-06	0.000140672
ENSG00000005483	KMT2E	0.661818	7.14182	6.48	5.71458	6.79638e-06	0.000140704
ENSG00000153563	CD8A	-2.38655	8.46545	10.852	-5.71076	6.86137e-06	0.000141886
ENSG00000159063	ALG8	-0.688545	5.83545	6.524	-5.70862	6.89809e-06	0.000142481
ENSG00000197766	CFD	2.678	9.76	7.082	5.70684	6.92875e-06	0.00014295
ENSG00000076555	ACACB	-1.73845	5.75455	7.493	-5.70418	6.97484e-06	0.000143623
ENSG00000139323	POC1B	-1.04609	6.59091	7.637	-5.70404	6.97734e-06	0.000143623
ENSG00000143367	TUFT1	1.50918	7.57818	6.069	5.70254	7.00334e-06	0.000143993
ENSG00000180448	AC004151.1	-1.16045	9.37455	10.535	-5.69635	7.11227e-06	0.000146066
ENSG00000176083	ZNF683	-2.18582	5.86818	8.054	-5.69381	7.15752e-06	0.000146827
ENSG00000214212	C19orf38	1.176	6.87	5.694	5.69096	7.20864e-06	0.000147707
ENSG00000014914	MTMR11	0.942636	6.70364	5.761	5.67878	7.43093e-06	0.000152089
ENSG00000051128	HOMER3	1.09855	5.90455	4.806	5.67687	7.46651e-06	0.000152643
ENSG00000179144	GIMAP7	-2.00118	6.93182	8.933	-5.67537	7.49445e-06	0.00015304
ENSG00000077713	SLC25A43	-0.846818	5.43818	6.285	-5.67446	7.5115e-06	0.000153214
ENSG00000151694	ADAM17	0.595182	7.32818	6.733	5.67083	7.57988e-06	0.00015425
ENSG00000100292	HMOX1	2.15764	7.26364	5.106	5.67072	7.58198e-06	0.00015425
ENSG00000101544	ADNP2	1.22682	9.46182	8.235	5.6704	7.58803e-06	0.00015425
ENSG00000213918	DNASE1	-0.696364	4.60364	5.3	-5.66654	7.66138e-06	0.000155565
ENSG00000170430	MGMT	-1.65727	7.01273	8.67	-5.66474	7.69595e-06	0.000156091
ENSG00000196187	TMEM63A	-0.925273	5.09273	6.018	-5.66393	7.71154e-06	0.00015623
ENSG00000170581	STAT2	-1.114	9.02	10.134	-5.6628	7.73331e-06	0.000156495
ENSG00000178685	PARP10	-1.03964	7.01636	8.056	-5.66085	7.77105e-06	0.000157082
ENSG00000176022	B3GALT6	-1.07782	5.61818	6.696	-5.65948	7.79762e-06	0.000157442
ENSG00000131351	HAUS8	0.788455	7.09545	6.307	5.65633	7.8593e-06	0.000158509
ENSG00000188938	FAM120AOS	-0.591273	6.96273	7.554	-5.65542	7.87725e-06	0.000158617
ENSG00000142166	IFNAR1	-0.780545	5.74545	6.526	-5.65516	7.88228e-06	0.000158617
ENSG00000143157	POGK	-0.732273	8.12273	8.855	-5.65059	7.97274e-06	0.000160257
ENSG00000114395	CYB561D2	-1.32055	6.56545	7.886	-5.64895	8.00547e-06	0.000160735
ENSG00000162704	ARPC5	-1.60291	9.52909	11.132	-5.64498	8.08521e-06	0.000162155
ENSG00000196526	AFAP1	-0.585	4.75	5.335	-5.64432	8.09855e-06	0.000162242
ENSG00000105983	LMBR1	-0.732636	5.10636	5.839	-5.6371	8.24602e-06	0.000165012
ENSG00000140577	CRTC3	-0.984182	9.47182	10.456	-5.63183	8.35541e-06	0.000167015
ENSG00000112137	PHACTR1	1.97809	6.89909	4.921	5.62575	8.4833e-06	0.000169383
ENSG00000138678	GPAT3	1.27018	7.17818	5.908	5.62477	8.50405e-06	0.000169609
ENSG00000163171	CDC42EP3	1.23973	6.37273	5.133	5.62399	8.52068e-06	0.000169752
ENSG00000164985	PSIP1	-0.714364	6.51364	7.228	-5.62006	8.60477e-06	0.000171238
ENSG00000143842	SOX13	-0.737182	5.53182	6.269	-5.61947	8.6175e-06	0.000171247
ENSG00000114796	KLHL24	1.28373	9.31273	8.029	5.61916	8.62428e-06	0.000171247
ENSG00000184205	TSPYL2	2.198	9.5	7.302	5.61819	8.64502e-06	0.000171469
ENSG00000149527	PLCH2	-1.219	5.63	6.849	-5.61705	8.66984e-06	0.000171772
ENSG00000152457	DCLRE1C	0.644636	7.40364	6.759	5.61319	8.75387e-06	0.000173137
ENSG00000145781	COMMD10	-1.31345	5.49455	6.808	-5.6128	8.76253e-06	0.000173137
ENSG00000156502	SUPV3L1	0.915455	7.78545	6.87	5.61209	8.77808e-06	0.000173137
ENSG00000078618	NRDC	-1.20109	7.76091	8.962	-5.61201	8.77984e-06	0.000173137
ENSG00000258890	CEP95	1.06655	9.82455	8.758	5.61168	8.7869e-06	0.000173137
ENSG00000117868	ESYT2	-1.15273	10.3073	11.46	-5.60681	8.89463e-06	0.000175067
ENSG00000115762	PLEKHB2	0.668182	6.60818	5.94	5.60572	8.91894e-06	0.000175354
ENSG00000136628	EPRS1	-1.04964	8.72636	9.776	-5.60464	8.94305e-06	0.000175636
ENSG00000179639	FCER1A	-2.52527	6.56273	9.088	-5.60282	8.98398e-06	0.000176247
ENSG00000136478	TEX2	-1.39273	6.02727	7.42	-5.60116	9.02137e-06	0.000176787
ENSG00000179921	GPBAR1	1.30773	6.85273	5.545	5.60031	9.04052e-06	0.00017697
ENSG00000204482	LST1	1.132	7.72	6.588	5.5973	9.10891e-06	0.000177922
ENSG00000133561	GIMAP6	-1.50955	5.48545	6.995	-5.59729	9.10897e-06	0.000177922
ENSG00000182108	DEXI	-1.05409	6.40091	7.455	-5.58865	9.30804e-06	0.000181613
ENSG00000180376	CCDC66	-1.06027	6.52273	7.583	-5.58764	9.33181e-06	0.000181879
ENSG00000087274	ADD1	-0.833636	9.04636	9.88	-5.58669	9.35401e-06	0.000182006
ENSG00000150456	EEF1AKMT1	-1.28036	4.88364	6.164	-5.58649	9.35857e-06	0.000182006
ENSG00000158483	FAM86C1	-0.782909	4.74909	5.532	-5.58502	9.39303e-06	0.000182298
ENSG00000139266	MARCHF9	-0.782091	4.57091	5.353	-5.58499	9.39388e-06	0.000182298
ENSG00000158480	SPATA2	0.988455	6.46545	5.477	5.58412	9.41433e-06	0.000182497
ENSG00000102738	MRPS31	-1.11136	7.62364	8.735	-5.58369	9.42443e-06	0.000182497
ENSG00000152804	HHEX	1.554	7.54	5.986	5.58081	9.49253e-06	0.00018342
ENSG00000168118	RAB4A	-1.13582	5.32818	6.464	-5.58081	9.49254e-06	0.00018342
ENSG00000110871	COQ5	-0.670091	6.09091	6.761	-5.57956	9.52229e-06	0.000183642
ENSG00000156313	RPGR	0.749091	6.05909	5.31	5.57947	9.52445e-06	0.000183642
ENSG00000135720	DYNC1LI2	0.954455	9.91545	8.961	5.57874	9.54198e-06	0.000183783
ENSG00000248333	CDK11B	0.887091	8.36909	7.482	5.57657	9.5939e-06	0.000184585
ENSG00000107099	DOCK8	-1.16	7.61	8.77	-5.5746	9.64144e-06	0.000185301
ENSG00000265354	TIMM23	0.967273	8.57727	7.61	5.57394	9.65731e-06	0.000185312
ENSG00000085872	CHERP	0.795	7.31	6.515	5.57372	9.66265e-06	0.000185312
ENSG00000025039	RRAGD	1.42764	8.84364	7.416	5.56923	9.77188e-06	0.000187208
ENSG00000128694	OSGEPL1	-0.900455	5.13455	6.035	-5.56702	9.82604e-06	0.000188045
ENSG00000198301	SDAD1	-0.815364	8.15364	8.969	-5.56421	9.89542e-06	0.000189171
ENSG00000099860	GADD45B	1.47355	10.4145	8.941	5.5627	9.93303e-06	0.000189688
ENSG00000138796	HADH	-1.11464	7.53636	8.651	-5.55946	1.00139e-05	0.000191029
ENSG00000187994	RINL	-1.36027	6.83273	8.193	-5.55776	1.00567e-05	0.000191643
ENSG00000170906	NDUFA3	-1.31155	9.42545	10.737	-5.5566	1.0086e-05	0.000191997
ENSG00000140044	JDP2	1.43427	7.17727	5.743	5.55484	1.01305e-05	0.00019264
ENSG00000164182	NDUFAF2	-1.30627	7.13273	8.439	-5.54609	1.03551e-05	0.000196703
ENSG00000136485	DCAF7	-1.22609	7.17091	8.397	-5.5454	1.03731e-05	0.000196725
ENSG00000089060	SLC8B1	-1.02218	8.47182	9.494	-5.5452	1.03782e-05	0.000196725
ENSG00000141446	ESCO1	0.949727	6.80273	5.853	5.54446	1.03975e-05	0.000196884
ENSG00000134531	EMP1	2.86855	8.15455	5.286	5.53904	1.05396e-05	0.000198969
ENSG00000166971	AKTIP	-1.28055	7.07545	8.356	-5.53888	1.0544e-05	0.000198969
ENSG00000157212	PAXIP1	-0.743727	7.33727	8.081	-5.53877	1.05468e-05	0.000198969
ENSG00000178057	NDUFAF3	-0.562	5.72	6.282	-5.53858	1.05519e-05	0.000198969
ENSG00000163811	WDR43	1.21718	8.32818	7.111	5.53299	1.07008e-05	0.000201481
ENSG00000145723	GIN1	-0.680182	4.89182	5.572	-5.53274	1.07075e-05	0.000201481
ENSG00000100906	NFKBIA	1.17618	13.6882	12.512	5.53109	1.07518e-05	0.000202103
ENSG00000179119	SPTY2D1	1.12618	8.40818	7.282	5.53044	1.07694e-05	0.000202221
ENSG00000072818	ACAP1	-0.863727	9.03727	9.901	-5.52938	1.0798e-05	0.000202547
ENSG00000163694	RBM47	1.83955	7.04455	5.205	5.52648	1.08769e-05	0.000203707
ENSG00000132768	DPH2	-0.536455	5.77455	6.311	-5.52627	1.08825e-05	0.000203707
ENSG00000100385	IL2RB	-1.91482	8.51818	10.433	-5.52233	1.09906e-05	0.000205516
ENSG00000196290	NIF3L1	-0.786636	7.81636	8.603	-5.51829	1.11026e-05	0.000207395
ENSG00000138182	KIF20B	1.393	7.91	6.517	5.51737	1.11281e-05	0.000207655
ENSG00000078401	EDN1	1.15382	6.29182	5.138	5.51624	1.11598e-05	0.000208031
ENSG00000143643	TTC13	-1.05591	5.98909	7.045	-5.51231	1.12704e-05	0.000209875
ENSG00000105676	ARMC6	-0.691	5.7	6.391	-5.51179	1.1285e-05	0.000209928
ENSG00000153551	CMTM7	-1.57809	8.40091	9.979	-5.51102	1.1307e-05	0.000210104
ENSG00000198270	TMEM116	-0.653	5.63	6.283	-5.51064	1.13178e-05	0.000210104
ENSG00000119669	IRF2BPL	1.40055	9.49455	8.094	5.50983	1.13407e-05	0.000210312
ENSG00000181191	PJA1	-0.632273	5.47273	6.105	-5.50897	1.13652e-05	0.000210549
ENSG00000132334	PTPRE	1.026	7.24	6.214	5.50853	1.13777e-05	0.000210564
ENSG00000102710	SUPT20H	-0.755	5.21	5.965	-5.50714	1.14174e-05	0.000211081
ENSG00000166295	ANAPC16	-1.64473	7.28727	8.932	-5.5054	1.14674e-05	0.000211763
ENSG00000079246	XRCC5	-0.951727	8.02727	8.979	-5.50504	1.14779e-05	0.000211763
ENSG00000141030	COPS3	0.883909	10.4209	9.537	5.50152	1.15797e-05	0.000213423
ENSG00000113845	TIMMDC1	-0.679	4.66	5.339	-5.50044	1.1611e-05	0.00021378
ENSG00000174151	CYB561D1	-0.954455	7.36455	8.319	-5.4952	1.17648e-05	0.00021639
ENSG00000077454	LRCH4	-1.15327	9.12273	10.276	-5.4943	1.17914e-05	0.000216658
ENSG00000140105	WARS1	1.30345	9.06545	7.762	5.49305	1.18285e-05	0.000216907
ENSG00000178202	POGLUT3	-1.17536	5.59364	6.769	-5.4927	1.18388e-05	0.000216907
ENSG00000063854	HAGH	-1.42827	6.71273	8.141	-5.49262	1.18411e-05	0.000216907
ENSG00000239998	LILRA2	2.58764	8.70364	6.116	5.49082	1.18947e-05	0.000217666
ENSG00000104974	LILRA1	1.60764	6.74364	5.136	5.48861	1.1961e-05	0.000218444
ENSG00000109083	IFT20	0.874909	8.64091	7.766	5.48859	1.19615e-05	0.000218444
ENSG00000136826	KLF4	2.06482	8.05182	5.987	5.48693	1.20117e-05	0.000219138
ENSG00000107758	PPP3CB	-1.23782	7.88818	9.126	-5.48585	1.20441e-05	0.000219506
ENSG00000166750	SLFN5	-0.896545	5.73545	6.632	-5.48267	1.21408e-05	0.000221044
ENSG00000133789	SWAP70	1.49536	7.80636	6.311	5.48201	1.21608e-05	0.000221184
ENSG00000000938	FGR	1.30264	8.79364	7.491	5.4807	1.2201e-05	0.000221691
ENSG00000069399	BCL3	1.72809	9.49909	7.771	5.48028	1.2214e-05	0.000221702
ENSG00000164054	SHISA5	-1.00018	9.59182	10.592	-5.47969	1.22319e-05	0.000221803
ENSG00000129562	DAD1	-1.28627	9.23273	10.519	-5.47928	1.22446e-05	0.00022181
ENSG00000032219	ARID4A	1.02036	7.02636	6.006	5.47836	1.22729e-05	0.000222098
ENSG00000145476	CYP4V2	-1.49836	6.52364	8.022	-5.47733	1.23048e-05	0.000222238
ENSG00000198668	CALM1	-1.12973	10.2673	11.397	-5.47731	1.23053e-05	0.000222238
ENSG00000126457	PRMT1	-0.844455	7.17455	8.019	-5.47609	1.23431e-05	0.000222695
ENSG00000198478	SH3BGRL2	-1.79491	5.69909	7.494	-5.47364	1.24194e-05	0.000223848
ENSG00000079462	PAFAH1B3	-1.29964	7.87636	9.176	-5.47209	1.24678e-05	0.000224483
ENSG00000257727	CNPY2	-1.25845	7.60455	8.863	-5.47171	1.24796e-05	0.000224483
ENSG00000139610	CELA1	-1.57209	4.97091	6.543	-5.46999	1.25337e-05	0.000225231
ENSG00000155849	ELMO1	-0.602818	5.52818	6.131	-5.46876	1.25724e-05	0.000225701
ENSG00000060558	GNA15	1.68318	9.17818	7.495	5.46552	1.2675e-05	0.000227316
ENSG00000132141	CCT6B	0.946636	6.80364	5.857	5.46463	1.27036e-05	0.000227601
ENSG00000147010	SH3KBP1	-1.02482	8.82818	9.853	-5.46062	1.28323e-05	0.000229678
ENSG00000266472	MRPS21	-1.06464	8.58636	9.651	-5.45917	1.28789e-05	0.000230283
ENSG00000148300	REXO4	-0.95	8.05	9	-5.45522	1.30074e-05	0.000232349
ENSG00000124356	STAMBP	-0.576091	6.03091	6.607	-5.45428	1.30383e-05	0.00023267
ENSG00000178719	GRINA	1.68827	8.56727	6.879	5.45274	1.30889e-05	0.000233341
ENSG00000182463	TSHZ2	-0.810545	5.18545	5.996	-5.45229	1.31037e-05	0.000233373
ENSG00000005844	ITGAL	-1.34327	8.19273	9.536	-5.44937	1.32001e-05	0.000234857
ENSG00000147324	MFHAS1	-1.07755	5.60545	6.683	-5.44745	1.32642e-05	0.000235764
ENSG00000101608	MYL12A	-1.35218	11.2718	12.624	-5.44166	1.34586e-05	0.000238983
ENSG00000158467	AHCYL2	-0.974	5.04	6.014	-5.44053	1.34966e-05	0.00023924
ENSG00000114841	DNAH1	-0.809182	7.76182	8.571	-5.44044	1.34997e-05	0.00023924
ENSG00000165819	METTL3	-1.22055	6.66545	7.886	-5.4369	1.36204e-05	0.000241141
ENSG00000157870	PRXL2B	-1.06182	5.79818	6.86	-5.43589	1.36552e-05	0.00024152
ENSG00000084733	RAB10	-1.23327	8.21273	9.446	-5.43508	1.36831e-05	0.000241776
ENSG00000133657	ATP13A3	0.785182	5.53818	4.753	5.43453	1.37018e-05	0.000241868
ENSG00000172794	RAB37	-0.721	5.83	6.551	-5.43268	1.3766e-05	0.000242762
ENSG00000175309	PHYKPL	-1.09991	6.80909	7.909	-5.43146	1.38081e-05	0.000243266
ENSG00000088986	DYNLL1	-1.229	7.28	8.509	-5.43037	1.3846e-05	0.000243695
ENSG00000078043	PIAS2	0.611182	6.30818	5.697	5.4292	1.38868e-05	0.000244149
ENSG00000117091	CD48	-1.22982	10.7282	11.958	-5.42885	1.3899e-05	0.000244149
ENSG00000105289	TJP3	-1.25736	5.16364	6.421	-5.4271	1.39603e-05	0.000244986
ENSG00000116747	RO60	0.776273	8.19727	7.421	5.42549	1.40171e-05	0.000245594
ENSG00000132600	PRMT7	-0.887545	5.18545	6.073	-5.42534	1.40222e-05	0.000245594
ENSG00000174197	MGA	-0.649727	5.18727	5.837	-5.42305	1.41032e-05	0.000246641
ENSG00000168329	CX3CR1	-1.08809	5.47091	6.559	-5.42288	1.41095e-05	0.000246641
ENSG00000161328	LRRC56	-0.729091	5.68091	6.41	-5.42004	1.42106e-05	0.000248168
ENSG00000103671	TRIP4	-0.819	6.27	7.089	-5.41753	1.43006e-05	0.000249497
ENSG00000163636	PSMD6	0.602909	10.5709	9.968	5.41376	1.44368e-05	0.000251629
ENSG00000166326	TRIM44	-1.121	8.12	9.241	-5.41224	1.44922e-05	0.000252349
ENSG00000139291	TMEM19	-0.831	5.18	6.011	-5.41167	1.45129e-05	0.000252466
ENSG00000100372	SLC25A17	-0.827182	5.57182	6.399	-5.40997	1.45752e-05	0.000253304
ENSG00000153975	ZUP1	0.883455	8.16545	7.282	5.40806	1.46452e-05	0.000254275
ENSG00000178761	FAM219B	-0.949091	6.40091	7.35	-5.40509	1.47553e-05	0.000255939
ENSG00000142920	AZIN2	-0.822909	4.87909	5.702	-5.40128	1.48975e-05	0.000258156
ENSG00000236287	ZBED5	-1.13245	8.07455	9.207	-5.40026	1.49357e-05	0.000258233
ENSG00000174718	RESF1	-1.07182	8.18818	9.26	-5.40022	1.49371e-05	0.000258233
ENSG00000139505	MTMR6	0.963727	8.53273	7.569	5.39955	1.49625e-05	0.000258233
ENSG00000204520	MICA	-1.20091	6.26909	7.47	-5.39941	1.49678e-05	0.000258233
ENSG00000124523	SIRT5	-0.621091	5.46091	6.082	-5.39925	1.49738e-05	0.000258233
ENSG00000074370	ATP2A3	-0.881	7.01	7.891	-5.39588	1.51014e-05	0.000260184
ENSG00000169057	MECP2	0.932273	6.92727	5.995	5.39239	1.52343e-05	0.000262223
ENSG00000171161	ZNF672	-1.12155	7.30545	8.427	-5.38837	1.53893e-05	0.000264637
ENSG00000114120	SLC25A36	1.43945	8.06545	6.626	5.38703	1.54414e-05	0.000264941
ENSG00000101146	RAE1	0.736818	7.19182	6.455	5.38684	1.5449e-05	0.000264941
ENSG00000168615	ADAM9	0.802	5.86	5.058	5.38647	1.54635e-05	0.000264941
ENSG00000073150	PANX2	1.95918	6.07818	4.119	5.38625	1.54719e-05	0.000264941
ENSG00000156345	CDK20	-0.604909	5.65909	6.264	-5.38602	1.54807e-05	0.000264941
ENSG00000137513	NARS2	-0.982909	5.64909	6.632	-5.37987	1.57225e-05	0.000268824
ENSG00000107929	LARP4B	-1.28664	7.57636	8.863	-5.37741	1.582e-05	0.000270234
ENSG00000143970	ASXL2	-0.783091	5.81091	6.594	-5.37321	1.59884e-05	0.000272851
ENSG00000065978	YBX1	0.553727	12.3727	11.819	5.37267	1.60101e-05	0.000272962
ENSG00000162772	ATF3	1.07682	5.85182	4.775	5.37165	1.60515e-05	0.000273407
ENSG00000206527	HACD2	-0.675818	8.17818	8.854	-5.36948	1.61395e-05	0.000274392
ENSG00000131473	ACLY	-0.689818	7.90818	8.598	-5.36947	1.61398e-05	0.000274392
ENSG00000171603	CLSTN1	-0.652727	6.35727	7.01	-5.3687	1.6171e-05	0.000274574
ENSG00000105722	ERF	1.09327	7.44727	6.354	5.36845	1.6181e-05	0.000274574
ENSG00000145916	RMND5B	-0.962	5.1	6.062	-5.3664	1.6265e-05	0.000275738
ENSG00000126759	CFP	1.57091	7.44091	5.87	5.3652	1.63141e-05	0.000276309
ENSG00000225190	PLEKHM1	0.565	6.68	6.115	5.35927	1.65597e-05	0.000280205
ENSG00000204178	MACO1	1.38027	7.52727	6.147	5.35596	1.66986e-05	0.00028229
ENSG00000166889	PATL1	1.00082	10.2318	9.231	5.3555	1.67179e-05	0.000282351
ENSG00000175701	MTLN	-1.29118	6.82182	8.113	-5.35372	1.6793e-05	0.000283352
ENSG00000163931	TKT	1.05409	11.3891	10.335	5.34913	1.69885e-05	0.000286382
ENSG00000245848	CEBPA	1.76136	7.91636	6.155	5.34292	1.72564e-05	0.000290626
ENSG00000101782	RIOK3	0.856545	8.46455	7.608	5.34061	1.73573e-05	0.000291848
ENSG00000150681	RGS18	-2.52418	6.43182	8.956	-5.34051	1.73615e-05	0.000291848
ENSG00000089335	ZNF302	-0.859273	5.96273	6.822	-5.34009	1.73799e-05	0.000291886
ENSG00000164494	PDSS2	-1.15773	5.80727	6.965	-5.3393	1.74147e-05	0.000292196
ENSG00000158825	CDA	2.137	7.61	5.473	5.33401	1.76485e-05	0.00029543
ENSG00000117226	GBP3	-0.726	5.2	5.926	-5.33398	1.765e-05	0.00029543
ENSG00000148841	ITPRIP	1.97327	10.7873	8.814	5.33383	1.76568e-05	0.00029543
ENSG00000070761	CFAP20	1.71645	10.1155	8.399	5.33267	1.77083e-05	0.000296017
ENSG00000160953	PWWP3A	-1.42745	6.21455	7.642	-5.33151	1.77601e-05	0.000296607
ENSG00000197872	FAM49A	1.40064	7.09364	5.693	5.32813	1.79123e-05	0.000298871
ENSG00000109103	UNC119	0.735909	7.72091	6.985	5.32775	1.79295e-05	0.000298881
ENSG00000136875	PRPF4	0.844636	8.61364	7.769	5.3258	1.80176e-05	0.00030007
ENSG00000171566	PLRG1	-0.968455	7.28455	8.253	-5.32492	1.80577e-05	0.00030046
ENSG00000167434	CA4	1.80936	7.21636	5.407	5.32398	1.81007e-05	0.000300826
ENSG00000124299	PEPD	-1.34482	8.08818	9.433	-5.3237	1.81132e-05	0.000300826
ENSG00000125810	CD93	2.26582	8.11182	5.846	5.32029	1.82701e-05	0.000303136
ENSG00000088387	DOCK9	-1.28055	5.87545	7.156	-5.31994	1.8286e-05	0.000303136
ENSG00000172992	DCAKD	-1.38982	7.18818	8.578	-5.315	1.85155e-05	0.000306489
ENSG00000103269	RHBDL1	1.67264	7.51364	5.841	5.31485	1.85224e-05	0.000306489
ENSG00000100281	HMGXB4	0.769818	6.66182	5.892	5.31234	1.86398e-05	0.000308148
ENSG00000137142	IGFBPL1	1.16491	6.96091	5.796	5.31074	1.87152e-05	0.00030911
ENSG00000182952	HMGN4	-1.41264	9.01636	10.429	-5.3076	1.8864e-05	0.000311283
ENSG00000117400	MPL	-1.71055	5.04545	6.756	-5.30658	1.8913e-05	0.000311804
ENSG00000156831	NSMCE2	-1.10618	6.28182	7.388	-5.30475	1.90002e-05	0.000312673
ENSG00000162813	BPNT1	-0.975	4.82	5.795	-5.30445	1.90148e-05	0.000312673
ENSG00000174175	SELP	-1.23982	4.79818	6.038	-5.30438	1.90179e-05	0.000312673
ENSG00000142002	DPP9	0.842636	8.57364	7.731	5.30168	1.9148e-05	0.000314303
ENSG00000114354	TFG	0.910364	8.76636	7.856	5.3016	1.9152e-05	0.000314303
ENSG00000240065	PSMB9	-1.34355	6.76545	8.109	-5.30041	1.92097e-05	0.000314961
ENSG00000010165	EEF1AKNMT	-0.955091	5.54091	6.496	-5.29961	1.92487e-05	0.000315047
ENSG00000125089	SH3TC1	1.29827	8.21727	6.919	5.29958	1.92499e-05	0.000315047
ENSG00000156675	RAB11FIP1	0.846091	7.17909	6.333	5.29695	1.93783e-05	0.000316859
ENSG00000168517	HEXIM2	-0.735818	5.24818	5.984	-5.29307	1.9569e-05	0.000319687
ENSG00000140688	C16orf58	-1.00582	8.58818	9.594	-5.2916	1.96415e-05	0.000320579
ENSG00000156860	FBRS	1.13464	8.92364	7.789	5.29077	1.9683e-05	0.000320848
ENSG00000166888	STAT6	-1.013	7.66	8.673	-5.29055	1.96937e-05	0.000320848
ENSG00000165678	GHITM	-0.746364	10.3836	11.13	-5.28757	1.98425e-05	0.00032298
ENSG00000089351	GRAMD1A	-0.799273	9.42273	10.222	-5.28714	1.98641e-05	0.000323038
ENSG00000081692	JMJD4	-0.930909	4.80909	5.74	-5.28676	1.98831e-05	0.000323056
ENSG00000204267	TAP2	-1.00955	7.59545	8.605	-5.28284	2.00807e-05	0.000325808
ENSG00000001461	NIPAL3	-1.25973	6.64727	7.907	-5.28253	2.00964e-05	0.000325808
ENSG00000124702	KLHDC3	-0.701273	9.04273	9.744	-5.28193	2.01269e-05	0.000325808
ENSG00000186818	LILRB4	0.885273	5.72727	4.842	5.28165	2.01411e-05	0.000325808
ENSG00000125246	CLYBL	-1.35627	6.31273	7.669	-5.28161	2.01432e-05	0.000325808
ENSG00000197448	GSTK1	-1.22409	10.3009	11.525	-5.28115	2.01665e-05	0.000325892
ENSG00000164088	PPM1M	-1.171	8.56	9.731	-5.27966	2.02425e-05	0.000326826
ENSG00000125863	MKKS	-1.00827	5.93273	6.941	-5.27791	2.03325e-05	0.000327984
ENSG00000172667	ZMAT3	-0.793727	9.32727	10.121	-5.27692	2.0383e-05	0.000328504
ENSG00000143575	HAX1	-0.880727	6.49727	7.378	-5.2757	2.04462e-05	0.000329074
ENSG00000163736	PPBP	-2.37527	8.29273	10.668	-5.27553	2.0455e-05	0.000329074
ENSG00000107779	BMPR1A	-0.558455	4.83455	5.393	-5.27164	2.06569e-05	0.000332025
ENSG00000103257	SLC7A5	1.44573	10.3727	8.927	5.27009	2.07378e-05	0.000333027
ENSG00000177225	GATD1	-0.577818	5.58818	6.166	-5.26787	2.08546e-05	0.000334604
ENSG00000165195	PIGA	0.925636	7.36364	6.438	5.26683	2.09092e-05	0.000335181
ENSG00000131899	LLGL1	-0.776636	7.40636	8.183	-5.26478	2.10179e-05	0.000336478
ENSG00000044574	HSPA5	1.08309	8.98909	7.906	5.2646	2.10275e-05	0.000336478
ENSG00000275074	NUDT18	-1.17509	6.56091	7.736	-5.26312	2.11061e-05	0.000337435
ENSG00000153048	CARHSP1	-1.02918	8.18182	9.211	-5.26155	2.11897e-05	0.000338471
ENSG00000136521	NDUFB5	-1.34518	8.98182	10.327	-5.25795	2.13834e-05	0.000341261
ENSG00000139626	ITGB7	-1.38709	8.98091	10.368	-5.25616	2.14806e-05	0.000342508
ENSG00000103351	CLUAP1	-0.620182	7.32182	7.942	-5.2555	2.15163e-05	0.000342773
ENSG00000178252	WDR6	-0.847	9.34	10.187	-5.25512	2.1537e-05	0.000342798
ENSG00000173517	PEAK1	0.998091	5.41909	4.421	5.25453	2.15689e-05	0.000342979
ENSG00000023516	AKAP11	-0.825727	6.02727	6.853	-5.25421	2.15865e-05	0.000342979
ENSG00000163882	POLR2H	-0.793909	9.00909	9.803	-5.25082	2.17724e-05	0.000345627
ENSG00000070444	MNT	0.836636	9.00364	8.167	5.25019	2.18071e-05	0.000345872
ENSG00000135272	MDFIC	-1.19836	6.09364	7.292	-5.24665	2.20028e-05	0.000348669
ENSG00000204619	PPP1R11	-0.928091	9.47091	10.399	-5.24238	2.22419e-05	0.000352147
ENSG00000170017	ALCAM	0.985273	7.40727	6.422	5.24025	2.23619e-05	0.000353736
ENSG00000126262	FFAR2	2.35527	7.02727	4.672	5.23967	2.23943e-05	0.000353937
ENSG00000112304	ACOT13	-1.25964	5.28636	6.546	-5.23881	2.2443e-05	0.000354394
ENSG00000143190	POU2F1	1.02982	7.35182	6.322	5.23634	2.2584e-05	0.000356308
ENSG00000135919	SERPINE2	-1.95473	5.61727	7.572	-5.23242	2.28088e-05	0.000359539
ENSG00000164830	OXR1	-1.14164	7.10636	8.248	-5.22616	2.31722e-05	0.000364948
ENSG00000111785	RIC8B	-0.708818	6.54818	7.257	-5.22415	2.32907e-05	0.000366492
ENSG00000152795	HNRNPDL	-1.079	8.59	9.669	-5.22308	2.33539e-05	0.000367165
ENSG00000143891	GALM	-1.41645	6.17455	7.591	-5.21846	2.36283e-05	0.000371154
ENSG00000133103	COG6	-0.762182	5.83182	6.594	-5.21801	2.36552e-05	0.000371253
ENSG00000168890	TMEM150A	-0.958636	6.72636	7.685	-5.21698	2.37166e-05	0.000371824
ENSG00000115694	STK25	-0.938545	8.06545	9.004	-5.21634	2.37551e-05	0.000371824
ENSG00000125772	GPCPD1	1.42527	9.03727	7.612	5.21601	2.37751e-05	0.000371824
ENSG00000143320	CRABP2	0.965727	6.38273	5.417	5.21576	2.37902e-05	0.000371824
ENSG00000137055	PLAA	0.790455	6.59545	5.805	5.21568	2.37951e-05	0.000371824
ENSG00000143811	PYCR2	-1.022	7.58	8.602	-5.214	2.38962e-05	0.00037308
ENSG00000181830	SLC35C1	-0.812818	5.85818	6.671	-5.21029	2.41213e-05	0.000376267
ENSG00000105697	HAMP	1.55964	6.36364	4.804	5.2056	2.4409e-05	0.000380425
ENSG00000078804	TP53INP2	1.33409	7.24909	5.915	5.20505	2.44434e-05	0.000380631
ENSG00000124256	ZBP1	-1.52155	6.77545	8.297	-5.2046	2.44709e-05	0.000380729
ENSG00000159618	ADGRG5	-0.738818	4.98818	5.727	-5.20162	2.46559e-05	0.000383276
ENSG00000104853	CLPTM1	0.666909	8.60091	7.934	5.19988	2.4765e-05	0.000384638
ENSG00000130021	PUDP	-0.923364	5.91364	6.837	-5.19896	2.48228e-05	0.000385204
ENSG00000143382	ADAMTSL4	0.814727	5.33273	4.518	5.19611	2.50025e-05	0.000387658
ENSG00000089050	RBBP9	-0.709545	5.35545	6.065	-5.19525	2.50566e-05	0.000388012
ENSG00000075089	ACTR6	-0.810455	7.73455	8.545	-5.19491	2.50782e-05	0.000388012
ENSG00000112282	MED23	0.874909	7.43091	6.556	5.19472	2.50902e-05	0.000388012
ENSG00000099904	ZDHHC8	-1.259	9.58	10.839	-5.19344	2.5172e-05	0.000388943
ENSG00000138246	DNAJC13	-0.917455	6.42455	7.342	-5.1929	2.5206e-05	0.000389133
ENSG00000169129	AFAP1L2	-0.543727	4.76727	5.311	-5.19004	2.53893e-05	0.000391628
ENSG00000009790	TRAF3IP3	-0.665455	11.1245	11.79	-5.18886	2.54651e-05	0.000392459
ENSG00000150093	ITGB1	-0.940727	6.98727	7.928	-5.18821	2.5507e-05	0.000392768
ENSG00000116701	NCF2	2.08473	8.21273	6.128	5.18751	2.5552e-05	0.000393125
ENSG00000101916	TLR8	1.03245	5.91545	4.883	5.18248	2.58794e-05	0.000397821
ENSG00000054116	TRAPPC3	-0.770727	8.60727	9.378	-5.18067	2.59983e-05	0.000399308
ENSG00000186687	LYRM7	-1.10436	6.60364	7.708	-5.17855	2.61381e-05	0.000401111
ENSG00000134996	OSTF1	-1.264	8.63	9.894	-5.17599	2.63084e-05	0.000403084
ENSG00000111879	FAM184A	-0.906455	5.24455	6.151	-5.17594	2.63115e-05	0.000403084
ENSG00000134202	GSTM3	-1.62573	4.72727	6.353	-5.17244	2.65456e-05	0.000406324
ENSG00000137502	RAB30	1.31973	7.10273	5.783	5.16833	2.68231e-05	0.000410222
ENSG00000132823	OSER1	0.807909	11.0709	10.263	5.16786	2.68552e-05	0.000410364
ENSG00000161642	ZNF385A	1.52364	6.72364	5.2	5.16557	2.7011e-05	0.000412395
ENSG00000186205	MARC1	1.14673	5.82273	4.676	5.165	2.70502e-05	0.000412553
ENSG00000204564	C6orf136	0.729091	9.20909	8.48	5.16475	2.70673e-05	0.000412553
ENSG00000163104	SMARCAD1	-0.874182	5.80182	6.676	-5.16374	2.71365e-05	0.000413257
ENSG00000133597	ADCK2	-0.847273	8.04273	8.89	-5.16274	2.72059e-05	0.000413962
ENSG00000099330	OCEL1	-1.14036	6.92364	8.064	-5.16093	2.73304e-05	0.000415505
ENSG00000087448	KLHL42	-0.910818	6.73818	7.649	-5.15965	2.74193e-05	0.000416504
ENSG00000105507	CABP5	-1.24545	4.81455	6.06	-5.15903	2.74624e-05	0.000416807
ENSG00000162444	RBP7	1.79127	6.70727	4.916	5.1561	2.76666e-05	0.000419552
ENSG00000104081	BMF	0.840455	5.60545	4.765	5.15519	2.77309e-05	0.000420173
ENSG00000185650	ZFP36L1	0.829	8.62	7.791	5.15471	2.77645e-05	0.000420173
ENSG00000107902	LHPP	-1.36018	7.22182	8.582	-5.15452	2.77777e-05	0.000420173
ENSG00000156136	DCK	-0.785364	6.25364	7.039	-5.14844	2.82089e-05	0.000426239
ENSG00000160199	PKNOX1	-0.608364	5.29364	5.902	-5.1482	2.82262e-05	0.000426239
ENSG00000113391	FAM172A	-1.03136	6.63364	7.665	-5.14658	2.83421e-05	0.00042763
ENSG00000036054	TBC1D23	1.22482	6.78182	5.557	5.14578	2.83995e-05	0.000428137
ENSG00000096401	CDC5L	1.07627	7.60727	6.531	5.14374	2.85462e-05	0.000429988
ENSG00000156239	N6AMT1	-0.692545	5.11545	5.808	-5.1428	2.86147e-05	0.000430659
ENSG00000150712	MTMR12	-0.658455	5.57455	6.233	-5.14245	2.86403e-05	0.000430683
ENSG00000205981	DNAJC19	-1.08545	4.80455	5.89	-5.14088	2.87539e-05	0.00043203
ENSG00000177885	GRB2	0.985182	9.05818	8.073	5.14018	2.88052e-05	0.000432439
ENSG00000015171	ZMYND11	-0.618909	5.97909	6.598	-5.13948	2.88561e-05	0.000432841
ENSG00000054267	ARID4B	1.157	7.9	6.743	5.13904	2.88883e-05	0.000432963
ENSG00000117533	VAMP4	-0.828273	6.04273	6.871	-5.13525	2.91669e-05	0.000436774
ENSG00000167992	VWCE	1.01964	5.77364	4.754	5.12479	2.99506e-05	0.000448137
ENSG00000162783	IER5	1.42118	9.77818	8.357	5.12351	3.00475e-05	0.000449212
ENSG00000025434	NR1H3	-0.949909	5.25909	6.209	-5.12278	3.01032e-05	0.000449671
ENSG00000101150	TPD52L2	0.654	9.57	8.916	5.12059	3.02708e-05	0.000451799
ENSG00000145990	GFOD1	1.10245	6.45545	5.353	5.11961	3.03461e-05	0.000452547
ENSG00000189144	ZNF573	-1.18591	5.15909	6.345	-5.11695	3.05513e-05	0.000455229
ENSG00000162542	TMCO4	-0.784727	5.13727	5.922	-5.11541	3.06707e-05	0.00045663
ENSG00000115339	GALNT3	1.10845	8.27545	7.167	5.11378	3.0798e-05	0.000458145
ENSG00000167815	PRDX2	-0.886364	6.87364	7.76	-5.11319	3.08438e-05	0.000458448
ENSG00000164609	SLU7	1.05427	8.97727	7.923	5.11196	3.09405e-05	0.000459505
ENSG00000185614	INKA1	-0.967273	5.40273	6.37	-5.11161	3.09678e-05	0.000459531
ENSG00000132718	SYT11	-1.56655	8.04545	9.612	-5.11075	3.10355e-05	0.000460155
ENSG00000146776	ATXN7L1	-0.831818	4.06818	4.9	-5.10995	3.10979e-05	0.000460271
ENSG00000073050	XRCC1	-0.878091	6.55091	7.429	-5.10976	3.11135e-05	0.000460271
ENSG00000124103	FAM209A	0.806545	6.21455	5.408	5.10926	3.11525e-05	0.000460271
ENSG00000034152	MAP2K3	0.669727	6.42273	5.753	5.10906	3.11681e-05	0.000460271
ENSG00000130813	SHFL	-0.941545	8.15545	9.097	-5.10902	3.11714e-05	0.000460271
ENSG00000178537	SLC25A20	-0.944545	5.66545	6.61	-5.10688	3.13412e-05	0.000462399
ENSG00000139722	VPS37B	0.957091	9.51909	8.562	5.1044	3.15384e-05	0.000464813
ENSG00000138802	SEC24B	0.639727	6.77273	6.133	5.10392	3.15769e-05	0.000464813
ENSG00000205268	PDE7A	-0.615818	5.85818	6.474	-5.10385	3.15824e-05	0.000464813
ENSG00000008516	MMP25	1.11155	6.36455	5.253	5.10332	3.16254e-05	0.000465048
ENSG00000254415	SIGLEC14	2.19464	7.67364	5.479	5.10301	3.16502e-05	0.000465048
ENSG00000116288	PARK7	-0.688364	10.2136	10.902	-5.10086	3.18232e-05	0.000467192
ENSG00000169756	LIMS1	-0.918273	6.18273	7.101	-5.10055	3.18481e-05	0.000467192
ENSG00000115286	NDUFS7	-0.814545	9.36545	10.18	-5.09916	3.19604e-05	0.000468457
ENSG00000198105	ZNF248	-1.15645	5.41455	6.571	-5.09744	3.21006e-05	0.000470089
ENSG00000204390	HSPA1L	-1.71373	5.88727	7.601	-5.09715	3.21241e-05	0.000470089
ENSG00000122257	RBBP6	0.586	6.38	5.794	5.09635	3.21891e-05	0.000470278
ENSG00000136444	RSAD1	-1.11636	5.93364	7.05	-5.09635	3.21893e-05	0.000470278
ENSG00000154370	TRIM11	0.840818	8.25182	7.411	5.09558	3.22519e-05	0.00047081
ENSG00000116353	MECR	-0.599364	4.31364	4.913	-5.09368	3.24077e-05	0.000472442
ENSG00000111729	CLEC4A	1.62773	7.73273	6.105	5.09357	3.24163e-05	0.000472442
ENSG00000198837	DENND4B	-0.631455	8.46455	9.096	-5.09307	3.2458e-05	0.000472667
ENSG00000101464	PIGU	-1.00218	6.54182	7.544	-5.09264	3.2493e-05	0.000472793
ENSG00000161980	POLR3K	-0.943182	5.33182	6.275	-5.09224	3.25266e-05	0.000472899
ENSG00000183019	MCEMP1	2.16891	8.25091	6.082	5.09149	3.25883e-05	0.000473351
ENSG00000196730	DAPK1	0.997727	6.08273	5.085	5.09105	3.26243e-05	0.000473351
ENSG00000102606	ARHGEF7	0.975636	6.87364	5.898	5.0909	3.26367e-05	0.000473351
ENSG00000123338	NCKAP1L	-0.940636	8.37636	9.317	-5.09011	3.27022e-05	0.000473918
ENSG00000144031	ANKRD53	-0.746182	5.39182	6.138	-5.08837	3.2847e-05	0.000475634
ENSG00000153879	CEBPG	0.818545	8.41455	7.596	5.08766	3.29061e-05	0.000475784
ENSG00000197062	ZSCAN26	-0.663182	5.62182	6.285	-5.08737	3.29304e-05	0.000475784
ENSG00000213380	COG8	-0.604364	5.59364	6.198	-5.08729	3.29368e-05	0.000475784
ENSG00000089057	SLC23A2	0.559	5.68	5.121	5.08612	3.30345e-05	0.000476811
ENSG00000168411	RFWD3	0.965818	8.36182	7.396	5.0854	3.30952e-05	0.000477304
ENSG00000180644	PRF1	-1.79891	7.00909	8.808	-5.08399	3.32136e-05	0.000478627
ENSG00000151743	AMN1	-0.855727	4.90727	5.763	-5.08346	3.32584e-05	0.000478889
ENSG00000151690	MFSD6	-0.927545	6.47545	7.403	-5.08273	3.33198e-05	0.000479389
ENSG00000148634	HERC4	-0.788545	5.36545	6.154	-5.08235	3.33521e-05	0.00047947
ENSG00000158019	BABAM2	-0.685091	6.59091	7.276	-5.08046	3.35127e-05	0.000481199
ENSG00000111321	LTBR	1.839	7.06	5.221	5.08001	3.35506e-05	0.000481199
ENSG00000152601	MBNL1	-0.996727	7.32727	8.324	-5.07999	3.35527e-05	0.000481199
ENSG00000005238	FAM214B	1.56409	7.26909	5.705	5.07862	3.36689e-05	0.00048248
ENSG00000128383	APOBEC3A	1.744	6.44	4.696	5.07765	3.37523e-05	0.000483289
ENSG00000101558	VAPA	0.873818	6.73182	5.858	5.07677	3.38278e-05	0.000483985
ENSG00000181222	POLR2A	0.858818	10.5518	9.693	5.07624	3.38729e-05	0.000484246
ENSG00000150756	ATPSCKMT	-0.492091	4.82091	5.313	-5.07451	3.40216e-05	0.000485665
ENSG00000156504	FAM122B	-1.33373	6.80727	8.141	-5.07446	3.40263e-05	0.000485665
ENSG00000167094	TTC16	-1.00982	5.78818	6.798	-5.0738	3.40832e-05	0.000486091
ENSG00000171476	HOPX	-0.816091	5.71091	6.527	-5.07334	3.41227e-05	0.000486269
ENSG00000166471	TMEM41B	0.98	9.85	8.87	5.07292	3.41592e-05	0.000486404
ENSG00000181991	MRPS11	-1.07327	6.90273	7.976	-5.07042	3.4377e-05	0.000489117
ENSG00000138834	MAPK8IP3	0.679	7.39	6.711	5.06521	3.48341e-05	0.000495228
ENSG00000278311	GGNBP2	0.643091	9.11909	8.476	5.06168	3.51474e-05	0.000499288
ENSG00000139318	DUSP6	1.96745	8.00545	6.038	5.06013	3.52856e-05	0.000500855
ENSG00000106628	POLD2	-0.689818	7.39818	8.088	-5.05812	3.54665e-05	0.000503026
ENSG00000054282	SDCCAG8	-1.03509	5.10091	6.136	-5.05776	3.54986e-05	0.000503083
ENSG00000167676	PLIN4	0.972545	5.91455	4.942	5.0542	3.58205e-05	0.000507246
ENSG00000149809	TM7SF2	-0.858	6.17	7.028	-5.05257	3.5969e-05	0.000508947
ENSG00000167740	CYB5D2	-0.688182	6.09182	6.78	-5.05059	3.615e-05	0.000511105
ENSG00000165355	FBXO33	0.693	11.12	10.427	5.05026	3.61804e-05	0.000511133
ENSG00000150337	FCGR1A	1.33473	6.04273	4.708	5.04858	3.63357e-05	0.000512924
ENSG00000160654	CD3G	-1.31764	7.91636	9.234	-5.04821	3.63692e-05	0.000512994
ENSG00000168488	ATXN2L	0.770273	6.26727	5.497	5.04772	3.64147e-05	0.000513232
ENSG00000111224	PARP11	-0.871818	5.32818	6.2	-5.04694	3.64872e-05	0.000513853
ENSG00000204231	RXRB	-0.792455	8.40455	9.197	-5.04585	3.65879e-05	0.000514867
ENSG00000162551	ALPL	2.99582	7.63182	4.636	5.04442	3.67212e-05	0.000516338
ENSG00000110367	DDX6	0.795364	5.52636	4.731	5.04347	3.68094e-05	0.000517174
ENSG00000135049	AGTPBP1	0.823273	9.08727	8.264	5.04294	3.68595e-05	0.000517472
ENSG00000179163	FUCA1	0.955091	7.14909	6.194	5.04204	3.69432e-05	0.000518244
ENSG00000135932	CAB39	-0.915909	10.0691	10.985	-5.04068	3.70709e-05	0.000519455
ENSG00000116809	ZBTB17	0.703636	8.49364	7.79	5.04028	3.71087e-05	0.000519455
ENSG00000181847	TIGIT	-0.656545	5.63545	6.292	-5.0402	3.71163e-05	0.000519455
ENSG00000151576	QTRT2	0.696	6.77	6.074	5.03788	3.73358e-05	0.000522119
ENSG00000152102	FAM168B	0.759909	8.69091	7.931	5.03688	3.743e-05	0.00052303
ENSG00000196976	LAGE3	-1.43073	7.81727	9.248	-5.03507	3.76031e-05	0.000525041
ENSG00000198586	TLK1	-1.07409	6.86091	7.935	-5.03435	3.76712e-05	0.000525551
ENSG00000162976	SLC66A3	-1.02464	8.21636	9.241	-5.03407	3.76981e-05	0.000525551
ENSG00000171503	ETFDH	0.818545	7.08455	6.266	5.03297	3.78034e-05	0.000526611
ENSG00000204386	NEU1	1.47718	8.05818	6.581	5.03219	3.78783e-05	0.000527245
ENSG00000062725	APPBP2	-0.880909	6.17909	7.06	-5.02597	3.84816e-05	0.000535228
ENSG00000144848	ATG3	0.683455	7.85545	7.172	5.02376	3.86974e-05	0.000537814
ENSG00000198440	ZNF583	-1.01327	5.17273	6.186	-5.02129	3.89415e-05	0.000540788
ENSG00000149743	TRPT1	-0.832	8.43	9.262	-5.0202	3.9049e-05	0.000541861
ENSG00000105708	ZNF14	0.586818	10.2018	9.615	5.01911	3.91572e-05	0.000542944
ENSG00000144199	FAHD2B	-0.947182	6.72182	7.669	-5.01775	3.92926e-05	0.0005444
ENSG00000125637	PSD4	-0.726273	6.04273	6.769	-5.01489	3.95793e-05	0.000547951
ENSG00000076928	ARHGEF1	-0.655273	7.35273	8.008	-5.01111	3.99606e-05	0.000552804
ENSG00000164483	SAMD3	-1.69045	6.30455	7.995	-5.01019	4.00544e-05	0.000553674
ENSG00000167397	VKORC1	-1.18573	8.51727	9.703	-5.00885	4.01913e-05	0.000555141
ENSG00000124541	RRP36	-0.799091	8.85091	9.65	-5.00847	4.023e-05	0.000555248
ENSG00000111843	TMEM14C	-0.721273	9.18273	9.904	-5.00677	4.04042e-05	0.000557224
ENSG00000136710	CCDC115	-0.652727	8.04727	8.7	-5.0053	4.05548e-05	0.000558428
ENSG00000147419	CCDC25	-0.764364	6.58364	7.348	-5.00526	4.05585e-05	0.000558428
ENSG00000100060	MFNG	-1.13327	9.96273	11.096	-5.00501	4.05847e-05	0.000558428
ENSG00000164823	OSGIN2	1.05827	7.35727	6.299	5.00236	4.08585e-05	0.000561765
ENSG00000116649	SRM	-1.12645	6.96455	8.091	-4.99964	4.11422e-05	0.000565115
ENSG00000143553	SNAPIN	-0.758182	6.09182	6.85	-4.99942	4.1165e-05	0.000565115
ENSG00000094914	AAAS	-0.817909	5.09909	5.917	-4.99892	4.12174e-05	0.000565206
ENSG00000172216	CEBPB	1.71682	12.8818	11.165	4.99875	4.12352e-05	0.000565206
ENSG00000084234	APLP2	1.21664	7.81364	6.597	4.99845	4.1266e-05	0.000565206
ENSG00000171611	PTCRA	-1.86664	5.67636	7.543	-4.99621	4.15023e-05	0.000567733
ENSG00000066422	ZBTB11	0.847091	7.33909	6.492	4.9961	4.15137e-05	0.000567733
ENSG00000078269	SYNJ2	-0.540727	5.25727	5.798	-4.99565	4.15613e-05	0.000567952
ENSG00000112972	HMGCS1	1.16282	8.64182	7.479	4.99143	4.20085e-05	0.000573627
ENSG00000173409	ARV1	-1.38555	5.74545	7.131	-4.99078	4.20782e-05	0.000574142
ENSG00000188986	NELFB	-0.657818	6.87818	7.536	-4.98707	4.24762e-05	0.000579133
ENSG00000187118	CMC1	-0.935273	5.27273	6.208	-4.9855	4.26463e-05	0.00058084
ENSG00000177666	PNPLA2	0.729364	8.53636	7.807	4.98532	4.2666e-05	0.00058084
ENSG00000177409	SAMD9L	-1.37545	5.93455	7.31	-4.98394	4.28152e-05	0.000582429
ENSG00000109452	INPP4B	-1.80218	6.50182	8.304	-4.98338	4.28765e-05	0.000582822
ENSG00000085998	POMGNT1	-1.02036	7.29364	8.314	-4.98271	4.29499e-05	0.000583379
ENSG00000163393	SLC22A15	1.17882	5.71182	4.533	4.98123	4.31117e-05	0.000585134
ENSG00000009335	UBE3C	-1.274	6.43	7.704	-4.98079	4.316e-05	0.000585347
ENSG00000106460	TMEM106B	-1.23236	6.19364	7.426	-4.97999	4.32479e-05	0.000585673
ENSG00000121281	ADCY7	-0.822818	7.52818	8.351	-4.97969	4.32804e-05	0.000585673
ENSG00000011405	PIK3C2A	0.882545	6.54455	5.662	4.97942	4.33106e-05	0.000585673
ENSG00000027847	B4GALT7	-0.795727	7.24727	8.043	-4.97938	4.33143e-05	0.000585673
ENSG00000198851	CD3E	-1.39764	7.38636	8.784	-4.97783	4.34854e-05	0.000587161
ENSG00000063176	SPHK2	-0.831636	7.12636	7.958	-4.97779	4.34898e-05	0.000587161
ENSG00000163221	S100A12	2.60791	9.17091	6.563	4.97227	4.41037e-05	0.000595002
ENSG00000066136	NFYC	-0.775909	7.16909	7.945	-4.97039	4.43151e-05	0.000597405
ENSG00000196839	ADA	-0.706909	8.56909	9.276	-4.96824	4.45581e-05	0.000600232
ENSG00000144152	FBLN7	-0.972818	6.03818	7.011	-4.96416	4.50222e-05	0.000606029
ENSG00000205269	TMEM170B	1.07682	7.12182	6.045	4.96367	4.50783e-05	0.00060633
ENSG00000132199	ENOSF1	-1.44564	6.80636	8.252	-4.96122	4.53599e-05	0.000609661
ENSG00000181104	F2R	-0.729	9.76	10.489	-4.95937	4.55735e-05	0.000612074
ENSG00000055211	GINM1	0.724909	7.16091	6.436	4.95554	4.6019e-05	0.000617597
ENSG00000171729	TMEM51	1.93145	7.47545	5.544	4.95184	4.64548e-05	0.00062298
ENSG00000181652	ATG9B	-0.780273	4.61273	5.393	-4.95118	4.6532e-05	0.000623549
ENSG00000145703	IQGAP2	-1.15982	7.47818	8.638	-4.95	4.66718e-05	0.000624958
ENSG00000117450	PRDX1	-0.922	8.75	9.672	-4.94908	4.67816e-05	0.000625961
ENSG00000070785	EIF2B3	-0.816545	5.43545	6.252	-4.94734	4.69881e-05	0.000628256
ENSG00000151348	EXT2	-0.756909	5.86909	6.626	-4.94494	4.72758e-05	0.00063153
ENSG00000163866	SMIM12	-0.810909	6.13909	6.95	-4.9446	4.73173e-05	0.00063153
ENSG00000164068	RNF123	-0.710364	6.73364	7.444	-4.94442	4.73384e-05	0.00063153
ENSG00000182149	IST1	0.872091	11.0091	10.137	4.94287	4.7525e-05	0.000633549
ENSG00000156521	TYSND1	-1.04682	6.47818	7.525	-4.94179	4.76562e-05	0.000634827
ENSG00000179361	ARID3B	0.997818	9.51182	8.514	4.93887	4.80111e-05	0.000639082
ENSG00000143515	ATP8B2	-0.722727	5.98727	6.71	-4.93799	4.81187e-05	0.000640039
ENSG00000101460	MAP1LC3A	0.675545	6.04455	5.369	4.936	4.83624e-05	0.000642805
ENSG00000198286	CARD11	-0.616091	6.69091	7.307	-4.9337	4.86466e-05	0.000645568
ENSG00000186532	SMYD4	-0.811	5.68	6.491	-4.93354	4.8666e-05	0.000645568
ENSG00000088808	PPP1R13B	-1.17464	6.60636	7.781	-4.93344	4.8678e-05	0.000645568
ENSG00000143353	LYPLAL1	-0.932818	6.28818	7.221	-4.93257	4.87867e-05	0.000646372
ENSG00000086061	DNAJA1	1.22464	11.3236	10.099	4.93237	4.88106e-05	0.000646372
ENSG00000056050	HPF1	-1.28836	5.58364	6.872	-4.93087	4.89978e-05	0.000648373
ENSG00000024862	CCDC28A	0.812909	9.48091	8.668	4.93032	4.90663e-05	0.000648801
ENSG00000168090	COPS6	-0.706455	7.34455	8.051	-4.92927	4.91973e-05	0.000650056
ENSG00000110801	PSMD9	1.07127	7.15727	6.086	4.92542	4.96809e-05	0.000655963
ENSG00000123268	ATF1	-0.853636	5.57636	6.43	-4.92492	4.97451e-05	0.000656328
ENSG00000016864	GLT8D1	-0.599727	5.26727	5.867	-4.92301	4.99867e-05	0.000659033
ENSG00000133243	BTBD2	-0.924636	9.81636	10.741	-4.92196	5.01206e-05	0.000660313
ENSG00000087095	NLK	-0.804273	5.02273	5.827	-4.92146	5.01845e-05	0.000660671
ENSG00000136021	SCYL2	0.776727	8.84273	8.066	4.92066	5.02858e-05	0.000661519
ENSG00000139405	RITA1	-0.837	6.5	7.337	-4.91983	5.03928e-05	0.000662442
ENSG00000167996	FTH1	1.29091	10.3009	9.01	4.91917	5.04765e-05	0.000663058
ENSG00000144026	ZNF514	-0.897273	5.31273	6.21	-4.91735	5.07111e-05	0.000665653
ENSG00000065548	ZC3H15	0.815727	9.36273	8.547	4.91601	5.08838e-05	0.000667432
ENSG00000153914	SREK1	0.867909	7.46091	6.593	4.9153	5.09767e-05	0.000668163
ENSG00000172057	ORMDL3	-0.735273	7.24273	7.978	-4.9136	5.11977e-05	0.000670571
ENSG00000186074	CD300LF	1.71382	7.01182	5.298	4.91162	5.1455e-05	0.00067345
ENSG00000099949	LZTR1	-0.928455	8.27455	9.203	-4.90904	5.1794e-05	0.000677393
ENSG00000174744	BRMS1	0.623727	9.34273	8.719	4.90858	5.18554e-05	0.000677703
ENSG00000130305	NSUN5	-0.794273	6.89273	7.687	-4.9081	5.1918e-05	0.000678028
ENSG00000003249	DBNDD1	-0.852545	5.41545	6.268	-4.90701	5.2063e-05	0.000679428
ENSG00000119559	C19orf25	-0.859	5.66	6.519	-4.90654	5.2125e-05	0.000679744
ENSG00000204264	PSMB8	-0.826	8.65	9.476	-4.90562	5.22464e-05	0.000680832
ENSG00000182809	CRIP2	-1.44736	6.29364	7.741	-4.90509	5.23169e-05	0.000681154
ENSG00000135643	KCNMB4	-0.826273	5.10273	5.929	-4.90487	5.23469e-05	0.000681154
ENSG00000165655	ZNF503	0.854455	5.72545	4.871	4.90441	5.24071e-05	0.000681444
ENSG00000160588	MPZL3	1.38182	6.58182	5.2	4.90328	5.25587e-05	0.000682921
ENSG00000105053	VRK3	-0.731818	6.52818	7.26	-4.89833	5.3225e-05	0.000691079
ENSG00000158615	PPP1R15B	0.683273	6.20727	5.524	4.8972	5.33783e-05	0.000692569
ENSG00000077684	JADE1	0.907545	7.95455	7.047	4.89539	5.36241e-05	0.000695103
ENSG00000116560	SFPQ	0.777455	8.02545	7.248	4.89519	5.3651e-05	0.000695103
ENSG00000119729	RHOQ	0.660818	7.24182	6.581	4.89393	5.38228e-05	0.000696827
ENSG00000143797	MBOAT2	0.836	6.23	5.394	4.89242	5.40306e-05	0.000698663
ENSG00000242485	MRPL20	-0.585091	6.50091	7.086	-4.89233	5.40424e-05	0.000698663
ENSG00000086730	LAT2	1.33245	6.61545	5.283	4.88986	5.43842e-05	0.000702501
ENSG00000165389	SPTSSA	-0.919091	4.88091	5.8	-4.88962	5.44174e-05	0.000702501
ENSG00000011132	APBA3	-0.749455	8.07455	8.824	-4.88603	5.49166e-05	0.000708097
ENSG00000182919	C11orf54	-0.651	5.73	6.381	-4.88593	5.49297e-05	0.000708097
ENSG00000000419	DPM1	0.800455	9.81545	9.015	4.8837	5.52418e-05	0.000711119
ENSG00000114573	ATP6V1A	0.702545	9.38455	8.682	4.88369	5.52433e-05	0.000711119
ENSG00000131504	DIAPH1	-0.657273	8.56273	9.22	-4.88323	5.53089e-05	0.000711153
ENSG00000065675	PRKCQ	-1.27936	8.41364	9.693	-4.88311	5.53251e-05	0.000711153
ENSG00000204344	STK19	0.729455	8.65545	7.926	4.88186	5.55021e-05	0.000712919
ENSG00000172113	NME6	-0.690909	5.67909	6.37	-4.8811	5.56086e-05	0.000713353
ENSG00000118985	ELL2	1.77664	7.04364	5.267	4.88106	5.56154e-05	0.000713353
ENSG00000110203	FOLR3	2.07255	7.57455	5.502	4.8795	5.58353e-05	0.000715664
ENSG00000204463	BAG6	-0.656636	7.52636	8.183	-4.87824	5.60156e-05	0.000717163
ENSG00000132356	PRKAA1	-0.695364	7.14364	7.839	-4.87812	5.60321e-05	0.000717163
ENSG00000198909	MAP3K3	0.578273	7.37727	6.799	4.87713	5.61735e-05	0.000718461
ENSG00000157379	DHRS1	-0.861091	7.90091	8.762	-4.87671	5.62331e-05	0.000718712
ENSG00000109332	UBE2D3	0.532182	8.68818	8.156	4.87562	5.63896e-05	0.000719912
ENSG00000158201	ABHD3	-1.31718	6.50182	7.819	-4.8755	5.64071e-05	0.000719912
ENSG00000187713	TMEM203	-0.691182	6.65182	7.343	-4.87352	5.66921e-05	0.000723036
ENSG00000084072	PPIE	-0.739455	6.59455	7.334	-4.87312	5.67493e-05	0.000723251
ENSG00000153207	AHCTF1	0.657182	7.09818	6.441	4.87124	5.70219e-05	0.00072621
ENSG00000153094	BCL2L11	1.13355	6.76455	5.631	4.87058	5.71181e-05	0.000726513
ENSG00000121316	PLBD1	2.24464	9.72364	7.479	4.87035	5.71511e-05	0.000726513
ENSG00000004142	POLDIP2	-0.727091	5.56091	6.288	-4.87024	5.71669e-05	0.000726513
ENSG00000127884	ECHS1	-1.13036	7.90364	9.034	-4.86948	5.72778e-05	0.000727407
ENSG00000139372	TDG	0.804909	9.18091	8.376	4.86913	5.73284e-05	0.000727536
ENSG00000049089	COL9A2	0.989364	6.23636	5.247	4.86845	5.74278e-05	0.000728283
ENSG00000123908	AGO2	1.078	9.35	8.272	4.86723	5.76063e-05	0.000730032
ENSG00000197971	MBP	-0.938636	7.30636	8.245	-4.86692	5.7652e-05	0.000730096
ENSG00000171311	EXOSC1	-0.599273	6.97273	7.572	-4.86536	5.78805e-05	0.000732474
ENSG00000109743	BST1	1.63564	6.69364	5.058	4.86387	5.81005e-05	0.000734741
ENSG00000141499	WRAP53	-0.776545	6.15545	6.932	-4.86327	5.819e-05	0.000735078
ENSG00000204388	HSPA1B	1.40045	7.67545	6.275	4.86314	5.8209e-05	0.000735078
ENSG00000182195	LDOC1	-1.41318	5.61182	7.025	-4.86265	5.82814e-05	0.000735476
ENSG00000176788	BASP1	2.28345	10.0955	7.812	4.85973	5.87166e-05	0.000740447
ENSG00000153201	RANBP2	1.17036	6.31636	5.146	4.85941	5.87637e-05	0.000740521
ENSG00000150403	TMCO3	-1.03527	5.99273	7.028	-4.85891	5.88394e-05	0.000740956
ENSG00000111897	SERINC1	0.838091	9.46909	8.631	4.85516	5.94034e-05	0.000747304
ENSG00000140511	HAPLN3	-0.881273	6.76273	7.644	-4.855	5.94267e-05	0.000747304
ENSG00000137414	FAM8A1	0.622364	7.93636	7.314	4.85354	5.96491e-05	0.000749577
ENSG00000139437	TCHP	-0.697455	5.82455	6.522	-4.85109	6.00215e-05	0.000753729
ENSG00000104388	RAB2A	0.772818	8.09182	7.319	4.85032	6.01395e-05	0.000754683
ENSG00000109184	DCUN1D4	-0.862727	6.01727	6.88	-4.84979	6.02211e-05	0.00075518
ENSG00000123737	EXOSC9	0.778636	9.12364	8.345	4.84912	6.03237e-05	0.000755939
ENSG00000100578	KIAA0586	-0.704182	6.19182	6.896	-4.84873	6.03829e-05	0.000756154
ENSG00000081087	OSTM1	-1.01336	5.62364	6.637	-4.84022	6.17057e-05	0.00077218
ENSG00000176105	YES1	1.35836	7.79636	6.438	4.82978	6.33669e-05	0.000791964
ENSG00000038427	VCAN	2.63164	8.72364	6.092	4.82973	6.33748e-05	0.000791964
ENSG00000118507	AKAP7	-0.655182	4.93182	5.587	-4.82925	6.34524e-05	0.000791969
ENSG00000120708	TGFBI	1.78555	9.23455	7.449	4.82884	6.35193e-05	0.000791969
ENSG00000145220	LYAR	-1.22218	8.43182	9.654	-4.82882	6.35228e-05	0.000791969
ENSG00000135503	ACVR1B	0.756909	6.18091	5.424	4.82864	6.35514e-05	0.000791969
ENSG00000127184	COX7C	-0.688545	11.4955	12.184	-4.82712	6.37972e-05	0.000794481
ENSG00000104863	LIN7B	-1.09745	5.28455	6.382	-4.82659	6.38838e-05	0.000795009
ENSG00000162702	ZNF281	1.18191	9.34091	8.159	4.82163	6.46954e-05	0.000804551
ENSG00000119242	CCDC92	-0.842636	6.46636	7.309	-4.81316	6.61057e-05	0.00082105
ENSG00000112367	FIG4	-1.18064	6.46636	7.647	-4.81311	6.61135e-05	0.00082105
ENSG00000198894	CIPC	0.877818	7.29182	6.414	4.81143	6.63976e-05	0.000824009
ENSG00000197563	PIGN	-0.660273	5.09273	5.753	-4.81033	6.65841e-05	0.000825753
ENSG00000165030	NFIL3	1.58627	9.28727	7.701	4.80753	6.70605e-05	0.000830406
ENSG00000126861	OMG	0.869273	5.57727	4.708	4.80735	6.70901e-05	0.000830406
ENSG00000144559	TAMM41	-1.05355	7.27545	8.329	-4.80731	6.70979e-05	0.000830406
ENSG00000170348	TMED10	-1.67255	7.30545	8.978	-4.80695	6.71595e-05	0.000830597
ENSG00000187049	TMEM216	-0.906	7.17	8.076	-4.80655	6.72281e-05	0.000830872
ENSG00000110651	CD81	-0.752364	12.0136	12.766	-4.80618	6.72907e-05	0.000831074
ENSG00000135604	STX11	2.18555	10.1045	7.919	4.80435	6.76052e-05	0.000834386
ENSG00000121879	PIK3CA	0.682364	6.11636	5.434	4.80348	6.77556e-05	0.000835667
ENSG00000115942	ORC2	-0.864545	6.11545	6.98	-4.80144	6.81082e-05	0.000839304
ENSG00000188786	MTF1	1.33082	7.77182	6.441	4.80123	6.81438e-05	0.000839304
ENSG00000063169	BICRA	-1.05936	8.05364	9.113	-4.80068	6.82405e-05	0.000839368
ENSG00000106443	PHF14	-0.502	5.4	5.902	-4.80067	6.82424e-05	0.000839368
ENSG00000146457	WTAP	0.547727	7.66273	7.115	4.79808	6.86936e-05	0.00084434
ENSG00000108953	YWHAE	0.828	6.57	5.742	4.79697	6.88877e-05	0.000846147
ENSG00000178690	DYNAP	0.785455	6.43545	5.65	4.7959	6.90754e-05	0.000847872
ENSG00000156232	WHAMM	0.864182	7.02818	6.164	4.79548	6.91499e-05	0.000848207
ENSG00000198265	HELZ	1.05555	8.84455	7.789	4.79481	6.92667e-05	0.00084906
ENSG00000094975	SUCO	0.564818	5.34182	4.777	4.79446	6.93287e-05	0.000849241
ENSG00000108256	NUFIP2	0.677545	9.09455	8.417	4.7941	6.93932e-05	0.000849452
ENSG00000213923	CSNK1E	0.659909	6.48091	5.821	4.78844	7.04008e-05	0.0008612
ENSG00000182557	SPNS3	-1.35982	5.76818	7.128	-4.78798	7.04836e-05	0.000861626
ENSG00000173744	AGFG1	0.619	6.49	5.871	4.78712	7.06374e-05	0.000862919
ENSG00000112773	TENT5A	1.44045	10.0655	8.625	4.78648	7.0753e-05	0.000863744
ENSG00000006534	ALDH3B1	1.08336	5.66636	4.583	4.78326	7.13356e-05	0.000870265
ENSG00000198373	WWP2	0.451636	6.45364	6.002	4.78285	7.14098e-05	0.000870579
ENSG00000124788	ATXN1	-0.765545	6.62545	7.391	-4.78123	7.1705e-05	0.000873586
ENSG00000066294	CD84	-0.757182	5.81182	6.569	-4.78001	7.19287e-05	0.000875717
ENSG00000161179	YDJC	-0.764182	6.08182	6.846	-4.77948	7.20251e-05	0.000876297
ENSG00000117500	TMED5	0.897091	9.40909	8.512	4.77914	7.20882e-05	0.000876472
ENSG00000132604	TERF2	-0.786	6.38	7.166	-4.77632	7.26077e-05	0.00088219
ENSG00000105849	TWISTNB	0.979273	6.98727	6.008	4.77345	7.3139e-05	0.000888046
ENSG00000155111	CDK19	-1.07664	7.23636	8.313	-4.77261	7.32969e-05	0.000889362
ENSG00000178105	DDX10	-0.904273	6.90273	7.807	-4.77213	7.33853e-05	0.000889676
ENSG00000143933	CALM2	-0.561909	10.6891	11.251	-4.77194	7.34218e-05	0.000889676
ENSG00000152439	ZNF773	0.880182	8.09818	7.218	4.77058	7.36765e-05	0.000892161
ENSG00000134070	IRAK2	1.59864	8.19364	6.595	4.76855	7.40579e-05	0.000896175
ENSG00000168763	CNNM3	-0.668091	6.74091	7.409	-4.76794	7.41741e-05	0.000896978
ENSG00000104825	NFKBIB	0.970273	7.16727	6.197	4.76667	7.4414e-05	0.000899273
ENSG00000139192	TAPBPL	-0.979545	6.63545	7.615	-4.7637	7.49782e-05	0.000905482
ENSG00000169826	CSGALNACT2	1.03909	7.55909	6.52	4.76169	7.53645e-05	0.000909536
ENSG00000012779	ALOX5	0.949	7.9	6.951	4.75949	7.57872e-05	0.000914024
ENSG00000172071	EIF2AK3	1.47527	7.38727	5.912	4.7583	7.60174e-05	0.000916185
ENSG00000005059	MCUB	-1.07482	10.7682	11.843	-4.75726	7.62197e-05	0.000917626
ENSG00000175352	NRIP3	1.46527	8.19727	6.732	4.75716	7.62391e-05	0.000917626
ENSG00000187193	MT1X	-1.251	7.42	8.671	-4.75628	7.64101e-05	0.00091907
ENSG00000182183	SHISAL2A	-0.906727	5.82727	6.734	-4.75475	7.67079e-05	0.000922034
ENSG00000167703	SLC43A2	1.75027	7.42727	5.677	4.75375	7.69034e-05	0.000923766
ENSG00000088035	ALG6	-0.944364	6.28364	7.228	-4.75345	7.69629e-05	0.000923863
ENSG00000165617	DACT1	-0.724	4.77	5.494	-4.75224	7.7199e-05	0.000926079
ENSG00000072736	NFATC3	-0.680273	5.62273	6.303	-4.75129	7.7386e-05	0.000927703
ENSG00000083312	TNPO1	0.825545	6.89455	6.069	4.74816	7.80069e-05	0.000934523
ENSG00000112576	CCND3	-1.15064	11.8164	12.967	-4.74522	7.8592e-05	0.000940904
ENSG00000155090	KLF10	0.943909	6.46091	5.517	4.74294	7.90509e-05	0.000945768
ENSG00000068878	PSME4	1.12373	10.3127	9.189	4.74155	7.93301e-05	0.000948478
ENSG00000163565	IFI16	-0.971	7.85	8.821	-4.74094	7.94548e-05	0.00094923
ENSG00000129355	CDKN2D	0.731909	8.39091	7.659	4.74072	7.94987e-05	0.00094923
ENSG00000162298	SYVN1	0.665364	7.75636	7.091	4.73858	7.99342e-05	0.000953707
ENSG00000148737	TCF7L2	0.844545	5.83455	4.99	4.7383	7.99898e-05	0.000953707
ENSG00000035862	TIMP2	1.02245	6.55545	5.533	4.73792	8.00685e-05	0.000953707
ENSG00000141425	RPRD1A	-0.804091	6.72091	7.525	-4.73773	8.01068e-05	0.000953707
ENSG00000105176	URI1	-0.801636	9.37636	10.178	-4.73757	8.0139e-05	0.000953707
ENSG00000213930	GALT	-0.492455	5.63455	6.127	-4.73462	8.0744e-05	0.000960272
ENSG00000173349	SFT2D3	-0.702455	5.17455	5.877	-4.73048	8.16003e-05	0.000969465
ENSG00000115415	STAT1	-1.23873	8.66727	9.906	-4.73036	8.1625e-05	0.000969465
ENSG00000163904	SENP2	0.887182	7.46818	6.581	4.72975	8.17522e-05	0.000970335
ENSG00000143622	RIT1	1.23136	7.12636	5.895	4.72719	8.22861e-05	0.000976027
ENSG00000181381	DDX60L	-0.785545	5.41545	6.201	-4.72534	8.2676e-05	0.000979768
ENSG00000125826	RBCK1	-0.970364	7.40364	8.374	-4.72518	8.27105e-05	0.000979768
ENSG00000184117	NIPSNAP1	-1.18391	6.74909	7.933	-4.72436	8.28817e-05	0.000981148
ENSG00000100288	CHKB	-0.616	7.28	7.896	-4.72364	8.30346e-05	0.000982312
ENSG00000163508	EOMES	-2.01109	6.82091	8.832	-4.72204	8.33735e-05	0.000985672
ENSG00000005007	UPF1	0.735455	8.64545	7.91	4.72097	8.36004e-05	0.000987705
ENSG00000167604	NFKBID	1.05855	6.53455	5.476	4.71995	8.38184e-05	0.000989629
ENSG00000115504	EHBP1	-0.954091	6.39091	7.345	-4.71679	8.44961e-05	0.000996976
ENSG00000162946	DISC1	-0.523636	4.80636	5.33	-4.71278	8.5364e-05	0.00100656
ENSG00000138434	ITPRID2	0.956818	6.53182	5.575	4.71248	8.54286e-05	0.00100666
ENSG00000137628	DDX60	-0.969818	5.82818	6.798	-4.70697	8.66372e-05	0.00101891
ENSG00000165650	PDZD8	1.54536	8.24636	6.701	4.70692	8.6649e-05	0.00101891
ENSG00000172922	RNASEH2C	-0.490455	5.45455	5.945	-4.70671	8.6694e-05	0.00101891
ENSG00000115232	ITGA4	-1.16336	6.67364	7.837	-4.70671	8.66948e-05	0.00101891
ENSG00000126970	ZC4H2	-0.681909	5.10909	5.791	-4.70601	8.68503e-05	0.00102007
ENSG00000005102	MEOX1	-0.570818	4.61818	5.189	-4.7053	8.70067e-05	0.00102123
ENSG00000135899	SP110	-0.985727	7.71727	8.703	-4.70466	8.71485e-05	0.00102223
ENSG00000186591	UBE2H	0.811727	7.47273	6.661	4.70398	8.73007e-05	0.00102335
ENSG00000196843	ARID5A	0.633727	6.49273	5.859	4.70101	8.79622e-05	0.00103043
ENSG00000167840	ZNF232	-0.621818	4.97818	5.6	-4.7003	8.81219e-05	0.00103163
ENSG00000178695	KCTD12	1.21936	7.45636	6.237	4.69955	8.82905e-05	0.00103293
ENSG00000134265	NAPG	0.834818	7.00182	6.167	4.69822	8.85913e-05	0.00103497
ENSG00000213983	AP1G2	-0.965	7.67	8.635	-4.69802	8.86366e-05	0.00103497
ENSG00000134463	ECHDC3	1.434	6.35	4.916	4.69801	8.86379e-05	0.00103497
ENSG00000022267	FHL1	-1.24836	6.19364	7.442	-4.69737	8.87838e-05	0.001036
ENSG00000105072	C19orf44	-0.585545	4.73545	5.321	-4.69666	8.89448e-05	0.00103721
ENSG00000130958	SLC35D2	-0.873545	6.89545	7.769	-4.69113	9.02071e-05	0.00105125
ENSG00000013503	POLR3B	-0.855455	6.31455	7.17	-4.68993	9.04826e-05	0.00105351
ENSG00000134516	DOCK2	-0.814818	10.5782	11.393	-4.68953	9.05757e-05	0.00105351
ENSG00000130558	OLFM1	0.790273	5.16727	4.377	4.68952	9.05776e-05	0.00105351
ENSG00000152642	GPD1L	-1.33018	7.89182	9.222	-4.68902	9.06934e-05	0.00105382
ENSG00000113643	RARS1	0.704818	9.35182	8.647	4.6889	9.07208e-05	0.00105382
ENSG00000136448	NMT1	-0.898	6.9	7.798	-4.68805	9.09179e-05	0.00105542
ENSG00000143183	TMCO1	-0.715909	8.71909	9.435	-4.68723	9.11064e-05	0.00105693
ENSG00000167977	KCTD5	0.731727	7.59273	6.861	4.68496	9.16364e-05	0.00106239
ENSG00000116016	EPAS1	1.71627	6.44727	4.731	4.68017	9.27621e-05	0.00107475
ENSG00000179088	C12orf42	-0.746909	4.15909	4.906	-4.67455	9.41003e-05	0.00108894
ENSG00000139977	NAA30	0.843	6.35	5.507	4.67451	9.41081e-05	0.00108894
ENSG00000179909	ZNF154	-0.997636	5.60636	6.604	-4.67383	9.42729e-05	0.00109014
ENSG00000149591	TAGLN	0.651182	6.13818	5.487	4.67298	9.44766e-05	0.0010918
ENSG00000163704	PRRT3	-0.808273	5.18273	5.991	-4.67167	9.47922e-05	0.00109474
ENSG00000148908	RGS10	-0.621364	8.09364	8.715	-4.67079	9.50058e-05	0.0010965
ENSG00000163520	FBLN2	-0.722909	4.96909	5.692	-4.66704	9.59171e-05	0.00110631
ENSG00000128656	CHN1	-0.782	4.64	5.422	-4.66671	9.59987e-05	0.00110654
ENSG00000111275	ALDH2	1.70073	8.20273	6.502	4.66602	9.61667e-05	0.00110777
ENSG00000171302	CANT1	0.860182	7.83818	6.978	4.66413	9.66308e-05	0.0011124
ENSG00000100450	GZMH	-2.71755	7.78545	10.503	-4.66372	9.67327e-05	0.00111286
ENSG00000186827	TNFRSF4	-1.21127	6.11273	7.324	-4.66185	9.71952e-05	0.00111747
ENSG00000103047	TANGO6	-0.500727	4.96727	5.468	-4.66025	9.75917e-05	0.00112131
ENSG00000159352	PSMD4	-0.722818	7.92818	8.651	-4.65816	9.81143e-05	0.00112659
ENSG00000146540	C7orf50	-1.01509	9.02091	10.036	-4.65704	9.83944e-05	0.00112909
ENSG00000067064	IDI1	0.930364	8.98636	8.056	4.65629	9.8582e-05	0.00113052
ENSG00000124587	PEX6	-1.18464	5.99636	7.181	-4.65546	9.8791e-05	0.00113219
ENSG00000125458	NT5C	-0.990364	8.68364	9.674	-4.65166	9.97527e-05	0.00114076
ENSG00000168214	RBPJ	0.654091	6.12909	5.475	4.65157	9.97739e-05	0.00114076
ENSG00000102362	SYTL4	-1.01273	4.64727	5.66	-4.65151	9.97894e-05	0.00114076
ENSG00000135446	CDK4	-0.835636	7.44636	8.282	-4.6515	9.97929e-05	0.00114076
ENSG00000113441	LNPEP	-0.740818	5.89818	6.639	-4.65079	9.99739e-05	0.00114211
ENSG00000186174	BCL9L	-0.878545	6.37545	7.254	-4.64998	0.000100179	0.00114373
ENSG00000140829	DHX38	0.670727	8.29273	7.622	4.6487	0.000100507	0.00114674
ENSG00000132274	TRIM22	-1.42836	7.64364	9.072	-4.64789	0.000100716	0.00114762
ENSG00000138604	GLCE	-0.970091	4.62091	5.591	-4.64787	0.000100721	0.00114762
ENSG00000196576	PLXNB2	0.877455	6.34545	5.468	4.64766	0.000100776	0.00114762
ENSG00000143106	PSMA5	-1.05664	8.57636	9.633	-4.6472	0.000100892	0.00114821
ENSG00000164548	TRA2A	1.26273	9.65273	8.39	4.64445	0.000101602	0.00115485
ENSG00000135404	CD63	1.20245	9.59545	8.393	4.64445	0.000101604	0.00115485
ENSG00000137731	FXYD2	-0.626273	4.30273	4.929	-4.6439	0.000101746	0.00115574
ENSG00000149292	TTC12	-0.650818	4.86818	5.519	-4.6431	0.000101953	0.00115735
ENSG00000102245	CD40LG	-1.66091	5.94909	7.61	-4.6417	0.000102316	0.00116075
ENSG00000183691	NOG	-0.864364	5.04364	5.908	-4.64115	0.00010246	0.00116164
ENSG00000011258	MBTD1	1.19145	8.60545	7.414	4.64033	0.000102675	0.00116335
ENSG00000104093	DMXL2	0.986364	6.22636	5.24	4.63995	0.000102775	0.00116375
ENSG00000164930	FZD6	1.45055	6.52455	5.074	4.63837	0.00010319	0.00116771
ENSG00000048828	FAM120A	-0.658909	10.1291	10.788	-4.63732	0.000103466	0.00116993
ENSG00000129625	REEP5	-1.041	8.54	9.581	-4.63713	0.000103516	0.00116993
ENSG00000198492	YTHDF2	0.661364	9.16636	8.505	4.63639	0.000103712	0.0011714
ENSG00000101082	SLA2	-0.700273	6.00273	6.703	-4.63592	0.000103837	0.00117208
ENSG00000159873	CCDC117	0.586	6.52	5.934	4.63523	0.000104018	0.00117338
ENSG00000169991	IFFO2	1.47345	7.30545	5.832	4.63283	0.000104656	0.00117963
ENSG00000115548	KDM3A	0.693364	8.98636	8.293	4.63264	0.000104707	0.00117963
ENSG00000161267	BDH1	-0.460091	4.67091	5.131	-4.63218	0.000104829	0.00117963
ENSG00000134243	SORT1	0.970727	6.70273	5.732	4.632	0.000104877	0.00117963
ENSG00000125753	VASP	0.696727	6.52273	5.826	4.63192	0.0001049	0.00117963
ENSG00000186073	C15orf41	-0.549727	5.04727	5.597	-4.63127	0.000105074	0.00118033
ENSG00000196715	VKORC1L1	-0.663091	5.69091	6.354	-4.6312	0.000105093	0.00118033
ENSG00000172543	CTSW	-1.19573	7.77727	8.973	-4.62773	0.000106027	0.00118956
ENSG00000148572	NRBF2	0.899818	8.02182	7.122	4.62765	0.000106048	0.00118956
ENSG00000108384	RAD51C	-0.574545	5.47545	6.05	-4.6272	0.00010617	0.00119019
ENSG00000165732	DDX21	1.22864	10.2336	9.005	4.6254	0.000106659	0.00119493
ENSG00000159228	CBR1	-0.818273	4.73273	5.551	-4.62468	0.000106855	0.0011957
ENSG00000259207	ITGB3	-1.44964	5.15636	6.606	-4.62465	0.000106862	0.0011957
ENSG00000100401	RANGAP1	0.891818	10.2118	9.32	4.62325	0.000107245	0.00119924
ENSG00000106004	HOXA5	1.56909	7.27909	5.71	4.62152	0.000107719	0.0012038
ENSG00000070495	JMJD6	0.563909	6.51091	5.947	4.62077	0.000107925	0.00120536
ENSG00000125124	BBS2	-1.14218	6.90182	8.044	-4.62007	0.000108116	0.00120673
ENSG00000105953	OGDH	-0.858	5.3	6.158	-4.61927	0.000108338	0.00120847
ENSG00000146729	NIPSNAP2	0.731636	8.09364	7.362	4.61833	0.000108597	0.0012106
ENSG00000184465	WDR27	-0.619091	5.49091	6.11	-4.61545	0.000109397	0.00121828
ENSG00000104549	SQLE	1.06564	7.00364	5.938	4.61536	0.000109422	0.00121828
ENSG00000166347	CYB5A	-0.927636	6.68636	7.614	-4.61181	0.000110416	0.00122859
ENSG00000011304	PTBP1	-0.756455	11.1245	11.881	-4.61142	0.000110527	0.00122907
ENSG00000088538	DOCK3	0.895091	6.57909	5.684	4.61097	0.000110653	0.00122971
ENSG00000159917	ZNF235	-0.526909	5.16909	5.696	-4.6089	0.000111238	0.00123545
ENSG00000151640	DPYSL4	-1.46791	4.40909	5.877	-4.60832	0.000111405	0.00123654
ENSG00000198355	PIM3	1.21618	6.46818	5.252	4.60683	0.000111828	0.00124046
ENSG00000159658	EFCAB14	-0.771182	8.22182	8.993	-4.60422	0.000112575	0.00124798
ENSG00000196189	SEMA4A	1.34373	7.85273	6.509	4.60169	0.000113304	0.00125529
ENSG00000160191	PDE9A	-0.746	5.28	6.026	-4.60007	0.000113772	0.00125969
ENSG00000104518	GSDMD	-0.625727	6.70727	7.333	-4.59708	0.000114642	0.00126855
ENSG00000121552	CSTA	1.20564	5.89364	4.688	4.59663	0.000114773	0.00126922
ENSG00000135636	DYSF	1.63909	7.70909	6.07	4.59565	0.000115061	0.00127161
ENSG00000172175	MALT1	-0.651364	6.39364	7.045	-4.59536	0.000115147	0.00127178
ENSG00000196776	CD47	-1.07491	7.12909	8.204	-4.59133	0.000116336	0.00128413
ENSG00000163946	TASOR	-0.726182	6.12182	6.848	-4.58991	0.000116757	0.00128798
ENSG00000106635	BCL7B	0.999091	8.97909	7.98	4.58893	0.000117049	0.00129041
ENSG00000136059	VILL	-0.959545	5.80545	6.765	-4.5882	0.000117268	0.00129203
ENSG00000184613	NELL2	-2.07036	8.26364	10.334	-4.58692	0.000117649	0.00129544
ENSG00000107745	MICU1	-0.719818	5.78818	6.508	-4.58656	0.000117759	0.00129585
ENSG00000197044	ZNF441	-0.595091	4.25091	4.846	-4.58375	0.000118605	0.00130437
ENSG00000104365	IKBKB	-0.610636	6.67636	7.287	-4.58281	0.000118888	0.00130663
ENSG00000185324	CDK10	-0.634636	6.20636	6.841	-4.58259	0.000118956	0.00130663
ENSG00000198721	ECI2	-0.625818	5.99818	6.624	-4.58115	0.000119393	0.00131062
ENSG00000147853	AK3	-0.709727	8.54727	9.257	-4.57894	0.000120069	0.00131725
ENSG00000100226	GTPBP1	0.866455	6.35545	5.489	4.57825	0.00012028	0.00131875
ENSG00000151065	DCP1B	-0.620091	5.38091	6.001	-4.57789	0.00012039	0.00131915
ENSG00000157657	ZNF618	0.835545	5.36455	4.529	4.57746	0.000120521	0.00131979
ENSG00000205707	ETFRF1	-0.770091	7.77091	8.541	-4.57707	0.000120642	0.0013203
ENSG00000171303	KCNK3	0.562091	6.46909	5.907	4.57339	0.00012178	0.00133195
ENSG00000121486	TRMT1L	-0.608909	4.96909	5.578	-4.57109	0.000122496	0.00133896
ENSG00000163864	NMNAT3	-0.626273	4.98273	5.609	-4.57043	0.000122701	0.00134038
ENSG00000156587	UBE2L6	-0.800091	7.19091	7.991	-4.56929	0.000123058	0.00134347
ENSG00000177721	ANXA2R	-1.30645	9.10455	10.411	-4.56811	0.00012343	0.00134583
ENSG00000073169	SELENOO	0.924545	8.15455	7.23	4.5681	0.000123431	0.00134583
ENSG00000120709	FAM53C	1.21336	11.0364	9.823	4.5677	0.000123557	0.00134583
ENSG00000137817	PARP6	0.490182	6.83818	6.348	4.56752	0.000123615	0.00134583
ENSG00000129194	SOX15	0.607	5.57	4.963	4.56741	0.000123649	0.00134583
ENSG00000166199	ALKBH3	-0.987909	6.66909	7.657	-4.56705	0.000123765	0.00134628
ENSG00000172534	HCFC1	-0.594182	9.95182	10.546	-4.56574	0.000124178	0.00134995
ENSG00000146007	ZMAT2	-0.912182	8.45182	9.364	-4.56407	0.000124708	0.0013549
ENSG00000244405	ETV5	0.576727	5.24273	4.666	4.56367	0.000124833	0.00135544
ENSG00000149600	COMMD7	-0.851182	9.83182	10.683	-4.56259	0.000125179	0.00135838
ENSG00000170909	OSCAR	1.43864	7.04364	5.605	4.56187	0.000125407	0.00135988
ENSG00000100603	SNW1	0.569545	8.80455	8.235	4.5614	0.00012556	0.00135988
ENSG00000162961	DPY30	-0.792273	6.42273	7.215	-4.56127	0.000125601	0.00135988
ENSG00000145996	CDKAL1	-0.921909	5.24909	6.171	-4.56121	0.00012562	0.00135988
ENSG00000170468	RIOX1	-0.854182	7.09182	7.946	-4.56021	0.000125939	0.00136251
ENSG00000124491	F13A1	-2.21209	5.38091	7.593	-4.55959	0.000126141	0.00136387
ENSG00000111832	RWDD1	0.699909	9.67091	8.971	4.55898	0.000126337	0.00136449
ENSG00000088992	TESC	1.38918	8.37818	6.989	4.55894	0.00012635	0.00136449
ENSG00000160883	HK3	1.59655	7.09455	5.498	4.55838	0.00012653	0.00136561
ENSG00000147789	ZNF7	-0.846909	5.90909	6.756	-4.5579	0.000126685	0.00136601
ENSG00000093167	LRRFIP2	0.627091	6.76909	6.142	4.55765	0.000126764	0.00136601
ENSG00000256294	AC021092.2	-0.511273	5.13273	5.644	-4.55756	0.000126795	0.00136601
ENSG00000101182	PSMA7	0.749182	7.39818	6.649	4.55537	0.000127503	0.00137282
ENSG00000145414	NAF1	0.691182	6.69818	6.007	4.55276	0.000128356	0.00138117
ENSG00000127948	POR	1.08727	7.86727	6.78	4.55189	0.00012864	0.0013834
ENSG00000099381	SETD1A	0.771364	8.88636	8.115	4.55144	0.000128789	0.00138374
ENSG00000164620	RELL2	-1.069	5.75	6.819	-4.55132	0.000128826	0.00138374
ENSG00000148153	INIP	0.580636	10.3636	9.783	4.54991	0.000129291	0.00138791
ENSG00000140941	MAP1LC3B	0.762636	9.98364	9.221	4.54911	0.000129555	0.00138991
ENSG00000177324	BEND2	-0.939455	4.48455	5.424	-4.54749	0.000130092	0.00139484
ENSG00000072364	AFF4	0.781636	8.13364	7.352	4.54711	0.000130218	0.00139536
ENSG00000142856	ITGB3BP	-1.20927	5.20273	6.412	-4.54626	0.000130501	0.00139704
ENSG00000176783	RUFY1	-0.735273	5.54273	6.278	-4.54617	0.000130531	0.00139704
ENSG00000090863	GLG1	-0.977455	10.1745	11.152	-4.54552	0.000130745	0.0013982
ENSG00000163624	CDS1	1.75545	6.38545	4.63	4.54537	0.000130795	0.0013982
ENSG00000158545	ZC3H18	0.609091	7.25909	6.65	4.5449	0.000130952	0.00139848
ENSG00000197632	SERPINB2	1.55155	6.36455	4.813	4.54483	0.000130977	0.00139848
ENSG00000178764	ZHX2	-1.28709	6.92091	8.208	-4.54143	0.000132118	0.00140983
ENSG00000182903	ZNF721	-0.674364	6.09364	6.768	-4.54022	0.000132524	0.00141332
ENSG00000117620	SLC35A3	0.724545	8.29455	7.57	4.53885	0.000132988	0.00141725
ENSG00000198853	RUSC2	0.903727	5.58273	4.679	4.53867	0.000133049	0.00141725
ENSG00000164880	INTS1	-0.752182	7.61182	8.364	-4.53542	0.000134156	0.00142748
ENSG00000174446	SNAPC5	-0.647364	5.43364	6.081	-4.53538	0.000134169	0.00142748
ENSG00000127507	ADGRE2	1.62791	7.34091	5.713	4.53338	0.000134856	0.00143394
ENSG00000146070	PLA2G7	1.23055	5.97455	4.744	4.5316	0.000135469	0.00143961
ENSG00000176095	IP6K1	0.622545	8.09455	7.472	4.53071	0.000135778	0.00144204
ENSG00000182782	HCAR2	1.11909	5.63909	4.52	4.53005	0.000136005	0.00144357
ENSG00000058668	ATP2B4	-1.10264	6.49636	7.599	-4.52983	0.000136083	0.00144357
ENSG00000144524	COPS7B	-0.580182	7.96182	8.542	-4.52957	0.000136172	0.00144367
ENSG00000213672	NCKIPSD	-0.648545	5.35545	6.004	-4.52718	0.000137006	0.00145165
ENSG00000119689	DLST	0.565182	8.32818	7.763	4.52685	0.000137119	0.00145199
ENSG00000125817	CENPB	-0.778091	8.98091	9.759	-4.52638	0.000137283	0.00145287
ENSG00000161914	ZNF653	-0.797727	6.57727	7.375	-4.5251	0.000137733	0.00145678
ENSG00000167770	OTUB1	0.57	6.68	6.11	4.52399	0.000138123	0.00145951
ENSG00000169629	RGPD8	0.740818	6.14182	5.401	4.5239	0.000138154	0.00145951
ENSG00000103510	KAT8	-0.615636	8.20636	8.822	-4.52354	0.000138282	0.00146
ENSG00000089693	MLF2	0.816545	7.23455	6.418	4.52274	0.000138563	0.00146211
ENSG00000115053	NCL	-0.555364	7.02364	7.579	-4.52168	0.000138938	0.0014652
ENSG00000072163	LIMS2	-1.00155	4.90545	5.907	-4.52097	0.000139191	0.00146647
ENSG00000116205	TCEANC2	-0.595	5.51	6.105	-4.52088	0.000139221	0.00146647
ENSG00000101336	HCK	1.61327	7.89727	6.284	4.51924	0.000139804	0.00147175
ENSG00000140932	CMTM2	1.87382	6.55182	4.678	4.51826	0.000140154	0.00147457
ENSG00000130544	ZNF557	0.664273	7.91727	7.253	4.51726	0.000140512	0.00147747
ENSG00000182180	MRPS16	-0.634364	7.90364	8.538	-4.51701	0.000140602	0.00147752
ENSG00000111652	COPS7A	-0.732182	7.78182	8.514	-4.51679	0.000140681	0.00147752
ENSG00000162591	MEGF6	-1.03282	6.29818	7.331	-4.51254	0.000142213	0.00149274
ENSG00000174282	ZBTB4	-0.767818	7.71818	8.486	-4.51121	0.000142697	0.00149694
ENSG00000155957	TMBIM4	-1.22209	9.27091	10.493	-4.51051	0.000142952	0.00149874
ENSG00000106948	AKNA	-0.867818	9.66818	10.536	-4.5089	0.00014354	0.00150403
ENSG00000116830	TTF2	-0.822091	6.22091	7.043	-4.50807	0.000143842	0.00150631
ENSG00000105402	NAPA	0.648818	6.89182	6.243	4.50785	0.000143925	0.00150631
ENSG00000101224	CDC25B	-0.709273	7.00273	7.712	-4.504	0.000145345	0.00152029
ENSG00000143457	GOLPH3L	-0.705455	5.06455	5.77	-4.50334	0.00014559	0.00152197
ENSG00000014138	POLA2	-0.993909	6.34909	7.343	-4.50236	0.000145953	0.0015242
ENSG00000002933	TMEM176A	1.59982	6.53182	4.932	4.5023	0.000145974	0.0015242
ENSG00000157353	FCSK	-0.660545	7.28545	7.946	-4.50192	0.000146117	0.00152474
ENSG00000214706	IFRD2	-0.667182	6.04182	6.709	-4.50171	0.000146195	0.00152474
ENSG00000230124	ACBD6	-0.604	6.89	7.494	-4.50121	0.00014638	0.00152579
ENSG00000187626	ZKSCAN4	-0.856818	5.49818	6.355	-4.5009	0.000146495	0.0015261
ENSG00000144468	RHBDD1	-0.482455	5.38455	5.867	-4.50023	0.000146749	0.00152785
ENSG00000188290	HES4	2.17109	8.95909	6.788	4.49816	0.000147522	0.00153502
ENSG00000167085	PHB	-0.900364	7.59364	8.494	-4.49741	0.000147807	0.00153635
ENSG00000174500	GCSAM	-0.450545	5.72545	6.176	-4.49737	0.000147821	0.00153635
ENSG00000136717	BIN1	-1.11782	9.61818	10.736	-4.49636	0.000148202	0.00153942
ENSG00000090565	RAB11FIP3	-0.992364	7.78364	8.776	-4.49449	0.000148912	0.0015459
ENSG00000114956	DGUOK	-0.834909	7.62909	8.464	-4.49414	0.000149043	0.00154637
ENSG00000169738	DCXR	-0.881455	8.10455	8.986	-4.49356	0.000149263	0.00154687
ENSG00000169689	CENPX	-0.901909	8.31909	9.221	-4.49356	0.000149264	0.00154687
ENSG00000133704	IPO8	-0.977455	5.90455	6.882	-4.49318	0.000149409	0.00154748
ENSG00000096996	IL12RB1	-0.649455	5.93455	6.584	-4.49261	0.000149626	0.00154884
ENSG00000080823	MOK	1.141	7.21	6.069	4.49163	0.000149999	0.0015517
ENSG00000166501	PRKCB	-1.11545	7.63455	8.75	-4.49133	0.000150117	0.0015517
ENSG00000108468	CBX1	-0.656636	5.27636	5.933	-4.49121	0.000150161	0.0015517
ENSG00000115204	MPV17	-1.18873	6.69727	7.886	-4.49087	0.000150291	0.00155174
ENSG00000168675	LDLRAD4	-0.803909	4.86909	5.673	-4.49075	0.000150339	0.00155174
ENSG00000204304	PBX2	-0.507455	8.47455	8.982	-4.48727	0.000151678	0.00156467
ENSG00000137575	SDCBP	0.970545	9.49455	8.524	4.48639	0.000152017	0.00156688
ENSG00000188690	UROS	-0.715182	9.03182	9.747	-4.48626	0.000152067	0.00156688
ENSG00000130702	LAMA5	0.847455	5.76545	4.918	4.48556	0.000152337	0.00156877
ENSG00000180739	S1PR5	-1.62127	6.61273	8.234	-4.48454	0.000152737	0.0015715
ENSG00000064012	CASP8	0.720727	6.75273	6.032	4.48443	0.000152778	0.0015715
ENSG00000162654	GBP4	-1.41091	7.68909	9.1	-4.48346	0.000153156	0.00157449
ENSG00000156787	TBC1D31	-0.897	6.3	7.197	-4.48286	0.000153391	0.00157601
ENSG00000236609	ZNF853	-0.489	4.66	5.149	-4.48226	0.000153624	0.0015775
ENSG00000110721	CHKA	0.543	5.58	5.037	4.47966	0.000154646	0.00158708
ENSG00000180596	H2BC4	1.142	6.62	5.478	4.47903	0.000154895	0.00158874
ENSG00000196923	PDLIM7	0.971364	5.84636	4.875	4.47837	0.000155158	0.00159053
ENSG00000141698	NT5C3B	-0.849	6.7	7.549	-4.47814	0.000155248	0.00159054
ENSG00000108984	MAP2K6	-0.639455	4.51455	5.154	-4.47739	0.000155545	0.00159267
ENSG00000197016	ZNF470	-0.736818	4.85818	5.595	-4.47642	0.000155929	0.0015957
ENSG00000157764	BRAF	0.587364	6.28636	5.699	4.47588	0.000156143	0.00159698
ENSG00000152409	JMY	1.07655	7.89455	6.818	4.4754	0.000156337	0.00159805
ENSG00000089692	LAG3	-1.94509	6.43091	8.376	-4.47212	0.000157648	0.00161054
ENSG00000110888	CAPRIN2	-0.894273	6.26273	7.157	-4.4709	0.000158138	0.00161462
ENSG00000131355	ADGRE3	0.892909	5.41091	4.518	4.4693	0.000158786	0.00162032
ENSG00000102805	CLN5	-0.971727	5.22727	6.199	-4.46615	0.000160065	0.00163245
ENSG00000101216	GMEB2	0.598364	9.73636	9.138	4.46297	0.00016137	0.00164482
ENSG00000008513	ST3GAL1	-0.784455	7.26455	8.049	-4.46217	0.000161698	0.00164723
ENSG00000142765	SYTL1	-0.802818	7.85818	8.661	-4.45896	0.000163026	0.00165982
ENSG00000265972	TXNIP	-0.819	13.42	14.239	-4.4577	0.000163549	0.0016642
ENSG00000165929	TC2N	-1.24991	6.91909	8.169	-4.45659	0.000164013	0.00166761
ENSG00000107719	PALD1	0.816909	7.01091	6.194	4.45646	0.00016407	0.00166761
ENSG00000139890	REM2	0.932727	8.54273	7.61	4.45573	0.000164374	0.00166976
ENSG00000135951	TSGA10	-0.463364	4.63364	5.097	-4.45203	0.000165933	0.00168464
ENSG00000204439	C6orf47	-0.948545	6.67545	7.624	-4.45166	0.000166089	0.00168527
ENSG00000104885	DOT1L	0.673273	6.39727	5.724	4.45143	0.000166183	0.00168528
ENSG00000132669	RIN2	1.27727	5.75727	4.48	4.45104	0.000166351	0.00168602
ENSG00000091127	PUS7	-0.982636	5.73636	6.719	-4.44947	0.000167017	0.00169182
ENSG00000160208	RRP1B	-0.834273	6.09273	6.927	-4.44859	0.000167391	0.00169466
ENSG00000132541	RIDA	-0.828273	4.82273	5.651	-4.44813	0.000167589	0.00169537
ENSG00000198959	TGM2	0.725	5.46	4.735	4.44799	0.00016765	0.00169537
ENSG00000165526	RPUSD4	-0.810273	8.48273	9.293	-4.44574	0.000168612	0.00170383
ENSG00000173011	TADA2B	-0.794182	7.54182	8.336	-4.44559	0.000168677	0.00170383
ENSG00000161944	ASGR2	1.21864	6.11364	4.895	4.44488	0.000168982	0.00170596
ENSG00000134686	PHC2	0.578455	5.68545	5.107	4.4446	0.000169104	0.00170623
ENSG00000126749	EMG1	-0.975636	6.88636	7.862	-4.44418	0.000169287	0.00170712
ENSG00000154582	ELOC	0.741091	9.20909	8.468	4.44085	0.000170728	0.00172029
ENSG00000182827	ACBD3	0.874	8.56	7.686	4.44072	0.000170785	0.00172029
ENSG00000116209	TMEM59	0.647545	10.7445	10.097	4.43972	0.000171219	0.0017237
ENSG00000138069	RAB1A	0.703	7.1	6.397	4.43631	0.000172713	0.00173777
ENSG00000180822	PSMG4	-0.546818	6.58818	7.135	-4.43552	0.000173062	0.00173977
ENSG00000151014	NOCT	1.43436	6.68636	5.252	4.43542	0.000173106	0.00173977
ENSG00000172215	CXCR6	-1.18227	4.37273	5.555	-4.43348	0.000173967	0.00174745
ENSG00000124209	RAB22A	-0.814273	7.19273	8.007	-4.43107	0.000175037	0.00175721
ENSG00000205060	SLC35B4	-0.753091	4.78091	5.534	-4.4303	0.000175379	0.00175893
ENSG00000173085	COQ2	0.870909	8.12091	7.25	4.43025	0.000175403	0.00175893
ENSG00000134864	GGACT	-0.884818	5.57818	6.463	-4.42559	0.000177499	0.00177895
ENSG00000113732	ATP6V0E1	-0.892455	9.40455	10.297	-4.42265	0.000178834	0.00179133
ENSG00000107957	SH3PXD2A	-1.21873	6.20727	7.426	-4.41954	0.000180254	0.00180418
ENSG00000163444	TMEM183A	0.549455	8.64545	8.096	4.41941	0.000180317	0.00180418
ENSG00000134152	KATNBL1	-0.488455	5.29455	5.783	-4.41856	0.000180708	0.00180693
ENSG00000136213	CHST12	-0.745636	6.70636	7.452	-4.41837	0.000180794	0.00180693
ENSG00000147592	LACTB2	-1.18545	5.81455	7	-4.41779	0.000181063	0.00180862
ENSG00000126353	CCR7	-1.511	10.51	12.021	-4.41683	0.000181507	0.00181204
ENSG00000104325	DECR1	-0.802182	9.04182	9.844	-4.41571	0.000182025	0.00181621
ENSG00000067955	CBFB	-0.789273	6.17273	6.962	-4.41539	0.000182174	0.00181668
ENSG00000176014	TUBB6	1.05536	5.92636	4.871	4.41422	0.000182716	0.00182108
ENSG00000088356	PDRG1	0.880091	8.10909	7.229	4.41394	0.000182846	0.00182137
ENSG00000150540	HNMT	0.790273	5.60727	4.817	4.41297	0.000183297	0.00182484
ENSG00000102931	ARL2BP	-0.702091	9.23091	9.933	-4.41273	0.000183411	0.00182497
ENSG00000223609	HBD	2.93455	7.72455	4.79	4.41183	0.000183831	0.00182813
ENSG00000143507	DUSP10	1.53418	7.47818	5.944	4.41085	0.000184292	0.00183171
ENSG00000126016	AMOT	-0.666727	5.07727	5.744	-4.40984	0.000184768	0.00183542
ENSG00000115041	KCNIP3	-0.510273	4.80273	5.313	-4.40934	0.000185004	0.00183675
ENSG00000119711	ALDH6A1	-0.618545	5.42545	6.044	-4.40872	0.000185295	0.00183862
ENSG00000132952	USPL1	0.831545	9.18455	8.353	4.40848	0.000185408	0.00183868
ENSG00000178234	GALNT11	-0.971182	7.84182	8.813	-4.40828	0.000185505	0.00183868
ENSG00000155229	MMS19	-0.803364	8.58364	9.387	-4.40676	0.00018622	0.00184475
ENSG00000120451	SNX19	-0.776818	5.68818	6.465	-4.40585	0.000186655	0.00184804
ENSG00000183718	TRIM52	-0.589818	6.67818	7.268	-4.40553	0.000186805	0.00184851
ENSG00000147471	PLPBP	-0.844	7.67	8.514	-4.40325	0.000187897	0.00185809
ENSG00000186517	ARHGAP30	-1.01191	7.92909	8.941	-4.40307	0.000187981	0.00185809
ENSG00000181220	ZNF746	0.763545	8.90455	8.141	4.40219	0.000188405	0.00186126
ENSG00000107736	CDH23	-0.546909	5.51909	6.066	-4.39981	0.000189548	0.00187059
ENSG00000111644	ACRBP	-1.61355	5.64545	7.259	-4.39979	0.000189557	0.00187059
ENSG00000129757	CDKN1C	1.12436	6.35636	5.232	4.3977	0.000190572	0.00187957
ENSG00000095574	IKZF5	1.02055	8.06455	7.044	4.39716	0.000190832	0.00188014
ENSG00000188266	HYKK	1.01745	8.35545	7.338	4.39715	0.000190839	0.00188014
ENSG00000140575	IQGAP1	-0.895	7.65	8.545	-4.3967	0.000191058	0.00188127
ENSG00000168404	MLKL	-0.585727	6.16727	6.753	-4.39316	0.000192787	0.00189716
ENSG00000035403	VCL	-0.864273	6.84273	7.707	-4.39283	0.000192952	0.00189716
ENSG00000165025	SYK	1.51918	7.71818	6.199	4.39275	0.000192988	0.00189716
ENSG00000161204	ABCF3	0.605727	6.73273	6.127	4.39176	0.000193477	0.00190076
ENSG00000107771	CCSER2	-1.09027	7.49273	8.583	-4.39158	0.000193566	0.00190076
ENSG00000138867	GUCD1	0.711	10.04	9.329	4.39057	0.000194066	0.00190463
ENSG00000172354	GNB2	0.764818	7.68182	6.917	4.38934	0.000194675	0.00190921
ENSG00000102100	SLC35A2	0.677364	6.35636	5.679	4.3892	0.000194745	0.00190921
ENSG00000107443	CCNJ	0.504455	5.41545	4.911	4.38858	0.000195053	0.00191118
ENSG00000205336	ADGRG1	-1.23827	6.05273	7.291	-4.38776	0.000195457	0.00191409
ENSG00000130881	LRP3	1.20609	6.18909	4.983	4.38744	0.000195618	0.00191462
ENSG00000100664	EIF5	0.91	7.9	6.99	4.38692	0.000195879	0.00191569
ENSG00000114416	FXR1	0.613	7.87	7.257	4.3868	0.00019594	0.00191569
ENSG00000197081	IGF2R	-0.616364	9.67364	10.29	-4.38581	0.000196431	0.00191855
ENSG00000108960	MMD	-1.247	8.58	9.827	-4.38564	0.000196518	0.00191855
ENSG00000092847	AGO1	-0.589727	6.46727	7.057	-4.38542	0.00019663	0.00191855
ENSG00000213760	ATP6V1G2	-0.713545	5.09545	5.809	-4.38536	0.000196659	0.00191855
ENSG00000103966	EHD4	1.12955	8.60455	7.475	4.38401	0.000197334	0.00192408
ENSG00000182628	SKA2	-0.524	5.27	5.794	-4.38357	0.000197559	0.00192524
ENSG00000117305	HMGCL	-0.812	5.41	6.222	-4.38068	0.000199019	0.00193766
ENSG00000167393	PPP2R3B	-0.601182	5.08182	5.683	-4.38062	0.00019905	0.00193766
ENSG00000163162	RNF149	0.562364	8.98636	8.424	4.37993	0.000199398	0.00194
ENSG00000100014	SPECC1L	-0.833909	8.51909	9.353	-4.37909	0.000199827	0.00194313
ENSG00000105821	DNAJC2	0.878455	6.29545	5.417	4.37752	0.000200626	0.00194984
ENSG00000132964	CDK8	-0.633636	4.74636	5.38	-4.37512	0.000201858	0.00196075
ENSG00000083937	CHMP2B	0.758818	9.10182	8.343	4.37021	0.000204397	0.00198434
ENSG00000138592	USP8	0.642818	7.10182	6.459	4.36863	0.000205223	0.00199128
ENSG00000170043	TRAPPC1	-1.13845	7.70455	8.843	-4.36823	0.000205431	0.00199223
ENSG00000125910	S1PR4	-1.24109	7.92091	9.162	-4.3678	0.000205654	0.00199331
ENSG00000180304	OAZ2	0.749636	7.62364	6.874	4.36688	0.000206139	0.00199662
ENSG00000152684	PELO	0.868	9.11	8.242	4.36673	0.000206217	0.00199662
ENSG00000164649	CDCA7L	-1.06427	5.81273	6.877	-4.36619	0.000206501	0.00199829
ENSG00000177084	POLE	-0.630455	6.10455	6.735	-4.36597	0.000206616	0.00199833
ENSG00000129055	ANAPC13	-0.659273	9.01273	9.672	-4.36559	0.000206817	0.0019992
ENSG00000170142	UBE2E1	0.629182	8.34818	7.719	4.36485	0.000207208	0.00200189
ENSG00000058056	USP13	-0.527364	6.03364	6.561	-4.36418	0.000207563	0.00200425
ENSG00000055332	EIF2AK2	0.828364	9.37636	8.548	4.36212	0.000208651	0.00201359
ENSG00000110108	TMEM109	-0.651	8.37	9.021	-4.36193	0.000208754	0.00201359
ENSG00000111850	SMIM8	-0.682818	5.13818	5.821	-4.36166	0.000208895	0.0020138
ENSG00000077420	APBB1IP	-0.979091	7.80091	8.78	-4.36142	0.000209023	0.0020138
ENSG00000104859	CLASRP	0.847364	8.04636	7.199	4.36126	0.000209113	0.0020138
ENSG00000172732	MUS81	-0.579182	6.63182	7.211	-4.3602	0.000209674	0.00201813
ENSG00000197841	ZNF181	-0.795727	4.48727	5.283	-4.35691	0.000211442	0.00203342
ENSG00000127952	STYXL1	-0.966273	6.36273	7.329	-4.35682	0.00021149	0.00203342
ENSG00000085491	SLC25A24	0.863727	6.36273	5.499	4.35601	0.000211925	0.00203549
ENSG00000196511	TPK1	-0.832545	5.73545	6.568	-4.356	0.000211931	0.00203549
ENSG00000139737	SLAIN1	-1.01991	6.27909	7.299	-4.35456	0.000212709	0.00204187
ENSG00000164889	SLC4A2	-0.663909	5.29909	5.963	-4.35376	0.000213144	0.00204495
ENSG00000143156	NME7	-0.667455	5.30455	5.972	-4.3534	0.000213341	0.00204575
ENSG00000123562	MORF4L2	0.975455	9.41545	8.44	4.35263	0.00021376	0.00204867
ENSG00000198900	TOP1	0.569909	5.90091	5.331	4.35186	0.00021418	0.0020516
ENSG00000168002	POLR2G	-0.667909	9.55909	10.227	-4.35104	0.000214628	0.0020548
ENSG00000143499	SMYD2	-0.894727	7.11727	8.012	-4.35054	0.000214897	0.0020556
ENSG00000263353	PPIAL4A	-0.758182	11.6018	12.36	-4.35046	0.00021494	0.0020556
ENSG00000082515	MRPL22	0.835727	9.07273	8.237	4.34895	0.000215771	0.00206245
ENSG00000075188	NUP37	-0.631182	7.70182	8.333	-4.34774	0.000216437	0.00206772
ENSG00000148344	PTGES	2.02218	6.82818	4.806	4.34548	0.000217687	0.00207855
ENSG00000185088	RPS27L	-0.613545	6.78545	7.399	-4.34481	0.000218061	0.00208101
ENSG00000137770	CTDSPL2	1.00527	7.13727	6.132	4.34433	0.000218326	0.00208244
ENSG00000284194	SCO2	1.53609	9.27909	7.743	4.34392	0.000218556	0.00208256
ENSG00000099204	ABLIM1	-0.642182	7.78182	8.424	-4.34389	0.000218571	0.00208256
ENSG00000188352	FOCAD	-0.868182	5.36182	6.23	-4.34161	0.000219843	0.00209358
ENSG00000196378	ZNF34	0.721818	7.02182	6.3	4.34088	0.000220254	0.00209638
ENSG00000125351	UPF3B	-0.695182	6.44182	7.137	-4.33949	0.000221035	0.0021027
ENSG00000173473	SMARCC1	-0.604273	8.73273	9.337	-4.33825	0.000221731	0.0021082
ENSG00000100983	GSS	-0.831636	6.29636	7.128	-4.33567	0.000223192	0.00212097
ENSG00000177192	PUS1	-0.576364	6.52364	7.1	-4.33354	0.000224406	0.00213139
ENSG00000100345	MYH9	-0.678182	11.6118	12.29	-4.33155	0.000225546	0.00214108
ENSG00000135775	COG2	-0.759182	7.79182	8.551	-4.3307	0.000226036	0.0021446
ENSG00000169598	DFFB	-0.700364	5.25364	5.954	-4.33012	0.000226371	0.00214664
ENSG00000112294	ALDH5A1	-0.820636	5.44636	6.267	-4.32864	0.000227224	0.0021536
ENSG00000171163	ZNF692	-0.506909	5.33909	5.846	-4.32423	0.000229789	0.00217676
ENSG00000166927	MS4A7	1.008	6.44	5.432	4.32186	0.000231184	0.00218882
ENSG00000142039	CCDC97	-0.527636	7.70636	8.234	-4.32102	0.000231676	0.00219233
ENSG00000116266	STXBP3	-0.947545	6.94545	7.893	-4.3206	0.000231926	0.00219353
ENSG00000177455	CD19	1.36155	6.00455	4.643	4.31983	0.000232378	0.00219665
ENSG00000020426	MNAT1	-0.938818	5.07818	6.017	-4.31596	0.000234682	0.00221727
ENSG00000030582	GRN	1.575	9.19	7.615	4.31344	0.00023619	0.00223034
ENSG00000141367	CLTC	0.595818	6.63182	6.036	4.31115	0.000237573	0.00224222
ENSG00000136161	RCBTB2	-0.907909	5.89909	6.807	-4.31088	0.000237736	0.00224258
ENSG00000171236	LRG1	1.322	7.1	5.778	4.31055	0.000237937	0.0022433
ENSG00000172172	MRPL13	0.839273	8.71727	7.878	4.30939	0.000238639	0.00224874
ENSG00000184060	ADAP2	1.91536	7.37636	5.461	4.30867	0.000239076	0.00225167
ENSG00000014919	COX15	-0.601455	5.28455	5.886	-4.30583	0.000240811	0.00226621
ENSG00000105717	PBX4	1.02409	8.92909	7.905	4.30573	0.000240872	0.00226621
ENSG00000100227	POLDIP3	0.514636	7.20364	6.689	4.30392	0.000241989	0.00227459
ENSG00000125255	SLC10A2	0.713455	5.74545	5.032	4.30387	0.000242015	0.00227459
ENSG00000166912	MTMR10	0.607636	7.04364	6.436	4.30268	0.000242753	0.00228033
ENSG00000105127	AKAP8	0.626091	8.71909	8.093	4.30127	0.000243626	0.00228733
ENSG00000213281	NRAS	0.957364	6.84636	5.889	4.30012	0.000244341	0.00229285
ENSG00000120756	PLS1	-0.497273	4.89273	5.39	-4.29854	0.000245323	0.00230086
ENSG00000115295	CLIP4	-0.935182	5.96182	6.897	-4.29751	0.000245965	0.00230568
ENSG00000163516	ANKZF1	-0.460545	5.77545	6.236	-4.29641	0.000246656	0.00231095
ENSG00000196352	CD55	0.652455	7.94545	7.293	4.29581	0.000247033	0.00231328
ENSG00000118596	SLC16A7	-0.641636	4.78636	5.428	-4.2933	0.00024862	0.00232654
ENSG00000111335	OAS2	-0.908	5.92	6.828	-4.29316	0.000248708	0.00232654
ENSG00000102981	PARD6A	-0.663182	5.81182	6.475	-4.29269	0.000249007	0.00232812
ENSG00000161011	SQSTM1	0.809	12.3	11.491	4.2901	0.000250652	0.00234025
ENSG00000131467	PSME3	-1.02127	6.40273	7.424	-4.29001	0.000250711	0.00234025
ENSG00000097033	SH3GLB1	0.748545	9.35455	8.606	4.28983	0.000250822	0.00234025
ENSG00000114166	KAT2B	-0.547636	6.38636	6.934	-4.28983	0.000250825	0.00234025
ENSG00000129197	RPAIN	-0.651364	8.70364	9.355	-4.2895	0.000251035	0.002341
ENSG00000166747	AP1G1	0.654636	6.86364	6.209	4.28883	0.000251462	0.00234376
ENSG00000198934	MAGEE1	-0.626727	6.21727	6.844	-4.28855	0.000251641	0.00234421
ENSG00000162434	JAK1	-0.988	8.53	9.518	-4.28825	0.000251832	0.00234478
ENSG00000255398	HCAR3	1.47745	5.77545	4.298	4.28666	0.000252854	0.00235307
ENSG00000263002	ZNF234	-0.578636	5.36636	5.945	-4.28545	0.000253638	0.00235915
ENSG00000116299	KIAA1324	-0.558455	6.25455	6.813	-4.28512	0.000253848	0.00235988
ENSG00000196371	FUT4	1.29682	7.61182	6.315	4.28381	0.000254698	0.00236656
ENSG00000196329	GIMAP5	-0.624727	4.87727	5.502	-4.2816	0.000256129	0.0023777
ENSG00000172009	THOP1	-0.509364	6.56364	7.073	-4.28156	0.000256161	0.0023777
ENSG00000177352	CCDC71	-0.763545	5.16545	5.929	-4.28114	0.000256433	0.00237784
ENSG00000118363	SPCS2	-0.730182	7.35182	8.082	-4.28113	0.000256442	0.00237784
ENSG00000186222	BLOC1S4	-0.813727	9.07727	9.891	-4.27881	0.00025796	0.00239069
ENSG00000025800	KPNA6	0.766545	8.87455	8.108	4.27689	0.000259224	0.00240116
ENSG00000149923	PPP4C	0.659	9.9	9.241	4.27665	0.000259381	0.00240138
ENSG00000154957	ZNF18	0.599727	7.59273	6.993	4.2757	0.000260009	0.00240596
ENSG00000129691	ASH2L	-0.732091	7.76091	8.493	-4.27537	0.000260227	0.00240673
ENSG00000080819	CPOX	-0.710909	6.37909	7.09	-4.27397	0.000261156	0.00241408
ENSG00000154079	SDHAF4	-0.595727	5.40727	6.003	-4.27324	0.000261641	0.00241732
ENSG00000128340	RAC2	-1.11064	11.7764	12.887	-4.27037	0.000263559	0.00243379
ENSG00000130643	CALY	-0.479	4.66	5.139	-4.26768	0.000265368	0.0024484
ENSG00000100614	PPM1A	0.625364	6.82636	6.201	4.26761	0.000265414	0.0024484
ENSG00000136573	BLK	2.38555	7.89455	5.509	4.26717	0.000265716	0.00244993
ENSG00000198258	UBL5	-0.619818	7.66818	8.288	-4.26454	0.000267499	0.00246511
ENSG00000173992	CCS	-0.680182	6.31182	6.992	-4.26395	0.000267897	0.00246751
ENSG00000151500	THYN1	-0.831182	6.55182	7.383	-4.26296	0.000268578	0.00247252
ENSG00000178028	DMAP1	-0.576	8.87	9.446	-4.26172	0.000269422	0.00247901
ENSG00000007168	PAFAH1B1	-1.01682	8.25818	9.275	-4.26096	0.000269947	0.00248258
ENSG00000140403	DNAJA4	-1.085	7.24	8.325	-4.26007	0.000270556	0.0024869
ENSG00000143224	PPOX	-0.959727	6.96727	7.927	-4.25756	0.000272293	0.00250159
ENSG00000136381	IREB2	0.990909	7.82091	6.83	4.25207	0.000276121	0.00253546
ENSG00000168556	ING2	0.842545	8.54455	7.702	4.25085	0.000276982	0.00254207
ENSG00000174738	NR1D2	1.21991	7.63091	6.411	4.25057	0.000277173	0.00254253
ENSG00000165682	CLEC1B	-1.48418	5.07182	6.556	-4.24966	0.00027782	0.00254716
ENSG00000163932	PRKCD	0.612909	7.17091	6.558	4.24872	0.000278482	0.00255192
ENSG00000182871	COL18A1	-0.775273	4.85273	5.628	-4.24695	0.000279739	0.00256214
ENSG00000157625	TAB3	0.743545	5.81455	5.071	4.24626	0.000280231	0.00256533
ENSG00000187024	PTRH1	-0.843182	5.97182	6.815	-4.24526	0.000280948	0.00257059
ENSG00000099326	MZF1	-0.593727	6.66727	7.261	-4.24483	0.000281252	0.00257206
ENSG00000130940	CASZ1	0.656727	6.24273	5.586	4.24398	0.000281864	0.00257634
ENSG00000177889	UBE2N	-0.720273	8.76273	9.483	-4.24324	0.000282396	0.0025799
ENSG00000116750	UCHL5	-0.977727	6.96727	7.945	-4.24211	0.000283205	0.00258504
ENSG00000142973	CYP4B1	0.810727	5.79273	4.982	4.24205	0.000283247	0.00258504
ENSG00000132970	WASF3	-0.654636	4.86636	5.521	-4.2408	0.000284152	0.00259199
ENSG00000165689	ENTR1	-0.656091	6.85091	7.507	-4.23956	0.000285053	0.00259888
ENSG00000138622	HCN4	0.675182	6.23818	5.563	4.23706	0.000286865	0.00261408
ENSG00000187231	SESTD1	1.20445	7.01545	5.811	4.23677	0.000287082	0.00261473
ENSG00000179094	PER1	1.41027	8.03727	6.627	4.23594	0.000287689	0.00261893
ENSG00000000457	SCYL3	-0.495818	5.48818	5.984	-4.2354	0.000288085	0.00262121
ENSG00000110768	GTF2H1	-0.513636	4.83636	5.35	-4.23486	0.000288479	0.00262347
ENSG00000125459	MSTO1	-0.622455	6.41455	7.037	-4.23068	0.000291564	0.00264913
ENSG00000142405	NLRP12	0.518091	5.62909	5.111	4.23063	0.000291596	0.00264913
ENSG00000132256	TRIM5	-0.692818	5.55818	6.251	-4.22979	0.000292225	0.0026535
ENSG00000160767	FAM189B	-0.494909	5.78909	6.284	-4.22894	0.000292853	0.00265786
ENSG00000150768	DLAT	-0.742455	6.09455	6.837	-4.22862	0.000293092	0.002658
ENSG00000137752	CASP1	-0.820636	6.66636	7.487	-4.22852	0.000293164	0.002658
ENSG00000105281	SLC1A5	0.922909	6.09091	5.168	4.22817	0.000293431	0.00265812
ENSG00000249115	HAUS5	-0.704818	5.11818	5.823	-4.22811	0.000293473	0.00265812
ENSG00000116754	SRSF11	0.749455	8.50545	7.756	4.22676	0.000294486	0.00266595
ENSG00000103544	VPS35L	-0.785	5.01	5.795	-4.2265	0.000294677	0.00266634
ENSG00000076258	FMO4	-0.526	4.87	5.396	-4.22586	0.00029516	0.0026684
ENSG00000083223	TUT7	0.924636	6.87364	5.949	4.2258	0.000295201	0.0026684
ENSG00000161920	MED11	-0.727727	5.13727	5.865	-4.22498	0.000295818	0.00267262
ENSG00000143771	CNIH4	0.833273	9.84727	9.014	4.22394	0.000296599	0.00267834
ENSG00000081041	CXCL2	1.50491	6.36091	4.856	4.22119	0.000298682	0.00269579
ENSG00000171612	SLC25A33	1.04573	6.68273	5.637	4.22062	0.000299114	0.00269833
ENSG00000168795	ZBTB5	0.738909	7.52091	6.782	4.21941	0.000300039	0.00270531
ENSG00000099139	PCSK5	-0.861818	7.26818	8.13	-4.21859	0.000300662	0.00270958
ENSG00000082212	ME2	-0.852	7.22	8.072	-4.21787	0.000301213	0.00271258
ENSG00000118217	ATF6	-0.641545	7.31545	7.957	-4.21776	0.000301298	0.00271258
ENSG00000140563	MCTP2	0.779	5.02	4.241	4.2123	0.00030551	0.00274913
ENSG00000196365	LONP1	0.587727	9.35273	8.765	4.2117	0.000305977	0.00275196
ENSG00000213341	CHUK	0.931	8.04	7.109	4.21123	0.000306342	0.00275386
[truncated: 15,971 more rows]

## Sheet: TPLL_DiffExpGenes_SG3_vs_contro
EnsemblID	Gene	logFC_SG3_vs_control	AveExpr_SG3	AveExpr_control	t_Stat	PValue	FDRAdjPValue
ENSG00000101162	TUBB1	-4.67036	5.43064	10.101	-19.953	6.07641e-26	1.09193e-21
ENSG00000168497	CAVIN2	-4.04467	5.18833	9.233	-18.6867	1.20109e-24	1.07918e-20
ENSG00000127920	GNG11	-3.731	5.415	9.146	-17.9159	7.96216e-24	4.76933e-20
ENSG00000169704	GP9	-3.90569	5.42231	9.328	-16.2252	6.25486e-22	2.81e-18
ENSG00000163599	CTLA4	-2.68449	5.41551	8.1	-14.3669	1.09608e-19	3.93931e-16
ENSG00000163736	PPBP	-3.52146	7.14654	10.668	-13.5488	1.21569e-18	3.64101e-15
ENSG00000271447	MMP28	-1.23938	4.73962	5.979	-13.0892	4.87489e-18	1.25145e-14
ENSG00000117400	MPL	-2.46446	4.29154	6.756	-12.8575	9.91793e-18	2.22782e-14
ENSG00000108797	CNTNAP1	-1.53292	4.82308	6.356	-12.5626	2.47367e-17	4.9391e-14
ENSG00000150681	RGS18	-3.30703	5.64897	8.956	-12.4997	3.01036e-17	5.40962e-14
ENSG00000162739	SLAMF6	-2.15408	6.67692	8.831	-12.3453	4.88579e-17	7.9816e-14
ENSG00000171611	PTCRA	-2.30364	5.23936	7.543	-11.0915	2.79263e-15	4.18196e-12
ENSG00000160856	FCRL3	-1.36423	5.16077	6.525	-10.6751	1.11897e-14	1.54676e-11
ENSG00000153162	BMP6	-1.53562	4.74538	6.281	-10.4485	2.4023e-14	3.08352e-11
ENSG00000187699	C2orf88	-1.3039	4.8141	6.118	-10.356	3.28784e-14	3.93883e-11
ENSG00000111644	ACRBP	-2.15695	5.10205	7.259	-10.2954	4.04151e-14	4.53912e-11
ENSG00000165682	CLEC1B	-2.02087	4.53513	6.556	-10.2279	5.08688e-14	5.37713e-11
ENSG00000154146	NRGN	-2.49597	6.49603	8.992	-10.0762	8.54729e-14	8.53305e-11
ENSG00000089692	LAG3	-2.82574	5.55026	8.376	-9.95959	1.27638e-13	1.20718e-10
ENSG00000156265	MAP3K7CL	-2.27631	6.87269	9.149	-9.81692	2.08883e-13	1.87681e-10
ENSG00000259207	ITGB3	-1.79241	4.81359	6.606	-9.80164	2.20235e-13	1.88458e-10
ENSG00000124491	F13A1	-2.53454	5.05846	7.593	-9.73287	2.79518e-13	2.28315e-10
ENSG00000066294	CD84	-0.983487	5.58551	6.569	-9.54695	5.3389e-13	4.17131e-10
ENSG00000135362	PRR5L	-1.77436	4.64064	6.415	-9.52821	5.69982e-13	4.26774e-10
ENSG00000185614	INKA1	-1.25731	5.11269	6.37	-9.49996	6.29127e-13	4.52216e-10
ENSG00000133574	GIMAP4	-2.6809	8.2691	10.95	-9.45184	7.4448e-13	5.1455e-10
ENSG00000144746	ARL6IP5	-1.69374	10.0103	11.704	-9.3965	9.03779e-13	5.87417e-10
ENSG00000163508	EOMES	-2.8311	6.0009	8.832	-9.39289	9.15285e-13	5.87417e-10
ENSG00000069974	RAB27A	-0.751513	5.40949	6.161	-9.3816	9.5227e-13	5.90079e-10
ENSG00000271503	CCL5	-3.63244	8.88756	12.52	-9.27017	1.40871e-12	8.43818e-10
ENSG00000003056	M6PR	-1.74321	7.26679	9.01	-9.1534	2.12637e-12	1.23261e-09
ENSG00000095303	PTGS1	-1.25813	5.36987	6.628	-9.08135	2.74325e-12	1.54051e-09
ENSG00000110799	VWF	-1.76036	4.47564	6.236	-9.03339	3.25109e-12	1.77036e-09
ENSG00000275342	PRAG1	-1.88021	6.12679	8.007	-8.98529	3.8556e-12	2.0378e-09
ENSG00000174175	SELP	-1.39172	4.64628	6.038	-8.9597	4.22223e-12	2.16781e-09
ENSG00000180884	ZNF792	-1.72697	6.29603	8.023	-8.81741	7.00437e-12	3.49635e-09
ENSG00000153071	DAB2	-1.45344	5.14756	6.601	-8.75157	8.85865e-12	4.25537e-09
ENSG00000113088	GZMK	-4.18508	6.68192	10.867	-8.74718	8.99855e-12	4.25537e-09
ENSG00000143595	AQP10	-1.40979	4.55821	5.968	-8.72447	9.75869e-12	4.49651e-09
ENSG00000132718	SYT11	-2.68392	6.92808	9.612	-8.60675	1.48688e-11	6.67981e-09
ENSG00000181104	F2R	-0.938744	9.55026	10.489	-8.5188	2.03825e-11	8.93351e-09
ENSG00000108839	ALOX12	-1.33495	4.83705	6.172	-8.48584	2.29432e-11	9.81639e-09
ENSG00000163564	PYHIN1	-2.41949	6.50551	8.925	-8.43034	2.80091e-11	1.17052e-08
ENSG00000104267	CA2	-2.03208	5.49192	7.524	-8.42309	2.87482e-11	1.1741e-08
ENSG00000151623	NR3C2	-1.74182	6.52218	8.264	-8.41066	3.00637e-11	1.20055e-08
ENSG00000119669	IRF2BPL	1.75626	9.85026	8.094	8.38774	3.26485e-11	1.27542e-08
ENSG00000111801	BTN3A3	-1.53803	6.89397	8.432	-8.30214	4.44443e-11	1.69929e-08
ENSG00000177324	BEND2	-0.92541	4.49859	5.424	-8.27494	4.90258e-11	1.8354e-08
ENSG00000164530	PI16	-2.06467	5.75833	7.823	-8.26173	5.14198e-11	1.85552e-08
ENSG00000131669	NINJ1	1.54467	10.9217	9.377	8.26061	5.16282e-11	1.85552e-08
ENSG00000116824	CD2	-1.61179	9.40321	11.015	-8.24764	5.41043e-11	1.90638e-08
ENSG00000131943	C19orf12	-0.816359	5.71564	6.532	-8.22394	5.89379e-11	2.03676e-08
ENSG00000176783	RUFY1	-0.702615	5.57538	6.278	-8.10365	9.10545e-11	3.08726e-08
ENSG00000120705	ETF1	1.2471	10.1641	8.917	8.09627	9.35204e-11	3.11215e-08
ENSG00000126775	ATG14	1.23715	9.48115	8.244	8.04848	1.11197e-10	3.63312e-08
ENSG00000106560	GIMAP2	-1.50662	7.15538	8.662	-8.02255	1.22154e-10	3.91985e-08
ENSG00000275066	SYNRG	-1.08782	5.29218	6.38	-8.0064	1.2952e-10	4.08329e-08
ENSG00000161911	TREML1	-1.37397	5.23603	6.61	-7.99927	1.32915e-10	4.11808e-08
ENSG00000099910	KLHL22	-1.32749	7.58051	8.908	-7.92365	1.74887e-10	5.32664e-08
ENSG00000133561	GIMAP6	-1.02064	5.97436	6.995	-7.89873	1.91454e-10	5.73405e-08
ENSG00000109272	PF4V1	-1.48559	4.65641	6.142	-7.87186	2.11086e-10	6.11893e-08
ENSG00000081377	CDC14B	-0.909231	5.47077	6.38	-7.86829	2.1384e-10	6.11893e-08
ENSG00000219545	UMAD1	-0.819872	5.44013	6.26	-7.86742	2.1452e-10	6.11893e-08
ENSG00000176083	ZNF683	-2.4381	5.6159	8.054	-7.83071	2.45146e-10	6.80999e-08
ENSG00000154473	BUB3	-0.815513	7.34449	8.16	-7.82939	2.46327e-10	6.80999e-08
ENSG00000111269	CREBL2	-0.85441	5.80359	6.658	-7.82093	2.54024e-10	6.87626e-08
ENSG00000100450	GZMH	-3.55749	6.94551	10.503	-7.81839	2.56377e-10	6.87626e-08
ENSG00000166091	CMTM5	-1.11072	5.02128	6.132	-7.8076	2.66643e-10	7.04644e-08
ENSG00000128294	TPST2	-1.50577	6.64923	8.155	-7.79725	2.76878e-10	7.21087e-08
ENSG00000159348	CYB5R1	-0.770026	7.49397	8.264	-7.77275	3.02697e-10	7.77068e-08
ENSG00000005961	ITGA2B	-1.41454	5.06346	6.478	-7.74887	3.30182e-10	8.35685e-08
ENSG00000105507	CABP5	-1.24769	4.81231	6.06	-7.70545	3.86749e-10	9.65262e-08
ENSG00000179639	FCER1A	-2.56992	6.51808	9.088	-7.68743	4.12992e-10	1.01664e-07
ENSG00000165732	DDX21	1.16833	10.1733	9.005	7.67735	4.28436e-10	1.0404e-07
ENSG00000181847	TIGIT	-0.866231	5.42577	6.292	-7.66537	4.47555e-10	1.07234e-07
ENSG00000163735	CXCL5	-0.847026	4.68397	5.531	-7.6469	4.78727e-10	1.13194e-07
ENSG00000069702	TGFBR3	-2.48085	7.26615	9.747	-7.60336	5.61093e-10	1.30946e-07
ENSG00000171476	HOPX	-1.06918	5.45782	6.527	-7.57789	6.15717e-10	1.41852e-07
ENSG00000158457	TSPAN33	-1.79521	6.68179	8.477	-7.54058	7.05517e-10	1.60483e-07
ENSG00000126264	HCST	-1.27387	9.87013	11.144	-7.52631	7.43246e-10	1.66952e-07
ENSG00000169129	AFAP1L2	-0.562538	4.74846	5.311	-7.51631	7.70877e-10	1.71021e-07
ENSG00000115419	GLS	-1.20018	6.39282	7.593	-7.50825	7.93893e-10	1.73979e-07
ENSG00000263465	SRSF8	-1.46962	8.31538	9.785	-7.50181	8.12786e-10	1.75973e-07
ENSG00000163082	SGPP2	-0.76741	4.98359	5.751	-7.46277	9.37311e-10	2.00518e-07
ENSG00000111728	ST8SIA1	-0.960897	4.7791	5.74	-7.44701	9.92864e-10	2.09903e-07
ENSG00000167778	SPRYD3	-1.50772	6.84628	8.354	-7.43742	1.02829e-09	2.14864e-07
ENSG00000091490	SEL1L3	-1.33144	8.02756	9.359	-7.4125	1.1263e-09	2.32639e-07
ENSG00000181036	FCRL6	-1.436	4.795	6.231	-7.37055	1.31293e-09	2.68106e-07
ENSG00000171161	ZNF672	-1.21174	7.21526	8.427	-7.3672	1.32909e-09	2.68356e-07
ENSG00000204642	HLA-F	-1.11785	9.92115	11.039	-7.34935	1.41871e-09	2.83269e-07
ENSG00000117748	RPA2	-1.07823	9.11577	10.194	-7.33047	1.52011e-09	3.0018e-07
ENSG00000038274	MAT2B	-1.21341	7.25859	8.472	-7.30604	1.6622e-09	3.2467e-07
ENSG00000145730	PAM	-0.853385	5.75462	6.608	-7.26149	1.95636e-09	3.78019e-07
ENSG00000107447	DNTT	-0.702436	4.54256	5.245	-7.25087	2.03382e-09	3.88805e-07
ENSG00000239713	APOBEC3G	-1.39479	7.28321	8.678	-7.23419	2.16183e-09	4.08927e-07
ENSG00000213203	GIMAP1	-1.83454	7.23846	9.073	-7.19248	2.51823e-09	4.69799e-07
ENSG00000117586	TNFSF4	-0.959846	4.97615	5.936	-7.19028	2.53866e-09	4.69799e-07
ENSG00000146859	TMEM140	-1.36882	6.10218	7.471	-7.18777	2.56206e-09	4.69799e-07
ENSG00000129465	RIPK3	-1.24467	5.99833	7.243	-7.17994	2.63652e-09	4.78568e-07
ENSG00000033030	ZCCHC8	1.0309	8.4009	7.37	7.14276	3.02083e-09	5.42843e-07
ENSG00000070501	POLB	1.24021	9.38321	8.143	7.13067	3.15759e-09	5.61802e-07
ENSG00000117281	CD160	-1.96356	5.30244	7.266	-7.12745	3.19503e-09	5.62889e-07
ENSG00000113732	ATP6V0E1	-0.966487	9.33051	10.297	-7.10123	3.51682e-09	6.13566e-07
ENSG00000197142	ACSL5	-0.628	5.42	6.048	-7.06456	4.02219e-09	6.94988e-07
ENSG00000166831	RBPMS2	-1.29544	4.83256	6.128	-7.04714	4.2871e-09	7.32516e-07
ENSG00000144031	ANKRD53	-0.768385	5.36962	6.138	-7.04499	4.32091e-09	7.32516e-07
ENSG00000167257	RNF214	-1.12036	5.56564	6.686	-6.99269	5.23304e-09	8.78857e-07
ENSG00000134215	VAV3	-0.819026	5.17897	5.998	-6.98785	5.32658e-09	8.86284e-07
ENSG00000043143	JADE2	-1.20082	8.46218	9.663	-6.98171	5.44761e-09	8.98106e-07
ENSG00000102362	SYTL4	-0.939744	4.72026	5.66	-6.97413	5.60102e-09	9.15004e-07
ENSG00000065534	MYLK	-0.762436	4.60756	5.37	-6.96848	5.71812e-09	9.25717e-07
ENSG00000176108	CHMP6	-1.02121	5.92179	6.943	-6.95197	6.07442e-09	9.7462e-07
ENSG00000104312	RIPK2	1.96085	10.5188	8.558	6.92909	6.60544e-09	1.05044e-06
ENSG00000273559	CWC25	1.34992	8.29192	6.942	6.91841	6.86888e-09	1.08275e-06
ENSG00000138794	CASP6	-0.887282	5.80372	6.691	-6.91076	7.06393e-09	1.10382e-06
ENSG00000180353	HCLS1	-0.936923	11.0281	11.965	-6.88838	7.66709e-09	1.18099e-06
ENSG00000120265	PCMT1	-1.89749	7.89551	9.793	-6.8876	7.68923e-09	1.18099e-06
ENSG00000035403	VCL	-1.06328	6.64372	7.707	-6.87306	8.10964e-09	1.23401e-06
ENSG00000136856	SLC2A8	-0.922333	5.88167	6.804	-6.87097	8.17179e-09	1.23401e-06
ENSG00000067082	KLF6	1.42403	11.351	9.927	6.86567	8.3321e-09	1.24773e-06
ENSG00000022840	RNF10	1.037	9.15	8.113	6.86267	8.42398e-09	1.25107e-06
ENSG00000120709	FAM53C	1.37226	11.1953	9.823	6.85745	8.58674e-09	1.26478e-06
ENSG00000096401	CDC5L	0.936692	7.46769	6.531	6.82038	9.83481e-09	1.42741e-06
ENSG00000059728	MXD1	1.47554	8.49154	7.016	6.81997	9.84967e-09	1.42741e-06
ENSG00000138050	THUMPD2	1.1121	8.5591	7.447	6.80565	1.03801e-08	1.49224e-06
ENSG00000130164	LDLR	2.53631	10.7123	8.176	6.77321	1.1689e-08	1.66708e-06
ENSG00000172215	CXCR6	-1.33718	4.21782	5.555	-6.76481	1.2054e-08	1.70559e-06
ENSG00000166946	CCNDBP1	-1.03777	9.97423	11.012	-6.74588	1.29189e-08	1.81369e-06
ENSG00000145779	TNFAIP8	-0.734333	6.80167	7.536	-6.74132	1.31365e-08	1.82995e-06
ENSG00000198894	CIPC	0.993051	7.40705	6.414	6.73239	1.3573e-08	1.87621e-06
ENSG00000133321	PLAAT4	-1.02128	10.2387	11.26	-6.71566	1.44302e-08	1.97947e-06
ENSG00000205336	ADGRG1	-1.54279	5.74821	7.291	-6.69393	1.56249e-08	2.11949e-06
ENSG00000182179	UBA7	-1.04997	8.69103	9.741	-6.69285	1.56868e-08	2.11949e-06
ENSG00000204103	MAFB	2.82992	8.24192	5.412	6.67781	1.6574e-08	2.22265e-06
ENSG00000117280	RAB29	-1.08854	6.91846	8.007	-6.67293	1.68728e-08	2.23496e-06
ENSG00000099968	BCL2L13	-1.00377	8.48923	9.493	-6.67225	1.69146e-08	2.23496e-06
ENSG00000010818	HIVEP2	-0.985692	6.67731	7.663	-6.65795	1.78234e-08	2.33786e-06
ENSG00000169155	ZBTB43	1.54341	8.18641	6.643	6.65499	1.80179e-08	2.34625e-06
ENSG00000077984	CST7	-2.37879	7.41821	9.797	-6.65256	1.81784e-08	2.34763e-06
ENSG00000176390	CRLF3	-1.16651	7.87949	9.046	-6.65089	1.82898e-08	2.34763e-06
ENSG00000168811	IL12A	-1.15897	4.74603	5.905	-6.62408	2.01748e-08	2.55118e-06
ENSG00000117000	RLF	1.28564	8.17564	6.89	6.62288	2.0264e-08	2.55118e-06
ENSG00000197077	KIAA1671	-1.34226	5.55474	6.897	-6.62237	2.03015e-08	2.55118e-06
ENSG00000144597	EAF1	1.03651	8.10051	7.064	6.61785	2.06399e-08	2.57568e-06
ENSG00000113649	TCERG1	0.898077	7.46808	6.57	6.60432	2.16872e-08	2.68772e-06
ENSG00000170458	CD14	2.55321	9.06821	6.515	6.59379	2.25393e-08	2.75698e-06
ENSG00000136997	MYC	1.46362	10.9846	9.521	6.59362	2.25529e-08	2.75698e-06
ENSG00000142961	MOB3C	-0.625026	5.93397	6.559	-6.54537	2.69055e-08	3.26683e-06
ENSG00000148926	ADM	2.5759	8.5009	5.925	6.52348	2.91471e-08	3.51525e-06
ENSG00000113441	LNPEP	-0.688487	5.95051	6.639	-6.51426	3.0146e-08	3.6115e-06
ENSG00000153914	SREK1	0.665846	7.25885	6.593	6.5015	3.15856e-08	3.75889e-06
ENSG00000135919	SERPINE2	-2.14251	5.42949	7.572	-6.49614	3.22101e-08	3.78977e-06
ENSG00000106245	BUD31	1.07505	11.3271	10.252	6.49566	3.22668e-08	3.78977e-06
ENSG00000184113	CLDN5	-1.80603	4.58897	6.395	-6.4892	3.30374e-08	3.85508e-06
ENSG00000111011	RSRC2	0.615282	8.53128	7.916	6.48265	3.38378e-08	3.923e-06
ENSG00000079335	CDC14A	0.869359	6.76936	5.9	6.47165	3.52263e-08	4.0578e-06
ENSG00000130643	CALY	-0.614513	4.52449	5.139	-6.46152	3.65535e-08	4.18386e-06
ENSG00000171612	SLC25A33	1.18415	6.82115	5.637	6.45421	3.7543e-08	4.24843e-06
ENSG00000103184	SEC14L5	-1.27659	4.81641	6.093	-6.45387	3.75905e-08	4.24843e-06
ENSG00000109381	ELF2	0.856821	7.12282	6.266	6.44171	3.92974e-08	4.41359e-06
ENSG00000171115	GIMAP8	-1.45408	6.79692	8.251	-6.43113	4.08455e-08	4.55896e-06
ENSG00000023734	STRAP	0.913564	10.4776	9.564	6.42468	4.18198e-08	4.6389e-06
ENSG00000140836	ZFHX3	1.05613	6.31013	5.254	6.41384	4.35082e-08	4.76264e-06
ENSG00000107796	ACTA2	-1.35703	6.12897	7.486	-6.41363	4.35424e-08	4.76264e-06
ENSG00000180739	S1PR5	-2.41605	5.81795	8.234	-6.41245	4.37304e-08	4.76264e-06
ENSG00000135631	RAB11FIP5	-1.451	5.82	7.271	-6.40354	4.5176e-08	4.8468e-06
ENSG00000146007	ZMAT2	-0.802718	8.56128	9.364	-6.40275	4.53072e-08	4.8468e-06
ENSG00000170989	S1PR1	-1.19731	6.70269	7.9	-6.40271	4.53124e-08	4.8468e-06
ENSG00000090520	DNAJB11	0.898359	10.3894	9.491	6.39664	4.63283e-08	4.92616e-06
ENSG00000115234	SNX17	-0.768436	9.22256	9.991	-6.39043	4.73908e-08	5.00948e-06
ENSG00000197249	SERPINA1	1.33051	6.42551	5.095	6.37928	4.93595e-08	5.18707e-06
ENSG00000185651	UBE2L3	-1.34613	6.58487	7.931	-6.37417	5.02898e-08	5.25412e-06
ENSG00000105374	NKG7	-2.64854	8.81846	11.467	-6.35549	5.38369e-08	5.58322e-06
ENSG00000172673	THEMIS	-1.92444	7.33756	9.262	-6.35435	5.40612e-08	5.58322e-06
ENSG00000159128	IFNGR2	1.14356	9.99756	8.854	6.34713	5.55049e-08	5.66381e-06
ENSG00000184574	LPAR5	-0.980282	5.73872	6.719	-6.34705	5.55204e-08	5.66381e-06
ENSG00000169252	ADRB2	-1.50318	6.01782	7.521	-6.34424	5.60926e-08	5.66381e-06
ENSG00000143119	CD53	-0.905692	8.54231	9.448	-6.34369	5.62067e-08	5.66381e-06
ENSG00000090061	CCNK	0.87	9.75	8.88	6.34266	5.64175e-08	5.66381e-06
ENSG00000013288	MAN2B2	-0.824667	9.49833	10.323	-6.34058	5.68465e-08	5.67081e-06
ENSG00000082781	ITGB5	-0.985923	4.94808	5.934	-6.33928	5.71183e-08	5.67081e-06
ENSG00000136448	NMT1	-0.816205	6.98179	7.798	-6.33538	5.79351e-08	5.72029e-06
ENSG00000168291	PDHB	-0.923128	9.09487	10.018	-6.33005	5.90742e-08	5.77998e-06
ENSG00000166971	AKTIP	-1.02228	7.33372	8.356	-6.32954	5.91829e-08	5.77998e-06
ENSG00000162704	ARPC5	-1.46508	9.66692	11.132	-6.3194	6.14148e-08	5.96553e-06
ENSG00000172538	FAM170B	-1.21456	7.11244	8.327	-6.30356	6.5066e-08	6.28621e-06
ENSG00000105849	TWISTNB	1.13238	7.14038	6.008	6.29555	6.69935e-08	6.41165e-06
ENSG00000166707	ZCCHC18	-0.690795	5.17821	5.869	-6.29521	6.7078e-08	6.41165e-06
ENSG00000125257	ABCC4	-0.892872	5.47513	6.368	-6.27767	7.15076e-08	6.7989e-06
ENSG00000052749	RRP12	1.90282	8.22282	6.32	6.27598	7.19487e-08	6.80483e-06
ENSG00000177409	SAMD9L	-1.085	6.225	7.31	-6.27263	7.28341e-08	6.85251e-06
ENSG00000111361	EIF2B1	-0.608487	8.39551	9.004	-6.26401	7.51582e-08	7.03434e-06
ENSG00000186470	BTN3A2	-1.53708	7.72192	9.259	-6.25533	7.75737e-08	7.1652e-06
ENSG00000138433	CIR1	0.961231	9.08923	8.128	6.25449	7.78109e-08	7.1652e-06
ENSG00000173517	PEAK1	1.13541	5.55641	4.421	6.25427	7.78723e-08	7.1652e-06
ENSG00000104980	TIMM44	0.885	7.755	6.87	6.25329	7.81513e-08	7.1652e-06
ENSG00000134909	ARHGAP32	1.33685	7.06885	5.732	6.2461	8.02267e-08	7.31314e-06
ENSG00000198252	STYX	-0.571974	7.18603	7.758	-6.2449	8.05789e-08	7.31314e-06
ENSG00000115415	STAT1	-1.42715	8.47885	9.906	-6.24136	8.1623e-08	7.37068e-06
ENSG00000123136	DDX39A	1.18585	10.3438	9.158	6.23023	8.50035e-08	7.63757e-06
ENSG00000151702	FLI1	-1.06618	7.83282	8.899	-6.22425	8.68732e-08	7.76673e-06
ENSG00000137076	TLN1	-1.18959	8.09641	9.286	-6.21654	8.93471e-08	7.9059e-06
ENSG00000131876	SNRPA1	0.758897	11.1109	10.352	6.21644	8.93811e-08	7.9059e-06
ENSG00000146112	PPP1R18	-1.24182	8.95218	10.194	-6.21518	8.97919e-08	7.9059e-06
ENSG00000180644	PRF1	-1.98108	6.82692	8.808	-6.21397	9.01898e-08	7.9059e-06
ENSG00000125449	ARMC7	-0.781179	5.48782	6.269	-6.20236	9.4084e-08	8.17182e-06
ENSG00000162654	GBP4	-1.97564	7.12436	9.1	-6.20221	9.41329e-08	8.17182e-06
ENSG00000100351	GRAP2	-1.33787	6.27513	7.613	-6.19629	9.61845e-08	8.30979e-06
ENSG00000040633	PHF23	-0.735128	5.83987	6.575	-6.19227	9.76025e-08	8.39195e-06
ENSG00000171097	KYAT1	-0.833667	6.31333	7.147	-6.18842	9.89815e-08	8.46999e-06
ENSG00000124256	ZBP1	-1.20892	7.08808	8.297	-6.1813	1.0158e-07	8.61972e-06
ENSG00000114120	SLC25A36	1.19362	7.81962	6.626	6.181	1.01691e-07	8.61972e-06
ENSG00000112624	BICRAL	-1.11044	8.34256	9.453	-6.17675	1.03277e-07	8.71305e-06
ENSG00000163755	HPS3	-1.01028	5.72872	6.739	-6.17501	1.03932e-07	8.72657e-06
ENSG00000164758	MED30	1.24854	10.3115	9.063	6.17373	1.04419e-07	8.72657e-06
ENSG00000163811	WDR43	1.09631	8.20731	7.111	6.17248	1.04894e-07	8.72657e-06
ENSG00000131188	PRR7	1.53505	8.32205	6.787	6.16183	1.09039e-07	9.02964e-06
ENSG00000140859	KIFC3	-1.05633	5.02167	6.078	-6.15923	1.10077e-07	9.07378e-06
ENSG00000054793	ATP9A	-0.700949	4.56705	5.268	-6.1512	1.13337e-07	9.29983e-06
ENSG00000185880	TRIM69	-0.536564	5.31244	5.849	-6.1465	1.15293e-07	9.41737e-06
ENSG00000128272	ATF4	0.720974	11.304	10.583	6.14297	1.16781e-07	9.49573e-06
ENSG00000111863	ADTRP	-2.67038	5.13462	7.805	-6.13332	1.20955e-07	9.76816e-06
ENSG00000160051	IQCC	0.93959	6.92859	5.989	6.13237	1.21373e-07	9.76816e-06
ENSG00000076555	ACACB	-1.22915	6.26385	7.493	-6.13131	1.21844e-07	9.76816e-06
ENSG00000235162	C12orf75	-1.88908	7.21192	9.101	-6.13027	1.22306e-07	9.76816e-06
ENSG00000105122	RASAL3	-1.04664	9.22936	10.276	-6.12812	1.23265e-07	9.80122e-06
ENSG00000164715	LMTK2	1.4141	7.1691	5.755	6.12336	1.25414e-07	9.92817e-06
ENSG00000075785	RAB7A	-0.892769	9.54423	10.437	-6.11614	1.28752e-07	1.01477e-05
ENSG00000105810	CDK6	-2.31538	6.63962	8.955	-6.11028	1.31525e-07	1.0321e-05
ENSG00000204344	STK19	0.738487	8.66449	7.926	6.10561	1.33777e-07	1.0452e-05
ENSG00000166352	C11orf74	-1.00664	4.85936	5.866	-6.09334	1.39878e-07	1.08814e-05
ENSG00000116667	C1orf21	-1.04403	4.60897	5.653	-6.08312	1.4517e-07	1.12444e-05
ENSG00000169057	MECP2	0.969872	6.96487	5.995	6.08096	1.46313e-07	1.12843e-05
ENSG00000182108	DEXI	-0.771795	6.68321	7.455	-6.07353	1.50314e-07	1.15433e-05
ENSG00000129675	ARHGEF6	-0.981795	10.1382	11.12	-6.07091	1.51755e-07	1.16044e-05
ENSG00000123908	AGO2	1.21851	9.49051	8.272	6.069	1.52811e-07	1.16357e-05
ENSG00000073169	SELENOO	0.789744	8.01974	7.23	6.06418	1.55508e-07	1.1791e-05
ENSG00000166272	WBP1L	-0.969718	5.94628	6.916	-6.05812	1.58967e-07	1.20026e-05
ENSG00000132589	FLOT2	-0.879667	10.5933	11.473	-6.04546	1.66446e-07	1.25148e-05
ENSG00000077721	UBE2A	0.725718	7.60372	6.878	6.0441	1.67273e-07	1.25246e-05
ENSG00000142459	EVI5L	-0.814256	7.24474	8.059	-6.04158	1.68809e-07	1.25871e-05
ENSG00000071127	WDR1	-0.867538	8.56346	9.431	-6.03225	1.74626e-07	1.29671e-05
ENSG00000188404	SELL	-1.60872	8.67128	10.28	-6.02949	1.76382e-07	1.30436e-05
ENSG00000134014	ELP3	-1.18213	7.74987	8.932	-6.0057	1.92281e-07	1.4161e-05
ENSG00000119318	RAD23B	1.00697	9.54897	8.542	5.99542	1.99592e-07	1.46395e-05
ENSG00000108557	RAI1	1.02997	7.77897	6.749	5.99288	2.01439e-07	1.46764e-05
ENSG00000126243	LRFN3	-0.886513	5.99949	6.886	-5.99248	2.01729e-07	1.46764e-05
ENSG00000170846	AC093323.1	-1.01982	7.54718	8.567	-5.98826	2.0484e-07	1.47895e-05
ENSG00000172349	IL16	-1.0441	6.2709	7.315	-5.98814	2.04929e-07	1.47895e-05
ENSG00000132549	VPS13B	0.431923	5.24692	4.815	5.98436	2.0776e-07	1.49338e-05
ENSG00000107438	PDLIM1	-1.348	5.705	7.053	-5.98202	2.09529e-07	1.50009e-05
ENSG00000196504	PRPF40A	0.627923	6.91692	6.289	5.97918	2.11699e-07	1.50962e-05
ENSG00000112149	CD83	2.29003	9.33103	7.041	5.97244	2.16933e-07	1.54082e-05
ENSG00000178057	NDUFAF3	-0.452897	5.8291	6.282	-5.96821	2.20286e-07	1.55848e-05
ENSG00000138750	NUP54	0.799692	8.52269	7.723	5.96488	2.22956e-07	1.57119e-05
ENSG00000205784	ARRDC5	-1.04964	6.84936	7.899	-5.95439	2.31597e-07	1.6257e-05
ENSG00000144815	NXPE3	-0.963026	5.59897	6.562	-5.95166	2.33903e-07	1.6355e-05
ENSG00000141030	COPS3	0.684795	10.2218	9.537	5.94215	2.42096e-07	1.68623e-05
ENSG00000122707	RECK	-0.967872	5.77013	6.738	-5.9364	2.4719e-07	1.71506e-05
ENSG00000145780	FEM1C	0.752641	8.73064	7.978	5.9313	2.51805e-07	1.74036e-05
ENSG00000023287	RB1CC1	1.04272	9.27872	8.236	5.91951	2.62783e-07	1.8044e-05
ENSG00000188321	ZNF559	-1.18813	6.35987	7.548	-5.9192	2.63078e-07	1.8044e-05
ENSG00000111845	PAK1IP1	1.01203	7.03603	6.024	5.91147	2.70544e-07	1.84411e-05
ENSG00000132970	WASF3	-0.723564	4.79744	5.521	-5.91109	2.70921e-07	1.84411e-05
ENSG00000018280	SLC11A1	1.18354	5.81654	4.633	5.9035	2.78462e-07	1.88829e-05
ENSG00000156170	NDUFAF6	0.681513	6.29051	5.609	5.8868	2.95804e-07	1.99834e-05
ENSG00000166454	ATMIN	-0.785615	5.95538	6.741	-5.88378	2.99058e-07	2.00933e-05
ENSG00000170962	PDGFD	-0.568333	5.06167	5.63	-5.88322	2.99666e-07	2.00933e-05
ENSG00000163947	ARHGEF3	-1.18872	9.50128	10.69	-5.86594	3.18989e-07	2.12524e-05
ENSG00000149527	PLCH2	-0.985154	5.86385	6.849	-5.86565	3.19319e-07	2.12524e-05
ENSG00000134539	KLRD1	-1.21977	5.36923	6.589	-5.86385	3.21408e-07	2.13125e-05
ENSG00000134697	GNL2	0.692026	9.81603	9.124	5.86237	3.23129e-07	2.13479e-05
ENSG00000156711	MAPK13	-1.29549	7.44551	8.741	-5.86017	3.25714e-07	2.14084e-05
ENSG00000136875	PRPF4	0.77741	8.54641	7.769	5.85956	3.26427e-07	2.14084e-05
ENSG00000149311	ATM	-0.689308	6.81769	7.507	-5.85486	3.32019e-07	2.1696e-05
ENSG00000143507	DUSP10	1.65638	7.60038	5.944	5.84882	3.39353e-07	2.20949e-05
ENSG00000010292	NCAPD2	-1.15328	7.04872	8.202	-5.84402	3.45287e-07	2.24e-05
ENSG00000167100	SAMD14	-0.973385	4.94962	5.923	-5.84022	3.50065e-07	2.26283e-05
ENSG00000135241	PNPLA8	1.18418	7.07218	5.888	5.82817	3.65642e-07	2.35505e-05
ENSG00000155465	SLC7A7	1.75579	7.80679	6.051	5.82651	3.67836e-07	2.36072e-05
ENSG00000158411	MITD1	-0.953128	7.90987	8.863	-5.82487	3.70023e-07	2.3663e-05
ENSG00000166579	NDEL1	0.948897	9.0359	8.087	5.81579	3.82349e-07	2.43646e-05
ENSG00000179627	ZBTB42	-0.920538	6.00346	6.924	-5.81194	3.877e-07	2.46183e-05
ENSG00000038532	CLEC16A	-0.802179	8.32782	9.13	-5.81092	3.89135e-07	2.46224e-05
ENSG00000205413	SAMD9	-0.975333	7.26167	8.237	-5.80904	3.91785e-07	2.47031e-05
ENSG00000105085	MED26	1.14785	7.71385	6.566	5.7848	4.27609e-07	2.68676e-05
ENSG00000131236	CAP1	-0.949051	10.9479	11.897	-5.78243	4.31274e-07	2.70035e-05
ENSG00000168286	THAP11	-1.04474	9.56526	10.61	-5.78132	4.33005e-07	2.70177e-05
ENSG00000178802	MPI	-0.65159	5.91141	6.563	-5.77558	4.42071e-07	2.74879e-05
ENSG00000213380	COG8	-0.578	5.62	6.198	-5.77097	4.4947e-07	2.78496e-05
ENSG00000197498	RPF2	0.958692	8.96769	8.009	5.77004	4.50986e-07	2.78496e-05
ENSG00000119431	HDHD3	-0.837769	6.42423	7.262	-5.76681	4.56263e-07	2.80789e-05
ENSG00000169756	LIMS1	-0.935359	6.16564	7.101	-5.76201	4.64232e-07	2.84718e-05
ENSG00000183134	PTGDR2	-0.654667	4.02333	4.678	-5.75734	4.72123e-07	2.88573e-05
ENSG00000011105	TSPAN9	-1.56692	5.73808	7.305	-5.75412	4.77631e-07	2.90305e-05
ENSG00000141298	SSH2	-0.942385	8.07962	9.022	-5.7538	4.78187e-07	2.90305e-05
ENSG00000132823	OSER1	0.980205	11.2432	10.263	5.74972	4.85259e-07	2.93606e-05
ENSG00000168488	ATXN2L	0.844538	6.34154	5.497	5.73734	5.07404e-07	3.05975e-05
ENSG00000156136	DCK	-0.770667	6.26833	7.039	-5.7261	5.28361e-07	3.17219e-05
ENSG00000099875	MKNK2	0.788513	9.86551	9.077	5.72546	5.29582e-07	3.17219e-05
ENSG00000163565	IFI16	-0.914462	7.90654	8.821	-5.72301	5.34281e-07	3.18971e-05
ENSG00000123329	ARHGAP9	-0.801641	9.63936	10.441	-5.72185	5.36521e-07	3.19248e-05
ENSG00000108578	BLMH	0.671487	8.12949	7.458	5.71257	5.54739e-07	3.28999e-05
ENSG00000088356	PDRG1	0.954974	8.18397	7.229	5.70578	5.68478e-07	3.36038e-05
ENSG00000092531	SNAP23	-0.822154	6.78385	7.606	-5.7017	5.76885e-07	3.39273e-05
ENSG00000102580	DNAJC3	1.1021	6.8491	5.747	5.70129	5.77726e-07	3.39273e-05
ENSG00000161057	PSMC2	0.656462	10.4335	9.777	5.69534	5.90232e-07	3.44484e-05
ENSG00000123737	EXOSC9	0.780385	9.12538	8.345	5.69525	5.90435e-07	3.44484e-05
ENSG00000115091	ACTR3	-0.808641	8.41436	9.223	-5.68744	6.07249e-07	3.52684e-05
ENSG00000182952	HMGN4	-1.04515	9.38385	10.429	-5.68691	6.08414e-07	3.52684e-05
ENSG00000151693	ASAP2	-0.518308	4.84269	5.361	-5.68175	6.19801e-07	3.5813e-05
ENSG00000111875	ASF1A	-1.15141	6.53859	7.69	-5.6779	6.28439e-07	3.61957e-05
ENSG00000113916	BCL6	0.953974	6.96397	6.01	5.67318	6.39202e-07	3.6698e-05
ENSG00000178425	NT5DC1	-0.683462	6.47654	7.16	-5.67031	6.4583e-07	3.69336e-05
ENSG00000156469	MTERF3	0.878462	8.34846	7.47	5.66963	6.47417e-07	3.69336e-05
ENSG00000103423	DNAJA3	-0.846462	8.74654	9.593	-5.66559	6.56889e-07	3.73554e-05
ENSG00000109911	ELP4	-0.499718	5.05128	5.551	-5.66404	6.60547e-07	3.74449e-05
ENSG00000132256	TRIM5	-0.635744	5.61526	6.251	-5.64543	7.06232e-07	3.99087e-05
ENSG00000119787	ATL2	0.886487	6.85949	5.973	5.64318	7.11966e-07	4.01067e-05
ENSG00000059769	DNAJC25	0.865897	6.8159	5.95	5.63855	7.23922e-07	4.06527e-05
ENSG00000104129	DNAJC17	-0.505923	6.10308	6.609	-5.63747	7.26728e-07	4.06832e-05
ENSG00000173210	ABLIM3	-0.829359	4.33564	5.165	-5.63169	7.4196e-07	4.14069e-05
ENSG00000141505	ASGR1	1.56372	7.16372	5.6	5.63036	7.45508e-07	4.14761e-05
ENSG00000111913	RIPOR2	-1.34921	10.5118	11.861	-5.61738	7.81082e-07	4.32711e-05
ENSG00000008952	SEC62	-0.941667	5.53333	6.475	-5.61556	7.86189e-07	4.32711e-05
ENSG00000168066	SF1	0.732359	7.79936	7.067	5.61531	7.86897e-07	4.32711e-05
ENSG00000179715	PCED1B	-1.79931	9.16769	10.967	-5.61513	7.87403e-07	4.32711e-05
ENSG00000015676	NUDCD3	-0.760308	6.66769	7.428	-5.60838	8.06712e-07	4.4197e-05
ENSG00000183828	NUDT14	1.40774	8.64974	7.242	5.60382	8.20039e-07	4.47906e-05
ENSG00000183255	PTTG1IP	1.31362	10.4796	9.166	5.59689	8.40679e-07	4.57595e-05
ENSG00000160058	BSDC1	1.078	9.715	8.637	5.59616	8.42871e-07	4.57595e-05
ENSG00000175701	MTLN	-0.985821	7.12718	8.113	-5.59503	8.46291e-07	4.58068e-05
ENSG00000142920	AZIN2	-0.779949	4.92205	5.702	-5.59403	8.49343e-07	4.58339e-05
ENSG00000148832	PAOX	-1.05318	5.99282	7.046	-5.59246	8.54133e-07	4.59544e-05
ENSG00000181191	PJA1	-0.580256	5.52474	6.105	-5.59093	8.58831e-07	4.60692e-05
ENSG00000156973	PDE6D	-1.14759	7.21141	8.359	-5.58861	8.66013e-07	4.63162e-05
ENSG00000137331	IER3	1.96449	9.11949	7.155	5.58774	8.68699e-07	4.6322e-05
ENSG00000132274	TRIM22	-1.38251	7.68949	9.072	-5.5825	8.85179e-07	4.70611e-05
ENSG00000150712	MTMR12	-0.587744	5.64526	6.233	-5.57983	8.93701e-07	4.7374e-05
ENSG00000176049	JAKMIP2	-0.809821	4.72718	5.537	-5.57863	8.97535e-07	4.74373e-05
ENSG00000085063	CD59	0.611949	6.43795	5.826	5.57544	9.07867e-07	4.78427e-05
ENSG00000110446	SLC15A3	1.72464	8.68064	6.956	5.56925	9.28235e-07	4.87731e-05
ENSG00000074706	IPCEF1	-0.706487	7.35051	8.057	-5.56391	9.46166e-07	4.94992e-05
ENSG00000115523	GNLY	-2.58164	7.62436	10.206	-5.56323	9.48466e-07	4.94992e-05
ENSG00000017797	RALBP1	-1.10392	6.96308	8.067	-5.56269	9.50319e-07	4.94992e-05
ENSG00000168329	CX3CR1	-1.09503	5.46397	6.559	-5.55502	9.7678e-07	5.07305e-05
ENSG00000143621	ILF2	0.512026	10.641	10.129	5.5539	9.80714e-07	5.0788e-05
ENSG00000072958	AP1M1	-0.897846	9.45115	10.349	-5.54177	1.02424e-06	5.28895e-05
ENSG00000087074	PPP1R15A	1.65179	12.5818	10.93	5.54041	1.02924e-06	5.29955e-05
ENSG00000134193	REG4	-1.08062	4.19038	5.271	-5.53728	1.04083e-06	5.34389e-05
ENSG00000163877	SNIP1	1.04031	9.18731	8.147	5.53562	1.04702e-06	5.3604e-05
ENSG00000143995	MEIS1	-0.608667	5.62333	6.232	-5.52642	1.08207e-06	5.52409e-05
ENSG00000160932	LY6E	1.30923	11.2692	9.96	5.52435	1.09013e-06	5.54947e-05
ENSG00000153015	CWC27	-1.19256	7.70744	8.9	-5.52216	1.09868e-06	5.57661e-05
ENSG00000129625	REEP5	-1.33305	8.24795	9.581	-5.5214	1.10167e-06	5.57661e-05
ENSG00000129315	CCNT1	0.895359	8.26936	7.374	5.51958	1.10889e-06	5.5974e-05
ENSG00000131051	RBM39	0.720026	7.25103	6.531	5.51536	1.12573e-06	5.66651e-05
ENSG00000181038	METTL23	-0.672128	6.81487	7.487	-5.51365	1.13264e-06	5.68536e-05
ENSG00000117016	RIMS3	-0.907205	5.19179	6.099	-5.50862	1.15319e-06	5.77239e-05
ENSG00000263528	IKBKE	-0.919256	6.68974	7.609	-5.50532	1.16688e-06	5.82468e-05
ENSG00000143337	TOR1AIP1	1.09228	8.80628	7.714	5.50259	1.1783e-06	5.85838e-05
ENSG00000153898	MCOLN2	-1.59062	6.30538	7.896	-5.50216	1.18015e-06	5.85838e-05
ENSG00000164548	TRA2A	1.13487	9.52487	8.39	5.50082	1.1858e-06	5.87019e-05
ENSG00000113263	ITK	-1.26254	10.3685	11.631	-5.49863	1.19511e-06	5.88491e-05
ENSG00000171853	TRAPPC12	-0.754538	6.58846	7.343	-5.49858	1.19532e-06	5.88491e-05
ENSG00000126878	AIF1L	0.989282	5.76628	4.777	5.49559	1.20818e-06	5.93055e-05
ENSG00000066230	SLC9A3	-0.549179	6.36782	6.917	-5.49475	1.21179e-06	5.93055e-05
ENSG00000056736	IL17RB	-0.517333	4.64167	5.159	-5.49413	1.21449e-06	5.93055e-05
ENSG00000119689	DLST	0.574308	8.33731	7.763	5.48993	1.23287e-06	5.99831e-05
ENSG00000135018	UBQLN1	0.716641	8.36064	7.644	5.48943	1.23504e-06	5.99831e-05
ENSG00000249992	TMEM158	-1.82964	5.34936	7.179	-5.48781	1.24221e-06	6.01687e-05
ENSG00000080819	CPOX	-0.753718	6.33628	7.09	-5.48231	1.26688e-06	6.11983e-05
ENSG00000176105	YES1	1.35431	7.79231	6.438	5.47911	1.28143e-06	6.17352e-05
ENSG00000101654	RNMT	0.98359	9.18359	8.2	5.47346	1.30756e-06	6.28258e-05
ENSG00000083896	YTHDC1	0.685385	7.90038	7.215	5.47211	1.31389e-06	6.29615e-05
ENSG00000111540	RAB5B	-1.10126	8.54474	9.646	-5.46676	1.3392e-06	6.40036e-05
ENSG00000152518	ZFP36L2	-1.48226	10.1947	11.677	-5.46239	1.36028e-06	6.48389e-05
ENSG00000089012	SIRPG	-1.47118	6.36282	7.834	-5.46035	1.37021e-06	6.51392e-05
ENSG00000145982	FARS2	-0.863538	8.01846	8.882	-5.45625	1.39038e-06	6.5924e-05
ENSG00000003147	ICA1	-0.61841	6.42859	7.047	-5.45181	1.4126e-06	6.65666e-05
ENSG00000066422	ZBTB11	0.689538	7.18154	6.492	5.45165	1.41342e-06	6.65666e-05
ENSG00000124203	ZNF831	-1.21382	6.63218	7.846	-5.45132	1.41505e-06	6.65666e-05
ENSG00000188786	MTF1	0.956179	7.39718	6.441	5.44704	1.43685e-06	6.74158e-05
ENSG00000197081	IGF2R	-0.857692	9.43231	10.29	-5.44453	1.44978e-06	6.7845e-05
ENSG00000132128	LRRC41	-0.703333	7.79167	8.495	-5.44227	1.46149e-06	6.79226e-05
ENSG00000157978	LDLRAP1	-0.953538	7.81846	8.772	-5.44162	1.4649e-06	6.79226e-05
ENSG00000185630	PBX1	-0.745641	4.71436	5.46	-5.44136	1.46627e-06	6.79226e-05
ENSG00000166189	HPS6	-1.29826	8.32974	9.628	-5.4413	1.46655e-06	6.79226e-05
ENSG00000166501	PRKCB	-0.889744	7.86026	8.75	-5.4395	1.47599e-06	6.81841e-05
ENSG00000126062	TMEM115	-0.831231	7.19577	8.027	-5.43372	1.50673e-06	6.94253e-05
ENSG00000078043	PIAS2	0.456205	6.15321	5.697	5.43174	1.51743e-06	6.97396e-05
ENSG00000156735	BAG4	0.946744	7.43474	6.488	5.42464	1.55632e-06	7.13444e-05
ENSG00000172269	DPAGT1	-0.791718	6.21628	7.008	-5.42199	1.57107e-06	7.18374e-05
ENSG00000100664	EIF5	0.799487	7.78949	6.99	5.42066	1.57852e-06	7.19949e-05
ENSG00000162444	RBP7	1.17246	6.08846	4.916	5.41361	1.61869e-06	7.36399e-05
ENSG00000228474	OST4	-0.608026	10.694	11.302	-5.41221	1.62676e-06	7.38205e-05
ENSG00000134072	CAMK1	1.02618	6.04718	5.021	5.39539	1.72721e-06	7.81811e-05
ENSG00000123395	ATG101	1.62318	8.42218	6.799	5.39439	1.73334e-06	7.82616e-05
ENSG00000112972	HMGCS1	0.892923	8.37192	7.479	5.3933	1.74008e-06	7.83689e-05
ENSG00000109107	ALDOC	-1.05287	8.62513	9.678	-5.39053	1.75731e-06	7.87853e-05
ENSG00000133997	MED6	0.697641	10.0406	9.343	5.39041	1.75809e-06	7.87853e-05
ENSG00000088826	SMOX	-0.647077	5.23692	5.884	-5.38802	1.7731e-06	7.92603e-05
ENSG00000083312	TNPO1	0.524077	6.59308	6.069	5.38149	1.81473e-06	8.09197e-05
ENSG00000271601	LIX1L	-0.894564	6.60744	7.502	-5.37709	1.84338e-06	8.1994e-05
ENSG00000140688	C16orf58	-0.550923	9.04308	9.594	-5.37305	1.87005e-06	8.29749e-05
ENSG00000160014	CALM3	-0.779795	11.7782	12.558	-5.37233	1.87488e-06	8.29841e-05
ENSG00000117226	GBP3	-0.719718	5.20628	5.926	-5.36184	1.94607e-06	8.59238e-05
ENSG00000175221	MED16	-0.730564	7.43744	8.168	-5.3578	1.97422e-06	8.67897e-05
ENSG00000049245	VAMP3	0.775282	9.07628	8.301	5.35764	1.97535e-06	8.67897e-05
ENSG00000103740	ACSBG1	-0.66341	4.88359	5.547	-5.3521	2.01464e-06	8.83001e-05
ENSG00000158201	ABHD3	-0.873744	6.94526	7.819	-5.35102	2.02241e-06	8.84251e-05
ENSG00000145649	GZMA	-2.67074	8.15526	10.826	-5.34049	2.09948e-06	9.15721e-05
ENSG00000204516	MICB	-0.908077	7.62692	8.535	-5.33922	2.10899e-06	9.1764e-05
ENSG00000050165	DKK3	-0.714846	4.68115	5.396	-5.33669	2.128e-06	9.23675e-05
ENSG00000005102	MEOX1	-0.452333	4.73667	5.189	-5.33323	2.15431e-06	9.32844e-05
ENSG00000188428	BLOC1S5	-0.913026	6.66897	7.582	-5.32719	2.20097e-06	9.50755e-05
ENSG00000103569	AQP9	2.2941	7.1441	4.85	5.32581	2.21177e-06	9.52158e-05
ENSG00000164169	PRMT9	0.907564	7.31256	6.405	5.32542	2.21481e-06	9.52158e-05
ENSG00000156587	UBE2L6	-0.567154	7.42385	7.991	-5.32293	2.23447e-06	9.58316e-05
ENSG00000163946	TASOR	-0.767231	6.08077	6.848	-5.31834	2.2712e-06	9.7175e-05
ENSG00000159346	ADIPOR1	0.688359	8.59936	7.911	5.31361	2.30964e-06	9.85849e-05
ENSG00000142235	LMTK3	-1.21233	6.97167	8.184	-5.30702	2.36424e-06	0.000100463
ENSG00000106733	NMRK1	-0.930846	7.77115	8.702	-5.30695	2.36482e-06	0.000100463
ENSG00000188818	ZDHHC11	0.751923	6.43192	5.68	5.305	2.38121e-06	0.000100921
ENSG00000258890	CEP95	0.907256	9.66526	8.758	5.29604	2.45808e-06	0.000103933
ENSG00000154640	BTG3	1.17526	9.57026	8.395	5.29036	2.50808e-06	0.000105799
ENSG00000148841	ITPRIP	1.7069	10.5209	8.814	5.28881	2.52191e-06	0.000106133
ENSG00000134954	ETS1	-0.873641	10.1894	11.063	-5.28814	2.5279e-06	0.000106137
ENSG00000185728	YTHDF3	0.850821	8.04282	7.192	5.27726	2.62722e-06	0.000110049
ENSG00000134668	SPOCD1	-0.859974	4.61603	5.476	-5.27587	2.64016e-06	0.000110334
ENSG00000047056	WDR37	-0.663795	7.67321	8.337	-5.27205	2.67612e-06	0.000111333
ENSG00000198492	YTHDF2	0.620513	9.12551	8.505	5.27202	2.67644e-06	0.000111333
ENSG00000148572	NRBF2	0.690179	7.81218	7.122	5.26889	2.70626e-06	0.000112142
ENSG00000134882	UBAC2	-0.862154	8.84385	9.706	-5.26782	2.71645e-06	0.000112142
ENSG00000143126	CELSR2	0.788846	6.33385	5.545	5.26752	2.71937e-06	0.000112142
ENSG00000171453	POLR1C	0.961051	8.74205	7.781	5.26737	2.72087e-06	0.000112142
ENSG00000128394	APOBEC3F	-0.462359	5.89564	6.358	-5.25866	2.80602e-06	0.000115387
ENSG00000139318	DUSP6	1.65021	7.68821	6.038	5.25717	2.82082e-06	0.000115529
ENSG00000090861	AARS1	-0.83841	8.58859	9.427	-5.25677	2.82483e-06	0.000115529
ENSG00000101544	ADNP2	0.872436	9.10744	8.235	5.25638	2.82876e-06	0.000115529
ENSG00000135899	SP110	-0.616462	8.08654	8.703	-5.25279	2.8649e-06	0.000116464
ENSG00000066336	SPI1	1.64087	7.70487	6.064	5.25247	2.86816e-06	0.000116464
ENSG00000198648	STK39	-0.830308	7.39769	8.228	-5.25185	2.87446e-06	0.000116464
ENSG00000140455	USP3	0.934641	10.8856	9.951	5.25149	2.87806e-06	0.000116464
ENSG00000184939	ZFP90	-0.763641	7.96436	8.728	-5.2509	2.88406e-06	0.000116464
ENSG00000065548	ZC3H15	0.635564	9.18256	8.547	5.24847	2.90898e-06	0.000117033
ENSG00000073849	ST6GAL1	-0.738923	6.46808	7.207	-5.24826	2.91118e-06	0.000117033
ENSG00000161914	ZNF653	-0.725385	6.64962	7.375	-5.24568	2.93789e-06	0.000117843
ENSG00000232810	TNF	2.74808	9.20808	6.46	5.24495	2.94543e-06	0.000117883
ENSG00000060138	YBX3	1.92574	11.6847	9.759	5.24362	2.95935e-06	0.000118177
ENSG00000133619	KRBA1	-0.558667	6.20833	6.767	-5.24167	2.97976e-06	0.000118728
ENSG00000165389	SPTSSA	-0.755	5.045	5.8	-5.24055	2.99161e-06	0.000118936
ENSG00000214160	ALG3	0.740256	7.58526	6.845	5.23943	3.00346e-06	0.000119019
ENSG00000136280	CCM2	-0.69941	6.99859	7.698	-5.23798	3.01895e-06	0.000119019
ENSG00000169609	C15orf40	-0.461051	5.78295	6.244	-5.23794	3.01938e-06	0.000119019
ENSG00000103479	RBL2	-0.935128	9.72487	10.66	-5.23786	3.02018e-06	0.000119019
ENSG00000150687	PRSS23	-0.954846	5.31615	6.271	-5.23552	3.04529e-06	0.000119746
ENSG00000162735	PEX19	-0.576744	7.60026	8.177	-5.23234	3.07972e-06	0.000120835
ENSG00000137752	CASP1	-0.757385	6.72962	7.487	-5.22988	3.10659e-06	0.000121624
ENSG00000110046	ATG2A	1.44044	9.48244	8.042	5.22838	3.12315e-06	0.000122007
ENSG00000170581	STAT2	-0.725154	9.40885	10.134	-5.22736	3.1344e-06	0.00012216
ENSG00000115935	WIPF1	-0.427487	8.15551	8.583	-5.22637	3.14532e-06	0.00012216
ENSG00000038427	VCAN	1.92864	8.02064	6.092	5.22618	3.14747e-06	0.00012216
ENSG00000196470	SIAH1	0.496692	6.90269	6.406	5.21929	3.22501e-06	0.0001249
ENSG00000135643	KCNMB4	-0.809513	5.11949	5.929	-5.21683	3.25318e-06	0.00012572
ENSG00000151835	SACS	-0.466051	5.28795	5.754	-5.20979	3.33502e-06	0.000128606
ENSG00000167461	RAB8A	-0.588872	9.34013	9.929	-5.20244	3.42264e-06	0.000131702
ENSG00000164031	DNAJB14	0.45241	6.44641	5.994	5.2006	3.44496e-06	0.000132278
ENSG00000143889	HNRNPLL	-1.15733	6.71167	7.869	-5.1989	3.46567e-06	0.000132789
ENSG00000079246	XRCC5	-0.914513	8.06449	8.979	-5.19724	3.48607e-06	0.000133286
ENSG00000162664	ZNF326	0.543538	5.74654	5.203	5.19593	3.50216e-06	0.000133617
ENSG00000128739	SNRPN	-0.611949	7.79205	8.404	-5.19145	3.55793e-06	0.000135458
ENSG00000117569	PTBP2	0.993564	7.60256	6.609	5.18727	3.61085e-06	0.000136912
ENSG00000063169	BICRA	-0.866846	8.24615	9.113	-5.18723	3.61138e-06	0.000136912
ENSG00000147905	ZCCHC7	-0.997154	8.14385	9.141	-5.17988	3.70617e-06	0.00014021
ENSG00000111885	MAN1A1	-0.646128	5.14487	5.791	-5.17477	3.77354e-06	0.000142459
ENSG00000188419	CHM	-0.624026	5.57397	6.198	-5.16908	3.84996e-06	0.00014504
ENSG00000162894	FCMR	-1.07392	10.2981	11.372	-5.16447	3.91299e-06	0.000147002
ENSG00000032389	EIPR1	-0.585256	8.16474	8.75	-5.16407	3.91842e-06	0.000147002
ENSG00000113140	SPARC	-0.648333	4.73667	5.385	-5.16096	3.96161e-06	0.000148313
ENSG00000115137	DNAJC27	0.769	8	7.231	5.15555	4.03776e-06	0.000150849
ENSG00000184205	TSPYL2	1.35133	8.65333	7.302	5.15083	4.10541e-06	0.000153058
ENSG00000137845	ADAM10	-0.753949	5.61705	6.371	-5.14925	4.12832e-06	0.000153594
ENSG00000145348	TBCK	-0.801795	6.09321	6.895	-5.14822	4.14333e-06	0.000153834
ENSG00000196912	ANKRD36B	0.931949	7.81795	6.886	5.14674	4.165e-06	0.00015432
ENSG00000102871	TRADD	-1.05726	6.61474	7.672	-5.14473	4.19461e-06	0.000155059
ENSG00000071051	NCK2	-1.06456	8.46744	9.532	-5.14421	4.20222e-06	0.000155059
ENSG00000112419	PHACTR2	-1.46964	6.47936	7.949	-5.13262	4.37717e-06	0.000161067
ENSG00000121766	ZCCHC17	-0.676179	7.04282	7.719	-5.13224	4.38296e-06	0.000161067
ENSG00000174684	B4GAT1	-0.602846	6.03615	6.639	-5.12909	4.43184e-06	0.000162531
ENSG00000070756	PABPC1	0.695308	12.9423	12.247	5.12835	4.44329e-06	0.000162619
ENSG00000118513	MYB	-1.51582	5.97718	7.493	-5.12741	4.45811e-06	0.000162748
ENSG00000122783	CYREN	-0.673026	6.28397	6.957	-5.12697	4.46494e-06	0.000162748
ENSG00000178202	POGLUT3	-0.790667	5.97833	6.769	-5.12604	4.47956e-06	0.000162951
ENSG00000162869	PPP1R21	-0.764564	7.00744	7.772	-5.12399	4.51194e-06	0.000163797
ENSG00000008869	HEATR5B	-0.783462	7.57654	8.36	-5.11995	4.57652e-06	0.000165806
ENSG00000197265	GTF2E2	-0.99541	8.85359	9.849	-5.11726	4.61995e-06	0.000167043
ENSG00000109501	WFS1	-0.749769	5.44923	6.199	-5.11606	4.6395e-06	0.000167269
ENSG00000135297	MTO1	-0.526256	6.29974	6.826	-5.11573	4.6448e-06	0.000167269
ENSG00000006831	ADIPOR2	-0.596462	7.54154	8.138	-5.11422	4.66964e-06	0.000167827
ENSG00000103018	CYB5B	-0.797333	9.04667	9.844	-5.11331	4.68458e-06	0.000168028
ENSG00000177119	ANO6	-0.767718	7.08128	7.849	-5.11073	4.72718e-06	0.000169218
ENSG00000135828	RNASEL	-0.672769	5.98923	6.662	-5.10594	4.80733e-06	0.000171745
ENSG00000105722	ERF	0.90959	7.26359	6.354	5.09944	4.91833e-06	0.000175362
ENSG00000179604	CDC42EP4	1.12733	7.60833	6.481	5.09275	5.03522e-06	0.000179174
ENSG00000178573	MAF	-1.55472	6.33128	7.886	-5.09084	5.06905e-06	0.000180022
ENSG00000130813	SHFL	-0.649821	8.44718	9.097	-5.08948	5.09342e-06	0.000180233
ENSG00000100721	TCL1A	3.36597	8.67397	5.308	5.08896	5.10264e-06	0.000180233
ENSG00000198064	NPIPB13	0.907692	12.4727	11.565	5.08882	5.1051e-06	0.000180233
ENSG00000204439	C6orf47	-0.897974	6.72603	7.624	-5.08786	5.12234e-06	0.000180487
ENSG00000158711	ELK4	0.427513	5.69051	5.263	5.08699	5.13799e-06	0.000180684
ENSG00000204424	LY6G6F	-0.662564	5.02744	5.69	-5.08243	5.22095e-06	0.000183243
ENSG00000139737	SLAIN1	-1.01195	6.28705	7.299	-5.07888	5.28632e-06	0.000185176
ENSG00000144677	CTDSPL	-1.29944	5.62756	6.927	-5.07814	5.29999e-06	0.000185293
ENSG00000100316	RPL3	0.480846	8.99385	8.513	5.07462	5.36595e-06	0.000187235
ENSG00000085662	AKR1B1	-0.884538	8.74346	9.628	-5.07216	5.41232e-06	0.000188487
ENSG00000151690	MFSD6	-0.924026	6.47897	7.403	-5.06943	5.46429e-06	0.000189929
ENSG00000204370	SDHD	-0.946205	8.02679	8.973	-5.06814	5.48904e-06	0.000190421
ENSG00000110944	IL23A	1.74618	9.14218	7.396	5.06691	5.51277e-06	0.000190876
ENSG00000149218	ENDOD1	-0.463513	5.36449	5.828	-5.06416	5.56618e-06	0.000192074
ENSG00000189376	C8orf76	0.822333	9.57333	8.751	5.06403	5.56875e-06	0.000192074
ENSG00000135093	USP30	0.791949	6.42295	5.631	5.06275	5.59374e-06	0.000192566
ENSG00000140416	TPM1	-0.478487	5.26551	5.744	-5.06221	5.60444e-06	0.000192566
ENSG00000147394	ZNF185	-1.23262	6.25038	7.483	-5.06136	5.62103e-06	0.000192764
ENSG00000196199	MPHOSPH8	-0.82	7.14	7.96	-5.06083	5.63166e-06	0.000192764
ENSG00000104299	INTS9	-0.853564	7.94244	8.796	-5.0589	5.66979e-06	0.0001937
ENSG00000135929	CYP27A1	1.16754	6.58654	5.419	5.04961	5.85726e-06	0.000199725
ENSG00000072071	ADGRL1	0.524	5.955	5.431	5.04818	5.88677e-06	0.000200351
ENSG00000272886	DCP1A	0.897718	8.79372	7.896	5.04703	5.91045e-06	0.000200777
ENSG00000145703	IQGAP2	-0.883128	7.75487	8.638	-5.04633	5.92501e-06	0.000200892
ENSG00000141994	DUS3L	0.786	8.955	8.169	5.04469	5.959e-06	0.000201663
ENSG00000140093	SERPINA10	-1.12928	8.37372	9.503	-5.04385	5.97652e-06	0.000201876
ENSG00000213445	SIPA1	-0.818179	8.27782	9.096	-5.041	6.03645e-06	0.000203518
ENSG00000124731	TREM1	1.75033	6.21333	4.463	5.03949	6.06854e-06	0.000204216
ENSG00000123219	CENPK	-1.14077	6.32923	7.47	-5.03746	6.1118e-06	0.000205288
ENSG00000162851	TFB2M	0.833256	8.36526	7.532	5.0355	6.15373e-06	0.000206311
ENSG00000018699	TTC27	-0.908872	7.63513	8.544	-5.0342	6.18182e-06	0.000206867
ENSG00000129484	PARP2	0.610436	6.60744	5.997	5.03327	6.20193e-06	0.000207154
ENSG00000198743	SLC5A3	0.671385	5.25038	4.579	5.03248	6.21913e-06	0.000207343
ENSG00000167286	CD3D	-0.946256	11.1047	12.051	-5.02943	6.28587e-06	0.00020918
ENSG00000204839	MROH6	1.00228	5.43628	4.434	5.02608	6.35995e-06	0.000211254
ENSG00000139597	N4BP2L1	-0.752	5.8	6.552	-5.02492	6.38587e-06	0.000211724
ENSG00000161016	RPL8	0.553385	10.8804	10.327	5.02249	6.44017e-06	0.00021313
ENSG00000108774	RAB5C	0.831949	8.43795	7.606	5.02018	6.49243e-06	0.000214465
ENSG00000010810	FYN	-1.02967	8.28833	9.318	-5.01589	6.59051e-06	0.000217306
ENSG00000163219	ARHGAP25	-0.454	6.17	6.624	-5.01432	6.6268e-06	0.000218102
ENSG00000111276	CDKN1B	-1.45903	9.00897	10.468	-5.01344	6.64719e-06	0.000218373
ENSG00000197016	ZNF470	-0.553974	5.04103	5.595	-5.01066	6.71221e-06	0.00021977
ENSG00000127824	TUBA4A	-1.10969	9.14231	10.252	-5.01057	6.71418e-06	0.00021977
ENSG00000162604	TM2D1	-0.531077	7.47192	8.003	-5.00462	6.85534e-06	0.000223983
ENSG00000127152	BCL11B	-0.657	7.695	8.352	-5.00237	6.90929e-06	0.000225336
ENSG00000174059	CD34	-0.359949	4.63205	4.992	-5.00044	6.95608e-06	0.000226216
ENSG00000147601	TERF1	0.630769	6.18077	5.55	5.00022	6.96147e-06	0.000226216
ENSG00000082074	FYB1	-0.651795	7.46321	8.115	-4.99807	7.01378e-06	0.000227505
ENSG00000183431	SF3A3	-0.606615	9.81538	10.422	-4.98886	7.24313e-06	0.000234521
ENSG00000187049	TMEM216	-0.786256	7.28974	8.076	-4.98768	7.27288e-06	0.000234908
ENSG00000163931	TKT	0.678846	11.0138	10.335	4.98735	7.28124e-06	0.000234908
ENSG00000125319	HROB	1.51264	6.76564	5.253	4.97919	7.49146e-06	0.000241257
ENSG00000198081	ZBTB14	-0.686333	7.98667	8.673	-4.97815	7.51882e-06	0.000241705
ENSG00000146376	ARHGAP18	-0.701872	4.61013	5.312	-4.9748	7.60703e-06	0.000244104
ENSG00000122257	RBBP6	0.444333	6.23833	5.794	4.97258	7.66611e-06	0.000245561
ENSG00000197329	PELI1	1.40672	9.59372	8.187	4.97146	7.69613e-06	0.000246084
ENSG00000140718	FTO	-0.798487	6.11051	6.909	-4.96968	7.74418e-06	0.000246877
ENSG00000107672	NSMCE4A	-0.688821	9.46718	10.156	-4.96952	7.7484e-06	0.000246877
ENSG00000171840	NINJ2	-1.47195	6.65205	8.124	-4.96866	7.77164e-06	0.000247179
ENSG00000115232	ITGA4	-1.00533	6.83167	7.837	-4.96295	7.92789e-06	0.000251704
ENSG00000125821	DTD1	-0.816974	7.17103	7.988	-4.9608	7.98753e-06	0.000252704
ENSG00000139641	ESYT1	-1.13346	9.61654	10.75	-4.9608	7.98754e-06	0.000252704
ENSG00000186517	ARHGAP30	-0.744205	8.19679	8.941	-4.94924	8.31566e-06	0.000262623
ENSG00000100385	IL2RB	-1.75621	8.67679	10.433	-4.94695	8.38203e-06	0.000264255
ENSG00000124562	SNRPC	0.794308	9.24231	8.448	4.94574	8.41747e-06	0.000264907
ENSG00000112343	TRIM38	0.498077	6.24808	5.75	4.94419	8.46307e-06	0.000265876
ENSG00000152223	EPG5	0.583282	5.85628	5.273	4.94164	8.53841e-06	0.000267775
ENSG00000130021	PUDP	-0.828667	6.00833	6.837	-4.94094	8.55948e-06	0.000267968
ENSG00000096384	HSP90AB1	1.09874	11.0297	9.931	4.93589	8.71117e-06	0.000272243
ENSG00000076604	TRAF4	0.894436	6.15244	5.258	4.93498	8.73872e-06	0.00027263
ENSG00000155957	TMBIM4	-0.815308	9.67769	10.493	-4.93313	8.79518e-06	0.000273916
ENSG00000105053	VRK3	-0.550897	6.7091	7.26	-4.93174	8.83787e-06	0.000274769
ENSG00000125520	SLC2A4RG	-0.740795	7.36821	8.109	-4.92982	8.89697e-06	0.000276129
ENSG00000186222	BLOC1S4	-0.702795	9.18821	9.891	-4.92851	8.93762e-06	0.000276352
ENSG00000099381	SETD1A	0.711795	8.82679	8.115	4.92839	8.94138e-06	0.000276352
ENSG00000134058	CDK7	0.667128	8.83513	8.168	4.92797	8.95447e-06	0.000276352
ENSG00000154127	UBASH3B	-0.863385	5.75462	6.618	-4.92761	8.96567e-06	0.000276352
ENSG00000165195	PIGA	0.695718	7.13372	6.438	4.92675	8.99257e-06	0.000276706
ENSG00000235106	BRD3OS	-0.668513	5.76949	6.438	-4.92436	9.06736e-06	0.000278531
ENSG00000124541	RRP36	-0.712821	8.93718	9.65	-4.92332	9.10021e-06	0.000279063
ENSG00000008128	CDK11A	0.673385	5.78038	5.107	4.91944	9.22394e-06	0.000282375
ENSG00000241878	PISD	0.734513	7.53051	6.796	4.91674	9.31086e-06	0.000284551
ENSG00000179094	PER1	1.29428	7.92128	6.627	4.9153	9.35747e-06	0.00028549
ENSG00000197063	MAFG	0.607462	6.35346	5.746	4.91442	9.38626e-06	0.000285883
ENSG00000177383	MAGEF1	-0.780333	5.40667	6.187	-4.90617	9.65905e-06	0.000293694
ENSG00000023516	AKAP11	-0.630821	6.22218	6.853	-4.90538	9.68575e-06	0.000294008
ENSG00000070413	DGCR2	-0.770359	6.63564	7.406	-4.90309	9.76286e-06	0.000295849
ENSG00000155111	CDK19	-0.682103	7.6309	8.313	-4.90068	9.8451e-06	0.000297839
ENSG00000089060	SLC8B1	-0.880154	8.61385	9.494	-4.89924	9.8942e-06	0.000298821
ENSG00000168310	IRF2	-0.341231	5.07577	5.417	-4.89853	9.9186e-06	0.000299056
ENSG00000215305	VPS16	-0.516667	7.43833	7.955	-4.89781	9.94361e-06	0.000299308
ENSG00000100362	PVALB	-0.746077	4.55692	5.303	-4.89484	1.00467e-05	0.000301904
ENSG00000086827	ZW10	-0.93641	6.46859	7.405	-4.8938	1.00827e-05	0.000302481
ENSG00000110324	IL10RA	-1.04682	8.94218	9.989	-4.89027	1.0207e-05	0.000305701
ENSG00000136868	SLC31A1	0.684821	6.99282	6.308	4.88767	1.02995e-05	0.000307957
ENSG00000185862	EVI2B	-0.662308	7.60269	8.265	-4.8853	1.03846e-05	0.000309987
ENSG00000100564	PIGH	0.589026	8.04603	7.457	4.88476	1.0404e-05	0.000310051
ENSG00000029639	TFB1M	-0.587385	6.56962	7.157	-4.88214	1.04992e-05	0.000312352
ENSG00000103510	KAT8	-0.560077	8.26192	8.822	-4.88167	1.0516e-05	0.000312352
ENSG00000164930	FZD6	1.07344	6.14744	5.074	4.88073	1.05505e-05	0.000312858
ENSG00000153879	CEBPG	0.813359	8.40936	7.596	4.88007	1.05745e-05	0.000313055
ENSG00000167272	POP5	-0.501154	6.37885	6.88	-4.87904	1.06125e-05	0.000313664
ENSG00000144736	SHQ1	-0.538872	5.57513	6.114	-4.8756	1.07396e-05	0.000316899
ENSG00000173120	KDM2A	0.743641	10.3056	9.562	4.87317	1.08308e-05	0.000318673
ENSG00000037042	TUBG2	-0.789923	6.26308	7.053	-4.87225	1.08653e-05	0.000318673
ENSG00000150637	CD226	-0.858974	5.30603	6.165	-4.87208	1.08716e-05	0.000318673
ENSG00000137441	FGFBP2	-2.24987	6.94013	9.19	-4.87203	1.08736e-05	0.000318673
ENSG00000151576	QTRT2	0.498821	6.57282	6.074	4.87163	1.08884e-05	0.000318673
ENSG00000112312	GMNN	1.19744	6.69744	5.5	4.86936	1.09745e-05	0.000320669
ENSG00000075239	ACAT1	-1.08841	7.58859	8.677	-4.86767	1.10389e-05	0.000322029
ENSG00000108523	RNF167	-0.798462	8.28154	9.08	-4.86703	1.10637e-05	0.000322227
ENSG00000178860	MSC	-0.991538	4.40346	5.395	-4.86455	1.11591e-05	0.000324116
ENSG00000165934	CPSF2	-0.573949	6.19205	6.766	-4.8644	1.11646e-05	0.000324116
ENSG00000116299	KIAA1324	-0.547231	6.26577	6.813	-4.86121	1.12889e-05	0.000326774
ENSG00000185022	MAFF	0.86841	6.50641	5.638	4.86111	1.12925e-05	0.000326774
ENSG00000137309	HMGA1	0.495821	6.53782	6.042	4.85962	1.13511e-05	0.000327942
ENSG00000148730	EIF4EBP2	-0.705513	7.50949	8.215	-4.85705	1.14526e-05	0.000330341
ENSG00000140374	ETFA	-0.733846	8.83115	9.565	-4.85502	1.15334e-05	0.000332138
ENSG00000180979	LRRC57	0.670897	7.2809	6.61	4.85341	1.15977e-05	0.000333132
ENSG00000176463	SLCO3A1	0.553128	6.41513	5.862	4.85323	1.16049e-05	0.000333132
ENSG00000100612	DHRS7	-0.866949	9.36205	10.229	-4.85261	1.16301e-05	0.000333323
ENSG00000010165	EEF1AKNMT	-0.698949	5.79705	6.496	-4.84457	1.19582e-05	0.000342179
ENSG00000099194	SCD	1.84379	8.75179	6.908	4.83895	1.21928e-05	0.000348338
ENSG00000162972	MAIP1	0.799256	8.67026	7.871	4.83813	1.22274e-05	0.000348771
ENSG00000079332	SAR1A	0.691256	9.08026	8.389	4.83746	1.22557e-05	0.000349025
ENSG00000180329	CCDC43	0.633564	7.27256	6.639	4.83693	1.22785e-05	0.000349121
ENSG00000109861	CTSC	-0.616231	6.81577	7.432	-4.83591	1.23216e-05	0.000349794
ENSG00000178719	GRINA	0.975487	7.85449	6.879	4.83416	1.23962e-05	0.000351357
ENSG00000168118	RAB4A	-0.822462	5.64154	6.464	-4.83104	1.25308e-05	0.000354611
ENSG00000136169	SETDB2	-0.960538	7.35346	8.314	-4.82811	1.26582e-05	0.000357654
ENSG00000111321	LTBR	0.977333	6.19833	5.221	4.82669	1.27209e-05	0.00035886
ENSG00000117481	NSUN4	0.675	7.145	6.47	4.82263	1.29004e-05	0.000363353
ENSG00000196510	ANAPC7	-0.633718	5.15628	5.79	-4.82197	1.29298e-05	0.000363613
ENSG00000145907	G3BP1	-0.842077	5.74192	6.584	-4.82056	1.29928e-05	0.000364814
ENSG00000167173	C15orf39	1.1031	8.2091	7.106	4.81967	1.30328e-05	0.000365205
ENSG00000135521	LTV1	0.668897	9.6159	8.947	4.81935	1.30474e-05	0.000365205
ENSG00000014138	POLA2	-0.701974	6.64103	7.343	-4.81688	1.31591e-05	0.00036776
ENSG00000173457	PPP1R14B	0.984821	9.30282	8.318	4.81294	1.33392e-05	0.000372215
ENSG00000204520	MICA	-0.892436	6.57756	7.47	-4.80491	1.37144e-05	0.00038209
ENSG00000050405	LIMA1	-0.729897	5.2191	5.949	-4.80411	1.37524e-05	0.000382554
ENSG00000041353	RAB27B	-0.557718	4.88628	5.444	-4.80157	1.3873e-05	0.000385313
ENSG00000141458	NPC1	-0.988308	6.33269	7.321	-4.80092	1.39046e-05	0.000385594
ENSG00000146540	C7orf50	-0.881641	9.15436	10.036	-4.79829	1.40311e-05	0.000388504
ENSG00000197959	DNM3	-0.681282	5.04372	5.725	-4.78945	1.44655e-05	0.000399916
ENSG00000114933	INO80D	0.536974	7.34897	6.812	4.78617	1.46296e-05	0.000403831
ENSG00000078403	MLLT10	-0.630821	6.68718	7.318	-4.78516	1.46808e-05	0.000404623
ENSG00000185052	SLC24A3	-0.680333	4.51667	5.197	-4.7835	1.47651e-05	0.000405226
ENSG00000153066	TXNDC11	0.793615	8.50462	7.711	4.78346	1.47672e-05	0.000405226
ENSG00000171695	LKAAEAR1	1.31746	6.07346	4.756	4.7834	1.47703e-05	0.000405226
ENSG00000116791	CRYZ	-1.04577	6.91923	7.965	-4.78163	1.48607e-05	0.000406582
ENSG00000153814	JAZF1	-0.984667	6.58333	7.568	-4.78152	1.4866e-05	0.000406582
ENSG00000100292	HMOX1	1.46682	6.57282	5.106	4.7811	1.48876e-05	0.000406582
ENSG00000107021	TBC1D13	-0.581154	6.76385	7.345	-4.78048	1.49194e-05	0.000406831
ENSG00000110651	CD81	-0.641513	12.1245	12.766	-4.77669	1.51155e-05	0.000411553
ENSG00000141384	TAF4B	0.856641	6.08064	5.224	4.77431	1.524e-05	0.000414315
ENSG00000132141	CCT6B	0.809667	6.66667	5.857	4.76998	1.54688e-05	0.000419836
ENSG00000243716	NPIPB5	0.861077	10.8381	9.977	4.76959	1.54898e-05	0.000419836
ENSG00000114395	CYB561D2	-0.80959	7.07641	7.886	-4.76907	1.55172e-05	0.000419946
ENSG00000146409	SLC18B1	-0.867077	7.32692	8.194	-4.76675	1.5642e-05	0.000422186
ENSG00000107736	CDH23	-0.435872	5.63013	6.066	-4.76665	1.5647e-05	0.000422186
ENSG00000095380	NANS	0.950231	7.34923	6.399	4.76256	1.5869e-05	0.000427536
ENSG00000099985	OSM	-1.31208	7.21692	8.529	-4.75915	1.60563e-05	0.000431934
ENSG00000117091	CD48	-0.77659	11.1814	11.958	-4.7587	1.60813e-05	0.000431959
ENSG00000129292	PHF20L1	0.403487	6.04449	5.641	4.75789	1.6126e-05	0.000432513
ENSG00000181896	ZNF101	-1.58341	7.25859	8.842	-4.75616	1.62223e-05	0.000434448
ENSG00000182979	MTA1	0.700308	9.03231	8.332	4.75271	1.64161e-05	0.000438984
ENSG00000178927	CYBC1	-0.947949	7.51205	8.46	-4.75076	1.65261e-05	0.00044127
ENSG00000183955	KMT5A	0.570436	6.95244	6.382	4.74808	1.66795e-05	0.000444705
ENSG00000134996	OSTF1	-1.00849	8.88551	9.894	-4.74416	1.69054e-05	0.00045006
ENSG00000164609	SLU7	0.729308	8.65231	7.923	4.74344	1.69472e-05	0.000450505
ENSG00000203485	INF2	0.593744	7.55974	6.966	4.74241	1.70079e-05	0.000451449
ENSG00000157191	NECAP2	-0.88141	9.04359	9.925	-4.74152	1.70597e-05	0.000452158
ENSG00000255423	EBLN2	0.905051	7.91205	7.007	4.73843	1.72419e-05	0.000456314
ENSG00000138246	DNAJC13	-0.636744	6.70526	7.342	-4.73491	1.74517e-05	0.000461187
ENSG00000118855	MFSD1	-0.890821	8.12218	9.013	-4.73155	1.7654e-05	0.000465849
ENSG00000073536	NLE1	0.544205	5.75821	5.214	4.73067	1.77072e-05	0.000466567
ENSG00000110801	PSMD9	0.904128	6.99013	6.086	4.72491	1.8061e-05	0.000475193
ENSG00000135249	RINT1	0.623077	7.03308	6.41	4.7239	1.81238e-05	0.000476146
ENSG00000062725	APPBP2	-0.822692	6.23731	7.06	-4.72312	1.81721e-05	0.00047672
ENSG00000159445	THEM4	-0.836462	5.59154	6.428	-4.72218	1.82309e-05	0.000477565
ENSG00000060971	ACAA1	-0.512436	8.61256	9.125	-4.72136	1.82822e-05	0.000478211
ENSG00000124198	ARFGEF2	1.06233	6.97833	5.916	4.72016	1.83579e-05	0.0004792
ENSG00000101335	MYL9	-0.593718	4.56628	5.16	-4.71979	1.83815e-05	0.0004792
ENSG00000113734	BNIP1	0.915974	7.71897	6.803	4.71937	1.84075e-05	0.0004792
ENSG00000104880	ARHGEF18	-0.631308	11.2577	11.889	-4.71907	1.84267e-05	0.0004792
ENSG00000204713	TRIM27	-0.553872	5.45513	6.009	-4.7182	1.84817e-05	0.000479937
ENSG00000204564	C6orf136	0.795897	9.2759	8.48	4.71637	1.85979e-05	0.000482258
ENSG00000166188	ZNF319	-0.669641	7.60936	8.279	-4.71255	1.88436e-05	0.000487924
ENSG00000100490	CDKL1	-0.460821	4.93718	5.398	-4.71141	1.89169e-05	0.000489118
ENSG00000111335	OAS2	-0.753256	6.07474	6.828	-4.70116	1.95938e-05	0.000505893
ENSG00000143502	SUSD4	1.46718	7.14718	5.68	4.69995	1.96753e-05	0.000507268
ENSG00000101109	STK4	-0.621359	11.2956	11.917	-4.6994	1.9712e-05	0.000507485
ENSG00000152404	CWF19L2	-0.872615	6.22038	7.093	-4.69694	1.98793e-05	0.000510511
ENSG00000007545	CRAMP1	0.620718	7.67872	7.058	4.69683	1.98864e-05	0.000510511
ENSG00000163472	TMEM79	-0.813795	6.18321	6.997	-4.69389	2.00881e-05	0.000514954
ENSG00000147117	ZNF157	0.513718	5.08872	4.575	4.68898	2.04284e-05	0.000522931
ENSG00000174738	NR1D2	0.739641	7.15064	6.411	4.68803	2.04952e-05	0.000523895
ENSG00000166913	YWHAB	-0.715769	8.58923	9.305	-4.6869	2.05745e-05	0.000525177
ENSG00000132535	DLG4	1.01823	6.67423	5.656	4.685	2.07085e-05	0.000527846
ENSG00000165617	DACT1	-0.586692	4.90731	5.494	-4.68418	2.07669e-05	0.000528585
ENSG00000077713	SLC25A43	-0.651923	5.63308	6.285	-4.68293	2.08561e-05	0.000530105
ENSG00000105671	DDX49	0.554179	6.86218	6.308	4.67834	2.11861e-05	0.000537592
ENSG00000111671	SPSB2	-0.54959	6.04141	6.591	-4.678	2.12105e-05	0.000537592
ENSG00000117228	GBP1	-0.919641	7.02936	7.949	-4.6734	2.15468e-05	0.000545346
ENSG00000169914	OTUD3	0.516128	6.21013	5.694	4.66941	2.18433e-05	0.000552074
ENSG00000023902	PLEKHO1	-0.629103	8.7459	9.375	-4.66849	2.19123e-05	0.000553038
ENSG00000197057	DTHD1	-0.640564	4.97244	5.613	-4.66781	2.19632e-05	0.000553547
ENSG00000105697	HAMP	0.897795	5.70179	4.804	4.66304	2.23241e-05	0.000561853
ENSG00000277443	MARCKS	1.98777	8.55077	6.563	4.66191	2.24102e-05	0.000562748
ENSG00000170043	TRAPPC1	-0.861462	7.98154	8.843	-4.66175	2.24222e-05	0.000562748
ENSG00000182749	PAQR7	0.744923	6.02692	5.282	4.6577	2.27346e-05	0.000569265
ENSG00000102316	MAGED2	-0.370821	5.58718	5.958	-4.65757	2.27453e-05	0.000569265
ENSG00000168769	TET2	0.716897	5.7059	4.989	4.65639	2.28367e-05	0.000570758
ENSG00000110057	UNC93B1	0.649821	6.79782	6.148	4.6543	2.30009e-05	0.000572367
ENSG00000125772	GPCPD1	1.00774	8.61974	7.612	4.65424	2.3005e-05	0.000572367
ENSG00000139977	NAA30	0.635179	6.14218	5.507	4.65414	2.30132e-05	0.000572367
ENSG00000136485	DCAF7	-0.854821	7.54218	8.397	-4.65394	2.30284e-05	0.000572367
ENSG00000114784	EIF1B	0.823077	10.5781	9.755	4.65306	2.30984e-05	0.000573312
ENSG00000122406	RPL5	0.476231	10.4042	9.928	4.65258	2.31364e-05	0.000573463
ENSG00000110987	BCL7A	0.396872	5.23987	4.843	4.6519	2.31898e-05	0.000573997
ENSG00000150907	FOXO1	-0.937974	8.29603	9.234	-4.65088	2.32708e-05	0.000575208
ENSG00000197971	MBP	-0.733974	7.51103	8.245	-4.64892	2.34269e-05	0.000578271
ENSG00000041802	LSG1	0.560231	7.18423	6.624	4.64832	2.34752e-05	0.000578667
ENSG00000121281	ADCY7	-0.609205	7.74179	8.351	-4.64766	2.35282e-05	0.000579182
ENSG00000119535	CSF3R	1.63931	7.38731	5.748	4.64286	2.39163e-05	0.000587928
ENSG00000127585	FBXL16	-1.0071	5.9509	6.958	-4.64188	2.39965e-05	0.000589093
ENSG00000198832	SELENOM	-1.35962	6.73538	8.095	-4.64068	2.40951e-05	0.000589934
ENSG00000144935	TRPC1	-0.732103	4.9609	5.693	-4.64067	2.40964e-05	0.000589934
ENSG00000163820	FYCO1	-0.705974	6.49603	7.202	-4.63977	2.41703e-05	0.00059094
ENSG00000143933	CALM2	-0.787667	10.4633	11.251	-4.63059	2.49385e-05	0.000608893
ENSG00000176055	MBLAC2	-0.447513	5.28949	5.737	-4.62888	2.50843e-05	0.000611621
ENSG00000101444	AHCY	0.857231	9.49923	8.642	4.62805	2.51559e-05	0.000611821
ENSG00000080371	RAB21	0.748333	8.35833	7.61	4.62799	2.51606e-05	0.000611821
ENSG00000065600	PACC1	-0.432205	5.49179	5.924	-4.62696	2.52497e-05	0.000612435
ENSG00000120254	MTHFD1L	0.917667	7.19167	6.274	4.62691	2.5254e-05	0.000612435
ENSG00000172575	RASGRP1	-0.945564	9.32744	10.273	-4.62531	2.53918e-05	0.00061449
ENSG00000137142	IGFBPL1	1.01182	6.80782	5.796	4.62513	2.54071e-05	0.00061449
ENSG00000124570	SERPINB6	-0.747103	6.6509	7.398	-4.62335	2.55618e-05	0.0006174
ENSG00000131148	EMC8	0.675487	7.15449	6.479	4.62258	2.56293e-05	0.000618199
ENSG00000241839	PLEKHO2	1.09746	6.57846	5.481	4.61761	2.6067e-05	0.000627915
ENSG00000166801	FAM111A	-0.738872	8.21513	8.954	-4.61519	2.6282e-05	0.000632245
ENSG00000172508	CARNS1	1.09444	7.79744	6.703	4.61456	2.63389e-05	0.000632767
ENSG00000151789	ZNF385D	-0.44759	5.26141	5.709	-4.60971	2.67773e-05	0.000642441
ENSG00000150768	DLAT	-0.622641	6.21436	6.837	-4.60805	2.69288e-05	0.000645213
ENSG00000101608	MYL12A	-0.833615	11.7904	12.624	-4.6057	2.71456e-05	0.000649542
ENSG00000179088	C12orf42	-0.844718	4.06128	4.906	-4.60437	2.72681e-05	0.000651607
ENSG00000136161	RCBTB2	-0.99341	5.81359	6.807	-4.60214	2.74764e-05	0.000655711
ENSG00000026751	SLAMF7	-0.589026	5.58397	6.173	-4.60095	2.75876e-05	0.000657492
ENSG00000140876	NUDT7	-0.736615	6.16038	6.897	-4.59662	2.79969e-05	0.000666364
ENSG00000274286	ADRA2B	0.630923	6.24692	5.616	4.58833	2.87971e-05	0.000684502
ENSG00000198668	CALM1	-0.712769	10.6842	11.397	-4.58768	2.88611e-05	0.000685117
ENSG00000143742	SRP9	-0.636231	9.63577	10.272	-4.58618	2.90086e-05	0.000687711
ENSG00000089351	GRAMD1A	-0.613538	9.60846	10.222	-4.58536	2.90893e-05	0.000688715
ENSG00000186810	CXCR3	-1.32664	6.07436	7.401	-4.57629	2.99995e-05	0.000709091
ENSG00000130699	TAF4	-0.459436	6.12256	6.582	-4.576	3.00288e-05	0.000709091
ENSG00000163875	MEAF6	-0.486923	5.55308	6.04	-4.57422	3.02113e-05	0.000712463
ENSG00000177030	DEAF1	0.621205	6.87321	6.252	4.57213	3.04267e-05	0.000715796
ENSG00000179921	GPBAR1	0.799487	6.34449	5.545	4.57207	3.04323e-05	0.000715796
ENSG00000168672	LRATD2	1.10415	9.15615	8.052	4.57137	3.05047e-05	0.000716561
ENSG00000025800	KPNA6	0.607513	8.71551	8.108	4.56991	3.06559e-05	0.000719174
ENSG00000187688	TRPV2	-0.720795	7.78321	8.504	-4.56857	3.07959e-05	0.000721515
ENSG00000105483	CARD8	-0.838051	7.25795	8.096	-4.56668	3.09939e-05	0.00072521
ENSG00000187713	TMEM203	-0.721462	6.62154	7.343	-4.56476	3.1197e-05	0.000729011
ENSG00000080824	HSP90AA1	0.611667	11.9567	11.345	4.56438	3.12376e-05	0.000729012
ENSG00000204386	NEU1	1.36644	7.94744	6.581	4.56328	3.1354e-05	0.000730379
ENSG00000115607	IL18RAP	-1.63113	7.17487	8.806	-4.56301	3.13824e-05	0.000730379
ENSG00000142089	IFITM3	1.62577	8.65077	7.025	4.56221	3.1468e-05	0.000730379
ENSG00000135960	EDAR	-0.991538	6.11846	7.11	-4.56195	3.14951e-05	0.000730379
ENSG00000182636	NDN	-0.530359	5.08064	5.611	-4.56192	3.14994e-05	0.000730379
ENSG00000077684	JADE1	0.631077	7.67808	7.047	4.55891	3.18219e-05	0.000736906
ENSG00000197044	ZNF441	-0.535103	4.3109	4.846	-4.55441	3.23112e-05	0.000747273
ENSG00000278828	H3C10	-1.40772	5.72628	7.134	-4.55341	3.24208e-05	0.000748845
ENSG00000168517	HEXIM2	-0.563487	5.42051	5.984	-4.55219	3.25553e-05	0.000750986
ENSG00000162777	DENND2D	-1.01733	7.99667	9.014	-4.55167	3.26132e-05	0.000751358
ENSG00000111647	UHRF1BP1L	0.604897	6.1759	5.571	4.54996	3.28019e-05	0.000754738
ENSG00000158483	FAM86C1	-0.503154	5.02885	5.532	-4.54804	3.30165e-05	0.000758703
ENSG00000112651	MRPL2	0.802436	6.99244	6.19	4.54671	3.31658e-05	0.00076116
ENSG00000180448	AC004151.1	-0.80859	9.72641	10.535	-4.54204	3.36941e-05	0.0007723
ENSG00000184863	RBM33	0.752103	8.4691	7.717	4.54039	3.38837e-05	0.000775656
ENSG00000085872	CHERP	0.606538	7.12154	6.515	4.53968	3.39649e-05	0.000776525
ENSG00000168792	ABHD15	-0.828256	6.31474	7.143	-4.53775	3.41871e-05	0.000780613
ENSG00000260916	CCPG1	-0.479538	4.93846	5.418	-4.53735	3.42332e-05	0.000780674
ENSG00000171204	TMEM126B	-0.827641	8.21936	9.047	-4.53583	3.44107e-05	0.000783726
ENSG00000112584	FAM120B	-0.994615	8.07038	9.065	-4.53432	3.45866e-05	0.000786079
ENSG00000115468	EFHD1	-1.54728	4.92872	6.476	-4.53419	3.46015e-05	0.000786079
ENSG00000163159	VPS72	-0.704256	6.66474	7.369	-4.53346	3.46879e-05	0.000787047
ENSG00000161542	PRPSAP1	-0.969692	8.35731	9.327	-4.53259	3.47893e-05	0.000788353
ENSG00000134594	RAB33A	-0.945949	5.87205	6.818	-4.53115	3.49602e-05	0.000791228
ENSG00000106608	URGCP	0.714718	7.78872	7.074	4.52891	3.52252e-05	0.000795232
ENSG00000152266	PTH	0.340897	4.6159	4.275	4.52891	3.52256e-05	0.000795232
ENSG00000151332	MBIP	0.72759	7.94359	7.216	4.52839	3.52881e-05	0.000795643
ENSG00000145012	LPP	0.668872	9.23487	8.566	4.52781	3.53575e-05	0.000796208
ENSG00000165702	GFI1B	-0.563923	4.93808	5.502	-4.52691	3.54644e-05	0.000796345
ENSG00000070761	CFAP20	1.57997	9.97897	8.399	4.52668	3.54924e-05	0.000796345
ENSG00000165572	KBTBD6	0.635513	5.49051	4.855	4.52665	3.54965e-05	0.000796345
ENSG00000144647	POMGNT2	0.813949	6.98295	6.169	4.52618	3.55526e-05	0.000796609
ENSG00000197405	C5AR1	1.45544	7.04244	5.587	4.522	3.60582e-05	0.000806931
ENSG00000003402	CFLAR	-0.753897	8.2891	9.043	-4.52087	3.61971e-05	0.000808082
ENSG00000142892	PIGK	-0.840821	6.67718	7.518	-4.52085	3.61996e-05	0.000808082
ENSG00000103671	TRIP4	-0.624897	6.4641	7.089	-4.519	3.64258e-05	0.000812123
ENSG00000153922	CHD1	0.804846	9.70385	8.899	4.51735	3.66302e-05	0.000815669
ENSG00000183111	ARHGEF37	0.559564	5.79756	5.238	4.51637	3.67514e-05	0.000817355
ENSG00000153563	CD8A	-3.08354	7.76846	10.852	-4.51414	3.70291e-05	0.000822512
ENSG00000172172	MRPL13	0.823282	8.70128	7.878	4.51349	3.71109e-05	0.000823313
ENSG00000170819	BFSP2	-0.584641	4.57936	5.164	-4.51163	3.73452e-05	0.00082675
ENSG00000145191	EIF2B5	-0.654487	8.37051	9.025	-4.51153	3.73579e-05	0.00082675
ENSG00000184545	DUSP8	1.39679	8.41679	7.02	4.50957	3.76054e-05	0.000831204
ENSG00000090372	STRN4	0.473154	6.14615	5.673	4.50889	3.76925e-05	0.000832107
ENSG00000137700	SLC37A4	-0.892821	7.78218	8.675	-4.50645	3.80039e-05	0.000837951
ENSG00000164932	CTHRC1	0.758718	5.59372	4.835	4.5038	3.83462e-05	0.000844461
ENSG00000175489	LRRC25	0.982538	6.00154	5.019	4.50309	3.8438e-05	0.000845448
ENSG00000143252	SDHC	-0.772769	6.72423	7.497	-4.50161	3.86305e-05	0.000848643
ENSG00000065978	YBX1	0.502026	12.321	11.819	4.49819	3.90789e-05	0.000857446
ENSG00000158006	PAFAH2	-0.484103	5.5859	6.07	-4.49747	3.9174e-05	0.000858485
ENSG00000118246	FASTKD2	0.565974	6.35897	5.793	4.497	3.92365e-05	0.000858806
ENSG00000099860	GADD45B	1.43797	10.379	8.941	4.49648	3.93055e-05	0.000859271
ENSG00000154582	ELOC	0.648923	9.11692	8.468	4.49402	3.96325e-05	0.000865367
ENSG00000175182	FAM131A	0.70959	6.91859	6.209	4.4935	3.97023e-05	0.000865837
ENSG00000242612	DECR2	0.776615	7.29962	6.523	4.49223	3.98733e-05	0.000868513
ENSG00000065802	ASB1	-0.992051	7.01295	8.005	-4.48992	4.01843e-05	0.000874228
ENSG00000135452	TSPAN31	-0.627769	7.26923	7.897	-4.48675	4.06172e-05	0.000882577
ENSG00000167397	VKORC1	-0.749795	8.95321	9.703	-4.48531	4.08149e-05	0.000885802
ENSG00000134516	DOCK2	-0.439538	10.9535	11.393	-4.48483	4.08811e-05	0.000886169
ENSG00000139372	TDG	0.587205	8.96321	8.376	4.48355	4.10579e-05	0.000888929
ENSG00000126883	NUP214	0.676949	8.46295	7.786	4.48124	4.1378e-05	0.000894607
ENSG00000112242	E2F3	-0.937359	7.39564	8.333	-4.48094	4.14198e-05	0.000894607
ENSG00000135245	HILPDA	1.45136	6.30936	4.858	4.47919	4.16645e-05	0.000898813
ENSG00000084733	RAB10	-1.12882	8.31718	9.446	-4.47677	4.20069e-05	0.000905112
ENSG00000103196	CRISPLD2	1.14279	6.46679	5.324	4.47353	4.24675e-05	0.000913942
ENSG00000148400	NOTCH1	-0.886769	8.22423	9.111	-4.47257	4.26049e-05	0.000915801
ENSG00000089818	NECAP1	0.659487	9.65949	9	4.47176	4.27208e-05	0.000916207
ENSG00000104856	RELB	1.16967	7.49167	6.322	4.47159	4.27461e-05	0.000916207
ENSG00000101844	ATG4A	-0.432615	5.73538	6.168	-4.47137	4.27767e-05	0.000916207
ENSG00000139291	TMEM19	-0.493179	5.51782	6.011	-4.47053	4.28986e-05	0.000917723
ENSG00000120451	SNX19	-0.522308	5.94269	6.465	-4.47007	4.29646e-05	0.000918043
ENSG00000164062	APEH	-0.675897	8.5191	9.195	-4.46668	4.34576e-05	0.000927474
ENSG00000204237	OXLD1	-0.581795	8.06321	8.645	-4.46584	4.35819e-05	0.000929023
ENSG00000171103	TRMT61B	0.658436	7.45744	6.799	4.46477	4.37381e-05	0.000931249
ENSG00000150433	TMEM218	-0.431256	5.84974	6.281	-4.46057	4.43615e-05	0.000943404
ENSG00000093144	ECHDC1	-0.540487	5.71051	6.251	-4.45715	4.48738e-05	0.000952077
ENSG00000086061	DNAJA1	1.00408	11.1031	10.099	4.45714	4.48753e-05	0.000952077
ENSG00000106346	USP42	0.779436	7.35244	6.573	4.45568	4.50964e-05	0.00095564
ENSG00000130749	ZC3H4	-0.813897	7.9491	8.763	-4.45429	4.53088e-05	0.00095901
ENSG00000169895	SYAP1	1.15128	7.89128	6.74	4.45373	4.53944e-05	0.00095969
ENSG00000002933	TMEM176A	0.880692	5.81269	4.932	4.45322	4.54708e-05	0.000960177
ENSG00000204524	ZNF805	0.647051	6.51205	5.865	4.4523	4.56131e-05	0.000962052
ENSG00000185245	GP1BA	-0.541718	6.60628	7.148	-4.44972	4.60103e-05	0.000969291
ENSG00000165138	ANKS6	0.302308	5.61231	5.31	4.44873	4.61631e-05	0.000970263
ENSG00000223865	HLA-DPB1	-1.01787	5.74513	6.763	-4.44872	4.61644e-05	0.000970263
ENSG00000112578	BYSL	1.0519	6.4809	5.429	4.44317	4.70342e-05	0.000986032
ENSG00000144843	ADPRH	-0.447564	5.31244	5.76	-4.44277	4.7098e-05	0.000986032
ENSG00000108960	MMD	-1.38495	8.44205	9.827	-4.44271	4.71074e-05	0.000986032
ENSG00000139192	TAPBPL	-0.688718	6.92628	7.615	-4.44254	4.71342e-05	0.000986032
ENSG00000198265	HELZ	0.810872	8.59987	7.789	4.44208	4.72069e-05	0.000986406
ENSG00000168394	TAP1	-0.799538	10.4635	11.263	-4.43931	4.76472e-05	0.000994449
ENSG00000129351	ILF3	0.582103	8.9291	8.347	4.43882	4.77262e-05	0.000994941
ENSG00000133985	TTC9	-0.408	5.155	5.563	-4.43722	4.79832e-05	0.000999131
ENSG00000067836	ROGDI	0.805333	6.66333	5.858	4.43688	4.80383e-05	0.000999131
ENSG00000114735	HEMK1	-0.526692	5.74231	6.269	-4.43634	4.81253e-05	0.000999781
ENSG00000145833	DDX46	-0.715128	7.70487	8.42	-4.43546	4.82682e-05	0.00100159
ENSG00000165678	GHITM	-0.559103	10.5709	11.13	-4.4344	4.84398e-05	0.00100339
ENSG00000158481	CD1C	-0.946795	5.83821	6.785	-4.43424	4.84665e-05	0.00100339
ENSG00000100578	KIAA0586	-0.541128	6.35487	6.896	-4.43213	4.88109e-05	0.00100883
ENSG00000150093	ITGB1	-0.807231	7.12077	7.928	-4.43194	4.88414e-05	0.00100883
ENSG00000148175	STOM	-1.12859	7.88141	9.01	-4.42605	4.9817e-05	0.0010278
ENSG00000088726	TMEM40	-0.655256	4.16474	4.82	-4.42502	4.99888e-05	0.00102919
ENSG00000138449	SLC40A1	-1.13972	5.74628	6.886	-4.42496	4.9999e-05	0.00102919
ENSG00000183978	COA3	-1.08187	7.49013	8.572	-4.42117	5.06384e-05	0.00104072
ENSG00000187116	LILRA5	1.03892	6.51692	5.478	4.42096	5.06752e-05	0.00104072
ENSG00000112685	EXOC2	-0.543846	6.47115	7.015	-4.41966	5.08959e-05	0.00104406
ENSG00000148090	AUH	-0.644795	6.06321	6.708	-4.41899	5.10099e-05	0.00104521
ENSG00000139405	RITA1	-0.586615	6.75038	7.337	-4.41759	5.12513e-05	0.00104896
ENSG00000173409	ARV1	-0.752923	6.37808	7.131	-4.41442	5.17979e-05	0.00105803
ENSG00000177721	ANXA2R	-0.751385	9.65962	10.411	-4.41434	5.18124e-05	0.00105803
ENSG00000263002	ZNF234	-0.458205	5.48679	5.945	-4.4133	5.1993e-05	0.00106047
ENSG00000009335	UBE3C	-0.663359	7.04064	7.704	-4.41297	5.205e-05	0.00106047
ENSG00000160185	UBASH3A	-0.478385	6.21962	6.698	-4.41194	5.22304e-05	0.00106295
ENSG00000104324	CPQ	-0.847256	6.63474	7.482	-4.40975	5.26148e-05	0.00106956
ENSG00000168785	TSPAN5	-1.12421	5.91179	7.036	-4.40702	5.30995e-05	0.00107819
ENSG00000124103	FAM209A	0.519308	5.92731	5.408	4.4063	5.32275e-05	0.00107957
ENSG00000177311	ZBTB38	-0.488795	5.46821	5.957	-4.40517	5.34294e-05	0.00108244
ENSG00000150459	SAP18	-0.759487	5.92051	6.68	-4.40382	5.36715e-05	0.00108412
ENSG00000099785	MARCHF2	-0.511795	6.26821	6.78	-4.40379	5.36764e-05	0.00108412
ENSG00000100401	RANGAP1	0.659231	9.97923	9.32	4.4037	5.36933e-05	0.00108412
ENSG00000155287	SLC25A28	-0.549564	9.71744	10.267	-4.39493	5.52924e-05	0.00111516
ENSG00000065243	PKN2	0.625897	6.6459	6.02	4.39397	5.54702e-05	0.00111749
ENSG00000173531	MST1	0.846821	7.96282	7.116	4.39244	5.57551e-05	0.00112197
ENSG00000169967	MAP3K2	0.467974	6.21897	5.751	4.39128	5.59708e-05	0.00112505
ENSG00000140743	CDR2	-1.17318	9.41282	10.586	-4.39033	5.61507e-05	0.00112741
ENSG00000161179	YDJC	-0.653436	6.19256	6.846	-4.38986	5.6238e-05	0.0011279
ENSG00000108671	PSMD11	0.51041	6.39141	5.881	4.38848	5.64992e-05	0.00113187
ENSG00000029725	RABEP1	-0.825487	6.94051	7.766	-4.38667	5.6842e-05	0.00113747
ENSG00000145723	GIN1	-0.450718	5.12128	5.572	-4.38417	5.73193e-05	0.00114336
ENSG00000196576	PLXNB2	0.535974	6.00397	5.468	4.38416	5.73198e-05	0.00114336
ENSG00000140463	BBS4	-0.629846	6.37615	7.006	-4.38413	5.7327e-05	0.00114336
ENSG00000158480	SPATA2	0.706718	6.18372	5.477	4.38367	5.74144e-05	0.00114383
ENSG00000158417	EIF5B	-0.477205	6.29179	6.769	-4.38305	5.75332e-05	0.00114493
ENSG00000181467	RAP2B	-0.457487	4.76051	5.218	-4.38243	5.76538e-05	0.00114593
ENSG00000182022	CHST15	0.999872	6.06987	5.07	4.38213	5.77109e-05	0.00114593
ENSG00000109062	SLC9A3R1	-1.04964	9.45436	10.504	-4.3814	5.78524e-05	0.00114747
ENSG00000234719	NPIPB2	0.90241	12.6164	11.714	4.38097	5.79353e-05	0.00114785
ENSG00000187147	RNF220	-0.391436	9.00756	9.399	-4.37892	5.83336e-05	0.00115447
ENSG00000009694	TENM1	0.727256	6.03026	5.303	4.37834	5.84473e-05	0.00115544
ENSG00000146070	PLA2G7	0.696256	5.44026	4.744	4.37712	5.86848e-05	0.00115886
ENSG00000116266	STXBP3	-0.891462	7.00154	7.893	-4.37669	5.87689e-05	0.00115925
ENSG00000182628	SKA2	-0.390282	5.40372	5.794	-4.36598	6.09092e-05	0.00120015
ENSG00000168404	MLKL	-0.496333	6.25667	6.753	-4.36529	6.10492e-05	0.00120159
ENSG00000173041	ZNF680	-0.825564	5.56244	6.388	-4.36407	6.12996e-05	0.0012052
ENSG00000197019	SERTAD1	1.50259	9.74859	8.246	4.36272	6.15768e-05	0.00120933
ENSG00000182378	PLCXD1	0.999641	7.95064	6.951	4.36178	6.17691e-05	0.00121178
ENSG00000162367	TAL1	-0.567179	4.62782	5.195	-4.36133	6.18617e-05	0.00121227
ENSG00000141873	SLC39A3	-0.463923	6.75308	7.217	-4.36018	6.20995e-05	0.00121561
ENSG00000027847	B4GALT7	-0.417103	7.6259	8.043	-4.35937	6.22681e-05	0.00121758
ENSG00000265354	TIMM23	0.711026	8.32103	7.61	4.35843	6.24631e-05	0.0012193
ENSG00000154957	ZNF18	0.686744	7.67974	6.993	4.3583	6.24919e-05	0.0012193
ENSG00000100285	NEFH	-0.407923	5.57808	5.986	-4.35757	6.26425e-05	0.00122092
ENSG00000184900	SUMO3	0.477462	11.3835	10.906	4.35681	6.28025e-05	0.00122171
ENSG00000138798	EGF	-0.439077	4.92192	5.361	-4.35673	6.28192e-05	0.00122171
ENSG00000187626	ZKSCAN4	-0.620641	5.73436	6.355	-4.35554	6.30692e-05	0.00122478
ENSG00000119929	CUTC	-0.618154	7.57885	8.197	-4.35533	6.31131e-05	0.00122478
ENSG00000166582	CENPV	0.770436	8.64744	7.877	4.35405	6.33833e-05	0.00122869
ENSG00000275074	NUDT18	-0.941769	6.79423	7.736	-4.35359	6.34794e-05	0.00122923
ENSG00000077380	DYNC1I2	-0.608769	7.15423	7.763	-4.35048	6.41424e-05	0.00124039
ENSG00000080839	RBL1	-0.419872	4.71513	5.135	-4.35024	6.41939e-05	0.00124039
ENSG00000197279	ZNF165	1.37815	7.12115	5.743	4.3491	6.44383e-05	0.00124378
ENSG00000136111	TBC1D4	-1.02082	7.47718	8.498	-4.34829	6.4613e-05	0.00124581
ENSG00000162924	REL	0.780949	6.51295	5.732	4.34766	6.47484e-05	0.00124708
ENSG00000028137	TNFRSF1B	-1.11292	9.04808	10.161	-4.34687	6.49186e-05	0.00124902
ENSG00000117593	DARS2	-0.729462	4.81654	5.546	-4.34575	6.5161e-05	0.00125235
ENSG00000170348	TMED10	-1.21044	7.76756	8.978	-4.34397	6.55479e-05	0.00125844
ENSG00000137055	PLAA	0.439872	6.24487	5.805	4.34146	6.61e-05	0.00126768
ENSG00000127540	UQCR11	-0.56041	5.68359	6.244	-4.339	6.66421e-05	0.00127671
ENSG00000125122	LRRC29	-0.264308	5.03269	5.297	-4.33754	6.69668e-05	0.00128157
ENSG00000130522	JUND	0.541615	13.8546	13.313	4.33662	6.71744e-05	0.00128417
ENSG00000171051	FPR1	1.82262	7.47462	5.652	4.33309	6.79677e-05	0.00129787
ENSG00000088053	GP6	-0.460538	5.21846	5.679	-4.33279	6.8035e-05	0.00129787
ENSG00000123975	CKS2	1.47495	8.21795	6.743	4.33227	6.81521e-05	0.00129872
ENSG00000095932	SMIM24	-0.481103	5.3059	5.787	-4.331	6.84407e-05	0.00130284
ENSG00000119242	CCDC92	-0.529769	6.77923	7.309	-4.32896	6.89087e-05	0.00131036
ENSG00000139508	SLC46A3	-1.0479	7.2541	8.302	-4.3229	7.03102e-05	0.00133482
ENSG00000070190	DAPP1	-0.473154	8.92385	9.397	-4.32276	7.03437e-05	0.00133482
ENSG00000105821	DNAJC2	0.586205	6.00321	5.417	4.32088	7.07838e-05	0.00134176
ENSG00000162517	PEF1	0.544231	7.99423	7.45	4.31994	7.10065e-05	0.00134456
ENSG00000180573	H2AC6	-1.43723	7.30577	8.743	-4.31931	7.11556e-05	0.00134596
ENSG00000110871	COQ5	-0.376385	6.38462	6.761	-4.3184	7.13705e-05	0.00134861
ENSG00000132383	RPA1	-0.718692	7.85231	8.571	-4.31407	7.24059e-05	0.00136674
ENSG00000133812	SBF2	0.353692	5.45269	5.099	4.31229	7.28338e-05	0.00137337
ENSG00000172530	BANP	-0.382051	7.05795	7.44	-4.31181	7.29522e-05	0.00137416
ENSG00000111727	HCFC2	0.59759	6.68859	6.091	4.31119	7.31007e-05	0.00137552
ENSG00000077454	LRCH4	-0.524718	9.75128	10.276	-4.31024	7.33318e-05	0.00137842
ENSG00000085733	CTTN	-0.700974	5.28103	5.982	-4.30951	7.35104e-05	0.00138034
ENSG00000163444	TMEM183A	0.484256	8.58026	8.096	4.30784	7.39186e-05	0.00138655
ENSG00000143190	POU2F1	0.684667	7.00667	6.322	4.30747	7.40101e-05	0.00138682
ENSG00000169313	P2RY12	-0.521487	4.77551	5.297	-4.30349	7.49958e-05	0.00140285
ENSG00000204856	FAM216A	-0.686795	6.28321	6.97	-4.30338	7.50214e-05	0.00140285
ENSG00000112799	LY86	1.039	7.6	6.561	4.303	7.51171e-05	0.00140318
ENSG00000111348	ARHGDIB	-0.51741	13.1786	13.696	-4.30196	7.53775e-05	0.00140658
ENSG00000102879	CORO1A	-0.436103	8.8859	9.322	-4.30139	7.55199e-05	0.00140777
ENSG00000204628	RACK1	0.369179	9.03218	8.663	4.30024	7.58086e-05	0.00141169
ENSG00000106948	AKNA	-0.707282	9.82872	10.536	-4.29814	7.63391e-05	0.0014201
ENSG00000067113	PLPP1	-0.433974	5.30103	5.735	-4.29742	7.65201e-05	0.00142199
ENSG00000104635	SLC39A14	-0.558821	5.15718	5.716	-4.29345	7.75352e-05	0.00143937
ENSG00000184232	OAF	0.875103	6.5991	5.724	4.29243	7.77985e-05	0.00144277
ENSG00000151092	NGLY1	0.480436	8.60244	8.122	4.29055	7.82838e-05	0.00145027
ENSG00000135272	MDFIC	-1.00956	6.28244	7.292	-4.28873	7.87599e-05	0.00145664
ENSG00000116514	RNF19B	0.859564	6.82256	5.963	4.28861	7.87898e-05	0.00145664
ENSG00000163297	ANTXR2	-1.28703	6.81897	8.106	-4.28547	7.9614e-05	0.00147036
ENSG00000121775	TMEM39B	0.504	7.885	7.381	4.28213	8.04994e-05	0.00148519
ENSG00000116815	CD58	-0.855026	6.27397	7.129	-4.28024	8.10074e-05	0.00149303
ENSG00000125910	S1PR4	-0.691487	8.47051	9.162	-4.27974	8.11404e-05	0.00149395
ENSG00000118680	MYL12B	-0.363385	8.22462	8.588	-4.27872	8.14153e-05	0.00149747
ENSG00000184508	HDDC3	-0.677897	7.2641	7.942	-4.27801	8.16075e-05	0.00149923
ENSG00000106105	GARS1	0.729282	10.1463	9.417	4.27775	8.16776e-05	0.00149923
ENSG00000162337	LRP5	0.685231	5.25423	4.569	4.27402	8.26917e-05	0.0015163
ENSG00000151014	NOCT	1.11403	6.36603	5.252	4.26698	8.46417e-05	0.00155047
ENSG00000131848	ZSCAN5A	-0.659513	5.07949	5.739	-4.26552	8.50505e-05	0.00155637
ENSG00000161996	WDR90	0.429897	5.6259	5.196	4.26388	8.55142e-05	0.00156326
ENSG00000153774	CFDP1	-0.595256	7.93474	8.53	-4.26193	8.60673e-05	0.00157178
ENSG00000167699	GLOD4	-0.639256	8.47974	9.119	-4.2614	8.62188e-05	0.00157295
ENSG00000005486	RHBDD2	0.861667	10.7267	9.865	4.25649	8.76293e-05	0.00159706
ENSG00000107742	SPOCK2	-0.590385	12.1546	12.745	-4.25385	8.83961e-05	0.0016094
ENSG00000187522	HSPA14	0.82059	8.54359	7.723	4.25226	8.88643e-05	0.00161629
ENSG00000100453	GZMB	-1.92505	7.40795	9.333	-4.25024	8.94569e-05	0.00162542
ENSG00000091157	WDR7	-0.466051	5.81795	6.284	-4.24819	9.00663e-05	0.00163459
ENSG00000037757	MRI1	-0.574051	7.16295	7.737	-4.24769	9.02139e-05	0.00163459
ENSG00000135945	REV1	-0.654256	7.72474	8.379	-4.24697	9.04301e-05	0.00163459
ENSG00000090006	LTBP4	0.716128	7.38513	6.669	4.24687	9.04598e-05	0.00163459
ENSG00000153558	FBXL2	0.433385	5.00038	4.567	4.24674	9.04974e-05	0.00163459
ENSG00000176222	ZNF404	-0.69259	5.08141	5.774	-4.24671	9.05074e-05	0.00163459
ENSG00000105968	H2AZ2	0.972436	6.82244	5.85	4.24579	9.07814e-05	0.00163789
ENSG00000145781	COMMD10	-0.758256	6.04974	6.808	-4.24475	9.10959e-05	0.00164192
ENSG00000186141	POLR3C	-0.476718	8.20128	8.678	-4.24407	9.13006e-05	0.00164396
ENSG00000002549	LAP3	0.572487	8.56449	7.992	4.24262	9.1739e-05	0.0016502
ENSG00000116001	TIA1	-0.608385	6.85962	7.468	-4.24215	9.18808e-05	0.0016511
ENSG00000113845	TIMMDC1	-0.434897	4.9041	5.339	-4.24051	9.23783e-05	0.00165745
ENSG00000161920	MED11	-0.429615	5.43538	5.865	-4.24038	9.24186e-05	0.00165745
ENSG00000174501	ANKRD36C	0.323179	5.53218	5.209	4.23968	9.26333e-05	0.00165964
ENSG00000102805	CLN5	-0.723615	5.47538	6.199	-4.23746	9.33134e-05	0.00167016
ENSG00000180543	TSPYL5	-0.847179	4.53782	5.385	-4.23676	9.35291e-05	0.00167236
ENSG00000239857	GET4	0.449462	6.06846	5.619	4.23544	9.39374e-05	0.00167695
ENSG00000132846	ZBED3	1.11564	7.14064	6.025	4.23533	9.39725e-05	0.00167695
ENSG00000213341	CHUK	0.573949	7.68295	7.109	4.23413	9.43457e-05	0.00168194
ENSG00000100227	POLDIP3	0.431641	7.12064	6.689	4.23249	9.48564e-05	0.00168937
ENSG00000203710	CR1	0.980615	6.03462	5.054	4.23182	9.50672e-05	0.00169144
ENSG00000142102	PGGHG	1.24049	11.3895	10.149	4.22347	9.77192e-05	0.00173691
ENSG00000187800	PEAR1	-0.573308	4.73769	5.311	-4.22247	9.80402e-05	0.00174089
ENSG00000154451	GBP5	-1.93003	7.72897	9.659	-4.22177	9.8269e-05	0.00174323
ENSG00000150394	CDH8	0.602872	4.68487	4.082	4.22052	9.86722e-05	0.00174866
ENSG00000142002	DPP9	0.575923	8.30692	7.731	4.22003	9.8834e-05	0.00174972
ENSG00000143149	ALDH9A1	-0.667538	10.1085	10.776	-4.21949	9.9008e-05	0.00174972
ENSG00000152556	PFKM	-0.686564	5.88244	6.569	-4.21944	9.90243e-05	0.00174972
ENSG00000137409	MTCH1	0.568077	11.8681	11.3	4.21602	0.000100147	0.00176782
ENSG00000146776	ATXN7L1	-0.579744	4.32026	4.9	-4.21435	0.000100698	0.00177581
ENSG00000131373	HACL1	-0.474513	8.54449	9.019	-4.20999	0.000102155	0.00179973
ENSG00000130714	POMT1	0.753821	8.25782	7.504	4.2071	0.00010313	0.00181512
ENSG00000131351	HAUS8	0.699282	7.00628	6.307	4.20666	0.00010328	0.00181598
ENSG00000150867	PIP4K2A	-0.831103	10.8909	11.722	-4.2048	0.000103914	0.00182379
ENSG00000119977	TCTN3	-0.344923	5.47308	5.818	-4.20476	0.000103926	0.00182379
ENSG00000122223	CD244	-0.552359	5.11064	5.663	-4.20331	0.000104424	0.00183073
ENSG00000169136	ATF5	0.78559	7.94359	7.158	4.20259	0.000104672	0.0018333
ENSG00000140471	LINS1	-0.766846	6.65115	7.418	-4.19893	0.00010594	0.0018537
ENSG00000141127	PRPSAP2	-0.507564	8.25244	8.76	-4.19828	0.000106167	0.00185585
ENSG00000011422	PLAUR	1.10297	6.43897	5.336	4.19781	0.00010633	0.00185686
ENSG00000126759	CFP	0.957308	6.82731	5.87	4.19752	0.000106431	0.00185686
ENSG00000133657	ATP13A3	0.370974	5.12397	4.753	4.19493	0.000107342	0.00187094
ENSG00000064886	CHI3L2	-0.735538	5.23346	5.969	-4.19328	0.000107927	0.00187827
ENSG00000171791	BCL2	-0.945282	7.18372	8.129	-4.19315	0.000107972	0.00187827
ENSG00000198301	SDAD1	-0.700795	8.26821	8.969	-4.19256	0.00010818	0.00187882
ENSG00000204592	HLA-E	-0.469718	12.5063	12.976	-4.19247	0.000108212	0.00187882
ENSG00000127947	PTPN12	-0.668667	7.09833	7.767	-4.19093	0.00010876	0.00188651
ENSG00000135622	SEMA4F	-0.478821	5.98718	6.466	-4.19034	0.000108972	0.00188836
ENSG00000156232	WHAMM	0.662923	6.82692	6.164	4.1881	0.000109778	0.00190049
ENSG00000123689	G0S2	1.85738	7.01038	5.153	4.18574	0.000110632	0.00191344
ENSG00000182118	FAM89A	-0.529564	5.61244	6.142	-4.18536	0.000110768	0.00191395
ENSG00000147010	SH3KBP1	-0.59441	9.25859	9.853	-4.18487	0.00011095	0.00191524
ENSG00000115286	NDUFS7	-0.524359	9.65564	10.18	-4.18417	0.000111205	0.00191701
ENSG00000085514	PILRA	0.815538	6.38654	5.571	4.184	0.000111266	0.00191701
ENSG00000183150	GPR19	-0.353744	4.66026	5.014	-4.18324	0.000111543	0.0019189
ENSG00000179144	GIMAP7	-0.933256	7.99974	8.933	-4.18312	0.000111589	0.0019189
ENSG00000100413	POLR3H	-0.419026	5.69897	6.118	-4.18059	0.000112516	0.001933
ENSG00000112697	TMEM30A	-0.692359	6.65064	7.343	-4.1801	0.000112697	0.00193426
ENSG00000117592	PRDX6	-1.0499	8.9541	10.004	-4.17915	0.000113052	0.00193849
ENSG00000139323	POC1B	-0.614436	7.02256	7.637	-4.17789	0.00011352	0.00194466
ENSG00000135976	ANKRD36	0.517231	6.42923	5.912	4.17751	0.000113662	0.00194524
ENSG00000198734	F5	-0.893974	5.54103	6.435	-4.1761	0.000114187	0.00195087
ENSG00000175899	A2M	0.719385	4.83538	4.116	4.17605	0.000114208	0.00195087
ENSG00000104093	DMXL2	0.546282	5.78628	5.24	4.17467	0.000114725	0.00195784
ENSG00000170903	MSANTD4	-0.657564	5.66744	6.325	-4.17425	0.000114883	0.00195868
ENSG00000125703	ATG4C	-0.485154	5.35385	5.839	-4.17244	0.000115568	0.00196833
ENSG00000136167	LCP1	-0.716872	12.1501	12.867	-4.17217	0.000115668	0.00196833
ENSG00000120910	PPP3CC	-0.942821	9.18218	10.125	-4.17004	0.000116479	0.00198026
ENSG00000181027	FKRP	0.363	6.485	6.122	4.16971	0.000116607	0.00198055
ENSG00000104442	ARMC1	0.540641	8.10564	7.565	4.16869	0.000116997	0.00198376
ENSG00000205138	SDHAF1	-0.728513	7.11449	7.843	-4.16864	0.000117016	0.00198376
ENSG00000132581	SDF2	0.544923	8.49692	7.952	4.16703	0.000117633	0.00199168
ENSG00000124788	ATXN1	-0.722795	6.66821	7.391	-4.16681	0.000117718	0.00199168
ENSG00000176410	DNAJC30	0.529	6.315	5.786	4.16656	0.000117816	0.00199168
ENSG00000144867	SRPRB	0.719641	8.63564	7.916	4.16252	0.000119386	0.00201633
ENSG00000121966	CXCR4	-0.74559	9.63141	10.377	-4.16174	0.000119692	0.00201959
ENSG00000166135	HIF1AN	-0.500154	5.49885	5.999	-4.1602	0.000120296	0.00202787
ENSG00000197766	CFD	1.69582	8.77782	7.082	4.15953	0.00012056	0.00203043
ENSG00000128266	GNAZ	-0.374256	5.08474	5.459	-4.15884	0.000120835	0.00203315
ENSG00000087302	RTRAF	0.519333	10.3433	9.824	4.15595	0.000121983	0.00205055
ENSG00000162600	OMA1	-0.599026	5.44897	6.048	-4.15435	0.000122625	0.00205941
ENSG00000188994	ZNF292	0.746256	6.37526	5.629	4.15401	0.000122759	0.00205973
ENSG00000140848	CPNE2	-0.422513	5.04949	5.472	-4.15119	0.000123899	0.00207693
ENSG00000145734	BDP1	0.604385	5.64038	5.036	4.14868	0.00012492	0.00209209
ENSG00000105835	NAMPT	0.720923	6.32692	5.606	4.14456	0.000126613	0.00211848
ENSG00000135736	CCDC102A	-0.804974	6.73103	7.536	-4.14399	0.000126851	0.00212047
ENSG00000134109	EDEM1	-0.624795	8.71321	9.338	-4.14258	0.000127435	0.00212751
ENSG00000198131	ZNF544	-0.722487	7.08551	7.808	-4.14241	0.000127508	0.00212751
ENSG00000197111	PCBP2	0.336564	9.44756	9.111	4.14096	0.000128113	0.00213561
ENSG00000106392	C1GALT1	0.604641	6.54564	5.941	4.14031	0.000128387	0.00213821
ENSG00000129657	SEC14L1	0.825385	7.46038	6.635	4.13993	0.000128547	0.00213887
ENSG00000170271	FAXDC2	-0.496487	4.72051	5.217	-4.13737	0.000129626	0.00215484
ENSG00000136631	VPS45	-0.67441	6.66359	7.338	-4.13698	0.000129789	0.00215555
ENSG00000136213	CHST12	-0.761615	6.69038	7.452	-4.13519	0.000130554	0.00216626
ENSG00000107758	PPP3CB	-0.637026	8.48897	9.126	-4.13484	0.000130701	0.0021667
ENSG00000185946	RNPC3	0.384513	6.57551	6.191	4.13282	0.000131568	0.00217906
ENSG00000081237	PTPRC	-0.605795	6.06821	6.674	-4.13227	0.000131804	0.00218095
ENSG00000111012	CYP27B1	0.629231	5.65923	5.03	4.13079	0.000132442	0.0021895
ENSG00000100242	SUN2	-0.727974	12.616	13.344	-4.12973	0.000132901	0.00219506
ENSG00000147316	MCPH1	-0.654436	5.65256	6.307	-4.12872	0.000133341	0.00220031
ENSG00000159882	ZNF230	-0.391051	5.01295	5.404	-4.12677	0.000134191	0.00221231
ENSG00000076043	REXO2	-0.82959	8.84141	9.671	-4.1262	0.000134442	0.00221441
ENSG00000197208	SLC22A4	0.590564	5.41256	4.822	4.12429	0.000135285	0.00222625
ENSG00000168795	ZBTB5	0.597103	7.3791	6.782	4.12265	0.000136007	0.00223608
ENSG00000163866	SMIM12	-0.583333	6.36667	6.95	-4.12074	0.000136859	0.00224621
ENSG00000254999	BRK1	-0.620641	8.20436	8.825	-4.12071	0.000136872	0.00224621
ENSG00000147144	CCDC120	0.341103	5.8441	5.503	4.11839	0.00013791	0.00226069
ENSG00000213626	LBH	-0.399487	6.53051	6.93	-4.11818	0.000138007	0.00226069
ENSG00000136518	ACTL6A	-0.492897	7.2391	7.732	-4.11779	0.000138183	0.00226153
ENSG00000154309	DISP1	-0.550436	5.27756	5.828	-4.11734	0.000138386	0.00226278
ENSG00000240065	PSMB9	-0.727974	7.38103	8.109	-4.11677	0.000138644	0.00226494
ENSG00000143740	SNAP47	-0.332923	6.17808	6.511	-4.11595	0.000139015	0.00226818
ENSG00000067141	NEO1	0.517385	8.73038	8.213	4.11577	0.000139095	0.00226818
ENSG00000130511	SSBP4	0.830077	8.61808	7.788	4.11486	0.00013951	0.00227129
ENSG00000059691	GATB	-0.609462	6.77154	7.381	-4.1148	0.000139538	0.00227129
ENSG00000159352	PSMD4	-0.380231	8.27077	8.651	-4.11407	0.00013987	0.00227463
ENSG00000213281	NRAS	0.697538	6.58654	5.889	4.11297	0.000140373	0.00228075
ENSG00000154832	CXXC1	-0.47041	9.79359	10.264	-4.10963	0.000141908	0.0023036
ENSG00000142166	IFNAR1	-0.575231	5.95077	6.526	-4.10754	0.000142876	0.00231722
ENSG00000172243	CLEC7A	0.902026	5.21603	4.314	4.10653	0.000143349	0.00232233
ENSG00000147604	RPL7	0.553385	9.23038	8.677	4.10614	0.000143529	0.00232233
ENSG00000157657	ZNF618	0.604205	5.13321	4.529	4.10604	0.000143578	0.00232233
ENSG00000125484	GTF3C4	0.315077	5.33808	5.023	4.10357	0.000144737	0.00233895
ENSG00000103269	RHBDL1	1.77592	7.61692	5.841	4.10208	0.000145439	0.00234819
ENSG00000205189	ZBTB10	0.942513	6.01551	5.073	4.0997	0.000146574	0.00236378
ENSG00000008311	AASS	-0.323923	5.01308	5.337	-4.0995	0.000146667	0.00236378
ENSG00000078699	CBFA2T2	-0.307026	5.30897	5.616	-4.09883	0.000146989	0.00236684
ENSG00000058668	ATP2B4	-0.809256	6.78974	7.599	-4.09707	0.00014783	0.00237826
ENSG00000150764	DIXDC1	-0.320487	4.44551	4.766	-4.09641	0.000148149	0.00237969
ENSG00000164684	ZNF704	0.608231	5.45423	4.846	4.09622	0.000148244	0.00237969
ENSG00000082515	MRPL22	0.686462	8.92346	8.237	4.09607	0.000148317	0.00237969
ENSG00000119599	DCAF4	0.687692	7.34769	6.66	4.09523	0.000148722	0.00238407
ENSG00000116786	PLEKHM2	0.488359	10.1144	9.626	4.08955	0.000151496	0.00242637
ENSG00000107560	RAB11FIP2	0.646718	8.49372	7.847	4.08579	0.00015336	0.00245264
ENSG00000159200	RCAN1	-0.400513	4.92949	5.33	-4.08569	0.000153409	0.00245264
ENSG00000214078	CPNE1	-0.911974	8.21603	9.128	-4.08541	0.000153548	0.00245267
ENSG00000135090	TAOK3	-0.376795	6.64821	7.025	-4.08416	0.000154174	0.00246049
ENSG00000156467	UQCRB	0.469051	6.85205	6.383	4.08388	0.000154315	0.00246054
ENSG00000104626	ERI1	-0.444128	5.48987	5.934	-4.08102	0.000155751	0.00248125
ENSG00000112561	TFEB	0.705026	5.65103	4.946	4.07957	0.000156487	0.00248954
ENSG00000182162	P2RY8	-1.25346	9.61654	10.87	-4.07918	0.000156687	0.00248954
ENSG00000176853	FAM91A1	0.659744	6.51974	5.86	4.07907	0.000156743	0.00248954
ENSG00000033327	GAB2	0.711487	5.95949	5.248	4.07891	0.000156826	0.00248954
ENSG00000134709	HOOK1	0.831949	7.70295	6.871	4.07725	0.00015767	0.00249897
ENSG00000143376	SNX27	-0.538641	8.08436	8.623	-4.07699	0.000157806	0.00249897
ENSG00000115966	ATF2	0.65141	6.85641	6.205	4.07693	0.000157837	0.00249897
ENSG00000112576	CCND3	-0.678923	12.2881	12.967	-4.07573	0.000158453	0.00250652
ENSG00000069493	CLEC2D	-0.446436	6.10256	6.549	-4.07517	0.00015874	0.00250885
ENSG00000136521	NDUFB5	-0.644179	9.68282	10.327	-4.07387	0.000159413	0.00251727
ENSG00000182481	KPNA2	0.778051	6.87205	6.094	4.0734	0.000159656	0.00251888
ENSG00000169217	CD2BP2	-0.701513	8.84949	9.551	-4.07214	0.000160312	0.00252702
ENSG00000102738	MRPS31	-0.759615	7.97538	8.735	-4.07187	0.000160454	0.00252704
ENSG00000155846	PPARGC1B	0.670179	5.85218	5.182	4.07126	0.000160772	0.00252867
ENSG00000171307	ZDHHC16	-0.512513	5.98449	6.497	-4.07113	0.000160838	0.00252867
ENSG00000126016	AMOT	-0.451308	5.29269	5.744	-4.06999	0.000161431	0.00253371
ENSG00000130203	APOE	0.752385	5.60538	4.853	4.06997	0.000161441	0.00253371
ENSG00000175215	CTDSP2	-0.449	6.985	7.434	-4.06857	0.00016218	0.00254308
ENSG00000266412	NCOA4	-0.634256	11.0197	11.654	-4.06746	0.000162766	0.00255005
ENSG00000123405	NFE2	-1.38354	6.27346	7.657	-4.06523	0.000163948	0.00256632
ENSG00000109083	IFT20	0.525667	8.29167	7.766	4.06284	0.000165223	0.00258404
ENSG00000224420	ADM5	0.748513	6.61551	5.867	4.06118	0.000166115	0.00259573
ENSG00000176102	CSTF3	-0.580205	6.24679	6.827	-4.06011	0.00016669	0.00260244
ENSG00000166086	JAM3	-0.79041	5.54859	6.339	-4.05781	0.000167938	0.00261966
ENSG00000183723	CMTM4	0.379538	5.18154	4.802	4.05706	0.000168346	0.00262374
ENSG00000105364	MRPL4	0.425974	6.11897	5.693	4.05659	0.000168602	0.00262546
ENSG00000213339	QTRT1	0.530436	7.27244	6.742	4.05587	0.000168997	0.00262932
ENSG00000174456	C12orf76	-0.595128	6.72987	7.325	-4.05483	0.000169567	0.00263592
ENSG00000162639	HENMT1	-0.665231	8.31077	8.976	-4.05421	0.000169909	0.00263895
ENSG00000071462	BUD23	0.491769	9.68077	9.189	4.0514	0.000171461	0.00266075
ENSG00000101464	PIGU	-0.663103	6.8809	7.544	-4.05043	0.000172005	0.00266689
ENSG00000005844	ITGAL	-0.871	8.665	9.536	-4.04996	0.000172265	0.00266862
ENSG00000147255	IGSF1	-0.305897	4.4841	4.79	-4.04893	0.000172841	0.00267524
ENSG00000152465	NMT2	-0.950538	6.31846	7.269	-4.04842	0.000173126	0.00267734
ENSG00000118689	FOXO3	0.386462	6.71346	6.327	4.04643	0.000174246	0.00269235
ENSG00000275023	MLLT6	-0.719308	9.95269	10.672	-4.04314	0.000176109	0.00271879
ENSG00000183735	TBK1	-0.687205	7.04679	7.734	-4.04249	0.000176483	0.00272224
ENSG00000126861	OMG	0.455462	5.16346	4.708	4.04176	0.000176899	0.00272631
ENSG00000107872	FBXL15	-0.626256	7.38974	8.016	-4.03882	0.000178587	0.00274997
ENSG00000115368	WDR75	0.617667	9.46167	8.844	4.03759	0.000179299	0.00275857
ENSG00000147679	UTP23	0.500641	6.93064	6.43	4.03628	0.00018006	0.00276791
ENSG00000128791	TWSG1	-0.474359	5.71564	6.19	-4.03342	0.000181736	0.00279127
ENSG00000162745	OLFML2B	-0.471769	4.53923	5.011	-4.03159	0.000182817	0.00280548
ENSG00000185527	PDE6G	1.00238	6.29538	5.293	4.0306	0.000183403	0.0028109
ENSG00000145220	LYAR	-0.954897	8.6991	9.654	-4.03046	0.000183483	0.0028109
ENSG00000174099	MSRB3	-0.378744	4.58026	4.959	-4.02924	0.000184207	0.0028196
ENSG00000205250	E2F4	-0.465692	8.87231	9.338	-4.02328	0.000187789	0.00287197
ENSG00000141551	CSNK1D	0.850795	8.96179	8.111	4.02236	0.000188347	0.00287806
[truncated: 16,794 more rows]

## Sheet: Subgroups_Different_Cutoffs
Subgroup (number of patients)	Change in expression compared to control	Number of altered genes at FDR-adjusted p-value cutoff
[truncated: 7 more rows]
