# Supplementary material for: Computational gene expression analysis reveals distinct molecular subgroups of T-cell prolymphocytic leukemia
Source: PLoS One. 2022 Sep 21;17(9):e0274463. doi: 10.1371/journal.pone.0274463 (PMC9491575; doi:10.1371/journal.pone.0274463)
Supplement: S5 Table — (XLS) [file pone.0274463.s017.xls]

## Sheet: References
Used References for Gene Annotations
Transcription Factors and Co-Factors
Genes annotated with „1“ in the column TF/Cofactor were obtained from twelve public resources. 60.4% of the genes annotated with 'yes' were included in at least two resources and 19.6% in at least six resources.
[1] Wilson D, Charoensawan V, Kummerfeld SK, Teichmann SA. DBD--taxonomically broad transcription factor predictions: new content and functionality. Nucleic Acids Res. 2008 Jan;36(Database issue):D88-92.
[2] Zhang HM, Chen H, Liu W, Liu H, Gong J, Wang H, Guo AY. AnimalTFDB: a comprehensive animal transcription factor database. Nucleic Acids Res. 2012 Jan;40(Database issue):D144-9.
[3] Fulton DL, Sundararajan S, Badis G, Hughes TR, Wasserman WW, Roach JC, Sladek R. TFCat: the curated catalog of mouse and human transcription factors. Genome Biol. 2009;10(3):R29.
[4] Zheng G, Tu K, Yang Q, Xiong Y, Wei C, Xie L, Zhu Y, Li Y. ITFP: an integrated platform of mammalian transcription factors. Bioinformatics. 2008 Oct 15;24(20):2416-7.
[5] Mathelier A, Zhao X, Zhang AW, Parcy F, Worsley-Hunt R, Arenillas DJ, Buchman S, Chen CY, Chou A, Ienasescu H, Lim J, Shyr C, Tan G, Zhou M, Lenhard B, Sandelin A, Wasserman WW. JASPAR 2014: an extensively expanded and updated open-access database of transcription factor binding profiles. Nucleic Acids Res. 2014 Jan;42(Database issue):D142-7.
[6] Wingender E, Schoeps T, Dönitz J. TFClass: an expandable hierarchical classification of human transcription factors. Nucleic Acids Res. 2013 Jan;41(Database issue):D165-70.
[7] Lee AP, Yang Y, Brenner S, Venkatesh B. TFCONES: a database of vertebrate transcription factor-encoding genes and their associated conserved noncoding elements. BMC Genomics. 2007 Nov 29;8:441.
[8] Vaquerizas JM, Kummerfeld SK, Teichmann SA, Luscombe NM. A census of human transcription factors: function, expression and evolution. Nat Rev Genet. 2009 Apr;10(4):252-63.
[9] Sebastian A, Contreras-Moreira B. footprintDB: a database of transcription factors with annotated cis elements and binding interfaces. Bioinformatics. 2014 Jan 15;30(2):258-65.
[10] Bovolenta LA, Acencio ML, Lemke N. HTRIdb: an open-access database for experimentally verified human transcriptional regulation interactions. BMC Genomics. 2012 Aug 17;13:405.
[11] Schaefer U, Schmeier S, Bajic VB. TcoF-DB: dragon database for human transcription co-factors and transcription factor interacting proteins. Nucleic Acids Res. 2011 Jan;39(Database issue):D106-10.
[12] Introni: List of human transcription factors. http://www.introni.it/transcription_factors.html. Accessed March 2014.
Kinases
Genes annotated with „1“ in the column Kinase were obtained from seven public resources. 93% of the genes annotated with „1“ were included in at least two resources and 14% in all seven.
[1] Manning G, Whyte DB, Martinez R, Hunter T, Sudarsanam S. The protein kinase complement of the human genome. Science. 2002 Dec 6;298(5600):1912-34. http://kinase.com/kinbase. Accessed April 2014.
[2] Martin DM, Miranda-Saavedra D, Barton GJ. Kinomer v. 1.0: a database of systematically classified eukaryotic protein kinases. Nucleic Acids Res. 2009 Jan;37(Database issue):D244-50. http://www.compbio.dundee.ac.uk/kinomer/. Accessed April 2014.
[3] Buzko O, Shokat KM. A kinase sequence database: sequence alignments and family assignment. Bioinformatics. 2002 Sep;18(9):1274-5. http://sequoia.ucsf.edu/ksd/. Accessed April 2014.
[4] Yang CY, Chang CH, Yu YL, Lin TC, Lee SA, Yen CC, Yang JM, Lai JM, Hong YR, Tseng TL, Chao KM, Huang CY. PhosphoPOINT: a comprehensive human kinase interactome and phospho-protein database. Bioinformatics. 2008 Aug 15;24(16):i14-20. http://kinase.bioinformatics.tw/. Accessed April 2014.
[5] Krupa A, Abhinandan KR, Srinivasan N. KinG: a database of protein kinases in genomes. Nucleic Acids Res. 2004 Jan 1;32(Database issue):D153-5. http://hodgkin.mbu.iisc.ernet.in/. Accessed April 2014.
[6] UniProt: Human and mouse protein kinases: classification and index. http://www.uniprot.org/docs/pkinfam. Accessed April 2014.
[7] Wang Y, Liu Z, Cheng H, Gao T, Pan Z, Yang Q, Guo A, Xue Y. EKPD: a hierarchical database of eukaryotic protein kinases and protein phosphatases. Nucleic Acids Res. 2014 Jan;42(Database issue):D496-502. http://ekpd.biocuckoo.org/index.php. Accessed April 2014.
Phosphatases
Genes annotated with „1“ in the column Phosphatase were obtained from four public resources. 47.9% of the genes annotated with „1“ were included in at least two resources and 26.2% in all four.
[1] Wang Y, Liu Z, Cheng H, Gao T, Pan Z, Yang Q, Guo A, Xue Y. EKPD: a hierarchical database of eukaryotic protein kinases and protein phosphatases. Nucleic Acids Res. 2014 Jan;42(Database issue):D496-502. http://ekpd.biocuckoo.org/index.php. Accessed April 2014.
[2] Duan G, Li X, Köhn M. The human DEPhOsphorylation database DEPOD: a 2015 update. Nucleic Acids Res. 2015 Jan 28;43(Database issue):D531-5. http://www.koehn.embl.de/depod/index.php. Accessed April 2014.
[3] Liberti S, Sacco F, Calderone A, Perfetto L, Iannuccelli M, Panni S, Santonico E, Palma A, Nardozza AP, Castagnoli L, Cesareni G. HuPho: the human phosphatase portal. FEBS J. 2013 Jan;280(2):379-87. http://hupho.uniroma2.it/index.php. Accessed April 2014.
[4] Hatzihristidis T, Liu S, Pryszcz L, Hutchins AP, Gabaldón T, Tremblay ML, Miranda-Saavedra D. PTP-central: a comprehensive resource of protein tyrosine phosphatases in eukaryotic genomes. Methods. 2014 Jan 15;65(2):156-64. http://www.PTP-central.org/. Accessed April 2014.
Metabolome Pathway Genes
Genes annotated with „1“ in the column MetabolomePathwayGene were obtained from KEGG. Selected pathways for energy and amino acid production were considered.
Pathway	KEGG ID
Glycolysis/Gluconeogenesis	map00010
Citrate cycle (TCA cycle)	map00020
Pyruvate metabolism	map00620
Pentose phosphate pathway	hsa00030
Oxidative phosphorylation	map00190
Fatty acid metabolism	map00071
Inositol phosphate metabolism	map00562
Pyrimidine metabolism	map00240
Purine metabolism	map00230
Alanine, aspartate and glutamate metabolism	map00250
Tryptophan metabolism	map00380
Arginine and proline metabolism	map00330
Lysine biosynthesis	map00300
Phenylalanine metabolism	map00360
D-glutamine and D-glutamate metabolism	map00471
Phenylalanine, tyrosine and tryptophan biosynthesis	map00400
Cysteine and methionine metabolism	map00270
Histidine metabolism	map00340
Glycine, serine and threonine metabolism	map00260
Valine, leucine and isoleucine biosynthesis	map00290
Tyrosine metabolism	map00350
Oncogenes, Tumor Suppressor Genes, and Cancer Census Genes
Genes annotated with „1“ in the column Oncogene were obtained from [1] and [2]. Oncogenes from [1] were taken from Tab. S2A and Tab. S2B. Oncogenes from [2] were selected from Tab. S3B at a TUSON_q_value_OG < 0.2.
Genes annotated with „1“ in the column TumorSuppressorGene were obtained from [1] and [2]. Tumor suppressor genes from [1] were taken from Tab. S2A and Tab. S2B. Tumor suppressor genes from [2] were selected from Tab. S3A at a TUSON_q_value_TSG < 0.2.
Genes annotated with „1“ in the column CancerCensusGene were obtained from [3]. The publicly available version from March 2020 was used.
[1] Vogelstein B, Papadopoulos N, Velculescu VE, Zhou S, Diaz LA Jr, Kinzler KW. Cancer genome landscapes. Science. 2013 Mar 29;339(6127):1546-58.
[2] Davoli T, Xu AW, Mengwasser KE, Sack LM, Yoon JC, Park PJ, Elledge SJ. Cumulative haploinsufficiency and triplosensitivity drive aneuploidy patterns and shape the cancer genome. Cell. 2013 Nov 7;155(4):948-62.
[3] Futreal PA, Coin L, Marshall M, Down T, Hubbard T, Wooster R, Rahman N, Stratton MR. A census of human cancer genes. Nat Rev Cancer. 2004 Mar;4(3):177-83.
Essential Genes
Genes annotated with „1“ in the column EssentialGene were obtained from the columns 'Essential_genes_145' and 'Essential-genes-332' of Tab. S5a from [1].
[1] Davoli T, Xu AW, Mengwasser KE, Sack LM, Yoon JC, Park PJ, Elledge SJ. Cumulative haploinsufficiency and triplosensitivity drive aneuploidy patterns and shape the cancer genome. Cell. 2013 Nov 7;155(4):948-62.
Cancer Signaling Pathway Genes
Genes annotated with „1“ in the column SignalingPathwayGene were obtained from ConsensusPathDB [1] including all pathways listed in Tab. S4 in Seifert et al. [2]. The list of included pathways was compiled from the KEGG pathways in cancer overview. (http://www.genome.jp/kegg-bin/show_pathway?hsa05200) and extended by the telomere maintenance pathway from Reactome.
[1] Kamburov A, Pentchev K, Galicka H, Wierling C, Lehrach H, Herwig R. ConsensusPathDB: toward a more complete picture of cell biology. Nucleic Acids Res. 2011 Jan;39(Database issue):D712-7.
[2] Seifert M, Abou-El-Ardat K, Friedrich B, Klink B, Deutsch A. Autoregressive higher-order hidden Markov models: exploiting local chromosomal dependencies in the analysis of tumor expression profiles. PLoS One. 2014 Jun 23;9(6):e100295.
Pathway	KEGG_ID
PPAR Signaling	hsa03320
MAPK Signaling	hsa04010
ErbB Signaling	hsa04012
Cytokine Receptor Interaction	hsa04060
Cell Cycle	hsa04110
p53 Signaling	hsa04115
mTOR Signaling	hsa04150
PI3K-Akt Signaling	hsa04151
Apoptosis	hsa04210
Wnt Signaling	hsa04310
TGF-Beta Signaling	hsa04350
VEGF Signaling	hsa04370
Focal Adhesion	hsa04510
ECM-Receptor Interaction	hsa04512
Adherens Junction	hsa04520
Jak-STAT Signaling	hsa04630
Notch Signaling	hsa04330
Hedgehog Signaling	hsa04340
DNA Replication	R-HSA-69306
Base Excision Repair	R-HSA-73884
Nucleotide Excision Repair	R-HSA-5696398
Homologous Recombination	hsa03440
Non-homologous Recombination	hsa03450
Mismatch Repair	R-HSA-5358508
Telomere Maintenance	R-HSA-157579

## Sheet: AnnotationGroups
EnsemblID	Chromosome	Start	Stop	Strand	Band	Gene	TF.Cofactor	Kinase	Phosphatase	SignalingPathwayGene	MetabolomePathwayGene	Oncogene	TumorSuppressorGene	CancerCensusGene	EssentialGene
ENSG00000186092	1	65419	71585	1	p36.33	OR4F5	0	0	0	0	0	0	0	0	0
ENSG00000187634	1	923928	944581	1	p36.33	SAMD11	0	0	0	0	0	0	0	0	0
ENSG00000188976	1	944203	959309	-1	p36.33	NOC2L	0	0	0	0	0	0	0	0	0
ENSG00000187961	1	960584	965719	1	p36.33	KLHL17	0	0	0	0	0	0	0	0	0
ENSG00000187583	1	966482	975865	1	p36.33	PLEKHN1	0	0	0	0	0	0	0	0	0
ENSG00000187642	1	975204	982093	-1	p36.33	PERM1	0	0	0	0	0	0	0	0	0
ENSG00000188290	1	998962	1000172	-1	p36.33	HES4	1	0	0	0	0	0	0	0	0
ENSG00000187608	1	1001138	1014540	1	p36.33	ISG15	0	0	0	0	0	0	0	0	0
ENSG00000188157	1	1020120	1056118	1	p36.33	AGRN	0	0	0	1	0	0	0	0	0
ENSG00000237330	1	1070967	1074306	-1	p36.33	RNF223	0	0	0	0	0	0	0	0	0
ENSG00000131591	1	1081818	1116361	-1	p36.33	C1orf159	0	0	0	0	0	0	0	0	0
ENSG00000162571	1	1173880	1197936	1	p36.33	TTLL10	0	0	0	0	0	0	0	0	0
ENSG00000186891	1	1203508	1206592	-1	p36.33	TNFRSF18	0	0	0	1	0	0	0	0	0
ENSG00000186827	1	1211340	1214153	-1	p36.33	TNFRSF4	0	0	0	1	0	0	0	0	0
ENSG00000078808	1	1216908	1232067	-1	p36.33	SDF4	0	0	0	0	0	0	0	0	0
ENSG00000176022	1	1232237	1235041	1	p36.33	B3GALT6	0	0	0	0	0	0	0	0	0
ENSG00000184163	1	1242446	1246722	-1	p36.33	C1QTNF12	0	0	0	0	0	0	0	0	0
ENSG00000160087	1	1253909	1273885	-1	p36.33	UBE2J2	0	0	0	0	0	0	0	0	0
ENSG00000162572	1	1280436	1292029	1	p36.33	SCNN1D	0	0	0	0	0	0	0	0	0
ENSG00000131584	1	1292390	1309609	-1	p36.33	ACAP3	1	0	0	0	0	0	0	0	0
ENSG00000169972	1	1308597	1311677	1	p36.33	PUSL1	0	0	0	0	0	0	0	0	0
ENSG00000127054	1	1311585	1324691	-1	p36.33	INTS11	0	0	0	0	0	0	0	0	0
ENSG00000224051	1	1324756	1328896	1	p36.33	CPTP	0	0	0	0	0	0	0	0	0
ENSG00000169962	1	1331280	1335314	1	p36.33	TAS1R3	0	0	0	0	0	0	0	0	0
ENSG00000107404	1	1335276	1349418	-1	p36.33	DVL1	1	0	0	1	0	0	0	0	0
ENSG00000162576	1	1352689	1361777	-1	p36.33	MXRA8	0	0	0	0	0	0	0	0	0
ENSG00000175756	1	1373730	1375495	-1	p36.33	AURKAIP1	0	0	0	0	0	0	0	0	0
ENSG00000221978	1	1385711	1399335	-1	p36.33	CCNL2	1	0	0	0	0	0	0	0	0
ENSG00000242485	1	1401909	1407293	-1	p36.33	MRPL20	0	0	0	0	0	0	0	0	0
ENSG00000235098	1	1418420	1421769	-1	p36.33	ANKRD65	0	0	0	0	0	0	0	0	0
ENSG00000205116	1	1426128	1427787	1	p36.33	TMEM88B	0	0	0	0	0	0	0	0	0
ENSG00000179403	1	1434861	1442882	1	p36.33	VWA1	0	0	0	0	0	0	0	0	0
ENSG00000215915	1	1449689	1470163	1	p36.33	ATAD3C	0	0	0	0	0	0	0	0	0
ENSG00000160072	1	1471765	1497848	1	p36.33	ATAD3B	1	0	0	0	0	0	0	0	0
ENSG00000197785	1	1512162	1534685	1	p36.33	ATAD3A	1	0	0	0	0	0	0	0	0
ENSG00000205090	1	1534778	1540624	-1	p36.33	TMEM240	0	0	0	0	0	0	0	0	0
ENSG00000160075	1	1541673	1574863	-1	p36.33	SSU72	0	0	1	0	0	0	0	0	1
ENSG00000228594	1	1598012	1600135	-1	p36.33	FNDC10	0	0	0	0	0	0	0	0	0
ENSG00000197530	1	1615415	1630610	1	p36.33	MIB2	0	0	0	0	0	0	0	0	0
ENSG00000189409	1	1632163	1635263	1	p36.33	MMP23B	0	0	0	0	0	0	0	0	0
ENSG00000248333	1	1635227	1659012	-1	p36.33	CDK11B	0	0	0	0	0	0	0	0	0
ENSG00000008128	1	1702379	1724357	-1	p36.33	CDK11A	0	0	0	0	0	0	0	0	0
ENSG00000215790	1	1724838	1745999	-1	p36.33	SLC35E2A	0	0	0	0	0	0	0	0	0
ENSG00000008130	1	1751232	1780457	-1	p36.33	NADK	0	0	0	0	0	0	0	0	0
ENSG00000078369	1	1785285	1891117	-1	p36.33	GNB1	0	0	0	1	0	0	0	0	1
ENSG00000169885	1	1915108	1917296	1	p36.33	CALML6	0	0	0	0	0	0	0	0	0
ENSG00000178821	1	1917590	1919279	-1	p36.33	TMEM52	0	0	0	0	0	0	0	0	0
ENSG00000142609	1	1921951	2003837	-1	p36.33	CFAP74	0	0	0	0	0	0	0	0	0
ENSG00000187730	1	2019329	2030758	1	p36.33	GABRD	0	0	0	0	0	0	0	0	0
ENSG00000067606	1	2050411	2185395	1	p36.33	PRKCZ	0	1	0	1	0	0	0	0	0
ENSG00000162585	1	2184461	2212720	-1	p36.33	FAAP20	0	0	0	0	0	0	0	0	0
ENSG00000157933	1	2228319	2310213	1	p36.33	SKI	1	0	0	0	0	0	0	1	0
ENSG00000116151	1	2321253	2391707	-1	p36.32	MORN1	0	0	0	0	0	0	0	0	0
ENSG00000157916	1	2391775	2405442	1	p36.32	RER1	0	0	0	0	0	0	0	0	1
ENSG00000157911	1	2403964	2413797	-1	p36.32	PEX10	0	0	0	0	0	0	0	0	0
ENSG00000149527	1	2425980	2505532	1	p36.32	PLCH2	0	0	0	0	1	0	0	0	0
ENSG00000157881	1	2508537	2526611	-1	p36.32	PANK4	0	0	0	0	0	0	0	0	0
ENSG00000197921	1	2528745	2530263	-1	p36.32	HES5	1	0	0	1	0	0	0	0	0
ENSG00000157873	1	2555639	2565382	1	p36.32	TNFRSF14	0	0	0	1	0	0	0	1	0
ENSG00000157870	1	2586491	2591469	1	p36.32	PRXL2B	0	0	0	0	0	0	0	0	0
ENSG00000142606	1	2590639	2633016	-1	p36.32	MMEL1	0	0	0	0	0	0	0	0	0
ENSG00000215912	1	2635976	2801717	-1	p36.32	TTC34	0	0	0	0	0	0	0	0	0
ENSG00000169717	1	3021467	3022903	1	p36.32	ACTRT2	0	0	0	0	0	0	0	0	0
ENSG00000142611	1	3069168	3438621	1	p36.32	PRDM16	1	0	0	0	0	0	0	1	0
ENSG00000130762	1	3454665	3481113	1	p36.32	ARHGEF16	0	0	0	0	0	0	0	0	0
ENSG00000162591	1	3487951	3611508	-1	p36.32	MEGF6	0	0	0	0	0	0	0	0	0
ENSG00000158109	1	3625015	3630127	1	p36.32	TPRG1L	0	0	0	0	0	0	0	0	0
ENSG00000116213	1	3630767	3652761	-1	p36.32	WRAP73	0	0	0	0	0	0	0	0	0
ENSG00000078900	1	3652516	3736201	1	p36.32	TP73	1	0	0	1	0	0	0	0	0
ENSG00000162592	1	3746460	3771645	1	p36.32	CCDC27	0	0	0	0	0	0	0	0	0
ENSG00000235169	1	3772761	3775982	1	p36.32	SMIM1	0	0	0	0	0	0	0	0	0
ENSG00000130764	1	3778559	3796498	-1	p36.32	LRRC47	0	0	0	0	0	0	0	0	0
ENSG00000116198	1	3812086	3857214	-1	p36.32	CEP104	0	0	0	0	0	0	0	0	0
ENSG00000169598	1	3857267	3885429	1	p36.32	DFFB	0	0	0	1	0	0	0	0	0
ENSG00000198912	1	3889125	3900293	-1	p36.32	C1orf174	0	0	0	0	0	0	0	0	0
ENSG00000196581	1	4654609	4792534	1	p36.32	AJAP1	0	0	0	0	0	0	0	0	0
ENSG00000131697	1	5862811	5992473	-1	p36.31	NPHP4	0	0	0	0	0	0	0	0	0
ENSG00000069424	1	5990927	6101193	1	p36.31	KCNAB2	0	0	0	0	0	0	0	0	0
ENSG00000116254	1	6101787	6180321	-1	p36.31	CHD5	1	0	0	0	0	0	0	0	0
ENSG00000116251	1	6185020	6209389	-1	p36.31	RPL22	0	0	0	0	0	0	1	1	1
ENSG00000158286	1	6205475	6221299	1	p36.31	RNF207	0	0	0	0	0	0	0	0	0
ENSG00000116237	1	6221193	6235972	-1	p36.31	ICMT	1	0	0	0	0	0	0	0	1
ENSG00000158292	1	6247353	6261098	-1	p36.31	GPR153	0	0	0	0	0	0	0	0	0
ENSG00000097021	1	6264269	6394391	-1	p36.31	ACOT7	0	0	0	0	0	0	0	0	0
ENSG00000069812	1	6412418	6424670	-1	p36.31	HES2	1	0	0	0	0	0	0	0	0
ENSG00000187017	1	6424776	6461367	1	p36.31	ESPN	0	0	0	0	0	0	0	0	0
ENSG00000215788	1	6460786	6466195	-1	p36.31	TNFRSF25	0	0	0	1	0	0	0	0	0
ENSG00000171680	1	6466092	6520061	-1	p36.31	PLEKHG5	0	0	0	0	0	0	0	0	0
ENSG00000162408	1	6521347	6554513	-1	p36.31	NOL9	0	0	0	0	0	0	0	0	0
ENSG00000173662	1	6555307	6579755	1	p36.31	TAS1R1	0	0	0	0	0	0	0	0	0
ENSG00000204859	1	6579994	6589280	1	p36.31	ZBTB48	1	0	0	0	0	0	0	0	0
ENSG00000162413	1	6590724	6614607	-1	p36.31	KLHL21	0	0	0	0	0	0	0	0	0
ENSG00000116273	1	6613731	6624030	1	p36.31	PHF13	0	0	0	0	0	0	0	0	0
ENSG00000041988	1	6624866	6635586	1	p36.31	THAP3	1	0	0	0	0	0	0	0	0
ENSG00000007923	1	6634168	6701924	-1	p36.31	DNAJC11	0	0	0	0	0	0	0	0	0
ENSG00000171735	1	6785454	7769706	1	p36.31	CAMTA1	1	0	0	0	0	0	0	1	0
ENSG00000049245	1	7771296	7781432	1	p36.23	VAMP3	0	0	0	0	0	0	0	0	0
ENSG00000049246	1	7784320	7845177	1	p36.23	PER3	1	0	0	0	0	0	0	0	0
ENSG00000049247	1	7843083	7853512	-1	p36.23	UTS2	0	0	0	0	0	0	0	0	0
ENSG00000049249	1	7915894	7943165	-1	p36.23	TNFRSF9	0	0	0	1	0	0	0	0	0
ENSG00000116288	1	7954291	7985505	1	p36.23	PARK7	0	0	0	0	0	0	0	0	0
ENSG00000116285	1	8004404	8026309	-1	p36.23	ERRFI1	0	0	0	0	0	0	1	0	0
ENSG00000162426	1	8317826	8344167	1	p36.23	SLC45A1	0	0	0	0	0	0	0	0	0
ENSG00000142599	1	8352397	8848921	-1	p36.23	RERE	1	0	0	0	0	0	1	0	0
ENSG00000074800	1	8861000	8879190	-1	p36.23	ENO1	1	0	0	0	1	0	0	0	0
ENSG00000131686	1	8945867	8975092	1	p36.23	CA6	0	0	0	0	0	0	0	0	0
ENSG00000197241	1	9003300	9026345	-1	p36.23	SLC2A7	0	0	0	0	0	0	0	0	0
ENSG00000142583	1	9035106	9088478	-1	p36.23	SLC2A5	0	0	0	0	0	0	0	0	0
ENSG00000180758	1	9100305	9129102	-1	p36.22	GPR157	0	0	0	0	0	0	0	0	0
ENSG00000049239	1	9234775	9271337	1	p36.22	H6PD	0	0	0	0	1	0	0	0	0
ENSG00000171621	1	9292894	9369532	1	p36.22	SPSB1	0	0	0	0	0	0	0	0	0
ENSG00000171612	1	9539465	9585173	1	p36.22	SLC25A33	0	0	0	0	0	0	0	0	0
ENSG00000188807	1	9588911	9614877	1	p36.22	TMEM201	0	0	0	0	0	0	0	0	0
ENSG00000171608	1	9651731	9729114	1	p36.22	PIK3CD	0	0	0	1	1	0	0	0	0
ENSG00000171603	1	9728926	9823984	-1	p36.22	CLSTN1	1	0	0	0	0	0	0	0	0
ENSG00000178585	1	9848276	9910336	-1	p36.22	CTNNBIP1	0	0	0	1	0	0	0	0	0
ENSG00000162441	1	9922113	9943407	-1	p36.22	LZIC	0	0	0	0	0	0	0	0	0
ENSG00000173614	1	9943428	9985501	1	p36.22	NMNAT1	0	0	0	0	0	0	0	0	0
ENSG00000162444	1	9997206	10016021	1	p36.22	RBP7	0	0	0	0	0	0	0	0	0
ENSG00000130939	1	10032832	10181239	1	p36.22	UBE4B	1	0	0	0	0	0	0	0	0
ENSG00000054523	1	10210805	10381603	1	p36.22	KIF1B	0	0	0	0	0	0	0	0	0
ENSG00000142657	1	10398592	10420511	1	p36.22	PGD	0	0	0	0	1	0	0	0	0
ENSG00000241563	1	10449719	10451902	1	p36.22	CORT	0	0	0	0	0	0	0	0	0
ENSG00000160049	1	10456522	10472529	-1	p36.22	DFFA	0	0	0	1	0	0	0	0	0
ENSG00000142655	1	10472288	10630758	1	p36.22	PEX14	1	0	0	0	0	0	0	0	0
ENSG00000130940	1	10636604	10796650	-1	p36.22	CASZ1	1	0	0	0	0	0	0	0	0
ENSG00000175262	1	10946471	10982037	-1	p36.22	C1orf127	0	0	0	0	0	0	0	0	0
ENSG00000120948	1	11012344	11026420	1	p36.22	TARDBP	0	0	0	0	0	0	0	0	0
ENSG00000009724	1	11026523	11047239	-1	p36.22	MASP2	0	0	0	0	0	0	0	0	0
ENSG00000116649	1	11054584	11060020	-1	p36.22	SRM	0	1	0	0	1	0	0	0	0
ENSG00000171824	1	11066618	11099869	-1	p36.22	EXOSC10	0	0	0	0	0	0	0	0	0
ENSG00000198793	1	11106535	11262551	-1	p36.22	MTOR	0	1	0	1	0	1	0	1	0
ENSG00000171819	1	11189355	11195981	1	p36.22	ANGPTL7	0	0	0	0	0	0	0	0	0
ENSG00000120942	1	11273206	11296049	1	p36.22	UBIAD1	0	0	0	0	0	0	0	0	0
ENSG00000204624	1	11479155	11537551	1	p36.22	DISP3	0	0	0	0	0	0	0	0	0
ENSG00000116661	1	11637018	11655785	-1	p36.22	FBXO2	0	0	0	0	0	0	0	0	0
ENSG00000132879	1	11654375	11663327	1	p36.22	FBXO44	0	0	0	0	0	0	0	0	0
ENSG00000116663	1	11664200	11674354	1	p36.22	FBXO6	0	0	0	0	0	0	0	0	0
ENSG00000116670	1	11674480	11691650	-1	p36.22	MAD2L2	0	0	0	1	0	0	0	0	0
ENSG00000162490	1	11691710	11725857	1	p36.22	DRAXIN	0	0	0	0	0	0	0	0	0
ENSG00000177674	1	11736084	11754802	1	p36.22	AGTRAP	0	0	0	0	0	0	0	0	0
ENSG00000215910	1	11761787	11789585	1	p36.22	C1orf167	0	0	0	0	0	0	0	0	0
ENSG00000177000	1	11785723	11806455	-1	p36.22	MTHFR	0	0	0	0	0	0	0	0	0
ENSG00000011021	1	11806096	11848079	1	p36.22	CLCN6	0	0	0	0	0	0	0	0	0
ENSG00000175206	1	11845709	11848345	-1	p36.22	NPPA	0	0	0	0	0	0	0	0	0
ENSG00000120937	1	11857464	11858945	-1	p36.22	NPPB	0	0	0	0	0	0	0	0	0
ENSG00000116685	1	11919591	11926428	-1	p36.22	KIAA2013	0	0	0	0	0	0	0	0	0
ENSG00000083444	1	11934205	11975538	1	p36.22	PLOD1	0	0	0	0	0	0	0	0	0
ENSG00000116688	1	11980181	12013514	1	p36.22	MFN2	0	0	0	0	0	0	0	0	0
ENSG00000116691	1	12019466	12032045	1	p36.22	MIIP	0	0	0	0	0	0	0	0	0
ENSG00000120949	1	12063303	12144207	1	p36.22	TNFRSF8	0	0	0	1	0	0	0	0	0
ENSG00000028137	1	12166991	12209228	1	p36.22	TNFRSF1B	0	0	0	1	0	0	0	0	0
ENSG00000048707	1	12230030	12512047	1	p36.22	VPS13D	0	0	0	0	0	0	0	0	0
ENSG00000162496	1	12567910	12618210	-1	p36.21	DHRS3	0	0	0	0	0	0	0	0	0
ENSG00000204518	1	12644547	12667086	1	p36.21	AADACL4	0	0	0	0	0	0	0	0	0
ENSG00000188984	1	12716110	12728760	1	p36.21	AADACL3	0	0	0	0	0	0	0	0	0
ENSG00000157330	1	12746200	12763699	1	p36.21	C1orf158	0	0	0	0	0	0	0	0	0
ENSG00000116726	1	12774841	12777906	1	p36.21	PRAMEF12	0	0	0	0	0	0	0	0	0
ENSG00000239810	1	12824605	12831410	-1	p36.21	PRAMEF11	0	0	0	0	0	0	0	0	0
ENSG00000179172	1	12847408	12848725	-1	p36.21	HNRNPCL1	0	0	0	0	0	0	0	0	0
ENSG00000120952	1	12857086	12861909	1	p36.21	PRAMEF2	0	0	0	0	0	0	0	0	0
ENSG00000243073	1	12879212	12886201	-1	p36.21	PRAMEF4	0	0	0	0	0	0	0	0	0
ENSG00000179412	1	13164586	13165467	-1	p36.21	HNRNPCL4	0	0	0	0	0	0	0	0	0
ENSG00000279804	1	13222705	13226106	-1	p36.21	PRAMEF18	0	0	0	0	0	0	0	0	0
ENSG00000270601	1	13254212	13263314	1	p36.21	PRAMEF5	0	0	0	0	0	0	0	0	0
ENSG00000182330	1	13281035	13285174	-1	p36.21	PRAMEF8	0	0	0	0	0	0	0	0	0
ENSG00000237700	1	13303539	13308907	1	p36.21	PRAMEF33	0	0	0	0	0	0	0	0	0
ENSG00000204501	1	13315581	13322598	1	p36.21	PRAMEF15	0	0	0	0	0	0	0	0	0
ENSG00000204481	1	13341892	13347134	-1	p36.21	PRAMEF14	0	0	0	0	0	0	0	0	0
ENSG00000204480	1	13369067	13371900	-1	p36.21	PRAMEF19	0	0	0	0	0	0	0	0	0
ENSG00000204479	1	13389632	13392629	1	p36.21	PRAMEF17	0	0	0	0	0	0	0	0	0
ENSG00000204478	1	13410450	13421328	1	p36.21	PRAMEF20	0	0	0	0	0	0	0	0	0
ENSG00000162494	1	13474973	13514003	-1	p36.21	LRRC38	0	0	0	0	0	0	0	0	0
ENSG00000162493	1	13583465	13617957	1	p36.21	PDPN	0	0	0	0	0	0	0	0	0
ENSG00000116731	1	13700198	13825079	1	p36.21	PRDM2	1	0	0	0	0	0	0	1	0
ENSG00000189337	1	13892792	15118043	1	p36.21	KAZN	0	0	0	0	0	0	0	0	0
ENSG00000171729	1	15152532	15220478	1	p36.21	TMEM51	0	0	0	0	0	0	0	0	0
ENSG00000142621	1	15247272	15400283	1	p36.21	FHAD1	0	0	0	0	0	0	0	0	0
ENSG00000142634	1	15409888	15430339	1	p36.21	EFHD2	0	0	0	0	0	0	0	0	0
ENSG00000162438	1	15438442	15449242	1	p36.21	CTRC	0	0	0	0	0	0	0	0	0
ENSG00000215704	1	15465909	15491395	1	p36.21	CELA2B	0	0	0	0	0	0	0	0	0
ENSG00000132906	1	15490832	15526534	-1	p36.21	CASP9	1	0	1	1	0	0	0	1	0
ENSG00000116138	1	15526813	15592379	1	p36.21	DNAJC16	0	0	0	0	0	0	0	0	0
ENSG00000116771	1	15571699	15585051	-1	p36.21	AGMAT	0	0	0	0	1	0	0	0	0
ENSG00000197312	1	15617458	15669044	1	p36.21	DDI2	0	0	0	0	0	0	0	0	0
ENSG00000116786	1	15684320	15734769	1	p36.21	PLEKHM2	0	0	0	0	0	0	0	0	0
ENSG00000162461	1	15736258	15741392	1	p36.21	SLC25A34	0	0	0	0	0	0	0	0	0
ENSG00000162460	1	15742499	15747982	1	p36.21	TMEM82	0	0	0	0	0	0	0	0	0
ENSG00000162458	1	15756607	15786594	1	p36.21	FBLIM1	0	0	0	0	0	0	0	0	0
ENSG00000233954	1	15807169	15809348	-1	p36.21	UQCRHL	0	0	0	0	1	0	0	0	0
ENSG00000065526	1	15836095	15940456	1	p36.21	SPEN	1	0	0	0	0	0	1	1	0
ENSG00000116809	1	15941869	15976132	-1	p36.13	ZBTB17	1	0	0	1	0	0	0	0	0
ENSG00000183888	1	16004236	16008807	1	p36.13	SRARP	0	0	0	0	0	0	0	0	0
ENSG00000173641	1	16014028	16019594	-1	p36.13	HSPB7	0	0	0	0	0	0	0	0	0
ENSG00000186510	1	16018875	16034050	1	p36.13	CLCNKA	0	0	0	0	0	0	0	0	0
ENSG00000184908	1	16043736	16057308	1	p36.13	CLCNKB	0	0	0	0	0	0	0	0	0
ENSG00000185519	1	16057769	16073651	-1	p36.13	FAM131C	0	0	0	0	0	0	0	0	0
ENSG00000142627	1	16124337	16156069	-1	p36.13	EPHA2	0	1	0	1	0	0	1	0	0
ENSG00000142632	1	16197854	16212652	-1	p36.13	ARHGEF19	0	0	0	0	0	0	0	0	0
ENSG00000132881	1	16231692	16237183	-1	p36.13	CPLANE2	0	0	0	0	0	0	0	0	0
ENSG00000037637	1	16246840	16352480	-1	p36.13	FBXO42	0	0	0	0	0	0	0	0	0
ENSG00000055070	1	16352575	16398145	1	p36.13	SZRD1	0	0	0	0	0	0	0	0	0
ENSG00000187144	1	16387117	16437424	-1	p36.13	SPATA21	0	0	0	0	0	0	0	0	0
ENSG00000157191	1	16440721	16460078	1	p36.13	NECAP2	0	0	0	0	0	0	0	0	0
ENSG00000219481	1	16562319	16613562	-1	p36.13	NBPF1	0	0	0	0	0	0	0	0	0
ENSG00000058453	1	16740273	16972964	1	p36.13	CROCC	0	0	0	0	0	0	0	0	0
ENSG00000117122	1	16974502	16980632	-1	p36.13	MFAP2	0	0	0	0	0	0	0	0	0
ENSG00000159363	1	16985958	17011928	-1	p36.13	ATP13A2	0	0	0	0	0	0	0	0	0
ENSG00000117118	1	17018722	17054032	-1	p36.13	SDHB	0	0	0	0	1	0	0	1	0
ENSG00000117115	1	17066761	17119451	-1	p36.13	PADI2	0	0	0	0	0	0	0	0	0
ENSG00000142623	1	17205128	17246007	1	p36.13	PADI1	0	0	0	0	0	0	0	0	0
ENSG00000142619	1	17249098	17284233	1	p36.13	PADI3	0	0	0	0	0	0	0	0	0
ENSG00000159339	1	17308195	17364004	1	p36.13	PADI4	0	0	0	0	0	0	0	0	0
ENSG00000276747	1	17372196	17401699	1	p36.13	PADI6	0	0	0	0	0	0	0	0	0
ENSG00000179051	1	17406760	17439677	-1	p36.13	RCC2	0	0	0	0	0	0	0	0	0
ENSG00000074964	1	17539698	17697874	1	p36.13	ARHGEF10L	0	0	0	0	0	0	0	1	0
ENSG00000117148	1	17755333	17827063	1	p36.13	ACTL8	0	0	0	0	0	0	0	0	0
ENSG00000117154	1	18107798	18378483	1	p36.13	IGSF21	0	0	0	0	0	0	0	0	0
ENSG00000179023	1	18480982	18486126	1	p36.13	KLHDC7A	0	0	0	0	0	0	0	0	0
ENSG00000009709	1	18630846	18748866	1	p36.13	PAX7	1	0	0	0	0	0	0	1	0
ENSG00000179002	1	18839599	18859682	-1	p36.13	TAS1R2	0	0	0	0	0	0	0	0	0
ENSG00000159423	1	18871430	18902724	-1	p36.13	ALDH4A1	0	0	0	0	1	0	0	0	0
ENSG00000169991	1	18904280	18956676	-1	p36.13	IFFO2	0	0	0	0	0	0	0	0	0
ENSG00000127481	1	19074510	19210266	-1	p36.13	UBR4	1	0	0	0	0	0	0	0	0
ENSG00000127463	1	19215660	19251527	-1	p36.13	EMC1	0	0	0	0	0	0	0	0	0
ENSG00000053372	1	19251805	19260128	1	p36.13	MRTO4	0	0	0	0	0	0	0	0	0
ENSG00000162482	1	19282573	19288770	-1	p36.13	AKR7A3	0	0	0	0	0	0	0	0	0
ENSG00000053371	1	19303965	19312146	-1	p36.13	AKR7A2	0	0	0	0	0	0	0	0	0
ENSG00000040487	1	19312326	19329300	1	p36.13	SLC66A1	0	0	0	0	0	0	0	0	0
ENSG00000077549	1	19338775	19485539	-1	p36.13	CAPZB	0	0	0	0	0	0	0	0	1
ENSG00000173436	1	19484403	19629821	1	p36.13	MICOS10	0	0	0	0	0	0	0	0	0
ENSG00000158747	1	19596979	19658456	1	p36.13	NBL1	0	0	0	1	0	0	0	0	0
ENSG00000158748	1	19664875	19680966	1	p36.13	HTR6	0	0	0	0	0	0	0	0	0
ENSG00000162542	1	19682213	19799945	-1	p36.13	TMCO4	0	0	0	0	0	0	0	0	0
ENSG00000178828	1	19814029	19815283	-1	p36.13	RNF186	0	0	0	0	0	0	0	0	0
ENSG00000169914	1	19882395	19912945	1	p36.13	OTUD3	0	0	0	0	0	0	0	0	0
ENSG00000188784	1	19920009	19923617	-1	p36.13	PLA2G2E	0	0	0	1	0	0	0	0	0
ENSG00000188257	1	19975431	19980416	-1	p36.13	PLA2G2A	0	0	0	1	0	0	0	0	0
ENSG00000127472	1	20028179	20091911	1	p36.13	PLA2G5	0	0	0	1	0	0	0	0	0
ENSG00000117215	1	20111939	20119566	-1	p36.12	PLA2G2D	0	0	0	1	0	0	0	0	0
ENSG00000158786	1	20139326	20150386	1	p36.12	PLA2G2F	0	0	0	1	0	0	0	0	0
ENSG00000187980	1	20161253	20177424	-1	p36.12	PLA2G2C	0	0	0	0	0	0	0	0	0
ENSG00000162543	1	20186096	20196050	1	p36.12	UBXN10	0	0	0	0	0	0	0	0	0
ENSG00000158816	1	20290919	20354894	1	p36.12	VWA5B1	0	0	0	0	0	0	0	0	0
ENSG00000162545	1	20482391	20486210	-1	p36.12	CAMK2N1	0	0	0	0	0	0	0	0	0
ENSG00000090432	1	20499448	20508151	-1	p36.12	MUL1	0	0	0	0	0	0	0	0	0
ENSG00000183114	1	20552573	20555020	1	p36.12	FAM43B	0	0	0	0	0	0	0	0	0
ENSG00000158825	1	20589086	20618903	1	p36.12	CDA	0	0	0	0	1	0	0	0	0
ENSG00000158828	1	20633458	20651511	1	p36.12	PINK1	0	1	0	0	0	0	0	0	0
ENSG00000244038	1	20651767	20661544	-1	p36.12	DDOST	0	0	0	0	0	0	0	0	0
ENSG00000117245	1	20664014	20718017	-1	p36.12	KIF17	0	0	0	0	0	0	0	0	0
ENSG00000189410	1	20719731	20732837	-1	p36.12	SH2D5	0	0	0	0	0	0	0	0	0
ENSG00000127483	1	20740266	20787323	-1	p36.12	HP1BP3	1	0	0	0	0	0	0	0	0
ENSG00000075151	1	20806292	21176888	-1	p36.12	EIF4G3	0	0	0	0	0	0	0	0	0
ENSG00000117298	1	21217247	21345572	-1	p36.12	ECE1	0	0	0	0	0	0	0	0	0
ENSG00000142794	1	21440128	21485005	1	p36.12	NBPF3	0	0	0	0	0	0	0	0	0
ENSG00000162551	1	21509397	21578410	1	p36.12	ALPL	0	0	1	0	0	0	0	0	0
ENSG00000076864	1	21596215	21669363	-1	p36.12	RAP1GAP	0	0	0	0	0	0	0	0	0
ENSG00000090686	1	21678298	21783606	-1	p36.12	USP48	0	0	0	0	0	0	0	0	0
ENSG00000187942	1	21812265	21825225	1	p36.12	LDLRAD2	0	0	0	0	0	0	0	0	0
ENSG00000142798	1	21822244	21937310	-1	p36.12	HSPG2	0	0	0	1	0	0	0	0	0
ENSG00000142789	1	22001657	22012542	1	p36.12	CELA3A	0	0	0	0	0	0	0	0	0
ENSG00000070831	1	22025511	22101360	1	p36.12	CDC42	0	0	0	1	0	0	0	0	0
ENSG00000162552	1	22117313	22143969	-1	p36.12	WNT4	1	0	0	1	0	0	0	0	0
ENSG00000184677	1	22428838	22531157	1	p36.12	ZBTB40	1	0	0	0	0	0	0	0	0
ENSG00000070886	1	22563489	22603595	1	p36.12	EPHA8	0	1	0	0	0	0	0	0	0
ENSG00000173372	1	22636628	22639678	1	p36.12	C1QA	0	0	0	0	0	0	0	0	0
ENSG00000159189	1	22643633	22648110	1	p36.12	C1QC	0	0	0	0	0	0	0	0	0
ENSG00000173369	1	22652762	22661637	1	p36.12	C1QB	0	0	0	0	0	0	0	0	0
ENSG00000133216	1	22710839	22921500	1	p36.12	EPHB2	0	1	0	0	0	0	0	0	0
ENSG00000227868	1	23010834	23015852	-1	p36.12	TEX46	0	0	0	0	0	0	0	0	0
ENSG00000004487	1	23019443	23083689	1	p36.12	KDM1A	1	0	0	0	0	0	0	0	0
ENSG00000169641	1	23084023	23177808	-1	p36.12	LUZP1	0	0	0	0	0	0	0	0	0
ENSG00000179546	1	23191895	23194729	-1	p36.12	HTR1D	0	0	0	0	0	0	0	0	0
ENSG00000125944	1	23303771	23344336	-1	p36.12	HNRNPR	0	0	0	0	0	0	0	0	0
ENSG00000125945	1	23359448	23369836	-1	p36.12	ZNF436	1	0	0	0	0	0	0	0	0
ENSG00000204219	1	23380909	23424748	-1	p36.12	TCEA3	0	0	0	0	0	0	0	0	0
ENSG00000088280	1	23428563	23484568	-1	p36.12	ASAP3	0	0	0	0	0	0	0	0	0
ENSG00000007968	1	23506438	23531233	-1	p36.12	E2F2	1	0	0	1	0	0	0	0	0
ENSG00000117318	1	23557926	23559501	-1	p36.12	ID3	1	0	0	1	0	0	1	1	0
ENSG00000142676	1	23691742	23696835	1	p36.11	RPL11	0	0	0	0	0	0	0	0	0
ENSG00000011007	1	23743155	23762059	1	p36.11	ELOA	0	0	0	0	0	0	0	0	0
ENSG00000057757	1	23778418	23788232	1	p36.11	PITHD1	0	0	0	0	0	0	0	0	0
ENSG00000011009	1	23791145	23795539	1	p36.11	LYPLA2	0	0	0	0	0	0	0	0	1
ENSG00000117308	1	23795599	23800781	-1	p36.11	GALE	0	0	0	0	0	0	0	0	0
ENSG00000117305	1	23801885	23838620	-1	p36.11	HMGCL	0	0	0	0	0	0	0	0	0
ENSG00000179163	1	23845077	23868294	-1	p36.11	FUCA1	0	0	0	0	0	0	0	0	0
ENSG00000189266	1	23956839	23963462	1	p36.11	PNRC2	1	0	0	0	0	0	0	0	0
ENSG00000188529	1	23964347	23980927	-1	p36.11	SRSF10	0	0	0	0	0	0	0	0	0
ENSG00000142661	1	24056035	24112135	-1	p36.11	MYOM3	0	0	0	0	0	0	0	0	0
ENSG00000142677	1	24119771	24143140	-1	p36.11	IL22RA1	0	0	0	1	0	0	0	0	0
ENSG00000185436	1	24154168	24187959	-1	p36.11	IFNLR1	0	0	0	1	0	0	0	0	0
ENSG00000158055	1	24319322	24364482	1	p36.11	GRHL3	1	0	0	0	0	0	0	0	0
ENSG00000001460	1	24356999	24416934	-1	p36.11	STPG1	0	0	0	0	0	0	0	0	0
ENSG00000001461	1	24415802	24472976	1	p36.11	NIPAL3	0	0	0	0	0	0	0	0	0
ENSG00000117602	1	24502351	24541040	1	p36.11	RCAN3	0	0	0	0	0	0	0	0	0
ENSG00000184454	1	24556087	24609328	1	p36.11	NCMAP	0	0	0	0	0	0	0	0	0
ENSG00000133226	1	24631716	24673281	1	p36.11	SRRM1	0	0	0	0	0	0	0	0	0
ENSG00000169504	1	24745382	24844321	1	p36.11	CLIC4	1	0	0	0	0	0	0	0	0
ENSG00000020633	1	24899511	24965121	-1	p36.11	RUNX3	1	0	0	0	0	0	0	0	0
ENSG00000117614	1	25222276	25232502	-1	p36.11	SYF2	0	0	0	0	0	0	0	0	0
ENSG00000117616	1	25242249	25338213	-1	p36.11	RSRP1	0	0	0	0	0	0	0	0	0
ENSG00000187010	1	25272393	25330445	1	p36.11	RHD	0	0	0	0	0	0	0	0	0
ENSG00000183726	1	25338317	25362361	1	p36.11	TMEM50A	0	0	0	0	0	0	0	0	0
ENSG00000188672	1	25362249	25430192	-1	p36.11	RHCE	0	0	0	0	0	0	0	0	0
ENSG00000204178	1	25430858	25500209	1	p36.11	MACO1	0	0	0	0	0	0	0	0	0
ENSG00000157978	1	25543606	25568886	1	p36.11	LDLRAP1	0	0	0	0	0	0	0	0	0
ENSG00000117643	1	25617468	25786207	1	p36.11	MAN1C1	0	0	0	0	0	0	0	0	0
ENSG00000162430	1	25800176	25818221	1	p36.11	SELENON	0	0	0	0	0	0	0	0	0
ENSG00000117640	1	25818640	25832942	1	p36.11	MTFR1L	0	0	0	0	0	0	0	0	0
ENSG00000127423	1	25831913	25859458	-1	p36.11	AUNIP	0	0	0	0	0	0	0	0	0
ENSG00000182749	1	25861210	25871253	-1	p36.11	PAQR7	0	0	0	0	0	0	0	0	0
ENSG00000117632	1	25884181	25906991	-1	p36.11	STMN1	0	0	0	1	0	0	0	0	0
ENSG00000158006	1	25959767	25998117	-1	p36.11	PAFAH2	0	0	0	0	0	0	0	0	0
ENSG00000158008	1	26019884	26036464	1	p36.11	EXTL1	0	0	0	0	0	0	0	0	0
ENSG00000158014	1	26037252	26046118	-1	p36.11	SLC30A2	0	0	0	0	0	0	0	0	0
ENSG00000158022	1	26051304	26068436	-1	p36.11	TRIM63	1	0	0	0	0	0	0	0	0
ENSG00000175087	1	26111165	26125555	1	p36.11	PDIK1L	0	1	0	0	0	0	0	0	0
ENSG00000197245	1	26159079	26163962	1	p36.11	FAM110D	0	0	0	0	0	0	0	0	0
ENSG00000236782	1	26169516	26171831	-1	p36.11	AL391650.1	0	0	0	0	0	0	0	0	0
ENSG00000142684	1	26169908	26170873	1	p36.11	ZNF593	1	0	0	0	0	0	0	0	0
ENSG00000142675	1	26177484	26189884	1	p36.11	CNKSR1	1	0	0	0	0	0	0	0	0
ENSG00000188782	1	26190561	26202968	1	p36.11	CATSPER4	0	0	0	0	0	0	0	0	0
ENSG00000130695	1	26234200	26278808	1	p36.11	CEP85	0	0	0	0	0	0	0	0	0
ENSG00000142669	1	26280086	26281522	1	p36.11	SH3BGRL3	0	0	0	0	0	0	0	0	0
ENSG00000158062	1	26281328	26318363	-1	p36.11	UBXN11	0	0	0	0	0	0	0	0	0
ENSG00000169442	1	26317958	26320523	1	p36.11	CD52	0	0	0	0	0	0	0	0	0
ENSG00000176092	1	26321698	26360080	-1	p36.11	CRYBG2	0	0	0	0	0	0	0	0	0
ENSG00000176083	1	26361634	26374522	-1	p36.11	ZNF683	1	0	0	0	0	0	0	0	0
ENSG00000131914	1	26410817	26429728	1	p36.11	LIN28A	1	0	0	0	0	0	0	0	0
ENSG00000117682	1	26432282	26471306	1	p36.11	DHDDS	0	0	0	0	0	0	0	0	0
ENSG00000198830	1	26472440	26476642	1	p36.11	HMGN2	0	0	0	0	0	0	0	0	0
ENSG00000117676	1	26529761	26575030	1	p36.11	RPS6KA1	0	1	0	1	0	0	0	0	0
ENSG00000117713	1	26693236	26782104	1	p36.11	ARID1A	1	0	0	0	0	0	1	1	0
ENSG00000060642	1	26787472	26798398	1	p36.11	PIGV	0	0	0	0	0	0	0	0	0
ENSG00000204160	1	26826688	26857604	1	p36.11	ZDHHC18	0	0	0	0	0	0	0	0	0
ENSG00000175793	1	26863149	26864456	1	p36.11	SFN	0	0	0	1	0	0	0	0	0
ENSG00000142751	1	26876132	26890283	-1	p36.11	GPN2	0	0	0	0	0	0	0	0	0
ENSG00000198746	1	26890488	26900467	-1	p36.11	GPATCH3	0	0	0	0	0	0	0	0	0
ENSG00000090273	1	26900238	26946871	1	p36.11	NUDC	0	0	0	0	0	0	0	0	0
ENSG00000131910	1	26911489	26913975	-1	p36.11	NR0B2	1	0	0	0	0	0	0	0	0
ENSG00000175707	1	26949562	26960468	-1	p36.11	KDF1	0	0	0	0	0	0	0	0	0
ENSG00000253368	1	26993692	27000886	1	p36.11	TRNP1	0	0	0	0	0	0	0	0	0
ENSG00000158246	1	27005020	27012850	-1	p36.11	TENT5B	0	0	0	0	0	0	0	0	0
ENSG00000090020	1	27098809	27166981	-1	p36.11	SLC9A1	0	0	0	0	0	0	0	0	0
ENSG00000142784	1	27234632	27308636	1	p36.11	WDTC1	1	0	0	0	0	0	0	0	0
ENSG00000186501	1	27322145	27336400	1	p36.11	TMEM222	0	0	0	0	0	0	0	0	0
ENSG00000142765	1	27342020	27353937	1	p36.11	SYTL1	0	0	0	0	0	0	0	0	0
ENSG00000142733	1	27354067	27366961	-1	p36.11	MAP3K6	0	1	0	1	0	0	0	0	0
ENSG00000142748	1	27369112	27374824	-1	p36.11	FCN3	0	0	0	0	0	0	0	0	0
ENSG00000174950	1	27379176	27383333	-1	p36.11	CD164L2	0	0	0	0	0	0	0	0	0
ENSG00000181773	1	27392622	27395814	1	p36.11	GPR3	0	0	0	0	0	0	0	0	0
ENSG00000158195	1	27404230	27490167	-1	p36.11	WASF2	0	0	0	1	0	0	0	0	0
ENSG00000126705	1	27534035	27604431	-1	p35.3	AHDC1	1	0	0	0	0	0	0	0	0
ENSG00000000938	1	27612064	27635185	-1	p35.3	FGR	0	1	0	0	0	0	0	0	0
ENSG00000126709	1	27666064	27672198	-1	p35.3	IFI6	0	0	0	0	0	0	0	0	0
ENSG00000009780	1	27725979	27763122	1	p35.3	FAM76A	0	0	0	0	0	0	0	0	0
ENSG00000117758	1	27773219	27824443	1	p35.3	STX12	0	0	0	0	0	0	0	0	0
ENSG00000117751	1	27830782	27851676	1	p35.3	PPP1R8	0	0	1	0	0	0	0	0	0
ENSG00000130775	1	27872543	27886685	1	p35.3	THEMIS2	0	0	0	0	0	0	0	0	0
ENSG00000117748	1	27891524	27914746	-1	p35.3	RPA2	1	0	0	1	0	0	0	0	1
ENSG00000130768	1	27935000	27959157	1	p35.3	SMPDL3B	0	0	0	0	0	0	0	0	0
ENSG00000158156	1	27959973	27968093	1	p35.3	XKR8	0	0	0	0	0	0	0	0	0
ENSG00000158161	1	27970344	28088637	-1	p35.3	EYA3	0	0	1	0	0	0	0	0	0
ENSG00000169403	1	28147166	28193936	-1	p35.3	PTAFR	0	0	0	0	0	0	0	0	0
ENSG00000126698	1	28199456	28233029	-1	p35.3	DNAJC8	0	0	0	0	0	0	0	0	0
ENSG00000130770	1	28236109	28246906	1	p35.3	ATP5IF1	0	0	0	0	0	0	0	0	0
ENSG00000130766	1	28259518	28282491	1	p35.3	SESN2	0	0	0	1	0	0	0	0	0
ENSG00000130772	1	28329002	28335965	1	p35.3	MED18	0	0	0	0	0	0	0	0	0
ENSG00000204138	1	28369582	28500364	1	p35.3	PHACTR4	0	0	1	0	0	0	1	0	0
ENSG00000180198	1	28505943	28539300	1	p35.3	RCC1	0	0	0	0	0	0	0	0	0
ENSG00000180098	1	28553085	28578545	1	p35.3	TRNAU1AP	1	0	0	0	0	0	0	0	0
ENSG00000120656	1	28589323	28643085	-1	p35.3	TAF12	1	0	0	0	0	0	0	0	0
ENSG00000188060	1	28592200	28595443	1	p35.3	RAB42	0	0	0	0	0	0	0	0	0
ENSG00000162419	1	28668732	28719353	1	p35.3	GMEB1	1	0	0	0	0	0	0	0	0
ENSG00000198492	1	28736621	28769775	1	p35.3	YTHDF2	0	0	0	0	0	0	0	0	0
ENSG00000116329	1	28812142	28871267	1	p35.3	OPRD1	0	0	0	0	0	0	0	0	0
ENSG00000159023	1	28887091	29120046	1	p35.3	EPB41	0	0	0	0	0	0	0	0	0
ENSG00000253304	1	29119429	29123903	-1	p35.3	TMEM200B	0	0	0	0	0	0	0	0	0
ENSG00000116350	1	29147743	29181900	-1	p35.3	SRSF4	0	0	0	0	0	0	0	0	0
ENSG00000116353	1	29192657	29230942	-1	p35.3	MECR	0	0	0	0	0	0	0	0	0
ENSG00000060656	1	29236516	29326813	1	p35.3	PTPRU	0	0	1	0	0	0	0	0	0
ENSG00000162510	1	30711277	30723585	-1	p35.2	MATN1	0	0	0	0	0	0	0	0	0
ENSG00000162511	1	30732469	30757774	-1	p35.2	LAPTM5	0	0	0	0	0	0	0	0	0
ENSG00000162512	1	30869466	30908758	-1	p35.2	SDC3	0	0	0	0	0	0	0	0	0
ENSG00000134644	1	30931506	31065991	-1	p35.2	PUM1	0	0	0	0	0	0	0	0	0
ENSG00000084628	1	31179745	31239887	-1	p35.2	NKAIN1	0	0	0	0	0	0	0	0	0
ENSG00000060688	1	31259568	31296788	-1	p35.2	SNRNP40	1	0	0	0	0	0	0	0	0
ENSG00000121766	1	31296982	31364953	1	p35.2	ZCCHC17	1	0	0	0	0	0	0	0	0
ENSG00000121769	1	31365253	31376850	-1	p35.2	FABP3	0	0	0	1	0	0	0	0	0
ENSG00000168528	1	31409565	31434680	1	p35.2	SERINC2	0	0	0	0	0	0	0	0	0
ENSG00000142910	1	31576485	31587686	1	p35.2	TINAGL1	0	0	0	0	0	0	0	0	0
ENSG00000121764	1	31617686	31632518	1	p35.2	HCRTR1	0	0	0	0	0	0	0	0	0
ENSG00000162517	1	31629866	31644896	-1	p35.2	PEF1	0	0	0	0	0	0	0	0	0
ENSG00000084636	1	31652263	31704319	-1	p35.2	COL16A1	1	0	0	0	0	0	0	0	0
ENSG00000121753	1	31727117	31764893	-1	p35.2	ADGRB2	0	0	0	0	0	0	0	0	0
ENSG00000134668	1	31790422	31816051	-1	p35.2	SPOCD1	0	0	0	0	0	0	0	0	0
ENSG00000184007	1	31906421	31944856	-1	p35.2	PTP4A2	0	0	1	0	0	0	0	0	0
ENSG00000121774	1	32013868	32060850	1	p35.2	KHDRBS1	0	0	0	0	0	0	0	0	0
ENSG00000121775	1	32072031	32102866	1	p35.2	TMEM39B	0	0	0	0	0	0	0	0	0
ENSG00000025800	1	32108056	32176563	1	p35.2	KPNA6	0	0	0	0	0	0	0	0	0
ENSG00000084652	1	32179675	32198285	1	p35.2	TXLNA	0	0	0	0	0	0	0	0	0
ENSG00000160050	1	32200386	32205387	1	p35.2	CCDC28B	0	0	0	0	0	0	0	0	0
ENSG00000160051	1	32205661	32208687	1	p35.2	IQCC	0	0	0	0	0	0	0	0	0
ENSG00000222046	1	32209094	32216196	1	p35.2	DCDC2B	0	0	0	0	0	0	0	0	0
ENSG00000160055	1	32214472	32222359	-1	p35.2	TMEM234	0	0	0	0	0	0	0	0	0
ENSG00000084623	1	32221928	32231604	1	p35.2	EIF3I	0	0	0	0	0	0	0	0	1
ENSG00000183615	1	32247222	32248856	1	p35.2	FAM167B	0	0	0	0	0	0	0	0	0
ENSG00000182866	1	32251239	32286165	1	p35.2	LCK	0	1	0	0	0	0	0	1	0
ENSG00000116478	1	32292083	32333635	1	p35.2	HDAC1	1	0	0	1	0	0	0	0	0
ENSG00000175130	1	32333839	32336233	-1	p35.1	MARCKSL1	0	0	0	0	0	0	1	0	0
ENSG00000162526	1	32351521	32364312	1	p35.1	TSSK3	0	1	0	0	0	0	0	0	0
ENSG00000160058	1	32365103	32394731	-1	p35.1	BSDC1	1	0	0	0	0	0	0	0	0
ENSG00000176261	1	32600172	32650903	-1	p35.1	ZBTB8OS	0	0	0	0	0	0	0	0	0
ENSG00000162521	1	32651142	32686211	1	p35.1	RBBP4	1	0	0	0	0	0	0	0	1
ENSG00000162520	1	32679906	32703596	-1	p35.1	SYNC	0	0	0	0	0	0	0	0	0
ENSG00000162522	1	32741830	32774970	1	p35.1	KIAA1522	0	0	0	0	0	0	0	0	0
ENSG00000134684	1	32775237	32818153	-1	p35.1	YARS1	0	0	0	0	0	0	0	0	0
ENSG00000116497	1	32816767	32858875	1	p35.1	S100PBP	0	0	0	0	0	0	0	0	0
ENSG00000160097	1	32862268	32872482	-1	p35.1	FNDC5	0	0	0	0	0	0	0	0	0
ENSG00000121905	1	32885994	32898441	1	p35.1	HPCA	0	0	0	0	0	0	0	0	0
ENSG00000121900	1	32894594	32901438	-1	p35.1	TMEM54	0	0	0	0	0	0	0	0	0
ENSG00000116514	1	32936445	32964685	-1	p35.1	RNF19B	0	0	0	0	0	0	0	0	0
ENSG00000004455	1	33007940	33080996	-1	p35.1	AK2	0	0	0	0	1	0	0	0	1
ENSG00000142920	1	33081104	33123492	1	p35.1	AZIN2	0	0	0	0	1	0	0	0	0
ENSG00000116525	1	33145399	33182059	-1	p35.1	TRIM62	1	0	0	0	0	0	0	0	0
ENSG00000160094	1	33256492	33300719	1	p35.1	ZNF362	1	0	0	0	0	0	0	0	0
ENSG00000184389	1	33306766	33321098	-1	p35.1	A3GALT2	0	0	0	0	0	0	0	0	0
ENSG00000134686	1	33323623	33431052	-1	p35.1	PHC2	0	0	0	0	0	0	0	0	0
ENSG00000121903	1	33472645	33496507	1	p35.1	ZSCAN20	1	0	0	0	0	0	0	0	0
ENSG00000121904	1	33513999	34165842	-1	p35.1	CSMD2	0	0	0	0	0	0	0	0	0
ENSG00000176256	1	33860475	33864791	1	p35.1	HMGB4	1	0	0	0	0	0	0	0	0
ENSG00000142698	1	34166883	34219131	1	p35.1	C1orf94	0	0	0	0	0	0	0	0	0
ENSG00000163866	1	34712737	34859755	-1	p34.3	SMIM12	0	0	0	0	0	0	0	0	0
ENSG00000189280	1	34755047	34758512	1	p34.3	GJB5	0	0	0	0	0	0	0	0	0
ENSG00000189433	1	34759740	34762327	1	p34.3	GJB4	0	0	0	0	0	0	0	0	0
ENSG00000188910	1	34781214	34786369	1	p34.3	GJB3	0	0	0	0	0	0	0	0	0
ENSG00000187513	1	34792999	34795747	1	p34.3	GJA4	0	0	0	0	0	0	0	0	0
ENSG00000116544	1	34865436	34929650	-1	p34.3	DLGAP3	0	0	0	0	0	0	0	0	0
ENSG00000284773	1	34974356	34985313	-1	p34.3	AC114490.3	0	0	0	0	0	0	0	0	0
ENSG00000163867	1	34986165	35031945	-1	p34.3	ZMYM6	0	0	0	0	0	0	0	0	0
ENSG00000197056	1	35032172	35115859	1	p34.3	ZMYM1	0	0	0	0	0	0	0	0	0
ENSG00000116560	1	35176378	35193145	-1	p34.3	SFPQ	1	0	0	0	0	0	1	1	0
ENSG00000146463	1	35268709	35422058	1	p34.3	ZMYM4	0	0	0	0	0	0	1	0	0
ENSG00000142687	1	35433492	35557950	-1	p34.3	KIAA0319L	0	0	0	0	0	0	0	0	0
ENSG00000020129	1	35557473	35567274	1	p34.3	NCDN	0	0	0	0	0	0	0	0	0
ENSG00000116819	1	35573314	35595328	1	p34.3	TFAP2E	1	0	0	0	0	0	0	0	0
ENSG00000126067	1	35599541	35641526	-1	p34.3	PSMB2	0	0	0	0	0	0	0	0	1
ENSG00000142686	1	35713877	35718894	-1	p34.3	C1orf216	0	0	0	0	0	0	0	0	0
ENSG00000092853	1	35720218	35769978	-1	p34.3	CLSPN	0	0	0	0	0	0	1	0	0
ENSG00000134698	1	35808016	35857890	1	p34.3	AGO4	0	0	0	0	0	0	0	0	0
ENSG00000092847	1	35869808	35930532	1	p34.3	AGO1	0	0	0	0	0	0	0	0	0
ENSG00000126070	1	35930718	36072500	1	p34.3	AGO3	0	0	0	0	0	0	0	0	0
ENSG00000116863	1	36088892	36093932	1	p34.3	ADPRHL2	0	0	0	0	0	0	0	0	0
ENSG00000171812	1	36095239	36125222	-1	p34.3	COL8A2	0	0	0	0	0	0	1	0	0
ENSG00000054116	1	36136570	36156053	-1	p34.3	TRAPPC3	0	0	0	0	0	0	0	0	0
ENSG00000116871	1	36155579	36180849	1	p34.3	MAP7D1	0	0	0	0	0	0	0	0	0
ENSG00000054118	1	36224432	36305357	1	p34.3	THRAP3	1	0	0	0	0	0	1	1	0
ENSG00000214193	1	36306368	36329340	1	p34.3	SH3D21	0	0	0	0	0	0	0	0	0
ENSG00000142694	1	36322031	36324154	-1	p34.3	EVA1B	0	0	0	0	0	0	0	0	0
ENSG00000196182	1	36339624	36385896	-1	p34.3	STK40	0	1	0	0	0	0	0	0	0
ENSG00000181817	1	36391238	36397908	-1	p34.3	LSM10	0	0	0	0	0	0	0	0	0
ENSG00000116885	1	36415827	36450451	-1	p34.3	OSCP1	0	0	0	0	0	0	0	0	0
ENSG00000116898	1	36455718	36464384	-1	p34.3	MRPS15	0	0	0	0	0	0	0	0	0
ENSG00000119535	1	36466043	36483278	-1	p34.3	CSF3R	0	0	0	1	0	0	0	1	0
ENSG00000163873	1	36795527	37034515	-1	p34.3	GRIK3	0	0	0	0	0	0	0	0	0
ENSG00000163874	1	37474580	37484377	1	p34.3	ZC3H12A	0	0	0	0	0	0	0	0	0
ENSG00000163875	1	37492575	37514774	-1	p34.3	MEAF6	0	0	0	0	0	0	0	0	0
ENSG00000163877	1	37534449	37554293	-1	p34.3	SNIP1	1	0	0	0	0	0	0	0	0
ENSG00000163879	1	37556919	37566857	1	p34.3	DNALI1	0	0	0	0	0	0	0	0	0
ENSG00000134697	1	37566816	37595937	-1	p34.3	GNL2	0	0	0	0	0	0	0	0	0
ENSG00000169218	1	37611350	37634892	-1	p34.3	RSPO1	0	0	0	0	0	0	0	0	0
ENSG00000116922	1	37681570	37692249	-1	p34.3	C1orf109	0	0	0	0	0	0	0	0	0
ENSG00000134690	1	37692481	37709719	1	p34.3	CDCA8	0	0	0	0	0	0	0	0	0
ENSG00000183317	1	37713880	37765133	-1	p34.3	EPHA10	0	1	0	0	0	0	0	0	0
ENSG00000185090	1	37793802	37801137	1	p34.3	MANEAL	0	0	0	0	0	0	0	0	0
ENSG00000196449	1	37802945	37808208	-1	p34.3	YRDC	0	0	0	0	0	0	0	0	0
ENSG00000197982	1	37806979	37809454	1	p34.3	C1orf122	0	0	0	0	0	0	0	0	0
ENSG00000188786	1	37809574	37859592	-1	p34.3	MTF1	1	0	0	0	0	0	0	0	0
ENSG00000204084	1	37860697	37947057	-1	p34.3	INPP5B	0	0	1	0	1	0	0	0	0
ENSG00000183431	1	37956975	37990075	-1	p34.3	SF3A3	1	0	0	0	0	0	0	0	0
ENSG00000183386	1	37996770	38005606	-1	p34.3	FHL3	0	0	0	0	0	0	0	0	0
ENSG00000183520	1	38009258	38024820	1	p34.3	UTP11	0	0	0	0	0	0	0	0	0
ENSG00000185668	1	38043829	38046793	-1	p34.3	POU3F1	1	0	0	0	0	0	0	0	0
ENSG00000116954	1	38838198	38859772	-1	p34.3	RRAGC	0	0	0	1	0	0	0	0	0
ENSG00000214114	1	38862493	38873368	-1	p34.3	MYCBP	0	0	0	0	0	0	0	0	0
ENSG00000158315	1	38885807	38941830	-1	p34.3	RHBDL2	0	0	0	0	0	0	0	0	0
ENSG00000174574	1	38991276	39006059	1	p34.3	AKIRIN1	0	0	0	0	0	0	0	0	0
ENSG00000168653	1	39026318	39034636	1	p34.3	NDUFS5	0	0	0	0	1	0	0	0	0
ENSG00000127603	1	39081316	39487177	1	p34.3	MACF1	1	0	0	0	0	0	0	0	0
ENSG00000183682	1	39491636	39529869	1	p34.3	BMP8A	1	0	0	1	0	0	0	0	0
ENSG00000090621	1	39560816	39576790	-1	p34.3	PABPC4	0	0	0	0	0	0	0	0	1
ENSG00000163909	1	39623435	39639643	-1	p34.2	HEYL	1	0	0	0	0	0	0	0	0
ENSG00000116981	1	39659121	39672038	-1	p34.2	NT5C1A	0	0	1	0	1	0	0	0	0
ENSG00000116983	1	39678648	39691485	-1	p34.2	HPCAL4	0	0	0	0	0	0	0	0	0
ENSG00000084072	1	39692182	39763914	1	p34.2	PPIE	0	0	0	1	0	0	0	0	0
ENSG00000116985	1	39757182	39788865	-1	p34.2	BMP8B	1	0	0	1	0	0	0	0	0
ENSG00000198754	1	39769523	39771348	-1	p34.2	OXCT2	0	0	0	0	0	0	0	0	0
ENSG00000043514	1	39838110	39883511	-1	p34.2	TRIT1	1	0	0	0	0	0	0	0	0
ENSG00000116990	1	39895426	39902256	-1	p34.2	MYCL	0	0	0	0	0	0	0	1	0
ENSG00000168389	1	39955112	39969968	1	p34.2	MFSD2A	0	0	0	0	0	0	0	0	0
ENSG00000131236	1	40040233	40072649	1	p34.2	CAP1	0	0	0	0	0	0	0	0	1
ENSG00000131238	1	40071461	40097727	-1	p34.2	PPT1	0	0	0	0	0	0	0	0	0
ENSG00000117000	1	40161387	40240921	1	p34.2	RLF	1	0	0	0	0	0	0	0	0
ENSG00000188800	1	40245947	40251684	1	p34.2	TMCO2	0	0	0	0	0	0	1	0	0
ENSG00000084073	1	40258236	40294180	1	p34.2	ZMPSTE24	0	0	0	0	0	0	0	0	0
ENSG00000049089	1	40300489	40317813	-1	p34.2	COL9A2	0	0	0	1	0	0	0	0	0
ENSG00000084070	1	40344850	40423326	1	p34.2	SMAP2	0	0	0	0	0	0	0	0	0
ENSG00000187801	1	40450102	40463718	1	p34.2	ZFP69B	0	0	0	0	0	0	0	0	0
ENSG00000187815	1	40477290	40496343	1	p34.2	ZFP69	0	0	0	0	0	0	0	0	0
ENSG00000164002	1	40508741	40516556	1	p34.2	EXO5	0	0	0	0	0	0	0	0	0
ENSG00000117010	1	40531573	40548167	1	p34.2	ZNF684	1	0	0	0	0	0	0	0	0
ENSG00000117016	1	40620680	40665682	-1	p34.2	RIMS3	0	0	0	0	0	0	0	0	0
ENSG00000066136	1	40691648	40771603	1	p34.2	NFYC	1	0	0	0	0	0	0	0	0
ENSG00000117013	1	40783787	40840452	1	p34.2	KCNQ4	0	0	0	0	0	0	0	0	0
ENSG00000179862	1	40861054	40862363	-1	p34.2	CITED4	1	0	0	0	0	0	0	0	0
ENSG00000171790	1	41015597	41023237	-1	p34.2	SLFNL1	0	0	0	0	0	0	0	0	0
ENSG00000010803	1	41027200	41242154	-1	p34.2	SCMH1	1	0	0	0	0	0	0	0	0
ENSG00000204060	1	41361922	41383590	1	p34.2	FOXO6	0	0	0	0	0	0	0	0	0
ENSG00000127129	1	41478775	41484683	-1	p34.2	EDN2	0	0	0	0	0	0	0	0	0
ENSG00000127124	1	41506365	42035925	-1	p34.2	HIVEP3	1	0	0	0	0	0	0	0	0
ENSG00000044012	1	42153410	42155820	1	p34.2	GUCA2B	0	0	0	0	0	0	0	0	0
ENSG00000197273	1	42162690	42164745	-1	p34.2	GUCA2A	0	0	0	0	0	0	0	0	0
ENSG00000198815	1	42176539	42335877	-1	p34.2	FOXJ3	1	0	0	0	0	0	0	0	0
ENSG00000177181	1	42380792	42424232	1	p34.2	RIMKLA	0	0	0	0	1	0	0	0	0
ENSG00000066185	1	42430329	42456253	-1	p34.2	ZMYND12	1	0	0	0	0	0	0	0	0
ENSG00000127125	1	42456117	42473385	1	p34.2	PPCS	0	0	0	0	0	0	0	0	0
ENSG00000186409	1	42463221	42657190	1	p34.2	CCDC30	0	0	0	0	0	0	0	0	0
ENSG00000171960	1	42658423	42676758	1	p34.2	PPIH	0	0	0	0	0	0	0	0	0
ENSG00000065978	1	42682418	42703805	1	p34.2	YBX1	0	0	0	0	0	0	0	0	0
ENSG00000164007	1	42733093	42740254	-1	p34.2	CLDN19	0	0	0	0	0	0	0	0	0
ENSG00000117385	1	42746335	42767084	-1	p34.2	P3H1	0	0	0	0	0	0	0	0	0
ENSG00000177868	1	42807052	42817397	-1	p34.2	SVBP	0	0	0	0	0	0	0	0	0
ENSG00000164010	1	42817122	42844991	1	p34.2	ERMAP	0	0	0	0	0	0	0	0	0
ENSG00000164011	1	42846573	42852477	1	p34.2	ZNF691	1	0	0	0	0	0	0	0	0
ENSG00000117394	1	42925375	42958868	-1	p34.2	SLC2A1	0	0	0	0	0	0	0	0	0
ENSG00000186973	1	43145153	43156396	1	p34.2	FAM183A	0	0	0	0	0	0	0	0	0
ENSG00000117395	1	43164175	43270936	-1	p34.2	EBNA1BP2	0	0	0	0	0	0	0	0	0
ENSG00000243710	1	43172149	43254358	1	p34.2	CFAP57	0	0	0	0	0	0	0	0	0
ENSG00000179178	1	43269983	43274002	1	p34.2	TMEM125	0	0	0	0	0	0	0	0	0
ENSG00000253313	1	43281877	43285617	-1	p34.2	C1orf210	0	0	0	0	0	0	0	0	0
ENSG00000066056	1	43300982	43323108	1	p34.2	TIE1	0	1	0	0	0	0	0	0	0
ENSG00000117400	1	43337818	43354466	1	p34.2	MPL	0	0	0	1	0	1	0	1	0
ENSG00000117399	1	43358981	43363203	1	p34.2	CDC20	1	0	0	1	0	0	0	0	0
ENSG00000066322	1	43363398	43368074	-1	p34.2	ELOVL1	0	0	0	0	0	0	0	0	0
ENSG00000159479	1	43383917	43389808	-1	p34.2	MED8	0	0	0	0	0	0	0	0	0
ENSG00000198198	1	43389882	43454247	1	p34.2	SZT2	0	0	0	0	0	0	0	0	0
ENSG00000178922	1	43451003	43453989	-1	p34.2	HYI	0	0	0	0	0	0	0	0	0
ENSG00000142949	1	43525187	43623666	1	p34.2	PTPRF	0	0	1	1	0	1	0	0	0
ENSG00000066135	1	43650149	43705518	1	p34.2	KDM4A	0	0	0	0	0	0	0	0	0
ENSG00000117407	1	43933320	43937240	1	p34.1	ARTN	1	0	0	0	0	0	0	0	0
ENSG00000117408	1	43946950	43968022	1	p34.1	IPO13	0	0	0	0	0	0	0	0	0
ENSG00000132768	1	43970000	43973369	1	p34.1	DPH2	0	0	0	0	0	0	0	0	0
ENSG00000117410	1	43974487	43978295	1	p34.1	ATP6V0B	0	0	0	0	1	0	0	0	0
ENSG00000117411	1	43978943	43991170	1	p34.1	B4GALT2	0	0	0	0	0	0	0	0	0
ENSG00000159214	1	43991359	43996528	1	p34.1	CCDC24	0	0	0	0	0	0	0	0	0
ENSG00000196517	1	43991500	44031467	-1	p34.1	SLC6A9	0	0	0	0	0	0	0	0	0
ENSG00000171872	1	44118821	44135140	1	p34.1	KLF17	1	0	0	0	0	0	0	0	0
ENSG00000178028	1	44213455	44220681	1	p34.1	DMAP1	1	0	0	0	0	0	0	0	0
ENSG00000117419	1	44221070	44355260	-1	p34.1	ERI3	0	0	0	0	0	0	0	0	0
ENSG00000187147	1	44405194	44651724	1	p34.1	RNF220	1	0	0	0	0	0	0	0	0
ENSG00000126106	1	44635238	44674481	-1	p34.1	TMEM53	0	0	0	0	0	0	0	0	0
ENSG00000198520	1	44674692	44725591	1	p34.1	ARMH1	0	0	0	0	0	0	0	0	0
ENSG00000142945	1	44739818	44767767	1	p34.1	KIF2C	0	0	0	0	0	0	0	0	0
ENSG00000142937	1	44775251	44778779	1	p34.1	RPS8	0	0	0	0	0	0	0	0	0
ENSG00000142959	1	44783585	44788170	-1	p34.1	BEST4	0	0	0	0	0	0	0	0	0
ENSG00000173846	1	44800377	44805990	1	p34.1	PLK3	0	1	0	0	0	0	0	0	0
ENSG00000222009	1	44808482	44815585	1	p34.1	BTBD19	0	0	0	0	0	0	0	0	0
ENSG00000117425	1	44819844	44843253	-1	p34.1	PTCH2	0	0	0	1	0	0	0	0	0
ENSG00000070785	1	44850522	44986722	-1	p34.1	EIF2B3	0	0	0	0	0	0	0	0	1
ENSG00000126107	1	45002540	45011324	-1	p34.1	HECTD3	0	0	0	0	0	0	0	0	0
ENSG00000126088	1	45010950	45015575	1	p34.1	UROD	0	0	0	0	0	0	0	0	0
ENSG00000162415	1	45016399	45306209	-1	p34.1	ZSWIM5	0	0	0	0	0	0	0	0	0
ENSG00000186603	1	45326895	45328679	1	p34.1	HPDL	0	0	0	0	0	0	0	0	0
ENSG00000132781	1	45329163	45340893	-1	p34.1	MUTYH	0	0	0	1	0	0	0	1	0
ENSG00000070759	1	45343883	45491163	-1	p34.1	TESK2	0	1	0	0	0	0	0	0	0
ENSG00000280670	1	45493866	45500079	-1	p34.1	CCDC163	0	0	0	0	0	0	0	0	0
ENSG00000132763	1	45500300	45513382	1	p34.1	MMACHC	0	0	0	0	0	0	0	0	0
ENSG00000117450	1	45511036	45523047	-1	p34.1	PRDX1	0	0	0	0	0	0	0	0	1
ENSG00000117448	1	45550543	45570049	1	p34.1	AKR1A1	0	0	0	0	1	0	0	0	0
ENSG00000132780	1	45583846	45618904	1	p34.1	NASP	0	0	0	0	0	0	0	0	0
ENSG00000159588	1	45620044	45624057	-1	p34.1	CCDC17	0	0	0	0	0	0	0	0	0
ENSG00000159592	1	45627304	45688113	-1	p34.1	GPBP1L1	0	0	0	0	0	0	0	0	0
ENSG00000159596	1	45688181	45694436	1	p34.1	TMEM69	0	0	0	0	0	0	0	0	0
ENSG00000086015	1	45786987	46036122	1	p34.1	MAST2	0	1	0	0	0	0	0	0	0
ENSG00000117461	1	46040140	46133036	-1	p34.1	PIK3R3	0	0	0	1	0	0	0	0	0
ENSG00000117472	1	46175073	46185962	1	p34.1	TSPAN1	0	0	0	0	0	0	0	0	0
ENSG00000085998	1	46188682	46220305	-1	p34.1	POMGNT1	0	0	0	0	0	0	0	0	0
ENSG00000171357	1	46203334	46221256	1	p34.1	LURAP1	0	0	0	0	0	0	0	0	0
ENSG00000085999	1	46246461	46278480	1	p34.1	RAD54L	0	0	0	1	0	0	0	0	0
ENSG00000132128	1	46261196	46303608	-1	p33	LRRC41	0	0	0	0	0	0	0	0	0
ENSG00000173660	1	46303698	46316776	1	p33	UQCRH	0	0	0	0	1	0	0	0	0
ENSG00000117481	1	46340177	46365152	1	p33	NSUN4	0	0	0	0	0	0	0	0	0
ENSG00000117480	1	46394317	46413848	1	p33	FAAH	0	0	0	0	0	0	0	0	0
ENSG00000197587	1	46489836	46516216	1	p33	DMBX1	1	0	0	0	0	0	0	0	0
ENSG00000162456	1	46545644	46551527	-1	p33	KNCN	0	0	0	0	0	0	0	0	0
ENSG00000079277	1	46557408	46616843	-1	p33	MKNK1	0	1	0	1	0	0	0	0	0
ENSG00000142961	1	46607715	46616891	-1	p33	MOB3C	0	0	0	0	0	0	0	0	0
ENSG00000123472	1	46632737	46673867	-1	p33	ATPAF1	0	0	0	0	0	0	0	0	0
ENSG00000186118	1	46668855	46673594	1	p33	TEX38	0	0	0	0	0	0	0	0	0
ENSG00000159658	1	46675159	46719114	-1	p33	EFCAB14	0	0	0	0	0	0	0	0	0
ENSG00000142973	1	46757838	46819413	1	p33	CYP4B1	0	0	0	0	0	0	0	0	0
ENSG00000186377	1	47023669	47050751	1	p33	CYP4X1	0	0	0	0	0	0	0	0	0
ENSG00000186160	1	47067231	47118318	1	p33	CYP4Z1	0	0	0	0	0	0	0	0	0
ENSG00000162365	1	47137435	47149735	1	p33	CYP4A22	0	0	0	1	1	0	0	0	0
ENSG00000162366	1	47183582	47191044	-1	p33	PDZK1IP1	0	0	0	0	0	0	0	0	0
ENSG00000162367	1	47216290	47232220	-1	p33	TAL1	1	0	0	0	0	0	0	1	0
ENSG00000123473	1	47250139	47314147	-1	p33	STIL	0	0	0	0	0	0	0	1	0
ENSG00000162368	1	47333797	47378839	1	p33	CMPK1	0	0	0	0	1	0	0	0	0
ENSG00000186790	1	47416285	47418052	1	p33	FOXE3	1	0	0	0	0	0	0	0	0
ENSG00000186564	1	47436017	47440691	1	p33	FOXD2	1	0	0	0	0	0	0	0	0
ENSG00000269113	1	47760528	47997385	-1	p33	TRABD2B	0	0	0	0	0	0	0	0	0
ENSG00000117834	1	48222685	48248644	1	p33	SLC5A9	0	0	0	0	0	0	0	0	0
ENSG00000132122	1	48295373	48472208	-1	p33	SPATA6	0	0	0	0	0	0	1	0	0
ENSG00000186094	1	48532854	50023954	-1	p33	AGBL4	0	0	0	0	0	0	0	0	0
ENSG00000162373	1	48727519	48776969	-1	p33	BEND5	0	0	0	0	0	0	0	0	0
ENSG00000162374	1	50024029	50203786	1	p33	ELAVL4	0	0	0	0	0	0	0	0	0
ENSG00000142700	1	50417550	50423443	-1	p32.3	DMRTA2	1	0	0	0	0	0	0	0	0
ENSG00000185104	1	50437028	50960267	-1	p32.3	FAF1	0	0	0	0	0	0	0	0	0
ENSG00000123080	1	50960745	50974634	1	p32.3	CDKN2C	1	0	0	1	0	0	1	1	0
ENSG00000204006	1	51102221	51148086	1	p32.3	C1orf185	0	0	0	0	0	0	0	0	0
ENSG00000123091	1	51236273	51273447	1	p32.3	RNF11	0	0	0	0	0	0	0	0	0
ENSG00000085831	1	51287258	51345116	-1	p32.3	TTC39A	1	0	0	0	0	0	0	0	0
ENSG00000085832	1	51354263	51519266	-1	p32.3	EPS15	1	0	0	0	0	0	0	1	0
ENSG00000117859	1	51577179	51798427	1	p32.3	OSBPL9	0	0	0	0	0	0	0	0	0
ENSG00000078618	1	51789191	51878937	-1	p32.3	NRDC	0	0	0	0	0	0	0	0	0
ENSG00000169213	1	51907956	51990700	-1	p32.3	RAB3B	0	0	0	0	0	0	0	0	0
ENSG00000198841	1	52032103	52033810	-1	p32.3	KTI12	0	0	0	0	0	0	0	0	0
ENSG00000134717	1	52056199	52090716	1	p32.3	BTF3L4	0	0	0	0	0	0	0	0	0
ENSG00000157077	1	52142094	52346686	1	p32.3	ZFYVE9	1	0	0	1	0	0	0	0	0
ENSG00000154222	1	52345723	52366193	-1	p32.3	CC2D1B	0	0	0	0	0	0	0	0	0
ENSG00000085840	1	52372829	52404423	-1	p32.3	ORC1	0	0	0	1	0	0	0	0	0
ENSG00000134748	1	52404602	52420836	1	p32.3	PRPF38A	0	0	0	0	0	0	0	0	0
ENSG00000134744	1	52408282	52553487	-1	p32.3	TUT4	0	0	0	0	0	0	0	0	0
ENSG00000116157	1	52602371	52609051	1	p32.3	GPX7	0	0	0	0	0	0	0	0	0
ENSG00000182183	1	52633168	52669683	1	p32.3	SHISAL2A	0	0	0	0	0	0	0	0	0
ENSG00000162377	1	52684449	52698347	-1	p32.3	COA7	0	0	0	0	0	0	0	0	0
ENSG00000162378	1	52726453	52827336	1	p32.3	ZYG11B	0	0	0	0	0	0	0	0	0
ENSG00000203995	1	52842511	52894998	1	p32.3	ZYG11A	0	0	0	0	0	0	0	0	0
ENSG00000121310	1	52895910	52927212	-1	p32.3	ECHDC2	0	0	0	0	0	0	0	0	0
ENSG00000116171	1	52927276	53051698	1	p32.3	SCP2	0	0	0	1	0	0	0	0	0
ENSG00000174348	1	53062052	53085501	1	p32.3	PODN	0	0	0	0	0	0	0	0	0
ENSG00000162383	1	53087179	53142632	-1	p32.3	SLC1A7	0	0	0	0	0	0	0	0	0
ENSG00000157184	1	53196792	53214197	1	p32.3	CPT2	0	0	0	1	1	0	0	0	0
ENSG00000162384	1	53214099	53220634	-1	p32.3	CZIB	0	0	0	0	0	0	0	0	0
ENSG00000162385	1	53226900	53238518	-1	p32.3	MAGOH	0	0	0	0	0	0	0	0	0
ENSG00000157193	1	53242364	53328469	-1	p32.3	LRP8	0	0	0	0	0	0	0	0	0
ENSG00000143006	1	53459399	53467488	1	p32.3	DMRTB1	1	0	0	0	0	0	0	0	0
ENSG00000174332	1	53506237	53738106	-1	p32.3	GLIS1	1	0	0	0	0	0	0	0	0
ENSG00000058804	1	53765478	53838463	-1	p32.3	NDC1	0	0	0	0	0	0	0	0	0
ENSG00000058799	1	53851719	53889798	-1	p32.3	YIPF1	0	0	0	0	0	0	0	0	0
ENSG00000211452	1	53891239	53911086	1	p32.3	DIO1	0	0	0	0	0	0	0	0	0
ENSG00000081870	1	53916574	53945929	-1	p32.3	HSPB11	0	0	0	0	0	0	0	0	0
ENSG00000116212	1	53946085	53968168	1	p32.3	LRRC42	0	0	0	0	0	0	0	0	0
ENSG00000203985	1	54007298	54018186	-1	p32.3	LDLRAD1	0	0	0	0	0	0	0	0	0
ENSG00000116209	1	54026681	54053504	-1	p32.3	TMEM59	0	0	0	0	0	0	0	0	0
ENSG00000116205	1	54053584	54112519	1	p32.3	TCEANC2	0	0	0	0	0	0	0	0	0
ENSG00000157211	1	54132968	54153770	-1	p32.3	CDCP2	0	0	0	0	0	0	0	0	0
ENSG00000215883	1	54169651	54200036	-1	p32.3	CYB5RL	0	0	0	0	0	0	0	0	0
ENSG00000116221	1	54184041	54225464	1	p32.3	MRPL37	0	0	0	0	0	0	0	0	0
ENSG00000157216	1	54225432	54413479	-1	p32.3	SSBP3	1	0	0	0	0	0	0	0	0
ENSG00000162390	1	54542257	54639192	1	p32.3	ACOT11	0	0	0	0	0	0	0	0	0
ENSG00000162391	1	54609181	54623556	-1	p32.3	FAM151A	0	0	0	0	0	0	0	0	0
ENSG00000184313	1	54641754	54710266	1	p32.3	MROH7	0	0	0	0	0	0	0	0	0
ENSG00000162396	1	54756898	54764523	-1	p32.3	PARS2	0	0	0	0	0	0	0	0	0
ENSG00000006555	1	54779712	54801323	-1	p32.3	TTC22	1	0	0	0	0	0	0	0	0
ENSG00000162398	1	54806063	54842252	1	p32.3	LEXM	0	0	0	0	0	0	0	0	0
ENSG00000116133	1	54849627	54887195	-1	p32.3	DHCR24	0	0	0	0	0	0	0	0	0
ENSG00000143001	1	54980628	54992288	1	p32.3	TMEM61	0	0	0	0	0	0	0	0	0
ENSG00000162399	1	54998933	55017172	1	p32.3	BSND	0	0	0	0	0	0	0	0	0
ENSG00000169174	1	55039447	55064852	1	p32.3	PCSK9	0	0	0	0	0	0	0	0	0
ENSG00000162402	1	55066359	55215364	-1	p32.3	USP24	0	0	0	0	0	0	0	0	0
ENSG00000162407	1	56494761	56645301	-1	p32.2	PLPP3	0	0	0	0	0	0	0	0	0
ENSG00000162409	1	56645314	56715335	1	p32.2	PRKAA2	0	1	0	1	0	0	0	0	0
ENSG00000187889	1	56718789	56819696	-1	p32.2	FYB2	0	0	0	0	0	0	0	0	0
ENSG00000157131	1	56854797	56918223	1	p32.2	C8A	0	0	0	0	0	0	0	0	0
ENSG00000021852	1	56929207	56966140	-1	p32.2	C8B	0	0	0	0	0	0	0	0	0
ENSG00000173406	1	56994778	58546734	-1	p32.1	DAB1	0	0	0	0	0	0	0	0	0
ENSG00000162600	1	58415384	58546802	-1	p32.1	OMA1	0	0	0	0	0	0	0	0	0
ENSG00000184292	1	58575433	58577252	-1	p32.1	TACSTD2	0	0	0	0	0	0	0	0	0
ENSG00000162601	1	58643440	58700077	-1	p32.1	MYSM1	1	0	0	0	0	0	0	0	0
ENSG00000177606	1	58780791	58784047	-1	p32.1	JUN	1	0	0	1	0	1	0	1	0
ENSG00000172456	1	59296638	59810647	1	p32.1	FGGY	0	0	0	0	0	0	0	0	0
ENSG00000134709	1	59814786	59876322	1	p32.1	HOOK1	0	0	0	0	0	0	0	0	0
ENSG00000134716	1	59893308	59926773	-1	p32.1	CYP2J2	0	0	0	0	0	0	0	0	0
ENSG00000162598	1	59987269	60073770	-1	p32.1	C1orf87	0	0	0	0	0	0	0	0	0
ENSG00000162599	1	60865259	61462788	1	p31.3	NFIA	1	0	0	0	0	0	0	0	0
ENSG00000162604	1	61681046	61725423	-1	p31.3	TM2D1	0	0	0	0	0	0	0	0	0
ENSG00000132849	1	61742406	62178675	1	p31.3	PATJ	0	0	0	0	0	0	0	0	0
ENSG00000240563	1	62194849	62212328	1	p31.3	L1TD1	0	0	0	0	0	0	0	0	0
ENSG00000132854	1	62236165	62319434	-1	p31.3	KANK4	1	0	0	0	0	0	0	0	0
ENSG00000162607	1	62436297	62451804	1	p31.3	USP1	0	0	0	0	0	0	0	0	0
ENSG00000116641	1	62454298	62688386	-1	p31.3	DOCK7	0	0	0	0	0	0	0	0	0
ENSG00000132855	1	62597520	62606313	1	p31.3	ANGPTL3	0	0	0	0	0	0	0	0	0
ENSG00000125703	1	62784132	62865516	1	p31.3	ATG4C	0	0	0	0	0	0	0	0	0
ENSG00000187140	1	63322567	63325128	1	p31.3	FOXD3	1	0	0	0	0	0	0	0	0
ENSG00000088035	1	63367575	63438553	1	p31.3	ALG6	0	0	0	0	0	0	0	0	0
ENSG00000142856	1	63440770	63593721	-1	p31.3	ITGB3BP	1	0	0	0	0	0	0	0	0
ENSG00000203965	1	63523372	63572693	1	p31.3	EFCAB7	0	0	0	0	0	0	0	0	0
ENSG00000079739	1	63593411	63660245	1	p31.3	PGM1	0	0	0	0	1	0	0	0	1
ENSG00000185483	1	63774017	64181498	1	p31.3	ROR1	0	1	0	1	0	0	0	0	0
ENSG00000177414	1	64203627	64267368	1	p31.3	UBE2U	0	0	0	0	0	0	0	0	0
ENSG00000158966	1	64470129	64693058	1	p31.3	CACHD1	1	0	0	0	0	0	0	0	0
ENSG00000162437	1	64745095	64833232	1	p31.3	RAVER2	0	0	0	0	0	0	0	0	0
ENSG00000162434	1	64833229	65067754	-1	p31.3	JAK1	0	1	0	1	0	1	0	1	0
ENSG00000162433	1	65147549	65232145	1	p31.3	AK4	0	0	0	0	1	0	0	0	0
ENSG00000116675	1	65248219	65415871	1	p31.3	DNAJC6	0	0	1	0	0	0	0	0	0
ENSG00000213625	1	65420587	65436007	1	p31.3	LEPROT	0	0	0	0	0	0	0	0	0
ENSG00000116678	1	65420652	65641559	1	p31.3	LEPR	0	0	0	1	0	0	0	0	0
ENSG00000184588	1	65792514	66374579	1	p31.3	PDE4B	0	0	0	0	1	0	0	0	0
ENSG00000118473	1	66533383	66751139	1	p31.3	SGIP1	0	0	0	0	0	0	0	0	0
ENSG00000152760	1	66752459	66779047	1	p31.3	TCTEX1D1	0	0	0	0	0	0	0	0	0
ENSG00000172410	1	66797741	66801256	-1	p31.3	INSL5	0	0	0	0	0	0	0	0	0
ENSG00000152763	1	66812885	66924856	-1	p31.3	WDR78	1	0	0	0	0	0	0	0	0
ENSG00000198160	1	66924895	66988619	1	p31.3	MIER1	1	0	0	0	0	0	0	0	0
ENSG00000116704	1	66999350	67054148	-1	p31.3	SLC35D1	0	0	0	0	0	0	0	0	0
ENSG00000203963	1	67092165	67231853	-1	p31.3	C1orf141	0	0	0	0	0	0	0	0	0
ENSG00000162594	1	67138907	67259979	1	p31.3	IL23R	0	0	0	1	0	0	0	0	0
ENSG00000081985	1	67307364	67397090	1	p31.3	IL12RB2	0	0	0	1	0	0	0	0	0
ENSG00000142864	1	67407810	67430415	-1	p31.3	SERBP1	0	0	0	0	0	0	0	0	0
ENSG00000116717	1	67685201	67688334	1	p31.3	GADD45A	1	0	0	1	0	0	0	0	0
ENSG00000172380	1	67701475	67833467	-1	p31.3	GNG12	0	0	0	1	0	0	0	0	0
ENSG00000162595	1	68045886	68051631	-1	p31.3	DIRAS3	0	0	0	0	0	0	0	0	0
ENSG00000116729	1	68098473	68233120	-1	p31.3	WLS	0	0	0	0	0	0	0	0	0
ENSG00000116745	1	68428822	68449954	-1	p31.3	RPE65	0	0	0	0	0	0	0	0	0
ENSG00000024526	1	68474152	68497221	-1	p31.3	DEPDC1	1	0	0	0	0	0	0	0	0
ENSG00000033122	1	69568261	70151945	1	p31.1	LRRC7	0	0	0	0	0	0	0	0	0
ENSG00000066557	1	70144805	70205579	-1	p31.1	LRRC40	0	0	0	0	0	0	0	0	0
ENSG00000116754	1	70205682	70253052	1	p31.1	SRSF11	0	0	0	0	0	0	0	0	0
ENSG00000118454	1	70258999	70354734	-1	p31.1	ANKRD13C	1	0	0	0	0	0	0	0	0
ENSG00000197568	1	70354805	70385339	1	p31.1	HHLA3	0	0	0	0	0	0	0	0	0
ENSG00000116761	1	70411218	70439851	1	p31.1	CTH	0	0	0	0	1	0	0	0	0
ENSG00000050628	1	70852353	71047808	-1	p31.1	PTGER3	0	0	0	0	0	0	0	0	0
ENSG00000132485	1	71063291	71081289	-1	p31.1	ZRANB2	0	0	0	0	0	0	0	0	0
ENSG00000172260	1	71395943	72282539	-1	p31.1	NEGR1	0	0	0	0	0	0	0	0	0
ENSG00000162620	1	74026015	74198187	-1	p31.1	LRRIQ3	0	0	0	0	0	0	0	0	0
ENSG00000254685	1	74198212	74234086	1	p31.1	FPGT	0	0	0	0	0	0	0	0	0
ENSG00000178965	1	74568117	74673792	-1	p31.1	ERICH3	0	0	0	0	0	0	0	0	0
ENSG00000116791	1	74705482	74733408	-1	p31.1	CRYZ	0	0	0	0	0	0	0	0	0
ENSG00000162623	1	74733152	74766678	1	p31.1	TYW3	0	0	0	0	0	0	0	0	0
ENSG00000162624	1	75128434	75161533	1	p31.1	LHX8	1	0	0	0	0	0	0	0	0
ENSG00000137968	1	75202131	75611116	-1	p31.1	SLC44A5	0	0	0	0	0	0	0	0	0
ENSG00000117054	1	75724347	75787575	1	p31.1	ACADM	0	0	0	1	1	0	0	0	0
ENSG00000137955	1	75786197	75795086	1	p31.1	RABGGTB	0	0	0	0	0	0	0	0	0
ENSG00000057468	1	75796882	75913242	1	p31.1	MSH4	0	0	0	0	0	0	0	0	0
ENSG00000154007	1	75918873	75932404	-1	p31.1	ASB17	1	0	0	0	0	0	0	0	0
ENSG00000184005	1	76074746	76634603	1	p31.1	ST6GALNAC3	0	0	0	0	0	0	0	0	0
ENSG00000117069	1	76867480	77067546	1	p31.1	ST6GALNAC5	0	0	0	0	0	0	0	0	0
ENSG00000142892	1	77088989	77219430	-1	p31.1	PIGK	0	0	0	0	0	0	0	0	0
ENSG00000154027	1	77282019	77559966	1	p31.1	AK5	0	0	0	0	1	0	0	0	0
ENSG00000036549	1	77562416	77683419	-1	p31.1	AC118549.1	0	0	0	0	0	0	0	0	0
ENSG00000077254	1	77695987	77759852	-1	p31.1	USP33	0	0	0	0	0	0	0	0	0
ENSG00000180488	1	77779624	77879539	1	p31.1	MIGA1	0	0	0	0	0	0	0	0	0
ENSG00000162614	1	77888513	77943895	1	p31.1	NEXN	0	0	0	0	0	0	0	0	0
ENSG00000162613	1	77944055	77979110	-1	p31.1	FUBP1	0	0	0	0	0	0	1	1	0
ENSG00000162616	1	77979175	78017964	1	p31.1	DNAJB4	0	0	0	0	0	0	0	0	0
ENSG00000137960	1	77979542	78138444	1	p31.1	GIPC2	0	0	0	0	0	0	0	0	0
ENSG00000122420	1	78303884	78540701	1	p31.1	PTGFR	0	0	0	0	0	0	0	0	0
ENSG00000137959	1	78619922	78646145	1	p31.1	IFI44L	0	0	0	0	0	0	0	0	0
ENSG00000137965	1	78649796	78664078	1	p31.1	IFI44	0	0	0	0	0	0	0	0	0
ENSG00000162618	1	78889764	79282124	-1	p31.1	ADGRL4	0	0	0	0	0	0	0	0	0
ENSG00000117114	1	81306160	81992436	1	p31.1	ADGRL2	0	0	0	0	0	0	0	0	0
ENSG00000137941	1	83865024	83999150	-1	p31.1	TTLL7	0	0	0	0	0	0	0	0	0
ENSG00000142875	1	84078062	84238498	1	p31.1	PRKACB	0	1	0	1	0	0	0	0	0
ENSG00000203943	1	84298366	84389957	1	p31.1	SAMD13	0	0	0	0	0	0	0	0	0
ENSG00000137976	1	84398532	84415018	1	p31.1	DNASE2B	0	0	0	0	0	0	0	0	0
ENSG00000117133	1	84479259	84498352	1	p22.3	RPF1	0	0	0	0	0	0	0	0	0
ENSG00000174021	1	84498325	84506581	-1	p22.3	GNG5	0	0	0	1	0	0	0	0	0
ENSG00000122432	1	84506300	84566194	1	p22.3	SPATA1	0	0	0	0	0	0	0	0	0
ENSG00000117151	1	84549611	84574480	-1	p22.3	CTBS	0	0	0	0	0	0	0	0	0
ENSG00000117155	1	84643707	84690803	-1	p22.3	SSX2IP	0	0	0	1	0	0	0	0	0
ENSG00000171517	1	84811602	84893206	-1	p22.3	LPAR3	0	0	0	1	0	0	0	0	0
ENSG00000153898	1	84925583	84997113	-1	p22.3	MCOLN2	0	0	0	0	0	0	0	0	0
ENSG00000162643	1	84999147	85133138	1	p22.3	WDR63	1	0	0	0	0	0	0	0	0
ENSG00000055732	1	85018082	85048500	-1	p22.3	MCOLN3	0	0	0	0	0	0	0	0	0
ENSG00000097096	1	85156889	85201016	-1	p22.3	SYDE2	0	0	0	0	0	0	0	0	0
ENSG00000162642	1	85249953	85259672	-1	p22.3	C1orf52	0	0	0	0	0	0	0	0	0
ENSG00000142867	1	85265776	85276632	-1	p22.3	BCL10	1	0	0	0	0	0	1	1	0
ENSG00000153904	1	85318481	85578363	-1	p22.3	DDAH1	0	0	0	0	0	0	0	0	0
ENSG00000142871	1	85580761	85583950	1	p22.3	CCN1	0	0	0	0	0	0	0	0	0
ENSG00000117174	1	85649417	85708433	-1	p22.3	ZNHIT6	0	0	0	0	0	0	0	0	0
ENSG00000171502	1	85729233	86156943	-1	p22.3	COL24A1	0	0	0	0	0	0	0	0	0
ENSG00000122417	1	86346824	86396342	-1	p22.3	ODF2L	0	0	0	0	0	0	0	0	0
ENSG00000137975	1	86424171	86456553	1	p22.3	CLCA2	0	0	0	0	0	0	0	0	0
ENSG00000016490	1	86468368	86500259	1	p22.3	CLCA1	0	0	0	0	0	0	0	0	0
ENSG00000097033	1	86704570	86748184	1	p22.3	SH3GLB1	0	0	1	0	0	0	0	0	1
ENSG00000183291	1	86862445	86914424	-1	p22.3	SELENOF	0	0	0	0	0	0	0	0	0
ENSG00000153936	1	86914635	87109982	1	p22.3	HS2ST1	0	0	0	0	0	0	0	0	0
ENSG00000143013	1	87328880	87348923	1	p22.3	LMO4	1	0	0	0	0	0	0	0	0
ENSG00000065243	1	88684222	88836255	1	p22.2	PKN2	0	1	0	1	0	0	0	0	0
ENSG00000137947	1	88852633	88891944	-1	p22.2	GTF2B	1	0	0	0	0	0	0	0	0
ENSG00000137944	1	88935773	88992953	-1	p22.2	KYAT3	0	0	0	0	1	0	0	0	0
ENSG00000213516	1	88979456	88992960	-1	p22.2	RBMXL1	0	0	0	0	0	0	0	0	0
ENSG00000117226	1	89006679	89022894	-1	p22.2	GBP3	0	0	0	0	0	0	0	0	0
ENSG00000117228	1	89052319	89065230	-1	p22.2	GBP1	0	0	0	0	0	0	0	0	0
ENSG00000162645	1	89106132	89150456	-1	p22.2	GBP2	0	0	0	0	0	0	0	0	0
ENSG00000213512	1	89131742	89176009	-1	p22.2	GBP7	0	0	0	0	0	0	0	0	0
ENSG00000162654	1	89181144	89198942	-1	p22.2	GBP4	0	0	0	0	0	0	0	0	0
ENSG00000154451	1	89258950	89272804	-1	p22.2	GBP5	0	0	0	0	0	0	0	0	0
ENSG00000183347	1	89364058	89386461	1	p22.2	GBP6	0	0	0	0	0	0	0	0	0
ENSG00000197147	1	89524836	89597864	1	p22.2	LRRC8B	0	0	0	0	0	0	0	0	0
ENSG00000171488	1	89633072	89769903	1	p22.2	LRRC8C	0	0	0	0	0	0	0	0	0
ENSG00000171492	1	89821014	89936611	1	p22.2	LRRC8D	0	0	0	0	0	0	0	0	0
ENSG00000162664	1	89995110	90035533	1	p22.2	ZNF326	1	0	0	0	0	0	0	0	0
ENSG00000143032	1	90711539	90717302	-1	p22.2	BARHL2	0	0	0	0	0	0	0	0	0
ENSG00000122482	1	90915298	91022272	-1	p22.2	ZNF644	1	0	0	0	0	0	0	0	0
ENSG00000162669	1	91260766	91404856	-1	p22.2	HFM1	0	0	0	0	0	0	0	0	0
ENSG00000097046	1	91500851	91525764	1	p22.1	CDC7	0	1	0	1	0	0	0	0	0
ENSG00000069702	1	91680343	91906335	-1	p22.1	TGFBR3	0	0	0	0	0	0	0	0	0
ENSG00000137948	1	91949371	92014426	1	p22.1	BRDT	1	1	0	0	0	0	0	0	0
ENSG00000172031	1	92029985	92063538	1	p22.1	EPHX4	0	0	0	0	0	0	0	0	0
ENSG00000230667	1	92074533	92075441	-1	p22.1	SETSIP	0	0	0	0	0	0	0	0	0
ENSG00000189195	1	92080305	92184725	1	p22.1	BTBD8	0	0	0	0	0	0	0	0	0
ENSG00000203910	1	92217915	92245813	1	p22.1	C1orf146	0	0	0	0	0	0	0	0	0
ENSG00000174842	1	92246402	92298987	-1	p22.1	GLMN	0	0	0	0	0	0	0	0	0
ENSG00000122484	1	92299059	92402056	1	p22.1	RPAP2	0	0	1	0	0	0	0	0	0
ENSG00000162676	1	92473043	92486925	-1	p22.1	GFI1	1	0	0	0	0	0	0	0	0
ENSG00000067208	1	92508696	92792404	-1	p22.1	EVI5	0	0	0	0	0	0	0	0	0
ENSG00000122406	1	92832013	92841924	1	p22.1	RPL5	0	0	0	0	0	0	1	1	1
ENSG00000154511	1	92832737	92961522	-1	p22.1	DIPK1A	0	0	0	0	0	0	0	0	0
ENSG00000117500	1	93149742	93180516	-1	p22.1	TMED5	0	0	0	0	0	0	0	0	0
ENSG00000122483	1	93179919	93278730	1	p22.1	CCDC18	0	0	0	0	0	0	0	0	0
ENSG00000117505	1	93345907	93369493	1	p22.1	DR1	1	0	0	0	0	0	0	0	0
ENSG00000137942	1	93448131	93554661	1	p22.1	FNBP1L	0	0	0	0	0	0	0	0	0
ENSG00000137936	1	93561741	93847150	-1	p22.1	BCAR3	0	0	0	0	0	0	0	0	0
ENSG00000067334	1	93866284	93879918	-1	p22.1	DNTTIP2	0	0	0	0	0	0	0	0	0
ENSG00000023909	1	93885199	93909456	-1	p22.1	GCLM	0	0	0	0	1	0	0	0	0
ENSG00000198691	1	93992834	94121148	-1	p22.1	ABCA4	0	0	0	0	0	0	0	0	0
ENSG00000137962	1	94148988	94275068	-1	p22.1	ARHGAP29	0	0	0	0	0	0	0	0	0
ENSG00000117528	1	94418389	94518666	1	p21.3	ABCD3	0	0	0	0	0	0	0	0	0
ENSG00000117525	1	94529173	94541759	-1	p21.3	F3	0	0	0	0	0	0	0	0	0
ENSG00000143036	1	94820342	94895246	1	p21.3	SLC44A3	0	0	0	0	0	0	0	0	0
ENSG00000117519	1	94896949	94927223	-1	p21.3	CNN3	0	0	0	0	0	0	0	0	0
ENSG00000172339	1	94974405	95072951	-1	p21.3	ALG14	0	0	0	0	0	0	0	0	0
ENSG00000152078	1	95117355	95197607	1	p21.3	TLCD4	0	0	0	0	0	0	0	0	0
ENSG00000117569	1	96721665	96823738	1	p21.3	PTBP2	0	0	0	0	0	0	0	0	0
ENSG00000188641	1	97077743	97995000	-1	p21.3	DPYD	0	0	0	0	1	0	0	0	0
ENSG00000162627	1	98661701	98760500	1	p21.3	SNX7	0	0	0	0	0	0	0	0	0
ENSG00000117598	1	98890245	99005032	-1	p21.3	PLPPR5	0	0	0	0	0	0	0	0	0
ENSG00000117600	1	99263953	99309590	1	p21.3	PLPPR4	0	0	0	0	0	0	0	0	0
ENSG00000099260	1	99646113	99694541	1	p21.2	PALMD	0	0	0	0	0	0	0	0	0
ENSG00000156869	1	99708632	99766631	-1	p21.2	FRRS1	0	0	0	0	0	0	0	0	0
ENSG00000162688	1	99850361	99924023	1	p21.2	AGL	1	0	0	0	0	0	0	0	0
ENSG00000117620	1	99969351	100035634	1	p21.2	SLC35A3	0	0	0	0	0	0	0	0	0
ENSG00000156876	1	100083563	100132955	-1	p21.2	SASS6	0	0	0	0	0	0	0	0	0
ENSG00000122435	1	100133150	100150498	1	p21.2	TRMT13	0	0	0	0	0	0	0	0	0
ENSG00000122477	1	100148449	100178273	-1	p21.2	LRRC39	0	0	0	0	0	0	0	0	0
ENSG00000137992	1	100186919	100249834	-1	p21.2	DBT	0	0	0	0	0	0	0	0	0
ENSG00000137996	1	100266207	100292769	1	p21.2	RTCA	0	0	0	0	0	0	0	0	0
ENSG00000079335	1	100345001	100520277	1	p21.2	CDC14A	0	0	1	1	0	0	0	0	0
ENSG00000181656	1	100538139	100542021	1	p21.2	GPR88	0	0	0	0	0	0	0	0	0
ENSG00000162692	1	100719742	100739045	1	p21.2	VCAM1	0	0	0	0	0	0	0	0	0
ENSG00000162694	1	100872372	100895179	-1	p21.2	EXTL2	0	0	0	0	0	0	0	0	0
ENSG00000162695	1	100896076	100981757	1	p21.2	SLC30A7	0	0	0	0	0	0	0	0	0
ENSG00000117543	1	100989623	101026088	-1	p21.2	DPH5	0	0	0	0	0	0	0	0	0
ENSG00000170989	1	101236865	101243713	1	p21.2	S1PR1	0	0	0	0	0	0	0	0	0
ENSG00000118733	1	101802574	101997030	-1	p21.1	OLFM3	0	0	0	0	0	0	0	0	0
ENSG00000060718	1	102876467	103108872	-1	p21.1	COL11A1	1	0	0	1	0	0	0	0	0
ENSG00000185946	1	103525691	103555239	1	p21.1	RNPC3	0	0	0	0	0	0	0	0	0
ENSG00000240038	1	103553815	103579534	1	p21.1	AMY2B	0	0	0	0	0	0	0	0	0
ENSG00000243480	1	103616811	103625780	1	p21.1	AMY2A	0	0	0	0	0	0	0	0	0
ENSG00000198890	1	107056674	107067636	1	p13.3	PRMT6	0	0	0	0	0	0	0	0	0
ENSG00000162631	1	107140007	107483458	1	p13.3	NTNG1	0	0	0	0	0	0	0	0	0
ENSG00000134215	1	107571161	107965180	-1	p13.3	VAV3	0	0	0	1	0	0	0	0	0
ENSG00000085491	1	108134043	108200849	-1	p13.3	SLC25A24	0	0	0	0	0	0	0	0	0
ENSG00000196427	1	108223341	108244081	-1	p13.3	NBPF4	0	0	0	0	0	0	0	0	0
ENSG00000186086	1	108450282	108471002	1	p13.3	NBPF6	0	0	0	0	0	0	0	0	0
ENSG00000162636	1	108560089	108644900	1	p13.3	FAM102B	0	0	0	0	0	0	0	0	0
ENSG00000162639	1	108648290	108661526	-1	p13.3	HENMT1	0	0	0	0	0	0	0	0	0
ENSG00000134186	1	108692310	108702928	1	p13.3	PRPF38B	0	0	0	0	0	0	0	0	0
ENSG00000143107	1	108712908	108742749	1	p13.3	FNDC7	0	0	0	0	0	0	0	0	0
ENSG00000116266	1	108746674	108809523	1	p13.3	STXBP3	0	0	0	0	0	0	0	0	0
ENSG00000162641	1	108815898	108963484	-1	p13.3	AKNAD1	0	0	0	0	0	0	0	0	0
ENSG00000121957	1	108875350	108934545	1	p13.3	GPSM2	0	0	0	0	0	0	0	0	0
ENSG00000121940	1	108929508	108963457	-1	p13.3	CLCC1	0	0	0	0	0	0	0	0	0
ENSG00000085433	1	108970214	109042113	-1	p13.3	WDR47	1	0	0	0	0	0	1	0	0
ENSG00000197780	1	109062486	109076003	-1	p13.3	TAF13	1	0	0	0	0	0	0	0	0
ENSG00000215717	1	109090764	109096934	1	p13.3	TMEM167B	0	0	0	0	0	0	0	0	0
ENSG00000179902	1	109105951	109113857	-1	p13.3	C1orf194	0	0	0	0	0	0	0	0	0
ENSG00000116299	1	109113679	109206781	1	p13.3	KIAA1324	0	0	0	0	0	0	0	0	0
ENSG00000031698	1	109213918	109238182	1	p13.3	SARS1	0	0	0	0	0	0	0	0	0
ENSG00000143126	1	109249539	109275751	1	p13.3	CELSR2	0	0	0	0	0	0	0	0	0
ENSG00000134222	1	109279556	109283186	-1	p13.3	PSRC1	0	0	0	0	0	0	0	0	0
ENSG00000221986	1	109292365	109307011	-1	p13.3	MYBPHL	0	0	0	0	0	0	0	0	0
ENSG00000134243	1	109309568	109397918	-1	p13.3	SORT1	0	0	0	0	0	0	0	0	0
ENSG00000143106	1	109399042	109426448	-1	p13.3	PSMA5	0	0	0	0	0	0	0	0	0
ENSG00000143028	1	109466546	109482134	1	p13.3	SYPL2	0	0	0	0	0	0	0	0	0
ENSG00000162650	1	109483479	109492804	1	p13.3	ATXN7L2	0	0	0	0	0	0	0	0	0
ENSG00000174151	1	109494052	109502932	1	p13.3	CYB561D1	0	0	0	0	0	0	0	0	0
ENSG00000181754	1	109504178	109509738	-1	p13.3	AMIGO1	0	0	0	0	0	0	0	0	0
ENSG00000156097	1	109539872	109548406	1	p13.3	GPR61	0	0	0	0	0	0	0	0	0
ENSG00000065135	1	109548615	109600195	1	p13.3	GNAI3	0	0	0	0	0	0	0	0	0
ENSG00000134183	1	109603254	109619929	-1	p13.3	GNAT2	0	0	0	0	0	0	0	0	0
ENSG00000116337	1	109616104	109632053	1	p13.3	AMPD2	0	0	0	0	1	0	0	0	0
ENSG00000168765	1	109656099	109674836	1	p13.3	GSTM4	0	0	0	0	0	0	0	0	0
ENSG00000134184	1	109687814	109709039	1	p13.3	GSTM1	0	0	0	0	0	0	0	0	0
ENSG00000134201	1	109711780	109775428	1	p13.3	GSTM5	0	0	0	0	0	0	0	0	0
ENSG00000134202	1	109733932	109741038	-1	p13.3	GSTM3	0	0	0	0	0	0	0	0	0
ENSG00000198758	1	109750080	109764027	-1	p13.3	EPS8L3	0	0	0	0	0	0	0	0	0
ENSG00000184371	1	109910242	109930992	1	p13.3	CSF1	0	0	0	1	0	0	0	0	0
ENSG00000168710	1	109984765	110023742	1	p13.3	AHCYL1	0	0	0	0	1	0	0	0	0
ENSG00000143093	1	110031577	110074641	1	p13.3	STRIP1	0	0	0	0	0	0	0	0	0
ENSG00000156150	1	110059870	110070672	-1	p13.3	ALX3	1	0	0	0	0	0	0	0	0
ENSG00000186150	1	110112443	110113947	1	p13.3	UBL4B	0	0	0	0	0	0	0	0	0
ENSG00000197106	1	110150494	110202202	1	p13.3	SLC6A17	0	0	0	0	0	0	0	0	0
ENSG00000116396	1	110211343	110283100	1	p13.3	KCNC4	0	0	0	0	0	0	0	0	0
ENSG00000162775	1	110338506	110346681	1	p13.3	RBM15	0	0	0	0	0	0	1	1	0
ENSG00000168679	1	110362851	110391082	-1	p13.3	SLC16A4	0	0	0	0	0	0	0	0	0
ENSG00000134248	1	110401249	110407942	-1	p13.3	LAMTOR5	0	0	0	1	0	0	0	0	0
ENSG00000143125	1	110451149	110457358	1	p13.3	PROK1	0	0	0	0	0	0	0	0	0
ENSG00000143105	1	110517217	110519175	-1	p13.3	KCNA10	0	0	0	0	0	0	0	0	0
ENSG00000177301	1	110519837	110631474	-1	p13.3	KCNA2	0	0	0	0	0	0	0	0	0
ENSG00000177272	1	110672465	110674940	-1	p13.3	KCNA3	0	0	0	0	0	0	0	0	0
ENSG00000143119	1	110871188	110899922	1	p13.3	CD53	0	0	0	0	0	0	0	0	0
ENSG00000121931	1	110947190	110963965	-1	p13.3	LRIF1	0	0	0	0	0	0	0	0	0
ENSG00000156171	1	111117333	111140216	-1	p13.3	DRAM2	0	0	0	0	0	0	0	0	0
ENSG00000134255	1	111139627	111185104	1	p13.3	CEPT1	0	0	0	0	0	0	0	0	0
ENSG00000162777	1	111185969	111204535	-1	p13.2	DENND2D	0	0	0	0	0	0	0	0	0
ENSG00000064886	1	111200771	111243440	1	p13.2	CHI3L2	0	0	0	0	0	0	0	0	0
ENSG00000134216	1	111290851	111320566	1	p13.2	CHIA	0	0	0	0	0	0	0	0	0
ENSG00000173947	1	111346600	111353013	1	p13.2	PIFO	0	0	0	0	0	0	0	0	0
ENSG00000085465	1	111414319	111427735	-1	p13.2	OVGP1	0	0	0	0	0	0	0	0	0
ENSG00000116455	1	111439890	111449256	-1	p13.2	WDR77	1	0	0	0	0	0	0	0	0
ENSG00000116459	1	111448864	111462773	1	p13.2	ATP5PB	0	0	0	0	1	0	0	0	0
ENSG00000143110	1	111473792	111478512	1	p13.2	C1orf162	0	0	0	0	0	0	0	0	0
ENSG00000121933	1	111483348	111563962	-1	p13.2	TMIGD3	0	0	0	0	0	0	0	0	0
ENSG00000282608	1	111499429	111503633	-1	p13.2	ADORA3	0	0	0	0	0	0	0	0	0
ENSG00000116473	1	111542218	111716691	1	p13.2	RAP1A	0	0	0	1	0	0	0	0	0
ENSG00000197852	1	111680630	111755824	-1	p13.2	INKA2	0	0	0	0	0	0	0	0	0
ENSG00000064703	1	111755245	111768000	1	p13.2	DDX20	1	0	0	0	0	0	0	0	0
ENSG00000171385	1	111770662	111989155	-1	p13.2	KCND3	0	0	0	0	0	1	0	0	0
ENSG00000143079	1	112396214	112463456	1	p13.2	CTTNBP2NL	0	0	0	0	0	0	0	0	0
ENSG00000134245	1	112466541	112530165	1	p13.2	WNT2B	0	0	0	1	0	0	0	0	0
ENSG00000007341	1	112523514	112620825	-1	p13.2	ST7L	0	0	0	0	0	0	0	0	0
ENSG00000155363	1	112673141	112700746	1	p13.2	MOV10	0	0	0	0	0	0	0	0	0
ENSG00000155366	1	112701106	112707434	-1	p13.2	RHOC	0	0	0	0	0	0	0	0	0
ENSG00000155367	1	112709994	112715477	-1	p13.2	PPM1J	0	0	1	0	0	0	0	0	0
ENSG00000184599	1	112720419	112727235	1	p13.2	TAFA3	0	0	0	0	0	0	0	0	0
ENSG00000155380	1	112911847	112957013	-1	p13.2	SLC16A1	0	0	0	0	0	0	0	0	0
ENSG00000198799	1	113073198	113132260	1	p13.2	LRIG2	0	0	0	0	0	0	0	0	0
ENSG00000081026	1	113390515	113685923	1	p13.2	MAGI3	0	0	0	0	0	0	0	0	0
ENSG00000116793	1	113696831	113759489	-1	p13.2	PHTF1	1	0	0	0	0	0	0	0	0
ENSG00000081019	1	113761832	113812476	-1	p13.2	RSBN1	0	0	0	0	0	0	0	0	0
ENSG00000134242	1	113813811	113871753	-1	p13.2	PTPN22	0	0	1	0	0	0	0	0	0
ENSG00000188761	1	113876816	113887581	-1	p13.2	BCL2L15	0	0	0	0	0	0	0	0	0
ENSG00000134262	1	113894194	113905201	-1	p13.2	AP4B1	0	0	0	0	0	0	0	0	0
ENSG00000118655	1	113905213	113914086	1	p13.2	DCLRE1B	0	0	0	0	0	0	0	0	0
ENSG00000163349	1	113929324	113977869	1	p13.2	HIPK1	1	1	0	0	0	0	0	0	0
ENSG00000134207	1	114089291	114153919	-1	p13.2	SYT6	0	0	0	0	0	0	0	0	0
ENSG00000197323	1	114392790	114511203	-1	p13.2	TRIM33	1	1	0	0	0	0	0	1	0
ENSG00000116752	1	114567557	114581629	-1	p13.2	BCAS2	0	0	0	0	0	0	0	0	0
ENSG00000175984	1	114582848	114670422	-1	p13.2	DENND2C	0	0	0	0	0	0	0	0	0
ENSG00000116748	1	114673090	114695618	-1	p13.2	AMPD1	0	0	0	0	1	0	0	0	0
ENSG00000213281	1	114704469	114716771	-1	p13.2	NRAS	0	0	0	1	0	1	0	1	0
ENSG00000009307	1	114716913	114758676	-1	p13.2	CSDE1	1	0	0	0	0	0	1	0	0
ENSG00000052723	1	114769479	114780685	-1	p13.2	SIKE1	0	0	0	0	0	0	0	0	0
ENSG00000198765	1	114854863	114995370	1	p13.2	SYCP1	0	0	0	0	0	0	0	0	0
ENSG00000134198	1	115048011	115089503	-1	p13.2	TSPAN2	0	0	0	0	0	0	0	0	0
ENSG00000134259	1	115285917	115338249	-1	p13.2	NGF	0	0	0	1	0	0	0	0	0
ENSG00000173218	1	115641970	115698224	1	p13.1	VANGL1	0	0	0	1	0	0	0	0	0
ENSG00000118729	1	115700007	115768781	-1	p13.1	CASQ2	0	0	0	0	0	0	0	0	0
ENSG00000177551	1	115836377	115843917	-1	p13.1	NHLH2	1	0	0	0	0	0	0	0	0
ENSG00000163393	1	115976513	116070054	1	p13.1	SLC22A15	0	0	0	0	0	0	0	0	0
ENSG00000173212	1	116111755	116135240	1	p13.1	MAB21L3	0	0	0	0	0	0	0	0	0
ENSG00000163399	1	116372668	116410261	1	p13.1	ATP1A1	0	0	0	0	0	0	0	1	0
ENSG00000116815	1	116514534	116571039	-1	p13.1	CD58	0	0	0	0	0	0	1	0	0
ENSG00000143061	1	116574399	116667755	-1	p13.1	IGSF3	0	0	0	0	0	0	0	0	0
ENSG00000116824	1	116754430	116769229	1	p13.1	CD2	0	0	0	0	0	0	0	0	0
ENSG00000134247	1	116909916	116990353	1	p13.1	PTGFRN	0	0	0	0	0	0	0	0	0
ENSG00000134256	1	117001750	117036476	1	p13.1	CD101	0	0	0	0	0	0	0	0	0
ENSG00000116830	1	117060326	117107453	1	p13.1	TTF2	1	0	0	0	0	0	0	0	0
ENSG00000134253	1	117111060	117122587	-1	p13.1	TRIM45	1	0	0	0	0	0	0	0	0
ENSG00000134258	1	117143587	117210960	-1	p12	VTCN1	0	0	0	0	0	0	0	0	0
ENSG00000198162	1	117367449	117528872	1	p12	MAN1A2	0	0	0	0	0	0	0	0	1
ENSG00000183508	1	117606048	117628389	1	p12	TENT5C	0	0	0	0	0	0	0	1	0
ENSG00000196505	1	117863485	117929621	-1	p12	GDAP2	0	0	0	0	0	0	0	0	0
ENSG00000065183	1	117929720	117966543	1	p12	WDR3	1	0	0	0	0	0	0	0	0
ENSG00000155761	1	117953590	118185228	-1	p12	SPAG17	0	0	0	0	0	0	0	0	0
ENSG00000092607	1	118883046	118989556	-1	p12	TBX15	1	0	0	0	0	0	0	0	0
ENSG00000116874	1	119031216	119140671	-1	p12	WARS2	0	0	0	0	0	0	0	0	0
ENSG00000116882	1	119368779	119394130	1	p12	HAO2	0	0	0	0	0	0	0	0	0
ENSG00000203859	1	119414931	119423035	1	p12	HSD3B2	0	0	0	0	0	0	0	0	0
ENSG00000203857	1	119507198	119515054	1	p12	HSD3B1	0	0	0	0	0	0	0	0	0
ENSG00000143067	1	119619377	119648266	-1	p12	ZNF697	1	0	0	0	0	0	0	0	0
ENSG00000092621	1	119648411	119744226	1	p12	PHGDH	0	0	0	0	1	0	0	0	0
ENSG00000134240	1	119748002	119768905	-1	p12	HMGCS2	0	0	0	1	0	0	0	0	0
ENSG00000134193	1	119794017	119811580	-1	p12	REG4	0	0	0	0	0	0	0	0	0
ENSG00000134249	1	119893533	119896515	-1	p12	ADAM30	0	0	0	0	0	0	0	0	0
ENSG00000134250	1	119911553	120100779	-1	p12	NOTCH2	1	0	0	1	0	0	1	1	0
ENSG00000265808	1	120150898	120176520	-1	p12	SEC22B	0	0	0	0	0	0	0	0	0
ENSG00000273136	1	120723949	120842110	1	p11.2	NBPF26	0	0	0	0	0	0	0	0	0
ENSG00000263353	1	120889746	120890405	1	p11.2	PPIAL4A	0	0	0	0	0	0	0	0	0
ENSG00000188610	1	121167646	121185539	-1	p11.2	FAM72B	0	0	0	0	0	0	0	0	0
ENSG00000171943	1	121184811	121392874	1	p11.2	SRGAP2C	0	0	0	0	0	0	0	0	0
ENSG00000266338	1	144421386	144461674	-1	q21.1	NBPF15	0	0	0	0	0	0	0	0	0
ENSG00000196369	1	144887265	145095528	-1	q21.1	SRGAP2B	0	0	0	0	0	0	0	0	0
ENSG00000215784	1	145095974	145112696	1	q21.1	FAM72D	0	0	0	0	0	0	0	0	0
ENSG00000162825	1	145289900	145405778	-1	q21.1	NBPF20	0	0	0	0	0	0	0	0	0
ENSG00000174827	1	145670852	145708148	-1	q21.1	PDZK1	0	0	0	0	0	0	0	0	0
ENSG00000117281	1	145719471	145739288	1	q21.1	CD160	0	0	0	0	0	0	0	0	0
ENSG00000265491	1	145738868	145824095	-1	q21.1	RNF115	1	0	0	0	0	0	0	0	0
ENSG00000186141	1	145824088	145844402	1	q21.1	POLR3C	0	0	0	0	1	0	0	0	0
ENSG00000186364	1	145845630	145848954	1	q21.1	NUDT17	0	0	0	0	0	0	0	0	0
ENSG00000131788	1	145848522	145859836	-1	q21.1	PIAS3	1	0	0	1	0	0	0	0	0
ENSG00000198483	1	145866560	145885866	-1	q21.1	ANKRD35	1	0	0	0	0	0	0	0	0
ENSG00000143127	1	145891208	145910111	-1	q21.1	ITGA10	0	0	0	1	0	0	0	0	0
ENSG00000131779	1	145911350	145918717	-1	q21.1	PEX11B	0	0	0	0	0	0	0	0	0
ENSG00000265241	1	145917714	145927678	-1	q21.1	RBM8A	0	0	0	0	0	0	0	0	0
ENSG00000271601	1	145933423	145958017	-1	q21.1	LIX1L	0	0	0	0	0	0	0	0	0
ENSG00000272031	1	145959441	145964575	-1	q21.1	ANKRD34A	0	0	0	0	0	0	0	0	0
ENSG00000265972	1	145992435	145996579	-1	q21.1	TXNIP	1	0	0	0	0	0	0	0	0
ENSG00000168509	1	146017468	146036746	-1	q21.1	HJV	0	0	0	0	0	0	0	0	0
ENSG00000268043	1	146938744	146996202	1	q21.1	NBPF12	0	0	0	0	0	0	0	0	0
ENSG00000131791	1	147155106	147172550	-1	q21.1	PRKAB2	0	0	0	0	0	0	0	0	0
ENSG00000131781	1	147175351	147243050	-1	q21.1	FMO5	0	0	0	0	0	0	0	0	0
ENSG00000131778	1	147242654	147295765	1	q21.1	CHD1L	0	0	0	1	0	0	0	0	0
ENSG00000116128	1	147541501	147626216	1	q21.2	BCL9	0	0	0	0	0	0	1	1	0
ENSG00000162836	1	147629652	147670524	-1	q21.2	ACP6	0	0	1	0	0	0	0	0	0
ENSG00000265107	1	147756199	147773362	-1	q21.2	GJA5	0	0	0	0	0	0	0	0	0
ENSG00000121634	1	147907956	147909257	1	q21.2	GJA8	0	0	0	0	0	0	0	0	0
ENSG00000188092	1	147928393	147993592	1	q21.2	GPR89B	0	0	0	0	0	0	0	0	0
ENSG00000263956	1	148102046	148152322	-1	q21.2	NBPF11	0	0	0	0	0	0	0	0	0
ENSG00000236334	1	148479824	148483679	-1	q21.2	PPIAL4G	0	0	0	0	0	0	0	0	0
ENSG00000178104	1	148808181	149048286	1	q21.2	PDE4DIP	0	0	0	0	0	0	0	1	0
ENSG00000269713	1	149054027	149103561	-1	q21.2	NBPF9	0	0	0	0	0	0	0	0	0
ENSG00000150337	1	149782671	149792518	1	q21.2	FCGR1A	0	0	0	0	0	0	0	0	0
ENSG00000272196	1	149851061	149851624	1	q21.2	H2AC19	0	0	0	1	0	0	0	0	0
ENSG00000270276	1	149854045	149861210	-1	q21.2	H4C15	0	0	0	1	0	0	0	0	0
ENSG00000184678	1	149884459	149886652	-1	q21.2	H2BC21	0	0	0	1	0	0	0	0	0
ENSG00000184270	1	149887484	149888013	-1	q21.2	H2AC21	0	0	0	0	0	0	0	0	0
ENSG00000159164	1	149903318	149917844	-1	q21.2	SV2A	0	0	0	1	0	0	0	0	0
ENSG00000143368	1	149923317	149927803	-1	q21.2	SF3B4	0	0	0	0	0	0	0	0	0
ENSG00000014914	1	149928651	149936879	-1	q21.2	MTMR11	0	0	1	0	0	0	0	0	0
ENSG00000264522	1	149937812	150010726	-1	q21.2	OTUD7B	1	0	0	0	0	0	0	0	0
ENSG00000136631	1	150067279	150145329	1	q21.2	VPS45	0	0	0	0	0	0	0	0	0
ENSG00000023902	1	150149183	150164720	1	q21.2	PLEKHO1	0	0	0	0	0	0	0	0	0
ENSG00000143401	1	150218417	150236156	-1	q21.2	ANP32E	0	0	1	0	0	0	0	0	0
ENSG00000118298	1	150257251	150265078	1	q21.2	CA14	0	0	0	0	0	0	0	0	0
ENSG00000117362	1	150265399	150269580	-1	q21.2	APH1A	0	0	0	1	0	0	0	0	0
ENSG00000159208	1	150282543	150287093	1	q21.2	CIART	0	0	0	0	0	0	0	0	0
ENSG00000266472	1	150293720	150308979	1	q21.2	MRPS21	0	0	0	0	0	0	0	0	0
ENSG00000117360	1	150321479	150353233	1	q21.2	PRPF3	0	0	0	0	0	0	0	0	0
ENSG00000163125	1	150363091	150476566	1	q21.2	RPRD2	0	0	0	0	0	0	0	0	0
ENSG00000143374	1	150487364	150507609	1	q21.2	TARS2	0	0	0	0	0	0	0	0	0
ENSG00000143369	1	150508062	150513789	1	q21.2	ECM1	0	0	0	0	0	0	0	0	0
ENSG00000143382	1	150549369	150560937	1	q21.2	ADAMTSL4	0	0	0	0	0	0	0	0	0
ENSG00000143384	1	150574551	150579738	-1	q21.2	MCL1	0	0	0	1	0	0	0	0	0
ENSG00000143420	1	150600851	150629612	-1	q21.3	ENSA	0	0	0	0	0	0	0	0	0
ENSG00000143457	1	150646230	150697154	-1	q21.3	GOLPH3L	0	0	0	0	0	0	0	0	0
ENSG00000143452	1	150698060	150720895	-1	q21.3	HORMAD1	0	0	0	0	0	0	0	0	0
ENSG00000163131	1	150730188	150765792	-1	q21.3	CTSS	0	0	0	1	0	0	0	0	0
ENSG00000143387	1	150796208	150808260	-1	q21.3	CTSK	0	0	0	1	0	0	0	0	0
ENSG00000143437	1	150809713	150876708	-1	q21.3	ARNT	1	0	0	0	0	0	0	1	0
ENSG00000143379	1	150926263	150964744	1	q21.3	SETDB1	1	0	0	0	0	0	0	1	0
ENSG00000143418	1	150960583	150975004	-1	q21.3	CERS2	0	0	0	0	0	0	0	0	0
ENSG00000143412	1	150982249	150995634	1	q21.3	ANXA9	0	0	0	0	0	0	0	0	0
ENSG00000143409	1	150996086	151008375	-1	q21.3	MINDY1	0	0	0	0	0	0	0	0	0
ENSG00000163141	1	151036321	151047720	1	q21.3	BNIPL	0	0	0	0	0	0	0	0	0
ENSG00000143443	1	151047751	151051986	1	q21.3	C1orf56	0	0	0	0	0	0	0	0	0
ENSG00000197622	1	151050971	151070325	-1	q21.3	CDC42SE1	0	0	0	0	0	0	0	0	0
ENSG00000213190	1	151060397	151069544	1	q21.3	MLLT11	1	0	0	0	0	1	0	1	0
ENSG00000143458	1	151070578	151125542	1	q21.3	GABPB2	0	0	0	0	0	0	0	0	0
ENSG00000143434	1	151131685	151146664	-1	q21.3	SEMA6C	0	0	0	0	0	0	0	0	0
ENSG00000163154	1	151156649	151159749	1	q21.3	TNFAIP8L2	0	0	0	0	0	0	0	0	0
ENSG00000163156	1	151156664	151170296	1	q21.3	SCNM1	0	0	0	0	0	0	0	0	0
ENSG00000163155	1	151159748	151165948	-1	q21.3	LYSMD1	0	0	0	0	0	0	0	0	0
ENSG00000163157	1	151169986	151176284	-1	q21.3	TMOD4	0	0	0	0	0	0	0	0	0
ENSG00000163159	1	151176304	151195321	-1	q21.3	VPS72	1	0	0	0	0	0	0	0	1
ENSG00000143398	1	151197949	151249536	1	q21.3	PIP5K1A	0	0	0	0	1	0	0	0	0
ENSG00000159352	1	151254703	151267479	1	q21.3	PSMD4	0	0	0	0	0	0	0	0	0
ENSG00000143373	1	151281618	151292176	1	q21.3	ZNF687	1	0	0	0	0	0	0	0	0
ENSG00000143393	1	151291797	151327715	-1	q21.3	PI4KB	0	0	0	0	1	0	0	0	0
ENSG00000143390	1	151340640	151347357	-1	q21.3	RFX5	1	0	0	0	0	0	0	0	0
ENSG00000143416	1	151364304	151372707	-1	q21.3	SELENBP1	0	0	0	0	0	0	0	0	0
ENSG00000159377	1	151399560	151401937	1	q21.3	PSMB4	0	0	0	0	0	0	0	0	1
ENSG00000143442	1	151402724	151459494	-1	q21.3	POGZ	1	0	0	0	0	0	0	0	0
ENSG00000143375	1	151510510	151538692	1	q21.3	CGN	0	0	0	0	0	0	0	0	0
ENSG00000143367	1	151540305	151583583	1	q21.3	TUFT1	0	0	0	0	0	0	0	0	0
ENSG00000143376	1	151612006	151699091	1	q21.3	SNX27	0	0	0	0	0	0	0	0	0
ENSG00000159409	1	151700058	151716803	-1	q21.3	CELF3	1	0	0	0	0	0	0	0	0
ENSG00000178796	1	151710433	151729805	1	q21.3	RIIAD1	0	0	0	0	0	0	0	0	0
ENSG00000143436	1	151759647	151763496	-1	q21.3	MRPL9	0	0	0	0	0	0	0	0	0
ENSG00000143450	1	151762899	151771334	1	q21.3	OAZ3	0	0	0	0	0	0	0	0	0
ENSG00000182134	1	151770107	151791416	-1	q21.3	TDRKH	0	0	0	0	0	0	0	0	0
ENSG00000213171	1	151800264	151806154	-1	q21.3	LINGO4	0	0	0	0	0	0	0	0	0
ENSG00000143365	1	151806071	151831845	-1	q21.3	RORC	1	0	0	0	0	0	0	0	0
ENSG00000225556	1	151837819	151840557	-1	q21.3	C2CD4D	0	0	0	0	0	0	0	0	0
ENSG00000159445	1	151870866	151909637	-1	q21.3	THEM4	0	0	0	1	0	0	0	0	0
ENSG00000197747	1	151982915	151993859	-1	q21.3	S100A10	0	0	0	0	0	0	0	0	0
ENSG00000163191	1	152032506	152047907	-1	q21.3	S100A11	0	0	0	0	0	0	0	0	0
ENSG00000182898	1	152084141	152089064	-1	q21.3	TCHHL1	0	0	0	0	0	0	0	0	0
ENSG00000159450	1	152106317	152115454	-1	q21.3	TCHH	0	0	0	0	0	0	0	0	0
ENSG00000215853	1	152153595	152159228	-1	q21.3	RPTN	0	0	0	0	0	0	0	0	0
ENSG00000197915	1	152212076	152224193	-1	q21.3	HRNR	0	0	0	0	0	0	0	0	0
ENSG00000143631	1	152302165	152325239	-1	q21.3	FLG	0	0	0	0	0	0	0	0	0
ENSG00000143520	1	152348735	152360006	-1	q21.3	FLG2	0	0	0	0	0	0	0	0	0
ENSG00000143536	1	152409243	152414263	-1	q21.3	CRNN	0	0	0	0	0	0	0	0	0
ENSG00000186207	1	152510803	152512177	1	q21.3	LCE5A	0	0	0	0	0	0	0	0	0
ENSG00000169509	1	152514482	152516008	1	q21.3	CRCT1	0	0	0	0	0	0	0	0	0
ENSG00000185966	1	152565654	152566780	-1	q21.3	LCE3E	0	0	0	0	0	0	0	0	0
ENSG00000163202	1	152579381	152580516	-1	q21.3	LCE3D	0	0	0	0	0	0	0	0	0
ENSG00000244057	1	152600662	152601086	1	q21.3	LCE3C	0	0	0	0	0	0	0	0	0
ENSG00000187238	1	152613811	152614098	1	q21.3	LCE3B	0	0	0	0	0	0	0	0	0
ENSG00000185962	1	152622834	152623103	-1	q21.3	LCE3A	0	0	0	0	0	0	0	0	0
ENSG00000187223	1	152663380	152664659	1	q21.3	LCE2D	0	0	0	0	0	0	0	0	0
ENSG00000187180	1	152675295	152676574	1	q21.3	LCE2C	0	0	0	0	0	0	0	0	0
ENSG00000187173	1	152698345	152699442	1	q21.3	LCE2A	0	0	0	0	0	0	0	0	0
ENSG00000187170	1	152708160	152709491	1	q21.3	LCE4A	0	0	0	0	0	0	0	0	0
ENSG00000198854	1	152719522	152720470	1	q21.3	C1orf68	0	0	0	0	0	0	0	0	0
ENSG00000203786	1	152759561	152762052	1	q21.3	KPRP	0	0	0	0	0	0	0	0	0
ENSG00000240386	1	152776372	152776728	1	q21.3	LCE1F	0	0	0	0	0	0	0	0	0
ENSG00000186226	1	152786214	152788426	1	q21.3	LCE1E	0	0	0	0	0	0	0	0	0
ENSG00000172155	1	152796721	152798181	1	q21.3	LCE1D	0	0	0	0	0	0	0	0	0
ENSG00000197084	1	152804835	152806628	-1	q21.3	LCE1C	0	0	0	0	0	0	0	0	0
ENSG00000196734	1	152811971	152813108	1	q21.3	LCE1B	0	0	0	0	0	0	0	0	0
ENSG00000186844	1	152827473	152828097	1	q21.3	LCE1A	0	0	0	0	0	0	0	0	0
ENSG00000235942	1	152842856	152843983	1	q21.3	LCE6A	0	0	0	0	0	0	0	0	0
ENSG00000163206	1	152878322	152885047	1	q21.3	SMCP	0	0	0	0	0	0	0	0	0
ENSG00000163207	1	152908546	152911886	1	q21.3	IVL	0	0	0	0	0	0	0	0	0
ENSG00000184148	1	152970648	152972574	1	q21.3	SPRR4	0	0	0	0	0	0	0	0	0
ENSG00000169474	1	152985231	152985500	1	q21.3	SPRR1A	0	0	0	0	0	0	0	0	0
ENSG00000163209	1	153001747	153003856	1	q21.3	SPRR3	0	0	0	0	0	0	0	0	0
ENSG00000169469	1	153031203	153032900	1	q21.3	SPRR1B	0	0	0	0	0	0	0	0	0
ENSG00000163216	1	153039732	153041931	-1	q21.3	SPRR2D	0	0	0	0	0	0	0	0	0
ENSG00000241794	1	153056120	153057512	-1	q21.3	SPRR2A	0	0	0	0	0	0	0	0	0
ENSG00000196805	1	153070224	153070840	-1	q21.3	SPRR2B	0	0	0	0	0	0	0	0	0
ENSG00000203785	1	153093135	153106184	-1	q21.3	SPRR2E	0	0	0	0	0	0	0	0	0
ENSG00000159516	1	153149582	153150890	-1	q21.3	SPRR2G	0	0	0	0	0	0	0	0	0
ENSG00000203784	1	153203430	153205120	1	q21.3	LELP1	0	0	0	0	0	0	0	0	0
ENSG00000203782	1	153259687	153262124	1	q21.3	LOR	0	0	0	0	0	0	0	0	0
ENSG00000159527	1	153297862	153310718	-1	q21.3	PGLYRP3	0	0	0	0	0	0	0	0	0
ENSG00000163218	1	153330120	153348841	-1	q21.3	PGLYRP4	0	0	0	0	0	0	0	0	0
ENSG00000163220	1	153357854	153361023	1	q21.3	S100A9	0	0	0	0	0	0	0	0	0
ENSG00000163221	1	153373711	153375621	-1	q21.3	S100A12	0	0	0	0	0	0	0	0	0
ENSG00000143546	1	153390032	153391073	-1	q21.3	S100A8	0	0	0	0	0	0	0	0	0
ENSG00000184330	1	153416520	153423222	1	q21.3	S100A7A	0	0	0	0	0	0	0	0	0
ENSG00000197364	1	153437058	153439949	-1	q21.3	S100A7L2	0	0	0	0	0	0	0	0	0
ENSG00000143556	1	153457744	153460651	-1	q21.3	S100A7	0	0	0	0	0	0	0	1	0
ENSG00000197956	1	153534599	153536244	-1	q21.3	S100A6	0	0	0	0	0	0	0	0	0
ENSG00000196420	1	153537147	153541765	-1	q21.3	S100A5	0	0	0	0	0	0	0	0	0
ENSG00000196154	1	153543613	153550136	-1	q21.3	S100A4	0	0	0	0	0	0	0	0	0
ENSG00000188015	1	153547329	153549258	-1	q21.3	S100A3	0	0	0	0	0	0	0	0	0
ENSG00000196754	1	153561108	153567890	-1	q21.3	S100A2	0	0	0	0	0	0	0	0	0
ENSG00000188643	1	153606886	153613145	-1	q21.3	S100A16	0	0	0	0	0	0	0	0	0
ENSG00000189334	1	153614255	153616986	-1	q21.3	S100A14	0	0	0	0	0	0	0	0	0
ENSG00000189171	1	153618787	153631360	-1	q21.3	S100A13	0	0	0	0	0	0	0	0	0
ENSG00000160678	1	153627926	153632039	1	q21.3	S100A1	0	0	0	0	0	0	0	0	0
ENSG00000160679	1	153633982	153646306	1	q21.3	CHTOP	0	0	0	0	0	0	0	0	0
ENSG00000143553	1	153658703	153661852	1	q21.3	SNAPIN	0	0	0	0	0	0	0	0	0
ENSG00000143621	1	153661788	153671028	-1	q21.3	ILF2	1	0	0	0	0	0	0	0	0
ENSG00000169418	1	153678688	153693992	1	q21.3	NPR1	0	1	0	0	1	0	0	0	0
ENSG00000143554	1	153774354	153780157	1	q21.3	SLC27A3	0	0	0	0	0	0	0	0	0
ENSG00000143614	1	153789030	153923360	-1	q21.3	GATAD2B	1	0	0	0	0	0	0	0	0
ENSG00000198837	1	153929501	153946718	-1	q21.3	DENND4B	0	0	0	0	0	0	0	0	0
ENSG00000160741	1	153947669	153958615	-1	q21.3	CRTC2	0	0	0	1	0	0	0	0	0
ENSG00000143578	1	153967534	153974361	1	q21.3	CREB3L4	1	0	0	1	0	0	0	0	0
ENSG00000143545	1	153981617	153986358	-1	q21.3	RAB13	0	0	0	0	0	0	0	0	0
ENSG00000177954	1	153990762	153992155	1	q21.3	RPS27	0	0	0	0	0	0	0	0	0
ENSG00000143552	1	153992685	154155116	-1	q21.3	NUP210L	0	0	0	0	0	0	0	0	0
ENSG00000143549	1	154155304	154194648	-1	q21.3	TPM3	0	1	0	0	0	0	0	1	0
ENSG00000163263	1	154199085	154206333	-1	q21.3	C1orf189	0	0	0	0	0	0	0	0	0
ENSG00000143612	1	154206696	154220637	-1	q21.3	C1orf43	0	0	0	0	0	0	0	0	0
ENSG00000143569	1	154220179	154271510	1	q21.3	UBAP2L	0	0	0	0	0	0	0	0	0
ENSG00000143575	1	154272589	154275875	1	q21.3	HAX1	0	0	0	0	0	0	0	0	0
ENSG00000143595	1	154321090	154325325	1	q21.3	AQP10	0	0	0	0	0	0	0	0	0
ENSG00000143515	1	154325553	154351304	1	q21.3	ATP8B2	0	0	0	0	0	0	0	0	0
ENSG00000160712	1	154405193	154469450	1	q21.3	IL6R	0	0	0	1	0	0	0	0	0
ENSG00000169291	1	154469772	154502412	-1	q21.3	SHE	0	0	0	0	0	0	0	0	0
ENSG00000163239	1	154502219	154548147	1	q21.3	TDRD10	0	0	0	0	0	0	0	0	0
ENSG00000160714	1	154548577	154559028	-1	q21.3	UBE2Q1	0	0	0	0	0	0	0	0	0
ENSG00000160716	1	154567778	154580013	1	q21.3	CHRNB2	0	0	0	0	0	0	0	0	0
ENSG00000160710	1	154582057	154628013	-1	q21.3	ADAR	1	0	0	0	0	0	0	0	0
ENSG00000143603	1	154697455	154870281	-1	q21.3	KCNN3	0	0	0	0	0	0	0	0	0
ENSG00000163344	1	154924740	154936719	-1	q21.3	PMVK	0	0	0	0	0	0	0	0	0
ENSG00000163346	1	154944076	154956123	-1	q21.3	PBXIP1	1	0	0	0	0	0	0	0	0
ENSG00000163348	1	154957026	154963853	-1	q21.3	PYGO2	0	0	0	0	0	0	0	0	0
ENSG00000160691	1	154962298	154974395	-1	q21.3	SHC1	0	0	0	1	0	0	0	0	0
ENSG00000173207	1	154974653	154979251	1	q21.3	CKS1B	0	0	0	0	0	0	0	0	0
ENSG00000160688	1	154983338	154993111	1	q21.3	FLAD1	0	0	0	0	0	0	0	0	0
ENSG00000163354	1	155018520	155033781	-1	q21.3	DCST2	0	0	0	0	0	0	0	0	0
ENSG00000143537	1	155050566	155062775	1	q21.3	ADAM15	0	0	0	0	0	0	0	0	0
ENSG00000243364	1	155063737	155069553	1	q21.3	EFNA4	0	0	0	1	0	0	0	0	0
ENSG00000143590	1	155078837	155087538	1	q21.3	EFNA3	0	0	0	1	0	0	0	0	0
ENSG00000169242	1	155127876	155134899	1	q22	EFNA1	0	0	0	1	0	0	0	0	0
ENSG00000169241	1	155135344	155138857	1	q22	SLC50A1	0	0	0	0	0	0	0	0	0
ENSG00000179085	1	155139891	155140595	-1	q22	DPM3	0	0	0	0	0	0	0	0	0
ENSG00000163462	1	155173787	155184971	1	q22	TRIM46	0	0	0	0	0	0	0	0	0
ENSG00000185499	1	155185824	155192916	-1	q22	MUC1	0	0	0	0	0	0	0	1	0
ENSG00000169231	1	155195588	155209051	-1	q22	THBS3	0	0	0	1	0	0	0	0	0
ENSG00000173171	1	155208699	155213824	1	q22	MTX1	0	0	0	0	0	0	0	0	0
ENSG00000177628	1	155234452	155244699	-1	q22	GBA	0	0	0	0	0	0	0	0	0
ENSG00000160767	1	155247205	155255483	-1	q22	FAM189B	0	0	0	0	0	0	0	0	0
ENSG00000116521	1	155255979	155262430	-1	q22	SCAMP3	0	0	0	0	0	0	0	0	0
ENSG00000176444	1	155262868	155278491	-1	q22	CLK2	0	1	0	0	0	0	0	0	0
ENSG00000143630	1	155277463	155289848	1	q22	HCN3	0	0	0	0	0	0	0	0	0
ENSG00000143627	1	155289293	155301438	-1	q22	PKLR	0	0	0	0	1	0	0	0	0
ENSG00000160752	1	155308748	155320666	1	q22	FDPS	0	0	0	0	0	0	0	0	0
ENSG00000116539	1	155335268	155562807	-1	q22	ASH1L	1	0	0	0	0	0	0	0	0
ENSG00000125459	1	155610188	155614971	1	q22	MSTO1	0	0	0	0	0	0	0	0	0
ENSG00000163374	1	155659443	155689000	-1	q22	YY1AP1	0	0	0	0	0	0	0	0	0
ENSG00000132676	1	155687960	155739010	1	q22	DAP3	0	0	0	0	0	0	0	0	0
ENSG00000116580	1	155749662	155859400	-1	q22	GON4L	1	0	0	0	0	0	0	0	0
ENSG00000132718	1	155859567	155885199	1	q22	SYT11	0	0	0	0	0	0	0	0	0
ENSG00000143622	1	155897808	155911404	-1	q22	RIT1	0	0	0	0	0	1	0	0	0
ENSG00000132680	1	155913045	155934413	-1	q22	KHDC4	0	0	0	0	0	0	0	0	0
ENSG00000173080	1	155941710	155942949	1	q22	RXFP4	0	0	0	0	0	0	0	0	0
ENSG00000116584	1	155946851	156007070	-1	q22	ARHGEF2	0	0	0	0	0	0	0	0	0
ENSG00000163479	1	156009048	156020951	-1	q22	SSR2	0	0	0	0	0	0	0	0	0
ENSG00000160803	1	156035299	156053798	-1	q22	UBQLN4	0	0	0	0	0	0	0	0	0
ENSG00000116586	1	156054782	156058506	1	q22	LAMTOR2	0	0	0	1	0	0	0	0	0
ENSG00000132698	1	156061160	156070504	1	q22	RAB25	0	0	0	0	0	0	0	0	0
ENSG00000254726	1	156072013	156082465	-1	q22	MEX3A	0	0	0	0	0	0	0	0	0
ENSG00000160789	1	156082573	156140089	1	q22	LMNA	0	0	0	1	0	0	0	1	0
ENSG00000196189	1	156147366	156177752	1	q22	SEMA4A	1	0	0	0	0	0	0	0	0
ENSG00000160785	1	156193932	156212796	1	q22	SLC25A44	0	0	0	0	0	0	0	0	0
ENSG00000160783	1	156212993	156240042	1	q22	PMF1	1	0	0	0	0	0	0	0	0
ENSG00000160781	1	156243320	156248117	-1	q22	PAQR6	0	0	0	0	0	0	0	0	0
ENSG00000198952	1	156249224	156282825	-1	q22	SMG5	0	0	0	0	0	0	0	0	0
ENSG00000163472	1	156282935	156293185	1	q22	TMEM79	0	0	0	0	0	0	0	0	0
ENSG00000198715	1	156290089	156295689	-1	q22	GLMP	0	0	0	0	0	0	0	0	0
ENSG00000189030	1	156298624	156299299	-1	q22	VHLL	0	0	0	0	0	0	0	0	0
ENSG00000163468	1	156308968	156367873	-1	q22	CCT3	0	0	0	0	0	0	0	0	0
ENSG00000163467	1	156337314	156346995	1	q22	TSACC	0	0	0	0	0	0	0	0	0
ENSG00000132677	1	156369211	156385219	1	q22	RHBG	0	0	0	0	0	0	0	0	0
ENSG00000125462	1	156404250	156456763	-1	q22	C1orf61	0	0	0	0	0	0	0	0	0
ENSG00000116604	1	156463727	156500779	-1	q22	MEF2D	1	0	0	0	0	0	0	0	0
ENSG00000183856	1	156525405	156572604	-1	q22	IQGAP3	0	0	0	0	0	0	0	0	0
ENSG00000187862	1	156579727	156586770	1	q22	TTC24	0	0	0	0	0	0	0	0	0
ENSG00000163382	1	156591762	156594299	1	q22	NAXE	0	0	0	0	0	0	0	0	0
ENSG00000160818	1	156594487	156601496	-1	q23.1	GPATCH4	0	0	0	0	0	0	0	0	0
ENSG00000132702	1	156619331	156625725	1	q23.1	HAPLN2	0	0	0	0	0	0	0	0	0
ENSG00000132692	1	156641390	156659532	1	q23.1	BCAN	0	0	0	0	0	0	0	0	0
ENSG00000132688	1	156668763	156677407	-1	q23.1	NES	0	0	0	0	0	0	0	0	0
ENSG00000143320	1	156699606	156705816	-1	q23.1	CRABP2	0	0	0	0	0	0	0	0	0
ENSG00000143319	1	156721891	156728799	-1	q23.1	ISG20L2	0	0	0	0	0	0	0	0	0
ENSG00000143303	1	156728442	156736960	1	q23.1	RRNAD1	0	0	0	0	0	0	0	0	0
ENSG00000143314	1	156737303	156741590	-1	q23.1	MRPL24	0	0	0	0	0	0	0	0	0
ENSG00000143321	1	156742109	156766925	-1	q23.1	HDGF	0	0	0	0	0	0	0	0	0
ENSG00000143294	1	156750610	156800815	1	q23.1	PRCC	0	0	0	0	0	0	0	1	0
ENSG00000027869	1	156806243	156816862	-1	q23.1	SH2D2A	0	0	0	1	0	0	0	0	0
ENSG00000198400	1	156815640	156881850	1	q23.1	NTRK1	0	1	0	1	0	0	0	1	0
ENSG00000027644	1	156840063	156859117	-1	q23.1	INSRR	0	1	0	0	0	0	0	0	0
ENSG00000187800	1	156893698	156916434	1	q23.1	PEAR1	0	0	0	0	0	0	0	0	0
ENSG00000160838	1	156920632	156933094	1	q23.1	LRRC71	0	0	0	0	0	0	0	0	0
ENSG00000132694	1	156934840	157045370	-1	q23.1	ARHGEF11	0	0	0	0	0	0	0	0	0
ENSG00000253831	1	157092043	157112412	-1	q23.1	ETV3L	0	0	0	0	0	0	0	0	0
ENSG00000117036	1	157121191	157138474	-1	q23.1	ETV3	1	0	0	0	0	0	0	0	0
ENSG00000143297	1	157513377	157552515	-1	q23.1	FCRL5	0	0	0	0	0	0	0	0	0
ENSG00000163518	1	157573747	157598085	-1	q23.1	FCRL4	0	0	0	0	0	0	0	1	0
ENSG00000160856	1	157674321	157700769	-1	q23.1	FCRL3	0	0	0	0	0	0	0	0	0
ENSG00000132704	1	157745733	157777132	-1	q23.1	FCRL2	0	0	0	0	0	0	0	0	0
ENSG00000163534	1	157794403	157820120	-1	q23.1	FCRL1	0	0	0	0	0	0	0	0	0
ENSG00000183853	1	157993273	158100262	1	q23.1	KIRREL1	0	0	0	0	0	0	0	0	0
ENSG00000158473	1	158178030	158186427	1	q23.1	CD1D	0	0	0	0	0	0	0	0	0
ENSG00000158477	1	158254424	158258269	1	q23.1	CD1A	0	0	0	0	0	0	0	0	0
ENSG00000158481	1	158289923	158294774	1	q23.1	CD1C	0	0	0	0	0	0	0	0	0
ENSG00000158485	1	158327951	158331531	-1	q23.1	CD1B	0	0	0	0	0	0	0	0	0
ENSG00000158488	1	158353696	158357553	1	q23.1	CD1E	0	0	0	0	0	0	0	0	0
ENSG00000186306	1	158398522	158399466	-1	q23.1	OR10T2	0	0	0	0	0	0	0	0	0
ENSG00000180708	1	158418210	158426237	-1	q23.1	OR10K2	0	0	0	0	0	0	0	0	0
ENSG00000173285	1	158461574	158470857	1	q23.1	OR10K1	0	0	0	0	0	0	0	0	0
ENSG00000198965	1	158472220	158480936	1	q23.1	OR10R2	0	0	0	0	0	0	0	0	0
ENSG00000197532	1	158544550	158554405	-1	q23.1	OR6Y1	0	0	0	0	0	0	0	0	0
ENSG00000186440	1	158560606	158570580	-1	q23.1	OR6P1	0	0	0	0	0	0	0	0	0
ENSG00000279111	1	158578919	158579899	-1	q23.1	OR10X1	0	0	0	0	0	0	0	0	0
ENSG00000198967	1	158605268	158612514	1	q23.1	OR10Z1	0	0	0	0	0	0	0	0	0
ENSG00000163554	1	158610704	158686715	-1	q23.1	SPTA1	0	0	0	1	0	0	0	0	0
ENSG00000196171	1	158699678	158700652	-1	q23.1	OR6K2	0	0	0	0	0	0	0	0	0
ENSG00000203757	1	158716327	158720720	-1	q23.1	OR6K3	0	0	0	0	0	0	0	0	0
ENSG00000197403	1	158747814	158772195	-1	q23.1	OR6N1	0	0	0	0	0	0	0	0	0
ENSG00000180433	1	158754720	158755891	1	q23.1	OR6K6	0	0	0	0	0	0	0	0	0
ENSG00000188340	1	158774222	158781204	-1	q23.1	OR6N2	0	0	0	0	0	0	0	0	0
ENSG00000163563	1	158831351	158849506	1	q23.1	MNDA	1	0	0	0	0	0	0	0	0
ENSG00000163564	1	158930796	158977059	1	q23.1	PYHIN1	1	0	0	0	0	0	0	0	0
ENSG00000163565	1	158999968	159055155	1	q23.1	IFI16	1	0	0	0	0	0	0	0	0
ENSG00000163568	1	159062484	159147096	-1	q23.2	AIM2	1	0	0	0	0	0	0	0	0
ENSG00000162706	1	159171609	159203313	1	q23.2	CADM3	0	0	0	0	0	0	0	0	0
ENSG00000213088	1	159203307	159206500	1	q23.2	ACKR1	0	0	0	0	0	0	0	0	0
ENSG00000179639	1	159289714	159308224	1	q23.2	FCER1A	0	0	0	0	0	0	0	0	0
ENSG00000196184	1	159437845	159443078	1	q23.2	OR10J1	0	0	0	0	0	0	0	0	0
ENSG00000184155	1	159535078	159536007	-1	q23.2	OR10J5	0	0	0	0	0	0	0	0	0
ENSG00000132703	1	159587826	159588865	1	q23.2	APCS	1	0	0	0	0	0	0	0	0
ENSG00000132693	1	159712289	159714589	-1	q23.2	CRP	0	0	0	0	0	0	0	0	0
ENSG00000158716	1	159780932	159782543	1	q23.2	DUSP23	0	0	1	0	0	0	0	0	0
ENSG00000181036	1	159800511	159816257	1	q23.2	FCRL6	0	0	0	0	0	0	0	0	0
ENSG00000158714	1	159826811	159837492	1	q23.2	SLAMF8	0	0	0	0	0	0	0	0	0
ENSG00000256029	1	159834474	159873053	-1	q23.2	AL590560.2	0	0	0	0	0	0	0	0	0
ENSG00000243284	1	159854316	159862657	-1	q23.2	VSIG8	0	0	0	0	0	0	0	0	0
ENSG00000158710	1	159918107	159925732	-1	q23.2	TAGLN2	0	0	0	0	0	0	0	0	0
ENSG00000085552	1	159927039	159945613	-1	q23.2	IGSF9	0	0	0	0	0	0	0	0	0
ENSG00000162723	1	159951492	159954237	-1	q23.2	SLAMF9	0	0	0	0	0	0	0	0	0
ENSG00000177807	1	159998651	160070160	-1	q23.2	KCNJ10	0	0	0	0	0	0	0	0	0
ENSG00000143315	1	160024953	160031990	-1	q23.2	PIGM	0	0	0	0	0	0	0	0	0
ENSG00000162728	1	160081538	160090563	1	q23.2	KCNJ9	0	0	0	0	0	0	0	0	0
ENSG00000162729	1	160091340	160098943	-1	q23.2	IGSF8	0	0	0	0	0	0	0	0	0
ENSG00000018625	1	160115759	160143591	1	q23.2	ATP1A2	0	0	0	0	0	0	0	0	0
ENSG00000132681	1	160151586	160186980	1	q23.2	ATP1A4	0	0	0	0	0	0	0	0	0
ENSG00000143318	1	160190575	160201886	1	q23.2	CASQ1	0	0	0	0	0	0	0	0	0
ENSG00000162734	1	160205337	160215376	1	q23.2	PEA15	0	0	0	0	0	0	0	0	0
ENSG00000162735	1	160276812	160286348	-1	q23.2	PEX19	0	0	0	0	0	0	0	0	0
ENSG00000122218	1	160288594	160343273	-1	q23.2	COPA	1	0	0	0	0	0	0	0	0
ENSG00000162736	1	160343316	160358952	1	q23.2	NCSTN	0	0	0	1	0	0	0	0	0
ENSG00000171786	1	160367071	160372846	1	q23.2	NHLH1	1	0	0	0	0	0	0	0	0
ENSG00000162738	1	160400564	160428670	1	q23.2	VANGL2	0	0	0	1	0	0	0	0	0
ENSG00000162739	1	160485030	160523262	-1	q23.3	SLAMF6	0	0	0	0	0	0	0	0	0
ENSG00000066294	1	160541095	160579516	-1	q23.3	CD84	0	0	0	0	0	0	0	0	0
ENSG00000117090	1	160608106	160647295	-1	q23.3	SLAMF1	0	0	0	0	0	0	0	0	0
ENSG00000117091	1	160678746	160711831	-1	q23.3	CD48	0	0	0	0	0	0	0	0	0
ENSG00000026751	1	160739057	160754821	1	q23.3	SLAMF7	0	0	0	0	0	0	0	0	0
ENSG00000122224	1	160796074	160828261	1	q23.3	LY9	0	0	0	0	0	0	0	0	0
ENSG00000122223	1	160830160	160862887	-1	q23.3	CD244	0	0	0	0	0	0	0	0	0
ENSG00000179914	1	160876540	160885180	-1	q23.3	ITLN1	0	0	0	0	0	0	0	0	0
ENSG00000158764	1	160945025	160954809	-1	q23.3	ITLN2	0	0	0	0	0	0	0	0	0
ENSG00000215845	1	161037631	161038977	-1	q23.3	TSTD1	0	0	0	0	0	0	0	0	0
ENSG00000158773	1	161039251	161045977	-1	q23.3	USF1	1	0	0	0	0	0	0	0	0
ENSG00000186517	1	161046946	161069970	-1	q23.3	ARHGAP30	0	0	0	0	0	0	0	0	0
ENSG00000143217	1	161070998	161089558	-1	q23.3	NECTIN4	0	0	0	1	0	0	0	0	0
ENSG00000162755	1	161098361	161100346	1	q23.3	KLHDC9	0	0	0	0	0	0	0	0	0
ENSG00000143256	1	161100556	161118055	-1	q23.3	PFDN2	0	0	0	0	0	0	0	0	0
ENSG00000158793	1	161118086	161125445	1	q23.3	NIT1	0	0	0	0	0	0	0	0	1
ENSG00000158796	1	161120974	161132688	-1	q23.3	DEDD	0	0	0	0	0	0	0	0	0
ENSG00000143222	1	161152776	161158856	1	q23.3	UFC1	0	0	0	0	0	0	0	0	0
ENSG00000143258	1	161159450	161165723	1	q23.3	USP21	1	0	0	0	0	0	0	0	0
ENSG00000143224	1	161166056	161178013	1	q23.3	PPOX	0	0	0	0	0	0	0	0	0
ENSG00000158850	1	161171310	161177968	-1	q23.3	B4GALT3	0	0	0	0	0	0	0	0	0
ENSG00000158859	1	161184302	161199054	-1	q23.3	ADAMTS4	0	0	0	0	0	0	0	0	0
ENSG00000158864	1	161197104	161214395	1	q23.3	NDUFS2	0	0	0	0	1	0	0	0	0
ENSG00000158869	1	161215234	161220699	1	q23.3	FCER1G	0	0	0	0	0	0	0	0	0
ENSG00000158874	1	161222292	161223631	-1	q23.3	APOA2	0	0	0	1	0	0	0	0	0
ENSG00000158882	1	161225939	161230746	1	q23.3	TOMM40L	0	0	0	0	0	0	0	0	0
ENSG00000143257	1	161229666	161238302	-1	q23.3	NR1I3	1	0	0	0	0	0	0	0	0
ENSG00000248485	1	161258745	161285450	1	q23.3	PCP4L1	0	0	0	0	0	0	0	0	0
ENSG00000143252	1	161314257	161375340	1	q23.3	SDHC	0	0	0	0	1	0	0	1	0
ENSG00000188931	1	161364733	161367876	-1	q23.3	CFAP126	0	0	0	0	0	0	0	0	0
ENSG00000143226	1	161505430	161524013	1	q23.3	FCGR2A	0	0	0	0	0	0	0	0	0
ENSG00000173110	1	161524540	161526894	1	q23.3	HSPA6	0	0	0	1	0	0	0	0	0
ENSG00000203747	1	161541759	161550737	-1	q23.3	FCGR3A	0	0	0	0	0	0	0	0	0
ENSG00000072694	1	161663147	161678654	1	q23.3	FCGR2B	0	0	0	0	0	0	0	1	0
ENSG00000132185	1	161706972	161714352	1	q23.3	FCRLA	0	0	0	0	0	0	0	0	0
ENSG00000162746	1	161721563	161728143	1	q23.3	FCRLB	0	0	0	0	0	0	0	0	0
ENSG00000081721	1	161749758	161757238	1	q23.3	DUSP12	1	0	1	0	0	0	0	0	0
ENSG00000118217	1	161766320	161964070	1	q23.3	ATF6	1	0	0	0	0	0	0	0	0
ENSG00000162745	1	161983192	162023854	-1	q23.3	OLFML2B	0	0	0	0	0	0	0	0	0
ENSG00000198929	1	162069691	162370475	1	q23.3	NOS1AP	0	0	0	0	0	0	0	0	0
ENSG00000171722	1	162373203	162376854	-1	q23.3	SPATA46	0	0	0	0	0	0	0	0	0
ENSG00000239887	1	162378841	162386812	1	q23.3	C1orf226	0	0	0	0	0	0	0	0	0
ENSG00000198574	1	162395268	162412138	-1	q23.3	SH2D1B	0	0	0	0	0	0	0	0	0
ENSG00000152332	1	162497251	162529631	1	q23.3	UHMK1	0	1	0	0	0	0	0	0	0
ENSG00000117143	1	162561506	162599842	1	q23.3	UAP1	0	0	0	0	0	0	0	0	0
ENSG00000162733	1	162631373	162787405	1	q23.3	DDR2	0	1	0	0	0	0	0	1	0
ENSG00000132196	1	162790702	162812817	1	q23.3	HSD17B7	0	0	0	0	0	0	0	0	0
ENSG00000185860	1	162824458	162868815	-1	q23.3	CCDC190	0	0	0	0	0	0	0	0	0
ENSG00000117152	1	163068775	163076802	1	q23.3	RGS4	0	0	0	0	0	0	0	0	0
ENSG00000143248	1	163111121	163321791	-1	q23.3	RGS5	0	0	0	0	0	0	0	0	0
ENSG00000143228	1	163266576	163355764	1	q23.3	NUF2	0	0	0	0	0	0	0	0	0
ENSG00000185630	1	164555584	164899296	1	q23.3	PBX1	1	0	0	0	0	0	0	1	0
ENSG00000162761	1	165201867	165356715	-1	q23.3	LMX1A	1	0	0	0	0	0	0	0	0
ENSG00000143171	1	165400922	165445355	-1	q23.3	RXRG	1	0	0	1	0	0	0	0	0
ENSG00000162763	1	165544007	165563961	1	q24.1	LRRC52	0	0	0	0	0	0	0	0	0
ENSG00000143198	1	165631213	165661796	1	q24.1	MGST3	0	0	0	0	0	0	0	0	0
ENSG00000143149	1	165662216	165698863	-1	q24.1	ALDH9A1	0	0	0	0	1	0	0	0	0
ENSG00000143183	1	165724293	165827755	-1	q24.1	TMCO1	0	0	0	0	0	0	0	0	0
ENSG00000143179	1	165827614	165911618	1	q24.1	UCK2	0	0	0	0	1	0	0	0	0
ENSG00000188859	1	166057426	166167001	-1	q24.1	FAM78B	0	0	0	0	0	0	0	0	0
ENSG00000143157	1	166839447	166856344	1	q24.1	POGK	1	0	0	0	0	0	0	0	0
ENSG00000152382	1	166856510	166876264	-1	q24.1	TADA1	1	0	0	0	0	0	0	0	0
ENSG00000143195	1	166895711	166975540	-1	q24.1	ILDR2	0	0	0	0	0	0	0	0	0
ENSG00000143194	1	166975582	167022214	1	q24.1	MAEL	1	0	0	0	0	0	0	0	0
ENSG00000143167	1	167052836	167166479	-1	q24.1	GPA33	0	0	0	0	0	0	0	0	0
ENSG00000198842	1	167094075	167129165	1	q24.1	DUSP27	0	0	1	0	0	0	0	0	0
ENSG00000143190	1	167220876	167427345	1	q24.2	POU2F1	1	0	0	0	0	0	0	0	0
ENSG00000198821	1	167430640	167518610	-1	q24.2	CD247	0	0	0	0	0	0	0	0	0
ENSG00000143162	1	167529117	167553805	-1	q24.2	CREG1	1	0	0	0	0	0	0	0	0
ENSG00000198771	1	167630093	167708696	1	q24.2	RCSD1	0	0	0	0	0	0	0	0	0
ENSG00000197965	1	167721192	167791919	1	q24.2	MPZL1	0	0	0	0	0	0	0	0	0
ENSG00000143199	1	167809386	167914215	-1	q24.2	ADCY10	0	0	0	0	1	0	0	0	0
ENSG00000143158	1	167916675	167937072	-1	q24.2	MPC2	0	0	0	0	0	0	0	0	0
ENSG00000143164	1	167935783	168075843	1	q24.2	DCAF6	1	0	0	0	0	0	0	0	0
ENSG00000143147	1	168079543	168137667	-1	q24.2	GPR161	0	0	0	1	0	0	0	0	0
ENSG00000143155	1	168178962	168202109	1	q24.2	TIPRL	0	0	0	0	0	0	0	0	0
ENSG00000213064	1	168225938	168253021	1	q24.2	SFT2D2	0	0	0	0	0	0	0	0	0
ENSG00000143178	1	168280877	168314426	1	q24.2	TBX19	1	0	0	0	0	0	0	0	0
ENSG00000143184	1	168576605	168582069	1	q24.2	XCL1	0	0	0	1	0	0	0	0	0
ENSG00000143196	1	168695468	168729206	-1	q24.2	DPT	0	0	0	0	0	0	0	0	0
ENSG00000143153	1	169105697	169132722	1	q24.2	ATP1B1	0	0	0	0	0	0	0	0	0
ENSG00000143156	1	169132531	169367948	-1	q24.2	NME7	0	0	0	0	1	0	0	0	0
ENSG00000117475	1	169367970	169396540	1	q24.2	BLZF1	1	0	0	0	0	0	0	0	0
ENSG00000117477	1	169394870	169460669	-1	q24.2	CCDC181	0	0	0	0	0	0	0	0	0
ENSG00000117479	1	169463909	169485944	-1	q24.2	SLC19A2	0	0	0	0	0	0	0	0	0
ENSG00000198734	1	169511951	169586588	-1	q24.2	F5	0	0	0	0	0	0	0	0	0
ENSG00000174175	1	169588849	169630193	-1	q24.2	SELP	0	0	0	0	0	0	0	0	0
ENSG00000000460	1	169662007	169854080	1	q24.2	C1orf112	0	0	0	0	0	0	0	0	0
ENSG00000188404	1	169690665	169711702	-1	q24.2	SELL	0	0	0	0	0	0	0	0	0
ENSG00000007908	1	169722640	169764705	-1	q24.2	SELE	0	0	0	0	0	0	0	0	0
ENSG00000171806	1	169792529	169794963	-1	q24.2	METTL18	0	0	0	0	0	0	0	0	0
ENSG00000000457	1	169849631	169894267	-1	q24.2	SCYL3	0	1	0	0	0	0	0	0	0
ENSG00000075945	1	169921326	170085208	-1	q24.2	KIFAP3	0	0	0	0	0	0	0	0	0
ENSG00000203740	1	170146001	170167790	1	q24.2	METTL11B	0	0	0	0	0	0	0	0	0
ENSG00000120370	1	170532129	170553446	1	q24.2	GORAB	0	0	0	1	0	0	0	0	0
ENSG00000116132	1	170662728	170739421	1	q24.2	PRRX1	1	0	0	0	0	1	0	1	0
ENSG00000117501	1	170935471	171064765	1	q24.3	MROH9	0	0	0	0	0	0	0	0	0
ENSG00000007933	1	171090901	171117819	1	q24.3	FMO3	0	0	0	0	0	0	0	0	0
ENSG00000094963	1	171185249	171212686	1	q24.3	FMO2	0	0	0	0	0	0	0	0	0
ENSG00000010932	1	171248471	171285978	1	q24.3	FMO1	0	0	0	0	0	0	0	0	0
ENSG00000076258	1	171314183	171342084	1	q24.3	FMO4	0	0	0	0	0	0	0	0	1
ENSG00000117523	1	171485551	171593511	1	q24.3	PRRC2C	0	0	0	0	0	0	0	0	0
ENSG00000034971	1	171635417	171652688	-1	q24.3	MYOC	0	0	0	0	0	0	0	0	0
ENSG00000117533	1	171700160	171742074	-1	q24.3	VAMP4	0	0	0	0	0	0	0	0	0
ENSG00000010165	1	171781660	171814023	1	q24.3	EEF1AKNMT	0	0	0	0	0	0	0	0	0
ENSG00000197959	1	171841498	172418466	1	q24.3	DNM3	0	0	0	0	0	0	0	0	0
ENSG00000135845	1	172370189	172444086	-1	q24.3	PIGC	0	0	0	0	0	0	0	0	0
ENSG00000180999	1	172420685	172468831	1	q24.3	C1orf105	0	0	0	0	0	0	0	0	0
ENSG00000094975	1	172532349	172611833	1	q24.3	SUCO	0	0	0	0	0	0	0	0	0
ENSG00000117560	1	172659103	172666876	1	q24.3	FASLG	0	0	0	1	0	0	0	0	0
ENSG00000120337	1	173039960	173050963	-1	q25.1	TNFSF18	0	0	0	1	0	0	0	0	0
ENSG00000117586	1	173183731	173207331	-1	q25.1	TNFSF4	0	0	0	1	0	0	0	0	0
ENSG00000117592	1	173477330	173488815	1	q25.1	PRDX6	0	0	0	0	1	0	0	0	1
ENSG00000162753	1	173500460	173603072	-1	q25.1	SLC9C2	0	0	0	0	0	0	0	0	0
ENSG00000183831	1	173608336	173669851	-1	q25.1	ANKRD45	1	0	0	0	0	0	0	0	0
ENSG00000232113	1	173635338	173637130	1	q25.1	TEX50	0	0	0	0	0	0	0	0	0
ENSG00000076321	1	173714941	173786692	1	q25.1	KLHL20	0	0	0	0	0	0	0	0	0
ENSG00000120334	1	173799550	173824720	-1	q25.1	CENPL	0	0	0	0	0	0	0	0	0
ENSG00000117593	1	173824653	173858808	1	q25.1	DARS2	0	0	0	0	0	0	0	0	0
ENSG00000185278	1	173868082	173903549	1	q25.1	ZBTB37	1	0	0	0	0	0	0	0	0
ENSG00000117601	1	173903804	173917378	-1	q25.1	SERPINC1	0	0	0	0	0	0	0	0	0
ENSG00000135870	1	173931084	174022357	-1	q25.1	RC3H1	1	0	0	0	0	0	0	0	0
ENSG00000152061	1	174159410	174995308	1	q25.1	RABGAP1L	0	0	0	0	0	0	0	0	0
ENSG00000203737	1	174447964	174449545	1	q25.1	GPR52	0	0	0	0	0	0	0	0	0
ENSG00000116161	1	174999163	175012027	1	q25.1	CACYBP	0	0	0	1	0	0	0	0	0
ENSG00000120333	1	175010789	175023425	-1	q25.1	MRPS14	0	0	0	0	0	0	0	0	0
ENSG00000120332	1	175067833	175148075	1	q25.1	TNN	0	0	0	1	0	0	0	0	0
ENSG00000235750	1	175156986	175192999	-1	q25.1	KIAA0040	0	0	0	0	0	0	0	0	0
ENSG00000116147	1	175315194	175743616	-1	q25.1	TNR	0	0	0	1	0	0	0	0	0
ENSG00000143207	1	175944831	176207286	-1	q25.2	COP1	0	0	0	1	0	0	0	0	0
ENSG00000116183	1	176463171	176845601	1	q25.2	PAPPA2	0	0	0	0	0	0	0	0	0
ENSG00000152092	1	176857302	177164973	-1	q25.2	ASTN1	0	0	0	0	0	0	0	0	0
ENSG00000198797	1	177170958	177282422	1	q25.2	BRINP2	0	0	0	0	0	0	0	0	0
ENSG00000120341	1	177923956	177984303	-1	q25.2	SEC16B	0	0	0	0	0	0	0	0	0
ENSG00000075391	1	178094141	178484147	1	q25.2	RASAL2	0	0	0	0	0	0	0	0	0
ENSG00000188585	1	178479247	178499634	-1	q25.2	CLEC20A	0	0	0	0	0	0	0	0	0
ENSG00000240021	1	178513109	178548602	1	q25.2	TEX35	0	0	0	0	0	0	0	0	0
ENSG00000116191	1	178725147	178921841	1	q25.2	RALGPS2	0	0	0	0	0	0	0	0	0
ENSG00000116194	1	178849535	178871077	-1	q25.2	ANGPTL1	0	0	0	0	0	0	0	0	0
ENSG00000116199	1	179025804	179076567	1	q25.2	FAM20B	0	0	0	0	0	0	0	0	0
ENSG00000186283	1	179082070	179098023	1	q25.2	TOR3A	0	0	0	0	0	0	0	0	0
ENSG00000143322	1	179099330	179229684	-1	q25.2	ABL2	0	1	0	1	0	0	0	1	0
ENSG00000057252	1	179293714	179358680	1	q25.2	SOAT1	0	0	0	0	0	0	0	0	0
ENSG00000162779	1	179365720	179554735	1	q25.2	AXDND1	0	0	0	0	0	0	0	0	0
ENSG00000116218	1	179550539	179575952	-1	q25.2	NPHS2	0	0	0	0	0	0	0	0	0
ENSG00000162782	1	179591613	179691272	1	q25.2	TDRD5	0	0	0	0	0	0	0	0	0
ENSG00000143340	1	179743163	179816198	1	q25.2	FAM163A	0	0	0	0	0	0	0	0	0
ENSG00000169905	1	179839967	179877803	-1	q25.2	TOR1AIP2	0	0	0	0	0	0	0	0	0
ENSG00000143337	1	179882042	179925000	1	q25.2	TOR1AIP1	0	0	0	0	0	0	0	0	0
ENSG00000135837	1	179954773	180114875	1	q25.2	CEP350	0	0	0	0	0	0	0	0	0
ENSG00000116260	1	180154869	180204030	1	q25.2	QSOX1	0	0	0	0	0	0	0	0	0
ENSG00000121454	1	180230264	180278984	1	q25.2	LHX4	1	0	0	0	0	0	0	0	0
ENSG00000230124	1	180269653	180502954	-1	q25.3	ACBD6	1	0	0	0	0	0	0	0	0
ENSG00000143324	1	180632022	180890279	1	q25.3	XPR1	0	0	0	0	0	0	0	0	0
ENSG00000135835	1	180912897	180951614	1	q25.3	KIAA1614	0	0	0	0	0	0	0	0	0
ENSG00000135823	1	180972712	181023121	-1	q25.3	STX6	0	0	0	0	0	0	0	0	0
ENSG00000153029	1	181033425	181061938	1	q25.3	MR1	0	0	0	0	0	0	0	0	0
ENSG00000162783	1	181088700	181092900	1	q25.3	IER5	0	0	0	0	0	0	0	0	0
ENSG00000198216	1	181317690	181808084	1	q25.3	CACNA1E	0	0	0	1	0	0	0	0	0
ENSG00000179930	1	182054570	182061712	-1	q25.3	ZNF648	0	0	0	0	0	0	0	0	0
ENSG00000135821	1	182381704	182392206	-1	q25.3	GLUL	0	0	0	0	1	0	0	0	1
ENSG00000203730	1	182398117	182400667	-1	q25.3	TEDDM1	0	0	0	0	0	0	0	0	0
ENSG00000121446	1	182409192	182560599	1	q25.3	RGSL1	0	0	0	0	0	0	0	0	0
ENSG00000135828	1	182573634	182589256	-1	q25.3	RNASEL	0	1	0	0	0	0	0	0	0
ENSG00000143333	1	182598623	182604389	-1	q25.3	RGS16	0	0	0	0	0	0	0	0	0
ENSG00000135824	1	182641816	182684576	-1	q25.3	RGS8	0	0	0	0	0	0	0	0	0
ENSG00000135838	1	182789293	182830384	1	q25.3	NPL	0	0	0	0	0	0	0	0	0
ENSG00000135829	1	182839347	182887982	1	q25.3	DHX9	0	0	0	0	0	0	0	0	0
ENSG00000157060	1	182899865	182953525	-1	q25.3	SHCBP1L	0	0	0	0	0	0	0	0	0
ENSG00000058085	1	183186238	183245127	1	q25.3	LAMC2	0	0	0	1	0	0	0	0	0
ENSG00000157064	1	183248237	183418380	-1	q25.3	NMNAT2	0	0	0	0	0	0	0	0	0
ENSG00000116698	1	183472216	183598246	1	q25.3	SMG7	0	0	0	0	0	0	0	0	0
ENSG00000116701	1	183555563	183590876	-1	q25.3	NCF2	0	0	0	0	0	0	0	0	0
ENSG00000162704	1	183620846	183635783	-1	q25.3	ARPC5	0	0	0	0	0	0	0	0	0
ENSG00000143344	1	183636085	183928531	1	q25.3	RGL1	0	0	0	0	0	0	0	0	0
ENSG00000173627	1	183646275	183653316	-1	q25.3	APOBEC4	0	0	0	0	0	0	0	0	0
ENSG00000198756	1	183929854	184037729	-1	q25.3	COLGALT2	0	0	0	0	0	0	0	0	0
ENSG00000198860	1	184051651	184123978	1	q25.3	TSEN15	0	0	0	0	0	0	0	0	0
ENSG00000116667	1	184387029	184629019	1	q25.3	C1orf21	0	0	0	0	0	0	0	0	0
ENSG00000116406	1	184690237	184754907	-1	q25.3	EDEM3	0	0	0	0	0	0	0	0	0
ENSG00000135842	1	184790724	184974508	-1	q25.3	NIBAN1	0	0	0	0	0	0	0	0	0
ENSG00000121481	1	185045526	185102603	1	q25.3	RNF2	1	0	0	0	0	0	0	0	0
ENSG00000121486	1	185118101	185157072	-1	q25.3	TRMT1L	0	0	0	0	0	0	0	0	0
ENSG00000116668	1	185157080	185291781	1	q25.3	SWT1	0	0	0	0	0	0	0	0	0
ENSG00000116679	1	185296388	185317273	-1	q25.3	IVNS1ABP	0	0	0	0	0	0	0	0	0
ENSG00000143341	1	185734391	186190949	1	q25.3	HMCN1	0	0	0	0	0	1	1	0	0
ENSG00000116690	1	186296279	186314562	1	q31.1	PRG4	0	0	0	0	0	0	0	0	0
ENSG00000047410	1	186311652	186375693	-1	q31.1	TPR	1	0	0	0	0	0	0	1	0
ENSG00000157181	1	186375838	186421378	1	q31.1	ODR4	0	0	0	0	0	0	0	0	0
ENSG00000116703	1	186443566	186461114	-1	q31.1	PDC	0	0	0	0	0	0	0	0	0
ENSG00000073756	1	186671791	186680423	-1	q31.1	PTGS2	0	0	0	1	0	0	0	0	0
ENSG00000116711	1	186828949	186988981	1	q31.1	PLA2G4A	0	0	0	1	0	0	0	0	0
ENSG00000162670	1	190097658	190478404	-1	q31.1	BRINP3	0	0	0	0	0	0	0	0	0
ENSG00000150681	1	192158462	192185815	1	q31.2	RGS18	0	0	0	0	0	0	0	0	0
ENSG00000253148	1	192316992	192367285	1	q31.2	RGS21	0	0	0	0	0	0	0	0	0
ENSG00000090104	1	192575763	192580024	1	q31.2	RGS1	0	0	0	0	0	0	0	0	0
ENSG00000127074	1	192636138	192660306	1	q31.2	RGS13	0	0	0	0	0	0	0	0	0
ENSG00000231767	1	192716132	192716653	1	q31.2	AL136454.1	0	0	0	0	0	0	0	0	0
ENSG00000116741	1	192809039	192812275	1	q31.2	RGS2	0	0	0	0	0	0	0	0	0
ENSG00000116750	1	193012250	193060080	-1	q31.2	UCHL5	0	0	0	0	0	0	0	0	0
ENSG00000116747	1	193059422	193091777	1	q31.2	RO60	0	0	0	0	0	0	0	0	0
ENSG00000023572	1	193090866	193106114	-1	q31.2	GLRX2	0	0	0	0	0	0	0	0	0
ENSG00000134371	1	193121958	193254815	1	q31.2	CDC73	0	0	0	0	0	1	1	1	0
ENSG00000162630	1	193178730	193186613	-1	q31.2	B3GALT2	0	0	0	0	0	0	0	0	0
ENSG00000162687	1	196225779	196609225	-1	q31.3	KCNT2	0	0	0	0	0	0	1	0	0
ENSG00000000971	1	196652043	196747504	1	q31.3	CFH	0	0	0	0	0	0	0	0	0
ENSG00000116785	1	196774795	196795406	1	q31.3	CFHR3	0	0	0	0	0	0	0	0	0
ENSG00000244414	1	196819757	196832189	1	q31.3	CFHR1	0	0	0	0	0	0	0	0	0
ENSG00000134365	1	196888014	196918713	1	q31.3	CFHR4	0	0	0	0	0	0	0	0	0
ENSG00000080910	1	196943738	196959622	1	q31.3	CFHR2	0	0	0	0	0	0	0	0	0
ENSG00000134389	1	196977556	197009678	1	q31.3	CFHR5	0	0	0	0	0	0	0	0	0
ENSG00000143278	1	197038741	197067267	-1	q31.3	F13B	0	0	0	0	0	0	0	0	0
ENSG00000066279	1	197084127	197146694	-1	q31.3	ASPM	0	0	0	0	0	0	0	0	0
ENSG00000177888	1	197153680	197200542	-1	q31.3	ZBTB41	1	0	0	0	0	0	0	0	0
ENSG00000134376	1	197268204	197478455	1	q31.3	CRB1	0	0	0	0	0	0	0	0	0
ENSG00000213047	1	197504748	197775696	-1	q31.3	DENND1B	0	0	0	0	0	0	0	0	0
ENSG00000203724	1	197902630	197907367	1	q31.3	C1orf53	0	0	0	0	0	0	0	0	0
ENSG00000143355	1	197911902	197935478	1	q31.3	LHX9	1	0	0	0	0	0	0	0	0
ENSG00000151414	1	198156994	198322420	1	q31.3	NEK7	0	1	0	0	0	0	0	0	0
ENSG00000151418	1	198523222	198540945	-1	q31.3	ATP6V1G3	0	0	0	1	1	0	0	0	0
ENSG00000081237	1	198638457	198757476	1	q31.3	PTPRC	0	0	1	0	0	0	0	1	0
ENSG00000116833	1	200027614	200177420	1	q32.1	NR5A2	1	0	0	0	0	0	0	0	0
ENSG00000162702	1	200404940	200410056	-1	q32.1	ZNF281	1	0	0	0	0	0	0	0	0
ENSG00000118193	1	200551497	200620751	-1	q32.1	KIF14	0	0	0	0	0	0	0	0	0
ENSG00000118197	1	200623896	200669907	-1	q32.1	DDX59	0	0	0	0	0	0	0	0	0
ENSG00000118200	1	200739558	200860704	1	q32.1	CAMSAP2	0	0	0	0	0	0	0	0	0
ENSG00000170128	1	200872981	200874178	1	q32.1	GPR25	0	0	0	0	0	0	0	0	0
ENSG00000163362	1	200891048	200915742	1	q32.1	INAVA	0	0	0	0	0	0	0	0	0
ENSG00000116852	1	200969390	201023700	-1	q32.1	KIF21B	0	0	0	0	0	0	0	0	0
ENSG00000081248	1	201039512	201112451	-1	q32.1	CACNA1S	0	0	0	1	0	0	0	0	0
ENSG00000232237	1	201113953	201127184	-1	q32.1	ASCL5	0	0	0	0	0	0	0	0	0
ENSG00000116857	1	201134772	201171574	-1	q32.1	TMEM9	0	0	0	0	0	0	0	0	0
ENSG00000163395	1	201190824	201228952	1	q32.1	IGFN1	0	0	0	0	0	0	0	0	0
ENSG00000081277	1	201283452	201332993	1	q32.1	PKP1	0	0	0	0	0	0	0	0	0
ENSG00000118194	1	201359008	201377764	-1	q32.1	TNNT2	0	0	0	0	0	0	0	0	0
ENSG00000159166	1	201380833	201399915	-1	q32.1	LAD1	0	0	0	0	0	0	0	0	0
ENSG00000159173	1	201403768	201429866	-1	q32.1	TNNI1	0	0	0	0	0	0	0	0	0
ENSG00000174307	1	201464278	201469237	-1	q32.1	PHLDA3	0	0	0	0	0	0	0	0	0
ENSG00000159176	1	201483530	201509456	-1	q32.1	CSRP1	1	0	0	0	0	0	0	0	0
ENSG00000134369	1	201622885	201826969	1	q32.1	NAV1	0	0	0	0	0	0	0	0	0
ENSG00000198700	1	201829149	201884291	1	q32.1	IPO9	0	0	0	0	0	0	0	0	0
ENSG00000163431	1	201896456	201946588	-1	q32.1	LMOD1	0	0	0	0	0	0	0	0	0
ENSG00000134375	1	201955503	201970664	1	q32.1	TIMM17A	0	0	0	0	0	0	0	0	0
ENSG00000163435	1	202007945	202017183	1	q32.1	ELF3	1	0	0	0	0	0	1	1	0
ENSG00000170075	1	202122917	202133592	1	q32.1	GPR37L1	0	0	0	0	0	0	0	0	0
ENSG00000143862	1	202133404	202144743	-1	q32.1	ARL8A	0	0	0	0	0	0	0	0	0
ENSG00000143851	1	202147013	202161588	-1	q32.1	PTPN7	0	0	1	1	0	0	0	0	0
ENSG00000133067	1	202193901	202319781	1	q32.1	LGR6	0	0	0	0	0	0	0	0	0
ENSG00000077152	1	202331657	202341980	-1	q32.1	UBE2T	0	0	0	0	0	0	0	0	0
ENSG00000077157	1	202348699	202592706	1	q32.1	PPP1R12B	0	0	1	1	0	0	0	0	0
ENSG00000143858	1	202590596	202710454	-1	q32.1	SYT2	0	0	0	0	0	0	0	0	0
ENSG00000117139	1	202724495	202808487	-1	q32.1	KDM5B	1	0	0	0	0	0	0	0	0
ENSG00000183155	1	202878282	202889149	-1	q32.1	RABIF	0	0	0	0	0	0	0	0	0
ENSG00000117153	1	202891116	202928636	-1	q32.1	KLHL12	0	0	0	0	0	0	0	0	0
ENSG00000159346	1	202940826	202958572	-1	q32.1	ADIPOR1	0	0	0	0	0	0	0	0	1
ENSG00000159348	1	202961873	202967275	-1	q32.1	CYB5R1	0	0	0	0	0	0	0	0	1
ENSG00000163444	1	203007374	203024848	1	q32.1	TMEM183A	0	0	0	0	0	0	0	0	0
ENSG00000143847	1	203026498	203078740	1	q32.1	PPFIA4	0	0	0	0	0	0	0	0	0
ENSG00000122180	1	203083129	203086012	-1	q32.1	MYOG	1	0	0	0	0	0	0	0	0
ENSG00000163485	1	203090654	203167405	1	q32.1	ADORA1	0	0	0	0	0	0	0	0	0
ENSG00000133055	1	203167811	203175826	-1	q32.1	MYBPH	0	0	0	0	0	0	0	0	0
ENSG00000133048	1	203178931	203186704	-1	q32.1	CHI3L1	0	0	0	0	0	0	0	0	0
ENSG00000133063	1	203212827	203273641	-1	q32.1	CHIT1	0	0	0	0	0	0	0	0	0
ENSG00000159388	1	203305491	203309602	1	q32.1	BTG2	0	0	0	0	0	0	0	0	0
ENSG00000122176	1	203340628	203351758	-1	q32.1	FMOD	0	0	0	1	0	0	0	0	0
ENSG00000188783	1	203475806	203491352	1	q32.1	PRELP	0	0	0	0	0	0	0	0	0
ENSG00000188770	1	203494153	203508949	1	q32.1	OPTC	0	0	0	0	0	0	0	0	0
ENSG00000058668	1	203626561	203744081	1	q32.1	ATP2B4	0	0	0	0	0	0	0	0	0
ENSG00000122188	1	203765177	203776372	1	q32.1	LAX1	0	0	0	0	0	0	0	0	0
ENSG00000182004	1	203861599	203871152	1	q32.1	SNRPE	0	0	0	0	0	0	0	0	0
ENSG00000143842	1	204073115	204127743	1	q32.1	SOX13	1	0	0	0	0	0	0	0	0
ENSG00000143845	1	204131062	204152044	-1	q32.1	ETNK2	0	0	0	0	0	0	0	0	0
ENSG00000143839	1	204154819	204190324	-1	q32.1	REN	0	0	0	0	0	0	0	0	0
ENSG00000174567	1	204198163	204213988	-1	q32.1	GOLT1A	0	0	0	0	0	0	0	0	0
ENSG00000143850	1	204218853	204377665	-1	q32.1	PLEKHA6	0	0	0	0	0	0	1	0	0
ENSG00000158615	1	204403381	204411817	-1	q32.1	PPP1R15B	0	0	1	0	0	0	0	0	0
ENSG00000133056	1	204422628	204494724	-1	q32.1	PIK3C2B	0	0	0	0	1	0	0	0	0
ENSG00000198625	1	204516379	204558120	1	q32.1	MDM4	1	0	0	1	0	1	0	1	0
ENSG00000170382	1	204617170	204685738	-1	q32.1	LRRN2	0	0	0	0	0	0	0	0	0
ENSG00000163531	1	204828651	205022822	1	q32.1	NFASC	0	0	0	0	0	0	0	0	0
ENSG00000184144	1	205042937	205078289	1	q32.1	CNTN2	0	0	0	0	0	0	0	0	0
ENSG00000174529	1	205083129	205084460	-1	q32.1	TMEM81	0	0	0	0	0	0	0	0	0
ENSG00000117222	1	205086142	205122015	-1	q32.1	RBBP5	1	0	0	0	0	0	0	0	0
ENSG00000133059	1	205142505	205211702	-1	q32.1	DSTYK	0	1	0	0	0	0	0	0	0
ENSG00000133069	1	205227946	205285632	1	q32.1	TMCC2	0	0	0	0	0	0	0	0	0
ENSG00000163545	1	205302063	205321760	-1	q32.1	NUAK2	0	1	0	0	0	0	0	0	0
ENSG00000162873	1	205336065	205357090	-1	q32.1	KLHDC8A	0	0	0	0	0	0	0	0	0
ENSG00000186007	1	205381378	205455954	-1	q32.1	LEMD1	0	0	0	0	0	0	0	0	0
ENSG00000281406	1	205434885	205457091	-1	q32.1	BLACAT1	0	0	0	0	0	0	0	0	0
ENSG00000117266	1	205504595	205532793	1	q32.1	CDK18	0	1	0	0	0	0	0	0	0
ENSG00000174514	1	205568885	205602918	1	q32.1	MFSD4A	0	0	0	0	0	0	0	0	0
ENSG00000158711	1	205597556	205632011	-1	q32.1	ELK4	1	0	0	1	0	0	0	1	0
ENSG00000158715	1	205657851	205680509	-1	q32.1	SLC45A3	0	0	0	0	0	0	0	1	0
ENSG00000069275	1	205712822	205750182	-1	q32.1	NUCKS1	0	0	0	0	0	0	0	0	0
ENSG00000117280	1	205767986	205775482	-1	q32.1	RAB29	0	0	0	0	0	0	0	0	0
ENSG00000133065	1	205789094	205813748	-1	q32.1	SLC41A1	0	0	0	0	0	0	0	0	0
ENSG00000162877	1	205828025	205850132	-1	q32.1	PM20D1	0	0	0	0	0	0	0	0	0
ENSG00000174502	1	205913048	205943460	-1	q32.1	SLC26A9	0	0	0	0	0	0	0	0	0
ENSG00000276600	1	205976740	206003461	-1	q32.1	RAB7B	0	0	0	0	0	0	0	0	0
ENSG00000196188	1	206009264	206023895	-1	q32.1	CTSE	0	0	0	0	0	0	0	0	0
ENSG00000263961	1	206053173	206102449	1	q32.1	RHEX	0	0	0	0	0	0	0	0	0
ENSG00000198049	1	206106936	206117699	-1	q32.1	AVPR1B	0	0	0	0	0	0	0	0	0
ENSG00000196550	1	206186179	206204414	-1	q32.1	FAM72A	0	0	0	0	0	0	0	0	0
ENSG00000266028	1	206203345	206464443	1	q32.1	SRGAP2	0	0	0	0	0	0	0	0	0
ENSG00000263528	1	206470476	206496889	1	q32.1	IKBKE	0	1	0	0	0	0	0	0	0
ENSG00000266094	1	206507531	206589448	1	q32.1	RASSF5	0	0	0	0	0	0	0	0	0
ENSG00000143486	1	206571292	206612465	-1	q32.1	EIF2D	0	0	0	0	0	0	0	0	0
ENSG00000143479	1	206635536	206684419	1	q32.1	DYRK3	0	1	0	0	0	0	0	0	0
ENSG00000162889	1	206684944	206734283	1	q32.1	MAPKAPK2	0	1	0	1	0	0	0	0	0
ENSG00000136634	1	206767602	206774541	-1	q32.1	IL10	0	0	0	1	0	0	0	0	0
ENSG00000142224	1	206770764	206842981	1	q32.1	IL19	0	0	0	1	0	0	0	0	0
ENSG00000162891	1	206865354	206869223	1	q32.1	IL20	0	0	0	1	0	0	0	0	0
ENSG00000162892	1	206897443	206904139	1	q32.1	IL24	0	0	0	1	0	0	0	0	0
ENSG00000162894	1	206903317	206923247	-1	q32.1	FCMR	0	0	0	0	0	0	0	0	0
ENSG00000162896	1	206928522	206946466	-1	q32.1	PIGR	0	0	0	0	0	0	0	0	0
ENSG00000162897	1	206957965	206970625	-1	q32.1	FCAMR	0	0	0	0	0	0	0	0	0
ENSG00000182795	1	207018522	207032756	-1	q32.1	C1orf116	0	0	0	0	0	0	0	0	0
ENSG00000123836	1	207034366	207081024	1	q32.1	PFKFB2	0	0	1	0	0	0	0	0	0
ENSG00000180667	1	207043849	207052980	-1	q32.1	YOD1	1	0	0	0	0	0	0	0	0
ENSG00000123843	1	207088860	207099993	1	q32.1	C4BPB	0	0	0	0	0	0	0	0	0
ENSG00000123838	1	207104233	207144972	1	q32.2	C4BPA	0	0	0	0	0	0	0	0	0
ENSG00000196352	1	207321376	207386804	1	q32.2	CD55	0	0	0	0	0	0	0	0	0
ENSG00000117322	1	207454230	207489895	1	q32.2	CR2	0	0	0	0	0	0	0	0	0
ENSG00000203710	1	207496147	207641765	1	q32.2	CR1	0	0	0	0	0	0	0	0	0
ENSG00000197721	1	207645113	207738416	1	q32.2	CR1L	0	0	0	0	0	0	0	0	0
ENSG00000117335	1	207752057	207795513	1	q32.2	CD46	0	0	0	0	0	0	0	0	0
ENSG00000174059	1	207880972	207911402	-1	q32.2	CD34	0	0	0	0	0	0	0	0	0
ENSG00000076356	1	208022242	208244384	-1	q32.2	PLXNA2	1	0	0	0	0	0	0	0	0
ENSG00000008118	1	209583714	209613939	1	q32.2	CAMK1G	0	1	0	0	0	0	0	0	0
ENSG00000196878	1	209614870	209652425	-1	q32.2	LAMB3	0	0	0	1	0	0	0	0	0
ENSG00000123689	1	209675412	209676390	1	q32.2	G0S2	0	0	0	0	0	0	0	0	0
ENSG00000117594	1	209686178	209734949	1	q32.2	HSD11B1	0	0	0	0	0	0	0	0	0
ENSG00000009790	1	209756032	209782320	1	q32.2	TRAF3IP3	0	0	0	0	0	0	0	0	0
ENSG00000162757	1	209779208	209784559	-1	q32.2	C1orf74	0	0	0	0	0	0	0	0	0
ENSG00000117595	1	209785617	209806175	-1	q32.2	IRF6	1	0	0	0	0	0	0	0	0
ENSG00000117597	1	209827972	209857565	1	q32.2	UTP25	0	0	0	0	0	0	0	0	0
ENSG00000143469	1	209900923	210171389	1	q32.2	SYT14	0	0	0	0	0	0	0	0	0
ENSG00000082497	1	210232796	210246631	1	q32.2	SERTAD4	0	0	0	0	0	0	0	0	0
ENSG00000054392	1	210328252	210676296	1	q32.2	HHAT	0	0	0	0	0	0	0	0	0
ENSG00000143473	1	210676823	211134165	-1	q32.2	KCNH1	0	0	0	0	0	0	0	0	0
ENSG00000117625	1	211258377	211316385	1	q32.2	RCOR3	1	0	0	0	0	0	0	0	0
ENSG00000082512	1	211326615	211374946	1	q32.3	TRAF5	1	0	0	0	0	0	0	0	0
ENSG00000198570	1	211476522	211492917	-1	q32.3	RD3	0	0	0	0	0	0	0	0	0
ENSG00000170385	1	211571568	211579161	-1	q32.3	SLC30A1	0	0	0	0	0	0	0	0	0
ENSG00000117650	1	211658657	211675630	-1	q32.3	NEK2	0	1	0	0	0	0	0	0	0
ENSG00000123684	1	211743457	211830763	-1	q32.3	LPGAT1	0	0	0	0	0	0	0	0	0
ENSG00000143493	1	211940399	212035557	-1	q32.3	INTS7	0	0	0	0	0	1	0	0	0
ENSG00000143476	1	212035553	212107400	1	q32.3	DTL	0	0	0	0	0	0	0	0	0
ENSG00000066027	1	212285410	212361853	1	q32.3	PPP2R5A	0	0	1	1	0	0	0	0	0
ENSG00000065600	1	212363931	212414901	-1	q32.3	PACC1	0	0	0	0	0	0	0	0	0
ENSG00000117691	1	212432920	212446379	1	q32.3	NENF	0	0	0	0	0	1	0	0	0
ENSG00000162772	1	212565334	212620777	1	q32.3	ATF3	1	0	0	0	0	0	0	0	0
ENSG00000162771	1	212624474	212626775	1	q32.3	FAM71A	0	0	0	0	0	0	0	0	0
ENSG00000123685	1	212686417	212699840	-1	q32.3	BATF3	1	0	0	0	0	0	0	0	0
ENSG00000117697	1	212726153	212791782	-1	q32.3	NSL1	0	0	0	0	0	0	0	0	0
ENSG00000203705	1	212791828	212816830	1	q32.3	TATDN3	0	0	0	0	0	0	0	0	0
ENSG00000185523	1	212830141	212847649	-1	q32.3	SPATA45	0	0	0	0	0	0	0	0	0
ENSG00000162769	1	212858275	212899363	1	q32.3	FLVCR1	0	0	0	0	0	0	0	0	0
ENSG00000143494	1	212950520	212992037	1	q32.3	VASH2	0	0	0	0	0	0	0	0	0
ENSG00000174606	1	212992182	213015867	-1	q32.3	ANGEL2	1	0	0	0	0	0	0	0	0
ENSG00000136643	1	213051233	213274774	1	q32.3	RPS6KC1	0	1	0	0	0	0	0	0	0
ENSG00000117707	1	213983181	214041510	1	q32.3	PROX1	1	0	0	0	0	0	0	0	0
ENSG00000143499	1	214281102	214337131	1	q32.3	SMYD2	0	0	0	0	0	0	0	0	0
ENSG00000152104	1	214348700	214552449	-1	q41	PTPN14	0	0	1	0	0	0	0	0	0
ENSG00000117724	1	214603195	214664571	1	q41	CENPF	1	0	0	0	0	0	0	0	0
ENSG00000082482	1	215005775	215237093	1	q41	KCNK2	0	0	0	0	0	0	0	0	0
ENSG00000136636	1	215567304	215621807	1	q41	KCTD3	0	0	0	0	0	0	0	0	0
ENSG00000042781	1	215622891	216423448	-1	q41	USH2A	0	0	0	0	0	0	0	0	0
ENSG00000196482	1	216503246	217137755	-1	q41	ESRRG	1	0	0	0	0	0	0	0	0
ENSG00000092978	1	217426992	217631090	-1	q41	GPATCH2	0	0	1	0	0	0	0	0	0
ENSG00000162814	1	217631324	217871696	1	q41	SPATA17	0	0	0	0	0	0	0	0	0
ENSG00000067533	1	218285293	218337983	1	q41	RRP15	0	0	0	0	0	0	0	0	0
ENSG00000092969	1	218345336	218444619	1	q41	TGFB2	0	0	0	1	0	0	0	0	0
ENSG00000143353	1	219173869	219212865	1	q41	LYPLAL1	0	0	0	0	0	0	0	0	0
ENSG00000215817	1	219608010	219613145	-1	q41	ZC3H11B	0	0	0	0	0	0	0	0	0
ENSG00000196660	1	219685427	219958647	-1	q41	SLC30A10	0	0	0	0	0	0	0	0	0
ENSG00000136628	1	219968600	220046530	-1	q41	EPRS1	0	0	0	0	0	0	0	0	0
ENSG00000162813	1	220057482	220090462	-1	q41	BPNT1	1	0	1	0	0	0	0	0	0
ENSG00000067704	1	220094132	220148041	1	q41	IARS2	0	0	0	0	0	0	0	0	0
ENSG00000118873	1	220148293	220272453	-1	q41	RAB3GAP2	0	0	0	0	0	0	0	0	0
ENSG00000116141	1	220528183	220664461	1	q41	MARK1	0	1	0	0	0	0	0	0	0
ENSG00000162817	1	220690363	220699153	1	q41	C1orf115	0	0	0	0	0	0	0	0	0
ENSG00000117791	1	220748225	220784815	1	q41	MARC2	0	0	0	0	0	0	0	0	0
ENSG00000186205	1	220786913	220819659	1	q41	MARC1	0	0	0	0	0	0	0	0	0
ENSG00000143507	1	221701424	221742089	-1	q41	DUSP10	0	0	1	1	0	0	0	0	0
ENSG00000143512	1	222522258	222548104	-1	q41	HHIPL2	0	0	0	0	0	0	0	0	0
ENSG00000143498	1	222557902	222589933	-1	q41	TAF1A	1	0	0	0	0	0	0	0	0
ENSG00000154305	1	222618097	222668007	1	q41	MIA3	0	0	0	0	0	0	0	0	0
ENSG00000186063	1	222668013	222713210	-1	q41	AIDA	0	0	0	0	0	0	0	0	0
ENSG00000162819	1	222712553	222735196	1	q41	BROX	0	0	0	0	0	0	0	0	0
ENSG00000197520	1	222737207	222750805	1	q41	FAM177B	0	0	0	0	0	0	0	0	0
ENSG00000154309	1	222872271	223005995	1	q41	DISP1	0	0	0	0	0	0	0	0	0
ENSG00000187554	1	223109404	223143248	-1	q41	TLR5	0	0	0	0	0	0	0	0	0
ENSG00000143502	1	223220819	223364178	-1	q41	SUSD4	0	0	0	0	0	0	0	0	0
ENSG00000178395	1	223393415	223395465	1	q41	CCDC185	0	0	0	0	0	0	0	0	0
ENSG00000203697	1	223538007	223665723	-1	q41	CAPN8	0	0	0	0	0	0	0	0	0
ENSG00000162909	1	223701593	223776018	1	q41	CAPN2	0	0	0	1	0	0	0	0	0
ENSG00000143514	1	223779893	223845954	-1	q41	TP53BP2	1	0	1	0	0	0	0	0	0
ENSG00000143756	1	224114111	224162047	1	q42.11	FBXO28	0	0	0	0	0	0	0	0	0
ENSG00000143753	1	224175756	224193441	1	q42.11	DEGS1	0	0	0	0	0	0	0	0	0
ENSG00000143748	1	224227334	224330189	-1	q42.11	NVL	0	0	0	0	0	0	0	0	0
ENSG00000143771	1	224356858	224379459	1	q42.11	CNIH4	0	0	0	0	0	0	0	0	0
ENSG00000162923	1	224385143	224437033	-1	q42.12	WDR26	1	0	0	0	0	0	0	0	0
ENSG00000143786	1	224434660	224740554	1	q42.12	CNIH3	0	0	0	0	0	0	0	0	0
ENSG00000185842	1	224896262	225399292	1	q42.12	DNAH14	0	0	0	0	0	0	0	0	0
ENSG00000143815	1	225401502	225428925	-1	q42.12	LBR	0	0	0	0	0	0	0	0	0
ENSG00000154380	1	225486835	225653142	-1	q42.12	ENAH	0	0	0	0	0	1	0	0	0
ENSG00000143742	1	225777813	225790468	1	q42.12	SRP9	0	0	0	0	0	0	0	0	0
ENSG00000143819	1	225810092	225845563	1	q42.12	EPHX1	0	0	0	0	0	0	0	0	0
ENSG00000196187	1	225845536	225882380	-1	q42.12	TMEM63A	0	0	0	0	0	0	0	0	0
ENSG00000143811	1	225919877	225924340	-1	q42.12	PYCR2	0	0	0	0	1	0	0	0	0
ENSG00000143768	1	225936598	225941383	-1	q42.12	LEFTY2	0	0	0	1	0	0	0	0	0
ENSG00000143751	1	225982702	225999343	-1	q42.12	SDE2	0	0	0	0	0	0	0	0	0
ENSG00000163041	1	226061851	226073212	1	q42.12	H3-3A	0	0	0	0	0	0	0	1	0
ENSG00000182827	1	226144679	226186741	-1	q42.12	ACBD3	0	0	0	0	0	0	0	0	0
ENSG00000185155	1	226223618	226227054	1	q42.12	MIXL1	1	0	0	0	0	0	0	0	0
ENSG00000183814	1	226231149	226309869	-1	q42.12	LIN9	0	0	0	0	0	1	0	0	0
ENSG00000203685	1	226548764	226609230	1	q42.12	STUM	0	0	0	0	0	0	0	0	0
ENSG00000143772	1	226631690	226739323	-1	q42.12	ITPKB	0	0	0	0	1	0	0	0	0
ENSG00000163050	1	226897536	226987545	1	q42.13	COQ8A	0	0	0	0	0	0	0	0	0
ENSG00000143776	1	226989865	227318474	-1	q42.13	CDC42BPA	0	1	0	0	0	0	0	0	0
ENSG00000181450	1	227563543	227677443	1	q42.13	ZNF678	1	0	0	0	0	0	0	0	0
ENSG00000143740	1	227728539	227781231	1	q42.13	SNAP47	0	0	0	0	0	0	0	0	0
ENSG00000081692	1	227730425	227735411	-1	q42.13	JMJD4	0	0	0	0	0	0	0	0	0
ENSG00000185888	1	227815693	227846470	1	q42.13	PRSS38	0	0	0	0	0	0	0	0	0
ENSG00000143816	1	227918656	227947932	-1	q42.13	WNT9A	0	0	0	1	0	0	0	0	0
ENSG00000154342	1	228006998	228061271	1	q42.13	WNT3A	0	0	0	1	0	0	0	0	0
ENSG00000143761	1	228082660	228099212	1	q42.13	ARF1	0	0	0	0	0	0	0	0	0
ENSG00000143793	1	228100726	228105411	-1	q42.13	C1orf35	0	0	0	0	0	0	0	0	0
ENSG00000162910	1	228106679	228109312	-1	q42.13	MRPL55	0	0	0	0	0	0	0	0	0
ENSG00000143774	1	228139962	228148984	1	q42.13	GUK1	0	0	0	0	1	0	0	0	0
ENSG00000198835	1	228149930	228159826	1	q42.13	GJC2	0	0	0	0	0	0	0	0	0
ENSG00000181873	1	228165804	228182257	1	q42.13	IBA57	0	0	0	0	0	0	0	0	0
ENSG00000154358	1	228208063	228378876	1	q42.13	OBSCN	0	1	0	0	0	0	0	0	0
ENSG00000154370	1	228393673	228406835	-1	q42.13	TRIM11	1	0	0	0	0	0	0	0	0
ENSG00000168148	1	228424845	228425325	-1	q42.13	H3-4	0	0	0	1	0	0	0	0	0
ENSG00000181218	1	228456979	228457873	-1	q42.13	H2AW	0	0	0	0	0	0	0	0	0
ENSG00000196890	1	228458107	228460470	1	q42.13	H2BU1	0	0	0	1	0	0	0	0	0
ENSG00000168159	1	228487382	228496188	1	q42.13	RNF187	0	0	0	0	0	0	0	0	0
ENSG00000116574	1	228735479	228746664	1	q42.13	RHOU	0	0	0	0	0	0	0	0	0
ENSG00000168118	1	229271062	229305894	1	q42.13	RAB4A	0	0	0	0	0	0	0	0	0
ENSG00000154429	1	229321011	229343294	-1	q42.13	CCSAP	0	0	0	0	0	0	0	0	0
ENSG00000143632	1	229431245	229434098	-1	q42.13	ACTA1	0	0	0	0	0	0	0	0	0
ENSG00000069248	1	229440259	229508341	-1	q42.13	NUP133	0	0	0	0	0	0	0	0	0
ENSG00000135776	1	229516582	229558707	-1	q42.13	ABCB10	0	0	0	0	0	0	0	0	0
ENSG00000135801	1	229593111	229626047	-1	q42.13	TAF5L	1	0	0	0	0	0	0	0	0
ENSG00000135763	1	229626247	229660200	1	q42.13	URB2	0	0	0	0	0	0	0	0	0
ENSG00000143641	1	230057990	230282122	1	q42.13	GALNT2	0	0	0	0	0	0	0	0	0
ENSG00000177614	1	230314490	230426332	-1	q42.13	PGBD5	0	0	0	0	0	0	0	0	0
ENSG00000135775	1	230642481	230693982	1	q42.2	COG2	0	0	0	0	0	0	0	0	0
ENSG00000135744	1	230702523	230714122	-1	q42.2	AGT	0	0	0	0	0	0	0	0	0
ENSG00000135773	1	230747384	230802003	1	q42.2	CAPN9	0	0	0	0	0	0	0	0	0
ENSG00000119280	1	230837119	230869589	-1	q42.2	C1orf198	0	0	0	0	0	0	0	0	0
ENSG00000143643	1	230906243	230978875	-1	q42.2	TTC13	1	0	0	0	0	0	0	0	0
ENSG00000173409	1	230978981	231000733	1	q42.2	ARV1	0	0	0	0	0	0	0	0	0
ENSG00000182118	1	231018958	231040254	-1	q42.2	FAM89A	0	0	0	0	0	0	0	0	0
ENSG00000119283	1	231162112	231221556	1	q42.2	TRIM67	0	0	0	0	0	0	0	0	0
ENSG00000235710	1	231184098	231187627	-1	q42.2	AL109810.2	0	0	0	0	0	0	0	0	0
ENSG00000143633	1	231223763	231241187	-1	q42.2	C1orf131	0	0	0	0	0	0	0	0	0
ENSG00000116906	1	231241207	231277973	1	q42.2	GNPAT	0	0	0	0	0	0	0	0	0
ENSG00000116903	1	231332753	231337852	-1	q42.2	EXOC8	0	0	0	0	0	0	0	0	0
ENSG00000010072	1	231337104	231355023	1	q42.2	SPRTN	0	0	0	0	0	0	0	0	0
ENSG00000135766	1	231363751	231422287	-1	q42.2	EGLN1	1	0	0	0	0	0	0	0	0
ENSG00000287856	1	231363797	231528603	-1	q42.2	AL445524.2	0	0	0	0	0	0	0	0	0
ENSG00000116918	1	231528541	231566524	1	q42.2	TSNAX	0	0	0	0	0	0	0	0	0
ENSG00000162946	1	231626815	232041272	1	q42.2	DISC1	0	0	0	0	0	0	0	0	0
ENSG00000116991	1	232397965	232561558	-1	q42.2	SIPA1L2	0	0	0	0	0	0	0	0	0
ENSG00000212916	1	232804892	232808407	1	q42.2	MAP10	0	0	0	0	0	0	0	0	0
ENSG00000135778	1	232950605	232983882	1	q42.2	NTPCR	0	0	0	0	1	0	0	0	0
ENSG00000135749	1	232983435	233295725	-1	q42.2	PCNX2	0	0	0	0	0	0	0	0	0
ENSG00000143674	1	233327724	233385148	1	q42.2	MAP3K21	0	0	0	0	0	0	0	0	0
ENSG00000135750	1	233614106	233672514	1	q42.2	KCNK1	0	0	0	0	0	0	0	0	0
ENSG00000183780	1	233904676	234324511	1	q42.2	SLC35F3	0	0	0	0	0	0	0	0	0
ENSG00000168275	1	234373456	234385068	1	q42.2	COA6	0	0	0	0	0	0	0	0	0
ENSG00000059588	1	234391313	234479179	-1	q42.2	TARBP1	0	0	0	0	0	0	0	0	0
ENSG00000168264	1	234604269	234609525	-1	q42.3	IRF2BP2	0	0	0	0	0	0	0	0	0
ENSG00000173726	1	235109341	235128837	-1	q42.3	TOMM20	0	0	0	0	0	0	0	0	0
ENSG00000054267	1	235131634	235328219	-1	q42.3	ARID4B	1	0	0	0	0	0	0	0	0
ENSG00000152904	1	235327350	235344532	1	q42.3	GGPS1	0	0	0	0	0	0	0	0	0
ENSG00000162885	1	235447190	235504452	-1	q42.3	B3GALNT2	0	0	0	0	0	0	0	0	0
ENSG00000168243	1	235547685	235650754	-1	q42.3	GNG4	0	0	0	1	0	1	0	0	0
ENSG00000143669	1	235661041	235883640	-1	q42.3	LYST	0	0	0	0	0	0	0	0	0
ENSG00000116962	1	235975830	236065109	-1	q42.3	NID1	0	0	0	0	0	0	0	0	0
ENSG00000077585	1	236142505	236221865	1	q42.3	GPR137B	0	0	0	0	0	0	0	0	0
ENSG00000086619	1	236215101	236281958	-1	q42.3	ERO1B	0	0	0	0	0	0	0	0	0
ENSG00000186197	1	236348257	236502915	1	q42.3	EDARADD	0	0	0	0	0	0	0	0	0
ENSG00000116977	1	236518000	236552981	1	q43	LGALS8	0	0	0	0	0	0	0	0	0
ENSG00000119285	1	236549005	236604516	-1	q43	HEATR1	0	0	0	0	0	0	0	0	0
ENSG00000077522	1	236664141	236764631	1	q43	ACTN2	1	0	0	1	0	0	0	0	0
ENSG00000116984	1	236795292	236921278	1	q43	MTR	0	0	0	0	1	0	0	0	0
ENSG00000244020	1	237004103	237004441	-1	q43	MT1HL1	0	0	0	0	0	0	0	0	0
ENSG00000198626	1	237042184	237833988	1	q43	RYR2	0	0	0	0	0	0	0	0	0
ENSG00000116996	1	237877864	237890922	-1	q43	ZP4	0	0	0	0	0	0	0	0	0
ENSG00000133019	1	239386565	239915452	1	q43	CHRM3	0	0	0	0	0	0	0	0	0
ENSG00000155816	1	240014348	240475187	1	q43	FMN2	0	0	0	0	0	0	0	0	0
ENSG00000180875	1	240489573	240612155	-1	q43	GREM2	0	0	0	0	0	0	0	0	0
ENSG00000182901	1	240775515	241357230	-1	q43	RGS7	1	0	0	0	0	0	0	1	0
ENSG00000091483	1	241497603	241519761	-1	q43	FH	0	0	0	0	1	0	0	1	0
ENSG00000117009	1	241532134	241595642	1	q43	KMO	0	0	0	0	1	0	0	0	0
ENSG00000054277	1	241590102	241677376	-1	q43	OPN3	0	0	0	0	0	0	0	0	0
ENSG00000203668	1	241628853	241640254	-1	q43	CHML	0	0	0	0	0	0	0	0	0
ENSG00000162843	1	241652278	241802133	1	q43	WDR64	0	0	0	0	0	0	0	0	0
ENSG00000174371	1	241847967	241895148	1	q43	EXO1	0	0	0	1	0	0	0	0	0
ENSG00000196289	1	241957767	241959062	1	q43	BECN2	0	0	0	0	0	0	0	0	0
ENSG00000197769	1	241995490	241999098	-1	q43	MAP1LC3C	0	0	0	0	0	0	0	0	0
ENSG00000180287	1	242082986	242524697	-1	q43	PLD5	0	0	0	0	0	0	0	0	0
ENSG00000143702	1	243124428	243255348	-1	q43	CEP170	0	0	0	0	0	0	0	0	0
ENSG00000054282	1	243256034	243500091	1	q43	SDCCAG8	0	0	0	0	0	0	0	0	0
ENSG00000117020	1	243488233	243851079	-1	q44	AKT3	1	1	0	1	0	0	0	1	0
ENSG00000179456	1	244048939	244057476	1	q44	ZBTB18	0	0	0	0	0	0	0	0	0
ENSG00000173728	1	244352635	244389663	1	q44	C1orf100	0	0	0	0	0	0	0	0	0
ENSG00000035687	1	244408494	244451909	-1	q44	ADSS2	0	0	0	0	1	0	0	0	0
ENSG00000179397	1	244454377	244641177	1	q44	CATSPERE	0	0	0	0	0	0	0	0	0
ENSG00000121644	1	244653103	244709033	1	q44	DESI2	0	0	0	0	0	0	0	0	0
ENSG00000203667	1	244835616	244845057	1	q44	COX20	0	0	0	0	0	0	0	0	0
ENSG00000153187	1	244840638	244864560	-1	q44	HNRNPU	1	0	0	0	0	0	0	0	0
ENSG00000203666	1	244969705	245127164	1	q44	EFCAB2	0	0	0	0	0	0	0	0	0
ENSG00000162849	1	245154985	245709432	1	q44	KIF26B	0	0	0	0	0	0	0	0	0
ENSG00000185420	1	245749342	246507312	-1	q44	SMYD3	1	0	0	0	0	0	0	0	0
ENSG00000162851	1	246540561	246566261	-1	q44	TFB2M	1	0	0	0	0	0	0	0	0
ENSG00000162852	1	246566444	246668595	1	q44	CNST	0	0	1	0	0	0	0	0	0
ENSG00000143653	1	246724409	246768137	1	q44	SCCPDH	0	0	0	0	0	0	0	0	0
ENSG00000153207	1	246839098	246931967	-1	q44	AHCTF1	1	0	0	0	0	0	0	0	0
ENSG00000197472	1	246945547	247008093	-1	q44	ZNF695	1	0	0	0	0	0	0	0	0
ENSG00000277462	1	247034637	247078811	-1	q44	ZNF670	1	0	0	0	0	0	0	0	0
ENSG00000188295	1	247099962	247104372	-1	q44	ZNF669	1	0	0	0	0	0	0	0	0
ENSG00000196418	1	247121975	247172016	-1	q44	ZNF124	1	0	0	0	0	0	0	0	0
ENSG00000162714	1	247297412	247331846	-1	q44	ZNF496	1	0	0	0	0	0	0	0	0
ENSG00000162711	1	247416156	247449108	1	q44	NLRP3	0	0	0	0	0	0	0	0	0
ENSG00000177535	1	247449118	247458105	-1	q44	OR2B11	0	0	0	0	0	0	0	0	0
ENSG00000169224	1	247507058	247577690	1	q44	GCSAML	0	0	0	0	0	0	0	0	0
ENSG00000177489	1	247588360	247589313	1	q44	OR2G2	0	0	0	0	0	0	0	0	0
ENSG00000177476	1	247605586	247606515	1	q44	OR2G3	0	0	0	0	0	0	0	0	0
ENSG00000197437	1	247670812	247679739	-1	q44	OR13G1	0	0	0	0	0	0	0	0	0
ENSG00000169214	1	247711436	247716646	-1	q44	OR6F1	0	0	0	0	0	0	0	0	0
ENSG00000153230	1	247738615	247739559	1	q44	OR14K1	0	0	0	0	0	0	0	0	0
ENSG00000221888	1	247754846	247760556	-1	q44	OR1C1	0	0	0	0	0	0	0	0	0
ENSG00000196772	1	247814660	247824119	-1	q44	OR14A16	0	0	0	0	0	0	0	0	0
ENSG00000197591	1	247840928	247841896	-1	q44	OR11L1	0	0	0	0	0	0	0	0	0
ENSG00000162722	1	247857187	247880138	1	q44	TRIM58	1	0	0	0	0	0	0	0	0
ENSG00000238243	1	247895587	247896531	1	q44	OR2W3	0	0	0	0	0	0	0	0	0
ENSG00000177462	1	247920252	247921956	1	q44	OR2T8	0	0	0	0	0	0	0	0	0
ENSG00000187080	1	247965233	247966386	1	q44	OR2AK2	0	0	0	0	0	0	0	0	0
ENSG00000203663	1	248030070	248042305	1	q44	OR2L2	0	0	0	0	0	0	0	0	0
ENSG00000198128	1	248046836	248063407	1	q44	OR2L3	0	0	0	0	0	0	0	0	0
ENSG00000196071	1	248095184	248101103	1	q44	OR2L13	0	0	0	0	0	0	0	0	0
ENSG00000162727	1	248145148	248146086	1	q44	OR2M5	0	0	0	0	0	0	0	0	0
ENSG00000198601	1	248174821	248181067	1	q44	OR2M2	0	0	0	0	0	0	0	0	0
ENSG00000228198	1	248197265	248212925	1	q44	OR2M3	0	0	0	0	0	0	0	0	0
ENSG00000171180	1	248231417	248244679	1	q44	OR2M4	0	0	0	0	0	0	0	0	0
ENSG00000177212	1	248269917	248277976	-1	q44	OR2T33	0	0	0	0	0	0	0	0	0
ENSG00000177201	1	248290139	248303424	-1	q44	OR2T12	0	0	0	0	0	0	0	0	0
ENSG00000177186	1	248323630	248324568	-1	q44	OR2M7	0	0	0	0	0	0	0	0	0
ENSG00000177174	1	248348775	248349713	1	q44	OR14C36	0	0	0	0	0	0	0	0	0
ENSG00000196944	1	248361581	248362627	1	q44	OR2T4	0	0	0	0	0	0	0	0	0
ENSG00000198104	1	248375746	248391811	1	q44	OR2T6	0	0	0	0	0	0	0	0	0
ENSG00000175143	1	248403048	248408020	1	q44	OR2T1	0	0	0	0	0	0	0	0	0
ENSG00000196539	1	248473351	248474307	1	q44	OR2T3	0	0	0	0	0	0	0	0	0
ENSG00000203661	1	248488589	248491113	1	q44	OR2T5	0	0	0	0	0	0	0	0	0
ENSG00000188558	1	248508073	248527337	1	q44	OR2G6	0	0	0	0	0	0	0	0	0
ENSG00000183310	1	248573801	248574757	-1	q44	OR2T34	0	0	0	0	0	0	0	0	0
ENSG00000184022	1	248590487	248597700	-1	q44	OR2T10	0	0	0	0	0	0	0	0	0
ENSG00000279301	1	248623557	248635091	-1	q44	OR2T11	0	0	0	0	0	0	0	0	0
ENSG00000177151	1	248636356	248645278	-1	q44	OR2T35	0	0	0	0	0	0	0	0	0
ENSG00000187701	1	248649838	248655528	-1	q44	OR2T27	0	0	0	0	0	0	0	0	0
ENSG00000175137	1	248810446	248825915	-1	q44	SH3BP5L	0	0	0	0	0	0	0	0	0
ENSG00000171161	1	248838210	248849517	1	q44	ZNF672	1	0	0	0	0	0	0	0	0
ENSG00000171163	1	248850006	248859144	-1	q44	ZNF692	1	0	0	0	0	0	0	0	0
ENSG00000185220	1	248906196	248919946	1	q44	PGBD2	0	0	0	0	0	0	0	0	0
ENSG00000184731	2	38814	46870	-1	p25.3	FAM110C	0	0	0	0	0	0	0	0	0
ENSG00000035115	2	217730	266398	-1	p25.3	SH3YL1	0	0	0	0	0	0	0	0	0
ENSG00000143727	2	264140	278283	1	p25.3	ACP1	0	0	1	1	0	0	0	0	0
ENSG00000189292	2	279558	288851	-1	p25.3	ALKAL2	0	0	0	0	0	0	0	0	0
ENSG00000151353	2	663877	677406	-1	p25.3	TMEM18	0	0	0	0	0	0	0	0	0
ENSG00000172554	2	950849	1367613	1	p25.3	SNTG2	0	0	0	0	0	0	0	0	0
ENSG00000115705	2	1374066	1543711	1	p25.3	TPO	0	0	0	1	1	0	0	0	0
ENSG00000130508	2	1631887	1744852	-1	p25.3	PXDN	0	0	0	0	0	0	0	0	0
ENSG00000186487	2	1789113	2331664	-1	p25.3	MYT1L	1	0	0	0	0	0	0	0	0
ENSG00000032389	2	3188925	3377882	-1	p25.3	EIPR1	0	0	0	0	0	0	0	0	0
ENSG00000171853	2	3379675	3485094	1	p25.3	TRAPPC12	0	0	0	0	0	0	0	0	0
ENSG00000182551	2	3497366	3519531	-1	p25.3	ADI1	0	0	0	0	1	0	0	0	0
ENSG00000171865	2	3541430	3558333	-1	p25.3	RNASEH1	0	0	0	1	0	0	0	0	0
ENSG00000171863	2	3575260	3580920	1	p25.3	RPS7	0	0	0	0	0	0	0	0	0
ENSG00000118004	2	3594832	3644644	1	p25.3	COLEC11	0	0	0	0	0	0	0	0	0
ENSG00000151360	2	3658200	3702671	1	p25.3	ALLC	0	0	0	0	1	0	0	0	0
ENSG00000214866	2	3703575	3848008	1	p25.3	DCDC2C	0	0	0	0	0	0	0	0	0
ENSG00000176887	2	5692384	5701385	1	p25.2	SOX11	1	0	0	0	0	0	0	0	0
ENSG00000134326	2	6840570	6866635	-1	p25.2	CMPK2	0	0	0	0	1	0	0	0	0
ENSG00000134321	2	6865806	6898239	1	p25.2	RSAD2	0	0	0	0	0	0	0	0	0
ENSG00000151692	2	6917412	7068286	1	p25.1	RNF144A	0	0	0	0	0	0	0	0	0
ENSG00000115738	2	8678845	8684461	1	p25.1	ID2	1	0	0	1	0	0	0	0	0
ENSG00000134313	2	8721081	8837630	-1	p25.1	KIDINS220	0	0	0	0	0	0	0	0	0
ENSG00000143797	2	8852690	9003709	-1	p25.1	MBOAT2	0	0	0	0	0	1	0	0	1
ENSG00000151693	2	9206765	9405683	1	p25.1	ASAP2	0	0	0	0	0	0	0	0	0
ENSG00000119185	2	9403475	9423547	-1	p25.1	ITGB1BP1	0	0	0	0	0	0	0	0	0
ENSG00000119203	2	9423651	9473101	1	p25.1	CPSF3	0	0	0	0	0	0	0	0	0
ENSG00000134330	2	9473658	9496543	1	p25.1	IAH1	0	0	0	0	0	0	0	0	0
ENSG00000151694	2	9488486	9556732	-1	p25.1	ADAM17	0	0	0	1	0	0	0	0	0
ENSG00000134308	2	9583967	9630997	-1	p25.1	YWHAQ	0	0	0	1	0	0	0	0	0
ENSG00000115750	2	9843443	9934416	1	p25.1	TAF1B	1	0	0	0	0	0	0	0	0
ENSG00000134317	2	9951693	10002277	1	p25.1	GRHL1	1	0	0	0	0	0	0	0	0
ENSG00000172059	2	10042849	10054836	1	p25.1	KLF11	1	0	0	0	0	0	0	0	0
ENSG00000205795	2	10056780	10080944	-1	p25.1	CYS1	0	0	0	0	0	0	0	0	0
ENSG00000171848	2	10120698	10211725	1	p25.1	RRM2	0	0	0	1	1	0	0	0	0
ENSG00000115756	2	10302889	10427617	1	p25.1	HPCAL1	0	0	0	0	0	0	0	0	0
ENSG00000115758	2	10439968	10448327	-1	p25.1	ODC1	0	0	0	0	1	0	0	0	0
ENSG00000115761	2	10570754	10689987	-1	p25.1	NOL10	0	0	0	0	0	0	0	0	0
ENSG00000143882	2	10721100	10785110	1	p25.1	ATP6V1C2	0	0	0	1	1	0	0	0	0
ENSG00000143870	2	10783391	10837977	-1	p25.1	PDIA6	0	0	0	0	0	0	0	0	0
ENSG00000162975	2	10911934	10914225	1	p25.1	KCNF1	0	0	0	0	0	0	0	0	0
ENSG00000150873	2	11133128	11151317	1	p25.1	C2orf50	0	0	0	0	0	0	0	0	0
ENSG00000162976	2	11155198	11178870	1	p25.1	SLC66A3	0	0	0	0	0	0	0	0	0
ENSG00000134318	2	11179759	11348330	-1	p25.1	ROCK2	0	1	0	1	0	0	0	0	0
ENSG00000169016	2	11444375	11466177	-1	p25.1	E2F6	0	0	0	0	0	0	0	0	0
ENSG00000196208	2	11482341	11642788	1	p25.1	GREB1	1	0	0	0	0	0	0	0	0
ENSG00000169006	2	11658178	11670195	-1	p25.1	NTSR2	0	0	0	0	0	0	0	0	0
ENSG00000134324	2	11677595	11827409	1	p25.1	LPIN1	0	0	1	1	0	0	0	0	0
ENSG00000071575	2	12716889	12742734	1	p24.3	TRIB2	0	1	0	0	0	0	0	0	0
ENSG00000162981	2	14632700	14650814	1	p24.3	LRATD1	0	0	0	0	0	0	0	0	0
ENSG00000151779	2	15166914	15561334	-1	p24.3	NBAS	0	0	0	0	0	0	0	0	0
ENSG00000079785	2	15591178	15631111	1	p24.3	DDX1	1	0	0	0	0	0	0	0	0
ENSG00000134323	2	15940550	15947007	1	p24.3	MYCN	1	0	0	0	0	1	0	1	0
ENSG00000197872	2	16549459	16666331	-1	p24.2	FAM49A	0	0	0	0	0	0	0	0	0
ENSG00000214842	2	17510584	17518439	-1	p24.2	RAD51AP2	0	0	0	0	0	0	0	0	0
ENSG00000163032	2	17539126	17657018	1	p24.2	VSNL1	0	0	0	0	0	0	0	0	0
ENSG00000178295	2	17753858	17788946	1	p24.2	GEN1	0	0	0	0	0	0	0	0	0
ENSG00000151379	2	17816460	17817798	1	p24.2	MSGN1	0	0	0	0	0	0	0	0	0
ENSG00000170745	2	17877847	18361616	1	p24.2	KCNS3	0	0	0	0	0	0	0	0	0
ENSG00000185013	2	18562872	18589572	-1	p24.2	NT5C1B	0	0	1	0	1	0	0	0	0
ENSG00000143867	2	19351485	19358623	-1	p24.1	OSR1	1	1	0	0	0	0	0	0	0
ENSG00000183891	2	19896631	19901983	-1	p24.1	TTC32	1	0	0	0	0	0	0	0	0
ENSG00000118965	2	19910260	19990131	-1	p24.1	WDR35	1	0	0	0	0	0	0	0	0
ENSG00000132031	2	19992052	20012668	-1	p24.1	MATN3	0	0	0	0	0	0	0	0	0
ENSG00000068697	2	20032650	20051628	-1	p24.1	LAPTM4A	0	0	0	0	0	0	0	0	0
ENSG00000115884	2	20200797	20225433	-1	p24.1	SDC1	0	0	0	1	0	0	0	0	0
ENSG00000055917	2	20248691	20352234	-1	p24.1	PUM2	0	0	0	0	0	0	0	0	0
ENSG00000143878	2	20447074	20449440	1	p24.1	RHOB	0	0	0	0	0	0	0	0	0
ENSG00000118960	2	20560448	20651130	-1	p24.1	HS1BP3	0	0	0	0	0	0	0	0	0
ENSG00000143869	2	20667144	20679243	1	p24.1	GDF7	0	0	0	1	0	0	0	0	0
ENSG00000118961	2	20684014	20823130	-1	p24.1	LDAH	0	0	0	0	0	0	0	0	0
ENSG00000084674	2	21001429	21044073	-1	p24.1	APOB	0	0	0	0	0	0	0	0	0
ENSG00000218819	2	21123917	21144368	1	p24.1	TDRD15	0	0	0	0	0	0	0	0	0
ENSG00000119771	2	23385179	23708611	1	p24.1	KLHL29	0	0	0	0	0	0	0	0	0
ENSG00000119778	2	23748664	23927123	-1	p23.3	ATAD2B	1	0	0	0	0	0	0	0	0
ENSG00000173960	2	23927285	24004909	1	p23.3	UBXN2A	0	0	0	0	0	0	0	0	0
ENSG00000205639	2	24010081	24063321	1	p23.3	MFSD2B	0	0	0	0	0	0	0	0	0
ENSG00000163026	2	24029347	24049575	-1	p23.3	WDCP	0	0	0	0	0	0	0	1	0
ENSG00000115128	2	24067586	24076373	-1	p23.3	SF3B6	0	0	0	0	0	0	0	0	0
ENSG00000115129	2	24077433	24085861	-1	p23.3	TP53I3	0	0	0	1	0	0	0	0	0
ENSG00000176732	2	24114809	24123464	-1	p23.3	PFN4	0	0	0	0	0	0	0	0	0
ENSG00000276087	2	24124366	24190436	1	p23.3	AC008073.3	0	0	0	0	0	0	0	0	0
ENSG00000186453	2	24175053	24200849	1	p23.3	FAM228A	0	0	0	0	0	0	0	0	0
ENSG00000198399	2	24202864	24360714	-1	p23.3	ITSN2	0	0	0	0	0	0	0	0	0
ENSG00000084676	2	24491914	24770702	1	p23.3	NCOA1	1	0	0	0	0	0	0	1	0
ENSG00000184924	2	24789734	24793382	-1	p23.3	PTRHD1	0	0	0	0	0	0	0	0	0
ENSG00000138092	2	24793136	24822376	1	p23.3	CENPO	0	0	0	0	0	0	0	0	0
ENSG00000138031	2	24819169	24919839	-1	p23.3	ADCY3	0	0	0	0	1	0	0	0	0
ENSG00000115137	2	24943636	24972094	-1	p23.3	DNAJC27	0	0	0	0	0	0	0	0	0
ENSG00000084710	2	25042076	25159135	1	p23.3	EFR3B	0	0	0	0	0	0	0	0	0
ENSG00000115138	2	25160853	25168903	-1	p23.3	POMC	0	0	0	0	0	0	0	0	0
ENSG00000119772	2	25227855	25342590	-1	p23.3	DNMT3A	1	0	0	0	1	1	1	1	0
ENSG00000138101	2	25377198	25673647	-1	p23.3	DTNB	0	0	0	0	0	0	0	0	0
ENSG00000143970	2	25733753	25878487	-1	p23.3	ASXL2	0	0	0	0	0	0	1	1	0
ENSG00000084731	2	25926598	25982749	-1	p23.3	KIF3C	0	0	0	0	0	0	0	0	0
ENSG00000084733	2	26034084	26137454	1	p23.3	RAB10	0	0	0	0	0	0	0	0	0
ENSG00000157833	2	26173088	26189663	1	p23.3	GAREM2	0	0	0	0	0	0	0	0	0
ENSG00000084754	2	26190635	26244672	-1	p23.3	HADHA	0	0	0	0	1	0	0	0	0
ENSG00000138029	2	26243170	26290465	1	p23.3	HADHB	0	0	0	0	1	0	0	0	0
ENSG00000173567	2	26308173	26346817	-1	p23.3	ADGRF3	0	0	0	0	0	0	0	0	0
ENSG00000138018	2	26308547	26395891	1	p23.3	SELENOI	0	0	0	0	0	0	0	0	0
ENSG00000157856	2	26401920	26456711	1	p23.3	DRC1	0	0	0	0	0	0	0	0	0
ENSG00000115155	2	26457203	26558698	-1	p23.3	OTOF	0	0	0	0	0	0	0	0	0
ENSG00000173557	2	26562585	26579532	1	p23.3	FAM166C	0	0	0	0	0	0	0	0	0
ENSG00000157884	2	26581205	26641366	-1	p23.3	CIB4	0	0	0	0	0	0	0	0	0
ENSG00000171303	2	26692690	26733420	1	p23.3	KCNK3	0	0	0	0	0	0	0	0	0
ENSG00000213699	2	26764284	26781231	1	p23.3	SLC35F6	0	0	0	0	0	0	0	0	0
ENSG00000115163	2	26764289	26801067	1	p23.3	CENPA	1	0	0	0	0	0	0	0	0
ENSG00000157851	2	26847747	26950351	1	p23.3	DPYSL5	0	0	0	0	0	0	0	0	0
ENSG00000084764	2	26970637	27027219	1	p23.3	MAPRE3	0	0	0	0	0	0	0	0	0
ENSG00000119777	2	27032910	27041694	1	p23.3	TMEM214	0	0	0	0	0	0	0	0	0
ENSG00000084693	2	27042364	27070622	1	p23.3	AGBL5	0	0	0	0	0	0	0	0	0
ENSG00000228474	2	27070472	27071654	-1	p23.3	OST4	0	0	0	0	0	0	0	0	0
ENSG00000138080	2	27078615	27086403	1	p23.3	EMILIN1	0	0	0	0	0	0	0	0	0
ENSG00000138030	2	27086747	27100762	1	p23.3	KHK	0	0	0	0	0	0	0	0	0
ENSG00000138028	2	27098889	27119128	-1	p23.3	CGREF1	0	0	0	0	0	0	0	0	0
ENSG00000143994	2	27123789	27130812	1	p23.3	ABHD1	0	0	0	0	0	0	0	0	0
ENSG00000138073	2	27130756	27134666	-1	p23.3	PREB	1	0	0	0	0	0	0	0	0
ENSG00000186143	2	27136848	27139410	-1	p23.3	PRR30	0	0	0	0	0	0	0	0	0
ENSG00000163792	2	27149004	27156974	1	p23.3	TCF23	0	0	0	0	0	0	0	0	0
ENSG00000138074	2	27199587	27212958	-1	p23.3	SLC5A6	0	0	0	0	0	0	0	0	0
ENSG00000138085	2	27212027	27217178	1	p23.3	ATRAID	0	0	0	0	0	0	0	0	0
ENSG00000084774	2	27217369	27243943	1	p23.3	CAD	0	0	0	0	1	0	0	0	0
ENSG00000115194	2	27253684	27275817	-1	p23.3	SLC30A3	0	0	0	0	0	0	0	0	0
ENSG00000163793	2	27275433	27281499	1	p23.3	DNAJC5G	0	0	0	0	0	0	0	0	0
ENSG00000138100	2	27282392	27307439	1	p23.3	TRIM54	1	0	0	0	0	0	0	0	0
[truncated: 15,971 more rows]

## Sheet: CancerSignalingPathways
EnsemblGeneID	Chr	Start	Stop	Strand	Band	Gene	ppar	mapk	erbb	cytokine	cell_cycle	p53	mtor	pi3k_akt	apoptosis	wnt	tgfb	vegf	focal_adh	ECM	adh_jun	jak_stat	notch	hedgehog	replication	BER	NER	HR	NHEJ	mismatch	telomere
ENSG00000186092	1	65419	71585	1	p36.33	OR4F5	0	0	0	0	0	0	0	0	0	0	0	0	0	0	0	0	0	0	0	0	0	0	0	0	0
ENSG00000187634	1	923928	944581	1	p36.33	SAMD11	0	0	0	0	0	0	0	0	0	0	0	0	0	0	0	0	0	0	0	0	0	0	0	0	0
ENSG00000188976	1	944203	959309	-1	p36.33	NOC2L	0	0	0	0	0	0	0	0	0	0	0	0	0	0	0	0	0	0	0	0	0	0	0	0	0
ENSG00000187961	1	960584	965719	1	p36.33	KLHL17	0	0	0	0	0	0	0	0	0	0	0	0	0	0	0	0	0	0	0	0	0	0	0	0	0
ENSG00000187583	1	966482	975865	1	p36.33	PLEKHN1	0	0	0	0	0	0	0	0	0	0	0	0	0	0	0	0	0	0	0	0	0	0	0	0	0
ENSG00000187642	1	975204	982093	-1	p36.33	PERM1	0	0	0	0	0	0	0	0	0	0	0	0	0	0	0	0	0	0	0	0	0	0	0	0	0
ENSG00000188290	1	998962	1000172	-1	p36.33	HES4	0	0	0	0	0	0	0	0	0	0	0	0	0	0	0	0	0	0	0	0	0	0	0	0	0
ENSG00000187608	1	1001138	1014540	1	p36.33	ISG15	0	0	0	0	0	0	0	0	0	0	0	0	0	0	0	0	0	0	0	0	0	0	0	0	0
ENSG00000188157	1	1020120	1056118	1	p36.33	AGRN	0	0	0	0	0	0	0	0	0	0	0	0	0	1	0	0	0	0	0	0	0	0	0	0	0
ENSG00000237330	1	1070967	1074306	-1	p36.33	RNF223	0	0	0	0	0	0	0	0	0	0	0	0	0	0	0	0	0	0	0	0	0	0	0	0	0
ENSG00000131591	1	1081818	1116361	-1	p36.33	C1orf159	0	0	0	0	0	0	0	0	0	0	0	0	0	0	0	0	0	0	0	0	0	0	0	0	0
ENSG00000162571	1	1173880	1197936	1	p36.33	TTLL10	0	0	0	0	0	0	0	0	0	0	0	0	0	0	0	0	0	0	0	0	0	0	0	0	0
ENSG00000186891	1	1203508	1206592	-1	p36.33	TNFRSF18	0	0	0	1	0	0	0	0	0	0	0	0	0	0	0	0	0	0	0	0	0	0	0	0	0
ENSG00000186827	1	1211340	1214153	-1	p36.33	TNFRSF4	0	0	0	1	0	0	0	0	0	0	0	0	0	0	0	0	0	0	0	0	0	0	0	0	0
ENSG00000078808	1	1216908	1232067	-1	p36.33	SDF4	0	0	0	0	0	0	0	0	0	0	0	0	0	0	0	0	0	0	0	0	0	0	0	0	0
ENSG00000176022	1	1232237	1235041	1	p36.33	B3GALT6	0	0	0	0	0	0	0	0	0	0	0	0	0	0	0	0	0	0	0	0	0	0	0	0	0
ENSG00000184163	1	1242446	1246722	-1	p36.33	C1QTNF12	0	0	0	0	0	0	0	0	0	0	0	0	0	0	0	0	0	0	0	0	0	0	0	0	0
ENSG00000160087	1	1253909	1273885	-1	p36.33	UBE2J2	0	0	0	0	0	0	0	0	0	0	0	0	0	0	0	0	0	0	0	0	0	0	0	0	0
ENSG00000162572	1	1280436	1292029	1	p36.33	SCNN1D	0	0	0	0	0	0	0	0	0	0	0	0	0	0	0	0	0	0	0	0	0	0	0	0	0
ENSG00000131584	1	1292390	1309609	-1	p36.33	ACAP3	0	0	0	0	0	0	0	0	0	0	0	0	0	0	0	0	0	0	0	0	0	0	0	0	0
ENSG00000169972	1	1308597	1311677	1	p36.33	PUSL1	0	0	0	0	0	0	0	0	0	0	0	0	0	0	0	0	0	0	0	0	0	0	0	0	0
ENSG00000127054	1	1311585	1324691	-1	p36.33	INTS11	0	0	0	0	0	0	0	0	0	0	0	0	0	0	0	0	0	0	0	0	0	0	0	0	0
ENSG00000224051	1	1324756	1328896	1	p36.33	CPTP	0	0	0	0	0	0	0	0	0	0	0	0	0	0	0	0	0	0	0	0	0	0	0	0	0
ENSG00000169962	1	1331280	1335314	1	p36.33	TAS1R3	0	0	0	0	0	0	0	0	0	0	0	0	0	0	0	0	0	0	0	0	0	0	0	0	0
ENSG00000107404	1	1335276	1349418	-1	p36.33	DVL1	0	0	0	0	0	0	1	0	0	1	0	0	0	0	0	0	1	0	0	0	0	0	0	0	0
ENSG00000162576	1	1352689	1361777	-1	p36.33	MXRA8	0	0	0	0	0	0	0	0	0	0	0	0	0	0	0	0	0	0	0	0	0	0	0	0	0
ENSG00000175756	1	1373730	1375495	-1	p36.33	AURKAIP1	0	0	0	0	0	0	0	0	0	0	0	0	0	0	0	0	0	0	0	0	0	0	0	0	0
ENSG00000221978	1	1385711	1399335	-1	p36.33	CCNL2	0	0	0	0	0	0	0	0	0	0	0	0	0	0	0	0	0	0	0	0	0	0	0	0	0
ENSG00000242485	1	1401909	1407293	-1	p36.33	MRPL20	0	0	0	0	0	0	0	0	0	0	0	0	0	0	0	0	0	0	0	0	0	0	0	0	0
ENSG00000235098	1	1418420	1421769	-1	p36.33	ANKRD65	0	0	0	0	0	0	0	0	0	0	0	0	0	0	0	0	0	0	0	0	0	0	0	0	0
ENSG00000205116	1	1426128	1427787	1	p36.33	TMEM88B	0	0	0	0	0	0	0	0	0	0	0	0	0	0	0	0	0	0	0	0	0	0	0	0	0
ENSG00000179403	1	1434861	1442882	1	p36.33	VWA1	0	0	0	0	0	0	0	0	0	0	0	0	0	0	0	0	0	0	0	0	0	0	0	0	0
ENSG00000215915	1	1449689	1470163	1	p36.33	ATAD3C	0	0	0	0	0	0	0	0	0	0	0	0	0	0	0	0	0	0	0	0	0	0	0	0	0
ENSG00000160072	1	1471765	1497848	1	p36.33	ATAD3B	0	0	0	0	0	0	0	0	0	0	0	0	0	0	0	0	0	0	0	0	0	0	0	0	0
ENSG00000197785	1	1512162	1534685	1	p36.33	ATAD3A	0	0	0	0	0	0	0	0	0	0	0	0	0	0	0	0	0	0	0	0	0	0	0	0	0
ENSG00000205090	1	1534778	1540624	-1	p36.33	TMEM240	0	0	0	0	0	0	0	0	0	0	0	0	0	0	0	0	0	0	0	0	0	0	0	0	0
ENSG00000160075	1	1541673	1574863	-1	p36.33	SSU72	0	0	0	0	0	0	0	0	0	0	0	0	0	0	0	0	0	0	0	0	0	0	0	0	0
ENSG00000228594	1	1598012	1600135	-1	p36.33	FNDC10	0	0	0	0	0	0	0	0	0	0	0	0	0	0	0	0	0	0	0	0	0	0	0	0	0
ENSG00000197530	1	1615415	1630610	1	p36.33	MIB2	0	0	0	0	0	0	0	0	0	0	0	0	0	0	0	0	0	0	0	0	0	0	0	0	0
ENSG00000189409	1	1632163	1635263	1	p36.33	MMP23B	0	0	0	0	0	0	0	0	0	0	0	0	0	0	0	0	0	0	0	0	0	0	0	0	0
ENSG00000248333	1	1635227	1659012	-1	p36.33	CDK11B	0	0	0	0	0	0	0	0	0	0	0	0	0	0	0	0	0	0	0	0	0	0	0	0	0
ENSG00000008128	1	1702379	1724357	-1	p36.33	CDK11A	0	0	0	0	0	0	0	0	0	0	0	0	0	0	0	0	0	0	0	0	0	0	0	0	0
ENSG00000215790	1	1724838	1745999	-1	p36.33	SLC35E2A	0	0	0	0	0	0	0	0	0	0	0	0	0	0	0	0	0	0	0	0	0	0	0	0	0
ENSG00000008130	1	1751232	1780457	-1	p36.33	NADK	0	0	0	0	0	0	0	0	0	0	0	0	0	0	0	0	0	0	0	0	0	0	0	0	0
ENSG00000078369	1	1785285	1891117	-1	p36.33	GNB1	0	0	0	0	0	0	0	1	0	0	0	0	0	0	0	0	0	0	0	0	0	0	0	0	0
ENSG00000169885	1	1915108	1917296	1	p36.33	CALML6	0	0	0	0	0	0	0	0	0	0	0	0	0	0	0	0	0	0	0	0	0	0	0	0	0
ENSG00000178821	1	1917590	1919279	-1	p36.33	TMEM52	0	0	0	0	0	0	0	0	0	0	0	0	0	0	0	0	0	0	0	0	0	0	0	0	0
ENSG00000142609	1	1921951	2003837	-1	p36.33	CFAP74	0	0	0	0	0	0	0	0	0	0	0	0	0	0	0	0	0	0	0	0	0	0	0	0	0
ENSG00000187730	1	2019329	2030758	1	p36.33	GABRD	0	0	0	0	0	0	0	0	0	0	0	0	0	0	0	0	0	0	0	0	0	0	0	0	0
ENSG00000067606	1	2050411	2185395	1	p36.33	PRKCZ	0	0	0	0	0	0	0	1	0	0	0	0	0	0	0	0	0	0	0	0	0	0	0	0	0
ENSG00000162585	1	2184461	2212720	-1	p36.33	FAAP20	0	0	0	0	0	0	0	0	0	0	0	0	0	0	0	0	0	0	0	0	0	0	0	0	0
ENSG00000157933	1	2228319	2310213	1	p36.33	SKI	0	0	0	0	0	0	0	0	0	0	0	0	0	0	0	0	0	0	0	0	0	0	0	0	0
ENSG00000116151	1	2321253	2391707	-1	p36.32	MORN1	0	0	0	0	0	0	0	0	0	0	0	0	0	0	0	0	0	0	0	0	0	0	0	0	0
ENSG00000157916	1	2391775	2405442	1	p36.32	RER1	0	0	0	0	0	0	0	0	0	0	0	0	0	0	0	0	0	0	0	0	0	0	0	0	0
ENSG00000157911	1	2403964	2413797	-1	p36.32	PEX10	0	0	0	0	0	0	0	0	0	0	0	0	0	0	0	0	0	0	0	0	0	0	0	0	0
ENSG00000149527	1	2425980	2505532	1	p36.32	PLCH2	0	0	0	0	0	0	0	0	0	0	0	0	0	0	0	0	0	0	0	0	0	0	0	0	0
ENSG00000157881	1	2508537	2526611	-1	p36.32	PANK4	0	0	0	0	0	0	0	0	0	0	0	0	0	0	0	0	0	0	0	0	0	0	0	0	0
ENSG00000197921	1	2528745	2530263	-1	p36.32	HES5	0	0	0	0	0	0	0	0	0	0	0	0	0	0	0	0	1	0	0	0	0	0	0	0	0
ENSG00000157873	1	2555639	2565382	1	p36.32	TNFRSF14	0	0	0	1	0	0	0	0	0	0	0	0	0	0	0	0	0	0	0	0	0	0	0	0	0
ENSG00000157870	1	2586491	2591469	1	p36.32	PRXL2B	0	0	0	0	0	0	0	0	0	0	0	0	0	0	0	0	0	0	0	0	0	0	0	0	0
ENSG00000142606	1	2590639	2633016	-1	p36.32	MMEL1	0	0	0	0	0	0	0	0	0	0	0	0	0	0	0	0	0	0	0	0	0	0	0	0	0
ENSG00000215912	1	2635976	2801717	-1	p36.32	TTC34	0	0	0	0	0	0	0	0	0	0	0	0	0	0	0	0	0	0	0	0	0	0	0	0	0
ENSG00000169717	1	3021467	3022903	1	p36.32	ACTRT2	0	0	0	0	0	0	0	0	0	0	0	0	0	0	0	0	0	0	0	0	0	0	0	0	0
ENSG00000142611	1	3069168	3438621	1	p36.32	PRDM16	0	0	0	0	0	0	0	0	0	0	0	0	0	0	0	0	0	0	0	0	0	0	0	0	0
ENSG00000130762	1	3454665	3481113	1	p36.32	ARHGEF16	0	0	0	0	0	0	0	0	0	0	0	0	0	0	0	0	0	0	0	0	0	0	0	0	0
ENSG00000162591	1	3487951	3611508	-1	p36.32	MEGF6	0	0	0	0	0	0	0	0	0	0	0	0	0	0	0	0	0	0	0	0	0	0	0	0	0
ENSG00000158109	1	3625015	3630127	1	p36.32	TPRG1L	0	0	0	0	0	0	0	0	0	0	0	0	0	0	0	0	0	0	0	0	0	0	0	0	0
ENSG00000116213	1	3630767	3652761	-1	p36.32	WRAP73	0	0	0	0	0	0	0	0	0	0	0	0	0	0	0	0	0	0	0	0	0	0	0	0	0
ENSG00000078900	1	3652516	3736201	1	p36.32	TP73	0	0	0	0	0	1	0	0	0	0	0	0	0	0	0	0	0	0	0	0	0	0	0	0	0
ENSG00000162592	1	3746460	3771645	1	p36.32	CCDC27	0	0	0	0	0	0	0	0	0	0	0	0	0	0	0	0	0	0	0	0	0	0	0	0	0
ENSG00000235169	1	3772761	3775982	1	p36.32	SMIM1	0	0	0	0	0	0	0	0	0	0	0	0	0	0	0	0	0	0	0	0	0	0	0	0	0
ENSG00000130764	1	3778559	3796498	-1	p36.32	LRRC47	0	0	0	0	0	0	0	0	0	0	0	0	0	0	0	0	0	0	0	0	0	0	0	0	0
ENSG00000116198	1	3812086	3857214	-1	p36.32	CEP104	0	0	0	0	0	0	0	0	0	0	0	0	0	0	0	0	0	0	0	0	0	0	0	0	0
ENSG00000169598	1	3857267	3885429	1	p36.32	DFFB	0	0	0	0	0	0	0	0	1	0	0	0	0	0	0	0	0	0	0	0	0	0	0	0	0
ENSG00000198912	1	3889125	3900293	-1	p36.32	C1orf174	0	0	0	0	0	0	0	0	0	0	0	0	0	0	0	0	0	0	0	0	0	0	0	0	0
ENSG00000196581	1	4654609	4792534	1	p36.32	AJAP1	0	0	0	0	0	0	0	0	0	0	0	0	0	0	0	0	0	0	0	0	0	0	0	0	0
ENSG00000131697	1	5862811	5992473	-1	p36.31	NPHP4	0	0	0	0	0	0	0	0	0	0	0	0	0	0	0	0	0	0	0	0	0	0	0	0	0
ENSG00000069424	1	5990927	6101193	1	p36.31	KCNAB2	0	0	0	0	0	0	0	0	0	0	0	0	0	0	0	0	0	0	0	0	0	0	0	0	0
ENSG00000116254	1	6101787	6180321	-1	p36.31	CHD5	0	0	0	0	0	0	0	0	0	0	0	0	0	0	0	0	0	0	0	0	0	0	0	0	0
ENSG00000116251	1	6185020	6209389	-1	p36.31	RPL22	0	0	0	0	0	0	0	0	0	0	0	0	0	0	0	0	0	0	0	0	0	0	0	0	0
ENSG00000158286	1	6205475	6221299	1	p36.31	RNF207	0	0	0	0	0	0	0	0	0	0	0	0	0	0	0	0	0	0	0	0	0	0	0	0	0
ENSG00000116237	1	6221193	6235972	-1	p36.31	ICMT	0	0	0	0	0	0	0	0	0	0	0	0	0	0	0	0	0	0	0	0	0	0	0	0	0
ENSG00000158292	1	6247353	6261098	-1	p36.31	GPR153	0	0	0	0	0	0	0	0	0	0	0	0	0	0	0	0	0	0	0	0	0	0	0	0	0
ENSG00000097021	1	6264269	6394391	-1	p36.31	ACOT7	0	0	0	0	0	0	0	0	0	0	0	0	0	0	0	0	0	0	0	0	0	0	0	0	0
ENSG00000069812	1	6412418	6424670	-1	p36.31	HES2	0	0	0	0	0	0	0	0	0	0	0	0	0	0	0	0	0	0	0	0	0	0	0	0	0
ENSG00000187017	1	6424776	6461367	1	p36.31	ESPN	0	0	0	0	0	0	0	0	0	0	0	0	0	0	0	0	0	0	0	0	0	0	0	0	0
ENSG00000215788	1	6460786	6466195	-1	p36.31	TNFRSF25	0	0	0	1	0	0	0	0	0	0	0	0	0	0	0	0	0	0	0	0	0	0	0	0	0
ENSG00000171680	1	6466092	6520061	-1	p36.31	PLEKHG5	0	0	0	0	0	0	0	0	0	0	0	0	0	0	0	0	0	0	0	0	0	0	0	0	0
ENSG00000162408	1	6521347	6554513	-1	p36.31	NOL9	0	0	0	0	0	0	0	0	0	0	0	0	0	0	0	0	0	0	0	0	0	0	0	0	0
ENSG00000173662	1	6555307	6579755	1	p36.31	TAS1R1	0	0	0	0	0	0	0	0	0	0	0	0	0	0	0	0	0	0	0	0	0	0	0	0	0
ENSG00000204859	1	6579994	6589280	1	p36.31	ZBTB48	0	0	0	0	0	0	0	0	0	0	0	0	0	0	0	0	0	0	0	0	0	0	0	0	0
ENSG00000162413	1	6590724	6614607	-1	p36.31	KLHL21	0	0	0	0	0	0	0	0	0	0	0	0	0	0	0	0	0	0	0	0	0	0	0	0	0
ENSG00000116273	1	6613731	6624030	1	p36.31	PHF13	0	0	0	0	0	0	0	0	0	0	0	0	0	0	0	0	0	0	0	0	0	0	0	0	0
ENSG00000041988	1	6624866	6635586	1	p36.31	THAP3	0	0	0	0	0	0	0	0	0	0	0	0	0	0	0	0	0	0	0	0	0	0	0	0	0
ENSG00000007923	1	6634168	6701924	-1	p36.31	DNAJC11	0	0	0	0	0	0	0	0	0	0	0	0	0	0	0	0	0	0	0	0	0	0	0	0	0
ENSG00000171735	1	6785454	7769706	1	p36.31	CAMTA1	0	0	0	0	0	0	0	0	0	0	0	0	0	0	0	0	0	0	0	0	0	0	0	0	0
ENSG00000049245	1	7771296	7781432	1	p36.23	VAMP3	0	0	0	0	0	0	0	0	0	0	0	0	0	0	0	0	0	0	0	0	0	0	0	0	0
ENSG00000049246	1	7784320	7845177	1	p36.23	PER3	0	0	0	0	0	0	0	0	0	0	0	0	0	0	0	0	0	0	0	0	0	0	0	0	0
ENSG00000049247	1	7843083	7853512	-1	p36.23	UTS2	0	0	0	0	0	0	0	0	0	0	0	0	0	0	0	0	0	0	0	0	0	0	0	0	0
ENSG00000049249	1	7915894	7943165	-1	p36.23	TNFRSF9	0	0	0	1	0	0	0	0	0	0	0	0	0	0	0	0	0	0	0	0	0	0	0	0	0
ENSG00000116288	1	7954291	7985505	1	p36.23	PARK7	0	0	0	0	0	0	0	0	0	0	0	0	0	0	0	0	0	0	0	0	0	0	0	0	0
ENSG00000116285	1	8004404	8026309	-1	p36.23	ERRFI1	0	0	0	0	0	0	0	0	0	0	0	0	0	0	0	0	0	0	0	0	0	0	0	0	0
ENSG00000162426	1	8317826	8344167	1	p36.23	SLC45A1	0	0	0	0	0	0	0	0	0	0	0	0	0	0	0	0	0	0	0	0	0	0	0	0	0
ENSG00000142599	1	8352397	8848921	-1	p36.23	RERE	0	0	0	0	0	0	0	0	0	0	0	0	0	0	0	0	0	0	0	0	0	0	0	0	0
ENSG00000074800	1	8861000	8879190	-1	p36.23	ENO1	0	0	0	0	0	0	0	0	0	0	0	0	0	0	0	0	0	0	0	0	0	0	0	0	0
ENSG00000131686	1	8945867	8975092	1	p36.23	CA6	0	0	0	0	0	0	0	0	0	0	0	0	0	0	0	0	0	0	0	0	0	0	0	0	0
ENSG00000197241	1	9003300	9026345	-1	p36.23	SLC2A7	0	0	0	0	0	0	0	0	0	0	0	0	0	0	0	0	0	0	0	0	0	0	0	0	0
ENSG00000142583	1	9035106	9088478	-1	p36.23	SLC2A5	0	0	0	0	0	0	0	0	0	0	0	0	0	0	0	0	0	0	0	0	0	0	0	0	0
ENSG00000180758	1	9100305	9129102	-1	p36.22	GPR157	0	0	0	0	0	0	0	0	0	0	0	0	0	0	0	0	0	0	0	0	0	0	0	0	0
ENSG00000049239	1	9234775	9271337	1	p36.22	H6PD	0	0	0	0	0	0	0	0	0	0	0	0	0	0	0	0	0	0	0	0	0	0	0	0	0
ENSG00000171621	1	9292894	9369532	1	p36.22	SPSB1	0	0	0	0	0	0	0	0	0	0	0	0	0	0	0	0	0	0	0	0	0	0	0	0	0
ENSG00000171612	1	9539465	9585173	1	p36.22	SLC25A33	0	0	0	0	0	0	0	0	0	0	0	0	0	0	0	0	0	0	0	0	0	0	0	0	0
ENSG00000188807	1	9588911	9614877	1	p36.22	TMEM201	0	0	0	0	0	0	0	0	0	0	0	0	0	0	0	0	0	0	0	0	0	0	0	0	0
ENSG00000171608	1	9651731	9729114	1	p36.22	PIK3CD	0	0	1	0	0	0	1	1	1	0	1	1	1	0	0	1	0	0	0	0	0	0	0	0	0
ENSG00000171603	1	9728926	9823984	-1	p36.22	CLSTN1	0	0	0	0	0	0	0	0	0	0	0	0	0	0	0	0	0	0	0	0	0	0	0	0	0
ENSG00000178585	1	9848276	9910336	-1	p36.22	CTNNBIP1	0	0	0	0	0	0	0	0	0	1	0	0	0	0	0	0	0	0	0	0	0	0	0	0	0
ENSG00000162441	1	9922113	9943407	-1	p36.22	LZIC	0	0	0	0	0	0	0	0	0	0	0	0	0	0	0	0	0	0	0	0	0	0	0	0	0
ENSG00000173614	1	9943428	9985501	1	p36.22	NMNAT1	0	0	0	0	0	0	0	0	0	0	0	0	0	0	0	0	0	0	0	0	0	0	0	0	0
ENSG00000162444	1	9997206	10016021	1	p36.22	RBP7	0	0	0	0	0	0	0	0	0	0	0	0	0	0	0	0	0	0	0	0	0	0	0	0	0
ENSG00000130939	1	10032832	10181239	1	p36.22	UBE4B	0	0	0	0	0	0	0	0	0	0	0	0	0	0	0	0	0	0	0	0	0	0	0	0	0
ENSG00000054523	1	10210805	10381603	1	p36.22	KIF1B	0	0	0	0	0	0	0	0	0	0	0	0	0	0	0	0	0	0	0	0	0	0	0	0	0
ENSG00000142657	1	10398592	10420511	1	p36.22	PGD	0	0	0	0	0	0	0	0	0	0	0	0	0	0	0	0	0	0	0	0	0	0	0	0	0
ENSG00000241563	1	10449719	10451902	1	p36.22	CORT	0	0	0	0	0	0	0	0	0	0	0	0	0	0	0	0	0	0	0	0	0	0	0	0	0
ENSG00000160049	1	10456522	10472529	-1	p36.22	DFFA	0	0	0	0	0	0	0	0	1	0	0	0	0	0	0	0	0	0	0	0	0	0	0	0	0
ENSG00000142655	1	10472288	10630758	1	p36.22	PEX14	0	0	0	0	0	0	0	0	0	0	0	0	0	0	0	0	0	0	0	0	0	0	0	0	0
ENSG00000130940	1	10636604	10796650	-1	p36.22	CASZ1	0	0	0	0	0	0	0	0	0	0	0	0	0	0	0	0	0	0	0	0	0	0	0	0	0
ENSG00000175262	1	10946471	10982037	-1	p36.22	C1orf127	0	0	0	0	0	0	0	0	0	0	0	0	0	0	0	0	0	0	0	0	0	0	0	0	0
ENSG00000120948	1	11012344	11026420	1	p36.22	TARDBP	0	0	0	0	0	0	0	0	0	0	0	0	0	0	0	0	0	0	0	0	0	0	0	0	0
ENSG00000009724	1	11026523	11047239	-1	p36.22	MASP2	0	0	0	0	0	0	0	0	0	0	0	0	0	0	0	0	0	0	0	0	0	0	0	0	0
ENSG00000116649	1	11054584	11060020	-1	p36.22	SRM	0	0	0	0	0	0	0	0	0	0	0	0	0	0	0	0	0	0	0	0	0	0	0	0	0
ENSG00000171824	1	11066618	11099869	-1	p36.22	EXOSC10	0	0	0	0	0	0	0	0	0	0	0	0	0	0	0	0	0	0	0	0	0	0	0	0	0
ENSG00000198793	1	11106535	11262551	-1	p36.22	MTOR	0	0	1	0	0	0	1	1	0	0	1	0	0	0	0	1	0	0	0	0	0	0	0	0	0
ENSG00000171819	1	11189355	11195981	1	p36.22	ANGPTL7	0	0	0	0	0	0	0	0	0	0	0	0	0	0	0	0	0	0	0	0	0	0	0	0	0
ENSG00000120942	1	11273206	11296049	1	p36.22	UBIAD1	0	0	0	0	0	0	0	0	0	0	0	0	0	0	0	0	0	0	0	0	0	0	0	0	0
ENSG00000204624	1	11479155	11537551	1	p36.22	DISP3	0	0	0	0	0	0	0	0	0	0	0	0	0	0	0	0	0	0	0	0	0	0	0	0	0
ENSG00000116661	1	11637018	11655785	-1	p36.22	FBXO2	0	0	0	0	0	0	0	0	0	0	0	0	0	0	0	0	0	0	0	0	0	0	0	0	0
ENSG00000132879	1	11654375	11663327	1	p36.22	FBXO44	0	0	0	0	0	0	0	0	0	0	0	0	0	0	0	0	0	0	0	0	0	0	0	0	0
ENSG00000116663	1	11664200	11674354	1	p36.22	FBXO6	0	0	0	0	0	0	0	0	0	0	0	0	0	0	0	0	0	0	0	0	0	0	0	0	0
ENSG00000116670	1	11674480	11691650	-1	p36.22	MAD2L2	0	0	0	0	1	0	0	0	0	0	0	0	0	0	0	0	0	0	0	0	0	0	0	0	0
ENSG00000162490	1	11691710	11725857	1	p36.22	DRAXIN	0	0	0	0	0	0	0	0	0	0	0	0	0	0	0	0	0	0	0	0	0	0	0	0	0
ENSG00000177674	1	11736084	11754802	1	p36.22	AGTRAP	0	0	0	0	0	0	0	0	0	0	0	0	0	0	0	0	0	0	0	0	0	0	0	0	0
ENSG00000215910	1	11761787	11789585	1	p36.22	C1orf167	0	0	0	0	0	0	0	0	0	0	0	0	0	0	0	0	0	0	0	0	0	0	0	0	0
ENSG00000177000	1	11785723	11806455	-1	p36.22	MTHFR	0	0	0	0	0	0	0	0	0	0	0	0	0	0	0	0	0	0	0	0	0	0	0	0	0
ENSG00000011021	1	11806096	11848079	1	p36.22	CLCN6	0	0	0	0	0	0	0	0	0	0	0	0	0	0	0	0	0	0	0	0	0	0	0	0	0
ENSG00000175206	1	11845709	11848345	-1	p36.22	NPPA	0	0	0	0	0	0	0	0	0	0	0	0	0	0	0	0	0	0	0	0	0	0	0	0	0
ENSG00000120937	1	11857464	11858945	-1	p36.22	NPPB	0	0	0	0	0	0	0	0	0	0	0	0	0	0	0	0	0	0	0	0	0	0	0	0	0
ENSG00000116685	1	11919591	11926428	-1	p36.22	KIAA2013	0	0	0	0	0	0	0	0	0	0	0	0	0	0	0	0	0	0	0	0	0	0	0	0	0
ENSG00000083444	1	11934205	11975538	1	p36.22	PLOD1	0	0	0	0	0	0	0	0	0	0	0	0	0	0	0	0	0	0	0	0	0	0	0	0	0
ENSG00000116688	1	11980181	12013514	1	p36.22	MFN2	0	0	0	0	0	0	0	0	0	0	0	0	0	0	0	0	0	0	0	0	0	0	0	0	0
ENSG00000116691	1	12019466	12032045	1	p36.22	MIIP	0	0	0	0	0	0	0	0	0	0	0	0	0	0	0	0	0	0	0	0	0	0	0	0	0
ENSG00000120949	1	12063303	12144207	1	p36.22	TNFRSF8	0	0	0	1	0	0	0	0	0	0	0	0	0	0	0	0	0	0	0	0	0	0	0	0	0
ENSG00000028137	1	12166991	12209228	1	p36.22	TNFRSF1B	0	0	0	1	0	0	0	0	0	0	0	0	0	0	0	0	0	0	0	0	0	0	0	0	0
ENSG00000048707	1	12230030	12512047	1	p36.22	VPS13D	0	0	0	0	0	0	0	0	0	0	0	0	0	0	0	0	0	0	0	0	0	0	0	0	0
ENSG00000162496	1	12567910	12618210	-1	p36.21	DHRS3	0	0	0	0	0	0	0	0	0	0	0	0	0	0	0	0	0	0	0	0	0	0	0	0	0
ENSG00000204518	1	12644547	12667086	1	p36.21	AADACL4	0	0	0	0	0	0	0	0	0	0	0	0	0	0	0	0	0	0	0	0	0	0	0	0	0
ENSG00000188984	1	12716110	12728760	1	p36.21	AADACL3	0	0	0	0	0	0	0	0	0	0	0	0	0	0	0	0	0	0	0	0	0	0	0	0	0
ENSG00000157330	1	12746200	12763699	1	p36.21	C1orf158	0	0	0	0	0	0	0	0	0	0	0	0	0	0	0	0	0	0	0	0	0	0	0	0	0
ENSG00000116726	1	12774841	12777906	1	p36.21	PRAMEF12	0	0	0	0	0	0	0	0	0	0	0	0	0	0	0	0	0	0	0	0	0	0	0	0	0
ENSG00000239810	1	12824605	12831410	-1	p36.21	PRAMEF11	0	0	0	0	0	0	0	0	0	0	0	0	0	0	0	0	0	0	0	0	0	0	0	0	0
ENSG00000179172	1	12847408	12848725	-1	p36.21	HNRNPCL1	0	0	0	0	0	0	0	0	0	0	0	0	0	0	0	0	0	0	0	0	0	0	0	0	0
ENSG00000120952	1	12857086	12861909	1	p36.21	PRAMEF2	0	0	0	0	0	0	0	0	0	0	0	0	0	0	0	0	0	0	0	0	0	0	0	0	0
ENSG00000243073	1	12879212	12886201	-1	p36.21	PRAMEF4	0	0	0	0	0	0	0	0	0	0	0	0	0	0	0	0	0	0	0	0	0	0	0	0	0
ENSG00000179412	1	13164586	13165467	-1	p36.21	HNRNPCL4	0	0	0	0	0	0	0	0	0	0	0	0	0	0	0	0	0	0	0	0	0	0	0	0	0
ENSG00000279804	1	13222705	13226106	-1	p36.21	PRAMEF18	0	0	0	0	0	0	0	0	0	0	0	0	0	0	0	0	0	0	0	0	0	0	0	0	0
ENSG00000270601	1	13254212	13263314	1	p36.21	PRAMEF5	0	0	0	0	0	0	0	0	0	0	0	0	0	0	0	0	0	0	0	0	0	0	0	0	0
ENSG00000182330	1	13281035	13285174	-1	p36.21	PRAMEF8	0	0	0	0	0	0	0	0	0	0	0	0	0	0	0	0	0	0	0	0	0	0	0	0	0
ENSG00000237700	1	13303539	13308907	1	p36.21	PRAMEF33	0	0	0	0	0	0	0	0	0	0	0	0	0	0	0	0	0	0	0	0	0	0	0	0	0
ENSG00000204501	1	13315581	13322598	1	p36.21	PRAMEF15	0	0	0	0	0	0	0	0	0	0	0	0	0	0	0	0	0	0	0	0	0	0	0	0	0
ENSG00000204481	1	13341892	13347134	-1	p36.21	PRAMEF14	0	0	0	0	0	0	0	0	0	0	0	0	0	0	0	0	0	0	0	0	0	0	0	0	0
ENSG00000204480	1	13369067	13371900	-1	p36.21	PRAMEF19	0	0	0	0	0	0	0	0	0	0	0	0	0	0	0	0	0	0	0	0	0	0	0	0	0
ENSG00000204479	1	13389632	13392629	1	p36.21	PRAMEF17	0	0	0	0	0	0	0	0	0	0	0	0	0	0	0	0	0	0	0	0	0	0	0	0	0
ENSG00000204478	1	13410450	13421328	1	p36.21	PRAMEF20	0	0	0	0	0	0	0	0	0	0	0	0	0	0	0	0	0	0	0	0	0	0	0	0	0
ENSG00000162494	1	13474973	13514003	-1	p36.21	LRRC38	0	0	0	0	0	0	0	0	0	0	0	0	0	0	0	0	0	0	0	0	0	0	0	0	0
ENSG00000162493	1	13583465	13617957	1	p36.21	PDPN	0	0	0	0	0	0	0	0	0	0	0	0	0	0	0	0	0	0	0	0	0	0	0	0	0
ENSG00000116731	1	13700198	13825079	1	p36.21	PRDM2	0	0	0	0	0	0	0	0	0	0	0	0	0	0	0	0	0	0	0	0	0	0	0	0	0
ENSG00000189337	1	13892792	15118043	1	p36.21	KAZN	0	0	0	0	0	0	0	0	0	0	0	0	0	0	0	0	0	0	0	0	0	0	0	0	0
ENSG00000171729	1	15152532	15220478	1	p36.21	TMEM51	0	0	0	0	0	0	0	0	0	0	0	0	0	0	0	0	0	0	0	0	0	0	0	0	0
ENSG00000142621	1	15247272	15400283	1	p36.21	FHAD1	0	0	0	0	0	0	0	0	0	0	0	0	0	0	0	0	0	0	0	0	0	0	0	0	0
ENSG00000142634	1	15409888	15430339	1	p36.21	EFHD2	0	0	0	0	0	0	0	0	0	0	0	0	0	0	0	0	0	0	0	0	0	0	0	0	0
ENSG00000162438	1	15438442	15449242	1	p36.21	CTRC	0	0	0	0	0	0	0	0	0	0	0	0	0	0	0	0	0	0	0	0	0	0	0	0	0
ENSG00000215704	1	15465909	15491395	1	p36.21	CELA2B	0	0	0	0	0	0	0	0	0	0	0	0	0	0	0	0	0	0	0	0	0	0	0	0	0
ENSG00000132906	1	15490832	15526534	-1	p36.21	CASP9	0	0	0	0	0	1	0	1	1	0	0	1	0	0	0	0	0	0	0	0	0	0	0	0	0
ENSG00000116138	1	15526813	15592379	1	p36.21	DNAJC16	0	0	0	0	0	0	0	0	0	0	0	0	0	0	0	0	0	0	0	0	0	0	0	0	0
ENSG00000116771	1	15571699	15585051	-1	p36.21	AGMAT	0	0	0	0	0	0	0	0	0	0	0	0	0	0	0	0	0	0	0	0	0	0	0	0	0
ENSG00000197312	1	15617458	15669044	1	p36.21	DDI2	0	0	0	0	0	0	0	0	0	0	0	0	0	0	0	0	0	0	0	0	0	0	0	0	0
ENSG00000116786	1	15684320	15734769	1	p36.21	PLEKHM2	0	0	0	0	0	0	0	0	0	0	0	0	0	0	0	0	0	0	0	0	0	0	0	0	0
ENSG00000162461	1	15736258	15741392	1	p36.21	SLC25A34	0	0	0	0	0	0	0	0	0	0	0	0	0	0	0	0	0	0	0	0	0	0	0	0	0
ENSG00000162460	1	15742499	15747982	1	p36.21	TMEM82	0	0	0	0	0	0	0	0	0	0	0	0	0	0	0	0	0	0	0	0	0	0	0	0	0
ENSG00000162458	1	15756607	15786594	1	p36.21	FBLIM1	0	0	0	0	0	0	0	0	0	0	0	0	0	0	0	0	0	0	0	0	0	0	0	0	0
ENSG00000233954	1	15807169	15809348	-1	p36.21	UQCRHL	0	0	0	0	0	0	0	0	0	0	0	0	0	0	0	0	0	0	0	0	0	0	0	0	0
ENSG00000065526	1	15836095	15940456	1	p36.21	SPEN	0	0	0	0	0	0	0	0	0	0	0	0	0	0	0	0	0	0	0	0	0	0	0	0	0
ENSG00000116809	1	15941869	15976132	-1	p36.13	ZBTB17	0	0	0	0	1	0	0	0	0	0	0	0	0	0	0	0	0	0	0	0	0	0	0	0	0
ENSG00000183888	1	16004236	16008807	1	p36.13	SRARP	0	0	0	0	0	0	0	0	0	0	0	0	0	0	0	0	0	0	0	0	0	0	0	0	0
ENSG00000173641	1	16014028	16019594	-1	p36.13	HSPB7	0	0	0	0	0	0	0	0	0	0	0	0	0	0	0	0	0	0	0	0	0	0	0	0	0
ENSG00000186510	1	16018875	16034050	1	p36.13	CLCNKA	0	0	0	0	0	0	0	0	0	0	0	0	0	0	0	0	0	0	0	0	0	0	0	0	0
ENSG00000184908	1	16043736	16057308	1	p36.13	CLCNKB	0	0	0	0	0	0	0	0	0	0	0	0	0	0	0	0	0	0	0	0	0	0	0	0	0
ENSG00000185519	1	16057769	16073651	-1	p36.13	FAM131C	0	0	0	0	0	0	0	0	0	0	0	0	0	0	0	0	0	0	0	0	0	0	0	0	0
ENSG00000142627	1	16124337	16156069	-1	p36.13	EPHA2	0	1	0	0	0	0	0	1	0	0	0	0	0	0	0	0	0	0	0	0	0	0	0	0	0
ENSG00000142632	1	16197854	16212652	-1	p36.13	ARHGEF19	0	0	0	0	0	0	0	0	0	0	0	0	0	0	0	0	0	0	0	0	0	0	0	0	0
ENSG00000132881	1	16231692	16237183	-1	p36.13	CPLANE2	0	0	0	0	0	0	0	0	0	0	0	0	0	0	0	0	0	0	0	0	0	0	0	0	0
ENSG00000037637	1	16246840	16352480	-1	p36.13	FBXO42	0	0	0	0	0	0	0	0	0	0	0	0	0	0	0	0	0	0	0	0	0	0	0	0	0
ENSG00000055070	1	16352575	16398145	1	p36.13	SZRD1	0	0	0	0	0	0	0	0	0	0	0	0	0	0	0	0	0	0	0	0	0	0	0	0	0
ENSG00000187144	1	16387117	16437424	-1	p36.13	SPATA21	0	0	0	0	0	0	0	0	0	0	0	0	0	0	0	0	0	0	0	0	0	0	0	0	0
ENSG00000157191	1	16440721	16460078	1	p36.13	NECAP2	0	0	0	0	0	0	0	0	0	0	0	0	0	0	0	0	0	0	0	0	0	0	0	0	0
ENSG00000219481	1	16562319	16613562	-1	p36.13	NBPF1	0	0	0	0	0	0	0	0	0	0	0	0	0	0	0	0	0	0	0	0	0	0	0	0	0
ENSG00000058453	1	16740273	16972964	1	p36.13	CROCC	0	0	0	0	0	0	0	0	0	0	0	0	0	0	0	0	0	0	0	0	0	0	0	0	0
ENSG00000117122	1	16974502	16980632	-1	p36.13	MFAP2	0	0	0	0	0	0	0	0	0	0	0	0	0	0	0	0	0	0	0	0	0	0	0	0	0
ENSG00000159363	1	16985958	17011928	-1	p36.13	ATP13A2	0	0	0	0	0	0	0	0	0	0	0	0	0	0	0	0	0	0	0	0	0	0	0	0	0
ENSG00000117118	1	17018722	17054032	-1	p36.13	SDHB	0	0	0	0	0	0	0	0	0	0	0	0	0	0	0	0	0	0	0	0	0	0	0	0	0
ENSG00000117115	1	17066761	17119451	-1	p36.13	PADI2	0	0	0	0	0	0	0	0	0	0	0	0	0	0	0	0	0	0	0	0	0	0	0	0	0
ENSG00000142623	1	17205128	17246007	1	p36.13	PADI1	0	0	0	0	0	0	0	0	0	0	0	0	0	0	0	0	0	0	0	0	0	0	0	0	0
ENSG00000142619	1	17249098	17284233	1	p36.13	PADI3	0	0	0	0	0	0	0	0	0	0	0	0	0	0	0	0	0	0	0	0	0	0	0	0	0
ENSG00000159339	1	17308195	17364004	1	p36.13	PADI4	0	0	0	0	0	0	0	0	0	0	0	0	0	0	0	0	0	0	0	0	0	0	0	0	0
ENSG00000276747	1	17372196	17401699	1	p36.13	PADI6	0	0	0	0	0	0	0	0	0	0	0	0	0	0	0	0	0	0	0	0	0	0	0	0	0
ENSG00000179051	1	17406760	17439677	-1	p36.13	RCC2	0	0	0	0	0	0	0	0	0	0	0	0	0	0	0	0	0	0	0	0	0	0	0	0	0
ENSG00000074964	1	17539698	17697874	1	p36.13	ARHGEF10L	0	0	0	0	0	0	0	0	0	0	0	0	0	0	0	0	0	0	0	0	0	0	0	0	0
ENSG00000117148	1	17755333	17827063	1	p36.13	ACTL8	0	0	0	0	0	0	0	0	0	0	0	0	0	0	0	0	0	0	0	0	0	0	0	0	0
ENSG00000117154	1	18107798	18378483	1	p36.13	IGSF21	0	0	0	0	0	0	0	0	0	0	0	0	0	0	0	0	0	0	0	0	0	0	0	0	0
ENSG00000179023	1	18480982	18486126	1	p36.13	KLHDC7A	0	0	0	0	0	0	0	0	0	0	0	0	0	0	0	0	0	0	0	0	0	0	0	0	0
ENSG00000009709	1	18630846	18748866	1	p36.13	PAX7	0	0	0	0	0	0	0	0	0	0	0	0	0	0	0	0	0	0	0	0	0	0	0	0	0
ENSG00000179002	1	18839599	18859682	-1	p36.13	TAS1R2	0	0	0	0	0	0	0	0	0	0	0	0	0	0	0	0	0	0	0	0	0	0	0	0	0
ENSG00000159423	1	18871430	18902724	-1	p36.13	ALDH4A1	0	0	0	0	0	0	0	0	0	0	0	0	0	0	0	0	0	0	0	0	0	0	0	0	0
ENSG00000169991	1	18904280	18956676	-1	p36.13	IFFO2	0	0	0	0	0	0	0	0	0	0	0	0	0	0	0	0	0	0	0	0	0	0	0	0	0
ENSG00000127481	1	19074510	19210266	-1	p36.13	UBR4	0	0	0	0	0	0	0	0	0	0	0	0	0	0	0	0	0	0	0	0	0	0	0	0	0
ENSG00000127463	1	19215660	19251527	-1	p36.13	EMC1	0	0	0	0	0	0	0	0	0	0	0	0	0	0	0	0	0	0	0	0	0	0	0	0	0
ENSG00000053372	1	19251805	19260128	1	p36.13	MRTO4	0	0	0	0	0	0	0	0	0	0	0	0	0	0	0	0	0	0	0	0	0	0	0	0	0
ENSG00000162482	1	19282573	19288770	-1	p36.13	AKR7A3	0	0	0	0	0	0	0	0	0	0	0	0	0	0	0	0	0	0	0	0	0	0	0	0	0
ENSG00000053371	1	19303965	19312146	-1	p36.13	AKR7A2	0	0	0	0	0	0	0	0	0	0	0	0	0	0	0	0	0	0	0	0	0	0	0	0	0
ENSG00000040487	1	19312326	19329300	1	p36.13	SLC66A1	0	0	0	0	0	0	0	0	0	0	0	0	0	0	0	0	0	0	0	0	0	0	0	0	0
ENSG00000077549	1	19338775	19485539	-1	p36.13	CAPZB	0	0	0	0	0	0	0	0	0	0	0	0	0	0	0	0	0	0	0	0	0	0	0	0	0
ENSG00000173436	1	19484403	19629821	1	p36.13	MICOS10	0	0	0	0	0	0	0	0	0	0	0	0	0	0	0	0	0	0	0	0	0	0	0	0	0
ENSG00000158747	1	19596979	19658456	1	p36.13	NBL1	0	0	0	0	0	0	0	0	0	0	1	0	0	0	0	0	0	0	0	0	0	0	0	0	0
ENSG00000158748	1	19664875	19680966	1	p36.13	HTR6	0	0	0	0	0	0	0	0	0	0	0	0	0	0	0	0	0	0	0	0	0	0	0	0	0
ENSG00000162542	1	19682213	19799945	-1	p36.13	TMCO4	0	0	0	0	0	0	0	0	0	0	0	0	0	0	0	0	0	0	0	0	0	0	0	0	0
ENSG00000178828	1	19814029	19815283	-1	p36.13	RNF186	0	0	0	0	0	0	0	0	0	0	0	0	0	0	0	0	0	0	0	0	0	0	0	0	0
ENSG00000169914	1	19882395	19912945	1	p36.13	OTUD3	0	0	0	0	0	0	0	0	0	0	0	0	0	0	0	0	0	0	0	0	0	0	0	0	0
ENSG00000188784	1	19920009	19923617	-1	p36.13	PLA2G2E	0	1	0	0	0	0	0	0	0	0	0	1	0	0	0	0	0	0	0	0	0	0	0	0	0
ENSG00000188257	1	19975431	19980416	-1	p36.13	PLA2G2A	0	1	0	0	0	0	0	0	0	0	0	1	0	0	0	0	0	0	0	0	0	0	0	0	0
ENSG00000127472	1	20028179	20091911	1	p36.13	PLA2G5	0	1	0	0	0	0	0	0	0	0	0	1	0	0	0	0	0	0	0	0	0	0	0	0	0
ENSG00000117215	1	20111939	20119566	-1	p36.12	PLA2G2D	0	1	0	0	0	0	0	0	0	0	0	1	0	0	0	0	0	0	0	0	0	0	0	0	0
ENSG00000158786	1	20139326	20150386	1	p36.12	PLA2G2F	0	1	0	0	0	0	0	0	0	0	0	1	0	0	0	0	0	0	0	0	0	0	0	0	0
ENSG00000187980	1	20161253	20177424	-1	p36.12	PLA2G2C	0	0	0	0	0	0	0	0	0	0	0	0	0	0	0	0	0	0	0	0	0	0	0	0	0
ENSG00000162543	1	20186096	20196050	1	p36.12	UBXN10	0	0	0	0	0	0	0	0	0	0	0	0	0	0	0	0	0	0	0	0	0	0	0	0	0
ENSG00000158816	1	20290919	20354894	1	p36.12	VWA5B1	0	0	0	0	0	0	0	0	0	0	0	0	0	0	0	0	0	0	0	0	0	0	0	0	0
ENSG00000162545	1	20482391	20486210	-1	p36.12	CAMK2N1	0	0	0	0	0	0	0	0	0	0	0	0	0	0	0	0	0	0	0	0	0	0	0	0	0
ENSG00000090432	1	20499448	20508151	-1	p36.12	MUL1	0	0	0	0	0	0	0	0	0	0	0	0	0	0	0	0	0	0	0	0	0	0	0	0	0
ENSG00000183114	1	20552573	20555020	1	p36.12	FAM43B	0	0	0	0	0	0	0	0	0	0	0	0	0	0	0	0	0	0	0	0	0	0	0	0	0
ENSG00000158825	1	20589086	20618903	1	p36.12	CDA	0	0	0	0	0	0	0	0	0	0	0	0	0	0	0	0	0	0	0	0	0	0	0	0	0
ENSG00000158828	1	20633458	20651511	1	p36.12	PINK1	0	0	0	0	0	0	0	0	0	0	0	0	0	0	0	0	0	0	0	0	0	0	0	0	0
ENSG00000244038	1	20651767	20661544	-1	p36.12	DDOST	0	0	0	0	0	0	0	0	0	0	0	0	0	0	0	0	0	0	0	0	0	0	0	0	0
ENSG00000117245	1	20664014	20718017	-1	p36.12	KIF17	0	0	0	0	0	0	0	0	0	0	0	0	0	0	0	0	0	0	0	0	0	0	0	0	0
ENSG00000189410	1	20719731	20732837	-1	p36.12	SH2D5	0	0	0	0	0	0	0	0	0	0	0	0	0	0	0	0	0	0	0	0	0	0	0	0	0
ENSG00000127483	1	20740266	20787323	-1	p36.12	HP1BP3	0	0	0	0	0	0	0	0	0	0	0	0	0	0	0	0	0	0	0	0	0	0	0	0	0
ENSG00000075151	1	20806292	21176888	-1	p36.12	EIF4G3	0	0	0	0	0	0	0	0	0	0	0	0	0	0	0	0	0	0	0	0	0	0	0	0	0
ENSG00000117298	1	21217247	21345572	-1	p36.12	ECE1	0	0	0	0	0	0	0	0	0	0	0	0	0	0	0	0	0	0	0	0	0	0	0	0	0
ENSG00000142794	1	21440128	21485005	1	p36.12	NBPF3	0	0	0	0	0	0	0	0	0	0	0	0	0	0	0	0	0	0	0	0	0	0	0	0	0
ENSG00000162551	1	21509397	21578410	1	p36.12	ALPL	0	0	0	0	0	0	0	0	0	0	0	0	0	0	0	0	0	0	0	0	0	0	0	0	0
ENSG00000076864	1	21596215	21669363	-1	p36.12	RAP1GAP	0	0	0	0	0	0	0	0	0	0	0	0	0	0	0	0	0	0	0	0	0	0	0	0	0
ENSG00000090686	1	21678298	21783606	-1	p36.12	USP48	0	0	0	0	0	0	0	0	0	0	0	0	0	0	0	0	0	0	0	0	0	0	0	0	0
ENSG00000187942	1	21812265	21825225	1	p36.12	LDLRAD2	0	0	0	0	0	0	0	0	0	0	0	0	0	0	0	0	0	0	0	0	0	0	0	0	0
ENSG00000142798	1	21822244	21937310	-1	p36.12	HSPG2	0	0	0	0	0	0	0	0	0	0	0	0	0	1	0	0	0	0	0	0	0	0	0	0	0
ENSG00000142789	1	22001657	22012542	1	p36.12	CELA3A	0	0	0	0	0	0	0	0	0	0	0	0	0	0	0	0	0	0	0	0	0	0	0	0	0
ENSG00000070831	1	22025511	22101360	1	p36.12	CDC42	0	1	0	0	0	0	0	0	0	0	0	1	1	0	1	0	0	0	0	0	0	0	0	0	0
ENSG00000162552	1	22117313	22143969	-1	p36.12	WNT4	0	0	0	0	0	0	1	0	0	1	0	0	0	0	0	0	0	1	0	0	0	0	0	0	0
ENSG00000184677	1	22428838	22531157	1	p36.12	ZBTB40	0	0	0	0	0	0	0	0	0	0	0	0	0	0	0	0	0	0	0	0	0	0	0	0	0
ENSG00000070886	1	22563489	22603595	1	p36.12	EPHA8	0	0	0	0	0	0	0	0	0	0	0	0	0	0	0	0	0	0	0	0	0	0	0	0	0
ENSG00000173372	1	22636628	22639678	1	p36.12	C1QA	0	0	0	0	0	0	0	0	0	0	0	0	0	0	0	0	0	0	0	0	0	0	0	0	0
ENSG00000159189	1	22643633	22648110	1	p36.12	C1QC	0	0	0	0	0	0	0	0	0	0	0	0	0	0	0	0	0	0	0	0	0	0	0	0	0
ENSG00000173369	1	22652762	22661637	1	p36.12	C1QB	0	0	0	0	0	0	0	0	0	0	0	0	0	0	0	0	0	0	0	0	0	0	0	0	0
ENSG00000133216	1	22710839	22921500	1	p36.12	EPHB2	0	0	0	0	0	0	0	0	0	0	0	0	0	0	0	0	0	0	0	0	0	0	0	0	0
ENSG00000227868	1	23010834	23015852	-1	p36.12	TEX46	0	0	0	0	0	0	0	0	0	0	0	0	0	0	0	0	0	0	0	0	0	0	0	0	0
ENSG00000004487	1	23019443	23083689	1	p36.12	KDM1A	0	0	0	0	0	0	0	0	0	0	0	0	0	0	0	0	0	0	0	0	0	0	0	0	0
ENSG00000169641	1	23084023	23177808	-1	p36.12	LUZP1	0	0	0	0	0	0	0	0	0	0	0	0	0	0	0	0	0	0	0	0	0	0	0	0	0
ENSG00000179546	1	23191895	23194729	-1	p36.12	HTR1D	0	0	0	0	0	0	0	0	0	0	0	0	0	0	0	0	0	0	0	0	0	0	0	0	0
ENSG00000125944	1	23303771	23344336	-1	p36.12	HNRNPR	0	0	0	0	0	0	0	0	0	0	0	0	0	0	0	0	0	0	0	0	0	0	0	0	0
ENSG00000125945	1	23359448	23369836	-1	p36.12	ZNF436	0	0	0	0	0	0	0	0	0	0	0	0	0	0	0	0	0	0	0	0	0	0	0	0	0
ENSG00000204219	1	23380909	23424748	-1	p36.12	TCEA3	0	0	0	0	0	0	0	0	0	0	0	0	0	0	0	0	0	0	0	0	0	0	0	0	0
ENSG00000088280	1	23428563	23484568	-1	p36.12	ASAP3	0	0	0	0	0	0	0	0	0	0	0	0	0	0	0	0	0	0	0	0	0	0	0	0	0
ENSG00000007968	1	23506438	23531233	-1	p36.12	E2F2	0	0	0	0	1	0	0	0	0	0	0	0	0	0	0	0	0	0	0	0	0	0	0	0	0
ENSG00000117318	1	23557926	23559501	-1	p36.12	ID3	0	0	0	0	0	0	0	0	0	0	1	0	0	0	0	0	0	0	0	0	0	0	0	0	0
ENSG00000142676	1	23691742	23696835	1	p36.11	RPL11	0	0	0	0	0	0	0	0	0	0	0	0	0	0	0	0	0	0	0	0	0	0	0	0	0
ENSG00000011007	1	23743155	23762059	1	p36.11	ELOA	0	0	0	0	0	0	0	0	0	0	0	0	0	0	0	0	0	0	0	0	0	0	0	0	0
ENSG00000057757	1	23778418	23788232	1	p36.11	PITHD1	0	0	0	0	0	0	0	0	0	0	0	0	0	0	0	0	0	0	0	0	0	0	0	0	0
ENSG00000011009	1	23791145	23795539	1	p36.11	LYPLA2	0	0	0	0	0	0	0	0	0	0	0	0	0	0	0	0	0	0	0	0	0	0	0	0	0
ENSG00000117308	1	23795599	23800781	-1	p36.11	GALE	0	0	0	0	0	0	0	0	0	0	0	0	0	0	0	0	0	0	0	0	0	0	0	0	0
ENSG00000117305	1	23801885	23838620	-1	p36.11	HMGCL	0	0	0	0	0	0	0	0	0	0	0	0	0	0	0	0	0	0	0	0	0	0	0	0	0
ENSG00000179163	1	23845077	23868294	-1	p36.11	FUCA1	0	0	0	0	0	0	0	0	0	0	0	0	0	0	0	0	0	0	0	0	0	0	0	0	0
ENSG00000189266	1	23956839	23963462	1	p36.11	PNRC2	0	0	0	0	0	0	0	0	0	0	0	0	0	0	0	0	0	0	0	0	0	0	0	0	0
ENSG00000188529	1	23964347	23980927	-1	p36.11	SRSF10	0	0	0	0	0	0	0	0	0	0	0	0	0	0	0	0	0	0	0	0	0	0	0	0	0
ENSG00000142661	1	24056035	24112135	-1	p36.11	MYOM3	0	0	0	0	0	0	0	0	0	0	0	0	0	0	0	0	0	0	0	0	0	0	0	0	0
ENSG00000142677	1	24119771	24143140	-1	p36.11	IL22RA1	0	0	0	1	0	0	0	0	0	0	0	0	0	0	0	1	0	0	0	0	0	0	0	0	0
ENSG00000185436	1	24154168	24187959	-1	p36.11	IFNLR1	0	0	0	1	0	0	0	0	0	0	0	0	0	0	0	1	0	0	0	0	0	0	0	0	0
ENSG00000158055	1	24319322	24364482	1	p36.11	GRHL3	0	0	0	0	0	0	0	0	0	0	0	0	0	0	0	0	0	0	0	0	0	0	0	0	0
ENSG00000001460	1	24356999	24416934	-1	p36.11	STPG1	0	0	0	0	0	0	0	0	0	0	0	0	0	0	0	0	0	0	0	0	0	0	0	0	0
ENSG00000001461	1	24415802	24472976	1	p36.11	NIPAL3	0	0	0	0	0	0	0	0	0	0	0	0	0	0	0	0	0	0	0	0	0	0	0	0	0
ENSG00000117602	1	24502351	24541040	1	p36.11	RCAN3	0	0	0	0	0	0	0	0	0	0	0	0	0	0	0	0	0	0	0	0	0	0	0	0	0
ENSG00000184454	1	24556087	24609328	1	p36.11	NCMAP	0	0	0	0	0	0	0	0	0	0	0	0	0	0	0	0	0	0	0	0	0	0	0	0	0
ENSG00000133226	1	24631716	24673281	1	p36.11	SRRM1	0	0	0	0	0	0	0	0	0	0	0	0	0	0	0	0	0	0	0	0	0	0	0	0	0
ENSG00000169504	1	24745382	24844321	1	p36.11	CLIC4	0	0	0	0	0	0	0	0	0	0	0	0	0	0	0	0	0	0	0	0	0	0	0	0	0
ENSG00000020633	1	24899511	24965121	-1	p36.11	RUNX3	0	0	0	0	0	0	0	0	0	0	0	0	0	0	0	0	0	0	0	0	0	0	0	0	0
ENSG00000117614	1	25222276	25232502	-1	p36.11	SYF2	0	0	0	0	0	0	0	0	0	0	0	0	0	0	0	0	0	0	0	0	0	0	0	0	0
ENSG00000117616	1	25242249	25338213	-1	p36.11	RSRP1	0	0	0	0	0	0	0	0	0	0	0	0	0	0	0	0	0	0	0	0	0	0	0	0	0
ENSG00000187010	1	25272393	25330445	1	p36.11	RHD	0	0	0	0	0	0	0	0	0	0	0	0	0	0	0	0	0	0	0	0	0	0	0	0	0
ENSG00000183726	1	25338317	25362361	1	p36.11	TMEM50A	0	0	0	0	0	0	0	0	0	0	0	0	0	0	0	0	0	0	0	0	0	0	0	0	0
ENSG00000188672	1	25362249	25430192	-1	p36.11	RHCE	0	0	0	0	0	0	0	0	0	0	0	0	0	0	0	0	0	0	0	0	0	0	0	0	0
ENSG00000204178	1	25430858	25500209	1	p36.11	MACO1	0	0	0	0	0	0	0	0	0	0	0	0	0	0	0	0	0	0	0	0	0	0	0	0	0
ENSG00000157978	1	25543606	25568886	1	p36.11	LDLRAP1	0	0	0	0	0	0	0	0	0	0	0	0	0	0	0	0	0	0	0	0	0	0	0	0	0
ENSG00000117643	1	25617468	25786207	1	p36.11	MAN1C1	0	0	0	0	0	0	0	0	0	0	0	0	0	0	0	0	0	0	0	0	0	0	0	0	0
ENSG00000162430	1	25800176	25818221	1	p36.11	SELENON	0	0	0	0	0	0	0	0	0	0	0	0	0	0	0	0	0	0	0	0	0	0	0	0	0
ENSG00000117640	1	25818640	25832942	1	p36.11	MTFR1L	0	0	0	0	0	0	0	0	0	0	0	0	0	0	0	0	0	0	0	0	0	0	0	0	0
ENSG00000127423	1	25831913	25859458	-1	p36.11	AUNIP	0	0	0	0	0	0	0	0	0	0	0	0	0	0	0	0	0	0	0	0	0	0	0	0	0
ENSG00000182749	1	25861210	25871253	-1	p36.11	PAQR7	0	0	0	0	0	0	0	0	0	0	0	0	0	0	0	0	0	0	0	0	0	0	0	0	0
ENSG00000117632	1	25884181	25906991	-1	p36.11	STMN1	0	1	0	0	0	0	0	0	0	0	0	0	0	0	0	0	0	0	0	0	0	0	0	0	0
ENSG00000158006	1	25959767	25998117	-1	p36.11	PAFAH2	0	0	0	0	0	0	0	0	0	0	0	0	0	0	0	0	0	0	0	0	0	0	0	0	0
ENSG00000158008	1	26019884	26036464	1	p36.11	EXTL1	0	0	0	0	0	0	0	0	0	0	0	0	0	0	0	0	0	0	0	0	0	0	0	0	0
ENSG00000158014	1	26037252	26046118	-1	p36.11	SLC30A2	0	0	0	0	0	0	0	0	0	0	0	0	0	0	0	0	0	0	0	0	0	0	0	0	0
ENSG00000158022	1	26051304	26068436	-1	p36.11	TRIM63	0	0	0	0	0	0	0	0	0	0	0	0	0	0	0	0	0	0	0	0	0	0	0	0	0
ENSG00000175087	1	26111165	26125555	1	p36.11	PDIK1L	0	0	0	0	0	0	0	0	0	0	0	0	0	0	0	0	0	0	0	0	0	0	0	0	0
ENSG00000197245	1	26159079	26163962	1	p36.11	FAM110D	0	0	0	0	0	0	0	0	0	0	0	0	0	0	0	0	0	0	0	0	0	0	0	0	0
ENSG00000236782	1	26169516	26171831	-1	p36.11	AL391650.1	0	0	0	0	0	0	0	0	0	0	0	0	0	0	0	0	0	0	0	0	0	0	0	0	0
ENSG00000142684	1	26169908	26170873	1	p36.11	ZNF593	0	0	0	0	0	0	0	0	0	0	0	0	0	0	0	0	0	0	0	0	0	0	0	0	0
ENSG00000142675	1	26177484	26189884	1	p36.11	CNKSR1	0	0	0	0	0	0	0	0	0	0	0	0	0	0	0	0	0	0	0	0	0	0	0	0	0
ENSG00000188782	1	26190561	26202968	1	p36.11	CATSPER4	0	0	0	0	0	0	0	0	0	0	0	0	0	0	0	0	0	0	0	0	0	0	0	0	0
ENSG00000130695	1	26234200	26278808	1	p36.11	CEP85	0	0	0	0	0	0	0	0	0	0	0	0	0	0	0	0	0	0	0	0	0	0	0	0	0
ENSG00000142669	1	26280086	26281522	1	p36.11	SH3BGRL3	0	0	0	0	0	0	0	0	0	0	0	0	0	0	0	0	0	0	0	0	0	0	0	0	0
ENSG00000158062	1	26281328	26318363	-1	p36.11	UBXN11	0	0	0	0	0	0	0	0	0	0	0	0	0	0	0	0	0	0	0	0	0	0	0	0	0
ENSG00000169442	1	26317958	26320523	1	p36.11	CD52	0	0	0	0	0	0	0	0	0	0	0	0	0	0	0	0	0	0	0	0	0	0	0	0	0
ENSG00000176092	1	26321698	26360080	-1	p36.11	CRYBG2	0	0	0	0	0	0	0	0	0	0	0	0	0	0	0	0	0	0	0	0	0	0	0	0	0
ENSG00000176083	1	26361634	26374522	-1	p36.11	ZNF683	0	0	0	0	0	0	0	0	0	0	0	0	0	0	0	0	0	0	0	0	0	0	0	0	0
ENSG00000131914	1	26410817	26429728	1	p36.11	LIN28A	0	0	0	0	0	0	0	0	0	0	0	0	0	0	0	0	0	0	0	0	0	0	0	0	0
ENSG00000117682	1	26432282	26471306	1	p36.11	DHDDS	0	0	0	0	0	0	0	0	0	0	0	0	0	0	0	0	0	0	0	0	0	0	0	0	0
ENSG00000198830	1	26472440	26476642	1	p36.11	HMGN2	0	0	0	0	0	0	0	0	0	0	0	0	0	0	0	0	0	0	0	0	0	0	0	0	0
ENSG00000117676	1	26529761	26575030	1	p36.11	RPS6KA1	0	1	0	0	0	0	1	0	0	0	0	0	0	0	0	0	0	0	0	0	0	0	0	0	0
ENSG00000117713	1	26693236	26782104	1	p36.11	ARID1A	0	0	0	0	0	0	0	0	0	0	0	0	0	0	0	0	0	0	0	0	0	0	0	0	0
ENSG00000060642	1	26787472	26798398	1	p36.11	PIGV	0	0	0	0	0	0	0	0	0	0	0	0	0	0	0	0	0	0	0	0	0	0	0	0	0
ENSG00000204160	1	26826688	26857604	1	p36.11	ZDHHC18	0	0	0	0	0	0	0	0	0	0	0	0	0	0	0	0	0	0	0	0	0	0	0	0	0
ENSG00000175793	1	26863149	26864456	1	p36.11	SFN	0	0	0	0	1	1	0	0	0	0	0	0	0	0	0	0	0	0	0	0	0	0	0	0	0
ENSG00000142751	1	26876132	26890283	-1	p36.11	GPN2	0	0	0	0	0	0	0	0	0	0	0	0	0	0	0	0	0	0	0	0	0	0	0	0	0
ENSG00000198746	1	26890488	26900467	-1	p36.11	GPATCH3	0	0	0	0	0	0	0	0	0	0	0	0	0	0	0	0	0	0	0	0	0	0	0	0	0
ENSG00000090273	1	26900238	26946871	1	p36.11	NUDC	0	0	0	0	0	0	0	0	0	0	0	0	0	0	0	0	0	0	0	0	0	0	0	0	0
ENSG00000131910	1	26911489	26913975	-1	p36.11	NR0B2	0	0	0	0	0	0	0	0	0	0	0	0	0	0	0	0	0	0	0	0	0	0	0	0	0
ENSG00000175707	1	26949562	26960468	-1	p36.11	KDF1	0	0	0	0	0	0	0	0	0	0	0	0	0	0	0	0	0	0	0	0	0	0	0	0	0
ENSG00000253368	1	26993692	27000886	1	p36.11	TRNP1	0	0	0	0	0	0	0	0	0	0	0	0	0	0	0	0	0	0	0	0	0	0	0	0	0
ENSG00000158246	1	27005020	27012850	-1	p36.11	TENT5B	0	0	0	0	0	0	0	0	0	0	0	0	0	0	0	0	0	0	0	0	0	0	0	0	0
ENSG00000090020	1	27098809	27166981	-1	p36.11	SLC9A1	0	0	0	0	0	0	0	0	0	0	0	0	0	0	0	0	0	0	0	0	0	0	0	0	0
ENSG00000142784	1	27234632	27308636	1	p36.11	WDTC1	0	0	0	0	0	0	0	0	0	0	0	0	0	0	0	0	0	0	0	0	0	0	0	0	0
ENSG00000186501	1	27322145	27336400	1	p36.11	TMEM222	0	0	0	0	0	0	0	0	0	0	0	0	0	0	0	0	0	0	0	0	0	0	0	0	0
ENSG00000142765	1	27342020	27353937	1	p36.11	SYTL1	0	0	0	0	0	0	0	0	0	0	0	0	0	0	0	0	0	0	0	0	0	0	0	0	0
ENSG00000142733	1	27354067	27366961	-1	p36.11	MAP3K6	0	1	0	0	0	0	0	0	0	0	0	0	0	0	0	0	0	0	0	0	0	0	0	0	0
ENSG00000142748	1	27369112	27374824	-1	p36.11	FCN3	0	0	0	0	0	0	0	0	0	0	0	0	0	0	0	0	0	0	0	0	0	0	0	0	0
ENSG00000174950	1	27379176	27383333	-1	p36.11	CD164L2	0	0	0	0	0	0	0	0	0	0	0	0	0	0	0	0	0	0	0	0	0	0	0	0	0
ENSG00000181773	1	27392622	27395814	1	p36.11	GPR3	0	0	0	0	0	0	0	0	0	0	0	0	0	0	0	0	0	0	0	0	0	0	0	0	0
ENSG00000158195	1	27404230	27490167	-1	p36.11	WASF2	0	0	0	0	0	0	0	0	0	0	0	0	0	0	1	0	0	0	0	0	0	0	0	0	0
ENSG00000126705	1	27534035	27604431	-1	p35.3	AHDC1	0	0	0	0	0	0	0	0	0	0	0	0	0	0	0	0	0	0	0	0	0	0	0	0	0
ENSG00000000938	1	27612064	27635185	-1	p35.3	FGR	0	0	0	0	0	0	0	0	0	0	0	0	0	0	0	0	0	0	0	0	0	0	0	0	0
ENSG00000126709	1	27666064	27672198	-1	p35.3	IFI6	0	0	0	0	0	0	0	0	0	0	0	0	0	0	0	0	0	0	0	0	0	0	0	0	0
ENSG00000009780	1	27725979	27763122	1	p35.3	FAM76A	0	0	0	0	0	0	0	0	0	0	0	0	0	0	0	0	0	0	0	0	0	0	0	0	0
ENSG00000117758	1	27773219	27824443	1	p35.3	STX12	0	0	0	0	0	0	0	0	0	0	0	0	0	0	0	0	0	0	0	0	0	0	0	0	0
ENSG00000117751	1	27830782	27851676	1	p35.3	PPP1R8	0	0	0	0	0	0	0	0	0	0	0	0	0	0	0	0	0	0	0	0	0	0	0	0	0
ENSG00000130775	1	27872543	27886685	1	p35.3	THEMIS2	0	0	0	0	0	0	0	0	0	0	0	0	0	0	0	0	0	0	0	0	0	0	0	0	0
ENSG00000117748	1	27891524	27914746	-1	p35.3	RPA2	0	0	0	0	0	0	0	0	0	0	0	0	0	0	0	0	0	0	1	1	1	1	0	1	1
ENSG00000130768	1	27935000	27959157	1	p35.3	SMPDL3B	0	0	0	0	0	0	0	0	0	0	0	0	0	0	0	0	0	0	0	0	0	0	0	0	0
ENSG00000158156	1	27959973	27968093	1	p35.3	XKR8	0	0	0	0	0	0	0	0	0	0	0	0	0	0	0	0	0	0	0	0	0	0	0	0	0
ENSG00000158161	1	27970344	28088637	-1	p35.3	EYA3	0	0	0	0	0	0	0	0	0	0	0	0	0	0	0	0	0	0	0	0	0	0	0	0	0
ENSG00000169403	1	28147166	28193936	-1	p35.3	PTAFR	0	0	0	0	0	0	0	0	0	0	0	0	0	0	0	0	0	0	0	0	0	0	0	0	0
ENSG00000126698	1	28199456	28233029	-1	p35.3	DNAJC8	0	0	0	0	0	0	0	0	0	0	0	0	0	0	0	0	0	0	0	0	0	0	0	0	0
ENSG00000130770	1	28236109	28246906	1	p35.3	ATP5IF1	0	0	0	0	0	0	0	0	0	0	0	0	0	0	0	0	0	0	0	0	0	0	0	0	0
ENSG00000130766	1	28259518	28282491	1	p35.3	SESN2	0	0	0	0	0	1	1	0	0	0	0	0	0	0	0	0	0	0	0	0	0	0	0	0	0
ENSG00000130772	1	28329002	28335965	1	p35.3	MED18	0	0	0	0	0	0	0	0	0	0	0	0	0	0	0	0	0	0	0	0	0	0	0	0	0
ENSG00000204138	1	28369582	28500364	1	p35.3	PHACTR4	0	0	0	0	0	0	0	0	0	0	0	0	0	0	0	0	0	0	0	0	0	0	0	0	0
ENSG00000180198	1	28505943	28539300	1	p35.3	RCC1	0	0	0	0	0	0	0	0	0	0	0	0	0	0	0	0	0	0	0	0	0	0	0	0	0
ENSG00000180098	1	28553085	28578545	1	p35.3	TRNAU1AP	0	0	0	0	0	0	0	0	0	0	0	0	0	0	0	0	0	0	0	0	0	0	0	0	0
ENSG00000120656	1	28589323	28643085	-1	p35.3	TAF12	0	0	0	0	0	0	0	0	0	0	0	0	0	0	0	0	0	0	0	0	0	0	0	0	0
ENSG00000188060	1	28592200	28595443	1	p35.3	RAB42	0	0	0	0	0	0	0	0	0	0	0	0	0	0	0	0	0	0	0	0	0	0	0	0	0
ENSG00000162419	1	28668732	28719353	1	p35.3	GMEB1	0	0	0	0	0	0	0	0	0	0	0	0	0	0	0	0	0	0	0	0	0	0	0	0	0
ENSG00000198492	1	28736621	28769775	1	p35.3	YTHDF2	0	0	0	0	0	0	0	0	0	0	0	0	0	0	0	0	0	0	0	0	0	0	0	0	0
ENSG00000116329	1	28812142	28871267	1	p35.3	OPRD1	0	0	0	0	0	0	0	0	0	0	0	0	0	0	0	0	0	0	0	0	0	0	0	0	0
ENSG00000159023	1	28887091	29120046	1	p35.3	EPB41	0	0	0	0	0	0	0	0	0	0	0	0	0	0	0	0	0	0	0	0	0	0	0	0	0
ENSG00000253304	1	29119429	29123903	-1	p35.3	TMEM200B	0	0	0	0	0	0	0	0	0	0	0	0	0	0	0	0	0	0	0	0	0	0	0	0	0
ENSG00000116350	1	29147743	29181900	-1	p35.3	SRSF4	0	0	0	0	0	0	0	0	0	0	0	0	0	0	0	0	0	0	0	0	0	0	0	0	0
ENSG00000116353	1	29192657	29230942	-1	p35.3	MECR	0	0	0	0	0	0	0	0	0	0	0	0	0	0	0	0	0	0	0	0	0	0	0	0	0
ENSG00000060656	1	29236516	29326813	1	p35.3	PTPRU	0	0	0	0	0	0	0	0	0	0	0	0	0	0	0	0	0	0	0	0	0	0	0	0	0
ENSG00000162510	1	30711277	30723585	-1	p35.2	MATN1	0	0	0	0	0	0	0	0	0	0	0	0	0	0	0	0	0	0	0	0	0	0	0	0	0
ENSG00000162511	1	30732469	30757774	-1	p35.2	LAPTM5	0	0	0	0	0	0	0	0	0	0	0	0	0	0	0	0	0	0	0	0	0	0	0	0	0
ENSG00000162512	1	30869466	30908758	-1	p35.2	SDC3	0	0	0	0	0	0	0	0	0	0	0	0	0	0	0	0	0	0	0	0	0	0	0	0	0
ENSG00000134644	1	30931506	31065991	-1	p35.2	PUM1	0	0	0	0	0	0	0	0	0	0	0	0	0	0	0	0	0	0	0	0	0	0	0	0	0
ENSG00000084628	1	31179745	31239887	-1	p35.2	NKAIN1	0	0	0	0	0	0	0	0	0	0	0	0	0	0	0	0	0	0	0	0	0	0	0	0	0
ENSG00000060688	1	31259568	31296788	-1	p35.2	SNRNP40	0	0	0	0	0	0	0	0	0	0	0	0	0	0	0	0	0	0	0	0	0	0	0	0	0
ENSG00000121766	1	31296982	31364953	1	p35.2	ZCCHC17	0	0	0	0	0	0	0	0	0	0	0	0	0	0	0	0	0	0	0	0	0	0	0	0	0
ENSG00000121769	1	31365253	31376850	-1	p35.2	FABP3	1	0	0	0	0	0	0	0	0	0	0	0	0	0	0	0	0	0	0	0	0	0	0	0	0
ENSG00000168528	1	31409565	31434680	1	p35.2	SERINC2	0	0	0	0	0	0	0	0	0	0	0	0	0	0	0	0	0	0	0	0	0	0	0	0	0
ENSG00000142910	1	31576485	31587686	1	p35.2	TINAGL1	0	0	0	0	0	0	0	0	0	0	0	0	0	0	0	0	0	0	0	0	0	0	0	0	0
ENSG00000121764	1	31617686	31632518	1	p35.2	HCRTR1	0	0	0	0	0	0	0	0	0	0	0	0	0	0	0	0	0	0	0	0	0	0	0	0	0
ENSG00000162517	1	31629866	31644896	-1	p35.2	PEF1	0	0	0	0	0	0	0	0	0	0	0	0	0	0	0	0	0	0	0	0	0	0	0	0	0
ENSG00000084636	1	31652263	31704319	-1	p35.2	COL16A1	0	0	0	0	0	0	0	0	0	0	0	0	0	0	0	0	0	0	0	0	0	0	0	0	0
ENSG00000121753	1	31727117	31764893	-1	p35.2	ADGRB2	0	0	0	0	0	0	0	0	0	0	0	0	0	0	0	0	0	0	0	0	0	0	0	0	0
ENSG00000134668	1	31790422	31816051	-1	p35.2	SPOCD1	0	0	0	0	0	0	0	0	0	0	0	0	0	0	0	0	0	0	0	0	0	0	0	0	0
ENSG00000184007	1	31906421	31944856	-1	p35.2	PTP4A2	0	0	0	0	0	0	0	0	0	0	0	0	0	0	0	0	0	0	0	0	0	0	0	0	0
ENSG00000121774	1	32013868	32060850	1	p35.2	KHDRBS1	0	0	0	0	0	0	0	0	0	0	0	0	0	0	0	0	0	0	0	0	0	0	0	0	0
ENSG00000121775	1	32072031	32102866	1	p35.2	TMEM39B	0	0	0	0	0	0	0	0	0	0	0	0	0	0	0	0	0	0	0	0	0	0	0	0	0
ENSG00000025800	1	32108056	32176563	1	p35.2	KPNA6	0	0	0	0	0	0	0	0	0	0	0	0	0	0	0	0	0	0	0	0	0	0	0	0	0
ENSG00000084652	1	32179675	32198285	1	p35.2	TXLNA	0	0	0	0	0	0	0	0	0	0	0	0	0	0	0	0	0	0	0	0	0	0	0	0	0
ENSG00000160050	1	32200386	32205387	1	p35.2	CCDC28B	0	0	0	0	0	0	0	0	0	0	0	0	0	0	0	0	0	0	0	0	0	0	0	0	0
ENSG00000160051	1	32205661	32208687	1	p35.2	IQCC	0	0	0	0	0	0	0	0	0	0	0	0	0	0	0	0	0	0	0	0	0	0	0	0	0
ENSG00000222046	1	32209094	32216196	1	p35.2	DCDC2B	0	0	0	0	0	0	0	0	0	0	0	0	0	0	0	0	0	0	0	0	0	0	0	0	0
ENSG00000160055	1	32214472	32222359	-1	p35.2	TMEM234	0	0	0	0	0	0	0	0	0	0	0	0	0	0	0	0	0	0	0	0	0	0	0	0	0
ENSG00000084623	1	32221928	32231604	1	p35.2	EIF3I	0	0	0	0	0	0	0	0	0	0	0	0	0	0	0	0	0	0	0	0	0	0	0	0	0
ENSG00000183615	1	32247222	32248856	1	p35.2	FAM167B	0	0	0	0	0	0	0	0	0	0	0	0	0	0	0	0	0	0	0	0	0	0	0	0	0
ENSG00000182866	1	32251239	32286165	1	p35.2	LCK	0	0	0	0	0	0	0	0	0	0	0	0	0	0	0	0	0	0	0	0	0	0	0	0	0
ENSG00000116478	1	32292083	32333635	1	p35.2	HDAC1	0	0	0	0	1	0	0	0	0	0	0	0	0	0	0	0	1	0	0	0	0	0	0	0	0
ENSG00000175130	1	32333839	32336233	-1	p35.1	MARCKSL1	0	0	0	0	0	0	0	0	0	0	0	0	0	0	0	0	0	0	0	0	0	0	0	0	0
ENSG00000162526	1	32351521	32364312	1	p35.1	TSSK3	0	0	0	0	0	0	0	0	0	0	0	0	0	0	0	0	0	0	0	0	0	0	0	0	0
ENSG00000160058	1	32365103	32394731	-1	p35.1	BSDC1	0	0	0	0	0	0	0	0	0	0	0	0	0	0	0	0	0	0	0	0	0	0	0	0	0
ENSG00000176261	1	32600172	32650903	-1	p35.1	ZBTB8OS	0	0	0	0	0	0	0	0	0	0	0	0	0	0	0	0	0	0	0	0	0	0	0	0	0
ENSG00000162521	1	32651142	32686211	1	p35.1	RBBP4	0	0	0	0	0	0	0	0	0	0	0	0	0	0	0	0	0	0	0	0	0	0	0	0	0
ENSG00000162520	1	32679906	32703596	-1	p35.1	SYNC	0	0	0	0	0	0	0	0	0	0	0	0	0	0	0	0	0	0	0	0	0	0	0	0	0
ENSG00000162522	1	32741830	32774970	1	p35.1	KIAA1522	0	0	0	0	0	0	0	0	0	0	0	0	0	0	0	0	0	0	0	0	0	0	0	0	0
ENSG00000134684	1	32775237	32818153	-1	p35.1	YARS1	0	0	0	0	0	0	0	0	0	0	0	0	0	0	0	0	0	0	0	0	0	0	0	0	0
ENSG00000116497	1	32816767	32858875	1	p35.1	S100PBP	0	0	0	0	0	0	0	0	0	0	0	0	0	0	0	0	0	0	0	0	0	0	0	0	0
ENSG00000160097	1	32862268	32872482	-1	p35.1	FNDC5	0	0	0	0	0	0	0	0	0	0	0	0	0	0	0	0	0	0	0	0	0	0	0	0	0
ENSG00000121905	1	32885994	32898441	1	p35.1	HPCA	0	0	0	0	0	0	0	0	0	0	0	0	0	0	0	0	0	0	0	0	0	0	0	0	0
ENSG00000121900	1	32894594	32901438	-1	p35.1	TMEM54	0	0	0	0	0	0	0	0	0	0	0	0	0	0	0	0	0	0	0	0	0	0	0	0	0
ENSG00000116514	1	32936445	32964685	-1	p35.1	RNF19B	0	0	0	0	0	0	0	0	0	0	0	0	0	0	0	0	0	0	0	0	0	0	0	0	0
ENSG00000004455	1	33007940	33080996	-1	p35.1	AK2	0	0	0	0	0	0	0	0	0	0	0	0	0	0	0	0	0	0	0	0	0	0	0	0	0
ENSG00000142920	1	33081104	33123492	1	p35.1	AZIN2	0	0	0	0	0	0	0	0	0	0	0	0	0	0	0	0	0	0	0	0	0	0	0	0	0
ENSG00000116525	1	33145399	33182059	-1	p35.1	TRIM62	0	0	0	0	0	0	0	0	0	0	0	0	0	0	0	0	0	0	0	0	0	0	0	0	0
ENSG00000160094	1	33256492	33300719	1	p35.1	ZNF362	0	0	0	0	0	0	0	0	0	0	0	0	0	0	0	0	0	0	0	0	0	0	0	0	0
ENSG00000184389	1	33306766	33321098	-1	p35.1	A3GALT2	0	0	0	0	0	0	0	0	0	0	0	0	0	0	0	0	0	0	0	0	0	0	0	0	0
ENSG00000134686	1	33323623	33431052	-1	p35.1	PHC2	0	0	0	0	0	0	0	0	0	0	0	0	0	0	0	0	0	0	0	0	0	0	0	0	0
ENSG00000121903	1	33472645	33496507	1	p35.1	ZSCAN20	0	0	0	0	0	0	0	0	0	0	0	0	0	0	0	0	0	0	0	0	0	0	0	0	0
ENSG00000121904	1	33513999	34165842	-1	p35.1	CSMD2	0	0	0	0	0	0	0	0	0	0	0	0	0	0	0	0	0	0	0	0	0	0	0	0	0
ENSG00000176256	1	33860475	33864791	1	p35.1	HMGB4	0	0	0	0	0	0	0	0	0	0	0	0	0	0	0	0	0	0	0	0	0	0	0	0	0
ENSG00000142698	1	34166883	34219131	1	p35.1	C1orf94	0	0	0	0	0	0	0	0	0	0	0	0	0	0	0	0	0	0	0	0	0	0	0	0	0
ENSG00000163866	1	34712737	34859755	-1	p34.3	SMIM12	0	0	0	0	0	0	0	0	0	0	0	0	0	0	0	0	0	0	0	0	0	0	0	0	0
ENSG00000189280	1	34755047	34758512	1	p34.3	GJB5	0	0	0	0	0	0	0	0	0	0	0	0	0	0	0	0	0	0	0	0	0	0	0	0	0
ENSG00000189433	1	34759740	34762327	1	p34.3	GJB4	0	0	0	0	0	0	0	0	0	0	0	0	0	0	0	0	0	0	0	0	0	0	0	0	0
ENSG00000188910	1	34781214	34786369	1	p34.3	GJB3	0	0	0	0	0	0	0	0	0	0	0	0	0	0	0	0	0	0	0	0	0	0	0	0	0
ENSG00000187513	1	34792999	34795747	1	p34.3	GJA4	0	0	0	0	0	0	0	0	0	0	0	0	0	0	0	0	0	0	0	0	0	0	0	0	0
ENSG00000116544	1	34865436	34929650	-1	p34.3	DLGAP3	0	0	0	0	0	0	0	0	0	0	0	0	0	0	0	0	0	0	0	0	0	0	0	0	0
ENSG00000284773	1	34974356	34985313	-1	p34.3	AC114490.3	0	0	0	0	0	0	0	0	0	0	0	0	0	0	0	0	0	0	0	0	0	0	0	0	0
ENSG00000163867	1	34986165	35031945	-1	p34.3	ZMYM6	0	0	0	0	0	0	0	0	0	0	0	0	0	0	0	0	0	0	0	0	0	0	0	0	0
ENSG00000197056	1	35032172	35115859	1	p34.3	ZMYM1	0	0	0	0	0	0	0	0	0	0	0	0	0	0	0	0	0	0	0	0	0	0	0	0	0
ENSG00000116560	1	35176378	35193145	-1	p34.3	SFPQ	0	0	0	0	0	0	0	0	0	0	0	0	0	0	0	0	0	0	0	0	0	0	0	0	0
ENSG00000146463	1	35268709	35422058	1	p34.3	ZMYM4	0	0	0	0	0	0	0	0	0	0	0	0	0	0	0	0	0	0	0	0	0	0	0	0	0
ENSG00000142687	1	35433492	35557950	-1	p34.3	KIAA0319L	0	0	0	0	0	0	0	0	0	0	0	0	0	0	0	0	0	0	0	0	0	0	0	0	0
ENSG00000020129	1	35557473	35567274	1	p34.3	NCDN	0	0	0	0	0	0	0	0	0	0	0	0	0	0	0	0	0	0	0	0	0	0	0	0	0
ENSG00000116819	1	35573314	35595328	1	p34.3	TFAP2E	0	0	0	0	0	0	0	0	0	0	0	0	0	0	0	0	0	0	0	0	0	0	0	0	0
ENSG00000126067	1	35599541	35641526	-1	p34.3	PSMB2	0	0	0	0	0	0	0	0	0	0	0	0	0	0	0	0	0	0	0	0	0	0	0	0	0
ENSG00000142686	1	35713877	35718894	-1	p34.3	C1orf216	0	0	0	0	0	0	0	0	0	0	0	0	0	0	0	0	0	0	0	0	0	0	0	0	0
ENSG00000092853	1	35720218	35769978	-1	p34.3	CLSPN	0	0	0	0	0	0	0	0	0	0	0	0	0	0	0	0	0	0	0	0	0	0	0	0	0
ENSG00000134698	1	35808016	35857890	1	p34.3	AGO4	0	0	0	0	0	0	0	0	0	0	0	0	0	0	0	0	0	0	0	0	0	0	0	0	0
ENSG00000092847	1	35869808	35930532	1	p34.3	AGO1	0	0	0	0	0	0	0	0	0	0	0	0	0	0	0	0	0	0	0	0	0	0	0	0	0
ENSG00000126070	1	35930718	36072500	1	p34.3	AGO3	0	0	0	0	0	0	0	0	0	0	0	0	0	0	0	0	0	0	0	0	0	0	0	0	0
ENSG00000116863	1	36088892	36093932	1	p34.3	ADPRHL2	0	0	0	0	0	0	0	0	0	0	0	0	0	0	0	0	0	0	0	0	0	0	0	0	0
ENSG00000171812	1	36095239	36125222	-1	p34.3	COL8A2	0	0	0	0	0	0	0	0	0	0	0	0	0	0	0	0	0	0	0	0	0	0	0	0	0
ENSG00000054116	1	36136570	36156053	-1	p34.3	TRAPPC3	0	0	0	0	0	0	0	0	0	0	0	0	0	0	0	0	0	0	0	0	0	0	0	0	0
ENSG00000116871	1	36155579	36180849	1	p34.3	MAP7D1	0	0	0	0	0	0	0	0	0	0	0	0	0	0	0	0	0	0	0	0	0	0	0	0	0
ENSG00000054118	1	36224432	36305357	1	p34.3	THRAP3	0	0	0	0	0	0	0	0	0	0	0	0	0	0	0	0	0	0	0	0	0	0	0	0	0
ENSG00000214193	1	36306368	36329340	1	p34.3	SH3D21	0	0	0	0	0	0	0	0	0	0	0	0	0	0	0	0	0	0	0	0	0	0	0	0	0
ENSG00000142694	1	36322031	36324154	-1	p34.3	EVA1B	0	0	0	0	0	0	0	0	0	0	0	0	0	0	0	0	0	0	0	0	0	0	0	0	0
ENSG00000196182	1	36339624	36385896	-1	p34.3	STK40	0	0	0	0	0	0	0	0	0	0	0	0	0	0	0	0	0	0	0	0	0	0	0	0	0
ENSG00000181817	1	36391238	36397908	-1	p34.3	LSM10	0	0	0	0	0	0	0	0	0	0	0	0	0	0	0	0	0	0	0	0	0	0	0	0	0
ENSG00000116885	1	36415827	36450451	-1	p34.3	OSCP1	0	0	0	0	0	0	0	0	0	0	0	0	0	0	0	0	0	0	0	0	0	0	0	0	0
ENSG00000116898	1	36455718	36464384	-1	p34.3	MRPS15	0	0	0	0	0	0	0	0	0	0	0	0	0	0	0	0	0	0	0	0	0	0	0	0	0
ENSG00000119535	1	36466043	36483278	-1	p34.3	CSF3R	0	0	0	1	0	0	0	1	0	0	0	0	0	0	0	1	0	0	0	0	0	0	0	0	0
ENSG00000163873	1	36795527	37034515	-1	p34.3	GRIK3	0	0	0	0	0	0	0	0	0	0	0	0	0	0	0	0	0	0	0	0	0	0	0	0	0
ENSG00000163874	1	37474580	37484377	1	p34.3	ZC3H12A	0	0	0	0	0	0	0	0	0	0	0	0	0	0	0	0	0	0	0	0	0	0	0	0	0
ENSG00000163875	1	37492575	37514774	-1	p34.3	MEAF6	0	0	0	0	0	0	0	0	0	0	0	0	0	0	0	0	0	0	0	0	0	0	0	0	0
ENSG00000163877	1	37534449	37554293	-1	p34.3	SNIP1	0	0	0	0	0	0	0	0	0	0	0	0	0	0	0	0	0	0	0	0	0	0	0	0	0
ENSG00000163879	1	37556919	37566857	1	p34.3	DNALI1	0	0	0	0	0	0	0	0	0	0	0	0	0	0	0	0	0	0	0	0	0	0	0	0	0
ENSG00000134697	1	37566816	37595937	-1	p34.3	GNL2	0	0	0	0	0	0	0	0	0	0	0	0	0	0	0	0	0	0	0	0	0	0	0	0	0
ENSG00000169218	1	37611350	37634892	-1	p34.3	RSPO1	0	0	0	0	0	0	0	0	0	0	0	0	0	0	0	0	0	0	0	0	0	0	0	0	0
ENSG00000116922	1	37681570	37692249	-1	p34.3	C1orf109	0	0	0	0	0	0	0	0	0	0	0	0	0	0	0	0	0	0	0	0	0	0	0	0	0
ENSG00000134690	1	37692481	37709719	1	p34.3	CDCA8	0	0	0	0	0	0	0	0	0	0	0	0	0	0	0	0	0	0	0	0	0	0	0	0	0
ENSG00000183317	1	37713880	37765133	-1	p34.3	EPHA10	0	0	0	0	0	0	0	0	0	0	0	0	0	0	0	0	0	0	0	0	0	0	0	0	0
ENSG00000185090	1	37793802	37801137	1	p34.3	MANEAL	0	0	0	0	0	0	0	0	0	0	0	0	0	0	0	0	0	0	0	0	0	0	0	0	0
ENSG00000196449	1	37802945	37808208	-1	p34.3	YRDC	0	0	0	0	0	0	0	0	0	0	0	0	0	0	0	0	0	0	0	0	0	0	0	0	0
ENSG00000197982	1	37806979	37809454	1	p34.3	C1orf122	0	0	0	0	0	0	0	0	0	0	0	0	0	0	0	0	0	0	0	0	0	0	0	0	0
ENSG00000188786	1	37809574	37859592	-1	p34.3	MTF1	0	0	0	0	0	0	0	0	0	0	0	0	0	0	0	0	0	0	0	0	0	0	0	0	0
ENSG00000204084	1	37860697	37947057	-1	p34.3	INPP5B	0	0	0	0	0	0	0	0	0	0	0	0	0	0	0	0	0	0	0	0	0	0	0	0	0
ENSG00000183431	1	37956975	37990075	-1	p34.3	SF3A3	0	0	0	0	0	0	0	0	0	0	0	0	0	0	0	0	0	0	0	0	0	0	0	0	0
ENSG00000183386	1	37996770	38005606	-1	p34.3	FHL3	0	0	0	0	0	0	0	0	0	0	0	0	0	0	0	0	0	0	0	0	0	0	0	0	0
ENSG00000183520	1	38009258	38024820	1	p34.3	UTP11	0	0	0	0	0	0	0	0	0	0	0	0	0	0	0	0	0	0	0	0	0	0	0	0	0
ENSG00000185668	1	38043829	38046793	-1	p34.3	POU3F1	0	0	0	0	0	0	0	0	0	0	0	0	0	0	0	0	0	0	0	0	0	0	0	0	0
ENSG00000116954	1	38838198	38859772	-1	p34.3	RRAGC	0	0	0	0	0	0	1	0	0	0	0	0	0	0	0	0	0	0	0	0	0	0	0	0	0
ENSG00000214114	1	38862493	38873368	-1	p34.3	MYCBP	0	0	0	0	0	0	0	0	0	0	0	0	0	0	0	0	0	0	0	0	0	0	0	0	0
ENSG00000158315	1	38885807	38941830	-1	p34.3	RHBDL2	0	0	0	0	0	0	0	0	0	0	0	0	0	0	0	0	0	0	0	0	0	0	0	0	0
ENSG00000174574	1	38991276	39006059	1	p34.3	AKIRIN1	0	0	0	0	0	0	0	0	0	0	0	0	0	0	0	0	0	0	0	0	0	0	0	0	0
ENSG00000168653	1	39026318	39034636	1	p34.3	NDUFS5	0	0	0	0	0	0	0	0	0	0	0	0	0	0	0	0	0	0	0	0	0	0	0	0	0
ENSG00000127603	1	39081316	39487177	1	p34.3	MACF1	0	0	0	0	0	0	0	0	0	0	0	0	0	0	0	0	0	0	0	0	0	0	0	0	0
ENSG00000183682	1	39491636	39529869	1	p34.3	BMP8A	0	0	0	1	0	0	0	0	0	0	1	0	0	0	0	0	0	1	0	0	0	0	0	0	0
ENSG00000090621	1	39560816	39576790	-1	p34.3	PABPC4	0	0	0	0	0	0	0	0	0	0	0	0	0	0	0	0	0	0	0	0	0	0	0	0	0
ENSG00000163909	1	39623435	39639643	-1	p34.2	HEYL	0	0	0	0	0	0	0	0	0	0	0	0	0	0	0	0	0	0	0	0	0	0	0	0	0
ENSG00000116981	1	39659121	39672038	-1	p34.2	NT5C1A	0	0	0	0	0	0	0	0	0	0	0	0	0	0	0	0	0	0	0	0	0	0	0	0	0
ENSG00000116983	1	39678648	39691485	-1	p34.2	HPCAL4	0	0	0	0	0	0	0	0	0	0	0	0	0	0	0	0	0	0	0	0	0	0	0	0	0
ENSG00000084072	1	39692182	39763914	1	p34.2	PPIE	0	0	0	0	0	0	0	0	0	0	0	0	0	0	0	0	0	0	0	0	1	0	0	0	0
ENSG00000116985	1	39757182	39788865	-1	p34.2	BMP8B	0	0	0	1	0	0	0	0	0	0	1	0	0	0	0	0	0	1	0	0	0	0	0	0	0
ENSG00000198754	1	39769523	39771348	-1	p34.2	OXCT2	0	0	0	0	0	0	0	0	0	0	0	0	0	0	0	0	0	0	0	0	0	0	0	0	0
ENSG00000043514	1	39838110	39883511	-1	p34.2	TRIT1	0	0	0	0	0	0	0	0	0	0	0	0	0	0	0	0	0	0	0	0	0	0	0	0	0
ENSG00000116990	1	39895426	39902256	-1	p34.2	MYCL	0	0	0	0	0	0	0	0	0	0	0	0	0	0	0	0	0	0	0	0	0	0	0	0	0
ENSG00000168389	1	39955112	39969968	1	p34.2	MFSD2A	0	0	0	0	0	0	0	0	0	0	0	0	0	0	0	0	0	0	0	0	0	0	0	0	0
ENSG00000131236	1	40040233	40072649	1	p34.2	CAP1	0	0	0	0	0	0	0	0	0	0	0	0	0	0	0	0	0	0	0	0	0	0	0	0	0
ENSG00000131238	1	40071461	40097727	-1	p34.2	PPT1	0	0	0	0	0	0	0	0	0	0	0	0	0	0	0	0	0	0	0	0	0	0	0	0	0
ENSG00000117000	1	40161387	40240921	1	p34.2	RLF	0	0	0	0	0	0	0	0	0	0	0	0	0	0	0	0	0	0	0	0	0	0	0	0	0
ENSG00000188800	1	40245947	40251684	1	p34.2	TMCO2	0	0	0	0	0	0	0	0	0	0	0	0	0	0	0	0	0	0	0	0	0	0	0	0	0
ENSG00000084073	1	40258236	40294180	1	p34.2	ZMPSTE24	0	0	0	0	0	0	0	0	0	0	0	0	0	0	0	0	0	0	0	0	0	0	0	0	0
ENSG00000049089	1	40300489	40317813	-1	p34.2	COL9A2	0	0	0	0	0	0	0	1	0	0	0	0	1	1	0	0	0	0	0	0	0	0	0	0	0
ENSG00000084070	1	40344850	40423326	1	p34.2	SMAP2	0	0	0	0	0	0	0	0	0	0	0	0	0	0	0	0	0	0	0	0	0	0	0	0	0
ENSG00000187801	1	40450102	40463718	1	p34.2	ZFP69B	0	0	0	0	0	0	0	0	0	0	0	0	0	0	0	0	0	0	0	0	0	0	0	0	0
ENSG00000187815	1	40477290	40496343	1	p34.2	ZFP69	0	0	0	0	0	0	0	0	0	0	0	0	0	0	0	0	0	0	0	0	0	0	0	0	0
ENSG00000164002	1	40508741	40516556	1	p34.2	EXO5	0	0	0	0	0	0	0	0	0	0	0	0	0	0	0	0	0	0	0	0	0	0	0	0	0
ENSG00000117010	1	40531573	40548167	1	p34.2	ZNF684	0	0	0	0	0	0	0	0	0	0	0	0	0	0	0	0	0	0	0	0	0	0	0	0	0
ENSG00000117016	1	40620680	40665682	-1	p34.2	RIMS3	0	0	0	0	0	0	0	0	0	0	0	0	0	0	0	0	0	0	0	0	0	0	0	0	0
ENSG00000066136	1	40691648	40771603	1	p34.2	NFYC	0	0	0	0	0	0	0	0	0	0	0	0	0	0	0	0	0	0	0	0	0	0	0	0	0
ENSG00000117013	1	40783787	40840452	1	p34.2	KCNQ4	0	0	0	0	0	0	0	0	0	0	0	0	0	0	0	0	0	0	0	0	0	0	0	0	0
ENSG00000179862	1	40861054	40862363	-1	p34.2	CITED4	0	0	0	0	0	0	0	0	0	0	0	0	0	0	0	0	0	0	0	0	0	0	0	0	0
ENSG00000171790	1	41015597	41023237	-1	p34.2	SLFNL1	0	0	0	0	0	0	0	0	0	0	0	0	0	0	0	0	0	0	0	0	0	0	0	0	0
ENSG00000010803	1	41027200	41242154	-1	p34.2	SCMH1	0	0	0	0	0	0	0	0	0	0	0	0	0	0	0	0	0	0	0	0	0	0	0	0	0
ENSG00000204060	1	41361922	41383590	1	p34.2	FOXO6	0	0	0	0	0	0	0	0	0	0	0	0	0	0	0	0	0	0	0	0	0	0	0	0	0
ENSG00000127129	1	41478775	41484683	-1	p34.2	EDN2	0	0	0	0	0	0	0	0	0	0	0	0	0	0	0	0	0	0	0	0	0	0	0	0	0
ENSG00000127124	1	41506365	42035925	-1	p34.2	HIVEP3	0	0	0	0	0	0	0	0	0	0	0	0	0	0	0	0	0	0	0	0	0	0	0	0	0
ENSG00000044012	1	42153410	42155820	1	p34.2	GUCA2B	0	0	0	0	0	0	0	0	0	0	0	0	0	0	0	0	0	0	0	0	0	0	0	0	0
ENSG00000197273	1	42162690	42164745	-1	p34.2	GUCA2A	0	0	0	0	0	0	0	0	0	0	0	0	0	0	0	0	0	0	0	0	0	0	0	0	0
ENSG00000198815	1	42176539	42335877	-1	p34.2	FOXJ3	0	0	0	0	0	0	0	0	0	0	0	0	0	0	0	0	0	0	0	0	0	0	0	0	0
ENSG00000177181	1	42380792	42424232	1	p34.2	RIMKLA	0	0	0	0	0	0	0	0	0	0	0	0	0	0	0	0	0	0	0	0	0	0	0	0	0
ENSG00000066185	1	42430329	42456253	-1	p34.2	ZMYND12	0	0	0	0	0	0	0	0	0	0	0	0	0	0	0	0	0	0	0	0	0	0	0	0	0
ENSG00000127125	1	42456117	42473385	1	p34.2	PPCS	0	0	0	0	0	0	0	0	0	0	0	0	0	0	0	0	0	0	0	0	0	0	0	0	0
ENSG00000186409	1	42463221	42657190	1	p34.2	CCDC30	0	0	0	0	0	0	0	0	0	0	0	0	0	0	0	0	0	0	0	0	0	0	0	0	0
ENSG00000171960	1	42658423	42676758	1	p34.2	PPIH	0	0	0	0	0	0	0	0	0	0	0	0	0	0	0	0	0	0	0	0	0	0	0	0	0
ENSG00000065978	1	42682418	42703805	1	p34.2	YBX1	0	0	0	0	0	0	0	0	0	0	0	0	0	0	0	0	0	0	0	0	0	0	0	0	0
ENSG00000164007	1	42733093	42740254	-1	p34.2	CLDN19	0	0	0	0	0	0	0	0	0	0	0	0	0	0	0	0	0	0	0	0	0	0	0	0	0
ENSG00000117385	1	42746335	42767084	-1	p34.2	P3H1	0	0	0	0	0	0	0	0	0	0	0	0	0	0	0	0	0	0	0	0	0	0	0	0	0
ENSG00000177868	1	42807052	42817397	-1	p34.2	SVBP	0	0	0	0	0	0	0	0	0	0	0	0	0	0	0	0	0	0	0	0	0	0	0	0	0
ENSG00000164010	1	42817122	42844991	1	p34.2	ERMAP	0	0	0	0	0	0	0	0	0	0	0	0	0	0	0	0	0	0	0	0	0	0	0	0	0
ENSG00000164011	1	42846573	42852477	1	p34.2	ZNF691	0	0	0	0	0	0	0	0	0	0	0	0	0	0	0	0	0	0	0	0	0	0	0	0	0
ENSG00000117394	1	42925375	42958868	-1	p34.2	SLC2A1	0	0	0	0	0	0	0	0	0	0	0	0	0	0	0	0	0	0	0	0	0	0	0	0	0
ENSG00000186973	1	43145153	43156396	1	p34.2	FAM183A	0	0	0	0	0	0	0	0	0	0	0	0	0	0	0	0	0	0	0	0	0	0	0	0	0
ENSG00000117395	1	43164175	43270936	-1	p34.2	EBNA1BP2	0	0	0	0	0	0	0	0	0	0	0	0	0	0	0	0	0	0	0	0	0	0	0	0	0
ENSG00000243710	1	43172149	43254358	1	p34.2	CFAP57	0	0	0	0	0	0	0	0	0	0	0	0	0	0	0	0	0	0	0	0	0	0	0	0	0
ENSG00000179178	1	43269983	43274002	1	p34.2	TMEM125	0	0	0	0	0	0	0	0	0	0	0	0	0	0	0	0	0	0	0	0	0	0	0	0	0
ENSG00000253313	1	43281877	43285617	-1	p34.2	C1orf210	0	0	0	0	0	0	0	0	0	0	0	0	0	0	0	0	0	0	0	0	0	0	0	0	0
ENSG00000066056	1	43300982	43323108	1	p34.2	TIE1	0	0	0	0	0	0	0	0	0	0	0	0	0	0	0	0	0	0	0	0	0	0	0	0	0
ENSG00000117400	1	43337818	43354466	1	p34.2	MPL	0	0	0	1	0	0	0	0	0	0	0	0	0	0	0	1	0	0	0	0	0	0	0	0	0
ENSG00000117399	1	43358981	43363203	1	p34.2	CDC20	0	0	0	0	1	0	0	0	0	0	0	0	0	0	0	0	0	0	0	0	0	0	0	0	0
ENSG00000066322	1	43363398	43368074	-1	p34.2	ELOVL1	0	0	0	0	0	0	0	0	0	0	0	0	0	0	0	0	0	0	0	0	0	0	0	0	0
ENSG00000159479	1	43383917	43389808	-1	p34.2	MED8	0	0	0	0	0	0	0	0	0	0	0	0	0	0	0	0	0	0	0	0	0	0	0	0	0
ENSG00000198198	1	43389882	43454247	1	p34.2	SZT2	0	0	0	0	0	0	0	0	0	0	0	0	0	0	0	0	0	0	0	0	0	0	0	0	0
ENSG00000178922	1	43451003	43453989	-1	p34.2	HYI	0	0	0	0	0	0	0	0	0	0	0	0	0	0	0	0	0	0	0	0	0	0	0	0	0
ENSG00000142949	1	43525187	43623666	1	p34.2	PTPRF	0	0	0	0	0	0	0	0	0	0	0	0	0	0	1	0	0	0	0	0	0	0	0	0	0
ENSG00000066135	1	43650149	43705518	1	p34.2	KDM4A	0	0	0	0	0	0	0	0	0	0	0	0	0	0	0	0	0	0	0	0	0	0	0	0	0
ENSG00000117407	1	43933320	43937240	1	p34.1	ARTN	0	0	0	0	0	0	0	0	0	0	0	0	0	0	0	0	0	0	0	0	0	0	0	0	0
ENSG00000117408	1	43946950	43968022	1	p34.1	IPO13	0	0	0	0	0	0	0	0	0	0	0	0	0	0	0	0	0	0	0	0	0	0	0	0	0
ENSG00000132768	1	43970000	43973369	1	p34.1	DPH2	0	0	0	0	0	0	0	0	0	0	0	0	0	0	0	0	0	0	0	0	0	0	0	0	0
ENSG00000117410	1	43974487	43978295	1	p34.1	ATP6V0B	0	0	0	0	0	0	0	0	0	0	0	0	0	0	0	0	0	0	0	0	0	0	0	0	0
ENSG00000117411	1	43978943	43991170	1	p34.1	B4GALT2	0	0	0	0	0	0	0	0	0	0	0	0	0	0	0	0	0	0	0	0	0	0	0	0	0
ENSG00000159214	1	43991359	43996528	1	p34.1	CCDC24	0	0	0	0	0	0	0	0	0	0	0	0	0	0	0	0	0	0	0	0	0	0	0	0	0
ENSG00000196517	1	43991500	44031467	-1	p34.1	SLC6A9	0	0	0	0	0	0	0	0	0	0	0	0	0	0	0	0	0	0	0	0	0	0	0	0	0
ENSG00000171872	1	44118821	44135140	1	p34.1	KLF17	0	0	0	0	0	0	0	0	0	0	0	0	0	0	0	0	0	0	0	0	0	0	0	0	0
ENSG00000178028	1	44213455	44220681	1	p34.1	DMAP1	0	0	0	0	0	0	0	0	0	0	0	0	0	0	0	0	0	0	0	0	0	0	0	0	0
ENSG00000117419	1	44221070	44355260	-1	p34.1	ERI3	0	0	0	0	0	0	0	0	0	0	0	0	0	0	0	0	0	0	0	0	0	0	0	0	0
ENSG00000187147	1	44405194	44651724	1	p34.1	RNF220	0	0	0	0	0	0	0	0	0	0	0	0	0	0	0	0	0	0	0	0	0	0	0	0	0
ENSG00000126106	1	44635238	44674481	-1	p34.1	TMEM53	0	0	0	0	0	0	0	0	0	0	0	0	0	0	0	0	0	0	0	0	0	0	0	0	0
ENSG00000198520	1	44674692	44725591	1	p34.1	ARMH1	0	0	0	0	0	0	0	0	0	0	0	0	0	0	0	0	0	0	0	0	0	0	0	0	0
ENSG00000142945	1	44739818	44767767	1	p34.1	KIF2C	0	0	0	0	0	0	0	0	0	0	0	0	0	0	0	0	0	0	0	0	0	0	0	0	0
ENSG00000142937	1	44775251	44778779	1	p34.1	RPS8	0	0	0	0	0	0	0	0	0	0	0	0	0	0	0	0	0	0	0	0	0	0	0	0	0
ENSG00000142959	1	44783585	44788170	-1	p34.1	BEST4	0	0	0	0	0	0	0	0	0	0	0	0	0	0	0	0	0	0	0	0	0	0	0	0	0
ENSG00000173846	1	44800377	44805990	1	p34.1	PLK3	0	0	0	0	0	0	0	0	0	0	0	0	0	0	0	0	0	0	0	0	0	0	0	0	0
ENSG00000222009	1	44808482	44815585	1	p34.1	BTBD19	0	0	0	0	0	0	0	0	0	0	0	0	0	0	0	0	0	0	0	0	0	0	0	0	0
ENSG00000117425	1	44819844	44843253	-1	p34.1	PTCH2	0	0	0	0	0	0	0	0	0	0	0	0	0	0	0	0	0	1	0	0	0	0	0	0	0
ENSG00000070785	1	44850522	44986722	-1	p34.1	EIF2B3	0	0	0	0	0	0	0	0	0	0	0	0	0	0	0	0	0	0	0	0	0	0	0	0	0
ENSG00000126107	1	45002540	45011324	-1	p34.1	HECTD3	0	0	0	0	0	0	0	0	0	0	0	0	0	0	0	0	0	0	0	0	0	0	0	0	0
ENSG00000126088	1	45010950	45015575	1	p34.1	UROD	0	0	0	0	0	0	0	0	0	0	0	0	0	0	0	0	0	0	0	0	0	0	0	0	0
ENSG00000162415	1	45016399	45306209	-1	p34.1	ZSWIM5	0	0	0	0	0	0	0	0	0	0	0	0	0	0	0	0	0	0	0	0	0	0	0	0	0
ENSG00000186603	1	45326895	45328679	1	p34.1	HPDL	0	0	0	0	0	0	0	0	0	0	0	0	0	0	0	0	0	0	0	0	0	0	0	0	0
ENSG00000132781	1	45329163	45340893	-1	p34.1	MUTYH	0	0	0	0	0	0	0	0	0	0	0	0	0	0	0	0	0	0	0	1	0	0	0	0	0
ENSG00000070759	1	45343883	45491163	-1	p34.1	TESK2	0	0	0	0	0	0	0	0	0	0	0	0	0	0	0	0	0	0	0	0	0	0	0	0	0
ENSG00000280670	1	45493866	45500079	-1	p34.1	CCDC163	0	0	0	0	0	0	0	0	0	0	0	0	0	0	0	0	0	0	0	0	0	0	0	0	0
ENSG00000132763	1	45500300	45513382	1	p34.1	MMACHC	0	0	0	0	0	0	0	0	0	0	0	0	0	0	0	0	0	0	0	0	0	0	0	0	0
ENSG00000117450	1	45511036	45523047	-1	p34.1	PRDX1	0	0	0	0	0	0	0	0	0	0	0	0	0	0	0	0	0	0	0	0	0	0	0	0	0
ENSG00000117448	1	45550543	45570049	1	p34.1	AKR1A1	0	0	0	0	0	0	0	0	0	0	0	0	0	0	0	0	0	0	0	0	0	0	0	0	0
ENSG00000132780	1	45583846	45618904	1	p34.1	NASP	0	0	0	0	0	0	0	0	0	0	0	0	0	0	0	0	0	0	0	0	0	0	0	0	0
ENSG00000159588	1	45620044	45624057	-1	p34.1	CCDC17	0	0	0	0	0	0	0	0	0	0	0	0	0	0	0	0	0	0	0	0	0	0	0	0	0
ENSG00000159592	1	45627304	45688113	-1	p34.1	GPBP1L1	0	0	0	0	0	0	0	0	0	0	0	0	0	0	0	0	0	0	0	0	0	0	0	0	0
ENSG00000159596	1	45688181	45694436	1	p34.1	TMEM69	0	0	0	0	0	0	0	0	0	0	0	0	0	0	0	0	0	0	0	0	0	0	0	0	0
ENSG00000086015	1	45786987	46036122	1	p34.1	MAST2	0	0	0	0	0	0	0	0	0	0	0	0	0	0	0	0	0	0	0	0	0	0	0	0	0
ENSG00000117461	1	46040140	46133036	-1	p34.1	PIK3R3	0	0	1	0	0	0	1	1	1	0	1	1	1	0	0	1	0	0	0	0	0	0	0	0	0
ENSG00000117472	1	46175073	46185962	1	p34.1	TSPAN1	0	0	0	0	0	0	0	0	0	0	0	0	0	0	0	0	0	0	0	0	0	0	0	0	0
ENSG00000085998	1	46188682	46220305	-1	p34.1	POMGNT1	0	0	0	0	0	0	0	0	0	0	0	0	0	0	0	0	0	0	0	0	0	0	0	0	0
ENSG00000171357	1	46203334	46221256	1	p34.1	LURAP1	0	0	0	0	0	0	0	0	0	0	0	0	0	0	0	0	0	0	0	0	0	0	0	0	0
ENSG00000085999	1	46246461	46278480	1	p34.1	RAD54L	0	0	0	0	0	0	0	0	0	0	0	0	0	0	0	0	0	0	0	0	0	1	0	0	0
ENSG00000132128	1	46261196	46303608	-1	p33	LRRC41	0	0	0	0	0	0	0	0	0	0	0	0	0	0	0	0	0	0	0	0	0	0	0	0	0
ENSG00000173660	1	46303698	46316776	1	p33	UQCRH	0	0	0	0	0	0	0	0	0	0	0	0	0	0	0	0	0	0	0	0	0	0	0	0	0
ENSG00000117481	1	46340177	46365152	1	p33	NSUN4	0	0	0	0	0	0	0	0	0	0	0	0	0	0	0	0	0	0	0	0	0	0	0	0	0
ENSG00000117480	1	46394317	46413848	1	p33	FAAH	0	0	0	0	0	0	0	0	0	0	0	0	0	0	0	0	0	0	0	0	0	0	0	0	0
ENSG00000197587	1	46489836	46516216	1	p33	DMBX1	0	0	0	0	0	0	0	0	0	0	0	0	0	0	0	0	0	0	0	0	0	0	0	0	0
ENSG00000162456	1	46545644	46551527	-1	p33	KNCN	0	0	0	0	0	0	0	0	0	0	0	0	0	0	0	0	0	0	0	0	0	0	0	0	0
ENSG00000079277	1	46557408	46616843	-1	p33	MKNK1	0	1	0	0	0	0	0	0	0	0	0	0	0	0	0	0	0	0	0	0	0	0	0	0	0
ENSG00000142961	1	46607715	46616891	-1	p33	MOB3C	0	0	0	0	0	0	0	0	0	0	0	0	0	0	0	0	0	0	0	0	0	0	0	0	0
ENSG00000123472	1	46632737	46673867	-1	p33	ATPAF1	0	0	0	0	0	0	0	0	0	0	0	0	0	0	0	0	0	0	0	0	0	0	0	0	0
ENSG00000186118	1	46668855	46673594	1	p33	TEX38	0	0	0	0	0	0	0	0	0	0	0	0	0	0	0	0	0	0	0	0	0	0	0	0	0
ENSG00000159658	1	46675159	46719114	-1	p33	EFCAB14	0	0	0	0	0	0	0	0	0	0	0	0	0	0	0	0	0	0	0	0	0	0	0	0	0
ENSG00000142973	1	46757838	46819413	1	p33	CYP4B1	0	0	0	0	0	0	0	0	0	0	0	0	0	0	0	0	0	0	0	0	0	0	0	0	0
ENSG00000186377	1	47023669	47050751	1	p33	CYP4X1	0	0	0	0	0	0	0	0	0	0	0	0	0	0	0	0	0	0	0	0	0	0	0	0	0
ENSG00000186160	1	47067231	47118318	1	p33	CYP4Z1	0	0	0	0	0	0	0	0	0	0	0	0	0	0	0	0	0	0	0	0	0	0	0	0	0
ENSG00000162365	1	47137435	47149735	1	p33	CYP4A22	1	0	0	0	0	0	0	0	0	0	0	0	0	0	0	0	0	0	0	0	0	0	0	0	0
ENSG00000162366	1	47183582	47191044	-1	p33	PDZK1IP1	0	0	0	0	0	0	0	0	0	0	0	0	0	0	0	0	0	0	0	0	0	0	0	0	0
ENSG00000162367	1	47216290	47232220	-1	p33	TAL1	0	0	0	0	0	0	0	0	0	0	0	0	0	0	0	0	0	0	0	0	0	0	0	0	0
ENSG00000123473	1	47250139	47314147	-1	p33	STIL	0	0	0	0	0	0	0	0	0	0	0	0	0	0	0	0	0	0	0	0	0	0	0	0	0
ENSG00000162368	1	47333797	47378839	1	p33	CMPK1	0	0	0	0	0	0	0	0	0	0	0	0	0	0	0	0	0	0	0	0	0	0	0	0	0
ENSG00000186790	1	47416285	47418052	1	p33	FOXE3	0	0	0	0	0	0	0	0	0	0	0	0	0	0	0	0	0	0	0	0	0	0	0	0	0
ENSG00000186564	1	47436017	47440691	1	p33	FOXD2	0	0	0	0	0	0	0	0	0	0	0	0	0	0	0	0	0	0	0	0	0	0	0	0	0
ENSG00000269113	1	47760528	47997385	-1	p33	TRABD2B	0	0	0	0	0	0	0	0	0	0	0	0	0	0	0	0	0	0	0	0	0	0	0	0	0
ENSG00000117834	1	48222685	48248644	1	p33	SLC5A9	0	0	0	0	0	0	0	0	0	0	0	0	0	0	0	0	0	0	0	0	0	0	0	0	0
ENSG00000132122	1	48295373	48472208	-1	p33	SPATA6	0	0	0	0	0	0	0	0	0	0	0	0	0	0	0	0	0	0	0	0	0	0	0	0	0
ENSG00000186094	1	48532854	50023954	-1	p33	AGBL4	0	0	0	0	0	0	0	0	0	0	0	0	0	0	0	0	0	0	0	0	0	0	0	0	0
ENSG00000162373	1	48727519	48776969	-1	p33	BEND5	0	0	0	0	0	0	0	0	0	0	0	0	0	0	0	0	0	0	0	0	0	0	0	0	0
ENSG00000162374	1	50024029	50203786	1	p33	ELAVL4	0	0	0	0	0	0	0	0	0	0	0	0	0	0	0	0	0	0	0	0	0	0	0	0	0
ENSG00000142700	1	50417550	50423443	-1	p32.3	DMRTA2	0	0	0	0	0	0	0	0	0	0	0	0	0	0	0	0	0	0	0	0	0	0	0	0	0
ENSG00000185104	1	50437028	50960267	-1	p32.3	FAF1	0	0	0	0	0	0	0	0	0	0	0	0	0	0	0	0	0	0	0	0	0	0	0	0	0
ENSG00000123080	1	50960745	50974634	1	p32.3	CDKN2C	0	0	0	0	1	0	0	0	0	0	0	0	0	0	0	0	0	0	0	0	0	0	0	0	0
ENSG00000204006	1	51102221	51148086	1	p32.3	C1orf185	0	0	0	0	0	0	0	0	0	0	0	0	0	0	0	0	0	0	0	0	0	0	0	0	0
ENSG00000123091	1	51236273	51273447	1	p32.3	RNF11	0	0	0	0	0	0	0	0	0	0	0	0	0	0	0	0	0	0	0	0	0	0	0	0	0
ENSG00000085831	1	51287258	51345116	-1	p32.3	TTC39A	0	0	0	0	0	0	0	0	0	0	0	0	0	0	0	0	0	0	0	0	0	0	0	0	0
ENSG00000085832	1	51354263	51519266	-1	p32.3	EPS15	0	0	0	0	0	0	0	0	0	0	0	0	0	0	0	0	0	0	0	0	0	0	0	0	0
ENSG00000117859	1	51577179	51798427	1	p32.3	OSBPL9	0	0	0	0	0	0	0	0	0	0	0	0	0	0	0	0	0	0	0	0	0	0	0	0	0
ENSG00000078618	1	51789191	51878937	-1	p32.3	NRDC	0	0	0	0	0	0	0	0	0	0	0	0	0	0	0	0	0	0	0	0	0	0	0	0	0
ENSG00000169213	1	51907956	51990700	-1	p32.3	RAB3B	0	0	0	0	0	0	0	0	0	0	0	0	0	0	0	0	0	0	0	0	0	0	0	0	0
ENSG00000198841	1	52032103	52033810	-1	p32.3	KTI12	0	0	0	0	0	0	0	0	0	0	0	0	0	0	0	0	0	0	0	0	0	0	0	0	0
ENSG00000134717	1	52056199	52090716	1	p32.3	BTF3L4	0	0	0	0	0	0	0	0	0	0	0	0	0	0	0	0	0	0	0	0	0	0	0	0	0
ENSG00000157077	1	52142094	52346686	1	p32.3	ZFYVE9	0	0	0	0	0	0	0	0	0	0	1	0	0	0	0	0	0	0	0	0	0	0	0	0	0
ENSG00000154222	1	52345723	52366193	-1	p32.3	CC2D1B	0	0	0	0	0	0	0	0	0	0	0	0	0	0	0	0	0	0	0	0	0	0	0	0	0
ENSG00000085840	1	52372829	52404423	-1	p32.3	ORC1	0	0	0	0	1	0	0	0	0	0	0	0	0	0	0	0	0	0	1	0	0	0	0	0	0
ENSG00000134748	1	52404602	52420836	1	p32.3	PRPF38A	0	0	0	0	0	0	0	0	0	0	0	0	0	0	0	0	0	0	0	0	0	0	0	0	0
ENSG00000134744	1	52408282	52553487	-1	p32.3	TUT4	0	0	0	0	0	0	0	0	0	0	0	0	0	0	0	0	0	0	0	0	0	0	0	0	0
ENSG00000116157	1	52602371	52609051	1	p32.3	GPX7	0	0	0	0	0	0	0	0	0	0	0	0	0	0	0	0	0	0	0	0	0	0	0	0	0
ENSG00000182183	1	52633168	52669683	1	p32.3	SHISAL2A	0	0	0	0	0	0	0	0	0	0	0	0	0	0	0	0	0	0	0	0	0	0	0	0	0
ENSG00000162377	1	52684449	52698347	-1	p32.3	COA7	0	0	0	0	0	0	0	0	0	0	0	0	0	0	0	0	0	0	0	0	0	0	0	0	0
ENSG00000162378	1	52726453	52827336	1	p32.3	ZYG11B	0	0	0	0	0	0	0	0	0	0	0	0	0	0	0	0	0	0	0	0	0	0	0	0	0
ENSG00000203995	1	52842511	52894998	1	p32.3	ZYG11A	0	0	0	0	0	0	0	0	0	0	0	0	0	0	0	0	0	0	0	0	0	0	0	0	0
ENSG00000121310	1	52895910	52927212	-1	p32.3	ECHDC2	0	0	0	0	0	0	0	0	0	0	0	0	0	0	0	0	0	0	0	0	0	0	0	0	0
ENSG00000116171	1	52927276	53051698	1	p32.3	SCP2	1	0	0	0	0	0	0	0	0	0	0	0	0	0	0	0	0	0	0	0	0	0	0	0	0
ENSG00000174348	1	53062052	53085501	1	p32.3	PODN	0	0	0	0	0	0	0	0	0	0	0	0	0	0	0	0	0	0	0	0	0	0	0	0	0
ENSG00000162383	1	53087179	53142632	-1	p32.3	SLC1A7	0	0	0	0	0	0	0	0	0	0	0	0	0	0	0	0	0	0	0	0	0	0	0	0	0
ENSG00000157184	1	53196792	53214197	1	p32.3	CPT2	1	0	0	0	0	0	0	0	0	0	0	0	0	0	0	0	0	0	0	0	0	0	0	0	0
ENSG00000162384	1	53214099	53220634	-1	p32.3	CZIB	0	0	0	0	0	0	0	0	0	0	0	0	0	0	0	0	0	0	0	0	0	0	0	0	0
ENSG00000162385	1	53226900	53238518	-1	p32.3	MAGOH	0	0	0	0	0	0	0	0	0	0	0	0	0	0	0	0	0	0	0	0	0	0	0	0	0
ENSG00000157193	1	53242364	53328469	-1	p32.3	LRP8	0	0	0	0	0	0	0	0	0	0	0	0	0	0	0	0	0	0	0	0	0	0	0	0	0
ENSG00000143006	1	53459399	53467488	1	p32.3	DMRTB1	0	0	0	0	0	0	0	0	0	0	0	0	0	0	0	0	0	0	0	0	0	0	0	0	0
ENSG00000174332	1	53506237	53738106	-1	p32.3	GLIS1	0	0	0	0	0	0	0	0	0	0	0	0	0	0	0	0	0	0	0	0	0	0	0	0	0
ENSG00000058804	1	53765478	53838463	-1	p32.3	NDC1	0	0	0	0	0	0	0	0	0	0	0	0	0	0	0	0	0	0	0	0	0	0	0	0	0
ENSG00000058799	1	53851719	53889798	-1	p32.3	YIPF1	0	0	0	0	0	0	0	0	0	0	0	0	0	0	0	0	0	0	0	0	0	0	0	0	0
ENSG00000211452	1	53891239	53911086	1	p32.3	DIO1	0	0	0	0	0	0	0	0	0	0	0	0	0	0	0	0	0	0	0	0	0	0	0	0	0
ENSG00000081870	1	53916574	53945929	-1	p32.3	HSPB11	0	0	0	0	0	0	0	0	0	0	0	0	0	0	0	0	0	0	0	0	0	0	0	0	0
ENSG00000116212	1	53946085	53968168	1	p32.3	LRRC42	0	0	0	0	0	0	0	0	0	0	0	0	0	0	0	0	0	0	0	0	0	0	0	0	0
ENSG00000203985	1	54007298	54018186	-1	p32.3	LDLRAD1	0	0	0	0	0	0	0	0	0	0	0	0	0	0	0	0	0	0	0	0	0	0	0	0	0
ENSG00000116209	1	54026681	54053504	-1	p32.3	TMEM59	0	0	0	0	0	0	0	0	0	0	0	0	0	0	0	0	0	0	0	0	0	0	0	0	0
ENSG00000116205	1	54053584	54112519	1	p32.3	TCEANC2	0	0	0	0	0	0	0	0	0	0	0	0	0	0	0	0	0	0	0	0	0	0	0	0	0
ENSG00000157211	1	54132968	54153770	-1	p32.3	CDCP2	0	0	0	0	0	0	0	0	0	0	0	0	0	0	0	0	0	0	0	0	0	0	0	0	0
ENSG00000215883	1	54169651	54200036	-1	p32.3	CYB5RL	0	0	0	0	0	0	0	0	0	0	0	0	0	0	0	0	0	0	0	0	0	0	0	0	0
ENSG00000116221	1	54184041	54225464	1	p32.3	MRPL37	0	0	0	0	0	0	0	0	0	0	0	0	0	0	0	0	0	0	0	0	0	0	0	0	0
ENSG00000157216	1	54225432	54413479	-1	p32.3	SSBP3	0	0	0	0	0	0	0	0	0	0	0	0	0	0	0	0	0	0	0	0	0	0	0	0	0
ENSG00000162390	1	54542257	54639192	1	p32.3	ACOT11	0	0	0	0	0	0	0	0	0	0	0	0	0	0	0	0	0	0	0	0	0	0	0	0	0
ENSG00000162391	1	54609181	54623556	-1	p32.3	FAM151A	0	0	0	0	0	0	0	0	0	0	0	0	0	0	0	0	0	0	0	0	0	0	0	0	0
ENSG00000184313	1	54641754	54710266	1	p32.3	MROH7	0	0	0	0	0	0	0	0	0	0	0	0	0	0	0	0	0	0	0	0	0	0	0	0	0
ENSG00000162396	1	54756898	54764523	-1	p32.3	PARS2	0	0	0	0	0	0	0	0	0	0	0	0	0	0	0	0	0	0	0	0	0	0	0	0	0
ENSG00000006555	1	54779712	54801323	-1	p32.3	TTC22	0	0	0	0	0	0	0	0	0	0	0	0	0	0	0	0	0	0	0	0	0	0	0	0	0
ENSG00000162398	1	54806063	54842252	1	p32.3	LEXM	0	0	0	0	0	0	0	0	0	0	0	0	0	0	0	0	0	0	0	0	0	0	0	0	0
ENSG00000116133	1	54849627	54887195	-1	p32.3	DHCR24	0	0	0	0	0	0	0	0	0	0	0	0	0	0	0	0	0	0	0	0	0	0	0	0	0
ENSG00000143001	1	54980628	54992288	1	p32.3	TMEM61	0	0	0	0	0	0	0	0	0	0	0	0	0	0	0	0	0	0	0	0	0	0	0	0	0
ENSG00000162399	1	54998933	55017172	1	p32.3	BSND	0	0	0	0	0	0	0	0	0	0	0	0	0	0	0	0	0	0	0	0	0	0	0	0	0
ENSG00000169174	1	55039447	55064852	1	p32.3	PCSK9	0	0	0	0	0	0	0	0	0	0	0	0	0	0	0	0	0	0	0	0	0	0	0	0	0
ENSG00000162402	1	55066359	55215364	-1	p32.3	USP24	0	0	0	0	0	0	0	0	0	0	0	0	0	0	0	0	0	0	0	0	0	0	0	0	0
ENSG00000162407	1	56494761	56645301	-1	p32.2	PLPP3	0	0	0	0	0	0	0	0	0	0	0	0	0	0	0	0	0	0	0	0	0	0	0	0	0
ENSG00000162409	1	56645314	56715335	1	p32.2	PRKAA2	0	0	0	0	0	0	1	1	0	0	0	0	0	0	0	0	0	0	0	0	0	0	0	0	0
ENSG00000187889	1	56718789	56819696	-1	p32.2	FYB2	0	0	0	0	0	0	0	0	0	0	0	0	0	0	0	0	0	0	0	0	0	0	0	0	0
ENSG00000157131	1	56854797	56918223	1	p32.2	C8A	0	0	0	0	0	0	0	0	0	0	0	0	0	0	0	0	0	0	0	0	0	0	0	0	0
ENSG00000021852	1	56929207	56966140	-1	p32.2	C8B	0	0	0	0	0	0	0	0	0	0	0	0	0	0	0	0	0	0	0	0	0	0	0	0	0
ENSG00000173406	1	56994778	58546734	-1	p32.1	DAB1	0	0	0	0	0	0	0	0	0	0	0	0	0	0	0	0	0	0	0	0	0	0	0	0	0
ENSG00000162600	1	58415384	58546802	-1	p32.1	OMA1	0	0	0	0	0	0	0	0	0	0	0	0	0	0	0	0	0	0	0	0	0	0	0	0	0
ENSG00000184292	1	58575433	58577252	-1	p32.1	TACSTD2	0	0	0	0	0	0	0	0	0	0	0	0	0	0	0	0	0	0	0	0	0	0	0	0	0
ENSG00000162601	1	58643440	58700077	-1	p32.1	MYSM1	0	0	0	0	0	0	0	0	0	0	0	0	0	0	0	0	0	0	0	0	0	0	0	0	0
ENSG00000177606	1	58780791	58784047	-1	p32.1	JUN	0	1	1	0	0	0	0	0	1	1	1	0	1	0	0	0	0	0	0	0	0	0	0	0	0
ENSG00000172456	1	59296638	59810647	1	p32.1	FGGY	0	0	0	0	0	0	0	0	0	0	0	0	0	0	0	0	0	0	0	0	0	0	0	0	0
ENSG00000134709	1	59814786	59876322	1	p32.1	HOOK1	0	0	0	0	0	0	0	0	0	0	0	0	0	0	0	0	0	0	0	0	0	0	0	0	0
ENSG00000134716	1	59893308	59926773	-1	p32.1	CYP2J2	0	0	0	0	0	0	0	0	0	0	0	0	0	0	0	0	0	0	0	0	0	0	0	0	0
ENSG00000162598	1	59987269	60073770	-1	p32.1	C1orf87	0	0	0	0	0	0	0	0	0	0	0	0	0	0	0	0	0	0	0	0	0	0	0	0	0
ENSG00000162599	1	60865259	61462788	1	p31.3	NFIA	0	0	0	0	0	0	0	0	0	0	0	0	0	0	0	0	0	0	0	0	0	0	0	0	0
ENSG00000162604	1	61681046	61725423	-1	p31.3	TM2D1	0	0	0	0	0	0	0	0	0	0	0	0	0	0	0	0	0	0	0	0	0	0	0	0	0
ENSG00000132849	1	61742406	62178675	1	p31.3	PATJ	0	0	0	0	0	0	0	0	0	0	0	0	0	0	0	0	0	0	0	0	0	0	0	0	0
ENSG00000240563	1	62194849	62212328	1	p31.3	L1TD1	0	0	0	0	0	0	0	0	0	0	0	0	0	0	0	0	0	0	0	0	0	0	0	0	0
ENSG00000132854	1	62236165	62319434	-1	p31.3	KANK4	0	0	0	0	0	0	0	0	0	0	0	0	0	0	0	0	0	0	0	0	0	0	0	0	0
ENSG00000162607	1	62436297	62451804	1	p31.3	USP1	0	0	0	0	0	0	0	0	0	0	0	0	0	0	0	0	0	0	0	0	0	0	0	0	0
ENSG00000116641	1	62454298	62688386	-1	p31.3	DOCK7	0	0	0	0	0	0	0	0	0	0	0	0	0	0	0	0	0	0	0	0	0	0	0	0	0
ENSG00000132855	1	62597520	62606313	1	p31.3	ANGPTL3	0	0	0	0	0	0	0	0	0	0	0	0	0	0	0	0	0	0	0	0	0	0	0	0	0
ENSG00000125703	1	62784132	62865516	1	p31.3	ATG4C	0	0	0	0	0	0	0	0	0	0	0	0	0	0	0	0	0	0	0	0	0	0	0	0	0
ENSG00000187140	1	63322567	63325128	1	p31.3	FOXD3	0	0	0	0	0	0	0	0	0	0	0	0	0	0	0	0	0	0	0	0	0	0	0	0	0
ENSG00000088035	1	63367575	63438553	1	p31.3	ALG6	0	0	0	0	0	0	0	0	0	0	0	0	0	0	0	0	0	0	0	0	0	0	0	0	0
ENSG00000142856	1	63440770	63593721	-1	p31.3	ITGB3BP	0	0	0	0	0	0	0	0	0	0	0	0	0	0	0	0	0	0	0	0	0	0	0	0	0
ENSG00000203965	1	63523372	63572693	1	p31.3	EFCAB7	0	0	0	0	0	0	0	0	0	0	0	0	0	0	0	0	0	0	0	0	0	0	0	0	0
ENSG00000079739	1	63593411	63660245	1	p31.3	PGM1	0	0	0	0	0	0	0	0	0	0	0	0	0	0	0	0	0	0	0	0	0	0	0	0	0
ENSG00000185483	1	63774017	64181498	1	p31.3	ROR1	0	0	0	0	0	0	0	0	0	1	0	0	0	0	0	0	0	0	0	0	0	0	0	0	0
ENSG00000177414	1	64203627	64267368	1	p31.3	UBE2U	0	0	0	0	0	0	0	0	0	0	0	0	0	0	0	0	0	0	0	0	0	0	0	0	0
ENSG00000158966	1	64470129	64693058	1	p31.3	CACHD1	0	0	0	0	0	0	0	0	0	0	0	0	0	0	0	0	0	0	0	0	0	0	0	0	0
ENSG00000162437	1	64745095	64833232	1	p31.3	RAVER2	0	0	0	0	0	0	0	0	0	0	0	0	0	0	0	0	0	0	0	0	0	0	0	0	0
ENSG00000162434	1	64833229	65067754	-1	p31.3	JAK1	0	0	0	0	0	0	0	1	0	0	0	0	0	0	0	1	0	0	0	0	0	0	0	0	0
ENSG00000162433	1	65147549	65232145	1	p31.3	AK4	0	0	0	0	0	0	0	0	0	0	0	0	0	0	0	0	0	0	0	0	0	0	0	0	0
ENSG00000116675	1	65248219	65415871	1	p31.3	DNAJC6	0	0	0	0	0	0	0	0	0	0	0	0	0	0	0	0	0	0	0	0	0	0	0	0	0
ENSG00000213625	1	65420587	65436007	1	p31.3	LEPROT	0	0	0	0	0	0	0	0	0	0	0	0	0	0	0	0	0	0	0	0	0	0	0	0	0
ENSG00000116678	1	65420652	65641559	1	p31.3	LEPR	0	0	0	1	0	0	0	0	0	0	0	0	0	0	0	1	0	0	0	0	0	0	0	0	0
ENSG00000184588	1	65792514	66374579	1	p31.3	PDE4B	0	0	0	0	0	0	0	0	0	0	0	0	0	0	0	0	0	0	0	0	0	0	0	0	0
ENSG00000118473	1	66533383	66751139	1	p31.3	SGIP1	0	0	0	0	0	0	0	0	0	0	0	0	0	0	0	0	0	0	0	0	0	0	0	0	0
ENSG00000152760	1	66752459	66779047	1	p31.3	TCTEX1D1	0	0	0	0	0	0	0	0	0	0	0	0	0	0	0	0	0	0	0	0	0	0	0	0	0
ENSG00000172410	1	66797741	66801256	-1	p31.3	INSL5	0	0	0	0	0	0	0	0	0	0	0	0	0	0	0	0	0	0	0	0	0	0	0	0	0
ENSG00000152763	1	66812885	66924856	-1	p31.3	WDR78	0	0	0	0	0	0	0	0	0	0	0	0	0	0	0	0	0	0	0	0	0	0	0	0	0
ENSG00000198160	1	66924895	66988619	1	p31.3	MIER1	0	0	0	0	0	0	0	0	0	0	0	0	0	0	0	0	0	0	0	0	0	0	0	0	0
ENSG00000116704	1	66999350	67054148	-1	p31.3	SLC35D1	0	0	0	0	0	0	0	0	0	0	0	0	0	0	0	0	0	0	0	0	0	0	0	0	0
ENSG00000203963	1	67092165	67231853	-1	p31.3	C1orf141	0	0	0	0	0	0	0	0	0	0	0	0	0	0	0	0	0	0	0	0	0	0	0	0	0
ENSG00000162594	1	67138907	67259979	1	p31.3	IL23R	0	0	0	1	0	0	0	0	0	0	0	0	0	0	0	1	0	0	0	0	0	0	0	0	0
ENSG00000081985	1	67307364	67397090	1	p31.3	IL12RB2	0	0	0	1	0	0	0	0	0	0	0	0	0	0	0	1	0	0	0	0	0	0	0	0	0
ENSG00000142864	1	67407810	67430415	-1	p31.3	SERBP1	0	0	0	0	0	0	0	0	0	0	0	0	0	0	0	0	0	0	0	0	0	0	0	0	0
ENSG00000116717	1	67685201	67688334	1	p31.3	GADD45A	0	1	0	0	1	1	0	0	1	0	0	0	0	0	0	0	0	0	0	0	0	0	0	0	0
ENSG00000172380	1	67701475	67833467	-1	p31.3	GNG12	0	1	0	0	0	0	0	1	0	0	0	0	0	0	0	0	0	0	0	0	0	0	0	0	0
ENSG00000162595	1	68045886	68051631	-1	p31.3	DIRAS3	0	0	0	0	0	0	0	0	0	0	0	0	0	0	0	0	0	0	0	0	0	0	0	0	0
ENSG00000116729	1	68098473	68233120	-1	p31.3	WLS	0	0	0	0	0	0	0	0	0	0	0	0	0	0	0	0	0	0	0	0	0	0	0	0	0
ENSG00000116745	1	68428822	68449954	-1	p31.3	RPE65	0	0	0	0	0	0	0	0	0	0	0	0	0	0	0	0	0	0	0	0	0	0	0	0	0
ENSG00000024526	1	68474152	68497221	-1	p31.3	DEPDC1	0	0	0	0	0	0	0	0	0	0	0	0	0	0	0	0	0	0	0	0	0	0	0	0	0
ENSG00000033122	1	69568261	70151945	1	p31.1	LRRC7	0	0	0	0	0	0	0	0	0	0	0	0	0	0	0	0	0	0	0	0	0	0	0	0	0
ENSG00000066557	1	70144805	70205579	-1	p31.1	LRRC40	0	0	0	0	0	0	0	0	0	0	0	0	0	0	0	0	0	0	0	0	0	0	0	0	0
ENSG00000116754	1	70205682	70253052	1	p31.1	SRSF11	0	0	0	0	0	0	0	0	0	0	0	0	0	0	0	0	0	0	0	0	0	0	0	0	0
ENSG00000118454	1	70258999	70354734	-1	p31.1	ANKRD13C	0	0	0	0	0	0	0	0	0	0	0	0	0	0	0	0	0	0	0	0	0	0	0	0	0
ENSG00000197568	1	70354805	70385339	1	p31.1	HHLA3	0	0	0	0	0	0	0	0	0	0	0	0	0	0	0	0	0	0	0	0	0	0	0	0	0
ENSG00000116761	1	70411218	70439851	1	p31.1	CTH	0	0	0	0	0	0	0	0	0	0	0	0	0	0	0	0	0	0	0	0	0	0	0	0	0
ENSG00000050628	1	70852353	71047808	-1	p31.1	PTGER3	0	0	0	0	0	0	0	0	0	0	0	0	0	0	0	0	0	0	0	0	0	0	0	0	0
ENSG00000132485	1	71063291	71081289	-1	p31.1	ZRANB2	0	0	0	0	0	0	0	0	0	0	0	0	0	0	0	0	0	0	0	0	0	0	0	0	0
ENSG00000172260	1	71395943	72282539	-1	p31.1	NEGR1	0	0	0	0	0	0	0	0	0	0	0	0	0	0	0	0	0	0	0	0	0	0	0	0	0
ENSG00000162620	1	74026015	74198187	-1	p31.1	LRRIQ3	0	0	0	0	0	0	0	0	0	0	0	0	0	0	0	0	0	0	0	0	0	0	0	0	0
ENSG00000254685	1	74198212	74234086	1	p31.1	FPGT	0	0	0	0	0	0	0	0	0	0	0	0	0	0	0	0	0	0	0	0	0	0	0	0	0
ENSG00000178965	1	74568117	74673792	-1	p31.1	ERICH3	0	0	0	0	0	0	0	0	0	0	0	0	0	0	0	0	0	0	0	0	0	0	0	0	0
ENSG00000116791	1	74705482	74733408	-1	p31.1	CRYZ	0	0	0	0	0	0	0	0	0	0	0	0	0	0	0	0	0	0	0	0	0	0	0	0	0
ENSG00000162623	1	74733152	74766678	1	p31.1	TYW3	0	0	0	0	0	0	0	0	0	0	0	0	0	0	0	0	0	0	0	0	0	0	0	0	0
ENSG00000162624	1	75128434	75161533	1	p31.1	LHX8	0	0	0	0	0	0	0	0	0	0	0	0	0	0	0	0	0	0	0	0	0	0	0	0	0
ENSG00000137968	1	75202131	75611116	-1	p31.1	SLC44A5	0	0	0	0	0	0	0	0	0	0	0	0	0	0	0	0	0	0	0	0	0	0	0	0	0
ENSG00000117054	1	75724347	75787575	1	p31.1	ACADM	1	0	0	0	0	0	0	0	0	0	0	0	0	0	0	0	0	0	0	0	0	0	0	0	0
ENSG00000137955	1	75786197	75795086	1	p31.1	RABGGTB	0	0	0	0	0	0	0	0	0	0	0	0	0	0	0	0	0	0	0	0	0	0	0	0	0
ENSG00000057468	1	75796882	75913242	1	p31.1	MSH4	0	0	0	0	0	0	0	0	0	0	0	0	0	0	0	0	0	0	0	0	0	0	0	0	0
ENSG00000154007	1	75918873	75932404	-1	p31.1	ASB17	0	0	0	0	0	0	0	0	0	0	0	0	0	0	0	0	0	0	0	0	0	0	0	0	0
ENSG00000184005	1	76074746	76634603	1	p31.1	ST6GALNAC3	0	0	0	0	0	0	0	0	0	0	0	0	0	0	0	0	0	0	0	0	0	0	0	0	0
ENSG00000117069	1	76867480	77067546	1	p31.1	ST6GALNAC5	0	0	0	0	0	0	0	0	0	0	0	0	0	0	0	0	0	0	0	0	0	0	0	0	0
ENSG00000142892	1	77088989	77219430	-1	p31.1	PIGK	0	0	0	0	0	0	0	0	0	0	0	0	0	0	0	0	0	0	0	0	0	0	0	0	0
ENSG00000154027	1	77282019	77559966	1	p31.1	AK5	0	0	0	0	0	0	0	0	0	0	0	0	0	0	0	0	0	0	0	0	0	0	0	0	0
ENSG00000036549	1	77562416	77683419	-1	p31.1	AC118549.1	0	0	0	0	0	0	0	0	0	0	0	0	0	0	0	0	0	0	0	0	0	0	0	0	0
ENSG00000077254	1	77695987	77759852	-1	p31.1	USP33	0	0	0	0	0	0	0	0	0	0	0	0	0	0	0	0	0	0	0	0	0	0	0	0	0
ENSG00000180488	1	77779624	77879539	1	p31.1	MIGA1	0	0	0	0	0	0	0	0	0	0	0	0	0	0	0	0	0	0	0	0	0	0	0	0	0
ENSG00000162614	1	77888513	77943895	1	p31.1	NEXN	0	0	0	0	0	0	0	0	0	0	0	0	0	0	0	0	0	0	0	0	0	0	0	0	0
ENSG00000162613	1	77944055	77979110	-1	p31.1	FUBP1	0	0	0	0	0	0	0	0	0	0	0	0	0	0	0	0	0	0	0	0	0	0	0	0	0
ENSG00000162616	1	77979175	78017964	1	p31.1	DNAJB4	0	0	0	0	0	0	0	0	0	0	0	0	0	0	0	0	0	0	0	0	0	0	0	0	0
ENSG00000137960	1	77979542	78138444	1	p31.1	GIPC2	0	0	0	0	0	0	0	0	0	0	0	0	0	0	0	0	0	0	0	0	0	0	0	0	0
ENSG00000122420	1	78303884	78540701	1	p31.1	PTGFR	0	0	0	0	0	0	0	0	0	0	0	0	0	0	0	0	0	0	0	0	0	0	0	0	0
ENSG00000137959	1	78619922	78646145	1	p31.1	IFI44L	0	0	0	0	0	0	0	0	0	0	0	0	0	0	0	0	0	0	0	0	0	0	0	0	0
ENSG00000137965	1	78649796	78664078	1	p31.1	IFI44	0	0	0	0	0	0	0	0	0	0	0	0	0	0	0	0	0	0	0	0	0	0	0	0	0
ENSG00000162618	1	78889764	79282124	-1	p31.1	ADGRL4	0	0	0	0	0	0	0	0	0	0	0	0	0	0	0	0	0	0	0	0	0	0	0	0	0
ENSG00000117114	1	81306160	81992436	1	p31.1	ADGRL2	0	0	0	0	0	0	0	0	0	0	0	0	0	0	0	0	0	0	0	0	0	0	0	0	0
ENSG00000137941	1	83865024	83999150	-1	p31.1	TTLL7	0	0	0	0	0	0	0	0	0	0	0	0	0	0	0	0	0	0	0	0	0	0	0	0	0
ENSG00000142875	1	84078062	84238498	1	p31.1	PRKACB	0	1	0	0	0	0	0	0	1	1	0	0	0	0	0	0	0	1	0	0	0	0	0	0	0
ENSG00000203943	1	84298366	84389957	1	p31.1	SAMD13	0	0	0	0	0	0	0	0	0	0	0	0	0	0	0	0	0	0	0	0	0	0	0	0	0
ENSG00000137976	1	84398532	84415018	1	p31.1	DNASE2B	0	0	0	0	0	0	0	0	0	0	0	0	0	0	0	0	0	0	0	0	0	0	0	0	0
ENSG00000117133	1	84479259	84498352	1	p22.3	RPF1	0	0	0	0	0	0	0	0	0	0	0	0	0	0	0	0	0	0	0	0	0	0	0	0	0
ENSG00000174021	1	84498325	84506581	-1	p22.3	GNG5	0	0	0	0	0	0	0	1	0	0	0	0	0	0	0	0	0	0	0	0	0	0	0	0	0
ENSG00000122432	1	84506300	84566194	1	p22.3	SPATA1	0	0	0	0	0	0	0	0	0	0	0	0	0	0	0	0	0	0	0	0	0	0	0	0	0
ENSG00000117151	1	84549611	84574480	-1	p22.3	CTBS	0	0	0	0	0	0	0	0	0	0	0	0	0	0	0	0	0	0	0	0	0	0	0	0	0
ENSG00000117155	1	84643707	84690803	-1	p22.3	SSX2IP	0	0	0	0	0	0	0	0	0	0	0	0	0	0	1	0	0	0	0	0	0	0	0	0	0
ENSG00000171517	1	84811602	84893206	-1	p22.3	LPAR3	0	0	0	0	0	0	0	1	0	0	0	0	0	0	0	0	0	0	0	0	0	0	0	0	0
ENSG00000153898	1	84925583	84997113	-1	p22.3	MCOLN2	0	0	0	0	0	0	0	0	0	0	0	0	0	0	0	0	0	0	0	0	0	0	0	0	0
ENSG00000162643	1	84999147	85133138	1	p22.3	WDR63	0	0	0	0	0	0	0	0	0	0	0	0	0	0	0	0	0	0	0	0	0	0	0	0	0
ENSG00000055732	1	85018082	85048500	-1	p22.3	MCOLN3	0	0	0	0	0	0	0	0	0	0	0	0	0	0	0	0	0	0	0	0	0	0	0	0	0
ENSG00000097096	1	85156889	85201016	-1	p22.3	SYDE2	0	0	0	0	0	0	0	0	0	0	0	0	0	0	0	0	0	0	0	0	0	0	0	0	0
ENSG00000162642	1	85249953	85259672	-1	p22.3	C1orf52	0	0	0	0	0	0	0	0	0	0	0	0	0	0	0	0	0	0	0	0	0	0	0	0	0
ENSG00000142867	1	85265776	85276632	-1	p22.3	BCL10	0	0	0	0	0	0	0	0	0	0	0	0	0	0	0	0	0	0	0	0	0	0	0	0	0
ENSG00000153904	1	85318481	85578363	-1	p22.3	DDAH1	0	0	0	0	0	0	0	0	0	0	0	0	0	0	0	0	0	0	0	0	0	0	0	0	0
ENSG00000142871	1	85580761	85583950	1	p22.3	CCN1	0	0	0	0	0	0	0	0	0	0	0	0	0	0	0	0	0	0	0	0	0	0	0	0	0
ENSG00000117174	1	85649417	85708433	-1	p22.3	ZNHIT6	0	0	0	0	0	0	0	0	0	0	0	0	0	0	0	0	0	0	0	0	0	0	0	0	0
ENSG00000171502	1	85729233	86156943	-1	p22.3	COL24A1	0	0	0	0	0	0	0	0	0	0	0	0	0	0	0	0	0	0	0	0	0	0	0	0	0
ENSG00000122417	1	86346824	86396342	-1	p22.3	ODF2L	0	0	0	0	0	0	0	0	0	0	0	0	0	0	0	0	0	0	0	0	0	0	0	0	0
ENSG00000137975	1	86424171	86456553	1	p22.3	CLCA2	0	0	0	0	0	0	0	0	0	0	0	0	0	0	0	0	0	0	0	0	0	0	0	0	0
ENSG00000016490	1	86468368	86500259	1	p22.3	CLCA1	0	0	0	0	0	0	0	0	0	0	0	0	0	0	0	0	0	0	0	0	0	0	0	0	0
ENSG00000097033	1	86704570	86748184	1	p22.3	SH3GLB1	0	0	0	0	0	0	0	0	0	0	0	0	0	0	0	0	0	0	0	0	0	0	0	0	0
ENSG00000183291	1	86862445	86914424	-1	p22.3	SELENOF	0	0	0	0	0	0	0	0	0	0	0	0	0	0	0	0	0	0	0	0	0	0	0	0	0
ENSG00000153936	1	86914635	87109982	1	p22.3	HS2ST1	0	0	0	0	0	0	0	0	0	0	0	0	0	0	0	0	0	0	0	0	0	0	0	0	0
ENSG00000143013	1	87328880	87348923	1	p22.3	LMO4	0	0	0	0	0	0	0	0	0	0	0	0	0	0	0	0	0	0	0	0	0	0	0	0	0
ENSG00000065243	1	88684222	88836255	1	p22.2	PKN2	0	0	0	0	0	0	0	1	0	0	0	0	0	0	0	0	0	0	0	0	0	0	0	0	0
ENSG00000137947	1	88852633	88891944	-1	p22.2	GTF2B	0	0	0	0	0	0	0	0	0	0	0	0	0	0	0	0	0	0	0	0	0	0	0	0	0
ENSG00000137944	1	88935773	88992953	-1	p22.2	KYAT3	0	0	0	0	0	0	0	0	0	0	0	0	0	0	0	0	0	0	0	0	0	0	0	0	0
ENSG00000213516	1	88979456	88992960	-1	p22.2	RBMXL1	0	0	0	0	0	0	0	0	0	0	0	0	0	0	0	0	0	0	0	0	0	0	0	0	0
ENSG00000117226	1	89006679	89022894	-1	p22.2	GBP3	0	0	0	0	0	0	0	0	0	0	0	0	0	0	0	0	0	0	0	0	0	0	0	0	0
ENSG00000117228	1	89052319	89065230	-1	p22.2	GBP1	0	0	0	0	0	0	0	0	0	0	0	0	0	0	0	0	0	0	0	0	0	0	0	0	0
ENSG00000162645	1	89106132	89150456	-1	p22.2	GBP2	0	0	0	0	0	0	0	0	0	0	0	0	0	0	0	0	0	0	0	0	0	0	0	0	0
ENSG00000213512	1	89131742	89176009	-1	p22.2	GBP7	0	0	0	0	0	0	0	0	0	0	0	0	0	0	0	0	0	0	0	0	0	0	0	0	0
ENSG00000162654	1	89181144	89198942	-1	p22.2	GBP4	0	0	0	0	0	0	0	0	0	0	0	0	0	0	0	0	0	0	0	0	0	0	0	0	0
ENSG00000154451	1	89258950	89272804	-1	p22.2	GBP5	0	0	0	0	0	0	0	0	0	0	0	0	0	0	0	0	0	0	0	0	0	0	0	0	0
ENSG00000183347	1	89364058	89386461	1	p22.2	GBP6	0	0	0	0	0	0	0	0	0	0	0	0	0	0	0	0	0	0	0	0	0	0	0	0	0
ENSG00000197147	1	89524836	89597864	1	p22.2	LRRC8B	0	0	0	0	0	0	0	0	0	0	0	0	0	0	0	0	0	0	0	0	0	0	0	0	0
ENSG00000171488	1	89633072	89769903	1	p22.2	LRRC8C	0	0	0	0	0	0	0	0	0	0	0	0	0	0	0	0	0	0	0	0	0	0	0	0	0
ENSG00000171492	1	89821014	89936611	1	p22.2	LRRC8D	0	0	0	0	0	0	0	0	0	0	0	0	0	0	0	0	0	0	0	0	0	0	0	0	0
ENSG00000162664	1	89995110	90035533	1	p22.2	ZNF326	0	0	0	0	0	0	0	0	0	0	0	0	0	0	0	0	0	0	0	0	0	0	0	0	0
ENSG00000143032	1	90711539	90717302	-1	p22.2	BARHL2	0	0	0	0	0	0	0	0	0	0	0	0	0	0	0	0	0	0	0	0	0	0	0	0	0
ENSG00000122482	1	90915298	91022272	-1	p22.2	ZNF644	0	0	0	0	0	0	0	0	0	0	0	0	0	0	0	0	0	0	0	0	0	0	0	0	0
ENSG00000162669	1	91260766	91404856	-1	p22.2	HFM1	0	0	0	0	0	0	0	0	0	0	0	0	0	0	0	0	0	0	0	0	0	0	0	0	0
ENSG00000097046	1	91500851	91525764	1	p22.1	CDC7	0	0	0	0	1	0	0	0	0	0	0	0	0	0	0	0	0	0	1	0	0	0	0	0	0
ENSG00000069702	1	91680343	91906335	-1	p22.1	TGFBR3	0	0	0	0	0	0	0	0	0	0	0	0	0	0	0	0	0	0	0	0	0	0	0	0	0
ENSG00000137948	1	91949371	92014426	1	p22.1	BRDT	0	0	0	0	0	0	0	0	0	0	0	0	0	0	0	0	0	0	0	0	0	0	0	0	0
ENSG00000172031	1	92029985	92063538	1	p22.1	EPHX4	0	0	0	0	0	0	0	0	0	0	0	0	0	0	0	0	0	0	0	0	0	0	0	0	0
ENSG00000230667	1	92074533	92075441	-1	p22.1	SETSIP	0	0	0	0	0	0	0	0	0	0	0	0	0	0	0	0	0	0	0	0	0	0	0	0	0
ENSG00000189195	1	92080305	92184725	1	p22.1	BTBD8	0	0	0	0	0	0	0	0	0	0	0	0	0	0	0	0	0	0	0	0	0	0	0	0	0
ENSG00000203910	1	92217915	92245813	1	p22.1	C1orf146	0	0	0	0	0	0	0	0	0	0	0	0	0	0	0	0	0	0	0	0	0	0	0	0	0
ENSG00000174842	1	92246402	92298987	-1	p22.1	GLMN	0	0	0	0	0	0	0	0	0	0	0	0	0	0	0	0	0	0	0	0	0	0	0	0	0
ENSG00000122484	1	92299059	92402056	1	p22.1	RPAP2	0	0	0	0	0	0	0	0	0	0	0	0	0	0	0	0	0	0	0	0	0	0	0	0	0
ENSG00000162676	1	92473043	92486925	-1	p22.1	GFI1	0	0	0	0	0	0	0	0	0	0	0	0	0	0	0	0	0	0	0	0	0	0	0	0	0
ENSG00000067208	1	92508696	92792404	-1	p22.1	EVI5	0	0	0	0	0	0	0	0	0	0	0	0	0	0	0	0	0	0	0	0	0	0	0	0	0
ENSG00000122406	1	92832013	92841924	1	p22.1	RPL5	0	0	0	0	0	0	0	0	0	0	0	0	0	0	0	0	0	0	0	0	0	0	0	0	0
ENSG00000154511	1	92832737	92961522	-1	p22.1	DIPK1A	0	0	0	0	0	0	0	0	0	0	0	0	0	0	0	0	0	0	0	0	0	0	0	0	0
ENSG00000117500	1	93149742	93180516	-1	p22.1	TMED5	0	0	0	0	0	0	0	0	0	0	0	0	0	0	0	0	0	0	0	0	0	0	0	0	0
ENSG00000122483	1	93179919	93278730	1	p22.1	CCDC18	0	0	0	0	0	0	0	0	0	0	0	0	0	0	0	0	0	0	0	0	0	0	0	0	0
ENSG00000117505	1	93345907	93369493	1	p22.1	DR1	0	0	0	0	0	0	0	0	0	0	0	0	0	0	0	0	0	0	0	0	0	0	0	0	0
ENSG00000137942	1	93448131	93554661	1	p22.1	FNBP1L	0	0	0	0	0	0	0	0	0	0	0	0	0	0	0	0	0	0	0	0	0	0	0	0	0
ENSG00000137936	1	93561741	93847150	-1	p22.1	BCAR3	0	0	0	0	0	0	0	0	0	0	0	0	0	0	0	0	0	0	0	0	0	0	0	0	0
ENSG00000067334	1	93866284	93879918	-1	p22.1	DNTTIP2	0	0	0	0	0	0	0	0	0	0	0	0	0	0	0	0	0	0	0	0	0	0	0	0	0
ENSG00000023909	1	93885199	93909456	-1	p22.1	GCLM	0	0	0	0	0	0	0	0	0	0	0	0	0	0	0	0	0	0	0	0	0	0	0	0	0
ENSG00000198691	1	93992834	94121148	-1	p22.1	ABCA4	0	0	0	0	0	0	0	0	0	0	0	0	0	0	0	0	0	0	0	0	0	0	0	0	0
ENSG00000137962	1	94148988	94275068	-1	p22.1	ARHGAP29	0	0	0	0	0	0	0	0	0	0	0	0	0	0	0	0	0	0	0	0	0	0	0	0	0
ENSG00000117528	1	94418389	94518666	1	p21.3	ABCD3	0	0	0	0	0	0	0	0	0	0	0	0	0	0	0	0	0	0	0	0	0	0	0	0	0
ENSG00000117525	1	94529173	94541759	-1	p21.3	F3	0	0	0	0	0	0	0	0	0	0	0	0	0	0	0	0	0	0	0	0	0	0	0	0	0
ENSG00000143036	1	94820342	94895246	1	p21.3	SLC44A3	0	0	0	0	0	0	0	0	0	0	0	0	0	0	0	0	0	0	0	0	0	0	0	0	0
ENSG00000117519	1	94896949	94927223	-1	p21.3	CNN3	0	0	0	0	0	0	0	0	0	0	0	0	0	0	0	0	0	0	0	0	0	0	0	0	0
ENSG00000172339	1	94974405	95072951	-1	p21.3	ALG14	0	0	0	0	0	0	0	0	0	0	0	0	0	0	0	0	0	0	0	0	0	0	0	0	0
ENSG00000152078	1	95117355	95197607	1	p21.3	TLCD4	0	0	0	0	0	0	0	0	0	0	0	0	0	0	0	0	0	0	0	0	0	0	0	0	0
ENSG00000117569	1	96721665	96823738	1	p21.3	PTBP2	0	0	0	0	0	0	0	0	0	0	0	0	0	0	0	0	0	0	0	0	0	0	0	0	0
ENSG00000188641	1	97077743	97995000	-1	p21.3	DPYD	0	0	0	0	0	0	0	0	0	0	0	0	0	0	0	0	0	0	0	0	0	0	0	0	0
ENSG00000162627	1	98661701	98760500	1	p21.3	SNX7	0	0	0	0	0	0	0	0	0	0	0	0	0	0	0	0	0	0	0	0	0	0	0	0	0
ENSG00000117598	1	98890245	99005032	-1	p21.3	PLPPR5	0	0	0	0	0	0	0	0	0	0	0	0	0	0	0	0	0	0	0	0	0	0	0	0	0
ENSG00000117600	1	99263953	99309590	1	p21.3	PLPPR4	0	0	0	0	0	0	0	0	0	0	0	0	0	0	0	0	0	0	0	0	0	0	0	0	0
ENSG00000099260	1	99646113	99694541	1	p21.2	PALMD	0	0	0	0	0	0	0	0	0	0	0	0	0	0	0	0	0	0	0	0	0	0	0	0	0
ENSG00000156869	1	99708632	99766631	-1	p21.2	FRRS1	0	0	0	0	0	0	0	0	0	0	0	0	0	0	0	0	0	0	0	0	0	0	0	0	0
ENSG00000162688	1	99850361	99924023	1	p21.2	AGL	0	0	0	0	0	0	0	0	0	0	0	0	0	0	0	0	0	0	0	0	0	0	0	0	0
ENSG00000117620	1	99969351	100035634	1	p21.2	SLC35A3	0	0	0	0	0	0	0	0	0	0	0	0	0	0	0	0	0	0	0	0	0	0	0	0	0
ENSG00000156876	1	100083563	100132955	-1	p21.2	SASS6	0	0	0	0	0	0	0	0	0	0	0	0	0	0	0	0	0	0	0	0	0	0	0	0	0
ENSG00000122435	1	100133150	100150498	1	p21.2	TRMT13	0	0	0	0	0	0	0	0	0	0	0	0	0	0	0	0	0	0	0	0	0	0	0	0	0
ENSG00000122477	1	100148449	100178273	-1	p21.2	LRRC39	0	0	0	0	0	0	0	0	0	0	0	0	0	0	0	0	0	0	0	0	0	0	0	0	0
ENSG00000137992	1	100186919	100249834	-1	p21.2	DBT	0	0	0	0	0	0	0	0	0	0	0	0	0	0	0	0	0	0	0	0	0	0	0	0	0
ENSG00000137996	1	100266207	100292769	1	p21.2	RTCA	0	0	0	0	0	0	0	0	0	0	0	0	0	0	0	0	0	0	0	0	0	0	0	0	0
ENSG00000079335	1	100345001	100520277	1	p21.2	CDC14A	0	0	0	0	1	0	0	0	0	0	0	0	0	0	0	0	0	0	0	0	0	0	0	0	0
ENSG00000181656	1	100538139	100542021	1	p21.2	GPR88	0	0	0	0	0	0	0	0	0	0	0	0	0	0	0	0	0	0	0	0	0	0	0	0	0
ENSG00000162692	1	100719742	100739045	1	p21.2	VCAM1	0	0	0	0	0	0	0	0	0	0	0	0	0	0	0	0	0	0	0	0	0	0	0	0	0
ENSG00000162694	1	100872372	100895179	-1	p21.2	EXTL2	0	0	0	0	0	0	0	0	0	0	0	0	0	0	0	0	0	0	0	0	0	0	0	0	0
ENSG00000162695	1	100896076	100981757	1	p21.2	SLC30A7	0	0	0	0	0	0	0	0	0	0	0	0	0	0	0	0	0	0	0	0	0	0	0	0	0
ENSG00000117543	1	100989623	101026088	-1	p21.2	DPH5	0	0	0	0	0	0	0	0	0	0	0	0	0	0	0	0	0	0	0	0	0	0	0	0	0
ENSG00000170989	1	101236865	101243713	1	p21.2	S1PR1	0	0	0	0	0	0	0	0	0	0	0	0	0	0	0	0	0	0	0	0	0	0	0	0	0
ENSG00000118733	1	101802574	101997030	-1	p21.1	OLFM3	0	0	0	0	0	0	0	0	0	0	0	0	0	0	0	0	0	0	0	0	0	0	0	0	0
ENSG00000060718	1	102876467	103108872	-1	p21.1	COL11A1	0	0	0	0	0	0	0	1	0	0	0	0	1	1	0	0	0	0	0	0	0	0	0	0	0
ENSG00000185946	1	103525691	103555239	1	p21.1	RNPC3	0	0	0	0	0	0	0	0	0	0	0	0	0	0	0	0	0	0	0	0	0	0	0	0	0
ENSG00000240038	1	103553815	103579534	1	p21.1	AMY2B	0	0	0	0	0	0	0	0	0	0	0	0	0	0	0	0	0	0	0	0	0	0	0	0	0
ENSG00000243480	1	103616811	103625780	1	p21.1	AMY2A	0	0	0	0	0	0	0	0	0	0	0	0	0	0	0	0	0	0	0	0	0	0	0	0	0
ENSG00000198890	1	107056674	107067636	1	p13.3	PRMT6	0	0	0	0	0	0	0	0	0	0	0	0	0	0	0	0	0	0	0	0	0	0	0	0	0
ENSG00000162631	1	107140007	107483458	1	p13.3	NTNG1	0	0	0	0	0	0	0	0	0	0	0	0	0	0	0	0	0	0	0	0	0	0	0	0	0
ENSG00000134215	1	107571161	107965180	-1	p13.3	VAV3	0	0	0	0	0	0	0	0	0	0	0	0	1	0	0	0	0	0	0	0	0	0	0	0	0
ENSG00000085491	1	108134043	108200849	-1	p13.3	SLC25A24	0	0	0	0	0	0	0	0	0	0	0	0	0	0	0	0	0	0	0	0	0	0	0	0	0
ENSG00000196427	1	108223341	108244081	-1	p13.3	NBPF4	0	0	0	0	0	0	0	0	0	0	0	0	0	0	0	0	0	0	0	0	0	0	0	0	0
ENSG00000186086	1	108450282	108471002	1	p13.3	NBPF6	0	0	0	0	0	0	0	0	0	0	0	0	0	0	0	0	0	0	0	0	0	0	0	0	0
ENSG00000162636	1	108560089	108644900	1	p13.3	FAM102B	0	0	0	0	0	0	0	0	0	0	0	0	0	0	0	0	0	0	0	0	0	0	0	0	0
ENSG00000162639	1	108648290	108661526	-1	p13.3	HENMT1	0	0	0	0	0	0	0	0	0	0	0	0	0	0	0	0	0	0	0	0	0	0	0	0	0
ENSG00000134186	1	108692310	108702928	1	p13.3	PRPF38B	0	0	0	0	0	0	0	0	0	0	0	0	0	0	0	0	0	0	0	0	0	0	0	0	0
ENSG00000143107	1	108712908	108742749	1	p13.3	FNDC7	0	0	0	0	0	0	0	0	0	0	0	0	0	0	0	0	0	0	0	0	0	0	0	0	0
ENSG00000116266	1	108746674	108809523	1	p13.3	STXBP3	0	0	0	0	0	0	0	0	0	0	0	0	0	0	0	0	0	0	0	0	0	0	0	0	0
ENSG00000162641	1	108815898	108963484	-1	p13.3	AKNAD1	0	0	0	0	0	0	0	0	0	0	0	0	0	0	0	0	0	0	0	0	0	0	0	0	0
ENSG00000121957	1	108875350	108934545	1	p13.3	GPSM2	0	0	0	0	0	0	0	0	0	0	0	0	0	0	0	0	0	0	0	0	0	0	0	0	0
ENSG00000121940	1	108929508	108963457	-1	p13.3	CLCC1	0	0	0	0	0	0	0	0	0	0	0	0	0	0	0	0	0	0	0	0	0	0	0	0	0
ENSG00000085433	1	108970214	109042113	-1	p13.3	WDR47	0	0	0	0	0	0	0	0	0	0	0	0	0	0	0	0	0	0	0	0	0	0	0	0	0
ENSG00000197780	1	109062486	109076003	-1	p13.3	TAF13	0	0	0	0	0	0	0	0	0	0	0	0	0	0	0	0	0	0	0	0	0	0	0	0	0
ENSG00000215717	1	109090764	109096934	1	p13.3	TMEM167B	0	0	0	0	0	0	0	0	0	0	0	0	0	0	0	0	0	0	0	0	0	0	0	0	0
ENSG00000179902	1	109105951	109113857	-1	p13.3	C1orf194	0	0	0	0	0	0	0	0	0	0	0	0	0	0	0	0	0	0	0	0	0	0	0	0	0
ENSG00000116299	1	109113679	109206781	1	p13.3	KIAA1324	0	0	0	0	0	0	0	0	0	0	0	0	0	0	0	0	0	0	0	0	0	0	0	0	0
ENSG00000031698	1	109213918	109238182	1	p13.3	SARS1	0	0	0	0	0	0	0	0	0	0	0	0	0	0	0	0	0	0	0	0	0	0	0	0	0
ENSG00000143126	1	109249539	109275751	1	p13.3	CELSR2	0	0	0	0	0	0	0	0	0	0	0	0	0	0	0	0	0	0	0	0	0	0	0	0	0
ENSG00000134222	1	109279556	109283186	-1	p13.3	PSRC1	0	0	0	0	0	0	0	0	0	0	0	0	0	0	0	0	0	0	0	0	0	0	0	0	0
ENSG00000221986	1	109292365	109307011	-1	p13.3	MYBPHL	0	0	0	0	0	0	0	0	0	0	0	0	0	0	0	0	0	0	0	0	0	0	0	0	0
ENSG00000134243	1	109309568	109397918	-1	p13.3	SORT1	0	0	0	0	0	0	0	0	0	0	0	0	0	0	0	0	0	0	0	0	0	0	0	0	0
ENSG00000143106	1	109399042	109426448	-1	p13.3	PSMA5	0	0	0	0	0	0	0	0	0	0	0	0	0	0	0	0	0	0	0	0	0	0	0	0	0
ENSG00000143028	1	109466546	109482134	1	p13.3	SYPL2	0	0	0	0	0	0	0	0	0	0	0	0	0	0	0	0	0	0	0	0	0	0	0	0	0
ENSG00000162650	1	109483479	109492804	1	p13.3	ATXN7L2	0	0	0	0	0	0	0	0	0	0	0	0	0	0	0	0	0	0	0	0	0	0	0	0	0
ENSG00000174151	1	109494052	109502932	1	p13.3	CYB561D1	0	0	0	0	0	0	0	0	0	0	0	0	0	0	0	0	0	0	0	0	0	0	0	0	0
ENSG00000181754	1	109504178	109509738	-1	p13.3	AMIGO1	0	0	0	0	0	0	0	0	0	0	0	0	0	0	0	0	0	0	0	0	0	0	0	0	0
ENSG00000156097	1	109539872	109548406	1	p13.3	GPR61	0	0	0	0	0	0	0	0	0	0	0	0	0	0	0	0	0	0	0	0	0	0	0	0	0
ENSG00000065135	1	109548615	109600195	1	p13.3	GNAI3	0	0	0	0	0	0	0	0	0	0	0	0	0	0	0	0	0	0	0	0	0	0	0	0	0
ENSG00000134183	1	109603254	109619929	-1	p13.3	GNAT2	0	0	0	0	0	0	0	0	0	0	0	0	0	0	0	0	0	0	0	0	0	0	0	0	0
ENSG00000116337	1	109616104	109632053	1	p13.3	AMPD2	0	0	0	0	0	0	0	0	0	0	0	0	0	0	0	0	0	0	0	0	0	0	0	0	0
ENSG00000168765	1	109656099	109674836	1	p13.3	GSTM4	0	0	0	0	0	0	0	0	0	0	0	0	0	0	0	0	0	0	0	0	0	0	0	0	0
ENSG00000134184	1	109687814	109709039	1	p13.3	GSTM1	0	0	0	0	0	0	0	0	0	0	0	0	0	0	0	0	0	0	0	0	0	0	0	0	0
ENSG00000134201	1	109711780	109775428	1	p13.3	GSTM5	0	0	0	0	0	0	0	0	0	0	0	0	0	0	0	0	0	0	0	0	0	0	0	0	0
ENSG00000134202	1	109733932	109741038	-1	p13.3	GSTM3	0	0	0	0	0	0	0	0	0	0	0	0	0	0	0	0	0	0	0	0	0	0	0	0	0
ENSG00000198758	1	109750080	109764027	-1	p13.3	EPS8L3	0	0	0	0	0	0	0	0	0	0	0	0	0	0	0	0	0	0	0	0	0	0	0	0	0
ENSG00000184371	1	109910242	109930992	1	p13.3	CSF1	0	1	0	1	0	0	0	1	0	0	0	0	0	0	0	0	0	0	0	0	0	0	0	0	0
ENSG00000168710	1	109984765	110023742	1	p13.3	AHCYL1	0	0	0	0	0	0	0	0	0	0	0	0	0	0	0	0	0	0	0	0	0	0	0	0	0
ENSG00000143093	1	110031577	110074641	1	p13.3	STRIP1	0	0	0	0	0	0	0	0	0	0	0	0	0	0	0	0	0	0	0	0	0	0	0	0	0
ENSG00000156150	1	110059870	110070672	-1	p13.3	ALX3	0	0	0	0	0	0	0	0	0	0	0	0	0	0	0	0	0	0	0	0	0	0	0	0	0
ENSG00000186150	1	110112443	110113947	1	p13.3	UBL4B	0	0	0	0	0	0	0	0	0	0	0	0	0	0	0	0	0	0	0	0	0	0	0	0	0
ENSG00000197106	1	110150494	110202202	1	p13.3	SLC6A17	0	0	0	0	0	0	0	0	0	0	0	0	0	0	0	0	0	0	0	0	0	0	0	0	0
ENSG00000116396	1	110211343	110283100	1	p13.3	KCNC4	0	0	0	0	0	0	0	0	0	0	0	0	0	0	0	0	0	0	0	0	0	0	0	0	0
ENSG00000162775	1	110338506	110346681	1	p13.3	RBM15	0	0	0	0	0	0	0	0	0	0	0	0	0	0	0	0	0	0	0	0	0	0	0	0	0
ENSG00000168679	1	110362851	110391082	-1	p13.3	SLC16A4	0	0	0	0	0	0	0	0	0	0	0	0	0	0	0	0	0	0	0	0	0	0	0	0	0
ENSG00000134248	1	110401249	110407942	-1	p13.3	LAMTOR5	0	0	0	0	0	0	1	0	0	0	0	0	0	0	0	0	0	0	0	0	0	0	0	0	0
ENSG00000143125	1	110451149	110457358	1	p13.3	PROK1	0	0	0	0	0	0	0	0	0	0	0	0	0	0	0	0	0	0	0	0	0	0	0	0	0
ENSG00000143105	1	110517217	110519175	-1	p13.3	KCNA10	0	0	0	0	0	0	0	0	0	0	0	0	0	0	0	0	0	0	0	0	0	0	0	0	0
ENSG00000177301	1	110519837	110631474	-1	p13.3	KCNA2	0	0	0	0	0	0	0	0	0	0	0	0	0	0	0	0	0	0	0	0	0	0	0	0	0
ENSG00000177272	1	110672465	110674940	-1	p13.3	KCNA3	0	0	0	0	0	0	0	0	0	0	0	0	0	0	0	0	0	0	0	0	0	0	0	0	0
ENSG00000143119	1	110871188	110899922	1	p13.3	CD53	0	0	0	0	0	0	0	0	0	0	0	0	0	0	0	0	0	0	0	0	0	0	0	0	0
ENSG00000121931	1	110947190	110963965	-1	p13.3	LRIF1	0	0	0	0	0	0	0	0	0	0	0	0	0	0	0	0	0	0	0	0	0	0	0	0	0
ENSG00000156171	1	111117333	111140216	-1	p13.3	DRAM2	0	0	0	0	0	0	0	0	0	0	0	0	0	0	0	0	0	0	0	0	0	0	0	0	0
ENSG00000134255	1	111139627	111185104	1	p13.3	CEPT1	0	0	0	0	0	0	0	0	0	0	0	0	0	0	0	0	0	0	0	0	0	0	0	0	0
ENSG00000162777	1	111185969	111204535	-1	p13.2	DENND2D	0	0	0	0	0	0	0	0	0	0	0	0	0	0	0	0	0	0	0	0	0	0	0	0	0
ENSG00000064886	1	111200771	111243440	1	p13.2	CHI3L2	0	0	0	0	0	0	0	0	0	0	0	0	0	0	0	0	0	0	0	0	0	0	0	0	0
ENSG00000134216	1	111290851	111320566	1	p13.2	CHIA	0	0	0	0	0	0	0	0	0	0	0	0	0	0	0	0	0	0	0	0	0	0	0	0	0
ENSG00000173947	1	111346600	111353013	1	p13.2	PIFO	0	0	0	0	0	0	0	0	0	0	0	0	0	0	0	0	0	0	0	0	0	0	0	0	0
ENSG00000085465	1	111414319	111427735	-1	p13.2	OVGP1	0	0	0	0	0	0	0	0	0	0	0	0	0	0	0	0	0	0	0	0	0	0	0	0	0
ENSG00000116455	1	111439890	111449256	-1	p13.2	WDR77	0	0	0	0	0	0	0	0	0	0	0	0	0	0	0	0	0	0	0	0	0	0	0	0	0
ENSG00000116459	1	111448864	111462773	1	p13.2	ATP5PB	0	0	0	0	0	0	0	0	0	0	0	0	0	0	0	0	0	0	0	0	0	0	0	0	0
ENSG00000143110	1	111473792	111478512	1	p13.2	C1orf162	0	0	0	0	0	0	0	0	0	0	0	0	0	0	0	0	0	0	0	0	0	0	0	0	0
ENSG00000121933	1	111483348	111563962	-1	p13.2	TMIGD3	0	0	0	0	0	0	0	0	0	0	0	0	0	0	0	0	0	0	0	0	0	0	0	0	0
ENSG00000282608	1	111499429	111503633	-1	p13.2	ADORA3	0	0	0	0	0	0	0	0	0	0	0	0	0	0	0	0	0	0	0	0	0	0	0	0	0
ENSG00000116473	1	111542218	111716691	1	p13.2	RAP1A	0	1	0	0	0	0	0	0	0	0	0	0	1	0	0	0	0	0	0	0	0	0	0	0	0
ENSG00000197852	1	111680630	111755824	-1	p13.2	INKA2	0	0	0	0	0	0	0	0	0	0	0	0	0	0	0	0	0	0	0	0	0	0	0	0	0
ENSG00000064703	1	111755245	111768000	1	p13.2	DDX20	0	0	0	0	0	0	0	0	0	0	0	0	0	0	0	0	0	0	0	0	0	0	0	0	0
ENSG00000171385	1	111770662	111989155	-1	p13.2	KCND3	0	0	0	0	0	0	0	0	0	0	0	0	0	0	0	0	0	0	0	0	0	0	0	0	0
ENSG00000143079	1	112396214	112463456	1	p13.2	CTTNBP2NL	0	0	0	0	0	0	0	0	0	0	0	0	0	0	0	0	0	0	0	0	0	0	0	0	0
ENSG00000134245	1	112466541	112530165	1	p13.2	WNT2B	0	0	0	0	0	0	1	0	0	1	0	0	0	0	0	0	0	1	0	0	0	0	0	0	0
ENSG00000007341	1	112523514	112620825	-1	p13.2	ST7L	0	0	0	0	0	0	0	0	0	0	0	0	0	0	0	0	0	0	0	0	0	0	0	0	0
ENSG00000155363	1	112673141	112700746	1	p13.2	MOV10	0	0	0	0	0	0	0	0	0	0	0	0	0	0	0	0	0	0	0	0	0	0	0	0	0
ENSG00000155366	1	112701106	112707434	-1	p13.2	RHOC	0	0	0	0	0	0	0	0	0	0	0	0	0	0	0	0	0	0	0	0	0	0	0	0	0
ENSG00000155367	1	112709994	112715477	-1	p13.2	PPM1J	0	0	0	0	0	0	0	0	0	0	0	0	0	0	0	0	0	0	0	0	0	0	0	0	0
ENSG00000184599	1	112720419	112727235	1	p13.2	TAFA3	0	0	0	0	0	0	0	0	0	0	0	0	0	0	0	0	0	0	0	0	0	0	0	0	0
ENSG00000155380	1	112911847	112957013	-1	p13.2	SLC16A1	0	0	0	0	0	0	0	0	0	0	0	0	0	0	0	0	0	0	0	0	0	0	0	0	0
ENSG00000198799	1	113073198	113132260	1	p13.2	LRIG2	0	0	0	0	0	0	0	0	0	0	0	0	0	0	0	0	0	0	0	0	0	0	0	0	0
ENSG00000081026	1	113390515	113685923	1	p13.2	MAGI3	0	0	0	0	0	0	0	0	0	0	0	0	0	0	0	0	0	0	0	0	0	0	0	0	0
ENSG00000116793	1	113696831	113759489	-1	p13.2	PHTF1	0	0	0	0	0	0	0	0	0	0	0	0	0	0	0	0	0	0	0	0	0	0	0	0	0
ENSG00000081019	1	113761832	113812476	-1	p13.2	RSBN1	0	0	0	0	0	0	0	0	0	0	0	0	0	0	0	0	0	0	0	0	0	0	0	0	0
ENSG00000134242	1	113813811	113871753	-1	p13.2	PTPN22	0	0	0	0	0	0	0	0	0	0	0	0	0	0	0	0	0	0	0	0	0	0	0	0	0
ENSG00000188761	1	113876816	113887581	-1	p13.2	BCL2L15	0	0	0	0	0	0	0	0	0	0	0	0	0	0	0	0	0	0	0	0	0	0	0	0	0
ENSG00000134262	1	113894194	113905201	-1	p13.2	AP4B1	0	0	0	0	0	0	0	0	0	0	0	0	0	0	0	0	0	0	0	0	0	0	0	0	0
ENSG00000118655	1	113905213	113914086	1	p13.2	DCLRE1B	0	0	0	0	0	0	0	0	0	0	0	0	0	0	0	0	0	0	0	0	0	0	0	0	0
ENSG00000163349	1	113929324	113977869	1	p13.2	HIPK1	0	0	0	0	0	0	0	0	0	0	0	0	0	0	0	0	0	0	0	0	0	0	0	0	0
ENSG00000134207	1	114089291	114153919	-1	p13.2	SYT6	0	0	0	0	0	0	0	0	0	0	0	0	0	0	0	0	0	0	0	0	0	0	0	0	0
ENSG00000197323	1	114392790	114511203	-1	p13.2	TRIM33	0	0	0	0	0	0	0	0	0	0	0	0	0	0	0	0	0	0	0	0	0	0	0	0	0
ENSG00000116752	1	114567557	114581629	-1	p13.2	BCAS2	0	0	0	0	0	0	0	0	0	0	0	0	0	0	0	0	0	0	0	0	0	0	0	0	0
ENSG00000175984	1	114582848	114670422	-1	p13.2	DENND2C	0	0	0	0	0	0	0	0	0	0	0	0	0	0	0	0	0	0	0	0	0	0	0	0	0
ENSG00000116748	1	114673090	114695618	-1	p13.2	AMPD1	0	0	0	0	0	0	0	0	0	0	0	0	0	0	0	0	0	0	0	0	0	0	0	0	0
ENSG00000213281	1	114704469	114716771	-1	p13.2	NRAS	0	1	1	0	0	0	1	1	1	0	1	1	0	0	0	0	0	0	0	0	0	0	0	0	0
ENSG00000009307	1	114716913	114758676	-1	p13.2	CSDE1	0	0	0	0	0	0	0	0	0	0	0	0	0	0	0	0	0	0	0	0	0	0	0	0	0
ENSG00000052723	1	114769479	114780685	-1	p13.2	SIKE1	0	0	0	0	0	0	0	0	0	0	0	0	0	0	0	0	0	0	0	0	0	0	0	0	0
ENSG00000198765	1	114854863	114995370	1	p13.2	SYCP1	0	0	0	0	0	0	0	0	0	0	0	0	0	0	0	0	0	0	0	0	0	0	0	0	0
ENSG00000134198	1	115048011	115089503	-1	p13.2	TSPAN2	0	0	0	0	0	0	0	0	0	0	0	0	0	0	0	0	0	0	0	0	0	0	0	0	0
ENSG00000134259	1	115285917	115338249	-1	p13.2	NGF	0	1	0	1	0	0	0	1	1	0	0	0	0	0	0	0	0	0	0	0	0	0	0	0	0
ENSG00000173218	1	115641970	115698224	1	p13.1	VANGL1	0	0	0	0	0	0	0	0	0	1	0	0	0	0	0	0	0	0	0	0	0	0	0	0	0
ENSG00000118729	1	115700007	115768781	-1	p13.1	CASQ2	0	0	0	0	0	0	0	0	0	0	0	0	0	0	0	0	0	0	0	0	0	0	0	0	0
ENSG00000177551	1	115836377	115843917	-1	p13.1	NHLH2	0	0	0	0	0	0	0	0	0	0	0	0	0	0	0	0	0	0	0	0	0	0	0	0	0
ENSG00000163393	1	115976513	116070054	1	p13.1	SLC22A15	0	0	0	0	0	0	0	0	0	0	0	0	0	0	0	0	0	0	0	0	0	0	0	0	0
ENSG00000173212	1	116111755	116135240	1	p13.1	MAB21L3	0	0	0	0	0	0	0	0	0	0	0	0	0	0	0	0	0	0	0	0	0	0	0	0	0
ENSG00000163399	1	116372668	116410261	1	p13.1	ATP1A1	0	0	0	0	0	0	0	0	0	0	0	0	0	0	0	0	0	0	0	0	0	0	0	0	0
ENSG00000116815	1	116514534	116571039	-1	p13.1	CD58	0	0	0	0	0	0	0	0	0	0	0	0	0	0	0	0	0	0	0	0	0	0	0	0	0
ENSG00000143061	1	116574399	116667755	-1	p13.1	IGSF3	0	0	0	0	0	0	0	0	0	0	0	0	0	0	0	0	0	0	0	0	0	0	0	0	0
ENSG00000116824	1	116754430	116769229	1	p13.1	CD2	0	0	0	0	0	0	0	0	0	0	0	0	0	0	0	0	0	0	0	0	0	0	0	0	0
ENSG00000134247	1	116909916	116990353	1	p13.1	PTGFRN	0	0	0	0	0	0	0	0	0	0	0	0	0	0	0	0	0	0	0	0	0	0	0	0	0
ENSG00000134256	1	117001750	117036476	1	p13.1	CD101	0	0	0	0	0	0	0	0	0	0	0	0	0	0	0	0	0	0	0	0	0	0	0	0	0
ENSG00000116830	1	117060326	117107453	1	p13.1	TTF2	0	0	0	0	0	0	0	0	0	0	0	0	0	0	0	0	0	0	0	0	0	0	0	0	0
ENSG00000134253	1	117111060	117122587	-1	p13.1	TRIM45	0	0	0	0	0	0	0	0	0	0	0	0	0	0	0	0	0	0	0	0	0	0	0	0	0
ENSG00000134258	1	117143587	117210960	-1	p12	VTCN1	0	0	0	0	0	0	0	0	0	0	0	0	0	0	0	0	0	0	0	0	0	0	0	0	0
ENSG00000198162	1	117367449	117528872	1	p12	MAN1A2	0	0	0	0	0	0	0	0	0	0	0	0	0	0	0	0	0	0	0	0	0	0	0	0	0
ENSG00000183508	1	117606048	117628389	1	p12	TENT5C	0	0	0	0	0	0	0	0	0	0	0	0	0	0	0	0	0	0	0	0	0	0	0	0	0
ENSG00000196505	1	117863485	117929621	-1	p12	GDAP2	0	0	0	0	0	0	0	0	0	0	0	0	0	0	0	0	0	0	0	0	0	0	0	0	0
ENSG00000065183	1	117929720	117966543	1	p12	WDR3	0	0	0	0	0	0	0	0	0	0	0	0	0	0	0	0	0	0	0	0	0	0	0	0	0
ENSG00000155761	1	117953590	118185228	-1	p12	SPAG17	0	0	0	0	0	0	0	0	0	0	0	0	0	0	0	0	0	0	0	0	0	0	0	0	0
ENSG00000092607	1	118883046	118989556	-1	p12	TBX15	0	0	0	0	0	0	0	0	0	0	0	0	0	0	0	0	0	0	0	0	0	0	0	0	0
ENSG00000116874	1	119031216	119140671	-1	p12	WARS2	0	0	0	0	0	0	0	0	0	0	0	0	0	0	0	0	0	0	0	0	0	0	0	0	0
ENSG00000116882	1	119368779	119394130	1	p12	HAO2	0	0	0	0	0	0	0	0	0	0	0	0	0	0	0	0	0	0	0	0	0	0	0	0	0
ENSG00000203859	1	119414931	119423035	1	p12	HSD3B2	0	0	0	0	0	0	0	0	0	0	0	0	0	0	0	0	0	0	0	0	0	0	0	0	0
ENSG00000203857	1	119507198	119515054	1	p12	HSD3B1	0	0	0	0	0	0	0	0	0	0	0	0	0	0	0	0	0	0	0	0	0	0	0	0	0
ENSG00000143067	1	119619377	119648266	-1	p12	ZNF697	0	0	0	0	0	0	0	0	0	0	0	0	0	0	0	0	0	0	0	0	0	0	0	0	0
ENSG00000092621	1	119648411	119744226	1	p12	PHGDH	0	0	0	0	0	0	0	0	0	0	0	0	0	0	0	0	0	0	0	0	0	0	0	0	0
ENSG00000134240	1	119748002	119768905	-1	p12	HMGCS2	1	0	0	0	0	0	0	0	0	0	0	0	0	0	0	0	0	0	0	0	0	0	0	0	0
ENSG00000134193	1	119794017	119811580	-1	p12	REG4	0	0	0	0	0	0	0	0	0	0	0	0	0	0	0	0	0	0	0	0	0	0	0	0	0
ENSG00000134249	1	119893533	119896515	-1	p12	ADAM30	0	0	0	0	0	0	0	0	0	0	0	0	0	0	0	0	0	0	0	0	0	0	0	0	0
ENSG00000134250	1	119911553	120100779	-1	p12	NOTCH2	0	0	0	0	0	0	0	0	0	0	0	0	0	0	0	0	1	0	0	0	0	0	0	0	0
ENSG00000265808	1	120150898	120176520	-1	p12	SEC22B	0	0	0	0	0	0	0	0	0	0	0	0	0	0	0	0	0	0	0	0	0	0	0	0	0
ENSG00000273136	1	120723949	120842110	1	p11.2	NBPF26	0	0	0	0	0	0	0	0	0	0	0	0	0	0	0	0	0	0	0	0	0	0	0	0	0
ENSG00000263353	1	120889746	120890405	1	p11.2	PPIAL4A	0	0	0	0	0	0	0	0	0	0	0	0	0	0	0	0	0	0	0	0	0	0	0	0	0
ENSG00000188610	1	121167646	121185539	-1	p11.2	FAM72B	0	0	0	0	0	0	0	0	0	0	0	0	0	0	0	0	0	0	0	0	0	0	0	0	0
ENSG00000171943	1	121184811	121392874	1	p11.2	SRGAP2C	0	0	0	0	0	0	0	0	0	0	0	0	0	0	0	0	0	0	0	0	0	0	0	0	0
ENSG00000266338	1	144421386	144461674	-1	q21.1	NBPF15	0	0	0	0	0	0	0	0	0	0	0	0	0	0	0	0	0	0	0	0	0	0	0	0	0
ENSG00000196369	1	144887265	145095528	-1	q21.1	SRGAP2B	0	0	0	0	0	0	0	0	0	0	0	0	0	0	0	0	0	0	0	0	0	0	0	0	0
ENSG00000215784	1	145095974	145112696	1	q21.1	FAM72D	0	0	0	0	0	0	0	0	0	0	0	0	0	0	0	0	0	0	0	0	0	0	0	0	0
ENSG00000162825	1	145289900	145405778	-1	q21.1	NBPF20	0	0	0	0	0	0	0	0	0	0	0	0	0	0	0	0	0	0	0	0	0	0	0	0	0
ENSG00000174827	1	145670852	145708148	-1	q21.1	PDZK1	0	0	0	0	0	0	0	0	0	0	0	0	0	0	0	0	0	0	0	0	0	0	0	0	0
ENSG00000117281	1	145719471	145739288	1	q21.1	CD160	0	0	0	0	0	0	0	0	0	0	0	0	0	0	0	0	0	0	0	0	0	0	0	0	0
ENSG00000265491	1	145738868	145824095	-1	q21.1	RNF115	0	0	0	0	0	0	0	0	0	0	0	0	0	0	0	0	0	0	0	0	0	0	0	0	0
ENSG00000186141	1	145824088	145844402	1	q21.1	POLR3C	0	0	0	0	0	0	0	0	0	0	0	0	0	0	0	0	0	0	0	0	0	0	0	0	0
ENSG00000186364	1	145845630	145848954	1	q21.1	NUDT17	0	0	0	0	0	0	0	0	0	0	0	0	0	0	0	0	0	0	0	0	0	0	0	0	0
ENSG00000131788	1	145848522	145859836	-1	q21.1	PIAS3	0	0	0	0	0	0	0	0	0	0	0	0	0	0	0	1	0	0	0	0	1	0	0	0	0
ENSG00000198483	1	145866560	145885866	-1	q21.1	ANKRD35	0	0	0	0	0	0	0	0	0	0	0	0	0	0	0	0	0	0	0	0	0	0	0	0	0
ENSG00000143127	1	145891208	145910111	-1	q21.1	ITGA10	0	0	0	0	0	0	0	1	0	0	0	0	1	1	0	0	0	0	0	0	0	0	0	0	0
ENSG00000131779	1	145911350	145918717	-1	q21.1	PEX11B	0	0	0	0	0	0	0	0	0	0	0	0	0	0	0	0	0	0	0	0	0	0	0	0	0
ENSG00000265241	1	145917714	145927678	-1	q21.1	RBM8A	0	0	0	0	0	0	0	0	0	0	0	0	0	0	0	0	0	0	0	0	0	0	0	0	0
ENSG00000271601	1	145933423	145958017	-1	q21.1	LIX1L	0	0	0	0	0	0	0	0	0	0	0	0	0	0	0	0	0	0	0	0	0	0	0	0	0
ENSG00000272031	1	145959441	145964575	-1	q21.1	ANKRD34A	0	0	0	0	0	0	0	0	0	0	0	0	0	0	0	0	0	0	0	0	0	0	0	0	0
ENSG00000265972	1	145992435	145996579	-1	q21.1	TXNIP	0	0	0	0	0	0	0	0	0	0	0	0	0	0	0	0	0	0	0	0	0	0	0	0	0
ENSG00000168509	1	146017468	146036746	-1	q21.1	HJV	0	0	0	0	0	0	0	0	0	0	0	0	0	0	0	0	0	0	0	0	0	0	0	0	0
ENSG00000268043	1	146938744	146996202	1	q21.1	NBPF12	0	0	0	0	0	0	0	0	0	0	0	0	0	0	0	0	0	0	0	0	0	0	0	0	0
ENSG00000131791	1	147155106	147172550	-1	q21.1	PRKAB2	0	0	0	0	0	0	0	0	0	0	0	0	0	0	0	0	0	0	0	0	0	0	0	0	0
ENSG00000131781	1	147175351	147243050	-1	q21.1	FMO5	0	0	0	0	0	0	0	0	0	0	0	0	0	0	0	0	0	0	0	0	0	0	0	0	0
ENSG00000131778	1	147242654	147295765	1	q21.1	CHD1L	0	0	0	0	0	0	0	0	0	0	0	0	0	0	0	0	0	0	0	0	1	0	0	0	0
ENSG00000116128	1	147541501	147626216	1	q21.2	BCL9	0	0	0	0	0	0	0	0	0	0	0	0	0	0	0	0	0	0	0	0	0	0	0	0	0
ENSG00000162836	1	147629652	147670524	-1	q21.2	ACP6	0	0	0	0	0	0	0	0	0	0	0	0	0	0	0	0	0	0	0	0	0	0	0	0	0
ENSG00000265107	1	147756199	147773362	-1	q21.2	GJA5	0	0	0	0	0	0	0	0	0	0	0	0	0	0	0	0	0	0	0	0	0	0	0	0	0
ENSG00000121634	1	147907956	147909257	1	q21.2	GJA8	0	0	0	0	0	0	0	0	0	0	0	0	0	0	0	0	0	0	0	0	0	0	0	0	0
ENSG00000188092	1	147928393	147993592	1	q21.2	GPR89B	0	0	0	0	0	0	0	0	0	0	0	0	0	0	0	0	0	0	0	0	0	0	0	0	0
ENSG00000263956	1	148102046	148152322	-1	q21.2	NBPF11	0	0	0	0	0	0	0	0	0	0	0	0	0	0	0	0	0	0	0	0	0	0	0	0	0
ENSG00000236334	1	148479824	148483679	-1	q21.2	PPIAL4G	0	0	0	0	0	0	0	0	0	0	0	0	0	0	0	0	0	0	0	0	0	0	0	0	0
ENSG00000178104	1	148808181	149048286	1	q21.2	PDE4DIP	0	0	0	0	0	0	0	0	0	0	0	0	0	0	0	0	0	0	0	0	0	0	0	0	0
ENSG00000269713	1	149054027	149103561	-1	q21.2	NBPF9	0	0	0	0	0	0	0	0	0	0	0	0	0	0	0	0	0	0	0	0	0	0	0	0	0
ENSG00000150337	1	149782671	149792518	1	q21.2	FCGR1A	0	0	0	0	0	0	0	0	0	0	0	0	0	0	0	0	0	0	0	0	0	0	0	0	0
ENSG00000272196	1	149851061	149851624	1	q21.2	H2AC19	0	0	0	0	0	0	0	0	0	0	0	0	0	0	0	0	0	0	0	0	0	0	0	0	1
ENSG00000270276	1	149854045	149861210	-1	q21.2	H4C15	0	0	0	0	0	0	0	0	0	0	0	0	0	0	0	0	0	0	0	0	0	0	0	0	1
ENSG00000184678	1	149884459	149886652	-1	q21.2	H2BC21	0	0	0	0	0	0	0	0	0	0	0	0	0	0	0	0	0	0	0	0	0	0	0	0	1
ENSG00000184270	1	149887484	149888013	-1	q21.2	H2AC21	0	0	0	0	0	0	0	0	0	0	0	0	0	0	0	0	0	0	0	0	0	0	0	0	0
ENSG00000159164	1	149903318	149917844	-1	q21.2	SV2A	0	0	0	0	0	0	0	0	0	0	0	0	0	1	0	0	0	0	0	0	0	0	0	0	0
ENSG00000143368	1	149923317	149927803	-1	q21.2	SF3B4	0	0	0	0	0	0	0	0	0	0	0	0	0	0	0	0	0	0	0	0	0	0	0	0	0
ENSG00000014914	1	149928651	149936879	-1	q21.2	MTMR11	0	0	0	0	0	0	0	0	0	0	0	0	0	0	0	0	0	0	0	0	0	0	0	0	0
ENSG00000264522	1	149937812	150010726	-1	q21.2	OTUD7B	0	0	0	0	0	0	0	0	0	0	0	0	0	0	0	0	0	0	0	0	0	0	0	0	0
ENSG00000136631	1	150067279	150145329	1	q21.2	VPS45	0	0	0	0	0	0	0	0	0	0	0	0	0	0	0	0	0	0	0	0	0	0	0	0	0
ENSG00000023902	1	150149183	150164720	1	q21.2	PLEKHO1	0	0	0	0	0	0	0	0	0	0	0	0	0	0	0	0	0	0	0	0	0	0	0	0	0
ENSG00000143401	1	150218417	150236156	-1	q21.2	ANP32E	0	0	0	0	0	0	0	0	0	0	0	0	0	0	0	0	0	0	0	0	0	0	0	0	0
ENSG00000118298	1	150257251	150265078	1	q21.2	CA14	0	0	0	0	0	0	0	0	0	0	0	0	0	0	0	0	0	0	0	0	0	0	0	0	0
ENSG00000117362	1	150265399	150269580	-1	q21.2	APH1A	0	0	0	0	0	0	0	0	0	0	0	0	0	0	0	0	1	0	0	0	0	0	0	0	0
ENSG00000159208	1	150282543	150287093	1	q21.2	CIART	0	0	0	0	0	0	0	0	0	0	0	0	0	0	0	0	0	0	0	0	0	0	0	0	0
ENSG00000266472	1	150293720	150308979	1	q21.2	MRPS21	0	0	0	0	0	0	0	0	0	0	0	0	0	0	0	0	0	0	0	0	0	0	0	0	0
ENSG00000117360	1	150321479	150353233	1	q21.2	PRPF3	0	0	0	0	0	0	0	0	0	0	0	0	0	0	0	0	0	0	0	0	0	0	0	0	0
ENSG00000163125	1	150363091	150476566	1	q21.2	RPRD2	0	0	0	0	0	0	0	0	0	0	0	0	0	0	0	0	0	0	0	0	0	0	0	0	0
ENSG00000143374	1	150487364	150507609	1	q21.2	TARS2	0	0	0	0	0	0	0	0	0	0	0	0	0	0	0	0	0	0	0	0	0	0	0	0	0
ENSG00000143369	1	150508062	150513789	1	q21.2	ECM1	0	0	0	0	0	0	0	0	0	0	0	0	0	0	0	0	0	0	0	0	0	0	0	0	0
ENSG00000143382	1	150549369	150560937	1	q21.2	ADAMTSL4	0	0	0	0	0	0	0	0	0	0	0	0	0	0	0	0	0	0	0	0	0	0	0	0	0
ENSG00000143384	1	150574551	150579738	-1	q21.2	MCL1	0	0	0	0	0	0	0	1	1	0	0	0	0	0	0	1	0	0	0	0	0	0	0	0	0
ENSG00000143420	1	150600851	150629612	-1	q21.3	ENSA	0	0	0	0	0	0	0	0	0	0	0	0	0	0	0	0	0	0	0	0	0	0	0	0	0
ENSG00000143457	1	150646230	150697154	-1	q21.3	GOLPH3L	0	0	0	0	0	0	0	0	0	0	0	0	0	0	0	0	0	0	0	0	0	0	0	0	0
ENSG00000143452	1	150698060	150720895	-1	q21.3	HORMAD1	0	0	0	0	0	0	0	0	0	0	0	0	0	0	0	0	0	0	0	0	0	0	0	0	0
ENSG00000163131	1	150730188	150765792	-1	q21.3	CTSS	0	0	0	0	0	0	0	0	1	0	0	0	0	0	0	0	0	0	0	0	0	0	0	0	0
ENSG00000143387	1	150796208	150808260	-1	q21.3	CTSK	0	0	0	0	0	0	0	0	1	0	0	0	0	0	0	0	0	0	0	0	0	0	0	0	0
ENSG00000143437	1	150809713	150876708	-1	q21.3	ARNT	0	0	0	0	0	0	0	0	0	0	0	0	0	0	0	0	0	0	0	0	0	0	0	0	0
ENSG00000143379	1	150926263	150964744	1	q21.3	SETDB1	0	0	0	0	0	0	0	0	0	0	0	0	0	0	0	0	0	0	0	0	0	0	0	0	0
ENSG00000143418	1	150960583	150975004	-1	q21.3	CERS2	0	0	0	0	0	0	0	0	0	0	0	0	0	0	0	0	0	0	0	0	0	0	0	0	0
ENSG00000143412	1	150982249	150995634	1	q21.3	ANXA9	0	0	0	0	0	0	0	0	0	0	0	0	0	0	0	0	0	0	0	0	0	0	0	0	0
ENSG00000143409	1	150996086	151008375	-1	q21.3	MINDY1	0	0	0	0	0	0	0	0	0	0	0	0	0	0	0	0	0	0	0	0	0	0	0	0	0
ENSG00000163141	1	151036321	151047720	1	q21.3	BNIPL	0	0	0	0	0	0	0	0	0	0	0	0	0	0	0	0	0	0	0	0	0	0	0	0	0
ENSG00000143443	1	151047751	151051986	1	q21.3	C1orf56	0	0	0	0	0	0	0	0	0	0	0	0	0	0	0	0	0	0	0	0	0	0	0	0	0
ENSG00000197622	1	151050971	151070325	-1	q21.3	CDC42SE1	0	0	0	0	0	0	0	0	0	0	0	0	0	0	0	0	0	0	0	0	0	0	0	0	0
ENSG00000213190	1	151060397	151069544	1	q21.3	MLLT11	0	0	0	0	0	0	0	0	0	0	0	0	0	0	0	0	0	0	0	0	0	0	0	0	0
ENSG00000143458	1	151070578	151125542	1	q21.3	GABPB2	0	0	0	0	0	0	0	0	0	0	0	0	0	0	0	0	0	0	0	0	0	0	0	0	0
ENSG00000143434	1	151131685	151146664	-1	q21.3	SEMA6C	0	0	0	0	0	0	0	0	0	0	0	0	0	0	0	0	0	0	0	0	0	0	0	0	0
ENSG00000163154	1	151156649	151159749	1	q21.3	TNFAIP8L2	0	0	0	0	0	0	0	0	0	0	0	0	0	0	0	0	0	0	0	0	0	0	0	0	0
ENSG00000163156	1	151156664	151170296	1	q21.3	SCNM1	0	0	0	0	0	0	0	0	0	0	0	0	0	0	0	0	0	0	0	0	0	0	0	0	0
ENSG00000163155	1	151159748	151165948	-1	q21.3	LYSMD1	0	0	0	0	0	0	0	0	0	0	0	0	0	0	0	0	0	0	0	0	0	0	0	0	0
ENSG00000163157	1	151169986	151176284	-1	q21.3	TMOD4	0	0	0	0	0	0	0	0	0	0	0	0	0	0	0	0	0	0	0	0	0	0	0	0	0
ENSG00000163159	1	151176304	151195321	-1	q21.3	VPS72	0	0	0	0	0	0	0	0	0	0	0	0	0	0	0	0	0	0	0	0	0	0	0	0	0
ENSG00000143398	1	151197949	151249536	1	q21.3	PIP5K1A	0	0	0	0	0	0	0	0	0	0	0	0	0	0	0	0	0	0	0	0	0	0	0	0	0
ENSG00000159352	1	151254703	151267479	1	q21.3	PSMD4	0	0	0	0	0	0	0	0	0	0	0	0	0	0	0	0	0	0	0	0	0	0	0	0	0
ENSG00000143373	1	151281618	151292176	1	q21.3	ZNF687	0	0	0	0	0	0	0	0	0	0	0	0	0	0	0	0	0	0	0	0	0	0	0	0	0
ENSG00000143393	1	151291797	151327715	-1	q21.3	PI4KB	0	0	0	0	0	0	0	0	0	0	0	0	0	0	0	0	0	0	0	0	0	0	0	0	0
ENSG00000143390	1	151340640	151347357	-1	q21.3	RFX5	0	0	0	0	0	0	0	0	0	0	0	0	0	0	0	0	0	0	0	0	0	0	0	0	0
ENSG00000143416	1	151364304	151372707	-1	q21.3	SELENBP1	0	0	0	0	0	0	0	0	0	0	0	0	0	0	0	0	0	0	0	0	0	0	0	0	0
ENSG00000159377	1	151399560	151401937	1	q21.3	PSMB4	0	0	0	0	0	0	0	0	0	0	0	0	0	0	0	0	0	0	0	0	0	0	0	0	0
ENSG00000143442	1	151402724	151459494	-1	q21.3	POGZ	0	0	0	0	0	0	0	0	0	0	0	0	0	0	0	0	0	0	0	0	0	0	0	0	0
ENSG00000143375	1	151510510	151538692	1	q21.3	CGN	0	0	0	0	0	0	0	0	0	0	0	0	0	0	0	0	0	0	0	0	0	0	0	0	0
ENSG00000143367	1	151540305	151583583	1	q21.3	TUFT1	0	0	0	0	0	0	0	0	0	0	0	0	0	0	0	0	0	0	0	0	0	0	0	0	0
ENSG00000143376	1	151612006	151699091	1	q21.3	SNX27	0	0	0	0	0	0	0	0	0	0	0	0	0	0	0	0	0	0	0	0	0	0	0	0	0
ENSG00000159409	1	151700058	151716803	-1	q21.3	CELF3	0	0	0	0	0	0	0	0	0	0	0	0	0	0	0	0	0	0	0	0	0	0	0	0	0
ENSG00000178796	1	151710433	151729805	1	q21.3	RIIAD1	0	0	0	0	0	0	0	0	0	0	0	0	0	0	0	0	0	0	0	0	0	0	0	0	0
ENSG00000143436	1	151759647	151763496	-1	q21.3	MRPL9	0	0	0	0	0	0	0	0	0	0	0	0	0	0	0	0	0	0	0	0	0	0	0	0	0
ENSG00000143450	1	151762899	151771334	1	q21.3	OAZ3	0	0	0	0	0	0	0	0	0	0	0	0	0	0	0	0	0	0	0	0	0	0	0	0	0
ENSG00000182134	1	151770107	151791416	-1	q21.3	TDRKH	0	0	0	0	0	0	0	0	0	0	0	0	0	0	0	0	0	0	0	0	0	0	0	0	0
ENSG00000213171	1	151800264	151806154	-1	q21.3	LINGO4	0	0	0	0	0	0	0	0	0	0	0	0	0	0	0	0	0	0	0	0	0	0	0	0	0
ENSG00000143365	1	151806071	151831845	-1	q21.3	RORC	0	0	0	0	0	0	0	0	0	0	0	0	0	0	0	0	0	0	0	0	0	0	0	0	0
ENSG00000225556	1	151837819	151840557	-1	q21.3	C2CD4D	0	0	0	0	0	0	0	0	0	0	0	0	0	0	0	0	0	0	0	0	0	0	0	0	0
ENSG00000159445	1	151870866	151909637	-1	q21.3	THEM4	0	0	0	0	0	0	0	1	0	0	0	0	0	0	0	0	0	0	0	0	0	0	0	0	0
ENSG00000197747	1	151982915	151993859	-1	q21.3	S100A10	0	0	0	0	0	0	0	0	0	0	0	0	0	0	0	0	0	0	0	0	0	0	0	0	0
ENSG00000163191	1	152032506	152047907	-1	q21.3	S100A11	0	0	0	0	0	0	0	0	0	0	0	0	0	0	0	0	0	0	0	0	0	0	0	0	0
ENSG00000182898	1	152084141	152089064	-1	q21.3	TCHHL1	0	0	0	0	0	0	0	0	0	0	0	0	0	0	0	0	0	0	0	0	0	0	0	0	0
ENSG00000159450	1	152106317	152115454	-1	q21.3	TCHH	0	0	0	0	0	0	0	0	0	0	0	0	0	0	0	0	0	0	0	0	0	0	0	0	0
ENSG00000215853	1	152153595	152159228	-1	q21.3	RPTN	0	0	0	0	0	0	0	0	0	0	0	0	0	0	0	0	0	0	0	0	0	0	0	0	0
ENSG00000197915	1	152212076	152224193	-1	q21.3	HRNR	0	0	0	0	0	0	0	0	0	0	0	0	0	0	0	0	0	0	0	0	0	0	0	0	0
ENSG00000143631	1	152302165	152325239	-1	q21.3	FLG	0	0	0	0	0	0	0	0	0	0	0	0	0	0	0	0	0	0	0	0	0	0	0	0	0
ENSG00000143520	1	152348735	152360006	-1	q21.3	FLG2	0	0	0	0	0	0	0	0	0	0	0	0	0	0	0	0	0	0	0	0	0	0	0	0	0
ENSG00000143536	1	152409243	152414263	-1	q21.3	CRNN	0	0	0	0	0	0	0	0	0	0	0	0	0	0	0	0	0	0	0	0	0	0	0	0	0
ENSG00000186207	1	152510803	152512177	1	q21.3	LCE5A	0	0	0	0	0	0	0	0	0	0	0	0	0	0	0	0	0	0	0	0	0	0	0	0	0
ENSG00000169509	1	152514482	152516008	1	q21.3	CRCT1	0	0	0	0	0	0	0	0	0	0	0	0	0	0	0	0	0	0	0	0	0	0	0	0	0
ENSG00000185966	1	152565654	152566780	-1	q21.3	LCE3E	0	0	0	0	0	0	0	0	0	0	0	0	0	0	0	0	0	0	0	0	0	0	0	0	0
ENSG00000163202	1	152579381	152580516	-1	q21.3	LCE3D	0	0	0	0	0	0	0	0	0	0	0	0	0	0	0	0	0	0	0	0	0	0	0	0	0
ENSG00000244057	1	152600662	152601086	1	q21.3	LCE3C	0	0	0	0	0	0	0	0	0	0	0	0	0	0	0	0	0	0	0	0	0	0	0	0	0
ENSG00000187238	1	152613811	152614098	1	q21.3	LCE3B	0	0	0	0	0	0	0	0	0	0	0	0	0	0	0	0	0	0	0	0	0	0	0	0	0
ENSG00000185962	1	152622834	152623103	-1	q21.3	LCE3A	0	0	0	0	0	0	0	0	0	0	0	0	0	0	0	0	0	0	0	0	0	0	0	0	0
ENSG00000187223	1	152663380	152664659	1	q21.3	LCE2D	0	0	0	0	0	0	0	0	0	0	0	0	0	0	0	0	0	0	0	0	0	0	0	0	0
ENSG00000187180	1	152675295	152676574	1	q21.3	LCE2C	0	0	0	0	0	0	0	0	0	0	0	0	0	0	0	0	0	0	0	0	0	0	0	0	0
ENSG00000187173	1	152698345	152699442	1	q21.3	LCE2A	0	0	0	0	0	0	0	0	0	0	0	0	0	0	0	0	0	0	0	0	0	0	0	0	0
ENSG00000187170	1	152708160	152709491	1	q21.3	LCE4A	0	0	0	0	0	0	0	0	0	0	0	0	0	0	0	0	0	0	0	0	0	0	0	0	0
ENSG00000198854	1	152719522	152720470	1	q21.3	C1orf68	0	0	0	0	0	0	0	0	0	0	0	0	0	0	0	0	0	0	0	0	0	0	0	0	0
ENSG00000203786	1	152759561	152762052	1	q21.3	KPRP	0	0	0	0	0	0	0	0	0	0	0	0	0	0	0	0	0	0	0	0	0	0	0	0	0
ENSG00000240386	1	152776372	152776728	1	q21.3	LCE1F	0	0	0	0	0	0	0	0	0	0	0	0	0	0	0	0	0	0	0	0	0	0	0	0	0
ENSG00000186226	1	152786214	152788426	1	q21.3	LCE1E	0	0	0	0	0	0	0	0	0	0	0	0	0	0	0	0	0	0	0	0	0	0	0	0	0
ENSG00000172155	1	152796721	152798181	1	q21.3	LCE1D	0	0	0	0	0	0	0	0	0	0	0	0	0	0	0	0	0	0	0	0	0	0	0	0	0
ENSG00000197084	1	152804835	152806628	-1	q21.3	LCE1C	0	0	0	0	0	0	0	0	0	0	0	0	0	0	0	0	0	0	0	0	0	0	0	0	0
ENSG00000196734	1	152811971	152813108	1	q21.3	LCE1B	0	0	0	0	0	0	0	0	0	0	0	0	0	0	0	0	0	0	0	0	0	0	0	0	0
ENSG00000186844	1	152827473	152828097	1	q21.3	LCE1A	0	0	0	0	0	0	0	0	0	0	0	0	0	0	0	0	0	0	0	0	0	0	0	0	0
ENSG00000235942	1	152842856	152843983	1	q21.3	LCE6A	0	0	0	0	0	0	0	0	0	0	0	0	0	0	0	0	0	0	0	0	0	0	0	0	0
ENSG00000163206	1	152878322	152885047	1	q21.3	SMCP	0	0	0	0	0	0	0	0	0	0	0	0	0	0	0	0	0	0	0	0	0	0	0	0	0
ENSG00000163207	1	152908546	152911886	1	q21.3	IVL	0	0	0	0	0	0	0	0	0	0	0	0	0	0	0	0	0	0	0	0	0	0	0	0	0
ENSG00000184148	1	152970648	152972574	1	q21.3	SPRR4	0	0	0	0	0	0	0	0	0	0	0	0	0	0	0	0	0	0	0	0	0	0	0	0	0
ENSG00000169474	1	152985231	152985500	1	q21.3	SPRR1A	0	0	0	0	0	0	0	0	0	0	0	0	0	0	0	0	0	0	0	0	0	0	0	0	0
ENSG00000163209	1	153001747	153003856	1	q21.3	SPRR3	0	0	0	0	0	0	0	0	0	0	0	0	0	0	0	0	0	0	0	0	0	0	0	0	0
ENSG00000169469	1	153031203	153032900	1	q21.3	SPRR1B	0	0	0	0	0	0	0	0	0	0	0	0	0	0	0	0	0	0	0	0	0	0	0	0	0
ENSG00000163216	1	153039732	153041931	-1	q21.3	SPRR2D	0	0	0	0	0	0	0	0	0	0	0	0	0	0	0	0	0	0	0	0	0	0	0	0	0
ENSG00000241794	1	153056120	153057512	-1	q21.3	SPRR2A	0	0	0	0	0	0	0	0	0	0	0	0	0	0	0	0	0	0	0	0	0	0	0	0	0
ENSG00000196805	1	153070224	153070840	-1	q21.3	SPRR2B	0	0	0	0	0	0	0	0	0	0	0	0	0	0	0	0	0	0	0	0	0	0	0	0	0
ENSG00000203785	1	153093135	153106184	-1	q21.3	SPRR2E	0	0	0	0	0	0	0	0	0	0	0	0	0	0	0	0	0	0	0	0	0	0	0	0	0
ENSG00000159516	1	153149582	153150890	-1	q21.3	SPRR2G	0	0	0	0	0	0	0	0	0	0	0	0	0	0	0	0	0	0	0	0	0	0	0	0	0
ENSG00000203784	1	153203430	153205120	1	q21.3	LELP1	0	0	0	0	0	0	0	0	0	0	0	0	0	0	0	0	0	0	0	0	0	0	0	0	0
ENSG00000203782	1	153259687	153262124	1	q21.3	LOR	0	0	0	0	0	0	0	0	0	0	0	0	0	0	0	0	0	0	0	0	0	0	0	0	0
ENSG00000159527	1	153297862	153310718	-1	q21.3	PGLYRP3	0	0	0	0	0	0	0	0	0	0	0	0	0	0	0	0	0	0	0	0	0	0	0	0	0
ENSG00000163218	1	153330120	153348841	-1	q21.3	PGLYRP4	0	0	0	0	0	0	0	0	0	0	0	0	0	0	0	0	0	0	0	0	0	0	0	0	0
ENSG00000163220	1	153357854	153361023	1	q21.3	S100A9	0	0	0	0	0	0	0	0	0	0	0	0	0	0	0	0	0	0	0	0	0	0	0	0	0
ENSG00000163221	1	153373711	153375621	-1	q21.3	S100A12	0	0	0	0	0	0	0	0	0	0	0	0	0	0	0	0	0	0	0	0	0	0	0	0	0
ENSG00000143546	1	153390032	153391073	-1	q21.3	S100A8	0	0	0	0	0	0	0	0	0	0	0	0	0	0	0	0	0	0	0	0	0	0	0	0	0
ENSG00000184330	1	153416520	153423222	1	q21.3	S100A7A	0	0	0	0	0	0	0	0	0	0	0	0	0	0	0	0	0	0	0	0	0	0	0	0	0
ENSG00000197364	1	153437058	153439949	-1	q21.3	S100A7L2	0	0	0	0	0	0	0	0	0	0	0	0	0	0	0	0	0	0	0	0	0	0	0	0	0
ENSG00000143556	1	153457744	153460651	-1	q21.3	S100A7	0	0	0	0	0	0	0	0	0	0	0	0	0	0	0	0	0	0	0	0	0	0	0	0	0
ENSG00000197956	1	153534599	153536244	-1	q21.3	S100A6	0	0	0	0	0	0	0	0	0	0	0	0	0	0	0	0	0	0	0	0	0	0	0	0	0
ENSG00000196420	1	153537147	153541765	-1	q21.3	S100A5	0	0	0	0	0	0	0	0	0	0	0	0	0	0	0	0	0	0	0	0	0	0	0	0	0
ENSG00000196154	1	153543613	153550136	-1	q21.3	S100A4	0	0	0	0	0	0	0	0	0	0	0	0	0	0	0	0	0	0	0	0	0	0	0	0	0
ENSG00000188015	1	153547329	153549258	-1	q21.3	S100A3	0	0	0	0	0	0	0	0	0	0	0	0	0	0	0	0	0	0	0	0	0	0	0	0	0
ENSG00000196754	1	153561108	153567890	-1	q21.3	S100A2	0	0	0	0	0	0	0	0	0	0	0	0	0	0	0	0	0	0	0	0	0	0	0	0	0
ENSG00000188643	1	153606886	153613145	-1	q21.3	S100A16	0	0	0	0	0	0	0	0	0	0	0	0	0	0	0	0	0	0	0	0	0	0	0	0	0
ENSG00000189334	1	153614255	153616986	-1	q21.3	S100A14	0	0	0	0	0	0	0	0	0	0	0	0	0	0	0	0	0	0	0	0	0	0	0	0	0
ENSG00000189171	1	153618787	153631360	-1	q21.3	S100A13	0	0	0	0	0	0	0	0	0	0	0	0	0	0	0	0	0	0	0	0	0	0	0	0	0
ENSG00000160678	1	153627926	153632039	1	q21.3	S100A1	0	0	0	0	0	0	0	0	0	0	0	0	0	0	0	0	0	0	0	0	0	0	0	0	0
ENSG00000160679	1	153633982	153646306	1	q21.3	CHTOP	0	0	0	0	0	0	0	0	0	0	0	0	0	0	0	0	0	0	0	0	0	0	0	0	0
ENSG00000143553	1	153658703	153661852	1	q21.3	SNAPIN	0	0	0	0	0	0	0	0	0	0	0	0	0	0	0	0	0	0	0	0	0	0	0	0	0
ENSG00000143621	1	153661788	153671028	-1	q21.3	ILF2	0	0	0	0	0	0	0	0	0	0	0	0	0	0	0	0	0	0	0	0	0	0	0	0	0
ENSG00000169418	1	153678688	153693992	1	q21.3	NPR1	0	0	0	0	0	0	0	0	0	0	0	0	0	0	0	0	0	0	0	0	0	0	0	0	0
ENSG00000143554	1	153774354	153780157	1	q21.3	SLC27A3	0	0	0	0	0	0	0	0	0	0	0	0	0	0	0	0	0	0	0	0	0	0	0	0	0
ENSG00000143614	1	153789030	153923360	-1	q21.3	GATAD2B	0	0	0	0	0	0	0	0	0	0	0	0	0	0	0	0	0	0	0	0	0	0	0	0	0
ENSG00000198837	1	153929501	153946718	-1	q21.3	DENND4B	0	0	0	0	0	0	0	0	0	0	0	0	0	0	0	0	0	0	0	0	0	0	0	0	0
ENSG00000160741	1	153947669	153958615	-1	q21.3	CRTC2	0	0	0	0	0	0	0	1	0	0	0	0	0	0	0	0	0	0	0	0	0	0	0	0	0
ENSG00000143578	1	153967534	153974361	1	q21.3	CREB3L4	0	0	0	0	0	0	0	1	0	0	0	0	0	0	0	0	0	0	0	0	0	0	0	0	0
ENSG00000143545	1	153981617	153986358	-1	q21.3	RAB13	0	0	0	0	0	0	0	0	0	0	0	0	0	0	0	0	0	0	0	0	0	0	0	0	0
ENSG00000177954	1	153990762	153992155	1	q21.3	RPS27	0	0	0	0	0	0	0	0	0	0	0	0	0	0	0	0	0	0	0	0	0	0	0	0	0
ENSG00000143552	1	153992685	154155116	-1	q21.3	NUP210L	0	0	0	0	0	0	0	0	0	0	0	0	0	0	0	0	0	0	0	0	0	0	0	0	0
ENSG00000143549	1	154155304	154194648	-1	q21.3	TPM3	0	0	0	0	0	0	0	0	0	0	0	0	0	0	0	0	0	0	0	0	0	0	0	0	0
ENSG00000163263	1	154199085	154206333	-1	q21.3	C1orf189	0	0	0	0	0	0	0	0	0	0	0	0	0	0	0	0	0	0	0	0	0	0	0	0	0
ENSG00000143612	1	154206696	154220637	-1	q21.3	C1orf43	0	0	0	0	0	0	0	0	0	0	0	0	0	0	0	0	0	0	0	0	0	0	0	0	0
ENSG00000143569	1	154220179	154271510	1	q21.3	UBAP2L	0	0	0	0	0	0	0	0	0	0	0	0	0	0	0	0	0	0	0	0	0	0	0	0	0
ENSG00000143575	1	154272589	154275875	1	q21.3	HAX1	0	0	0	0	0	0	0	0	0	0	0	0	0	0	0	0	0	0	0	0	0	0	0	0	0
ENSG00000143595	1	154321090	154325325	1	q21.3	AQP10	0	0	0	0	0	0	0	0	0	0	0	0	0	0	0	0	0	0	0	0	0	0	0	0	0
ENSG00000143515	1	154325553	154351304	1	q21.3	ATP8B2	0	0	0	0	0	0	0	0	0	0	0	0	0	0	0	0	0	0	0	0	0	0	0	0	0
ENSG00000160712	1	154405193	154469450	1	q21.3	IL6R	0	0	0	1	0	0	0	1	0	0	0	0	0	0	0	1	0	0	0	0	0	0	0	0	0
ENSG00000169291	1	154469772	154502412	-1	q21.3	SHE	0	0	0	0	0	0	0	0	0	0	0	0	0	0	0	0	0	0	0	0	0	0	0	0	0
ENSG00000163239	1	154502219	154548147	1	q21.3	TDRD10	0	0	0	0	0	0	0	0	0	0	0	0	0	0	0	0	0	0	0	0	0	0	0	0	0
ENSG00000160714	1	154548577	154559028	-1	q21.3	UBE2Q1	0	0	0	0	0	0	0	0	0	0	0	0	0	0	0	0	0	0	0	0	0	0	0	0	0
ENSG00000160716	1	154567778	154580013	1	q21.3	CHRNB2	0	0	0	0	0	0	0	0	0	0	0	0	0	0	0	0	0	0	0	0	0	0	0	0	0
ENSG00000160710	1	154582057	154628013	-1	q21.3	ADAR	0	0	0	0	0	0	0	0	0	0	0	0	0	0	0	0	0	0	0	0	0	0	0	0	0
ENSG00000143603	1	154697455	154870281	-1	q21.3	KCNN3	0	0	0	0	0	0	0	0	0	0	0	0	0	0	0	0	0	0	0	0	0	0	0	0	0
ENSG00000163344	1	154924740	154936719	-1	q21.3	PMVK	0	0	0	0	0	0	0	0	0	0	0	0	0	0	0	0	0	0	0	0	0	0	0	0	0
ENSG00000163346	1	154944076	154956123	-1	q21.3	PBXIP1	0	0	0	0	0	0	0	0	0	0	0	0	0	0	0	0	0	0	0	0	0	0	0	0	0
ENSG00000163348	1	154957026	154963853	-1	q21.3	PYGO2	0	0	0	0	0	0	0	0	0	0	0	0	0	0	0	0	0	0	0	0	0	0	0	0	0
ENSG00000160691	1	154962298	154974395	-1	q21.3	SHC1	0	0	1	0	0	0	0	0	0	0	1	0	1	0	0	0	0	0	0	0	0	0	0	0	0
ENSG00000173207	1	154974653	154979251	1	q21.3	CKS1B	0	0	0	0	0	0	0	0	0	0	0	0	0	0	0	0	0	0	0	0	0	0	0	0	0
ENSG00000160688	1	154983338	154993111	1	q21.3	FLAD1	0	0	0	0	0	0	0	0	0	0	0	0	0	0	0	0	0	0	0	0	0	0	0	0	0
ENSG00000163354	1	155018520	155033781	-1	q21.3	DCST2	0	0	0	0	0	0	0	0	0	0	0	0	0	0	0	0	0	0	0	0	0	0	0	0	0
ENSG00000143537	1	155050566	155062775	1	q21.3	ADAM15	0	0	0	0	0	0	0	0	0	0	0	0	0	0	0	0	0	0	0	0	0	0	0	0	0
ENSG00000243364	1	155063737	155069553	1	q21.3	EFNA4	0	1	0	0	0	0	0	1	0	0	0	0	0	0	0	0	0	0	0	0	0	0	0	0	0
ENSG00000143590	1	155078837	155087538	1	q21.3	EFNA3	0	1	0	0	0	0	0	1	0	0	0	0	0	0	0	0	0	0	0	0	0	0	0	0	0
ENSG00000169242	1	155127876	155134899	1	q22	EFNA1	0	1	0	0	0	0	0	1	0	0	0	0	0	0	0	0	0	0	0	0	0	0	0	0	0
ENSG00000169241	1	155135344	155138857	1	q22	SLC50A1	0	0	0	0	0	0	0	0	0	0	0	0	0	0	0	0	0	0	0	0	0	0	0	0	0
ENSG00000179085	1	155139891	155140595	-1	q22	DPM3	0	0	0	0	0	0	0	0	0	0	0	0	0	0	0	0	0	0	0	0	0	0	0	0	0
ENSG00000163462	1	155173787	155184971	1	q22	TRIM46	0	0	0	0	0	0	0	0	0	0	0	0	0	0	0	0	0	0	0	0	0	0	0	0	0
ENSG00000185499	1	155185824	155192916	-1	q22	MUC1	0	0	0	0	0	0	0	0	0	0	0	0	0	0	0	0	0	0	0	0	0	0	0	0	0
ENSG00000169231	1	155195588	155209051	-1	q22	THBS3	0	0	0	0	0	0	0	1	0	0	1	0	1	1	0	0	0	0	0	0	0	0	0	0	0
ENSG00000173171	1	155208699	155213824	1	q22	MTX1	0	0	0	0	0	0	0	0	0	0	0	0	0	0	0	0	0	0	0	0	0	0	0	0	0
ENSG00000177628	1	155234452	155244699	-1	q22	GBA	0	0	0	0	0	0	0	0	0	0	0	0	0	0	0	0	0	0	0	0	0	0	0	0	0
ENSG00000160767	1	155247205	155255483	-1	q22	FAM189B	0	0	0	0	0	0	0	0	0	0	0	0	0	0	0	0	0	0	0	0	0	0	0	0	0
ENSG00000116521	1	155255979	155262430	-1	q22	SCAMP3	0	0	0	0	0	0	0	0	0	0	0	0	0	0	0	0	0	0	0	0	0	0	0	0	0
ENSG00000176444	1	155262868	155278491	-1	q22	CLK2	0	0	0	0	0	0	0	0	0	0	0	0	0	0	0	0	0	0	0	0	0	0	0	0	0
ENSG00000143630	1	155277463	155289848	1	q22	HCN3	0	0	0	0	0	0	0	0	0	0	0	0	0	0	0	0	0	0	0	0	0	0	0	0	0
ENSG00000143627	1	155289293	155301438	-1	q22	PKLR	0	0	0	0	0	0	0	0	0	0	0	0	0	0	0	0	0	0	0	0	0	0	0	0	0
ENSG00000160752	1	155308748	155320666	1	q22	FDPS	0	0	0	0	0	0	0	0	0	0	0	0	0	0	0	0	0	0	0	0	0	0	0	0	0
ENSG00000116539	1	155335268	155562807	-1	q22	ASH1L	0	0	0	0	0	0	0	0	0	0	0	0	0	0	0	0	0	0	0	0	0	0	0	0	0
ENSG00000125459	1	155610188	155614971	1	q22	MSTO1	0	0	0	0	0	0	0	0	0	0	0	0	0	0	0	0	0	0	0	0	0	0	0	0	0
ENSG00000163374	1	155659443	155689000	-1	q22	YY1AP1	0	0	0	0	0	0	0	0	0	0	0	0	0	0	0	0	0	0	0	0	0	0	0	0	0
ENSG00000132676	1	155687960	155739010	1	q22	DAP3	0	0	0	0	0	0	0	0	0	0	0	0	0	0	0	0	0	0	0	0	0	0	0	0	0
ENSG00000116580	1	155749662	155859400	-1	q22	GON4L	0	0	0	0	0	0	0	0	0	0	0	0	0	0	0	0	0	0	0	0	0	0	0	0	0
ENSG00000132718	1	155859567	155885199	1	q22	SYT11	0	0	0	0	0	0	0	0	0	0	0	0	0	0	0	0	0	0	0	0	0	0	0	0	0
ENSG00000143622	1	155897808	155911404	-1	q22	RIT1	0	0	0	0	0	0	0	0	0	0	0	0	0	0	0	0	0	0	0	0	0	0	0	0	0
ENSG00000132680	1	155913045	155934413	-1	q22	KHDC4	0	0	0	0	0	0	0	0	0	0	0	0	0	0	0	0	0	0	0	0	0	0	0	0	0
ENSG00000173080	1	155941710	155942949	1	q22	RXFP4	0	0	0	0	0	0	0	0	0	0	0	0	0	0	0	0	0	0	0	0	0	0	0	0	0
ENSG00000116584	1	155946851	156007070	-1	q22	ARHGEF2	0	0	0	0	0	0	0	0	0	0	0	0	0	0	0	0	0	0	0	0	0	0	0	0	0
ENSG00000163479	1	156009048	156020951	-1	q22	SSR2	0	0	0	0	0	0	0	0	0	0	0	0	0	0	0	0	0	0	0	0	0	0	0	0	0
ENSG00000160803	1	156035299	156053798	-1	q22	UBQLN4	0	0	0	0	0	0	0	0	0	0	0	0	0	0	0	0	0	0	0	0	0	0	0	0	0
ENSG00000116586	1	156054782	156058506	1	q22	LAMTOR2	0	0	0	0	0	0	1	0	0	0	0	0	0	0	0	0	0	0	0	0	0	0	0	0	0
ENSG00000132698	1	156061160	156070504	1	q22	RAB25	0	0	0	0	0	0	0	0	0	0	0	0	0	0	0	0	0	0	0	0	0	0	0	0	0
ENSG00000254726	1	156072013	156082465	-1	q22	MEX3A	0	0	0	0	0	0	0	0	0	0	0	0	0	0	0	0	0	0	0	0	0	0	0	0	0
ENSG00000160789	1	156082573	156140089	1	q22	LMNA	0	0	0	0	0	0	0	0	1	0	0	0	0	0	0	0	0	0	0	0	0	0	0	0	0
ENSG00000196189	1	156147366	156177752	1	q22	SEMA4A	0	0	0	0	0	0	0	0	0	0	0	0	0	0	0	0	0	0	0	0	0	0	0	0	0
ENSG00000160785	1	156193932	156212796	1	q22	SLC25A44	0	0	0	0	0	0	0	0	0	0	0	0	0	0	0	0	0	0	0	0	0	0	0	0	0
ENSG00000160783	1	156212993	156240042	1	q22	PMF1	0	0	0	0	0	0	0	0	0	0	0	0	0	0	0	0	0	0	0	0	0	0	0	0	0
ENSG00000160781	1	156243320	156248117	-1	q22	PAQR6	0	0	0	0	0	0	0	0	0	0	0	0	0	0	0	0	0	0	0	0	0	0	0	0	0
ENSG00000198952	1	156249224	156282825	-1	q22	SMG5	0	0	0	0	0	0	0	0	0	0	0	0	0	0	0	0	0	0	0	0	0	0	0	0	0
ENSG00000163472	1	156282935	156293185	1	q22	TMEM79	0	0	0	0	0	0	0	0	0	0	0	0	0	0	0	0	0	0	0	0	0	0	0	0	0
ENSG00000198715	1	156290089	156295689	-1	q22	GLMP	0	0	0	0	0	0	0	0	0	0	0	0	0	0	0	0	0	0	0	0	0	0	0	0	0
ENSG00000189030	1	156298624	156299299	-1	q22	VHLL	0	0	0	0	0	0	0	0	0	0	0	0	0	0	0	0	0	0	0	0	0	0	0	0	0
ENSG00000163468	1	156308968	156367873	-1	q22	CCT3	0	0	0	0	0	0	0	0	0	0	0	0	0	0	0	0	0	0	0	0	0	0	0	0	0
ENSG00000163467	1	156337314	156346995	1	q22	TSACC	0	0	0	0	0	0	0	0	0	0	0	0	0	0	0	0	0	0	0	0	0	0	0	0	0
ENSG00000132677	1	156369211	156385219	1	q22	RHBG	0	0	0	0	0	0	0	0	0	0	0	0	0	0	0	0	0	0	0	0	0	0	0	0	0
ENSG00000125462	1	156404250	156456763	-1	q22	C1orf61	0	0	0	0	0	0	0	0	0	0	0	0	0	0	0	0	0	0	0	0	0	0	0	0	0
ENSG00000116604	1	156463727	156500779	-1	q22	MEF2D	0	0	0	0	0	0	0	0	0	0	0	0	0	0	0	0	0	0	0	0	0	0	0	0	0
ENSG00000183856	1	156525405	156572604	-1	q22	IQGAP3	0	0	0	0	0	0	0	0	0	0	0	0	0	0	0	0	0	0	0	0	0	0	0	0	0
ENSG00000187862	1	156579727	156586770	1	q22	TTC24	0	0	0	0	0	0	0	0	0	0	0	0	0	0	0	0	0	0	0	0	0	0	0	0	0
ENSG00000163382	1	156591762	156594299	1	q22	NAXE	0	0	0	0	0	0	0	0	0	0	0	0	0	0	0	0	0	0	0	0	0	0	0	0	0
ENSG00000160818	1	156594487	156601496	-1	q23.1	GPATCH4	0	0	0	0	0	0	0	0	0	0	0	0	0	0	0	0	0	0	0	0	0	0	0	0	0
ENSG00000132702	1	156619331	156625725	1	q23.1	HAPLN2	0	0	0	0	0	0	0	0	0	0	0	0	0	0	0	0	0	0	0	0	0	0	0	0	0
ENSG00000132692	1	156641390	156659532	1	q23.1	BCAN	0	0	0	0	0	0	0	0	0	0	0	0	0	0	0	0	0	0	0	0	0	0	0	0	0
ENSG00000132688	1	156668763	156677407	-1	q23.1	NES	0	0	0	0	0	0	0	0	0	0	0	0	0	0	0	0	0	0	0	0	0	0	0	0	0
ENSG00000143320	1	156699606	156705816	-1	q23.1	CRABP2	0	0	0	0	0	0	0	0	0	0	0	0	0	0	0	0	0	0	0	0	0	0	0	0	0
ENSG00000143319	1	156721891	156728799	-1	q23.1	ISG20L2	0	0	0	0	0	0	0	0	0	0	0	0	0	0	0	0	0	0	0	0	0	0	0	0	0
ENSG00000143303	1	156728442	156736960	1	q23.1	RRNAD1	0	0	0	0	0	0	0	0	0	0	0	0	0	0	0	0	0	0	0	0	0	0	0	0	0
ENSG00000143314	1	156737303	156741590	-1	q23.1	MRPL24	0	0	0	0	0	0	0	0	0	0	0	0	0	0	0	0	0	0	0	0	0	0	0	0	0
ENSG00000143321	1	156742109	156766925	-1	q23.1	HDGF	0	0	0	0	0	0	0	0	0	0	0	0	0	0	0	0	0	0	0	0	0	0	0	0	0
ENSG00000143294	1	156750610	156800815	1	q23.1	PRCC	0	0	0	0	0	0	0	0	0	0	0	0	0	0	0	0	0	0	0	0	0	0	0	0	0
ENSG00000027869	1	156806243	156816862	-1	q23.1	SH2D2A	0	0	0	0	0	0	0	0	0	0	0	1	0	0	0	0	0	0	0	0	0	0	0	0	0
ENSG00000198400	1	156815640	156881850	1	q23.1	NTRK1	0	1	0	0	0	0	0	1	1	0	0	0	0	0	0	0	0	0	0	0	0	0	0	0	0
ENSG00000027644	1	156840063	156859117	-1	q23.1	INSRR	0	0	0	0	0	0	0	0	0	0	0	0	0	0	0	0	0	0	0	0	0	0	0	0	0
ENSG00000187800	1	156893698	156916434	1	q23.1	PEAR1	0	0	0	0	0	0	0	0	0	0	0	0	0	0	0	0	0	0	0	0	0	0	0	0	0
ENSG00000160838	1	156920632	156933094	1	q23.1	LRRC71	0	0	0	0	0	0	0	0	0	0	0	0	0	0	0	0	0	0	0	0	0	0	0	0	0
ENSG00000132694	1	156934840	157045370	-1	q23.1	ARHGEF11	0	0	0	0	0	0	0	0	0	0	0	0	0	0	0	0	0	0	0	0	0	0	0	0	0
ENSG00000253831	1	157092043	157112412	-1	q23.1	ETV3L	0	0	0	0	0	0	0	0	0	0	0	0	0	0	0	0	0	0	0	0	0	0	0	0	0
ENSG00000117036	1	157121191	157138474	-1	q23.1	ETV3	0	0	0	0	0	0	0	0	0	0	0	0	0	0	0	0	0	0	0	0	0	0	0	0	0
ENSG00000143297	1	157513377	157552515	-1	q23.1	FCRL5	0	0	0	0	0	0	0	0	0	0	0	0	0	0	0	0	0	0	0	0	0	0	0	0	0
ENSG00000163518	1	157573747	157598085	-1	q23.1	FCRL4	0	0	0	0	0	0	0	0	0	0	0	0	0	0	0	0	0	0	0	0	0	0	0	0	0
ENSG00000160856	1	157674321	157700769	-1	q23.1	FCRL3	0	0	0	0	0	0	0	0	0	0	0	0	0	0	0	0	0	0	0	0	0	0	0	0	0
ENSG00000132704	1	157745733	157777132	-1	q23.1	FCRL2	0	0	0	0	0	0	0	0	0	0	0	0	0	0	0	0	0	0	0	0	0	0	0	0	0
ENSG00000163534	1	157794403	157820120	-1	q23.1	FCRL1	0	0	0	0	0	0	0	0	0	0	0	0	0	0	0	0	0	0	0	0	0	0	0	0	0
ENSG00000183853	1	157993273	158100262	1	q23.1	KIRREL1	0	0	0	0	0	0	0	0	0	0	0	0	0	0	0	0	0	0	0	0	0	0	0	0	0
ENSG00000158473	1	158178030	158186427	1	q23.1	CD1D	0	0	0	0	0	0	0	0	0	0	0	0	0	0	0	0	0	0	0	0	0	0	0	0	0
ENSG00000158477	1	158254424	158258269	1	q23.1	CD1A	0	0	0	0	0	0	0	0	0	0	0	0	0	0	0	0	0	0	0	0	0	0	0	0	0
ENSG00000158481	1	158289923	158294774	1	q23.1	CD1C	0	0	0	0	0	0	0	0	0	0	0	0	0	0	0	0	0	0	0	0	0	0	0	0	0
ENSG00000158485	1	158327951	158331531	-1	q23.1	CD1B	0	0	0	0	0	0	0	0	0	0	0	0	0	0	0	0	0	0	0	0	0	0	0	0	0
ENSG00000158488	1	158353696	158357553	1	q23.1	CD1E	0	0	0	0	0	0	0	0	0	0	0	0	0	0	0	0	0	0	0	0	0	0	0	0	0
ENSG00000186306	1	158398522	158399466	-1	q23.1	OR10T2	0	0	0	0	0	0	0	0	0	0	0	0	0	0	0	0	0	0	0	0	0	0	0	0	0
ENSG00000180708	1	158418210	158426237	-1	q23.1	OR10K2	0	0	0	0	0	0	0	0	0	0	0	0	0	0	0	0	0	0	0	0	0	0	0	0	0
ENSG00000173285	1	158461574	158470857	1	q23.1	OR10K1	0	0	0	0	0	0	0	0	0	0	0	0	0	0	0	0	0	0	0	0	0	0	0	0	0
ENSG00000198965	1	158472220	158480936	1	q23.1	OR10R2	0	0	0	0	0	0	0	0	0	0	0	0	0	0	0	0	0	0	0	0	0	0	0	0	0
ENSG00000197532	1	158544550	158554405	-1	q23.1	OR6Y1	0	0	0	0	0	0	0	0	0	0	0	0	0	0	0	0	0	0	0	0	0	0	0	0	0
ENSG00000186440	1	158560606	158570580	-1	q23.1	OR6P1	0	0	0	0	0	0	0	0	0	0	0	0	0	0	0	0	0	0	0	0	0	0	0	0	0
ENSG00000279111	1	158578919	158579899	-1	q23.1	OR10X1	0	0	0	0	0	0	0	0	0	0	0	0	0	0	0	0	0	0	0	0	0	0	0	0	0
ENSG00000198967	1	158605268	158612514	1	q23.1	OR10Z1	0	0	0	0	0	0	0	0	0	0	0	0	0	0	0	0	0	0	0	0	0	0	0	0	0
ENSG00000163554	1	158610704	158686715	-1	q23.1	SPTA1	0	0	0	0	0	0	0	0	1	0	0	0	0	0	0	0	0	0	0	0	0	0	0	0	0
ENSG00000196171	1	158699678	158700652	-1	q23.1	OR6K2	0	0	0	0	0	0	0	0	0	0	0	0	0	0	0	0	0	0	0	0	0	0	0	0	0
ENSG00000203757	1	158716327	158720720	-1	q23.1	OR6K3	0	0	0	0	0	0	0	0	0	0	0	0	0	0	0	0	0	0	0	0	0	0	0	0	0
ENSG00000197403	1	158747814	158772195	-1	q23.1	OR6N1	0	0	0	0	0	0	0	0	0	0	0	0	0	0	0	0	0	0	0	0	0	0	0	0	0
ENSG00000180433	1	158754720	158755891	1	q23.1	OR6K6	0	0	0	0	0	0	0	0	0	0	0	0	0	0	0	0	0	0	0	0	0	0	0	0	0
ENSG00000188340	1	158774222	158781204	-1	q23.1	OR6N2	0	0	0	0	0	0	0	0	0	0	0	0	0	0	0	0	0	0	0	0	0	0	0	0	0
ENSG00000163563	1	158831351	158849506	1	q23.1	MNDA	0	0	0	0	0	0	0	0	0	0	0	0	0	0	0	0	0	0	0	0	0	0	0	0	0
ENSG00000163564	1	158930796	158977059	1	q23.1	PYHIN1	0	0	0	0	0	0	0	0	0	0	0	0	0	0	0	0	0	0	0	0	0	0	0	0	0
ENSG00000163565	1	158999968	159055155	1	q23.1	IFI16	0	0	0	0	0	0	0	0	0	0	0	0	0	0	0	0	0	0	0	0	0	0	0	0	0
ENSG00000163568	1	159062484	159147096	-1	q23.2	AIM2	0	0	0	0	0	0	0	0	0	0	0	0	0	0	0	0	0	0	0	0	0	0	0	0	0
ENSG00000162706	1	159171609	159203313	1	q23.2	CADM3	0	0	0	0	0	0	0	0	0	0	0	0	0	0	0	0	0	0	0	0	0	0	0	0	0
ENSG00000213088	1	159203307	159206500	1	q23.2	ACKR1	0	0	0	0	0	0	0	0	0	0	0	0	0	0	0	0	0	0	0	0	0	0	0	0	0
ENSG00000179639	1	159289714	159308224	1	q23.2	FCER1A	0	0	0	0	0	0	0	0	0	0	0	0	0	0	0	0	0	0	0	0	0	0	0	0	0
ENSG00000196184	1	159437845	159443078	1	q23.2	OR10J1	0	0	0	0	0	0	0	0	0	0	0	0	0	0	0	0	0	0	0	0	0	0	0	0	0
ENSG00000184155	1	159535078	159536007	-1	q23.2	OR10J5	0	0	0	0	0	0	0	0	0	0	0	0	0	0	0	0	0	0	0	0	0	0	0	0	0
ENSG00000132703	1	159587826	159588865	1	q23.2	APCS	0	0	0	0	0	0	0	0	0	0	0	0	0	0	0	0	0	0	0	0	0	0	0	0	0
ENSG00000132693	1	159712289	159714589	-1	q23.2	CRP	0	0	0	0	0	0	0	0	0	0	0	0	0	0	0	0	0	0	0	0	0	0	0	0	0
ENSG00000158716	1	159780932	159782543	1	q23.2	DUSP23	0	0	0	0	0	0	0	0	0	0	0	0	0	0	0	0	0	0	0	0	0	0	0	0	0
ENSG00000181036	1	159800511	159816257	1	q23.2	FCRL6	0	0	0	0	0	0	0	0	0	0	0	0	0	0	0	0	0	0	0	0	0	0	0	0	0
ENSG00000158714	1	159826811	159837492	1	q23.2	SLAMF8	0	0	0	0	0	0	0	0	0	0	0	0	0	0	0	0	0	0	0	0	0	0	0	0	0
ENSG00000256029	1	159834474	159873053	-1	q23.2	AL590560.2	0	0	0	0	0	0	0	0	0	0	0	0	0	0	0	0	0	0	0	0	0	0	0	0	0
ENSG00000243284	1	159854316	159862657	-1	q23.2	VSIG8	0	0	0	0	0	0	0	0	0	0	0	0	0	0	0	0	0	0	0	0	0	0	0	0	0
ENSG00000158710	1	159918107	159925732	-1	q23.2	TAGLN2	0	0	0	0	0	0	0	0	0	0	0	0	0	0	0	0	0	0	0	0	0	0	0	0	0
ENSG00000085552	1	159927039	159945613	-1	q23.2	IGSF9	0	0	0	0	0	0	0	0	0	0	0	0	0	0	0	0	0	0	0	0	0	0	0	0	0
ENSG00000162723	1	159951492	159954237	-1	q23.2	SLAMF9	0	0	0	0	0	0	0	0	0	0	0	0	0	0	0	0	0	0	0	0	0	0	0	0	0
ENSG00000177807	1	159998651	160070160	-1	q23.2	KCNJ10	0	0	0	0	0	0	0	0	0	0	0	0	0	0	0	0	0	0	0	0	0	0	0	0	0
ENSG00000143315	1	160024953	160031990	-1	q23.2	PIGM	0	0	0	0	0	0	0	0	0	0	0	0	0	0	0	0	0	0	0	0	0	0	0	0	0
ENSG00000162728	1	160081538	160090563	1	q23.2	KCNJ9	0	0	0	0	0	0	0	0	0	0	0	0	0	0	0	0	0	0	0	0	0	0	0	0	0
ENSG00000162729	1	160091340	160098943	-1	q23.2	IGSF8	0	0	0	0	0	0	0	0	0	0	0	0	0	0	0	0	0	0	0	0	0	0	0	0	0
ENSG00000018625	1	160115759	160143591	1	q23.2	ATP1A2	0	0	0	0	0	0	0	0	0	0	0	0	0	0	0	0	0	0	0	0	0	0	0	0	0
ENSG00000132681	1	160151586	160186980	1	q23.2	ATP1A4	0	0	0	0	0	0	0	0	0	0	0	0	0	0	0	0	0	0	0	0	0	0	0	0	0
ENSG00000143318	1	160190575	160201886	1	q23.2	CASQ1	0	0	0	0	0	0	0	0	0	0	0	0	0	0	0	0	0	0	0	0	0	0	0	0	0
ENSG00000162734	1	160205337	160215376	1	q23.2	PEA15	0	0	0	0	0	0	0	0	0	0	0	0	0	0	0	0	0	0	0	0	0	0	0	0	0
ENSG00000162735	1	160276812	160286348	-1	q23.2	PEX19	0	0	0	0	0	0	0	0	0	0	0	0	0	0	0	0	0	0	0	0	0	0	0	0	0
ENSG00000122218	1	160288594	160343273	-1	q23.2	COPA	0	0	0	0	0	0	0	0	0	0	0	0	0	0	0	0	0	0	0	0	0	0	0	0	0
ENSG00000162736	1	160343316	160358952	1	q23.2	NCSTN	0	0	0	0	0	0	0	0	0	0	0	0	0	0	0	0	1	0	0	0	0	0	0	0	0
ENSG00000171786	1	160367071	160372846	1	q23.2	NHLH1	0	0	0	0	0	0	0	0	0	0	0	0	0	0	0	0	0	0	0	0	0	0	0	0	0
ENSG00000162738	1	160400564	160428670	1	q23.2	VANGL2	0	0	0	0	0	0	0	0	0	1	0	0	0	0	0	0	0	0	0	0	0	0	0	0	0
ENSG00000162739	1	160485030	160523262	-1	q23.3	SLAMF6	0	0	0	0	0	0	0	0	0	0	0	0	0	0	0	0	0	0	0	0	0	0	0	0	0
ENSG00000066294	1	160541095	160579516	-1	q23.3	CD84	0	0	0	0	0	0	0	0	0	0	0	0	0	0	0	0	0	0	0	0	0	0	0	0	0
ENSG00000117090	1	160608106	160647295	-1	q23.3	SLAMF1	0	0	0	0	0	0	0	0	0	0	0	0	0	0	0	0	0	0	0	0	0	0	0	0	0
ENSG00000117091	1	160678746	160711831	-1	q23.3	CD48	0	0	0	0	0	0	0	0	0	0	0	0	0	0	0	0	0	0	0	0	0	0	0	0	0
ENSG00000026751	1	160739057	160754821	1	q23.3	SLAMF7	0	0	0	0	0	0	0	0	0	0	0	0	0	0	0	0	0	0	0	0	0	0	0	0	0
ENSG00000122224	1	160796074	160828261	1	q23.3	LY9	0	0	0	0	0	0	0	0	0	0	0	0	0	0	0	0	0	0	0	0	0	0	0	0	0
ENSG00000122223	1	160830160	160862887	-1	q23.3	CD244	0	0	0	0	0	0	0	0	0	0	0	0	0	0	0	0	0	0	0	0	0	0	0	0	0
ENSG00000179914	1	160876540	160885180	-1	q23.3	ITLN1	0	0	0	0	0	0	0	0	0	0	0	0	0	0	0	0	0	0	0	0	0	0	0	0	0
ENSG00000158764	1	160945025	160954809	-1	q23.3	ITLN2	0	0	0	0	0	0	0	0	0	0	0	0	0	0	0	0	0	0	0	0	0	0	0	0	0
ENSG00000215845	1	161037631	161038977	-1	q23.3	TSTD1	0	0	0	0	0	0	0	0	0	0	0	0	0	0	0	0	0	0	0	0	0	0	0	0	0
ENSG00000158773	1	161039251	161045977	-1	q23.3	USF1	0	0	0	0	0	0	0	0	0	0	0	0	0	0	0	0	0	0	0	0	0	0	0	0	0
ENSG00000186517	1	161046946	161069970	-1	q23.3	ARHGAP30	0	0	0	0	0	0	0	0	0	0	0	0	0	0	0	0	0	0	0	0	0	0	0	0	0
ENSG00000143217	1	161070998	161089558	-1	q23.3	NECTIN4	0	0	0	0	0	0	0	0	0	0	0	0	0	0	1	0	0	0	0	0	0	0	0	0	0
ENSG00000162755	1	161098361	161100346	1	q23.3	KLHDC9	0	0	0	0	0	0	0	0	0	0	0	0	0	0	0	0	0	0	0	0	0	0	0	0	0
ENSG00000143256	1	161100556	161118055	-1	q23.3	PFDN2	0	0	0	0	0	0	0	0	0	0	0	0	0	0	0	0	0	0	0	0	0	0	0	0	0
ENSG00000158793	1	161118086	161125445	1	q23.3	NIT1	0	0	0	0	0	0	0	0	0	0	0	0	0	0	0	0	0	0	0	0	0	0	0	0	0
ENSG00000158796	1	161120974	161132688	-1	q23.3	DEDD	0	0	0	0	0	0	0	0	0	0	0	0	0	0	0	0	0	0	0	0	0	0	0	0	0
ENSG00000143222	1	161152776	161158856	1	q23.3	UFC1	0	0	0	0	0	0	0	0	0	0	0	0	0	0	0	0	0	0	0	0	0	0	0	0	0
ENSG00000143258	1	161159450	161165723	1	q23.3	USP21	0	0	0	0	0	0	0	0	0	0	0	0	0	0	0	0	0	0	0	0	0	0	0	0	0
ENSG00000143224	1	161166056	161178013	1	q23.3	PPOX	0	0	0	0	0	0	0	0	0	0	0	0	0	0	0	0	0	0	0	0	0	0	0	0	0
ENSG00000158850	1	161171310	161177968	-1	q23.3	B4GALT3	0	0	0	0	0	0	0	0	0	0	0	0	0	0	0	0	0	0	0	0	0	0	0	0	0
ENSG00000158859	1	161184302	161199054	-1	q23.3	ADAMTS4	0	0	0	0	0	0	0	0	0	0	0	0	0	0	0	0	0	0	0	0	0	0	0	0	0
ENSG00000158864	1	161197104	161214395	1	q23.3	NDUFS2	0	0	0	0	0	0	0	0	0	0	0	0	0	0	0	0	0	0	0	0	0	0	0	0	0
ENSG00000158869	1	161215234	161220699	1	q23.3	FCER1G	0	0	0	0	0	0	0	0	0	0	0	0	0	0	0	0	0	0	0	0	0	0	0	0	0
ENSG00000158874	1	161222292	161223631	-1	q23.3	APOA2	1	0	0	0	0	0	0	0	0	0	0	0	0	0	0	0	0	0	0	0	0	0	0	0	0
ENSG00000158882	1	161225939	161230746	1	q23.3	TOMM40L	0	0	0	0	0	0	0	0	0	0	0	0	0	0	0	0	0	0	0	0	0	0	0	0	0
ENSG00000143257	1	161229666	161238302	-1	q23.3	NR1I3	0	0	0	0	0	0	0	0	0	0	0	0	0	0	0	0	0	0	0	0	0	0	0	0	0
ENSG00000248485	1	161258745	161285450	1	q23.3	PCP4L1	0	0	0	0	0	0	0	0	0	0	0	0	0	0	0	0	0	0	0	0	0	0	0	0	0
ENSG00000143252	1	161314257	161375340	1	q23.3	SDHC	0	0	0	0	0	0	0	0	0	0	0	0	0	0	0	0	0	0	0	0	0	0	0	0	0
ENSG00000188931	1	161364733	161367876	-1	q23.3	CFAP126	0	0	0	0	0	0	0	0	0	0	0	0	0	0	0	0	0	0	0	0	0	0	0	0	0
ENSG00000143226	1	161505430	161524013	1	q23.3	FCGR2A	0	0	0	0	0	0	0	0	0	0	0	0	0	0	0	0	0	0	0	0	0	0	0	0	0
ENSG00000173110	1	161524540	161526894	1	q23.3	HSPA6	0	1	0	0	0	0	0	0	0	0	0	0	0	0	0	0	0	0	0	0	0	0	0	0	0
ENSG00000203747	1	161541759	161550737	-1	q23.3	FCGR3A	0	0	0	0	0	0	0	0	0	0	0	0	0	0	0	0	0	0	0	0	0	0	0	0	0
ENSG00000072694	1	161663147	161678654	1	q23.3	FCGR2B	0	0	0	0	0	0	0	0	0	0	0	0	0	0	0	0	0	0	0	0	0	0	0	0	0
ENSG00000132185	1	161706972	161714352	1	q23.3	FCRLA	0	0	0	0	0	0	0	0	0	0	0	0	0	0	0	0	0	0	0	0	0	0	0	0	0
ENSG00000162746	1	161721563	161728143	1	q23.3	FCRLB	0	0	0	0	0	0	0	0	0	0	0	0	0	0	0	0	0	0	0	0	0	0	0	0	0
ENSG00000081721	1	161749758	161757238	1	q23.3	DUSP12	0	0	0	0	0	0	0	0	0	0	0	0	0	0	0	0	0	0	0	0	0	0	0	0	0
ENSG00000118217	1	161766320	161964070	1	q23.3	ATF6	0	0	0	0	0	0	0	0	0	0	0	0	0	0	0	0	0	0	0	0	0	0	0	0	0
ENSG00000162745	1	161983192	162023854	-1	q23.3	OLFML2B	0	0	0	0	0	0	0	0	0	0	0	0	0	0	0	0	0	0	0	0	0	0	0	0	0
ENSG00000198929	1	162069691	162370475	1	q23.3	NOS1AP	0	0	0	0	0	0	0	0	0	0	0	0	0	0	0	0	0	0	0	0	0	0	0	0	0
ENSG00000171722	1	162373203	162376854	-1	q23.3	SPATA46	0	0	0	0	0	0	0	0	0	0	0	0	0	0	0	0	0	0	0	0	0	0	0	0	0
ENSG00000239887	1	162378841	162386812	1	q23.3	C1orf226	0	0	0	0	0	0	0	0	0	0	0	0	0	0	0	0	0	0	0	0	0	0	0	0	0
ENSG00000198574	1	162395268	162412138	-1	q23.3	SH2D1B	0	0	0	0	0	0	0	0	0	0	0	0	0	0	0	0	0	0	0	0	0	0	0	0	0
ENSG00000152332	1	162497251	162529631	1	q23.3	UHMK1	0	0	0	0	0	0	0	0	0	0	0	0	0	0	0	0	0	0	0	0	0	0	0	0	0
ENSG00000117143	1	162561506	162599842	1	q23.3	UAP1	0	0	0	0	0	0	0	0	0	0	0	0	0	0	0	0	0	0	0	0	0	0	0	0	0
ENSG00000162733	1	162631373	162787405	1	q23.3	DDR2	0	0	0	0	0	0	0	0	0	0	0	0	0	0	0	0	0	0	0	0	0	0	0	0	0
ENSG00000132196	1	162790702	162812817	1	q23.3	HSD17B7	0	0	0	0	0	0	0	0	0	0	0	0	0	0	0	0	0	0	0	0	0	0	0	0	0
ENSG00000185860	1	162824458	162868815	-1	q23.3	CCDC190	0	0	0	0	0	0	0	0	0	0	0	0	0	0	0	0	0	0	0	0	0	0	0	0	0
ENSG00000117152	1	163068775	163076802	1	q23.3	RGS4	0	0	0	0	0	0	0	0	0	0	0	0	0	0	0	0	0	0	0	0	0	0	0	0	0
ENSG00000143248	1	163111121	163321791	-1	q23.3	RGS5	0	0	0	0	0	0	0	0	0	0	0	0	0	0	0	0	0	0	0	0	0	0	0	0	0
ENSG00000143228	1	163266576	163355764	1	q23.3	NUF2	0	0	0	0	0	0	0	0	0	0	0	0	0	0	0	0	0	0	0	0	0	0	0	0	0
ENSG00000185630	1	164555584	164899296	1	q23.3	PBX1	0	0	0	0	0	0	0	0	0	0	0	0	0	0	0	0	0	0	0	0	0	0	0	0	0
ENSG00000162761	1	165201867	165356715	-1	q23.3	LMX1A	0	0	0	0	0	0	0	0	0	0	0	0	0	0	0	0	0	0	0	0	0	0	0	0	0
ENSG00000143171	1	165400922	165445355	-1	q23.3	RXRG	1	0	0	0	0	0	0	0	0	0	0	0	0	0	0	0	0	0	0	0	0	0	0	0	0
ENSG00000162763	1	165544007	165563961	1	q24.1	LRRC52	0	0	0	0	0	0	0	0	0	0	0	0	0	0	0	0	0	0	0	0	0	0	0	0	0
ENSG00000143198	1	165631213	165661796	1	q24.1	MGST3	0	0	0	0	0	0	0	0	0	0	0	0	0	0	0	0	0	0	0	0	0	0	0	0	0
ENSG00000143149	1	165662216	165698863	-1	q24.1	ALDH9A1	0	0	0	0	0	0	0	0	0	0	0	0	0	0	0	0	0	0	0	0	0	0	0	0	0
ENSG00000143183	1	165724293	165827755	-1	q24.1	TMCO1	0	0	0	0	0	0	0	0	0	0	0	0	0	0	0	0	0	0	0	0	0	0	0	0	0
ENSG00000143179	1	165827614	165911618	1	q24.1	UCK2	0	0	0	0	0	0	0	0	0	0	0	0	0	0	0	0	0	0	0	0	0	0	0	0	0
ENSG00000188859	1	166057426	166167001	-1	q24.1	FAM78B	0	0	0	0	0	0	0	0	0	0	0	0	0	0	0	0	0	0	0	0	0	0	0	0	0
ENSG00000143157	1	166839447	166856344	1	q24.1	POGK	0	0	0	0	0	0	0	0	0	0	0	0	0	0	0	0	0	0	0	0	0	0	0	0	0
ENSG00000152382	1	166856510	166876264	-1	q24.1	TADA1	0	0	0	0	0	0	0	0	0	0	0	0	0	0	0	0	0	0	0	0	0	0	0	0	0
ENSG00000143195	1	166895711	166975540	-1	q24.1	ILDR2	0	0	0	0	0	0	0	0	0	0	0	0	0	0	0	0	0	0	0	0	0	0	0	0	0
ENSG00000143194	1	166975582	167022214	1	q24.1	MAEL	0	0	0	0	0	0	0	0	0	0	0	0	0	0	0	0	0	0	0	0	0	0	0	0	0
ENSG00000143167	1	167052836	167166479	-1	q24.1	GPA33	0	0	0	0	0	0	0	0	0	0	0	0	0	0	0	0	0	0	0	0	0	0	0	0	0
ENSG00000198842	1	167094075	167129165	1	q24.1	DUSP27	0	0	0	0	0	0	0	0	0	0	0	0	0	0	0	0	0	0	0	0	0	0	0	0	0
ENSG00000143190	1	167220876	167427345	1	q24.2	POU2F1	0	0	0	0	0	0	0	0	0	0	0	0	0	0	0	0	0	0	0	0	0	0	0	0	0
ENSG00000198821	1	167430640	167518610	-1	q24.2	CD247	0	0	0	0	0	0	0	0	0	0	0	0	0	0	0	0	0	0	0	0	0	0	0	0	0
ENSG00000143162	1	167529117	167553805	-1	q24.2	CREG1	0	0	0	0	0	0	0	0	0	0	0	0	0	0	0	0	0	0	0	0	0	0	0	0	0
ENSG00000198771	1	167630093	167708696	1	q24.2	RCSD1	0	0	0	0	0	0	0	0	0	0	0	0	0	0	0	0	0	0	0	0	0	0	0	0	0
ENSG00000197965	1	167721192	167791919	1	q24.2	MPZL1	0	0	0	0	0	0	0	0	0	0	0	0	0	0	0	0	0	0	0	0	0	0	0	0	0
ENSG00000143199	1	167809386	167914215	-1	q24.2	ADCY10	0	0	0	0	0	0	0	0	0	0	0	0	0	0	0	0	0	0	0	0	0	0	0	0	0
ENSG00000143158	1	167916675	167937072	-1	q24.2	MPC2	0	0	0	0	0	0	0	0	0	0	0	0	0	0	0	0	0	0	0	0	0	0	0	0	0
ENSG00000143164	1	167935783	168075843	1	q24.2	DCAF6	0	0	0	0	0	0	0	0	0	0	0	0	0	0	0	0	0	0	0	0	0	0	0	0	0
ENSG00000143147	1	168079543	168137667	-1	q24.2	GPR161	0	0	0	0	0	0	0	0	0	0	0	0	0	0	0	0	0	1	0	0	0	0	0	0	0
ENSG00000143155	1	168178962	168202109	1	q24.2	TIPRL	0	0	0	0	0	0	0	0	0	0	0	0	0	0	0	0	0	0	0	0	0	0	0	0	0
ENSG00000213064	1	168225938	168253021	1	q24.2	SFT2D2	0	0	0	0	0	0	0	0	0	0	0	0	0	0	0	0	0	0	0	0	0	0	0	0	0
ENSG00000143178	1	168280877	168314426	1	q24.2	TBX19	0	0	0	0	0	0	0	0	0	0	0	0	0	0	0	0	0	0	0	0	0	0	0	0	0
ENSG00000143184	1	168576605	168582069	1	q24.2	XCL1	0	0	0	1	0	0	0	0	0	0	0	0	0	0	0	0	0	0	0	0	0	0	0	0	0
ENSG00000143196	1	168695468	168729206	-1	q24.2	DPT	0	0	0	0	0	0	0	0	0	0	0	0	0	0	0	0	0	0	0	0	0	0	0	0	0
ENSG00000143153	1	169105697	169132722	1	q24.2	ATP1B1	0	0	0	0	0	0	0	0	0	0	0	0	0	0	0	0	0	0	0	0	0	0	0	0	0
ENSG00000143156	1	169132531	169367948	-1	q24.2	NME7	0	0	0	0	0	0	0	0	0	0	0	0	0	0	0	0	0	0	0	0	0	0	0	0	0
ENSG00000117475	1	169367970	169396540	1	q24.2	BLZF1	0	0	0	0	0	0	0	0	0	0	0	0	0	0	0	0	0	0	0	0	0	0	0	0	0
ENSG00000117477	1	169394870	169460669	-1	q24.2	CCDC181	0	0	0	0	0	0	0	0	0	0	0	0	0	0	0	0	0	0	0	0	0	0	0	0	0
ENSG00000117479	1	169463909	169485944	-1	q24.2	SLC19A2	0	0	0	0	0	0	0	0	0	0	0	0	0	0	0	0	0	0	0	0	0	0	0	0	0
ENSG00000198734	1	169511951	169586588	-1	q24.2	F5	0	0	0	0	0	0	0	0	0	0	0	0	0	0	0	0	0	0	0	0	0	0	0	0	0
ENSG00000174175	1	169588849	169630193	-1	q24.2	SELP	0	0	0	0	0	0	0	0	0	0	0	0	0	0	0	0	0	0	0	0	0	0	0	0	0
ENSG00000000460	1	169662007	169854080	1	q24.2	C1orf112	0	0	0	0	0	0	0	0	0	0	0	0	0	0	0	0	0	0	0	0	0	0	0	0	0
ENSG00000188404	1	169690665	169711702	-1	q24.2	SELL	0	0	0	0	0	0	0	0	0	0	0	0	0	0	0	0	0	0	0	0	0	0	0	0	0
ENSG00000007908	1	169722640	169764705	-1	q24.2	SELE	0	0	0	0	0	0	0	0	0	0	0	0	0	0	0	0	0	0	0	0	0	0	0	0	0
ENSG00000171806	1	169792529	169794963	-1	q24.2	METTL18	0	0	0	0	0	0	0	0	0	0	0	0	0	0	0	0	0	0	0	0	0	0	0	0	0
ENSG00000000457	1	169849631	169894267	-1	q24.2	SCYL3	0	0	0	0	0	0	0	0	0	0	0	0	0	0	0	0	0	0	0	0	0	0	0	0	0
ENSG00000075945	1	169921326	170085208	-1	q24.2	KIFAP3	0	0	0	0	0	0	0	0	0	0	0	0	0	0	0	0	0	0	0	0	0	0	0	0	0
ENSG00000203740	1	170146001	170167790	1	q24.2	METTL11B	0	0	0	0	0	0	0	0	0	0	0	0	0	0	0	0	0	0	0	0	0	0	0	0	0
ENSG00000120370	1	170532129	170553446	1	q24.2	GORAB	0	0	0	0	0	1	0	0	0	0	0	0	0	0	0	0	0	0	0	0	0	0	0	0	0
ENSG00000116132	1	170662728	170739421	1	q24.2	PRRX1	0	0	0	0	0	0	0	0	0	0	0	0	0	0	0	0	0	0	0	0	0	0	0	0	0
ENSG00000117501	1	170935471	171064765	1	q24.3	MROH9	0	0	0	0	0	0	0	0	0	0	0	0	0	0	0	0	0	0	0	0	0	0	0	0	0
ENSG00000007933	1	171090901	171117819	1	q24.3	FMO3	0	0	0	0	0	0	0	0	0	0	0	0	0	0	0	0	0	0	0	0	0	0	0	0	0
ENSG00000094963	1	171185249	171212686	1	q24.3	FMO2	0	0	0	0	0	0	0	0	0	0	0	0	0	0	0	0	0	0	0	0	0	0	0	0	0
ENSG00000010932	1	171248471	171285978	1	q24.3	FMO1	0	0	0	0	0	0	0	0	0	0	0	0	0	0	0	0	0	0	0	0	0	0	0	0	0
ENSG00000076258	1	171314183	171342084	1	q24.3	FMO4	0	0	0	0	0	0	0	0	0	0	0	0	0	0	0	0	0	0	0	0	0	0	0	0	0
ENSG00000117523	1	171485551	171593511	1	q24.3	PRRC2C	0	0	0	0	0	0	0	0	0	0	0	0	0	0	0	0	0	0	0	0	0	0	0	0	0
ENSG00000034971	1	171635417	171652688	-1	q24.3	MYOC	0	0	0	0	0	0	0	0	0	0	0	0	0	0	0	0	0	0	0	0	0	0	0	0	0
ENSG00000117533	1	171700160	171742074	-1	q24.3	VAMP4	0	0	0	0	0	0	0	0	0	0	0	0	0	0	0	0	0	0	0	0	0	0	0	0	0
ENSG00000010165	1	171781660	171814023	1	q24.3	EEF1AKNMT	0	0	0	0	0	0	0	0	0	0	0	0	0	0	0	0	0	0	0	0	0	0	0	0	0
ENSG00000197959	1	171841498	172418466	1	q24.3	DNM3	0	0	0	0	0	0	0	0	0	0	0	0	0	0	0	0	0	0	0	0	0	0	0	0	0
ENSG00000135845	1	172370189	172444086	-1	q24.3	PIGC	0	0	0	0	0	0	0	0	0	0	0	0	0	0	0	0	0	0	0	0	0	0	0	0	0
ENSG00000180999	1	172420685	172468831	1	q24.3	C1orf105	0	0	0	0	0	0	0	0	0	0	0	0	0	0	0	0	0	0	0	0	0	0	0	0	0
ENSG00000094975	1	172532349	172611833	1	q24.3	SUCO	0	0	0	0	0	0	0	0	0	0	0	0	0	0	0	0	0	0	0	0	0	0	0	0	0
ENSG00000117560	1	172659103	172666876	1	q24.3	FASLG	0	1	0	1	0	0	0	1	1	0	0	0	0	0	0	0	0	0	0	0	0	0	0	0	0
ENSG00000120337	1	173039960	173050963	-1	q25.1	TNFSF18	0	0	0	1	0	0	0	0	0	0	0	0	0	0	0	0	0	0	0	0	0	0	0	0	0
ENSG00000117586	1	173183731	173207331	-1	q25.1	TNFSF4	0	0	0	1	0	0	0	0	0	0	0	0	0	0	0	0	0	0	0	0	0	0	0	0	0
ENSG00000117592	1	173477330	173488815	1	q25.1	PRDX6	0	0	0	0	0	0	0	0	0	0	0	0	0	0	0	0	0	0	0	0	0	0	0	0	0
ENSG00000162753	1	173500460	173603072	-1	q25.1	SLC9C2	0	0	0	0	0	0	0	0	0	0	0	0	0	0	0	0	0	0	0	0	0	0	0	0	0
ENSG00000183831	1	173608336	173669851	-1	q25.1	ANKRD45	0	0	0	0	0	0	0	0	0	0	0	0	0	0	0	0	0	0	0	0	0	0	0	0	0
ENSG00000232113	1	173635338	173637130	1	q25.1	TEX50	0	0	0	0	0	0	0	0	0	0	0	0	0	0	0	0	0	0	0	0	0	0	0	0	0
ENSG00000076321	1	173714941	173786692	1	q25.1	KLHL20	0	0	0	0	0	0	0	0	0	0	0	0	0	0	0	0	0	0	0	0	0	0	0	0	0
ENSG00000120334	1	173799550	173824720	-1	q25.1	CENPL	0	0	0	0	0	0	0	0	0	0	0	0	0	0	0	0	0	0	0	0	0	0	0	0	0
ENSG00000117593	1	173824653	173858808	1	q25.1	DARS2	0	0	0	0	0	0	0	0	0	0	0	0	0	0	0	0	0	0	0	0	0	0	0	0	0
ENSG00000185278	1	173868082	173903549	1	q25.1	ZBTB37	0	0	0	0	0	0	0	0	0	0	0	0	0	0	0	0	0	0	0	0	0	0	0	0	0
ENSG00000117601	1	173903804	173917378	-1	q25.1	SERPINC1	0	0	0	0	0	0	0	0	0	0	0	0	0	0	0	0	0	0	0	0	0	0	0	0	0
ENSG00000135870	1	173931084	174022357	-1	q25.1	RC3H1	0	0	0	0	0	0	0	0	0	0	0	0	0	0	0	0	0	0	0	0	0	0	0	0	0
ENSG00000152061	1	174159410	174995308	1	q25.1	RABGAP1L	0	0	0	0	0	0	0	0	0	0	0	0	0	0	0	0	0	0	0	0	0	0	0	0	0
ENSG00000203737	1	174447964	174449545	1	q25.1	GPR52	0	0	0	0	0	0	0	0	0	0	0	0	0	0	0	0	0	0	0	0	0	0	0	0	0
ENSG00000116161	1	174999163	175012027	1	q25.1	CACYBP	0	0	0	0	0	0	0	0	0	1	0	0	0	0	0	0	0	0	0	0	0	0	0	0	0
ENSG00000120333	1	175010789	175023425	-1	q25.1	MRPS14	0	0	0	0	0	0	0	0	0	0	0	0	0	0	0	0	0	0	0	0	0	0	0	0	0
ENSG00000120332	1	175067833	175148075	1	q25.1	TNN	0	0	0	0	0	0	0	1	0	0	0	0	1	1	0	0	0	0	0	0	0	0	0	0	0
ENSG00000235750	1	175156986	175192999	-1	q25.1	KIAA0040	0	0	0	0	0	0	0	0	0	0	0	0	0	0	0	0	0	0	0	0	0	0	0	0	0
ENSG00000116147	1	175315194	175743616	-1	q25.1	TNR	0	0	0	0	0	0	0	1	0	0	0	0	1	1	0	0	0	0	0	0	0	0	0	0	0
ENSG00000143207	1	175944831	176207286	-1	q25.2	COP1	0	0	0	0	0	1	0	0	0	0	0	0	0	0	0	0	0	0	0	0	0	0	0	0	0
ENSG00000116183	1	176463171	176845601	1	q25.2	PAPPA2	0	0	0	0	0	0	0	0	0	0	0	0	0	0	0	0	0	0	0	0	0	0	0	0	0
ENSG00000152092	1	176857302	177164973	-1	q25.2	ASTN1	0	0	0	0	0	0	0	0	0	0	0	0	0	0	0	0	0	0	0	0	0	0	0	0	0
ENSG00000198797	1	177170958	177282422	1	q25.2	BRINP2	0	0	0	0	0	0	0	0	0	0	0	0	0	0	0	0	0	0	0	0	0	0	0	0	0
ENSG00000120341	1	177923956	177984303	-1	q25.2	SEC16B	0	0	0	0	0	0	0	0	0	0	0	0	0	0	0	0	0	0	0	0	0	0	0	0	0
ENSG00000075391	1	178094141	178484147	1	q25.2	RASAL2	0	0	0	0	0	0	0	0	0	0	0	0	0	0	0	0	0	0	0	0	0	0	0	0	0
ENSG00000188585	1	178479247	178499634	-1	q25.2	CLEC20A	0	0	0	0	0	0	0	0	0	0	0	0	0	0	0	0	0	0	0	0	0	0	0	0	0
ENSG00000240021	1	178513109	178548602	1	q25.2	TEX35	0	0	0	0	0	0	0	0	0	0	0	0	0	0	0	0	0	0	0	0	0	0	0	0	0
ENSG00000116191	1	178725147	178921841	1	q25.2	RALGPS2	0	0	0	0	0	0	0	0	0	0	0	0	0	0	0	0	0	0	0	0	0	0	0	0	0
ENSG00000116194	1	178849535	178871077	-1	q25.2	ANGPTL1	0	0	0	0	0	0	0	0	0	0	0	0	0	0	0	0	0	0	0	0	0	0	0	0	0
ENSG00000116199	1	179025804	179076567	1	q25.2	FAM20B	0	0	0	0	0	0	0	0	0	0	0	0	0	0	0	0	0	0	0	0	0	0	0	0	0
ENSG00000186283	1	179082070	179098023	1	q25.2	TOR3A	0	0	0	0	0	0	0	0	0	0	0	0	0	0	0	0	0	0	0	0	0	0	0	0	0
ENSG00000143322	1	179099330	179229684	-1	q25.2	ABL2	0	0	1	0	0	0	0	0	0	0	1	0	0	0	0	0	0	0	0	0	0	0	0	0	0
ENSG00000057252	1	179293714	179358680	1	q25.2	SOAT1	0	0	0	0	0	0	0	0	0	0	0	0	0	0	0	0	0	0	0	0	0	0	0	0	0
ENSG00000162779	1	179365720	179554735	1	q25.2	AXDND1	0	0	0	0	0	0	0	0	0	0	0	0	0	0	0	0	0	0	0	0	0	0	0	0	0
ENSG00000116218	1	179550539	179575952	-1	q25.2	NPHS2	0	0	0	0	0	0	0	0	0	0	0	0	0	0	0	0	0	0	0	0	0	0	0	0	0
ENSG00000162782	1	179591613	179691272	1	q25.2	TDRD5	0	0	0	0	0	0	0	0	0	0	0	0	0	0	0	0	0	0	0	0	0	0	0	0	0
ENSG00000143340	1	179743163	179816198	1	q25.2	FAM163A	0	0	0	0	0	0	0	0	0	0	0	0	0	0	0	0	0	0	0	0	0	0	0	0	0
ENSG00000169905	1	179839967	179877803	-1	q25.2	TOR1AIP2	0	0	0	0	0	0	0	0	0	0	0	0	0	0	0	0	0	0	0	0	0	0	0	0	0
ENSG00000143337	1	179882042	179925000	1	q25.2	TOR1AIP1	0	0	0	0	0	0	0	0	0	0	0	0	0	0	0	0	0	0	0	0	0	0	0	0	0
ENSG00000135837	1	179954773	180114875	1	q25.2	CEP350	0	0	0	0	0	0	0	0	0	0	0	0	0	0	0	0	0	0	0	0	0	0	0	0	0
ENSG00000116260	1	180154869	180204030	1	q25.2	QSOX1	0	0	0	0	0	0	0	0	0	0	0	0	0	0	0	0	0	0	0	0	0	0	0	0	0
ENSG00000121454	1	180230264	180278984	1	q25.2	LHX4	0	0	0	0	0	0	0	0	0	0	0	0	0	0	0	0	0	0	0	0	0	0	0	0	0
ENSG00000230124	1	180269653	180502954	-1	q25.3	ACBD6	0	0	0	0	0	0	0	0	0	0	0	0	0	0	0	0	0	0	0	0	0	0	0	0	0
ENSG00000143324	1	180632022	180890279	1	q25.3	XPR1	0	0	0	0	0	0	0	0	0	0	0	0	0	0	0	0	0	0	0	0	0	0	0	0	0
ENSG00000135835	1	180912897	180951614	1	q25.3	KIAA1614	0	0	0	0	0	0	0	0	0	0	0	0	0	0	0	0	0	0	0	0	0	0	0	0	0
ENSG00000135823	1	180972712	181023121	-1	q25.3	STX6	0	0	0	0	0	0	0	0	0	0	0	0	0	0	0	0	0	0	0	0	0	0	0	0	0
ENSG00000153029	1	181033425	181061938	1	q25.3	MR1	0	0	0	0	0	0	0	0	0	0	0	0	0	0	0	0	0	0	0	0	0	0	0	0	0
ENSG00000162783	1	181088700	181092900	1	q25.3	IER5	0	0	0	0	0	0	0	0	0	0	0	0	0	0	0	0	0	0	0	0	0	0	0	0	0
ENSG00000198216	1	181317690	181808084	1	q25.3	CACNA1E	0	1	0	0	0	0	0	0	0	0	0	0	0	0	0	0	0	0	0	0	0	0	0	0	0
ENSG00000179930	1	182054570	182061712	-1	q25.3	ZNF648	0	0	0	0	0	0	0	0	0	0	0	0	0	0	0	0	0	0	0	0	0	0	0	0	0
ENSG00000135821	1	182381704	182392206	-1	q25.3	GLUL	0	0	0	0	0	0	0	0	0	0	0	0	0	0	0	0	0	0	0	0	0	0	0	0	0
ENSG00000203730	1	182398117	182400667	-1	q25.3	TEDDM1	0	0	0	0	0	0	0	0	0	0	0	0	0	0	0	0	0	0	0	0	0	0	0	0	0
ENSG00000121446	1	182409192	182560599	1	q25.3	RGSL1	0	0	0	0	0	0	0	0	0	0	0	0	0	0	0	0	0	0	0	0	0	0	0	0	0
ENSG00000135828	1	182573634	182589256	-1	q25.3	RNASEL	0	0	0	0	0	0	0	0	0	0	0	0	0	0	0	0	0	0	0	0	0	0	0	0	0
ENSG00000143333	1	182598623	182604389	-1	q25.3	RGS16	0	0	0	0	0	0	0	0	0	0	0	0	0	0	0	0	0	0	0	0	0	0	0	0	0
ENSG00000135824	1	182641816	182684576	-1	q25.3	RGS8	0	0	0	0	0	0	0	0	0	0	0	0	0	0	0	0	0	0	0	0	0	0	0	0	0
ENSG00000135838	1	182789293	182830384	1	q25.3	NPL	0	0	0	0	0	0	0	0	0	0	0	0	0	0	0	0	0	0	0	0	0	0	0	0	0
ENSG00000135829	1	182839347	182887982	1	q25.3	DHX9	0	0	0	0	0	0	0	0	0	0	0	0	0	0	0	0	0	0	0	0	0	0	0	0	0
ENSG00000157060	1	182899865	182953525	-1	q25.3	SHCBP1L	0	0	0	0	0	0	0	0	0	0	0	0	0	0	0	0	0	0	0	0	0	0	0	0	0
ENSG00000058085	1	183186238	183245127	1	q25.3	LAMC2	0	0	0	0	0	0	0	1	0	0	0	0	1	1	0	0	0	0	0	0	0	0	0	0	0
ENSG00000157064	1	183248237	183418380	-1	q25.3	NMNAT2	0	0	0	0	0	0	0	0	0	0	0	0	0	0	0	0	0	0	0	0	0	0	0	0	0
ENSG00000116698	1	183472216	183598246	1	q25.3	SMG7	0	0	0	0	0	0	0	0	0	0	0	0	0	0	0	0	0	0	0	0	0	0	0	0	0
ENSG00000116701	1	183555563	183590876	-1	q25.3	NCF2	0	0	0	0	0	0	0	0	0	0	0	0	0	0	0	0	0	0	0	0	0	0	0	0	0
ENSG00000162704	1	183620846	183635783	-1	q25.3	ARPC5	0	0	0	0	0	0	0	0	0	0	0	0	0	0	0	0	0	0	0	0	0	0	0	0	0
ENSG00000143344	1	183636085	183928531	1	q25.3	RGL1	0	0	0	0	0	0	0	0	0	0	0	0	0	0	0	0	0	0	0	0	0	0	0	0	0
ENSG00000173627	1	183646275	183653316	-1	q25.3	APOBEC4	0	0	0	0	0	0	0	0	0	0	0	0	0	0	0	0	0	0	0	0	0	0	0	0	0
ENSG00000198756	1	183929854	184037729	-1	q25.3	COLGALT2	0	0	0	0	0	0	0	0	0	0	0	0	0	0	0	0	0	0	0	0	0	0	0	0	0
ENSG00000198860	1	184051651	184123978	1	q25.3	TSEN15	0	0	0	0	0	0	0	0	0	0	0	0	0	0	0	0	0	0	0	0	0	0	0	0	0
ENSG00000116667	1	184387029	184629019	1	q25.3	C1orf21	0	0	0	0	0	0	0	0	0	0	0	0	0	0	0	0	0	0	0	0	0	0	0	0	0
ENSG00000116406	1	184690237	184754907	-1	q25.3	EDEM3	0	0	0	0	0	0	0	0	0	0	0	0	0	0	0	0	0	0	0	0	0	0	0	0	0
ENSG00000135842	1	184790724	184974508	-1	q25.3	NIBAN1	0	0	0	0	0	0	0	0	0	0	0	0	0	0	0	0	0	0	0	0	0	0	0	0	0
ENSG00000121481	1	185045526	185102603	1	q25.3	RNF2	0	0	0	0	0	0	0	0	0	0	0	0	0	0	0	0	0	0	0	0	0	0	0	0	0
ENSG00000121486	1	185118101	185157072	-1	q25.3	TRMT1L	0	0	0	0	0	0	0	0	0	0	0	0	0	0	0	0	0	0	0	0	0	0	0	0	0
ENSG00000116668	1	185157080	185291781	1	q25.3	SWT1	0	0	0	0	0	0	0	0	0	0	0	0	0	0	0	0	0	0	0	0	0	0	0	0	0
ENSG00000116679	1	185296388	185317273	-1	q25.3	IVNS1ABP	0	0	0	0	0	0	0	0	0	0	0	0	0	0	0	0	0	0	0	0	0	0	0	0	0
ENSG00000143341	1	185734391	186190949	1	q25.3	HMCN1	0	0	0	0	0	0	0	0	0	0	0	0	0	0	0	0	0	0	0	0	0	0	0	0	0
ENSG00000116690	1	186296279	186314562	1	q31.1	PRG4	0	0	0	0	0	0	0	0	0	0	0	0	0	0	0	0	0	0	0	0	0	0	0	0	0
ENSG00000047410	1	186311652	186375693	-1	q31.1	TPR	0	0	0	0	0	0	0	0	0	0	0	0	0	0	0	0	0	0	0	0	0	0	0	0	0
ENSG00000157181	1	186375838	186421378	1	q31.1	ODR4	0	0	0	0	0	0	0	0	0	0	0	0	0	0	0	0	0	0	0	0	0	0	0	0	0
ENSG00000116703	1	186443566	186461114	-1	q31.1	PDC	0	0	0	0	0	0	0	0	0	0	0	0	0	0	0	0	0	0	0	0	0	0	0	0	0
ENSG00000073756	1	186671791	186680423	-1	q31.1	PTGS2	0	0	0	0	0	0	0	0	0	0	0	1	0	0	0	0	0	0	0	0	0	0	0	0	0
ENSG00000116711	1	186828949	186988981	1	q31.1	PLA2G4A	0	1	0	0	0	0	0	0	0	0	0	1	0	0	0	0	0	0	0	0	0	0	0	0	0
ENSG00000162670	1	190097658	190478404	-1	q31.1	BRINP3	0	0	0	0	0	0	0	0	0	0	0	0	0	0	0	0	0	0	0	0	0	0	0	0	0
ENSG00000150681	1	192158462	192185815	1	q31.2	RGS18	0	0	0	0	0	0	0	0	0	0	0	0	0	0	0	0	0	0	0	0	0	0	0	0	0
ENSG00000253148	1	192316992	192367285	1	q31.2	RGS21	0	0	0	0	0	0	0	0	0	0	0	0	0	0	0	0	0	0	0	0	0	0	0	0	0
ENSG00000090104	1	192575763	192580024	1	q31.2	RGS1	0	0	0	0	0	0	0	0	0	0	0	0	0	0	0	0	0	0	0	0	0	0	0	0	0
ENSG00000127074	1	192636138	192660306	1	q31.2	RGS13	0	0	0	0	0	0	0	0	0	0	0	0	0	0	0	0	0	0	0	0	0	0	0	0	0
ENSG00000231767	1	192716132	192716653	1	q31.2	AL136454.1	0	0	0	0	0	0	0	0	0	0	0	0	0	0	0	0	0	0	0	0	0	0	0	0	0
ENSG00000116741	1	192809039	192812275	1	q31.2	RGS2	0	0	0	0	0	0	0	0	0	0	0	0	0	0	0	0	0	0	0	0	0	0	0	0	0
ENSG00000116750	1	193012250	193060080	-1	q31.2	UCHL5	0	0	0	0	0	0	0	0	0	0	0	0	0	0	0	0	0	0	0	0	0	0	0	0	0
ENSG00000116747	1	193059422	193091777	1	q31.2	RO60	0	0	0	0	0	0	0	0	0	0	0	0	0	0	0	0	0	0	0	0	0	0	0	0	0
ENSG00000023572	1	193090866	193106114	-1	q31.2	GLRX2	0	0	0	0	0	0	0	0	0	0	0	0	0	0	0	0	0	0	0	0	0	0	0	0	0
ENSG00000134371	1	193121958	193254815	1	q31.2	CDC73	0	0	0	0	0	0	0	0	0	0	0	0	0	0	0	0	0	0	0	0	0	0	0	0	0
ENSG00000162630	1	193178730	193186613	-1	q31.2	B3GALT2	0	0	0	0	0	0	0	0	0	0	0	0	0	0	0	0	0	0	0	0	0	0	0	0	0
ENSG00000162687	1	196225779	196609225	-1	q31.3	KCNT2	0	0	0	0	0	0	0	0	0	0	0	0	0	0	0	0	0	0	0	0	0	0	0	0	0
ENSG00000000971	1	196652043	196747504	1	q31.3	CFH	0	0	0	0	0	0	0	0	0	0	0	0	0	0	0	0	0	0	0	0	0	0	0	0	0
ENSG00000116785	1	196774795	196795406	1	q31.3	CFHR3	0	0	0	0	0	0	0	0	0	0	0	0	0	0	0	0	0	0	0	0	0	0	0	0	0
ENSG00000244414	1	196819757	196832189	1	q31.3	CFHR1	0	0	0	0	0	0	0	0	0	0	0	0	0	0	0	0	0	0	0	0	0	0	0	0	0
ENSG00000134365	1	196888014	196918713	1	q31.3	CFHR4	0	0	0	0	0	0	0	0	0	0	0	0	0	0	0	0	0	0	0	0	0	0	0	0	0
ENSG00000080910	1	196943738	196959622	1	q31.3	CFHR2	0	0	0	0	0	0	0	0	0	0	0	0	0	0	0	0	0	0	0	0	0	0	0	0	0
ENSG00000134389	1	196977556	197009678	1	q31.3	CFHR5	0	0	0	0	0	0	0	0	0	0	0	0	0	0	0	0	0	0	0	0	0	0	0	0	0
ENSG00000143278	1	197038741	197067267	-1	q31.3	F13B	0	0	0	0	0	0	0	0	0	0	0	0	0	0	0	0	0	0	0	0	0	0	0	0	0
ENSG00000066279	1	197084127	197146694	-1	q31.3	ASPM	0	0	0	0	0	0	0	0	0	0	0	0	0	0	0	0	0	0	0	0	0	0	0	0	0
ENSG00000177888	1	197153680	197200542	-1	q31.3	ZBTB41	0	0	0	0	0	0	0	0	0	0	0	0	0	0	0	0	0	0	0	0	0	0	0	0	0
ENSG00000134376	1	197268204	197478455	1	q31.3	CRB1	0	0	0	0	0	0	0	0	0	0	0	0	0	0	0	0	0	0	0	0	0	0	0	0	0
ENSG00000213047	1	197504748	197775696	-1	q31.3	DENND1B	0	0	0	0	0	0	0	0	0	0	0	0	0	0	0	0	0	0	0	0	0	0	0	0	0
ENSG00000203724	1	197902630	197907367	1	q31.3	C1orf53	0	0	0	0	0	0	0	0	0	0	0	0	0	0	0	0	0	0	0	0	0	0	0	0	0
ENSG00000143355	1	197911902	197935478	1	q31.3	LHX9	0	0	0	0	0	0	0	0	0	0	0	0	0	0	0	0	0	0	0	0	0	0	0	0	0
ENSG00000151414	1	198156994	198322420	1	q31.3	NEK7	0	0	0	0	0	0	0	0	0	0	0	0	0	0	0	0	0	0	0	0	0	0	0	0	0
ENSG00000151418	1	198523222	198540945	-1	q31.3	ATP6V1G3	0	0	0	0	0	0	1	0	0	0	0	0	0	0	0	0	0	0	0	0	0	0	0	0	0
ENSG00000081237	1	198638457	198757476	1	q31.3	PTPRC	0	0	0	0	0	0	0	0	0	0	0	0	0	0	0	0	0	0	0	0	0	0	0	0	0
ENSG00000116833	1	200027614	200177420	1	q32.1	NR5A2	0	0	0	0	0	0	0	0	0	0	0	0	0	0	0	0	0	0	0	0	0	0	0	0	0
ENSG00000162702	1	200404940	200410056	-1	q32.1	ZNF281	0	0	0	0	0	0	0	0	0	0	0	0	0	0	0	0	0	0	0	0	0	0	0	0	0
ENSG00000118193	1	200551497	200620751	-1	q32.1	KIF14	0	0	0	0	0	0	0	0	0	0	0	0	0	0	0	0	0	0	0	0	0	0	0	0	0
ENSG00000118197	1	200623896	200669907	-1	q32.1	DDX59	0	0	0	0	0	0	0	0	0	0	0	0	0	0	0	0	0	0	0	0	0	0	0	0	0
ENSG00000118200	1	200739558	200860704	1	q32.1	CAMSAP2	0	0	0	0	0	0	0	0	0	0	0	0	0	0	0	0	0	0	0	0	0	0	0	0	0
ENSG00000170128	1	200872981	200874178	1	q32.1	GPR25	0	0	0	0	0	0	0	0	0	0	0	0	0	0	0	0	0	0	0	0	0	0	0	0	0
ENSG00000163362	1	200891048	200915742	1	q32.1	INAVA	0	0	0	0	0	0	0	0	0	0	0	0	0	0	0	0	0	0	0	0	0	0	0	0	0
ENSG00000116852	1	200969390	201023700	-1	q32.1	KIF21B	0	0	0	0	0	0	0	0	0	0	0	0	0	0	0	0	0	0	0	0	0	0	0	0	0
ENSG00000081248	1	201039512	201112451	-1	q32.1	CACNA1S	0	1	0	0	0	0	0	0	0	0	0	0	0	0	0	0	0	0	0	0	0	0	0	0	0
ENSG00000232237	1	201113953	201127184	-1	q32.1	ASCL5	0	0	0	0	0	0	0	0	0	0	0	0	0	0	0	0	0	0	0	0	0	0	0	0	0
ENSG00000116857	1	201134772	201171574	-1	q32.1	TMEM9	0	0	0	0	0	0	0	0	0	0	0	0	0	0	0	0	0	0	0	0	0	0	0	0	0
ENSG00000163395	1	201190824	201228952	1	q32.1	IGFN1	0	0	0	0	0	0	0	0	0	0	0	0	0	0	0	0	0	0	0	0	0	0	0	0	0
ENSG00000081277	1	201283452	201332993	1	q32.1	PKP1	0	0	0	0	0	0	0	0	0	0	0	0	0	0	0	0	0	0	0	0	0	0	0	0	0
ENSG00000118194	1	201359008	201377764	-1	q32.1	TNNT2	0	0	0	0	0	0	0	0	0	0	0	0	0	0	0	0	0	0	0	0	0	0	0	0	0
ENSG00000159166	1	201380833	201399915	-1	q32.1	LAD1	0	0	0	0	0	0	0	0	0	0	0	0	0	0	0	0	0	0	0	0	0	0	0	0	0
ENSG00000159173	1	201403768	201429866	-1	q32.1	TNNI1	0	0	0	0	0	0	0	0	0	0	0	0	0	0	0	0	0	0	0	0	0	0	0	0	0
ENSG00000174307	1	201464278	201469237	-1	q32.1	PHLDA3	0	0	0	0	0	0	0	0	0	0	0	0	0	0	0	0	0	0	0	0	0	0	0	0	0
ENSG00000159176	1	201483530	201509456	-1	q32.1	CSRP1	0	0	0	0	0	0	0	0	0	0	0	0	0	0	0	0	0	0	0	0	0	0	0	0	0
ENSG00000134369	1	201622885	201826969	1	q32.1	NAV1	0	0	0	0	0	0	0	0	0	0	0	0	0	0	0	0	0	0	0	0	0	0	0	0	0
ENSG00000198700	1	201829149	201884291	1	q32.1	IPO9	0	0	0	0	0	0	0	0	0	0	0	0	0	0	0	0	0	0	0	0	0	0	0	0	0
ENSG00000163431	1	201896456	201946588	-1	q32.1	LMOD1	0	0	0	0	0	0	0	0	0	0	0	0	0	0	0	0	0	0	0	0	0	0	0	0	0
ENSG00000134375	1	201955503	201970664	1	q32.1	TIMM17A	0	0	0	0	0	0	0	0	0	0	0	0	0	0	0	0	0	0	0	0	0	0	0	0	0
ENSG00000163435	1	202007945	202017183	1	q32.1	ELF3	0	0	0	0	0	0	0	0	0	0	0	0	0	0	0	0	0	0	0	0	0	0	0	0	0
ENSG00000170075	1	202122917	202133592	1	q32.1	GPR37L1	0	0	0	0	0	0	0	0	0	0	0	0	0	0	0	0	0	0	0	0	0	0	0	0	0
ENSG00000143862	1	202133404	202144743	-1	q32.1	ARL8A	0	0	0	0	0	0	0	0	0	0	0	0	0	0	0	0	0	0	0	0	0	0	0	0	0
ENSG00000143851	1	202147013	202161588	-1	q32.1	PTPN7	0	1	0	0	0	0	0	0	0	0	0	0	0	0	0	0	0	0	0	0	0	0	0	0	0
ENSG00000133067	1	202193901	202319781	1	q32.1	LGR6	0	0	0	0	0	0	0	0	0	0	0	0	0	0	0	0	0	0	0	0	0	0	0	0	0
ENSG00000077152	1	202331657	202341980	-1	q32.1	UBE2T	0	0	0	0	0	0	0	0	0	0	0	0	0	0	0	0	0	0	0	0	0	0	0	0	0
ENSG00000077157	1	202348699	202592706	1	q32.1	PPP1R12B	0	0	0	0	0	0	0	0	0	0	0	0	1	0	0	0	0	0	0	0	0	0	0	0	0
ENSG00000143858	1	202590596	202710454	-1	q32.1	SYT2	0	0	0	0	0	0	0	0	0	0	0	0	0	0	0	0	0	0	0	0	0	0	0	0	0
ENSG00000117139	1	202724495	202808487	-1	q32.1	KDM5B	0	0	0	0	0	0	0	0	0	0	0	0	0	0	0	0	0	0	0	0	0	0	0	0	0
ENSG00000183155	1	202878282	202889149	-1	q32.1	RABIF	0	0	0	0	0	0	0	0	0	0	0	0	0	0	0	0	0	0	0	0	0	0	0	0	0
ENSG00000117153	1	202891116	202928636	-1	q32.1	KLHL12	0	0	0	0	0	0	0	0	0	0	0	0	0	0	0	0	0	0	0	0	0	0	0	0	0
ENSG00000159346	1	202940826	202958572	-1	q32.1	ADIPOR1	0	0	0	0	0	0	0	0	0	0	0	0	0	0	0	0	0	0	0	0	0	0	0	0	0
ENSG00000159348	1	202961873	202967275	-1	q32.1	CYB5R1	0	0	0	0	0	0	0	0	0	0	0	0	0	0	0	0	0	0	0	0	0	0	0	0	0
ENSG00000163444	1	203007374	203024848	1	q32.1	TMEM183A	0	0	0	0	0	0	0	0	0	0	0	0	0	0	0	0	0	0	0	0	0	0	0	0	0
ENSG00000143847	1	203026498	203078740	1	q32.1	PPFIA4	0	0	0	0	0	0	0	0	0	0	0	0	0	0	0	0	0	0	0	0	0	0	0	0	0
ENSG00000122180	1	203083129	203086012	-1	q32.1	MYOG	0	0	0	0	0	0	0	0	0	0	0	0	0	0	0	0	0	0	0	0	0	0	0	0	0
ENSG00000163485	1	203090654	203167405	1	q32.1	ADORA1	0	0	0	0	0	0	0	0	0	0	0	0	0	0	0	0	0	0	0	0	0	0	0	0	0
ENSG00000133055	1	203167811	203175826	-1	q32.1	MYBPH	0	0	0	0	0	0	0	0	0	0	0	0	0	0	0	0	0	0	0	0	0	0	0	0	0
ENSG00000133048	1	203178931	203186704	-1	q32.1	CHI3L1	0	0	0	0	0	0	0	0	0	0	0	0	0	0	0	0	0	0	0	0	0	0	0	0	0
ENSG00000133063	1	203212827	203273641	-1	q32.1	CHIT1	0	0	0	0	0	0	0	0	0	0	0	0	0	0	0	0	0	0	0	0	0	0	0	0	0
ENSG00000159388	1	203305491	203309602	1	q32.1	BTG2	0	0	0	0	0	0	0	0	0	0	0	0	0	0	0	0	0	0	0	0	0	0	0	0	0
ENSG00000122176	1	203340628	203351758	-1	q32.1	FMOD	0	0	0	0	0	0	0	0	0	0	1	0	0	0	0	0	0	0	0	0	0	0	0	0	0
ENSG00000188783	1	203475806	203491352	1	q32.1	PRELP	0	0	0	0	0	0	0	0	0	0	0	0	0	0	0	0	0	0	0	0	0	0	0	0	0
ENSG00000188770	1	203494153	203508949	1	q32.1	OPTC	0	0	0	0	0	0	0	0	0	0	0	0	0	0	0	0	0	0	0	0	0	0	0	0	0
ENSG00000058668	1	203626561	203744081	1	q32.1	ATP2B4	0	0	0	0	0	0	0	0	0	0	0	0	0	0	0	0	0	0	0	0	0	0	0	0	0
ENSG00000122188	1	203765177	203776372	1	q32.1	LAX1	0	0	0	0	0	0	0	0	0	0	0	0	0	0	0	0	0	0	0	0	0	0	0	0	0
ENSG00000182004	1	203861599	203871152	1	q32.1	SNRPE	0	0	0	0	0	0	0	0	0	0	0	0	0	0	0	0	0	0	0	0	0	0	0	0	0
ENSG00000143842	1	204073115	204127743	1	q32.1	SOX13	0	0	0	0	0	0	0	0	0	0	0	0	0	0	0	0	0	0	0	0	0	0	0	0	0
ENSG00000143845	1	204131062	204152044	-1	q32.1	ETNK2	0	0	0	0	0	0	0	0	0	0	0	0	0	0	0	0	0	0	0	0	0	0	0	0	0
ENSG00000143839	1	204154819	204190324	-1	q32.1	REN	0	0	0	0	0	0	0	0	0	0	0	0	0	0	0	0	0	0	0	0	0	0	0	0	0
ENSG00000174567	1	204198163	204213988	-1	q32.1	GOLT1A	0	0	0	0	0	0	0	0	0	0	0	0	0	0	0	0	0	0	0	0	0	0	0	0	0
ENSG00000143850	1	204218853	204377665	-1	q32.1	PLEKHA6	0	0	0	0	0	0	0	0	0	0	0	0	0	0	0	0	0	0	0	0	0	0	0	0	0
ENSG00000158615	1	204403381	204411817	-1	q32.1	PPP1R15B	0	0	0	0	0	0	0	0	0	0	0	0	0	0	0	0	0	0	0	0	0	0	0	0	0
ENSG00000133056	1	204422628	204494724	-1	q32.1	PIK3C2B	0	0	0	0	0	0	0	0	0	0	0	0	0	0	0	0	0	0	0	0	0	0	0	0	0
ENSG00000198625	1	204516379	204558120	1	q32.1	MDM4	0	0	0	0	0	1	0	0	0	0	0	0	0	0	0	0	0	0	0	0	0	0	0	0	0
ENSG00000170382	1	204617170	204685738	-1	q32.1	LRRN2	0	0	0	0	0	0	0	0	0	0	0	0	0	0	0	0	0	0	0	0	0	0	0	0	0
ENSG00000163531	1	204828651	205022822	1	q32.1	NFASC	0	0	0	0	0	0	0	0	0	0	0	0	0	0	0	0	0	0	0	0	0	0	0	0	0
ENSG00000184144	1	205042937	205078289	1	q32.1	CNTN2	0	0	0	0	0	0	0	0	0	0	0	0	0	0	0	0	0	0	0	0	0	0	0	0	0
ENSG00000174529	1	205083129	205084460	-1	q32.1	TMEM81	0	0	0	0	0	0	0	0	0	0	0	0	0	0	0	0	0	0	0	0	0	0	0	0	0
ENSG00000117222	1	205086142	205122015	-1	q32.1	RBBP5	0	0	0	0	0	0	0	0	0	0	0	0	0	0	0	0	0	0	0	0	0	0	0	0	0
ENSG00000133059	1	205142505	205211702	-1	q32.1	DSTYK	0	0	0	0	0	0	0	0	0	0	0	0	0	0	0	0	0	0	0	0	0	0	0	0	0
ENSG00000133069	1	205227946	205285632	1	q32.1	TMCC2	0	0	0	0	0	0	0	0	0	0	0	0	0	0	0	0	0	0	0	0	0	0	0	0	0
ENSG00000163545	1	205302063	205321760	-1	q32.1	NUAK2	0	0	0	0	0	0	0	0	0	0	0	0	0	0	0	0	0	0	0	0	0	0	0	0	0
ENSG00000162873	1	205336065	205357090	-1	q32.1	KLHDC8A	0	0	0	0	0	0	0	0	0	0	0	0	0	0	0	0	0	0	0	0	0	0	0	0	0
ENSG00000186007	1	205381378	205455954	-1	q32.1	LEMD1	0	0	0	0	0	0	0	0	0	0	0	0	0	0	0	0	0	0	0	0	0	0	0	0	0
ENSG00000281406	1	205434885	205457091	-1	q32.1	BLACAT1	0	0	0	0	0	0	0	0	0	0	0	0	0	0	0	0	0	0	0	0	0	0	0	0	0
ENSG00000117266	1	205504595	205532793	1	q32.1	CDK18	0	0	0	0	0	0	0	0	0	0	0	0	0	0	0	0	0	0	0	0	0	0	0	0	0
ENSG00000174514	1	205568885	205602918	1	q32.1	MFSD4A	0	0	0	0	0	0	0	0	0	0	0	0	0	0	0	0	0	0	0	0	0	0	0	0	0
ENSG00000158711	1	205597556	205632011	-1	q32.1	ELK4	0	1	0	0	0	0	0	0	0	0	0	0	0	0	0	0	0	0	0	0	0	0	0	0	0
ENSG00000158715	1	205657851	205680509	-1	q32.1	SLC45A3	0	0	0	0	0	0	0	0	0	0	0	0	0	0	0	0	0	0	0	0	0	0	0	0	0
ENSG00000069275	1	205712822	205750182	-1	q32.1	NUCKS1	0	0	0	0	0	0	0	0	0	0	0	0	0	0	0	0	0	0	0	0	0	0	0	0	0
ENSG00000117280	1	205767986	205775482	-1	q32.1	RAB29	0	0	0	0	0	0	0	0	0	0	0	0	0	0	0	0	0	0	0	0	0	0	0	0	0
ENSG00000133065	1	205789094	205813748	-1	q32.1	SLC41A1	0	0	0	0	0	0	0	0	0	0	0	0	0	0	0	0	0	0	0	0	0	0	0	0	0
ENSG00000162877	1	205828025	205850132	-1	q32.1	PM20D1	0	0	0	0	0	0	0	0	0	0	0	0	0	0	0	0	0	0	0	0	0	0	0	0	0
ENSG00000174502	1	205913048	205943460	-1	q32.1	SLC26A9	0	0	0	0	0	0	0	0	0	0	0	0	0	0	0	0	0	0	0	0	0	0	0	0	0
ENSG00000276600	1	205976740	206003461	-1	q32.1	RAB7B	0	0	0	0	0	0	0	0	0	0	0	0	0	0	0	0	0	0	0	0	0	0	0	0	0
ENSG00000196188	1	206009264	206023895	-1	q32.1	CTSE	0	0	0	0	0	0	0	0	0	0	0	0	0	0	0	0	0	0	0	0	0	0	0	0	0
ENSG00000263961	1	206053173	206102449	1	q32.1	RHEX	0	0	0	0	0	0	0	0	0	0	0	0	0	0	0	0	0	0	0	0	0	0	0	0	0
ENSG00000198049	1	206106936	206117699	-1	q32.1	AVPR1B	0	0	0	0	0	0	0	0	0	0	0	0	0	0	0	0	0	0	0	0	0	0	0	0	0
ENSG00000196550	1	206186179	206204414	-1	q32.1	FAM72A	0	0	0	0	0	0	0	0	0	0	0	0	0	0	0	0	0	0	0	0	0	0	0	0	0
ENSG00000266028	1	206203345	206464443	1	q32.1	SRGAP2	0	0	0	0	0	0	0	0	0	0	0	0	0	0	0	0	0	0	0	0	0	0	0	0	0
ENSG00000263528	1	206470476	206496889	1	q32.1	IKBKE	0	0	0	0	0	0	0	0	0	0	0	0	0	0	0	0	0	0	0	0	0	0	0	0	0
ENSG00000266094	1	206507531	206589448	1	q32.1	RASSF5	0	0	0	0	0	0	0	0	0	0	0	0	0	0	0	0	0	0	0	0	0	0	0	0	0
ENSG00000143486	1	206571292	206612465	-1	q32.1	EIF2D	0	0	0	0	0	0	0	0	0	0	0	0	0	0	0	0	0	0	0	0	0	0	0	0	0
ENSG00000143479	1	206635536	206684419	1	q32.1	DYRK3	0	0	0	0	0	0	0	0	0	0	0	0	0	0	0	0	0	0	0	0	0	0	0	0	0
ENSG00000162889	1	206684944	206734283	1	q32.1	MAPKAPK2	0	1	0	0	0	0	0	0	0	0	0	1	0	0	0	0	0	0	0	0	0	0	0	0	0
ENSG00000136634	1	206767602	206774541	-1	q32.1	IL10	0	0	0	1	0	0	0	0	0	0	0	0	0	0	0	1	0	0	0	0	0	0	0	0	0
ENSG00000142224	1	206770764	206842981	1	q32.1	IL19	0	0	0	1	0	0	0	0	0	0	0	0	0	0	0	1	0	0	0	0	0	0	0	0	0
ENSG00000162891	1	206865354	206869223	1	q32.1	IL20	0	0	0	1	0	0	0	0	0	0	0	0	0	0	0	1	0	0	0	0	0	0	0	0	0
ENSG00000162892	1	206897443	206904139	1	q32.1	IL24	0	0	0	1	0	0	0	0	0	0	0	0	0	0	0	1	0	0	0	0	0	0	0	0	0
ENSG00000162894	1	206903317	206923247	-1	q32.1	FCMR	0	0	0	0	0	0	0	0	0	0	0	0	0	0	0	0	0	0	0	0	0	0	0	0	0
ENSG00000162896	1	206928522	206946466	-1	q32.1	PIGR	0	0	0	0	0	0	0	0	0	0	0	0	0	0	0	0	0	0	0	0	0	0	0	0	0
ENSG00000162897	1	206957965	206970625	-1	q32.1	FCAMR	0	0	0	0	0	0	0	0	0	0	0	0	0	0	0	0	0	0	0	0	0	0	0	0	0
ENSG00000182795	1	207018522	207032756	-1	q32.1	C1orf116	0	0	0	0	0	0	0	0	0	0	0	0	0	0	0	0	0	0	0	0	0	0	0	0	0
ENSG00000123836	1	207034366	207081024	1	q32.1	PFKFB2	0	0	0	0	0	0	0	0	0	0	0	0	0	0	0	0	0	0	0	0	0	0	0	0	0
ENSG00000180667	1	207043849	207052980	-1	q32.1	YOD1	0	0	0	0	0	0	0	0	0	0	0	0	0	0	0	0	0	0	0	0	0	0	0	0	0
ENSG00000123843	1	207088860	207099993	1	q32.1	C4BPB	0	0	0	0	0	0	0	0	0	0	0	0	0	0	0	0	0	0	0	0	0	0	0	0	0
ENSG00000123838	1	207104233	207144972	1	q32.2	C4BPA	0	0	0	0	0	0	0	0	0	0	0	0	0	0	0	0	0	0	0	0	0	0	0	0	0
ENSG00000196352	1	207321376	207386804	1	q32.2	CD55	0	0	0	0	0	0	0	0	0	0	0	0	0	0	0	0	0	0	0	0	0	0	0	0	0
ENSG00000117322	1	207454230	207489895	1	q32.2	CR2	0	0	0	0	0	0	0	0	0	0	0	0	0	0	0	0	0	0	0	0	0	0	0	0	0
ENSG00000203710	1	207496147	207641765	1	q32.2	CR1	0	0	0	0	0	0	0	0	0	0	0	0	0	0	0	0	0	0	0	0	0	0	0	0	0
ENSG00000197721	1	207645113	207738416	1	q32.2	CR1L	0	0	0	0	0	0	0	0	0	0	0	0	0	0	0	0	0	0	0	0	0	0	0	0	0
ENSG00000117335	1	207752057	207795513	1	q32.2	CD46	0	0	0	0	0	0	0	0	0	0	0	0	0	0	0	0	0	0	0	0	0	0	0	0	0
ENSG00000174059	1	207880972	207911402	-1	q32.2	CD34	0	0	0	0	0	0	0	0	0	0	0	0	0	0	0	0	0	0	0	0	0	0	0	0	0
ENSG00000076356	1	208022242	208244384	-1	q32.2	PLXNA2	0	0	0	0	0	0	0	0	0	0	0	0	0	0	0	0	0	0	0	0	0	0	0	0	0
ENSG00000008118	1	209583714	209613939	1	q32.2	CAMK1G	0	0	0	0	0	0	0	0	0	0	0	0	0	0	0	0	0	0	0	0	0	0	0	0	0
ENSG00000196878	1	209614870	209652425	-1	q32.2	LAMB3	0	0	0	0	0	0	0	1	0	0	0	0	1	1	0	0	0	0	0	0	0	0	0	0	0
ENSG00000123689	1	209675412	209676390	1	q32.2	G0S2	0	0	0	0	0	0	0	0	0	0	0	0	0	0	0	0	0	0	0	0	0	0	0	0	0
ENSG00000117594	1	209686178	209734949	1	q32.2	HSD11B1	0	0	0	0	0	0	0	0	0	0	0	0	0	0	0	0	0	0	0	0	0	0	0	0	0
ENSG00000009790	1	209756032	209782320	1	q32.2	TRAF3IP3	0	0	0	0	0	0	0	0	0	0	0	0	0	0	0	0	0	0	0	0	0	0	0	0	0
ENSG00000162757	1	209779208	209784559	-1	q32.2	C1orf74	0	0	0	0	0	0	0	0	0	0	0	0	0	0	0	0	0	0	0	0	0	0	0	0	0
ENSG00000117595	1	209785617	209806175	-1	q32.2	IRF6	0	0	0	0	0	0	0	0	0	0	0	0	0	0	0	0	0	0	0	0	0	0	0	0	0
ENSG00000117597	1	209827972	209857565	1	q32.2	UTP25	0	0	0	0	0	0	0	0	0	0	0	0	0	0	0	0	0	0	0	0	0	0	0	0	0
ENSG00000143469	1	209900923	210171389	1	q32.2	SYT14	0	0	0	0	0	0	0	0	0	0	0	0	0	0	0	0	0	0	0	0	0	0	0	0	0
ENSG00000082497	1	210232796	210246631	1	q32.2	SERTAD4	0	0	0	0	0	0	0	0	0	0	0	0	0	0	0	0	0	0	0	0	0	0	0	0	0
ENSG00000054392	1	210328252	210676296	1	q32.2	HHAT	0	0	0	0	0	0	0	0	0	0	0	0	0	0	0	0	0	0	0	0	0	0	0	0	0
ENSG00000143473	1	210676823	211134165	-1	q32.2	KCNH1	0	0	0	0	0	0	0	0	0	0	0	0	0	0	0	0	0	0	0	0	0	0	0	0	0
ENSG00000117625	1	211258377	211316385	1	q32.2	RCOR3	0	0	0	0	0	0	0	0	0	0	0	0	0	0	0	0	0	0	0	0	0	0	0	0	0
ENSG00000082512	1	211326615	211374946	1	q32.3	TRAF5	0	0	0	0	0	0	0	0	0	0	0	0	0	0	0	0	0	0	0	0	0	0	0	0	0
ENSG00000198570	1	211476522	211492917	-1	q32.3	RD3	0	0	0	0	0	0	0	0	0	0	0	0	0	0	0	0	0	0	0	0	0	0	0	0	0
ENSG00000170385	1	211571568	211579161	-1	q32.3	SLC30A1	0	0	0	0	0	0	0	0	0	0	0	0	0	0	0	0	0	0	0	0	0	0	0	0	0
ENSG00000117650	1	211658657	211675630	-1	q32.3	NEK2	0	0	0	0	0	0	0	0	0	0	0	0	0	0	0	0	0	0	0	0	0	0	0	0	0
ENSG00000123684	1	211743457	211830763	-1	q32.3	LPGAT1	0	0	0	0	0	0	0	0	0	0	0	0	0	0	0	0	0	0	0	0	0	0	0	0	0
ENSG00000143493	1	211940399	212035557	-1	q32.3	INTS7	0	0	0	0	0	0	0	0	0	0	0	0	0	0	0	0	0	0	0	0	0	0	0	0	0
ENSG00000143476	1	212035553	212107400	1	q32.3	DTL	0	0	0	0	0	0	0	0	0	0	0	0	0	0	0	0	0	0	0	0	0	0	0	0	0
ENSG00000066027	1	212285410	212361853	1	q32.3	PPP2R5A	0	0	0	0	0	0	0	1	0	1	0	0	0	0	0	0	0	0	0	0	0	0	0	0	0
ENSG00000065600	1	212363931	212414901	-1	q32.3	PACC1	0	0	0	0	0	0	0	0	0	0	0	0	0	0	0	0	0	0	0	0	0	0	0	0	0
ENSG00000117691	1	212432920	212446379	1	q32.3	NENF	0	0	0	0	0	0	0	0	0	0	0	0	0	0	0	0	0	0	0	0	0	0	0	0	0
ENSG00000162772	1	212565334	212620777	1	q32.3	ATF3	0	0	0	0	0	0	0	0	0	0	0	0	0	0	0	0	0	0	0	0	0	0	0	0	0
ENSG00000162771	1	212624474	212626775	1	q32.3	FAM71A	0	0	0	0	0	0	0	0	0	0	0	0	0	0	0	0	0	0	0	0	0	0	0	0	0
ENSG00000123685	1	212686417	212699840	-1	q32.3	BATF3	0	0	0	0	0	0	0	0	0	0	0	0	0	0	0	0	0	0	0	0	0	0	0	0	0
ENSG00000117697	1	212726153	212791782	-1	q32.3	NSL1	0	0	0	0	0	0	0	0	0	0	0	0	0	0	0	0	0	0	0	0	0	0	0	0	0
ENSG00000203705	1	212791828	212816830	1	q32.3	TATDN3	0	0	0	0	0	0	0	0	0	0	0	0	0	0	0	0	0	0	0	0	0	0	0	0	0
ENSG00000185523	1	212830141	212847649	-1	q32.3	SPATA45	0	0	0	0	0	0	0	0	0	0	0	0	0	0	0	0	0	0	0	0	0	0	0	0	0
ENSG00000162769	1	212858275	212899363	1	q32.3	FLVCR1	0	0	0	0	0	0	0	0	0	0	0	0	0	0	0	0	0	0	0	0	0	0	0	0	0
ENSG00000143494	1	212950520	212992037	1	q32.3	VASH2	0	0	0	0	0	0	0	0	0	0	0	0	0	0	0	0	0	0	0	0	0	0	0	0	0
ENSG00000174606	1	212992182	213015867	-1	q32.3	ANGEL2	0	0	0	0	0	0	0	0	0	0	0	0	0	0	0	0	0	0	0	0	0	0	0	0	0
ENSG00000136643	1	213051233	213274774	1	q32.3	RPS6KC1	0	0	0	0	0	0	0	0	0	0	0	0	0	0	0	0	0	0	0	0	0	0	0	0	0
ENSG00000117707	1	213983181	214041510	1	q32.3	PROX1	0	0	0	0	0	0	0	0	0	0	0	0	0	0	0	0	0	0	0	0	0	0	0	0	0
ENSG00000143499	1	214281102	214337131	1	q32.3	SMYD2	0	0	0	0	0	0	0	0	0	0	0	0	0	0	0	0	0	0	0	0	0	0	0	0	0
ENSG00000152104	1	214348700	214552449	-1	q41	PTPN14	0	0	0	0	0	0	0	0	0	0	0	0	0	0	0	0	0	0	0	0	0	0	0	0	0
ENSG00000117724	1	214603195	214664571	1	q41	CENPF	0	0	0	0	0	0	0	0	0	0	0	0	0	0	0	0	0	0	0	0	0	0	0	0	0
ENSG00000082482	1	215005775	215237093	1	q41	KCNK2	0	0	0	0	0	0	0	0	0	0	0	0	0	0	0	0	0	0	0	0	0	0	0	0	0
ENSG00000136636	1	215567304	215621807	1	q41	KCTD3	0	0	0	0	0	0	0	0	0	0	0	0	0	0	0	0	0	0	0	0	0	0	0	0	0
ENSG00000042781	1	215622891	216423448	-1	q41	USH2A	0	0	0	0	0	0	0	0	0	0	0	0	0	0	0	0	0	0	0	0	0	0	0	0	0
ENSG00000196482	1	216503246	217137755	-1	q41	ESRRG	0	0	0	0	0	0	0	0	0	0	0	0	0	0	0	0	0	0	0	0	0	0	0	0	0
ENSG00000092978	1	217426992	217631090	-1	q41	GPATCH2	0	0	0	0	0	0	0	0	0	0	0	0	0	0	0	0	0	0	0	0	0	0	0	0	0
ENSG00000162814	1	217631324	217871696	1	q41	SPATA17	0	0	0	0	0	0	0	0	0	0	0	0	0	0	0	0	0	0	0	0	0	0	0	0	0
ENSG00000067533	1	218285293	218337983	1	q41	RRP15	0	0	0	0	0	0	0	0	0	0	0	0	0	0	0	0	0	0	0	0	0	0	0	0	0
ENSG00000092969	1	218345336	218444619	1	q41	TGFB2	0	1	0	1	1	0	0	0	0	0	1	0	0	0	0	0	0	0	0	0	0	0	0	0	0
ENSG00000143353	1	219173869	219212865	1	q41	LYPLAL1	0	0	0	0	0	0	0	0	0	0	0	0	0	0	0	0	0	0	0	0	0	0	0	0	0
ENSG00000215817	1	219608010	219613145	-1	q41	ZC3H11B	0	0	0	0	0	0	0	0	0	0	0	0	0	0	0	0	0	0	0	0	0	0	0	0	0
ENSG00000196660	1	219685427	219958647	-1	q41	SLC30A10	0	0	0	0	0	0	0	0	0	0	0	0	0	0	0	0	0	0	0	0	0	0	0	0	0
ENSG00000136628	1	219968600	220046530	-1	q41	EPRS1	0	0	0	0	0	0	0	0	0	0	0	0	0	0	0	0	0	0	0	0	0	0	0	0	0
ENSG00000162813	1	220057482	220090462	-1	q41	BPNT1	0	0	0	0	0	0	0	0	0	0	0	0	0	0	0	0	0	0	0	0	0	0	0	0	0
ENSG00000067704	1	220094132	220148041	1	q41	IARS2	0	0	0	0	0	0	0	0	0	0	0	0	0	0	0	0	0	0	0	0	0	0	0	0	0
ENSG00000118873	1	220148293	220272453	-1	q41	RAB3GAP2	0	0	0	0	0	0	0	0	0	0	0	0	0	0	0	0	0	0	0	0	0	0	0	0	0
ENSG00000116141	1	220528183	220664461	1	q41	MARK1	0	0	0	0	0	0	0	0	0	0	0	0	0	0	0	0	0	0	0	0	0	0	0	0	0
ENSG00000162817	1	220690363	220699153	1	q41	C1orf115	0	0	0	0	0	0	0	0	0	0	0	0	0	0	0	0	0	0	0	0	0	0	0	0	0
ENSG00000117791	1	220748225	220784815	1	q41	MARC2	0	0	0	0	0	0	0	0	0	0	0	0	0	0	0	0	0	0	0	0	0	0	0	0	0
ENSG00000186205	1	220786913	220819659	1	q41	MARC1	0	0	0	0	0	0	0	0	0	0	0	0	0	0	0	0	0	0	0	0	0	0	0	0	0
ENSG00000143507	1	221701424	221742089	-1	q41	DUSP10	0	1	0	0	0	0	0	0	0	0	0	0	0	0	0	0	0	0	0	0	0	0	0	0	0
ENSG00000143512	1	222522258	222548104	-1	q41	HHIPL2	0	0	0	0	0	0	0	0	0	0	0	0	0	0	0	0	0	0	0	0	0	0	0	0	0
ENSG00000143498	1	222557902	222589933	-1	q41	TAF1A	0	0	0	0	0	0	0	0	0	0	0	0	0	0	0	0	0	0	0	0	0	0	0	0	0
ENSG00000154305	1	222618097	222668007	1	q41	MIA3	0	0	0	0	0	0	0	0	0	0	0	0	0	0	0	0	0	0	0	0	0	0	0	0	0
ENSG00000186063	1	222668013	222713210	-1	q41	AIDA	0	0	0	0	0	0	0	0	0	0	0	0	0	0	0	0	0	0	0	0	0	0	0	0	0
ENSG00000162819	1	222712553	222735196	1	q41	BROX	0	0	0	0	0	0	0	0	0	0	0	0	0	0	0	0	0	0	0	0	0	0	0	0	0
ENSG00000197520	1	222737207	222750805	1	q41	FAM177B	0	0	0	0	0	0	0	0	0	0	0	0	0	0	0	0	0	0	0	0	0	0	0	0	0
ENSG00000154309	1	222872271	223005995	1	q41	DISP1	0	0	0	0	0	0	0	0	0	0	0	0	0	0	0	0	0	0	0	0	0	0	0	0	0
ENSG00000187554	1	223109404	223143248	-1	q41	TLR5	0	0	0	0	0	0	0	0	0	0	0	0	0	0	0	0	0	0	0	0	0	0	0	0	0
ENSG00000143502	1	223220819	223364178	-1	q41	SUSD4	0	0	0	0	0	0	0	0	0	0	0	0	0	0	0	0	0	0	0	0	0	0	0	0	0
ENSG00000178395	1	223393415	223395465	1	q41	CCDC185	0	0	0	0	0	0	0	0	0	0	0	0	0	0	0	0	0	0	0	0	0	0	0	0	0
ENSG00000203697	1	223538007	223665723	-1	q41	CAPN8	0	0	0	0	0	0	0	0	0	0	0	0	0	0	0	0	0	0	0	0	0	0	0	0	0
ENSG00000162909	1	223701593	223776018	1	q41	CAPN2	0	0	0	0	0	0	0	0	1	0	0	0	1	0	0	0	0	0	0	0	0	0	0	0	0
ENSG00000143514	1	223779893	223845954	-1	q41	TP53BP2	0	0	0	0	0	0	0	0	0	0	0	0	0	0	0	0	0	0	0	0	0	0	0	0	0
ENSG00000143756	1	224114111	224162047	1	q42.11	FBXO28	0	0	0	0	0	0	0	0	0	0	0	0	0	0	0	0	0	0	0	0	0	0	0	0	0
ENSG00000143753	1	224175756	224193441	1	q42.11	DEGS1	0	0	0	0	0	0	0	0	0	0	0	0	0	0	0	0	0	0	0	0	0	0	0	0	0
ENSG00000143748	1	224227334	224330189	-1	q42.11	NVL	0	0	0	0	0	0	0	0	0	0	0	0	0	0	0	0	0	0	0	0	0	0	0	0	0
ENSG00000143771	1	224356858	224379459	1	q42.11	CNIH4	0	0	0	0	0	0	0	0	0	0	0	0	0	0	0	0	0	0	0	0	0	0	0	0	0
ENSG00000162923	1	224385143	224437033	-1	q42.12	WDR26	0	0	0	0	0	0	0	0	0	0	0	0	0	0	0	0	0	0	0	0	0	0	0	0	0
ENSG00000143786	1	224434660	224740554	1	q42.12	CNIH3	0	0	0	0	0	0	0	0	0	0	0	0	0	0	0	0	0	0	0	0	0	0	0	0	0
ENSG00000185842	1	224896262	225399292	1	q42.12	DNAH14	0	0	0	0	0	0	0	0	0	0	0	0	0	0	0	0	0	0	0	0	0	0	0	0	0
ENSG00000143815	1	225401502	225428925	-1	q42.12	LBR	0	0	0	0	0	0	0	0	0	0	0	0	0	0	0	0	0	0	0	0	0	0	0	0	0
ENSG00000154380	1	225486835	225653142	-1	q42.12	ENAH	0	0	0	0	0	0	0	0	0	0	0	0	0	0	0	0	0	0	0	0	0	0	0	0	0
ENSG00000143742	1	225777813	225790468	1	q42.12	SRP9	0	0	0	0	0	0	0	0	0	0	0	0	0	0	0	0	0	0	0	0	0	0	0	0	0
ENSG00000143819	1	225810092	225845563	1	q42.12	EPHX1	0	0	0	0	0	0	0	0	0	0	0	0	0	0	0	0	0	0	0	0	0	0	0	0	0
ENSG00000196187	1	225845536	225882380	-1	q42.12	TMEM63A	0	0	0	0	0	0	0	0	0	0	0	0	0	0	0	0	0	0	0	0	0	0	0	0	0
ENSG00000143811	1	225919877	225924340	-1	q42.12	PYCR2	0	0	0	0	0	0	0	0	0	0	0	0	0	0	0	0	0	0	0	0	0	0	0	0	0
ENSG00000143768	1	225936598	225941383	-1	q42.12	LEFTY2	0	0	0	0	0	0	0	0	0	0	1	0	0	0	0	0	0	0	0	0	0	0	0	0	0
ENSG00000143751	1	225982702	225999343	-1	q42.12	SDE2	0	0	0	0	0	0	0	0	0	0	0	0	0	0	0	0	0	0	0	0	0	0	0	0	0
ENSG00000163041	1	226061851	226073212	1	q42.12	H3-3A	0	0	0	0	0	0	0	0	0	0	0	0	0	0	0	0	0	0	0	0	0	0	0	0	0
ENSG00000182827	1	226144679	226186741	-1	q42.12	ACBD3	0	0	0	0	0	0	0	0	0	0	0	0	0	0	0	0	0	0	0	0	0	0	0	0	0
ENSG00000185155	1	226223618	226227054	1	q42.12	MIXL1	0	0	0	0	0	0	0	0	0	0	0	0	0	0	0	0	0	0	0	0	0	0	0	0	0
ENSG00000183814	1	226231149	226309869	-1	q42.12	LIN9	0	0	0	0	0	0	0	0	0	0	0	0	0	0	0	0	0	0	0	0	0	0	0	0	0
ENSG00000203685	1	226548764	226609230	1	q42.12	STUM	0	0	0	0	0	0	0	0	0	0	0	0	0	0	0	0	0	0	0	0	0	0	0	0	0
ENSG00000143772	1	226631690	226739323	-1	q42.12	ITPKB	0	0	0	0	0	0	0	0	0	0	0	0	0	0	0	0	0	0	0	0	0	0	0	0	0
ENSG00000163050	1	226897536	226987545	1	q42.13	COQ8A	0	0	0	0	0	0	0	0	0	0	0	0	0	0	0	0	0	0	0	0	0	0	0	0	0
ENSG00000143776	1	226989865	227318474	-1	q42.13	CDC42BPA	0	0	0	0	0	0	0	0	0	0	0	0	0	0	0	0	0	0	0	0	0	0	0	0	0
ENSG00000181450	1	227563543	227677443	1	q42.13	ZNF678	0	0	0	0	0	0	0	0	0	0	0	0	0	0	0	0	0	0	0	0	0	0	0	0	0
ENSG00000143740	1	227728539	227781231	1	q42.13	SNAP47	0	0	0	0	0	0	0	0	0	0	0	0	0	0	0	0	0	0	0	0	0	0	0	0	0
ENSG00000081692	1	227730425	227735411	-1	q42.13	JMJD4	0	0	0	0	0	0	0	0	0	0	0	0	0	0	0	0	0	0	0	0	0	0	0	0	0
ENSG00000185888	1	227815693	227846470	1	q42.13	PRSS38	0	0	0	0	0	0	0	0	0	0	0	0	0	0	0	0	0	0	0	0	0	0	0	0	0
ENSG00000143816	1	227918656	227947932	-1	q42.13	WNT9A	0	0	0	0	0	0	1	0	0	1	0	0	0	0	0	0	0	0	0	0	0	0	0	0	0
ENSG00000154342	1	228006998	228061271	1	q42.13	WNT3A	0	0	0	0	0	0	1	0	0	1	0	0	0	0	0	0	0	0	0	0	0	0	0	0	0
ENSG00000143761	1	228082660	228099212	1	q42.13	ARF1	0	0	0	0	0	0	0	0	0	0	0	0	0	0	0	0	0	0	0	0	0	0	0	0	0
ENSG00000143793	1	228100726	228105411	-1	q42.13	C1orf35	0	0	0	0	0	0	0	0	0	0	0	0	0	0	0	0	0	0	0	0	0	0	0	0	0
ENSG00000162910	1	228106679	228109312	-1	q42.13	MRPL55	0	0	0	0	0	0	0	0	0	0	0	0	0	0	0	0	0	0	0	0	0	0	0	0	0
ENSG00000143774	1	228139962	228148984	1	q42.13	GUK1	0	0	0	0	0	0	0	0	0	0	0	0	0	0	0	0	0	0	0	0	0	0	0	0	0
ENSG00000198835	1	228149930	228159826	1	q42.13	GJC2	0	0	0	0	0	0	0	0	0	0	0	0	0	0	0	0	0	0	0	0	0	0	0	0	0
ENSG00000181873	1	228165804	228182257	1	q42.13	IBA57	0	0	0	0	0	0	0	0	0	0	0	0	0	0	0	0	0	0	0	0	0	0	0	0	0
ENSG00000154358	1	228208063	228378876	1	q42.13	OBSCN	0	0	0	0	0	0	0	0	0	0	0	0	0	0	0	0	0	0	0	0	0	0	0	0	0
ENSG00000154370	1	228393673	228406835	-1	q42.13	TRIM11	0	0	0	0	0	0	0	0	0	0	0	0	0	0	0	0	0	0	0	0	0	0	0	0	0
ENSG00000168148	1	228424845	228425325	-1	q42.13	H3-4	0	0	0	0	0	0	0	0	0	0	0	0	0	0	0	0	0	0	0	0	0	0	0	0	1
ENSG00000181218	1	228456979	228457873	-1	q42.13	H2AW	0	0	0	0	0	0	0	0	0	0	0	0	0	0	0	0	0	0	0	0	0	0	0	0	0
ENSG00000196890	1	228458107	228460470	1	q42.13	H2BU1	0	0	0	0	0	0	0	0	0	0	0	0	0	0	0	0	0	0	0	0	0	0	0	0	1
ENSG00000168159	1	228487382	228496188	1	q42.13	RNF187	0	0	0	0	0	0	0	0	0	0	0	0	0	0	0	0	0	0	0	0	0	0	0	0	0
ENSG00000116574	1	228735479	228746664	1	q42.13	RHOU	0	0	0	0	0	0	0	0	0	0	0	0	0	0	0	0	0	0	0	0	0	0	0	0	0
ENSG00000168118	1	229271062	229305894	1	q42.13	RAB4A	0	0	0	0	0	0	0	0	0	0	0	0	0	0	0	0	0	0	0	0	0	0	0	0	0
ENSG00000154429	1	229321011	229343294	-1	q42.13	CCSAP	0	0	0	0	0	0	0	0	0	0	0	0	0	0	0	0	0	0	0	0	0	0	0	0	0
ENSG00000143632	1	229431245	229434098	-1	q42.13	ACTA1	0	0	0	0	0	0	0	0	0	0	0	0	0	0	0	0	0	0	0	0	0	0	0	0	0
ENSG00000069248	1	229440259	229508341	-1	q42.13	NUP133	0	0	0	0	0	0	0	0	0	0	0	0	0	0	0	0	0	0	0	0	0	0	0	0	0
ENSG00000135776	1	229516582	229558707	-1	q42.13	ABCB10	0	0	0	0	0	0	0	0	0	0	0	0	0	0	0	0	0	0	0	0	0	0	0	0	0
ENSG00000135801	1	229593111	229626047	-1	q42.13	TAF5L	0	0	0	0	0	0	0	0	0	0	0	0	0	0	0	0	0	0	0	0	0	0	0	0	0
ENSG00000135763	1	229626247	229660200	1	q42.13	URB2	0	0	0	0	0	0	0	0	0	0	0	0	0	0	0	0	0	0	0	0	0	0	0	0	0
ENSG00000143641	1	230057990	230282122	1	q42.13	GALNT2	0	0	0	0	0	0	0	0	0	0	0	0	0	0	0	0	0	0	0	0	0	0	0	0	0
ENSG00000177614	1	230314490	230426332	-1	q42.13	PGBD5	0	0	0	0	0	0	0	0	0	0	0	0	0	0	0	0	0	0	0	0	0	0	0	0	0
ENSG00000135775	1	230642481	230693982	1	q42.2	COG2	0	0	0	0	0	0	0	0	0	0	0	0	0	0	0	0	0	0	0	0	0	0	0	0	0
ENSG00000135744	1	230702523	230714122	-1	q42.2	AGT	0	0	0	0	0	0	0	0	0	0	0	0	0	0	0	0	0	0	0	0	0	0	0	0	0
ENSG00000135773	1	230747384	230802003	1	q42.2	CAPN9	0	0	0	0	0	0	0	0	0	0	0	0	0	0	0	0	0	0	0	0	0	0	0	0	0
ENSG00000119280	1	230837119	230869589	-1	q42.2	C1orf198	0	0	0	0	0	0	0	0	0	0	0	0	0	0	0	0	0	0	0	0	0	0	0	0	0
ENSG00000143643	1	230906243	230978875	-1	q42.2	TTC13	0	0	0	0	0	0	0	0	0	0	0	0	0	0	0	0	0	0	0	0	0	0	0	0	0
ENSG00000173409	1	230978981	231000733	1	q42.2	ARV1	0	0	0	0	0	0	0	0	0	0	0	0	0	0	0	0	0	0	0	0	0	0	0	0	0
ENSG00000182118	1	231018958	231040254	-1	q42.2	FAM89A	0	0	0	0	0	0	0	0	0	0	0	0	0	0	0	0	0	0	0	0	0	0	0	0	0
ENSG00000119283	1	231162112	231221556	1	q42.2	TRIM67	0	0	0	0	0	0	0	0	0	0	0	0	0	0	0	0	0	0	0	0	0	0	0	0	0
ENSG00000235710	1	231184098	231187627	-1	q42.2	AL109810.2	0	0	0	0	0	0	0	0	0	0	0	0	0	0	0	0	0	0	0	0	0	0	0	0	0
ENSG00000143633	1	231223763	231241187	-1	q42.2	C1orf131	0	0	0	0	0	0	0	0	0	0	0	0	0	0	0	0	0	0	0	0	0	0	0	0	0
ENSG00000116906	1	231241207	231277973	1	q42.2	GNPAT	0	0	0	0	0	0	0	0	0	0	0	0	0	0	0	0	0	0	0	0	0	0	0	0	0
ENSG00000116903	1	231332753	231337852	-1	q42.2	EXOC8	0	0	0	0	0	0	0	0	0	0	0	0	0	0	0	0	0	0	0	0	0	0	0	0	0
ENSG00000010072	1	231337104	231355023	1	q42.2	SPRTN	0	0	0	0	0	0	0	0	0	0	0	0	0	0	0	0	0	0	0	0	0	0	0	0	0
ENSG00000135766	1	231363751	231422287	-1	q42.2	EGLN1	0	0	0	0	0	0	0	0	0	0	0	0	0	0	0	0	0	0	0	0	0	0	0	0	0
ENSG00000287856	1	231363797	231528603	-1	q42.2	AL445524.2	0	0	0	0	0	0	0	0	0	0	0	0	0	0	0	0	0	0	0	0	0	0	0	0	0
ENSG00000116918	1	231528541	231566524	1	q42.2	TSNAX	0	0	0	0	0	0	0	0	0	0	0	0	0	0	0	0	0	0	0	0	0	0	0	0	0
ENSG00000162946	1	231626815	232041272	1	q42.2	DISC1	0	0	0	0	0	0	0	0	0	0	0	0	0	0	0	0	0	0	0	0	0	0	0	0	0
ENSG00000116991	1	232397965	232561558	-1	q42.2	SIPA1L2	0	0	0	0	0	0	0	0	0	0	0	0	0	0	0	0	0	0	0	0	0	0	0	0	0
ENSG00000212916	1	232804892	232808407	1	q42.2	MAP10	0	0	0	0	0	0	0	0	0	0	0	0	0	0	0	0	0	0	0	0	0	0	0	0	0
ENSG00000135778	1	232950605	232983882	1	q42.2	NTPCR	0	0	0	0	0	0	0	0	0	0	0	0	0	0	0	0	0	0	0	0	0	0	0	0	0
ENSG00000135749	1	232983435	233295725	-1	q42.2	PCNX2	0	0	0	0	0	0	0	0	0	0	0	0	0	0	0	0	0	0	0	0	0	0	0	0	0
ENSG00000143674	1	233327724	233385148	1	q42.2	MAP3K21	0	0	0	0	0	0	0	0	0	0	0	0	0	0	0	0	0	0	0	0	0	0	0	0	0
ENSG00000135750	1	233614106	233672514	1	q42.2	KCNK1	0	0	0	0	0	0	0	0	0	0	0	0	0	0	0	0	0	0	0	0	0	0	0	0	0
ENSG00000183780	1	233904676	234324511	1	q42.2	SLC35F3	0	0	0	0	0	0	0	0	0	0	0	0	0	0	0	0	0	0	0	0	0	0	0	0	0
ENSG00000168275	1	234373456	234385068	1	q42.2	COA6	0	0	0	0	0	0	0	0	0	0	0	0	0	0	0	0	0	0	0	0	0	0	0	0	0
ENSG00000059588	1	234391313	234479179	-1	q42.2	TARBP1	0	0	0	0	0	0	0	0	0	0	0	0	0	0	0	0	0	0	0	0	0	0	0	0	0
ENSG00000168264	1	234604269	234609525	-1	q42.3	IRF2BP2	0	0	0	0	0	0	0	0	0	0	0	0	0	0	0	0	0	0	0	0	0	0	0	0	0
ENSG00000173726	1	235109341	235128837	-1	q42.3	TOMM20	0	0	0	0	0	0	0	0	0	0	0	0	0	0	0	0	0	0	0	0	0	0	0	0	0
ENSG00000054267	1	235131634	235328219	-1	q42.3	ARID4B	0	0	0	0	0	0	0	0	0	0	0	0	0	0	0	0	0	0	0	0	0	0	0	0	0
ENSG00000152904	1	235327350	235344532	1	q42.3	GGPS1	0	0	0	0	0	0	0	0	0	0	0	0	0	0	0	0	0	0	0	0	0	0	0	0	0
ENSG00000162885	1	235447190	235504452	-1	q42.3	B3GALNT2	0	0	0	0	0	0	0	0	0	0	0	0	0	0	0	0	0	0	0	0	0	0	0	0	0
ENSG00000168243	1	235547685	235650754	-1	q42.3	GNG4	0	0	0	0	0	0	0	1	0	0	0	0	0	0	0	0	0	0	0	0	0	0	0	0	0
ENSG00000143669	1	235661041	235883640	-1	q42.3	LYST	0	0	0	0	0	0	0	0	0	0	0	0	0	0	0	0	0	0	0	0	0	0	0	0	0
ENSG00000116962	1	235975830	236065109	-1	q42.3	NID1	0	0	0	0	0	0	0	0	0	0	0	0	0	0	0	0	0	0	0	0	0	0	0	0	0
ENSG00000077585	1	236142505	236221865	1	q42.3	GPR137B	0	0	0	0	0	0	0	0	0	0	0	0	0	0	0	0	0	0	0	0	0	0	0	0	0
ENSG00000086619	1	236215101	236281958	-1	q42.3	ERO1B	0	0	0	0	0	0	0	0	0	0	0	0	0	0	0	0	0	0	0	0	0	0	0	0	0
ENSG00000186197	1	236348257	236502915	1	q42.3	EDARADD	0	0	0	0	0	0	0	0	0	0	0	0	0	0	0	0	0	0	0	0	0	0	0	0	0
ENSG00000116977	1	236518000	236552981	1	q43	LGALS8	0	0	0	0	0	0	0	0	0	0	0	0	0	0	0	0	0	0	0	0	0	0	0	0	0
ENSG00000119285	1	236549005	236604516	-1	q43	HEATR1	0	0	0	0	0	0	0	0	0	0	0	0	0	0	0	0	0	0	0	0	0	0	0	0	0
ENSG00000077522	1	236664141	236764631	1	q43	ACTN2	0	0	0	0	0	0	0	0	0	0	0	0	1	0	1	0	0	0	0	0	0	0	0	0	0
ENSG00000116984	1	236795292	236921278	1	q43	MTR	0	0	0	0	0	0	0	0	0	0	0	0	0	0	0	0	0	0	0	0	0	0	0	0	0
ENSG00000244020	1	237004103	237004441	-1	q43	MT1HL1	0	0	0	0	0	0	0	0	0	0	0	0	0	0	0	0	0	0	0	0	0	0	0	0	0
ENSG00000198626	1	237042184	237833988	1	q43	RYR2	0	0	0	0	0	0	0	0	0	0	0	0	0	0	0	0	0	0	0	0	0	0	0	0	0
ENSG00000116996	1	237877864	237890922	-1	q43	ZP4	0	0	0	0	0	0	0	0	0	0	0	0	0	0	0	0	0	0	0	0	0	0	0	0	0
ENSG00000133019	1	239386565	239915452	1	q43	CHRM3	0	0	0	0	0	0	0	0	0	0	0	0	0	0	0	0	0	0	0	0	0	0	0	0	0
ENSG00000155816	1	240014348	240475187	1	q43	FMN2	0	0	0	0	0	0	0	0	0	0	0	0	0	0	0	0	0	0	0	0	0	0	0	0	0
ENSG00000180875	1	240489573	240612155	-1	q43	GREM2	0	0	0	0	0	0	0	0	0	0	0	0	0	0	0	0	0	0	0	0	0	0	0	0	0
ENSG00000182901	1	240775515	241357230	-1	q43	RGS7	0	0	0	0	0	0	0	0	0	0	0	0	0	0	0	0	0	0	0	0	0	0	0	0	0
ENSG00000091483	1	241497603	241519761	-1	q43	FH	0	0	0	0	0	0	0	0	0	0	0	0	0	0	0	0	0	0	0	0	0	0	0	0	0
ENSG00000117009	1	241532134	241595642	1	q43	KMO	0	0	0	0	0	0	0	0	0	0	0	0	0	0	0	0	0	0	0	0	0	0	0	0	0
ENSG00000054277	1	241590102	241677376	-1	q43	OPN3	0	0	0	0	0	0	0	0	0	0	0	0	0	0	0	0	0	0	0	0	0	0	0	0	0
ENSG00000203668	1	241628853	241640254	-1	q43	CHML	0	0	0	0	0	0	0	0	0	0	0	0	0	0	0	0	0	0	0	0	0	0	0	0	0
ENSG00000162843	1	241652278	241802133	1	q43	WDR64	0	0	0	0	0	0	0	0	0	0	0	0	0	0	0	0	0	0	0	0	0	0	0	0	0
ENSG00000174371	1	241847967	241895148	1	q43	EXO1	0	0	0	0	0	0	0	0	0	0	0	0	0	0	0	0	0	0	0	0	0	0	0	1	0
ENSG00000196289	1	241957767	241959062	1	q43	BECN2	0	0	0	0	0	0	0	0	0	0	0	0	0	0	0	0	0	0	0	0	0	0	0	0	0
ENSG00000197769	1	241995490	241999098	-1	q43	MAP1LC3C	0	0	0	0	0	0	0	0	0	0	0	0	0	0	0	0	0	0	0	0	0	0	0	0	0
ENSG00000180287	1	242082986	242524697	-1	q43	PLD5	0	0	0	0	0	0	0	0	0	0	0	0	0	0	0	0	0	0	0	0	0	0	0	0	0
ENSG00000143702	1	243124428	243255348	-1	q43	CEP170	0	0	0	0	0	0	0	0	0	0	0	0	0	0	0	0	0	0	0	0	0	0	0	0	0
ENSG00000054282	1	243256034	243500091	1	q43	SDCCAG8	0	0	0	0	0	0	0	0	0	0	0	0	0	0	0	0	0	0	0	0	0	0	0	0	0
ENSG00000117020	1	243488233	243851079	-1	q44	AKT3	0	1	1	0	0	0	1	1	1	0	1	1	1	0	0	1	0	0	0	0	0	0	0	0	0
ENSG00000179456	1	244048939	244057476	1	q44	ZBTB18	0	0	0	0	0	0	0	0	0	0	0	0	0	0	0	0	0	0	0	0	0	0	0	0	0
ENSG00000173728	1	244352635	244389663	1	q44	C1orf100	0	0	0	0	0	0	0	0	0	0	0	0	0	0	0	0	0	0	0	0	0	0	0	0	0
ENSG00000035687	1	244408494	244451909	-1	q44	ADSS2	0	0	0	0	0	0	0	0	0	0	0	0	0	0	0	0	0	0	0	0	0	0	0	0	0
ENSG00000179397	1	244454377	244641177	1	q44	CATSPERE	0	0	0	0	0	0	0	0	0	0	0	0	0	0	0	0	0	0	0	0	0	0	0	0	0
ENSG00000121644	1	244653103	244709033	1	q44	DESI2	0	0	0	0	0	0	0	0	0	0	0	0	0	0	0	0	0	0	0	0	0	0	0	0	0
ENSG00000203667	1	244835616	244845057	1	q44	COX20	0	0	0	0	0	0	0	0	0	0	0	0	0	0	0	0	0	0	0	0	0	0	0	0	0
ENSG00000153187	1	244840638	244864560	-1	q44	HNRNPU	0	0	0	0	0	0	0	0	0	0	0	0	0	0	0	0	0	0	0	0	0	0	0	0	0
ENSG00000203666	1	244969705	245127164	1	q44	EFCAB2	0	0	0	0	0	0	0	0	0	0	0	0	0	0	0	0	0	0	0	0	0	0	0	0	0
ENSG00000162849	1	245154985	245709432	1	q44	KIF26B	0	0	0	0	0	0	0	0	0	0	0	0	0	0	0	0	0	0	0	0	0	0	0	0	0
ENSG00000185420	1	245749342	246507312	-1	q44	SMYD3	0	0	0	0	0	0	0	0	0	0	0	0	0	0	0	0	0	0	0	0	0	0	0	0	0
ENSG00000162851	1	246540561	246566261	-1	q44	TFB2M	0	0	0	0	0	0	0	0	0	0	0	0	0	0	0	0	0	0	0	0	0	0	0	0	0
ENSG00000162852	1	246566444	246668595	1	q44	CNST	0	0	0	0	0	0	0	0	0	0	0	0	0	0	0	0	0	0	0	0	0	0	0	0	0
ENSG00000143653	1	246724409	246768137	1	q44	SCCPDH	0	0	0	0	0	0	0	0	0	0	0	0	0	0	0	0	0	0	0	0	0	0	0	0	0
ENSG00000153207	1	246839098	246931967	-1	q44	AHCTF1	0	0	0	0	0	0	0	0	0	0	0	0	0	0	0	0	0	0	0	0	0	0	0	0	0
ENSG00000197472	1	246945547	247008093	-1	q44	ZNF695	0	0	0	0	0	0	0	0	0	0	0	0	0	0	0	0	0	0	0	0	0	0	0	0	0
ENSG00000277462	1	247034637	247078811	-1	q44	ZNF670	0	0	0	0	0	0	0	0	0	0	0	0	0	0	0	0	0	0	0	0	0	0	0	0	0
ENSG00000188295	1	247099962	247104372	-1	q44	ZNF669	0	0	0	0	0	0	0	0	0	0	0	0	0	0	0	0	0	0	0	0	0	0	0	0	0
ENSG00000196418	1	247121975	247172016	-1	q44	ZNF124	0	0	0	0	0	0	0	0	0	0	0	0	0	0	0	0	0	0	0	0	0	0	0	0	0
ENSG00000162714	1	247297412	247331846	-1	q44	ZNF496	0	0	0	0	0	0	0	0	0	0	0	0	0	0	0	0	0	0	0	0	0	0	0	0	0
ENSG00000162711	1	247416156	247449108	1	q44	NLRP3	0	0	0	0	0	0	0	0	0	0	0	0	0	0	0	0	0	0	0	0	0	0	0	0	0
ENSG00000177535	1	247449118	247458105	-1	q44	OR2B11	0	0	0	0	0	0	0	0	0	0	0	0	0	0	0	0	0	0	0	0	0	0	0	0	0
ENSG00000169224	1	247507058	247577690	1	q44	GCSAML	0	0	0	0	0	0	0	0	0	0	0	0	0	0	0	0	0	0	0	0	0	0	0	0	0
ENSG00000177489	1	247588360	247589313	1	q44	OR2G2	0	0	0	0	0	0	0	0	0	0	0	0	0	0	0	0	0	0	0	0	0	0	0	0	0
ENSG00000177476	1	247605586	247606515	1	q44	OR2G3	0	0	0	0	0	0	0	0	0	0	0	0	0	0	0	0	0	0	0	0	0	0	0	0	0
ENSG00000197437	1	247670812	247679739	-1	q44	OR13G1	0	0	0	0	0	0	0	0	0	0	0	0	0	0	0	0	0	0	0	0	0	0	0	0	0
ENSG00000169214	1	247711436	247716646	-1	q44	OR6F1	0	0	0	0	0	0	0	0	0	0	0	0	0	0	0	0	0	0	0	0	0	0	0	0	0
ENSG00000153230	1	247738615	247739559	1	q44	OR14K1	0	0	0	0	0	0	0	0	0	0	0	0	0	0	0	0	0	0	0	0	0	0	0	0	0
ENSG00000221888	1	247754846	247760556	-1	q44	OR1C1	0	0	0	0	0	0	0	0	0	0	0	0	0	0	0	0	0	0	0	0	0	0	0	0	0
ENSG00000196772	1	247814660	247824119	-1	q44	OR14A16	0	0	0	0	0	0	0	0	0	0	0	0	0	0	0	0	0	0	0	0	0	0	0	0	0
ENSG00000197591	1	247840928	247841896	-1	q44	OR11L1	0	0	0	0	0	0	0	0	0	0	0	0	0	0	0	0	0	0	0	0	0	0	0	0	0
ENSG00000162722	1	247857187	247880138	1	q44	TRIM58	0	0	0	0	0	0	0	0	0	0	0	0	0	0	0	0	0	0	0	0	0	0	0	0	0
ENSG00000238243	1	247895587	247896531	1	q44	OR2W3	0	0	0	0	0	0	0	0	0	0	0	0	0	0	0	0	0	0	0	0	0	0	0	0	0
ENSG00000177462	1	247920252	247921956	1	q44	OR2T8	0	0	0	0	0	0	0	0	0	0	0	0	0	0	0	0	0	0	0	0	0	0	0	0	0
ENSG00000187080	1	247965233	247966386	1	q44	OR2AK2	0	0	0	0	0	0	0	0	0	0	0	0	0	0	0	0	0	0	0	0	0	0	0	0	0
ENSG00000203663	1	248030070	248042305	1	q44	OR2L2	0	0	0	0	0	0	0	0	0	0	0	0	0	0	0	0	0	0	0	0	0	0	0	0	0
ENSG00000198128	1	248046836	248063407	1	q44	OR2L3	0	0	0	0	0	0	0	0	0	0	0	0	0	0	0	0	0	0	0	0	0	0	0	0	0
ENSG00000196071	1	248095184	248101103	1	q44	OR2L13	0	0	0	0	0	0	0	0	0	0	0	0	0	0	0	0	0	0	0	0	0	0	0	0	0
ENSG00000162727	1	248145148	248146086	1	q44	OR2M5	0	0	0	0	0	0	0	0	0	0	0	0	0	0	0	0	0	0	0	0	0	0	0	0	0
ENSG00000198601	1	248174821	248181067	1	q44	OR2M2	0	0	0	0	0	0	0	0	0	0	0	0	0	0	0	0	0	0	0	0	0	0	0	0	0
ENSG00000228198	1	248197265	248212925	1	q44	OR2M3	0	0	0	0	0	0	0	0	0	0	0	0	0	0	0	0	0	0	0	0	0	0	0	0	0
ENSG00000171180	1	248231417	248244679	1	q44	OR2M4	0	0	0	0	0	0	0	0	0	0	0	0	0	0	0	0	0	0	0	0	0	0	0	0	0
ENSG00000177212	1	248269917	248277976	-1	q44	OR2T33	0	0	0	0	0	0	0	0	0	0	0	0	0	0	0	0	0	0	0	0	0	0	0	0	0
ENSG00000177201	1	248290139	248303424	-1	q44	OR2T12	0	0	0	0	0	0	0	0	0	0	0	0	0	0	0	0	0	0	0	0	0	0	0	0	0
ENSG00000177186	1	248323630	248324568	-1	q44	OR2M7	0	0	0	0	0	0	0	0	0	0	0	0	0	0	0	0	0	0	0	0	0	0	0	0	0
ENSG00000177174	1	248348775	248349713	1	q44	OR14C36	0	0	0	0	0	0	0	0	0	0	0	0	0	0	0	0	0	0	0	0	0	0	0	0	0
ENSG00000196944	1	248361581	248362627	1	q44	OR2T4	0	0	0	0	0	0	0	0	0	0	0	0	0	0	0	0	0	0	0	0	0	0	0	0	0
ENSG00000198104	1	248375746	248391811	1	q44	OR2T6	0	0	0	0	0	0	0	0	0	0	0	0	0	0	0	0	0	0	0	0	0	0	0	0	0
ENSG00000175143	1	248403048	248408020	1	q44	OR2T1	0	0	0	0	0	0	0	0	0	0	0	0	0	0	0	0	0	0	0	0	0	0	0	0	0
ENSG00000196539	1	248473351	248474307	1	q44	OR2T3	0	0	0	0	0	0	0	0	0	0	0	0	0	0	0	0	0	0	0	0	0	0	0	0	0
ENSG00000203661	1	248488589	248491113	1	q44	OR2T5	0	0	0	0	0	0	0	0	0	0	0	0	0	0	0	0	0	0	0	0	0	0	0	0	0
ENSG00000188558	1	248508073	248527337	1	q44	OR2G6	0	0	0	0	0	0	0	0	0	0	0	0	0	0	0	0	0	0	0	0	0	0	0	0	0
ENSG00000183310	1	248573801	248574757	-1	q44	OR2T34	0	0	0	0	0	0	0	0	0	0	0	0	0	0	0	0	0	0	0	0	0	0	0	0	0
ENSG00000184022	1	248590487	248597700	-1	q44	OR2T10	0	0	0	0	0	0	0	0	0	0	0	0	0	0	0	0	0	0	0	0	0	0	0	0	0
ENSG00000279301	1	248623557	248635091	-1	q44	OR2T11	0	0	0	0	0	0	0	0	0	0	0	0	0	0	0	0	0	0	0	0	0	0	0	0	0
ENSG00000177151	1	248636356	248645278	-1	q44	OR2T35	0	0	0	0	0	0	0	0	0	0	0	0	0	0	0	0	0	0	0	0	0	0	0	0	0
ENSG00000187701	1	248649838	248655528	-1	q44	OR2T27	0	0	0	0	0	0	0	0	0	0	0	0	0	0	0	0	0	0	0	0	0	0	0	0	0
ENSG00000175137	1	248810446	248825915	-1	q44	SH3BP5L	0	0	0	0	0	0	0	0	0	0	0	0	0	0	0	0	0	0	0	0	0	0	0	0	0
ENSG00000171161	1	248838210	248849517	1	q44	ZNF672	0	0	0	0	0	0	0	0	0	0	0	0	0	0	0	0	0	0	0	0	0	0	0	0	0
ENSG00000171163	1	248850006	248859144	-1	q44	ZNF692	0	0	0	0	0	0	0	0	0	0	0	0	0	0	0	0	0	0	0	0	0	0	0	0	0
ENSG00000185220	1	248906196	248919946	1	q44	PGBD2	0	0	0	0	0	0	0	0	0	0	0	0	0	0	0	0	0	0	0	0	0	0	0	0	0
ENSG00000184731	2	38814	46870	-1	p25.3	FAM110C	0	0	0	0	0	0	0	0	0	0	0	0	0	0	0	0	0	0	0	0	0	0	0	0	0
ENSG00000035115	2	217730	266398	-1	p25.3	SH3YL1	0	0	0	0	0	0	0	0	0	0	0	0	0	0	0	0	0	0	0	0	0	0	0	0	0
ENSG00000143727	2	264140	278283	1	p25.3	ACP1	0	0	0	0	0	0	0	0	0	0	0	0	0	0	1	0	0	0	0	0	0	0	0	0	0
ENSG00000189292	2	279558	288851	-1	p25.3	ALKAL2	0	0	0	0	0	0	0	0	0	0	0	0	0	0	0	0	0	0	0	0	0	0	0	0	0
ENSG00000151353	2	663877	677406	-1	p25.3	TMEM18	0	0	0	0	0	0	0	0	0	0	0	0	0	0	0	0	0	0	0	0	0	0	0	0	0
ENSG00000172554	2	950849	1367613	1	p25.3	SNTG2	0	0	0	0	0	0	0	0	0	0	0	0	0	0	0	0	0	0	0	0	0	0	0	0	0
ENSG00000115705	2	1374066	1543711	1	p25.3	TPO	0	0	0	1	0	0	0	0	0	0	0	0	0	0	0	1	0	0	0	0	0	0	0	0	0
ENSG00000130508	2	1631887	1744852	-1	p25.3	PXDN	0	0	0	0	0	0	0	0	0	0	0	0	0	0	0	0	0	0	0	0	0	0	0	0	0
ENSG00000186487	2	1789113	2331664	-1	p25.3	MYT1L	0	0	0	0	0	0	0	0	0	0	0	0	0	0	0	0	0	0	0	0	0	0	0	0	0
ENSG00000032389	2	3188925	3377882	-1	p25.3	EIPR1	0	0	0	0	0	0	0	0	0	0	0	0	0	0	0	0	0	0	0	0	0	0	0	0	0
ENSG00000171853	2	3379675	3485094	1	p25.3	TRAPPC12	0	0	0	0	0	0	0	0	0	0	0	0	0	0	0	0	0	0	0	0	0	0	0	0	0
ENSG00000182551	2	3497366	3519531	-1	p25.3	ADI1	0	0	0	0	0	0	0	0	0	0	0	0	0	0	0	0	0	0	0	0	0	0	0	0	0
ENSG00000171865	2	3541430	3558333	-1	p25.3	RNASEH1	0	0	0	0	0	0	0	0	0	0	0	0	0	0	0	0	0	0	1	0	0	0	0	0	0
ENSG00000171863	2	3575260	3580920	1	p25.3	RPS7	0	0	0	0	0	0	0	0	0	0	0	0	0	0	0	0	0	0	0	0	0	0	0	0	0
ENSG00000118004	2	3594832	3644644	1	p25.3	COLEC11	0	0	0	0	0	0	0	0	0	0	0	0	0	0	0	0	0	0	0	0	0	0	0	0	0
ENSG00000151360	2	3658200	3702671	1	p25.3	ALLC	0	0	0	0	0	0	0	0	0	0	0	0	0	0	0	0	0	0	0	0	0	0	0	0	0
ENSG00000214866	2	3703575	3848008	1	p25.3	DCDC2C	0	0	0	0	0	0	0	0	0	0	0	0	0	0	0	0	0	0	0	0	0	0	0	0	0
ENSG00000176887	2	5692384	5701385	1	p25.2	SOX11	0	0	0	0	0	0	0	0	0	0	0	0	0	0	0	0	0	0	0	0	0	0	0	0	0
ENSG00000134326	2	6840570	6866635	-1	p25.2	CMPK2	0	0	0	0	0	0	0	0	0	0	0	0	0	0	0	0	0	0	0	0	0	0	0	0	0
ENSG00000134321	2	6865806	6898239	1	p25.2	RSAD2	0	0	0	0	0	0	0	0	0	0	0	0	0	0	0	0	0	0	0	0	0	0	0	0	0
ENSG00000151692	2	6917412	7068286	1	p25.1	RNF144A	0	0	0	0	0	0	0	0	0	0	0	0	0	0	0	0	0	0	0	0	0	0	0	0	0
ENSG00000115738	2	8678845	8684461	1	p25.1	ID2	0	0	0	0	0	0	0	0	0	0	1	0	0	0	0	0	0	0	0	0	0	0	0	0	0
ENSG00000134313	2	8721081	8837630	-1	p25.1	KIDINS220	0	0	0	0	0	0	0	0	0	0	0	0	0	0	0	0	0	0	0	0	0	0	0	0	0
ENSG00000143797	2	8852690	9003709	-1	p25.1	MBOAT2	0	0	0	0	0	0	0	0	0	0	0	0	0	0	0	0	0	0	0	0	0	0	0	0	0
ENSG00000151693	2	9206765	9405683	1	p25.1	ASAP2	0	0	0	0	0	0	0	0	0	0	0	0	0	0	0	0	0	0	0	0	0	0	0	0	0
ENSG00000119185	2	9403475	9423547	-1	p25.1	ITGB1BP1	0	0	0	0	0	0	0	0	0	0	0	0	0	0	0	0	0	0	0	0	0	0	0	0	0
ENSG00000119203	2	9423651	9473101	1	p25.1	CPSF3	0	0	0	0	0	0	0	0	0	0	0	0	0	0	0	0	0	0	0	0	0	0	0	0	0
ENSG00000134330	2	9473658	9496543	1	p25.1	IAH1	0	0	0	0	0	0	0	0	0	0	0	0	0	0	0	0	0	0	0	0	0	0	0	0	0
ENSG00000151694	2	9488486	9556732	-1	p25.1	ADAM17	0	0	0	0	0	0	0	0	0	0	0	0	0	0	0	0	1	0	0	0	0	0	0	0	0
ENSG00000134308	2	9583967	9630997	-1	p25.1	YWHAQ	0	0	0	0	1	0	0	1	0	0	0	0	0	0	0	0	0	0	0	0	0	0	0	0	0
ENSG00000115750	2	9843443	9934416	1	p25.1	TAF1B	0	0	0	0	0	0	0	0	0	0	0	0	0	0	0	0	0	0	0	0	0	0	0	0	0
ENSG00000134317	2	9951693	10002277	1	p25.1	GRHL1	0	0	0	0	0	0	0	0	0	0	0	0	0	0	0	0	0	0	0	0	0	0	0	0	0
ENSG00000172059	2	10042849	10054836	1	p25.1	KLF11	0	0	0	0	0	0	0	0	0	0	0	0	0	0	0	0	0	0	0	0	0	0	0	0	0
ENSG00000205795	2	10056780	10080944	-1	p25.1	CYS1	0	0	0	0	0	0	0	0	0	0	0	0	0	0	0	0	0	0	0	0	0	0	0	0	0
ENSG00000171848	2	10120698	10211725	1	p25.1	RRM2	0	0	0	0	0	1	0	0	0	0	0	0	0	0	0	0	0	0	0	0	0	0	0	0	0
ENSG00000115756	2	10302889	10427617	1	p25.1	HPCAL1	0	0	0	0	0	0	0	0	0	0	0	0	0	0	0	0	0	0	0	0	0	0	0	0	0
ENSG00000115758	2	10439968	10448327	-1	p25.1	ODC1	0	0	0	0	0	0	0	0	0	0	0	0	0	0	0	0	0	0	0	0	0	0	0	0	0
ENSG00000115761	2	10570754	10689987	-1	p25.1	NOL10	0	0	0	0	0	0	0	0	0	0	0	0	0	0	0	0	0	0	0	0	0	0	0	0	0
ENSG00000143882	2	10721100	10785110	1	p25.1	ATP6V1C2	0	0	0	0	0	0	1	0	0	0	0	0	0	0	0	0	0	0	0	0	0	0	0	0	0
ENSG00000143870	2	10783391	10837977	-1	p25.1	PDIA6	0	0	0	0	0	0	0	0	0	0	0	0	0	0	0	0	0	0	0	0	0	0	0	0	0
ENSG00000162975	2	10911934	10914225	1	p25.1	KCNF1	0	0	0	0	0	0	0	0	0	0	0	0	0	0	0	0	0	0	0	0	0	0	0	0	0
ENSG00000150873	2	11133128	11151317	1	p25.1	C2orf50	0	0	0	0	0	0	0	0	0	0	0	0	0	0	0	0	0	0	0	0	0	0	0	0	0
ENSG00000162976	2	11155198	11178870	1	p25.1	SLC66A3	0	0	0	0	0	0	0	0	0	0	0	0	0	0	0	0	0	0	0	0	0	0	0	0	0
ENSG00000134318	2	11179759	11348330	-1	p25.1	ROCK2	0	0	0	0	0	0	0	0	0	1	1	0	1	0	0	0	0	0	0	0	0	0	0	0	0
ENSG00000169016	2	11444375	11466177	-1	p25.1	E2F6	0	0	0	0	0	0	0	0	0	0	0	0	0	0	0	0	0	0	0	0	0	0	0	0	0
ENSG00000196208	2	11482341	11642788	1	p25.1	GREB1	0	0	0	0	0	0	0	0	0	0	0	0	0	0	0	0	0	0	0	0	0	0	0	0	0
ENSG00000169006	2	11658178	11670195	-1	p25.1	NTSR2	0	0	0	0	0	0	0	0	0	0	0	0	0	0	0	0	0	0	0	0	0	0	0	0	0
ENSG00000134324	2	11677595	11827409	1	p25.1	LPIN1	0	0	0	0	0	0	1	0	0	0	0	0	0	0	0	0	0	0	0	0	0	0	0	0	0
ENSG00000071575	2	12716889	12742734	1	p24.3	TRIB2	0	0	0	0	0	0	0	0	0	0	0	0	0	0	0	0	0	0	0	0	0	0	0	0	0
ENSG00000162981	2	14632700	14650814	1	p24.3	LRATD1	0	0	0	0	0	0	0	0	0	0	0	0	0	0	0	0	0	0	0	0	0	0	0	0	0
ENSG00000151779	2	15166914	15561334	-1	p24.3	NBAS	0	0	0	0	0	0	0	0	0	0	0	0	0	0	0	0	0	0	0	0	0	0	0	0	0
ENSG00000079785	2	15591178	15631111	1	p24.3	DDX1	0	0	0	0	0	0	0	0	0	0	0	0	0	0	0	0	0	0	0	0	0	0	0	0	0
ENSG00000134323	2	15940550	15947007	1	p24.3	MYCN	0	0	0	0	0	0	0	0	0	0	0	0	0	0	0	0	0	0	0	0	0	0	0	0	0
ENSG00000197872	2	16549459	16666331	-1	p24.2	FAM49A	0	0	0	0	0	0	0	0	0	0	0	0	0	0	0	0	0	0	0	0	0	0	0	0	0
ENSG00000214842	2	17510584	17518439	-1	p24.2	RAD51AP2	0	0	0	0	0	0	0	0	0	0	0	0	0	0	0	0	0	0	0	0	0	0	0	0	0
ENSG00000163032	2	17539126	17657018	1	p24.2	VSNL1	0	0	0	0	0	0	0	0	0	0	0	0	0	0	0	0	0	0	0	0	0	0	0	0	0
ENSG00000178295	2	17753858	17788946	1	p24.2	GEN1	0	0	0	0	0	0	0	0	0	0	0	0	0	0	0	0	0	0	0	0	0	0	0	0	0
ENSG00000151379	2	17816460	17817798	1	p24.2	MSGN1	0	0	0	0	0	0	0	0	0	0	0	0	0	0	0	0	0	0	0	0	0	0	0	0	0
ENSG00000170745	2	17877847	18361616	1	p24.2	KCNS3	0	0	0	0	0	0	0	0	0	0	0	0	0	0	0	0	0	0	0	0	0	0	0	0	0
ENSG00000185013	2	18562872	18589572	-1	p24.2	NT5C1B	0	0	0	0	0	0	0	0	0	0	0	0	0	0	0	0	0	0	0	0	0	0	0	0	0
ENSG00000143867	2	19351485	19358623	-1	p24.1	OSR1	0	0	0	0	0	0	0	0	0	0	0	0	0	0	0	0	0	0	0	0	0	0	0	0	0
ENSG00000183891	2	19896631	19901983	-1	p24.1	TTC32	0	0	0	0	0	0	0	0	0	0	0	0	0	0	0	0	0	0	0	0	0	0	0	0	0
ENSG00000118965	2	19910260	19990131	-1	p24.1	WDR35	0	0	0	0	0	0	0	0	0	0	0	0	0	0	0	0	0	0	0	0	0	0	0	0	0
ENSG00000132031	2	19992052	20012668	-1	p24.1	MATN3	0	0	0	0	0	0	0	0	0	0	0	0	0	0	0	0	0	0	0	0	0	0	0	0	0
ENSG00000068697	2	20032650	20051628	-1	p24.1	LAPTM4A	0	0	0	0	0	0	0	0	0	0	0	0	0	0	0	0	0	0	0	0	0	0	0	0	0
ENSG00000115884	2	20200797	20225433	-1	p24.1	SDC1	0	0	0	0	0	0	0	0	0	0	0	0	0	1	0	0	0	0	0	0	0	0	0	0	0
ENSG00000055917	2	20248691	20352234	-1	p24.1	PUM2	0	0	0	0	0	0	0	0	0	0	0	0	0	0	0	0	0	0	0	0	0	0	0	0	0
ENSG00000143878	2	20447074	20449440	1	p24.1	RHOB	0	0	0	0	0	0	0	0	0	0	0	0	0	0	0	0	0	0	0	0	0	0	0	0	0
ENSG00000118960	2	20560448	20651130	-1	p24.1	HS1BP3	0	0	0	0	0	0	0	0	0	0	0	0	0	0	0	0	0	0	0	0	0	0	0	0	0
ENSG00000143869	2	20667144	20679243	1	p24.1	GDF7	0	0	0	1	0	0	0	0	0	0	1	0	0	0	0	0	0	0	0	0	0	0	0	0	0
ENSG00000118961	2	20684014	20823130	-1	p24.1	LDAH	0	0	0	0	0	0	0	0	0	0	0	0	0	0	0	0	0	0	0	0	0	0	0	0	0
ENSG00000084674	2	21001429	21044073	-1	p24.1	APOB	0	0	0	0	0	0	0	0	0	0	0	0	0	0	0	0	0	0	0	0	0	0	0	0	0
ENSG00000218819	2	21123917	21144368	1	p24.1	TDRD15	0	0	0	0	0	0	0	0	0	0	0	0	0	0	0	0	0	0	0	0	0	0	0	0	0
ENSG00000119771	2	23385179	23708611	1	p24.1	KLHL29	0	0	0	0	0	0	0	0	0	0	0	0	0	0	0	0	0	0	0	0	0	0	0	0	0
ENSG00000119778	2	23748664	23927123	-1	p23.3	ATAD2B	0	0	0	0	0	0	0	0	0	0	0	0	0	0	0	0	0	0	0	0	0	0	0	0	0
ENSG00000173960	2	23927285	24004909	1	p23.3	UBXN2A	0	0	0	0	0	0	0	0	0	0	0	0	0	0	0	0	0	0	0	0	0	0	0	0	0
ENSG00000205639	2	24010081	24063321	1	p23.3	MFSD2B	0	0	0	0	0	0	0	0	0	0	0	0	0	0	0	0	0	0	0	0	0	0	0	0	0
ENSG00000163026	2	24029347	24049575	-1	p23.3	WDCP	0	0	0	0	0	0	0	0	0	0	0	0	0	0	0	0	0	0	0	0	0	0	0	0	0
ENSG00000115128	2	24067586	24076373	-1	p23.3	SF3B6	0	0	0	0	0	0	0	0	0	0	0	0	0	0	0	0	0	0	0	0	0	0	0	0	0
ENSG00000115129	2	24077433	24085861	-1	p23.3	TP53I3	0	0	0	0	0	1	0	0	0	0	0	0	0	0	0	0	0	0	0	0	0	0	0	0	0
ENSG00000176732	2	24114809	24123464	-1	p23.3	PFN4	0	0	0	0	0	0	0	0	0	0	0	0	0	0	0	0	0	0	0	0	0	0	0	0	0
ENSG00000276087	2	24124366	24190436	1	p23.3	AC008073.3	0	0	0	0	0	0	0	0	0	0	0	0	0	0	0	0	0	0	0	0	0	0	0	0	0
ENSG00000186453	2	24175053	24200849	1	p23.3	FAM228A	0	0	0	0	0	0	0	0	0	0	0	0	0	0	0	0	0	0	0	0	0	0	0	0	0
ENSG00000198399	2	24202864	24360714	-1	p23.3	ITSN2	0	0	0	0	0	0	0	0	0	0	0	0	0	0	0	0	0	0	0	0	0	0	0	0	0
ENSG00000084676	2	24491914	24770702	1	p23.3	NCOA1	0	0	0	0	0	0	0	0	0	0	0	0	0	0	0	0	0	0	0	0	0	0	0	0	0
ENSG00000184924	2	24789734	24793382	-1	p23.3	PTRHD1	0	0	0	0	0	0	0	0	0	0	0	0	0	0	0	0	0	0	0	0	0	0	0	0	0
ENSG00000138092	2	24793136	24822376	1	p23.3	CENPO	0	0	0	0	0	0	0	0	0	0	0	0	0	0	0	0	0	0	0	0	0	0	0	0	0
ENSG00000138031	2	24819169	24919839	-1	p23.3	ADCY3	0	0	0	0	0	0	0	0	0	0	0	0	0	0	0	0	0	0	0	0	0	0	0	0	0
ENSG00000115137	2	24943636	24972094	-1	p23.3	DNAJC27	0	0	0	0	0	0	0	0	0	0	0	0	0	0	0	0	0	0	0	0	0	0	0	0	0
ENSG00000084710	2	25042076	25159135	1	p23.3	EFR3B	0	0	0	0	0	0	0	0	0	0	0	0	0	0	0	0	0	0	0	0	0	0	0	0	0
ENSG00000115138	2	25160853	25168903	-1	p23.3	POMC	0	0	0	0	0	0	0	0	0	0	0	0	0	0	0	0	0	0	0	0	0	0	0	0	0
ENSG00000119772	2	25227855	25342590	-1	p23.3	DNMT3A	0	0	0	0	0	0	0	0	0	0	0	0	0	0	0	0	0	0	0	0	0	0	0	0	0
ENSG00000138101	2	25377198	25673647	-1	p23.3	DTNB	0	0	0	0	0	0	0	0	0	0	0	0	0	0	0	0	0	0	0	0	0	0	0	0	0
ENSG00000143970	2	25733753	25878487	-1	p23.3	ASXL2	0	0	0	0	0	0	0	0	0	0	0	0	0	0	0	0	0	0	0	0	0	0	0	0	0
ENSG00000084731	2	25926598	25982749	-1	p23.3	KIF3C	0	0	0	0	0	0	0	0	0	0	0	0	0	0	0	0	0	0	0	0	0	0	0	0	0
ENSG00000084733	2	26034084	26137454	1	p23.3	RAB10	0	0	0	0	0	0	0	0	0	0	0	0	0	0	0	0	0	0	0	0	0	0	0	0	0
ENSG00000157833	2	26173088	26189663	1	p23.3	GAREM2	0	0	0	0	0	0	0	0	0	0	0	0	0	0	0	0	0	0	0	0	0	0	0	0	0
ENSG00000084754	2	26190635	26244672	-1	p23.3	HADHA	0	0	0	0	0	0	0	0	0	0	0	0	0	0	0	0	0	0	0	0	0	0	0	0	0
ENSG00000138029	2	26243170	26290465	1	p23.3	HADHB	0	0	0	0	0	0	0	0	0	0	0	0	0	0	0	0	0	0	0	0	0	0	0	0	0
ENSG00000173567	2	26308173	26346817	-1	p23.3	ADGRF3	0	0	0	0	0	0	0	0	0	0	0	0	0	0	0	0	0	0	0	0	0	0	0	0	0
ENSG00000138018	2	26308547	26395891	1	p23.3	SELENOI	0	0	0	0	0	0	0	0	0	0	0	0	0	0	0	0	0	0	0	0	0	0	0	0	0
ENSG00000157856	2	26401920	26456711	1	p23.3	DRC1	0	0	0	0	0	0	0	0	0	0	0	0	0	0	0	0	0	0	0	0	0	0	0	0	0
ENSG00000115155	2	26457203	26558698	-1	p23.3	OTOF	0	0	0	0	0	0	0	0	0	0	0	0	0	0	0	0	0	0	0	0	0	0	0	0	0
ENSG00000173557	2	26562585	26579532	1	p23.3	FAM166C	0	0	0	0	0	0	0	0	0	0	0	0	0	0	0	0	0	0	0	0	0	0	0	0	0
ENSG00000157884	2	26581205	26641366	-1	p23.3	CIB4	0	0	0	0	0	0	0	0	0	0	0	0	0	0	0	0	0	0	0	0	0	0	0	0	0
ENSG00000171303	2	26692690	26733420	1	p23.3	KCNK3	0	0	0	0	0	0	0	0	0	0	0	0	0	0	0	0	0	0	0	0	0	0	0	0	0
ENSG00000213699	2	26764284	26781231	1	p23.3	SLC35F6	0	0	0	0	0	0	0	0	0	0	0	0	0	0	0	0	0	0	0	0	0	0	0	0	0
ENSG00000115163	2	26764289	26801067	1	p23.3	CENPA	0	0	0	0	0	0	0	0	0	0	0	0	0	0	0	0	0	0	0	0	0	0	0	0	0
ENSG00000157851	2	26847747	26950351	1	p23.3	DPYSL5	0	0	0	0	0	0	0	0	0	0	0	0	0	0	0	0	0	0	0	0	0	0	0	0	0
ENSG00000084764	2	26970637	27027219	1	p23.3	MAPRE3	0	0	0	0	0	0	0	0	0	0	0	0	0	0	0	0	0	0	0	0	0	0	0	0	0
ENSG00000119777	2	27032910	27041694	1	p23.3	TMEM214	0	0	0	0	0	0	0	0	0	0	0	0	0	0	0	0	0	0	0	0	0	0	0	0	0
ENSG00000084693	2	27042364	27070622	1	p23.3	AGBL5	0	0	0	0	0	0	0	0	0	0	0	0	0	0	0	0	0	0	0	0	0	0	0	0	0
ENSG00000228474	2	27070472	27071654	-1	p23.3	OST4	0	0	0	0	0	0	0	0	0	0	0	0	0	0	0	0	0	0	0	0	0	0	0	0	0
ENSG00000138080	2	27078615	27086403	1	p23.3	EMILIN1	0	0	0	0	0	0	0	0	0	0	0	0	0	0	0	0	0	0	0	0	0	0	0	0	0
ENSG00000138030	2	27086747	27100762	1	p23.3	KHK	0	0	0	0	0	0	0	0	0	0	0	0	0	0	0	0	0	0	0	0	0	0	0	0	0
ENSG00000138028	2	27098889	27119128	-1	p23.3	CGREF1	0	0	0	0	0	0	0	0	0	0	0	0	0	0	0	0	0	0	0	0	0	0	0	0	0
ENSG00000143994	2	27123789	27130812	1	p23.3	ABHD1	0	0	0	0	0	0	0	0	0	0	0	0	0	0	0	0	0	0	0	0	0	0	0	0	0
ENSG00000138073	2	27130756	27134666	-1	p23.3	PREB	0	0	0	0	0	0	0	0	0	0	0	0	0	0	0	0	0	0	0	0	0	0	0	0	0
ENSG00000186143	2	27136848	27139410	-1	p23.3	PRR30	0	0	0	0	0	0	0	0	0	0	0	0	0	0	0	0	0	0	0	0	0	0	0	0	0
ENSG00000163792	2	27149004	27156974	1	p23.3	TCF23	0	0	0	0	0	0	0	0	0	0	0	0	0	0	0	0	0	0	0	0	0	0	0	0	0
ENSG00000138074	2	27199587	27212958	-1	p23.3	SLC5A6	0	0	0	0	0	0	0	0	0	0	0	0	0	0	0	0	0	0	0	0	0	0	0	0	0
ENSG00000138085	2	27212027	27217178	1	p23.3	ATRAID	0	0	0	0	0	0	0	0	0	0	0	0	0	0	0	0	0	0	0	0	0	0	0	0	0
ENSG00000084774	2	27217369	27243943	1	p23.3	CAD	0	0	0	0	0	0	0	0	0	0	0	0	0	0	0	0	0	0	0	0	0	0	0	0	0
ENSG00000115194	2	27253684	27275817	-1	p23.3	SLC30A3	0	0	0	0	0	0	0	0	0	0	0	0	0	0	0	0	0	0	0	0	0	0	0	0	0
ENSG00000163793	2	27275433	27281499	1	p23.3	DNAJC5G	0	0	0	0	0	0	0	0	0	0	0	0	0	0	0	0	0	0	0	0	0	0	0	0	0
ENSG00000138100	2	27282392	27307439	1	p23.3	TRIM54	0	0	0	0	0	0	0	0	0	0	0	0	0	0	0	0	0	0	0	0	0	0	0	0	0
[truncated: 15,971 more rows]

## Sheet: MetabolomePathways
EnsemblGeneID	Chr	Start	Stop	Strand	Band	Gene	glycolysis	citrate_cycle	pyruvate_meta	pentP	oxidative_phospho	fatty_acids	inositolP	pyrimidine	purine	ADE_meta	W_meta	RP_meta	K_biosyn	F_meta	QD_meta	FYW_biosyn	CM_meta	H_meta	GST_meta	VIL_biosyn	Y_meta
ENSG00000186092	1	65419	71585	1	p36.33	OR4F5	0	0	0	0	0	0	0	0	0	0	0	0	0	0	0	0	0	0	0	0	0
ENSG00000187634	1	923928	944581	1	p36.33	SAMD11	0	0	0	0	0	0	0	0	0	0	0	0	0	0	0	0	0	0	0	0	0
ENSG00000188976	1	944203	959309	-1	p36.33	NOC2L	0	0	0	0	0	0	0	0	0	0	0	0	0	0	0	0	0	0	0	0	0
ENSG00000187961	1	960584	965719	1	p36.33	KLHL17	0	0	0	0	0	0	0	0	0	0	0	0	0	0	0	0	0	0	0	0	0
ENSG00000187583	1	966482	975865	1	p36.33	PLEKHN1	0	0	0	0	0	0	0	0	0	0	0	0	0	0	0	0	0	0	0	0	0
ENSG00000187642	1	975204	982093	-1	p36.33	PERM1	0	0	0	0	0	0	0	0	0	0	0	0	0	0	0	0	0	0	0	0	0
ENSG00000188290	1	998962	1000172	-1	p36.33	HES4	0	0	0	0	0	0	0	0	0	0	0	0	0	0	0	0	0	0	0	0	0
ENSG00000187608	1	1001138	1014540	1	p36.33	ISG15	0	0	0	0	0	0	0	0	0	0	0	0	0	0	0	0	0	0	0	0	0
ENSG00000188157	1	1020120	1056118	1	p36.33	AGRN	0	0	0	0	0	0	0	0	0	0	0	0	0	0	0	0	0	0	0	0	0
ENSG00000237330	1	1070967	1074306	-1	p36.33	RNF223	0	0	0	0	0	0	0	0	0	0	0	0	0	0	0	0	0	0	0	0	0
ENSG00000131591	1	1081818	1116361	-1	p36.33	C1orf159	0	0	0	0	0	0	0	0	0	0	0	0	0	0	0	0	0	0	0	0	0
ENSG00000162571	1	1173880	1197936	1	p36.33	TTLL10	0	0	0	0	0	0	0	0	0	0	0	0	0	0	0	0	0	0	0	0	0
ENSG00000186891	1	1203508	1206592	-1	p36.33	TNFRSF18	0	0	0	0	0	0	0	0	0	0	0	0	0	0	0	0	0	0	0	0	0
ENSG00000186827	1	1211340	1214153	-1	p36.33	TNFRSF4	0	0	0	0	0	0	0	0	0	0	0	0	0	0	0	0	0	0	0	0	0
ENSG00000078808	1	1216908	1232067	-1	p36.33	SDF4	0	0	0	0	0	0	0	0	0	0	0	0	0	0	0	0	0	0	0	0	0
ENSG00000176022	1	1232237	1235041	1	p36.33	B3GALT6	0	0	0	0	0	0	0	0	0	0	0	0	0	0	0	0	0	0	0	0	0
ENSG00000184163	1	1242446	1246722	-1	p36.33	C1QTNF12	0	0	0	0	0	0	0	0	0	0	0	0	0	0	0	0	0	0	0	0	0
ENSG00000160087	1	1253909	1273885	-1	p36.33	UBE2J2	0	0	0	0	0	0	0	0	0	0	0	0	0	0	0	0	0	0	0	0	0
ENSG00000162572	1	1280436	1292029	1	p36.33	SCNN1D	0	0	0	0	0	0	0	0	0	0	0	0	0	0	0	0	0	0	0	0	0
ENSG00000131584	1	1292390	1309609	-1	p36.33	ACAP3	0	0	0	0	0	0	0	0	0	0	0	0	0	0	0	0	0	0	0	0	0
ENSG00000169972	1	1308597	1311677	1	p36.33	PUSL1	0	0	0	0	0	0	0	0	0	0	0	0	0	0	0	0	0	0	0	0	0
ENSG00000127054	1	1311585	1324691	-1	p36.33	INTS11	0	0	0	0	0	0	0	0	0	0	0	0	0	0	0	0	0	0	0	0	0
ENSG00000224051	1	1324756	1328896	1	p36.33	CPTP	0	0	0	0	0	0	0	0	0	0	0	0	0	0	0	0	0	0	0	0	0
ENSG00000169962	1	1331280	1335314	1	p36.33	TAS1R3	0	0	0	0	0	0	0	0	0	0	0	0	0	0	0	0	0	0	0	0	0
ENSG00000107404	1	1335276	1349418	-1	p36.33	DVL1	0	0	0	0	0	0	0	0	0	0	0	0	0	0	0	0	0	0	0	0	0
ENSG00000162576	1	1352689	1361777	-1	p36.33	MXRA8	0	0	0	0	0	0	0	0	0	0	0	0	0	0	0	0	0	0	0	0	0
ENSG00000175756	1	1373730	1375495	-1	p36.33	AURKAIP1	0	0	0	0	0	0	0	0	0	0	0	0	0	0	0	0	0	0	0	0	0
ENSG00000221978	1	1385711	1399335	-1	p36.33	CCNL2	0	0	0	0	0	0	0	0	0	0	0	0	0	0	0	0	0	0	0	0	0
ENSG00000242485	1	1401909	1407293	-1	p36.33	MRPL20	0	0	0	0	0	0	0	0	0	0	0	0	0	0	0	0	0	0	0	0	0
ENSG00000235098	1	1418420	1421769	-1	p36.33	ANKRD65	0	0	0	0	0	0	0	0	0	0	0	0	0	0	0	0	0	0	0	0	0
ENSG00000205116	1	1426128	1427787	1	p36.33	TMEM88B	0	0	0	0	0	0	0	0	0	0	0	0	0	0	0	0	0	0	0	0	0
ENSG00000179403	1	1434861	1442882	1	p36.33	VWA1	0	0	0	0	0	0	0	0	0	0	0	0	0	0	0	0	0	0	0	0	0
ENSG00000215915	1	1449689	1470163	1	p36.33	ATAD3C	0	0	0	0	0	0	0	0	0	0	0	0	0	0	0	0	0	0	0	0	0
ENSG00000160072	1	1471765	1497848	1	p36.33	ATAD3B	0	0	0	0	0	0	0	0	0	0	0	0	0	0	0	0	0	0	0	0	0
ENSG00000197785	1	1512162	1534685	1	p36.33	ATAD3A	0	0	0	0	0	0	0	0	0	0	0	0	0	0	0	0	0	0	0	0	0
ENSG00000205090	1	1534778	1540624	-1	p36.33	TMEM240	0	0	0	0	0	0	0	0	0	0	0	0	0	0	0	0	0	0	0	0	0
ENSG00000160075	1	1541673	1574863	-1	p36.33	SSU72	0	0	0	0	0	0	0	0	0	0	0	0	0	0	0	0	0	0	0	0	0
ENSG00000228594	1	1598012	1600135	-1	p36.33	FNDC10	0	0	0	0	0	0	0	0	0	0	0	0	0	0	0	0	0	0	0	0	0
ENSG00000197530	1	1615415	1630610	1	p36.33	MIB2	0	0	0	0	0	0	0	0	0	0	0	0	0	0	0	0	0	0	0	0	0
ENSG00000189409	1	1632163	1635263	1	p36.33	MMP23B	0	0	0	0	0	0	0	0	0	0	0	0	0	0	0	0	0	0	0	0	0
ENSG00000248333	1	1635227	1659012	-1	p36.33	CDK11B	0	0	0	0	0	0	0	0	0	0	0	0	0	0	0	0	0	0	0	0	0
ENSG00000008128	1	1702379	1724357	-1	p36.33	CDK11A	0	0	0	0	0	0	0	0	0	0	0	0	0	0	0	0	0	0	0	0	0
ENSG00000215790	1	1724838	1745999	-1	p36.33	SLC35E2A	0	0	0	0	0	0	0	0	0	0	0	0	0	0	0	0	0	0	0	0	0
ENSG00000008130	1	1751232	1780457	-1	p36.33	NADK	0	0	0	0	0	0	0	0	0	0	0	0	0	0	0	0	0	0	0	0	0
ENSG00000078369	1	1785285	1891117	-1	p36.33	GNB1	0	0	0	0	0	0	0	0	0	0	0	0	0	0	0	0	0	0	0	0	0
ENSG00000169885	1	1915108	1917296	1	p36.33	CALML6	0	0	0	0	0	0	0	0	0	0	0	0	0	0	0	0	0	0	0	0	0
ENSG00000178821	1	1917590	1919279	-1	p36.33	TMEM52	0	0	0	0	0	0	0	0	0	0	0	0	0	0	0	0	0	0	0	0	0
ENSG00000142609	1	1921951	2003837	-1	p36.33	CFAP74	0	0	0	0	0	0	0	0	0	0	0	0	0	0	0	0	0	0	0	0	0
ENSG00000187730	1	2019329	2030758	1	p36.33	GABRD	0	0	0	0	0	0	0	0	0	0	0	0	0	0	0	0	0	0	0	0	0
ENSG00000067606	1	2050411	2185395	1	p36.33	PRKCZ	0	0	0	0	0	0	0	0	0	0	0	0	0	0	0	0	0	0	0	0	0
ENSG00000162585	1	2184461	2212720	-1	p36.33	FAAP20	0	0	0	0	0	0	0	0	0	0	0	0	0	0	0	0	0	0	0	0	0
ENSG00000157933	1	2228319	2310213	1	p36.33	SKI	0	0	0	0	0	0	0	0	0	0	0	0	0	0	0	0	0	0	0	0	0
ENSG00000116151	1	2321253	2391707	-1	p36.32	MORN1	0	0	0	0	0	0	0	0	0	0	0	0	0	0	0	0	0	0	0	0	0
ENSG00000157916	1	2391775	2405442	1	p36.32	RER1	0	0	0	0	0	0	0	0	0	0	0	0	0	0	0	0	0	0	0	0	0
ENSG00000157911	1	2403964	2413797	-1	p36.32	PEX10	0	0	0	0	0	0	0	0	0	0	0	0	0	0	0	0	0	0	0	0	0
ENSG00000149527	1	2425980	2505532	1	p36.32	PLCH2	0	0	0	0	0	0	1	0	0	0	0	0	0	0	0	0	0	0	0	0	0
ENSG00000157881	1	2508537	2526611	-1	p36.32	PANK4	0	0	0	0	0	0	0	0	0	0	0	0	0	0	0	0	0	0	0	0	0
ENSG00000197921	1	2528745	2530263	-1	p36.32	HES5	0	0	0	0	0	0	0	0	0	0	0	0	0	0	0	0	0	0	0	0	0
ENSG00000157873	1	2555639	2565382	1	p36.32	TNFRSF14	0	0	0	0	0	0	0	0	0	0	0	0	0	0	0	0	0	0	0	0	0
ENSG00000157870	1	2586491	2591469	1	p36.32	PRXL2B	0	0	0	0	0	0	0	0	0	0	0	0	0	0	0	0	0	0	0	0	0
ENSG00000142606	1	2590639	2633016	-1	p36.32	MMEL1	0	0	0	0	0	0	0	0	0	0	0	0	0	0	0	0	0	0	0	0	0
ENSG00000215912	1	2635976	2801717	-1	p36.32	TTC34	0	0	0	0	0	0	0	0	0	0	0	0	0	0	0	0	0	0	0	0	0
ENSG00000169717	1	3021467	3022903	1	p36.32	ACTRT2	0	0	0	0	0	0	0	0	0	0	0	0	0	0	0	0	0	0	0	0	0
ENSG00000142611	1	3069168	3438621	1	p36.32	PRDM16	0	0	0	0	0	0	0	0	0	0	0	0	0	0	0	0	0	0	0	0	0
ENSG00000130762	1	3454665	3481113	1	p36.32	ARHGEF16	0	0	0	0	0	0	0	0	0	0	0	0	0	0	0	0	0	0	0	0	0
ENSG00000162591	1	3487951	3611508	-1	p36.32	MEGF6	0	0	0	0	0	0	0	0	0	0	0	0	0	0	0	0	0	0	0	0	0
ENSG00000158109	1	3625015	3630127	1	p36.32	TPRG1L	0	0	0	0	0	0	0	0	0	0	0	0	0	0	0	0	0	0	0	0	0
ENSG00000116213	1	3630767	3652761	-1	p36.32	WRAP73	0	0	0	0	0	0	0	0	0	0	0	0	0	0	0	0	0	0	0	0	0
ENSG00000078900	1	3652516	3736201	1	p36.32	TP73	0	0	0	0	0	0	0	0	0	0	0	0	0	0	0	0	0	0	0	0	0
ENSG00000162592	1	3746460	3771645	1	p36.32	CCDC27	0	0	0	0	0	0	0	0	0	0	0	0	0	0	0	0	0	0	0	0	0
ENSG00000235169	1	3772761	3775982	1	p36.32	SMIM1	0	0	0	0	0	0	0	0	0	0	0	0	0	0	0	0	0	0	0	0	0
ENSG00000130764	1	3778559	3796498	-1	p36.32	LRRC47	0	0	0	0	0	0	0	0	0	0	0	0	0	0	0	0	0	0	0	0	0
ENSG00000116198	1	3812086	3857214	-1	p36.32	CEP104	0	0	0	0	0	0	0	0	0	0	0	0	0	0	0	0	0	0	0	0	0
ENSG00000169598	1	3857267	3885429	1	p36.32	DFFB	0	0	0	0	0	0	0	0	0	0	0	0	0	0	0	0	0	0	0	0	0
ENSG00000198912	1	3889125	3900293	-1	p36.32	C1orf174	0	0	0	0	0	0	0	0	0	0	0	0	0	0	0	0	0	0	0	0	0
ENSG00000196581	1	4654609	4792534	1	p36.32	AJAP1	0	0	0	0	0	0	0	0	0	0	0	0	0	0	0	0	0	0	0	0	0
ENSG00000131697	1	5862811	5992473	-1	p36.31	NPHP4	0	0	0	0	0	0	0	0	0	0	0	0	0	0	0	0	0	0	0	0	0
ENSG00000069424	1	5990927	6101193	1	p36.31	KCNAB2	0	0	0	0	0	0	0	0	0	0	0	0	0	0	0	0	0	0	0	0	0
ENSG00000116254	1	6101787	6180321	-1	p36.31	CHD5	0	0	0	0	0	0	0	0	0	0	0	0	0	0	0	0	0	0	0	0	0
ENSG00000116251	1	6185020	6209389	-1	p36.31	RPL22	0	0	0	0	0	0	0	0	0	0	0	0	0	0	0	0	0	0	0	0	0
ENSG00000158286	1	6205475	6221299	1	p36.31	RNF207	0	0	0	0	0	0	0	0	0	0	0	0	0	0	0	0	0	0	0	0	0
ENSG00000116237	1	6221193	6235972	-1	p36.31	ICMT	0	0	0	0	0	0	0	0	0	0	0	0	0	0	0	0	0	0	0	0	0
ENSG00000158292	1	6247353	6261098	-1	p36.31	GPR153	0	0	0	0	0	0	0	0	0	0	0	0	0	0	0	0	0	0	0	0	0
ENSG00000097021	1	6264269	6394391	-1	p36.31	ACOT7	0	0	0	0	0	0	0	0	0	0	0	0	0	0	0	0	0	0	0	0	0
ENSG00000069812	1	6412418	6424670	-1	p36.31	HES2	0	0	0	0	0	0	0	0	0	0	0	0	0	0	0	0	0	0	0	0	0
ENSG00000187017	1	6424776	6461367	1	p36.31	ESPN	0	0	0	0	0	0	0	0	0	0	0	0	0	0	0	0	0	0	0	0	0
ENSG00000215788	1	6460786	6466195	-1	p36.31	TNFRSF25	0	0	0	0	0	0	0	0	0	0	0	0	0	0	0	0	0	0	0	0	0
ENSG00000171680	1	6466092	6520061	-1	p36.31	PLEKHG5	0	0	0	0	0	0	0	0	0	0	0	0	0	0	0	0	0	0	0	0	0
ENSG00000162408	1	6521347	6554513	-1	p36.31	NOL9	0	0	0	0	0	0	0	0	0	0	0	0	0	0	0	0	0	0	0	0	0
ENSG00000173662	1	6555307	6579755	1	p36.31	TAS1R1	0	0	0	0	0	0	0	0	0	0	0	0	0	0	0	0	0	0	0	0	0
ENSG00000204859	1	6579994	6589280	1	p36.31	ZBTB48	0	0	0	0	0	0	0	0	0	0	0	0	0	0	0	0	0	0	0	0	0
ENSG00000162413	1	6590724	6614607	-1	p36.31	KLHL21	0	0	0	0	0	0	0	0	0	0	0	0	0	0	0	0	0	0	0	0	0
ENSG00000116273	1	6613731	6624030	1	p36.31	PHF13	0	0	0	0	0	0	0	0	0	0	0	0	0	0	0	0	0	0	0	0	0
ENSG00000041988	1	6624866	6635586	1	p36.31	THAP3	0	0	0	0	0	0	0	0	0	0	0	0	0	0	0	0	0	0	0	0	0
ENSG00000007923	1	6634168	6701924	-1	p36.31	DNAJC11	0	0	0	0	0	0	0	0	0	0	0	0	0	0	0	0	0	0	0	0	0
ENSG00000171735	1	6785454	7769706	1	p36.31	CAMTA1	0	0	0	0	0	0	0	0	0	0	0	0	0	0	0	0	0	0	0	0	0
ENSG00000049245	1	7771296	7781432	1	p36.23	VAMP3	0	0	0	0	0	0	0	0	0	0	0	0	0	0	0	0	0	0	0	0	0
ENSG00000049246	1	7784320	7845177	1	p36.23	PER3	0	0	0	0	0	0	0	0	0	0	0	0	0	0	0	0	0	0	0	0	0
ENSG00000049247	1	7843083	7853512	-1	p36.23	UTS2	0	0	0	0	0	0	0	0	0	0	0	0	0	0	0	0	0	0	0	0	0
ENSG00000049249	1	7915894	7943165	-1	p36.23	TNFRSF9	0	0	0	0	0	0	0	0	0	0	0	0	0	0	0	0	0	0	0	0	0
ENSG00000116288	1	7954291	7985505	1	p36.23	PARK7	0	0	0	0	0	0	0	0	0	0	0	0	0	0	0	0	0	0	0	0	0
ENSG00000116285	1	8004404	8026309	-1	p36.23	ERRFI1	0	0	0	0	0	0	0	0	0	0	0	0	0	0	0	0	0	0	0	0	0
ENSG00000162426	1	8317826	8344167	1	p36.23	SLC45A1	0	0	0	0	0	0	0	0	0	0	0	0	0	0	0	0	0	0	0	0	0
ENSG00000142599	1	8352397	8848921	-1	p36.23	RERE	0	0	0	0	0	0	0	0	0	0	0	0	0	0	0	0	0	0	0	0	0
ENSG00000074800	1	8861000	8879190	-1	p36.23	ENO1	1	0	0	0	0	0	0	0	0	0	0	0	0	0	0	0	0	0	0	0	0
ENSG00000131686	1	8945867	8975092	1	p36.23	CA6	0	0	0	0	0	0	0	0	0	0	0	0	0	0	0	0	0	0	0	0	0
ENSG00000197241	1	9003300	9026345	-1	p36.23	SLC2A7	0	0	0	0	0	0	0	0	0	0	0	0	0	0	0	0	0	0	0	0	0
ENSG00000142583	1	9035106	9088478	-1	p36.23	SLC2A5	0	0	0	0	0	0	0	0	0	0	0	0	0	0	0	0	0	0	0	0	0
ENSG00000180758	1	9100305	9129102	-1	p36.22	GPR157	0	0	0	0	0	0	0	0	0	0	0	0	0	0	0	0	0	0	0	0	0
ENSG00000049239	1	9234775	9271337	1	p36.22	H6PD	0	0	0	1	0	0	0	0	0	0	0	0	0	0	0	0	0	0	0	0	0
ENSG00000171621	1	9292894	9369532	1	p36.22	SPSB1	0	0	0	0	0	0	0	0	0	0	0	0	0	0	0	0	0	0	0	0	0
ENSG00000171612	1	9539465	9585173	1	p36.22	SLC25A33	0	0	0	0	0	0	0	0	0	0	0	0	0	0	0	0	0	0	0	0	0
ENSG00000188807	1	9588911	9614877	1	p36.22	TMEM201	0	0	0	0	0	0	0	0	0	0	0	0	0	0	0	0	0	0	0	0	0
ENSG00000171608	1	9651731	9729114	1	p36.22	PIK3CD	0	0	0	0	0	0	1	0	0	0	0	0	0	0	0	0	0	0	0	0	0
ENSG00000171603	1	9728926	9823984	-1	p36.22	CLSTN1	0	0	0	0	0	0	0	0	0	0	0	0	0	0	0	0	0	0	0	0	0
ENSG00000178585	1	9848276	9910336	-1	p36.22	CTNNBIP1	0	0	0	0	0	0	0	0	0	0	0	0	0	0	0	0	0	0	0	0	0
ENSG00000162441	1	9922113	9943407	-1	p36.22	LZIC	0	0	0	0	0	0	0	0	0	0	0	0	0	0	0	0	0	0	0	0	0
ENSG00000173614	1	9943428	9985501	1	p36.22	NMNAT1	0	0	0	0	0	0	0	0	0	0	0	0	0	0	0	0	0	0	0	0	0
ENSG00000162444	1	9997206	10016021	1	p36.22	RBP7	0	0	0	0	0	0	0	0	0	0	0	0	0	0	0	0	0	0	0	0	0
ENSG00000130939	1	10032832	10181239	1	p36.22	UBE4B	0	0	0	0	0	0	0	0	0	0	0	0	0	0	0	0	0	0	0	0	0
ENSG00000054523	1	10210805	10381603	1	p36.22	KIF1B	0	0	0	0	0	0	0	0	0	0	0	0	0	0	0	0	0	0	0	0	0
ENSG00000142657	1	10398592	10420511	1	p36.22	PGD	0	0	0	1	0	0	0	0	0	0	0	0	0	0	0	0	0	0	0	0	0
ENSG00000241563	1	10449719	10451902	1	p36.22	CORT	0	0	0	0	0	0	0	0	0	0	0	0	0	0	0	0	0	0	0	0	0
ENSG00000160049	1	10456522	10472529	-1	p36.22	DFFA	0	0	0	0	0	0	0	0	0	0	0	0	0	0	0	0	0	0	0	0	0
ENSG00000142655	1	10472288	10630758	1	p36.22	PEX14	0	0	0	0	0	0	0	0	0	0	0	0	0	0	0	0	0	0	0	0	0
ENSG00000130940	1	10636604	10796650	-1	p36.22	CASZ1	0	0	0	0	0	0	0	0	0	0	0	0	0	0	0	0	0	0	0	0	0
ENSG00000175262	1	10946471	10982037	-1	p36.22	C1orf127	0	0	0	0	0	0	0	0	0	0	0	0	0	0	0	0	0	0	0	0	0
ENSG00000120948	1	11012344	11026420	1	p36.22	TARDBP	0	0	0	0	0	0	0	0	0	0	0	0	0	0	0	0	0	0	0	0	0
ENSG00000009724	1	11026523	11047239	-1	p36.22	MASP2	0	0	0	0	0	0	0	0	0	0	0	0	0	0	0	0	0	0	0	0	0
ENSG00000116649	1	11054584	11060020	-1	p36.22	SRM	0	0	0	0	0	0	0	0	0	0	0	1	0	0	0	0	1	0	0	0	0
ENSG00000171824	1	11066618	11099869	-1	p36.22	EXOSC10	0	0	0	0	0	0	0	0	0	0	0	0	0	0	0	0	0	0	0	0	0
ENSG00000198793	1	11106535	11262551	-1	p36.22	MTOR	0	0	0	0	0	0	0	0	0	0	0	0	0	0	0	0	0	0	0	0	0
ENSG00000171819	1	11189355	11195981	1	p36.22	ANGPTL7	0	0	0	0	0	0	0	0	0	0	0	0	0	0	0	0	0	0	0	0	0
ENSG00000120942	1	11273206	11296049	1	p36.22	UBIAD1	0	0	0	0	0	0	0	0	0	0	0	0	0	0	0	0	0	0	0	0	0
ENSG00000204624	1	11479155	11537551	1	p36.22	DISP3	0	0	0	0	0	0	0	0	0	0	0	0	0	0	0	0	0	0	0	0	0
ENSG00000116661	1	11637018	11655785	-1	p36.22	FBXO2	0	0	0	0	0	0	0	0	0	0	0	0	0	0	0	0	0	0	0	0	0
ENSG00000132879	1	11654375	11663327	1	p36.22	FBXO44	0	0	0	0	0	0	0	0	0	0	0	0	0	0	0	0	0	0	0	0	0
ENSG00000116663	1	11664200	11674354	1	p36.22	FBXO6	0	0	0	0	0	0	0	0	0	0	0	0	0	0	0	0	0	0	0	0	0
ENSG00000116670	1	11674480	11691650	-1	p36.22	MAD2L2	0	0	0	0	0	0	0	0	0	0	0	0	0	0	0	0	0	0	0	0	0
ENSG00000162490	1	11691710	11725857	1	p36.22	DRAXIN	0	0	0	0	0	0	0	0	0	0	0	0	0	0	0	0	0	0	0	0	0
ENSG00000177674	1	11736084	11754802	1	p36.22	AGTRAP	0	0	0	0	0	0	0	0	0	0	0	0	0	0	0	0	0	0	0	0	0
ENSG00000215910	1	11761787	11789585	1	p36.22	C1orf167	0	0	0	0	0	0	0	0	0	0	0	0	0	0	0	0	0	0	0	0	0
ENSG00000177000	1	11785723	11806455	-1	p36.22	MTHFR	0	0	0	0	0	0	0	0	0	0	0	0	0	0	0	0	0	0	0	0	0
ENSG00000011021	1	11806096	11848079	1	p36.22	CLCN6	0	0	0	0	0	0	0	0	0	0	0	0	0	0	0	0	0	0	0	0	0
ENSG00000175206	1	11845709	11848345	-1	p36.22	NPPA	0	0	0	0	0	0	0	0	0	0	0	0	0	0	0	0	0	0	0	0	0
ENSG00000120937	1	11857464	11858945	-1	p36.22	NPPB	0	0	0	0	0	0	0	0	0	0	0	0	0	0	0	0	0	0	0	0	0
ENSG00000116685	1	11919591	11926428	-1	p36.22	KIAA2013	0	0	0	0	0	0	0	0	0	0	0	0	0	0	0	0	0	0	0	0	0
ENSG00000083444	1	11934205	11975538	1	p36.22	PLOD1	0	0	0	0	0	0	0	0	0	0	0	0	0	0	0	0	0	0	0	0	0
ENSG00000116688	1	11980181	12013514	1	p36.22	MFN2	0	0	0	0	0	0	0	0	0	0	0	0	0	0	0	0	0	0	0	0	0
ENSG00000116691	1	12019466	12032045	1	p36.22	MIIP	0	0	0	0	0	0	0	0	0	0	0	0	0	0	0	0	0	0	0	0	0
ENSG00000120949	1	12063303	12144207	1	p36.22	TNFRSF8	0	0	0	0	0	0	0	0	0	0	0	0	0	0	0	0	0	0	0	0	0
ENSG00000028137	1	12166991	12209228	1	p36.22	TNFRSF1B	0	0	0	0	0	0	0	0	0	0	0	0	0	0	0	0	0	0	0	0	0
ENSG00000048707	1	12230030	12512047	1	p36.22	VPS13D	0	0	0	0	0	0	0	0	0	0	0	0	0	0	0	0	0	0	0	0	0
ENSG00000162496	1	12567910	12618210	-1	p36.21	DHRS3	0	0	0	0	0	0	0	0	0	0	0	0	0	0	0	0	0	0	0	0	0
ENSG00000204518	1	12644547	12667086	1	p36.21	AADACL4	0	0	0	0	0	0	0	0	0	0	0	0	0	0	0	0	0	0	0	0	0
ENSG00000188984	1	12716110	12728760	1	p36.21	AADACL3	0	0	0	0	0	0	0	0	0	0	0	0	0	0	0	0	0	0	0	0	0
ENSG00000157330	1	12746200	12763699	1	p36.21	C1orf158	0	0	0	0	0	0	0	0	0	0	0	0	0	0	0	0	0	0	0	0	0
ENSG00000116726	1	12774841	12777906	1	p36.21	PRAMEF12	0	0	0	0	0	0	0	0	0	0	0	0	0	0	0	0	0	0	0	0	0
ENSG00000239810	1	12824605	12831410	-1	p36.21	PRAMEF11	0	0	0	0	0	0	0	0	0	0	0	0	0	0	0	0	0	0	0	0	0
ENSG00000179172	1	12847408	12848725	-1	p36.21	HNRNPCL1	0	0	0	0	0	0	0	0	0	0	0	0	0	0	0	0	0	0	0	0	0
ENSG00000120952	1	12857086	12861909	1	p36.21	PRAMEF2	0	0	0	0	0	0	0	0	0	0	0	0	0	0	0	0	0	0	0	0	0
ENSG00000243073	1	12879212	12886201	-1	p36.21	PRAMEF4	0	0	0	0	0	0	0	0	0	0	0	0	0	0	0	0	0	0	0	0	0
ENSG00000179412	1	13164586	13165467	-1	p36.21	HNRNPCL4	0	0	0	0	0	0	0	0	0	0	0	0	0	0	0	0	0	0	0	0	0
ENSG00000279804	1	13222705	13226106	-1	p36.21	PRAMEF18	0	0	0	0	0	0	0	0	0	0	0	0	0	0	0	0	0	0	0	0	0
ENSG00000270601	1	13254212	13263314	1	p36.21	PRAMEF5	0	0	0	0	0	0	0	0	0	0	0	0	0	0	0	0	0	0	0	0	0
ENSG00000182330	1	13281035	13285174	-1	p36.21	PRAMEF8	0	0	0	0	0	0	0	0	0	0	0	0	0	0	0	0	0	0	0	0	0
ENSG00000237700	1	13303539	13308907	1	p36.21	PRAMEF33	0	0	0	0	0	0	0	0	0	0	0	0	0	0	0	0	0	0	0	0	0
ENSG00000204501	1	13315581	13322598	1	p36.21	PRAMEF15	0	0	0	0	0	0	0	0	0	0	0	0	0	0	0	0	0	0	0	0	0
ENSG00000204481	1	13341892	13347134	-1	p36.21	PRAMEF14	0	0	0	0	0	0	0	0	0	0	0	0	0	0	0	0	0	0	0	0	0
ENSG00000204480	1	13369067	13371900	-1	p36.21	PRAMEF19	0	0	0	0	0	0	0	0	0	0	0	0	0	0	0	0	0	0	0	0	0
ENSG00000204479	1	13389632	13392629	1	p36.21	PRAMEF17	0	0	0	0	0	0	0	0	0	0	0	0	0	0	0	0	0	0	0	0	0
ENSG00000204478	1	13410450	13421328	1	p36.21	PRAMEF20	0	0	0	0	0	0	0	0	0	0	0	0	0	0	0	0	0	0	0	0	0
ENSG00000162494	1	13474973	13514003	-1	p36.21	LRRC38	0	0	0	0	0	0	0	0	0	0	0	0	0	0	0	0	0	0	0	0	0
ENSG00000162493	1	13583465	13617957	1	p36.21	PDPN	0	0	0	0	0	0	0	0	0	0	0	0	0	0	0	0	0	0	0	0	0
ENSG00000116731	1	13700198	13825079	1	p36.21	PRDM2	0	0	0	0	0	0	0	0	0	0	0	0	0	0	0	0	0	0	0	0	0
ENSG00000189337	1	13892792	15118043	1	p36.21	KAZN	0	0	0	0	0	0	0	0	0	0	0	0	0	0	0	0	0	0	0	0	0
ENSG00000171729	1	15152532	15220478	1	p36.21	TMEM51	0	0	0	0	0	0	0	0	0	0	0	0	0	0	0	0	0	0	0	0	0
ENSG00000142621	1	15247272	15400283	1	p36.21	FHAD1	0	0	0	0	0	0	0	0	0	0	0	0	0	0	0	0	0	0	0	0	0
ENSG00000142634	1	15409888	15430339	1	p36.21	EFHD2	0	0	0	0	0	0	0	0	0	0	0	0	0	0	0	0	0	0	0	0	0
ENSG00000162438	1	15438442	15449242	1	p36.21	CTRC	0	0	0	0	0	0	0	0	0	0	0	0	0	0	0	0	0	0	0	0	0
ENSG00000215704	1	15465909	15491395	1	p36.21	CELA2B	0	0	0	0	0	0	0	0	0	0	0	0	0	0	0	0	0	0	0	0	0
ENSG00000132906	1	15490832	15526534	-1	p36.21	CASP9	0	0	0	0	0	0	0	0	0	0	0	0	0	0	0	0	0	0	0	0	0
ENSG00000116138	1	15526813	15592379	1	p36.21	DNAJC16	0	0	0	0	0	0	0	0	0	0	0	0	0	0	0	0	0	0	0	0	0
ENSG00000116771	1	15571699	15585051	-1	p36.21	AGMAT	0	0	0	0	0	0	0	0	0	0	0	1	0	0	0	0	0	0	0	0	0
ENSG00000197312	1	15617458	15669044	1	p36.21	DDI2	0	0	0	0	0	0	0	0	0	0	0	0	0	0	0	0	0	0	0	0	0
ENSG00000116786	1	15684320	15734769	1	p36.21	PLEKHM2	0	0	0	0	0	0	0	0	0	0	0	0	0	0	0	0	0	0	0	0	0
ENSG00000162461	1	15736258	15741392	1	p36.21	SLC25A34	0	0	0	0	0	0	0	0	0	0	0	0	0	0	0	0	0	0	0	0	0
ENSG00000162460	1	15742499	15747982	1	p36.21	TMEM82	0	0	0	0	0	0	0	0	0	0	0	0	0	0	0	0	0	0	0	0	0
ENSG00000162458	1	15756607	15786594	1	p36.21	FBLIM1	0	0	0	0	0	0	0	0	0	0	0	0	0	0	0	0	0	0	0	0	0
ENSG00000233954	1	15807169	15809348	-1	p36.21	UQCRHL	0	0	0	0	1	0	0	0	0	0	0	0	0	0	0	0	0	0	0	0	0
ENSG00000065526	1	15836095	15940456	1	p36.21	SPEN	0	0	0	0	0	0	0	0	0	0	0	0	0	0	0	0	0	0	0	0	0
ENSG00000116809	1	15941869	15976132	-1	p36.13	ZBTB17	0	0	0	0	0	0	0	0	0	0	0	0	0	0	0	0	0	0	0	0	0
ENSG00000183888	1	16004236	16008807	1	p36.13	SRARP	0	0	0	0	0	0	0	0	0	0	0	0	0	0	0	0	0	0	0	0	0
ENSG00000173641	1	16014028	16019594	-1	p36.13	HSPB7	0	0	0	0	0	0	0	0	0	0	0	0	0	0	0	0	0	0	0	0	0
ENSG00000186510	1	16018875	16034050	1	p36.13	CLCNKA	0	0	0	0	0	0	0	0	0	0	0	0	0	0	0	0	0	0	0	0	0
ENSG00000184908	1	16043736	16057308	1	p36.13	CLCNKB	0	0	0	0	0	0	0	0	0	0	0	0	0	0	0	0	0	0	0	0	0
ENSG00000185519	1	16057769	16073651	-1	p36.13	FAM131C	0	0	0	0	0	0	0	0	0	0	0	0	0	0	0	0	0	0	0	0	0
ENSG00000142627	1	16124337	16156069	-1	p36.13	EPHA2	0	0	0	0	0	0	0	0	0	0	0	0	0	0	0	0	0	0	0	0	0
ENSG00000142632	1	16197854	16212652	-1	p36.13	ARHGEF19	0	0	0	0	0	0	0	0	0	0	0	0	0	0	0	0	0	0	0	0	0
ENSG00000132881	1	16231692	16237183	-1	p36.13	CPLANE2	0	0	0	0	0	0	0	0	0	0	0	0	0	0	0	0	0	0	0	0	0
ENSG00000037637	1	16246840	16352480	-1	p36.13	FBXO42	0	0	0	0	0	0	0	0	0	0	0	0	0	0	0	0	0	0	0	0	0
ENSG00000055070	1	16352575	16398145	1	p36.13	SZRD1	0	0	0	0	0	0	0	0	0	0	0	0	0	0	0	0	0	0	0	0	0
ENSG00000187144	1	16387117	16437424	-1	p36.13	SPATA21	0	0	0	0	0	0	0	0	0	0	0	0	0	0	0	0	0	0	0	0	0
ENSG00000157191	1	16440721	16460078	1	p36.13	NECAP2	0	0	0	0	0	0	0	0	0	0	0	0	0	0	0	0	0	0	0	0	0
ENSG00000219481	1	16562319	16613562	-1	p36.13	NBPF1	0	0	0	0	0	0	0	0	0	0	0	0	0	0	0	0	0	0	0	0	0
ENSG00000058453	1	16740273	16972964	1	p36.13	CROCC	0	0	0	0	0	0	0	0	0	0	0	0	0	0	0	0	0	0	0	0	0
ENSG00000117122	1	16974502	16980632	-1	p36.13	MFAP2	0	0	0	0	0	0	0	0	0	0	0	0	0	0	0	0	0	0	0	0	0
ENSG00000159363	1	16985958	17011928	-1	p36.13	ATP13A2	0	0	0	0	0	0	0	0	0	0	0	0	0	0	0	0	0	0	0	0	0
ENSG00000117118	1	17018722	17054032	-1	p36.13	SDHB	0	1	0	0	1	0	0	0	0	0	0	0	0	0	0	0	0	0	0	0	0
ENSG00000117115	1	17066761	17119451	-1	p36.13	PADI2	0	0	0	0	0	0	0	0	0	0	0	0	0	0	0	0	0	0	0	0	0
ENSG00000142623	1	17205128	17246007	1	p36.13	PADI1	0	0	0	0	0	0	0	0	0	0	0	0	0	0	0	0	0	0	0	0	0
ENSG00000142619	1	17249098	17284233	1	p36.13	PADI3	0	0	0	0	0	0	0	0	0	0	0	0	0	0	0	0	0	0	0	0	0
ENSG00000159339	1	17308195	17364004	1	p36.13	PADI4	0	0	0	0	0	0	0	0	0	0	0	0	0	0	0	0	0	0	0	0	0
ENSG00000276747	1	17372196	17401699	1	p36.13	PADI6	0	0	0	0	0	0	0	0	0	0	0	0	0	0	0	0	0	0	0	0	0
ENSG00000179051	1	17406760	17439677	-1	p36.13	RCC2	0	0	0	0	0	0	0	0	0	0	0	0	0	0	0	0	0	0	0	0	0
ENSG00000074964	1	17539698	17697874	1	p36.13	ARHGEF10L	0	0	0	0	0	0	0	0	0	0	0	0	0	0	0	0	0	0	0	0	0
ENSG00000117148	1	17755333	17827063	1	p36.13	ACTL8	0	0	0	0	0	0	0	0	0	0	0	0	0	0	0	0	0	0	0	0	0
ENSG00000117154	1	18107798	18378483	1	p36.13	IGSF21	0	0	0	0	0	0	0	0	0	0	0	0	0	0	0	0	0	0	0	0	0
ENSG00000179023	1	18480982	18486126	1	p36.13	KLHDC7A	0	0	0	0	0	0	0	0	0	0	0	0	0	0	0	0	0	0	0	0	0
ENSG00000009709	1	18630846	18748866	1	p36.13	PAX7	0	0	0	0	0	0	0	0	0	0	0	0	0	0	0	0	0	0	0	0	0
ENSG00000179002	1	18839599	18859682	-1	p36.13	TAS1R2	0	0	0	0	0	0	0	0	0	0	0	0	0	0	0	0	0	0	0	0	0
ENSG00000159423	1	18871430	18902724	-1	p36.13	ALDH4A1	0	0	0	0	0	0	0	0	0	1	0	1	0	0	0	0	0	0	0	0	0
ENSG00000169991	1	18904280	18956676	-1	p36.13	IFFO2	0	0	0	0	0	0	0	0	0	0	0	0	0	0	0	0	0	0	0	0	0
ENSG00000127481	1	19074510	19210266	-1	p36.13	UBR4	0	0	0	0	0	0	0	0	0	0	0	0	0	0	0	0	0	0	0	0	0
ENSG00000127463	1	19215660	19251527	-1	p36.13	EMC1	0	0	0	0	0	0	0	0	0	0	0	0	0	0	0	0	0	0	0	0	0
ENSG00000053372	1	19251805	19260128	1	p36.13	MRTO4	0	0	0	0	0	0	0	0	0	0	0	0	0	0	0	0	0	0	0	0	0
ENSG00000162482	1	19282573	19288770	-1	p36.13	AKR7A3	0	0	0	0	0	0	0	0	0	0	0	0	0	0	0	0	0	0	0	0	0
ENSG00000053371	1	19303965	19312146	-1	p36.13	AKR7A2	0	0	0	0	0	0	0	0	0	0	0	0	0	0	0	0	0	0	0	0	0
ENSG00000040487	1	19312326	19329300	1	p36.13	SLC66A1	0	0	0	0	0	0	0	0	0	0	0	0	0	0	0	0	0	0	0	0	0
ENSG00000077549	1	19338775	19485539	-1	p36.13	CAPZB	0	0	0	0	0	0	0	0	0	0	0	0	0	0	0	0	0	0	0	0	0
ENSG00000173436	1	19484403	19629821	1	p36.13	MICOS10	0	0	0	0	0	0	0	0	0	0	0	0	0	0	0	0	0	0	0	0	0
ENSG00000158747	1	19596979	19658456	1	p36.13	NBL1	0	0	0	0	0	0	0	0	0	0	0	0	0	0	0	0	0	0	0	0	0
ENSG00000158748	1	19664875	19680966	1	p36.13	HTR6	0	0	0	0	0	0	0	0	0	0	0	0	0	0	0	0	0	0	0	0	0
ENSG00000162542	1	19682213	19799945	-1	p36.13	TMCO4	0	0	0	0	0	0	0	0	0	0	0	0	0	0	0	0	0	0	0	0	0
ENSG00000178828	1	19814029	19815283	-1	p36.13	RNF186	0	0	0	0	0	0	0	0	0	0	0	0	0	0	0	0	0	0	0	0	0
ENSG00000169914	1	19882395	19912945	1	p36.13	OTUD3	0	0	0	0	0	0	0	0	0	0	0	0	0	0	0	0	0	0	0	0	0
ENSG00000188784	1	19920009	19923617	-1	p36.13	PLA2G2E	0	0	0	0	0	0	0	0	0	0	0	0	0	0	0	0	0	0	0	0	0
ENSG00000188257	1	19975431	19980416	-1	p36.13	PLA2G2A	0	0	0	0	0	0	0	0	0	0	0	0	0	0	0	0	0	0	0	0	0
ENSG00000127472	1	20028179	20091911	1	p36.13	PLA2G5	0	0	0	0	0	0	0	0	0	0	0	0	0	0	0	0	0	0	0	0	0
ENSG00000117215	1	20111939	20119566	-1	p36.12	PLA2G2D	0	0	0	0	0	0	0	0	0	0	0	0	0	0	0	0	0	0	0	0	0
ENSG00000158786	1	20139326	20150386	1	p36.12	PLA2G2F	0	0	0	0	0	0	0	0	0	0	0	0	0	0	0	0	0	0	0	0	0
ENSG00000187980	1	20161253	20177424	-1	p36.12	PLA2G2C	0	0	0	0	0	0	0	0	0	0	0	0	0	0	0	0	0	0	0	0	0
ENSG00000162543	1	20186096	20196050	1	p36.12	UBXN10	0	0	0	0	0	0	0	0	0	0	0	0	0	0	0	0	0	0	0	0	0
ENSG00000158816	1	20290919	20354894	1	p36.12	VWA5B1	0	0	0	0	0	0	0	0	0	0	0	0	0	0	0	0	0	0	0	0	0
ENSG00000162545	1	20482391	20486210	-1	p36.12	CAMK2N1	0	0	0	0	0	0	0	0	0	0	0	0	0	0	0	0	0	0	0	0	0
ENSG00000090432	1	20499448	20508151	-1	p36.12	MUL1	0	0	0	0	0	0	0	0	0	0	0	0	0	0	0	0	0	0	0	0	0
ENSG00000183114	1	20552573	20555020	1	p36.12	FAM43B	0	0	0	0	0	0	0	0	0	0	0	0	0	0	0	0	0	0	0	0	0
ENSG00000158825	1	20589086	20618903	1	p36.12	CDA	0	0	0	0	0	0	0	1	0	0	0	0	0	0	0	0	0	0	0	0	0
ENSG00000158828	1	20633458	20651511	1	p36.12	PINK1	0	0	0	0	0	0	0	0	0	0	0	0	0	0	0	0	0	0	0	0	0
ENSG00000244038	1	20651767	20661544	-1	p36.12	DDOST	0	0	0	0	0	0	0	0	0	0	0	0	0	0	0	0	0	0	0	0	0
ENSG00000117245	1	20664014	20718017	-1	p36.12	KIF17	0	0	0	0	0	0	0	0	0	0	0	0	0	0	0	0	0	0	0	0	0
ENSG00000189410	1	20719731	20732837	-1	p36.12	SH2D5	0	0	0	0	0	0	0	0	0	0	0	0	0	0	0	0	0	0	0	0	0
ENSG00000127483	1	20740266	20787323	-1	p36.12	HP1BP3	0	0	0	0	0	0	0	0	0	0	0	0	0	0	0	0	0	0	0	0	0
ENSG00000075151	1	20806292	21176888	-1	p36.12	EIF4G3	0	0	0	0	0	0	0	0	0	0	0	0	0	0	0	0	0	0	0	0	0
ENSG00000117298	1	21217247	21345572	-1	p36.12	ECE1	0	0	0	0	0	0	0	0	0	0	0	0	0	0	0	0	0	0	0	0	0
ENSG00000142794	1	21440128	21485005	1	p36.12	NBPF3	0	0	0	0	0	0	0	0	0	0	0	0	0	0	0	0	0	0	0	0	0
ENSG00000162551	1	21509397	21578410	1	p36.12	ALPL	0	0	0	0	0	0	0	0	0	0	0	0	0	0	0	0	0	0	0	0	0
ENSG00000076864	1	21596215	21669363	-1	p36.12	RAP1GAP	0	0	0	0	0	0	0	0	0	0	0	0	0	0	0	0	0	0	0	0	0
ENSG00000090686	1	21678298	21783606	-1	p36.12	USP48	0	0	0	0	0	0	0	0	0	0	0	0	0	0	0	0	0	0	0	0	0
ENSG00000187942	1	21812265	21825225	1	p36.12	LDLRAD2	0	0	0	0	0	0	0	0	0	0	0	0	0	0	0	0	0	0	0	0	0
ENSG00000142798	1	21822244	21937310	-1	p36.12	HSPG2	0	0	0	0	0	0	0	0	0	0	0	0	0	0	0	0	0	0	0	0	0
ENSG00000142789	1	22001657	22012542	1	p36.12	CELA3A	0	0	0	0	0	0	0	0	0	0	0	0	0	0	0	0	0	0	0	0	0
ENSG00000070831	1	22025511	22101360	1	p36.12	CDC42	0	0	0	0	0	0	0	0	0	0	0	0	0	0	0	0	0	0	0	0	0
ENSG00000162552	1	22117313	22143969	-1	p36.12	WNT4	0	0	0	0	0	0	0	0	0	0	0	0	0	0	0	0	0	0	0	0	0
ENSG00000184677	1	22428838	22531157	1	p36.12	ZBTB40	0	0	0	0	0	0	0	0	0	0	0	0	0	0	0	0	0	0	0	0	0
ENSG00000070886	1	22563489	22603595	1	p36.12	EPHA8	0	0	0	0	0	0	0	0	0	0	0	0	0	0	0	0	0	0	0	0	0
ENSG00000173372	1	22636628	22639678	1	p36.12	C1QA	0	0	0	0	0	0	0	0	0	0	0	0	0	0	0	0	0	0	0	0	0
ENSG00000159189	1	22643633	22648110	1	p36.12	C1QC	0	0	0	0	0	0	0	0	0	0	0	0	0	0	0	0	0	0	0	0	0
ENSG00000173369	1	22652762	22661637	1	p36.12	C1QB	0	0	0	0	0	0	0	0	0	0	0	0	0	0	0	0	0	0	0	0	0
ENSG00000133216	1	22710839	22921500	1	p36.12	EPHB2	0	0	0	0	0	0	0	0	0	0	0	0	0	0	0	0	0	0	0	0	0
ENSG00000227868	1	23010834	23015852	-1	p36.12	TEX46	0	0	0	0	0	0	0	0	0	0	0	0	0	0	0	0	0	0	0	0	0
ENSG00000004487	1	23019443	23083689	1	p36.12	KDM1A	0	0	0	0	0	0	0	0	0	0	0	0	0	0	0	0	0	0	0	0	0
ENSG00000169641	1	23084023	23177808	-1	p36.12	LUZP1	0	0	0	0	0	0	0	0	0	0	0	0	0	0	0	0	0	0	0	0	0
ENSG00000179546	1	23191895	23194729	-1	p36.12	HTR1D	0	0	0	0	0	0	0	0	0	0	0	0	0	0	0	0	0	0	0	0	0
ENSG00000125944	1	23303771	23344336	-1	p36.12	HNRNPR	0	0	0	0	0	0	0	0	0	0	0	0	0	0	0	0	0	0	0	0	0
ENSG00000125945	1	23359448	23369836	-1	p36.12	ZNF436	0	0	0	0	0	0	0	0	0	0	0	0	0	0	0	0	0	0	0	0	0
ENSG00000204219	1	23380909	23424748	-1	p36.12	TCEA3	0	0	0	0	0	0	0	0	0	0	0	0	0	0	0	0	0	0	0	0	0
ENSG00000088280	1	23428563	23484568	-1	p36.12	ASAP3	0	0	0	0	0	0	0	0	0	0	0	0	0	0	0	0	0	0	0	0	0
ENSG00000007968	1	23506438	23531233	-1	p36.12	E2F2	0	0	0	0	0	0	0	0	0	0	0	0	0	0	0	0	0	0	0	0	0
ENSG00000117318	1	23557926	23559501	-1	p36.12	ID3	0	0	0	0	0	0	0	0	0	0	0	0	0	0	0	0	0	0	0	0	0
ENSG00000142676	1	23691742	23696835	1	p36.11	RPL11	0	0	0	0	0	0	0	0	0	0	0	0	0	0	0	0	0	0	0	0	0
ENSG00000011007	1	23743155	23762059	1	p36.11	ELOA	0	0	0	0	0	0	0	0	0	0	0	0	0	0	0	0	0	0	0	0	0
ENSG00000057757	1	23778418	23788232	1	p36.11	PITHD1	0	0	0	0	0	0	0	0	0	0	0	0	0	0	0	0	0	0	0	0	0
ENSG00000011009	1	23791145	23795539	1	p36.11	LYPLA2	0	0	0	0	0	0	0	0	0	0	0	0	0	0	0	0	0	0	0	0	0
ENSG00000117308	1	23795599	23800781	-1	p36.11	GALE	0	0	0	0	0	0	0	0	0	0	0	0	0	0	0	0	0	0	0	0	0
ENSG00000117305	1	23801885	23838620	-1	p36.11	HMGCL	0	0	0	0	0	0	0	0	0	0	0	0	0	0	0	0	0	0	0	0	0
ENSG00000179163	1	23845077	23868294	-1	p36.11	FUCA1	0	0	0	0	0	0	0	0	0	0	0	0	0	0	0	0	0	0	0	0	0
ENSG00000189266	1	23956839	23963462	1	p36.11	PNRC2	0	0	0	0	0	0	0	0	0	0	0	0	0	0	0	0	0	0	0	0	0
ENSG00000188529	1	23964347	23980927	-1	p36.11	SRSF10	0	0	0	0	0	0	0	0	0	0	0	0	0	0	0	0	0	0	0	0	0
ENSG00000142661	1	24056035	24112135	-1	p36.11	MYOM3	0	0	0	0	0	0	0	0	0	0	0	0	0	0	0	0	0	0	0	0	0
ENSG00000142677	1	24119771	24143140	-1	p36.11	IL22RA1	0	0	0	0	0	0	0	0	0	0	0	0	0	0	0	0	0	0	0	0	0
ENSG00000185436	1	24154168	24187959	-1	p36.11	IFNLR1	0	0	0	0	0	0	0	0	0	0	0	0	0	0	0	0	0	0	0	0	0
ENSG00000158055	1	24319322	24364482	1	p36.11	GRHL3	0	0	0	0	0	0	0	0	0	0	0	0	0	0	0	0	0	0	0	0	0
ENSG00000001460	1	24356999	24416934	-1	p36.11	STPG1	0	0	0	0	0	0	0	0	0	0	0	0	0	0	0	0	0	0	0	0	0
ENSG00000001461	1	24415802	24472976	1	p36.11	NIPAL3	0	0	0	0	0	0	0	0	0	0	0	0	0	0	0	0	0	0	0	0	0
ENSG00000117602	1	24502351	24541040	1	p36.11	RCAN3	0	0	0	0	0	0	0	0	0	0	0	0	0	0	0	0	0	0	0	0	0
ENSG00000184454	1	24556087	24609328	1	p36.11	NCMAP	0	0	0	0	0	0	0	0	0	0	0	0	0	0	0	0	0	0	0	0	0
ENSG00000133226	1	24631716	24673281	1	p36.11	SRRM1	0	0	0	0	0	0	0	0	0	0	0	0	0	0	0	0	0	0	0	0	0
ENSG00000169504	1	24745382	24844321	1	p36.11	CLIC4	0	0	0	0	0	0	0	0	0	0	0	0	0	0	0	0	0	0	0	0	0
ENSG00000020633	1	24899511	24965121	-1	p36.11	RUNX3	0	0	0	0	0	0	0	0	0	0	0	0	0	0	0	0	0	0	0	0	0
ENSG00000117614	1	25222276	25232502	-1	p36.11	SYF2	0	0	0	0	0	0	0	0	0	0	0	0	0	0	0	0	0	0	0	0	0
ENSG00000117616	1	25242249	25338213	-1	p36.11	RSRP1	0	0	0	0	0	0	0	0	0	0	0	0	0	0	0	0	0	0	0	0	0
ENSG00000187010	1	25272393	25330445	1	p36.11	RHD	0	0	0	0	0	0	0	0	0	0	0	0	0	0	0	0	0	0	0	0	0
ENSG00000183726	1	25338317	25362361	1	p36.11	TMEM50A	0	0	0	0	0	0	0	0	0	0	0	0	0	0	0	0	0	0	0	0	0
ENSG00000188672	1	25362249	25430192	-1	p36.11	RHCE	0	0	0	0	0	0	0	0	0	0	0	0	0	0	0	0	0	0	0	0	0
ENSG00000204178	1	25430858	25500209	1	p36.11	MACO1	0	0	0	0	0	0	0	0	0	0	0	0	0	0	0	0	0	0	0	0	0
ENSG00000157978	1	25543606	25568886	1	p36.11	LDLRAP1	0	0	0	0	0	0	0	0	0	0	0	0	0	0	0	0	0	0	0	0	0
ENSG00000117643	1	25617468	25786207	1	p36.11	MAN1C1	0	0	0	0	0	0	0	0	0	0	0	0	0	0	0	0	0	0	0	0	0
ENSG00000162430	1	25800176	25818221	1	p36.11	SELENON	0	0	0	0	0	0	0	0	0	0	0	0	0	0	0	0	0	0	0	0	0
ENSG00000117640	1	25818640	25832942	1	p36.11	MTFR1L	0	0	0	0	0	0	0	0	0	0	0	0	0	0	0	0	0	0	0	0	0
ENSG00000127423	1	25831913	25859458	-1	p36.11	AUNIP	0	0	0	0	0	0	0	0	0	0	0	0	0	0	0	0	0	0	0	0	0
ENSG00000182749	1	25861210	25871253	-1	p36.11	PAQR7	0	0	0	0	0	0	0	0	0	0	0	0	0	0	0	0	0	0	0	0	0
ENSG00000117632	1	25884181	25906991	-1	p36.11	STMN1	0	0	0	0	0	0	0	0	0	0	0	0	0	0	0	0	0	0	0	0	0
ENSG00000158006	1	25959767	25998117	-1	p36.11	PAFAH2	0	0	0	0	0	0	0	0	0	0	0	0	0	0	0	0	0	0	0	0	0
ENSG00000158008	1	26019884	26036464	1	p36.11	EXTL1	0	0	0	0	0	0	0	0	0	0	0	0	0	0	0	0	0	0	0	0	0
ENSG00000158014	1	26037252	26046118	-1	p36.11	SLC30A2	0	0	0	0	0	0	0	0	0	0	0	0	0	0	0	0	0	0	0	0	0
ENSG00000158022	1	26051304	26068436	-1	p36.11	TRIM63	0	0	0	0	0	0	0	0	0	0	0	0	0	0	0	0	0	0	0	0	0
ENSG00000175087	1	26111165	26125555	1	p36.11	PDIK1L	0	0	0	0	0	0	0	0	0	0	0	0	0	0	0	0	0	0	0	0	0
ENSG00000197245	1	26159079	26163962	1	p36.11	FAM110D	0	0	0	0	0	0	0	0	0	0	0	0	0	0	0	0	0	0	0	0	0
ENSG00000236782	1	26169516	26171831	-1	p36.11	AL391650.1	0	0	0	0	0	0	0	0	0	0	0	0	0	0	0	0	0	0	0	0	0
ENSG00000142684	1	26169908	26170873	1	p36.11	ZNF593	0	0	0	0	0	0	0	0	0	0	0	0	0	0	0	0	0	0	0	0	0
ENSG00000142675	1	26177484	26189884	1	p36.11	CNKSR1	0	0	0	0	0	0	0	0	0	0	0	0	0	0	0	0	0	0	0	0	0
ENSG00000188782	1	26190561	26202968	1	p36.11	CATSPER4	0	0	0	0	0	0	0	0	0	0	0	0	0	0	0	0	0	0	0	0	0
ENSG00000130695	1	26234200	26278808	1	p36.11	CEP85	0	0	0	0	0	0	0	0	0	0	0	0	0	0	0	0	0	0	0	0	0
ENSG00000142669	1	26280086	26281522	1	p36.11	SH3BGRL3	0	0	0	0	0	0	0	0	0	0	0	0	0	0	0	0	0	0	0	0	0
ENSG00000158062	1	26281328	26318363	-1	p36.11	UBXN11	0	0	0	0	0	0	0	0	0	0	0	0	0	0	0	0	0	0	0	0	0
ENSG00000169442	1	26317958	26320523	1	p36.11	CD52	0	0	0	0	0	0	0	0	0	0	0	0	0	0	0	0	0	0	0	0	0
ENSG00000176092	1	26321698	26360080	-1	p36.11	CRYBG2	0	0	0	0	0	0	0	0	0	0	0	0	0	0	0	0	0	0	0	0	0
ENSG00000176083	1	26361634	26374522	-1	p36.11	ZNF683	0	0	0	0	0	0	0	0	0	0	0	0	0	0	0	0	0	0	0	0	0
ENSG00000131914	1	26410817	26429728	1	p36.11	LIN28A	0	0	0	0	0	0	0	0	0	0	0	0	0	0	0	0	0	0	0	0	0
ENSG00000117682	1	26432282	26471306	1	p36.11	DHDDS	0	0	0	0	0	0	0	0	0	0	0	0	0	0	0	0	0	0	0	0	0
ENSG00000198830	1	26472440	26476642	1	p36.11	HMGN2	0	0	0	0	0	0	0	0	0	0	0	0	0	0	0	0	0	0	0	0	0
ENSG00000117676	1	26529761	26575030	1	p36.11	RPS6KA1	0	0	0	0	0	0	0	0	0	0	0	0	0	0	0	0	0	0	0	0	0
ENSG00000117713	1	26693236	26782104	1	p36.11	ARID1A	0	0	0	0	0	0	0	0	0	0	0	0	0	0	0	0	0	0	0	0	0
ENSG00000060642	1	26787472	26798398	1	p36.11	PIGV	0	0	0	0	0	0	0	0	0	0	0	0	0	0	0	0	0	0	0	0	0
ENSG00000204160	1	26826688	26857604	1	p36.11	ZDHHC18	0	0	0	0	0	0	0	0	0	0	0	0	0	0	0	0	0	0	0	0	0
ENSG00000175793	1	26863149	26864456	1	p36.11	SFN	0	0	0	0	0	0	0	0	0	0	0	0	0	0	0	0	0	0	0	0	0
ENSG00000142751	1	26876132	26890283	-1	p36.11	GPN2	0	0	0	0	0	0	0	0	0	0	0	0	0	0	0	0	0	0	0	0	0
ENSG00000198746	1	26890488	26900467	-1	p36.11	GPATCH3	0	0	0	0	0	0	0	0	0	0	0	0	0	0	0	0	0	0	0	0	0
ENSG00000090273	1	26900238	26946871	1	p36.11	NUDC	0	0	0	0	0	0	0	0	0	0	0	0	0	0	0	0	0	0	0	0	0
ENSG00000131910	1	26911489	26913975	-1	p36.11	NR0B2	0	0	0	0	0	0	0	0	0	0	0	0	0	0	0	0	0	0	0	0	0
ENSG00000175707	1	26949562	26960468	-1	p36.11	KDF1	0	0	0	0	0	0	0	0	0	0	0	0	0	0	0	0	0	0	0	0	0
ENSG00000253368	1	26993692	27000886	1	p36.11	TRNP1	0	0	0	0	0	0	0	0	0	0	0	0	0	0	0	0	0	0	0	0	0
ENSG00000158246	1	27005020	27012850	-1	p36.11	TENT5B	0	0	0	0	0	0	0	0	0	0	0	0	0	0	0	0	0	0	0	0	0
ENSG00000090020	1	27098809	27166981	-1	p36.11	SLC9A1	0	0	0	0	0	0	0	0	0	0	0	0	0	0	0	0	0	0	0	0	0
ENSG00000142784	1	27234632	27308636	1	p36.11	WDTC1	0	0	0	0	0	0	0	0	0	0	0	0	0	0	0	0	0	0	0	0	0
ENSG00000186501	1	27322145	27336400	1	p36.11	TMEM222	0	0	0	0	0	0	0	0	0	0	0	0	0	0	0	0	0	0	0	0	0
ENSG00000142765	1	27342020	27353937	1	p36.11	SYTL1	0	0	0	0	0	0	0	0	0	0	0	0	0	0	0	0	0	0	0	0	0
ENSG00000142733	1	27354067	27366961	-1	p36.11	MAP3K6	0	0	0	0	0	0	0	0	0	0	0	0	0	0	0	0	0	0	0	0	0
ENSG00000142748	1	27369112	27374824	-1	p36.11	FCN3	0	0	0	0	0	0	0	0	0	0	0	0	0	0	0	0	0	0	0	0	0
ENSG00000174950	1	27379176	27383333	-1	p36.11	CD164L2	0	0	0	0	0	0	0	0	0	0	0	0	0	0	0	0	0	0	0	0	0
ENSG00000181773	1	27392622	27395814	1	p36.11	GPR3	0	0	0	0	0	0	0	0	0	0	0	0	0	0	0	0	0	0	0	0	0
ENSG00000158195	1	27404230	27490167	-1	p36.11	WASF2	0	0	0	0	0	0	0	0	0	0	0	0	0	0	0	0	0	0	0	0	0
ENSG00000126705	1	27534035	27604431	-1	p35.3	AHDC1	0	0	0	0	0	0	0	0	0	0	0	0	0	0	0	0	0	0	0	0	0
ENSG00000000938	1	27612064	27635185	-1	p35.3	FGR	0	0	0	0	0	0	0	0	0	0	0	0	0	0	0	0	0	0	0	0	0
ENSG00000126709	1	27666064	27672198	-1	p35.3	IFI6	0	0	0	0	0	0	0	0	0	0	0	0	0	0	0	0	0	0	0	0	0
ENSG00000009780	1	27725979	27763122	1	p35.3	FAM76A	0	0	0	0	0	0	0	0	0	0	0	0	0	0	0	0	0	0	0	0	0
ENSG00000117758	1	27773219	27824443	1	p35.3	STX12	0	0	0	0	0	0	0	0	0	0	0	0	0	0	0	0	0	0	0	0	0
ENSG00000117751	1	27830782	27851676	1	p35.3	PPP1R8	0	0	0	0	0	0	0	0	0	0	0	0	0	0	0	0	0	0	0	0	0
ENSG00000130775	1	27872543	27886685	1	p35.3	THEMIS2	0	0	0	0	0	0	0	0	0	0	0	0	0	0	0	0	0	0	0	0	0
ENSG00000117748	1	27891524	27914746	-1	p35.3	RPA2	0	0	0	0	0	0	0	0	0	0	0	0	0	0	0	0	0	0	0	0	0
ENSG00000130768	1	27935000	27959157	1	p35.3	SMPDL3B	0	0	0	0	0	0	0	0	0	0	0	0	0	0	0	0	0	0	0	0	0
ENSG00000158156	1	27959973	27968093	1	p35.3	XKR8	0	0	0	0	0	0	0	0	0	0	0	0	0	0	0	0	0	0	0	0	0
ENSG00000158161	1	27970344	28088637	-1	p35.3	EYA3	0	0	0	0	0	0	0	0	0	0	0	0	0	0	0	0	0	0	0	0	0
ENSG00000169403	1	28147166	28193936	-1	p35.3	PTAFR	0	0	0	0	0	0	0	0	0	0	0	0	0	0	0	0	0	0	0	0	0
ENSG00000126698	1	28199456	28233029	-1	p35.3	DNAJC8	0	0	0	0	0	0	0	0	0	0	0	0	0	0	0	0	0	0	0	0	0
ENSG00000130770	1	28236109	28246906	1	p35.3	ATP5IF1	0	0	0	0	0	0	0	0	0	0	0	0	0	0	0	0	0	0	0	0	0
ENSG00000130766	1	28259518	28282491	1	p35.3	SESN2	0	0	0	0	0	0	0	0	0	0	0	0	0	0	0	0	0	0	0	0	0
ENSG00000130772	1	28329002	28335965	1	p35.3	MED18	0	0	0	0	0	0	0	0	0	0	0	0	0	0	0	0	0	0	0	0	0
ENSG00000204138	1	28369582	28500364	1	p35.3	PHACTR4	0	0	0	0	0	0	0	0	0	0	0	0	0	0	0	0	0	0	0	0	0
ENSG00000180198	1	28505943	28539300	1	p35.3	RCC1	0	0	0	0	0	0	0	0	0	0	0	0	0	0	0	0	0	0	0	0	0
ENSG00000180098	1	28553085	28578545	1	p35.3	TRNAU1AP	0	0	0	0	0	0	0	0	0	0	0	0	0	0	0	0	0	0	0	0	0
ENSG00000120656	1	28589323	28643085	-1	p35.3	TAF12	0	0	0	0	0	0	0	0	0	0	0	0	0	0	0	0	0	0	0	0	0
ENSG00000188060	1	28592200	28595443	1	p35.3	RAB42	0	0	0	0	0	0	0	0	0	0	0	0	0	0	0	0	0	0	0	0	0
ENSG00000162419	1	28668732	28719353	1	p35.3	GMEB1	0	0	0	0	0	0	0	0	0	0	0	0	0	0	0	0	0	0	0	0	0
ENSG00000198492	1	28736621	28769775	1	p35.3	YTHDF2	0	0	0	0	0	0	0	0	0	0	0	0	0	0	0	0	0	0	0	0	0
ENSG00000116329	1	28812142	28871267	1	p35.3	OPRD1	0	0	0	0	0	0	0	0	0	0	0	0	0	0	0	0	0	0	0	0	0
ENSG00000159023	1	28887091	29120046	1	p35.3	EPB41	0	0	0	0	0	0	0	0	0	0	0	0	0	0	0	0	0	0	0	0	0
ENSG00000253304	1	29119429	29123903	-1	p35.3	TMEM200B	0	0	0	0	0	0	0	0	0	0	0	0	0	0	0	0	0	0	0	0	0
ENSG00000116350	1	29147743	29181900	-1	p35.3	SRSF4	0	0	0	0	0	0	0	0	0	0	0	0	0	0	0	0	0	0	0	0	0
ENSG00000116353	1	29192657	29230942	-1	p35.3	MECR	0	0	0	0	0	0	0	0	0	0	0	0	0	0	0	0	0	0	0	0	0
ENSG00000060656	1	29236516	29326813	1	p35.3	PTPRU	0	0	0	0	0	0	0	0	0	0	0	0	0	0	0	0	0	0	0	0	0
ENSG00000162510	1	30711277	30723585	-1	p35.2	MATN1	0	0	0	0	0	0	0	0	0	0	0	0	0	0	0	0	0	0	0	0	0
ENSG00000162511	1	30732469	30757774	-1	p35.2	LAPTM5	0	0	0	0	0	0	0	0	0	0	0	0	0	0	0	0	0	0	0	0	0
ENSG00000162512	1	30869466	30908758	-1	p35.2	SDC3	0	0	0	0	0	0	0	0	0	0	0	0	0	0	0	0	0	0	0	0	0
ENSG00000134644	1	30931506	31065991	-1	p35.2	PUM1	0	0	0	0	0	0	0	0	0	0	0	0	0	0	0	0	0	0	0	0	0
ENSG00000084628	1	31179745	31239887	-1	p35.2	NKAIN1	0	0	0	0	0	0	0	0	0	0	0	0	0	0	0	0	0	0	0	0	0
ENSG00000060688	1	31259568	31296788	-1	p35.2	SNRNP40	0	0	0	0	0	0	0	0	0	0	0	0	0	0	0	0	0	0	0	0	0
ENSG00000121766	1	31296982	31364953	1	p35.2	ZCCHC17	0	0	0	0	0	0	0	0	0	0	0	0	0	0	0	0	0	0	0	0	0
ENSG00000121769	1	31365253	31376850	-1	p35.2	FABP3	0	0	0	0	0	0	0	0	0	0	0	0	0	0	0	0	0	0	0	0	0
ENSG00000168528	1	31409565	31434680	1	p35.2	SERINC2	0	0	0	0	0	0	0	0	0	0	0	0	0	0	0	0	0	0	0	0	0
ENSG00000142910	1	31576485	31587686	1	p35.2	TINAGL1	0	0	0	0	0	0	0	0	0	0	0	0	0	0	0	0	0	0	0	0	0
ENSG00000121764	1	31617686	31632518	1	p35.2	HCRTR1	0	0	0	0	0	0	0	0	0	0	0	0	0	0	0	0	0	0	0	0	0
ENSG00000162517	1	31629866	31644896	-1	p35.2	PEF1	0	0	0	0	0	0	0	0	0	0	0	0	0	0	0	0	0	0	0	0	0
ENSG00000084636	1	31652263	31704319	-1	p35.2	COL16A1	0	0	0	0	0	0	0	0	0	0	0	0	0	0	0	0	0	0	0	0	0
ENSG00000121753	1	31727117	31764893	-1	p35.2	ADGRB2	0	0	0	0	0	0	0	0	0	0	0	0	0	0	0	0	0	0	0	0	0
ENSG00000134668	1	31790422	31816051	-1	p35.2	SPOCD1	0	0	0	0	0	0	0	0	0	0	0	0	0	0	0	0	0	0	0	0	0
ENSG00000184007	1	31906421	31944856	-1	p35.2	PTP4A2	0	0	0	0	0	0	0	0	0	0	0	0	0	0	0	0	0	0	0	0	0
ENSG00000121774	1	32013868	32060850	1	p35.2	KHDRBS1	0	0	0	0	0	0	0	0	0	0	0	0	0	0	0	0	0	0	0	0	0
ENSG00000121775	1	32072031	32102866	1	p35.2	TMEM39B	0	0	0	0	0	0	0	0	0	0	0	0	0	0	0	0	0	0	0	0	0
ENSG00000025800	1	32108056	32176563	1	p35.2	KPNA6	0	0	0	0	0	0	0	0	0	0	0	0	0	0	0	0	0	0	0	0	0
ENSG00000084652	1	32179675	32198285	1	p35.2	TXLNA	0	0	0	0	0	0	0	0	0	0	0	0	0	0	0	0	0	0	0	0	0
ENSG00000160050	1	32200386	32205387	1	p35.2	CCDC28B	0	0	0	0	0	0	0	0	0	0	0	0	0	0	0	0	0	0	0	0	0
ENSG00000160051	1	32205661	32208687	1	p35.2	IQCC	0	0	0	0	0	0	0	0	0	0	0	0	0	0	0	0	0	0	0	0	0
ENSG00000222046	1	32209094	32216196	1	p35.2	DCDC2B	0	0	0	0	0	0	0	0	0	0	0	0	0	0	0	0	0	0	0	0	0
ENSG00000160055	1	32214472	32222359	-1	p35.2	TMEM234	0	0	0	0	0	0	0	0	0	0	0	0	0	0	0	0	0	0	0	0	0
ENSG00000084623	1	32221928	32231604	1	p35.2	EIF3I	0	0	0	0	0	0	0	0	0	0	0	0	0	0	0	0	0	0	0	0	0
ENSG00000183615	1	32247222	32248856	1	p35.2	FAM167B	0	0	0	0	0	0	0	0	0	0	0	0	0	0	0	0	0	0	0	0	0
ENSG00000182866	1	32251239	32286165	1	p35.2	LCK	0	0	0	0	0	0	0	0	0	0	0	0	0	0	0	0	0	0	0	0	0
ENSG00000116478	1	32292083	32333635	1	p35.2	HDAC1	0	0	0	0	0	0	0	0	0	0	0	0	0	0	0	0	0	0	0	0	0
ENSG00000175130	1	32333839	32336233	-1	p35.1	MARCKSL1	0	0	0	0	0	0	0	0	0	0	0	0	0	0	0	0	0	0	0	0	0
ENSG00000162526	1	32351521	32364312	1	p35.1	TSSK3	0	0	0	0	0	0	0	0	0	0	0	0	0	0	0	0	0	0	0	0	0
ENSG00000160058	1	32365103	32394731	-1	p35.1	BSDC1	0	0	0	0	0	0	0	0	0	0	0	0	0	0	0	0	0	0	0	0	0
ENSG00000176261	1	32600172	32650903	-1	p35.1	ZBTB8OS	0	0	0	0	0	0	0	0	0	0	0	0	0	0	0	0	0	0	0	0	0
ENSG00000162521	1	32651142	32686211	1	p35.1	RBBP4	0	0	0	0	0	0	0	0	0	0	0	0	0	0	0	0	0	0	0	0	0
ENSG00000162520	1	32679906	32703596	-1	p35.1	SYNC	0	0	0	0	0	0	0	0	0	0	0	0	0	0	0	0	0	0	0	0	0
ENSG00000162522	1	32741830	32774970	1	p35.1	KIAA1522	0	0	0	0	0	0	0	0	0	0	0	0	0	0	0	0	0	0	0	0	0
ENSG00000134684	1	32775237	32818153	-1	p35.1	YARS1	0	0	0	0	0	0	0	0	0	0	0	0	0	0	0	0	0	0	0	0	0
ENSG00000116497	1	32816767	32858875	1	p35.1	S100PBP	0	0	0	0	0	0	0	0	0	0	0	0	0	0	0	0	0	0	0	0	0
ENSG00000160097	1	32862268	32872482	-1	p35.1	FNDC5	0	0	0	0	0	0	0	0	0	0	0	0	0	0	0	0	0	0	0	0	0
ENSG00000121905	1	32885994	32898441	1	p35.1	HPCA	0	0	0	0	0	0	0	0	0	0	0	0	0	0	0	0	0	0	0	0	0
ENSG00000121900	1	32894594	32901438	-1	p35.1	TMEM54	0	0	0	0	0	0	0	0	0	0	0	0	0	0	0	0	0	0	0	0	0
ENSG00000116514	1	32936445	32964685	-1	p35.1	RNF19B	0	0	0	0	0	0	0	0	0	0	0	0	0	0	0	0	0	0	0	0	0
ENSG00000004455	1	33007940	33080996	-1	p35.1	AK2	0	0	0	0	0	0	0	0	1	0	0	0	0	0	0	0	0	0	0	0	0
ENSG00000142920	1	33081104	33123492	1	p35.1	AZIN2	0	0	0	0	0	0	0	0	0	0	0	1	0	0	0	0	0	0	0	0	0
ENSG00000116525	1	33145399	33182059	-1	p35.1	TRIM62	0	0	0	0	0	0	0	0	0	0	0	0	0	0	0	0	0	0	0	0	0
ENSG00000160094	1	33256492	33300719	1	p35.1	ZNF362	0	0	0	0	0	0	0	0	0	0	0	0	0	0	0	0	0	0	0	0	0
ENSG00000184389	1	33306766	33321098	-1	p35.1	A3GALT2	0	0	0	0	0	0	0	0	0	0	0	0	0	0	0	0	0	0	0	0	0
ENSG00000134686	1	33323623	33431052	-1	p35.1	PHC2	0	0	0	0	0	0	0	0	0	0	0	0	0	0	0	0	0	0	0	0	0
ENSG00000121903	1	33472645	33496507	1	p35.1	ZSCAN20	0	0	0	0	0	0	0	0	0	0	0	0	0	0	0	0	0	0	0	0	0
ENSG00000121904	1	33513999	34165842	-1	p35.1	CSMD2	0	0	0	0	0	0	0	0	0	0	0	0	0	0	0	0	0	0	0	0	0
ENSG00000176256	1	33860475	33864791	1	p35.1	HMGB4	0	0	0	0	0	0	0	0	0	0	0	0	0	0	0	0	0	0	0	0	0
ENSG00000142698	1	34166883	34219131	1	p35.1	C1orf94	0	0	0	0	0	0	0	0	0	0	0	0	0	0	0	0	0	0	0	0	0
ENSG00000163866	1	34712737	34859755	-1	p34.3	SMIM12	0	0	0	0	0	0	0	0	0	0	0	0	0	0	0	0	0	0	0	0	0
ENSG00000189280	1	34755047	34758512	1	p34.3	GJB5	0	0	0	0	0	0	0	0	0	0	0	0	0	0	0	0	0	0	0	0	0
ENSG00000189433	1	34759740	34762327	1	p34.3	GJB4	0	0	0	0	0	0	0	0	0	0	0	0	0	0	0	0	0	0	0	0	0
ENSG00000188910	1	34781214	34786369	1	p34.3	GJB3	0	0	0	0	0	0	0	0	0	0	0	0	0	0	0	0	0	0	0	0	0
ENSG00000187513	1	34792999	34795747	1	p34.3	GJA4	0	0	0	0	0	0	0	0	0	0	0	0	0	0	0	0	0	0	0	0	0
ENSG00000116544	1	34865436	34929650	-1	p34.3	DLGAP3	0	0	0	0	0	0	0	0	0	0	0	0	0	0	0	0	0	0	0	0	0
ENSG00000284773	1	34974356	34985313	-1	p34.3	AC114490.3	0	0	0	0	0	0	0	0	0	0	0	0	0	0	0	0	0	0	0	0	0
ENSG00000163867	1	34986165	35031945	-1	p34.3	ZMYM6	0	0	0	0	0	0	0	0	0	0	0	0	0	0	0	0	0	0	0	0	0
ENSG00000197056	1	35032172	35115859	1	p34.3	ZMYM1	0	0	0	0	0	0	0	0	0	0	0	0	0	0	0	0	0	0	0	0	0
ENSG00000116560	1	35176378	35193145	-1	p34.3	SFPQ	0	0	0	0	0	0	0	0	0	0	0	0	0	0	0	0	0	0	0	0	0
ENSG00000146463	1	35268709	35422058	1	p34.3	ZMYM4	0	0	0	0	0	0	0	0	0	0	0	0	0	0	0	0	0	0	0	0	0
ENSG00000142687	1	35433492	35557950	-1	p34.3	KIAA0319L	0	0	0	0	0	0	0	0	0	0	0	0	0	0	0	0	0	0	0	0	0
ENSG00000020129	1	35557473	35567274	1	p34.3	NCDN	0	0	0	0	0	0	0	0	0	0	0	0	0	0	0	0	0	0	0	0	0
ENSG00000116819	1	35573314	35595328	1	p34.3	TFAP2E	0	0	0	0	0	0	0	0	0	0	0	0	0	0	0	0	0	0	0	0	0
ENSG00000126067	1	35599541	35641526	-1	p34.3	PSMB2	0	0	0	0	0	0	0	0	0	0	0	0	0	0	0	0	0	0	0	0	0
ENSG00000142686	1	35713877	35718894	-1	p34.3	C1orf216	0	0	0	0	0	0	0	0	0	0	0	0	0	0	0	0	0	0	0	0	0
ENSG00000092853	1	35720218	35769978	-1	p34.3	CLSPN	0	0	0	0	0	0	0	0	0	0	0	0	0	0	0	0	0	0	0	0	0
ENSG00000134698	1	35808016	35857890	1	p34.3	AGO4	0	0	0	0	0	0	0	0	0	0	0	0	0	0	0	0	0	0	0	0	0
ENSG00000092847	1	35869808	35930532	1	p34.3	AGO1	0	0	0	0	0	0	0	0	0	0	0	0	0	0	0	0	0	0	0	0	0
ENSG00000126070	1	35930718	36072500	1	p34.3	AGO3	0	0	0	0	0	0	0	0	0	0	0	0	0	0	0	0	0	0	0	0	0
ENSG00000116863	1	36088892	36093932	1	p34.3	ADPRHL2	0	0	0	0	0	0	0	0	0	0	0	0	0	0	0	0	0	0	0	0	0
ENSG00000171812	1	36095239	36125222	-1	p34.3	COL8A2	0	0	0	0	0	0	0	0	0	0	0	0	0	0	0	0	0	0	0	0	0
ENSG00000054116	1	36136570	36156053	-1	p34.3	TRAPPC3	0	0	0	0	0	0	0	0	0	0	0	0	0	0	0	0	0	0	0	0	0
ENSG00000116871	1	36155579	36180849	1	p34.3	MAP7D1	0	0	0	0	0	0	0	0	0	0	0	0	0	0	0	0	0	0	0	0	0
ENSG00000054118	1	36224432	36305357	1	p34.3	THRAP3	0	0	0	0	0	0	0	0	0	0	0	0	0	0	0	0	0	0	0	0	0
[truncated: 17,512 more rows]
