# Supplementary material for: Computational gene expression analysis reveals distinct molecular subgroups of T-cell prolymphocytic leukemia
Source: PLoS One. 2022 Sep 21;17(9):e0274463. doi: 10.1371/journal.pone.0274463 (PMC9491575; doi:10.1371/journal.pone.0274463)
Supplement: S6 Table — (TXT) [file pone.0274463.s018.txt]

EnsemblGeneID	Chr	Start	End	Strand	Band	Gene	TP022	TP023	TP038	TP018	TP021	TP014	TP015	TP025	TP001	TP004	TP002	TP003	TP047	TP005	TP006	TP048	TP007	TP008	TP009	TP040	TP046	TP037	TP016	TP017	TP019	TP020	TP034	TP043	TP035	TP036	TP044	TP092	TP055	TP011	TP062	TP059	TP057	TP051	TP013	TP027	TP050	TP094	TP060
ENSG00000186092	1	69091	70008	1	p36.33	OR4F5	-0.0029	-0.8294	0.2753	0.0445	0.1336	0.1419	-0.3672	-0.1957	-0.0437	0.2657	-0.041	-0.3345	0.3225	0.1805	0.3265	-0.3405	0.0581	-0.0909	-0.1354	-0.3092	-0.0561	-0.1038	0.0024	0.0004	0	0.0084	0.1227	-0.356	0.016	-0.0023	-0.0041	-0.1089	-0.1678	-0.1549	-0.3409	-0.0978	0	0.2178	0.2416	0.4045	-0.0449	0.369	-0.5118
ENSG00000187634	1	860260	879955	1	p36.33	SAMD11	0.126	-0.031	-0.0035	0.0445	0.1336	0.1419	0.1086	-0.0795	-0.0186	0.0276	-0.041	0.0115	0.0154	-0.0405	-0.032	-0.0024	0.0042	0.0187	-0.0035	-0.0027	-0.014	-0.0133	-0.4663	0.0004	-0.003	0.0084	-0.0018	0.1813	0.016	-0.0023	-0.0041	-0.0001	-0.0481	0.0094	-0.019	-0.0978	0.0002	-0.0005	-0.0977	0.0182	-0.02	-0.0846	-0.0619
ENSG00000188976	1	879584	894689	-1	p36.33	NOC2L	0.126	-0.031	-0.0035	-0.1463	0.1336	0.1419	0.1086	-0.0795	-0.0186	0.0276	-0.041	0.0115	0.0154	-0.0405	-0.032	-0.0024	0.0042	0.0187	-0.0035	-0.0027	-0.014	-0.0133	-0.2379	0.0004	-0.003	0.0084	-0.0018	0.1813	0.016	-0.0023	-0.0041	-0.0001	-0.0481	0.0094	-0.019	-0.0978	0.0002	-0.0005	-0.0977	0.0182	-0.02	-0.0846	-0.0619
ENSG00000187961	1	895967	901095	1	p36.33	KLHL17	0.126	-0.031	-0.0035	-0.1463	0	0.1419	0.1086	-0.0795	-0.0186	0.0276	-0.041	0.0115	0.0154	-0.0405	-0.032	-0.0024	0.0042	0.0187	-0.0035	-0.0027	-0.014	-0.0133	-0.0418	0.0004	-0.003	0.0084	-0.0018	0.1813	0.016	-0.0023	-0.0041	-0.0001	-0.0481	0.0094	-0.019	-0.0978	0.0002	-0.0005	-0.0977	0.0182	-0.02	-0.0846	-0.0619
ENSG00000187583	1	901877	911245	1	p36.33	PLEKHN1	0.126	-0.031	-0.0035	-0.1463	-0.1854	-0.1782	-0.0675	-0.0795	-0.0186	0.0276	-0.041	0.0115	0.0154	-0.0405	-0.032	-0.0024	0.0042	0.0187	-0.0035	-0.0027	-0.014	-0.0133	-0.0418	0.0004	-0.003	0.0084	-0.0018	0.1813	0.016	-0.0023	-0.0041	-0.0001	-0.0481	0.0094	-0.019	-0.0978	0.0002	-0.0005	-0.0977	0.0182	-0.02	-0.0846	-0.0619
ENSG00000187642	1	910579	917497	-1	p36.33	C1orf170	0.126	-0.031	-0.0035	-0.1463	-0.1854	-0.1782	-0.0675	-0.0795	-0.0186	0.0276	-0.041	0.0115	0.0154	-0.0405	-0.032	-0.0024	0.0042	0.0187	-0.0035	-0.0027	-0.014	-0.0133	-0.0418	0.0004	-0.003	0.0084	-0.0018	0.1813	0.016	-0.0023	-0.0041	-0.0001	-0.0481	0.0094	-0.019	-0.0978	0	-0.0005	-0.0977	0.0182	-0.02	-0.0846	-0.0619
ENSG00000188290	1	934342	935552	-1	p36.33	HES4	0.126	-0.031	-0.0035	-0.1463	-0.1854	-0.1782	-0.0675	-0.0795	-0.0186	0.0276	-0.041	0.0115	0.0154	-0.0405	-0.032	-0.0024	0.0042	0.0187	-0.0035	-0.0027	-0.014	-0.0133	-0.0418	0.0004	-0.003	0.0084	-0.0018	0.1813	0.016	-0.0023	-0.0041	-0.0001	-0.0481	0.0094	-0.019	-0.0978	-0.1036	-0.0005	-0.0977	0.0182	-0.02	-0.0846	-0.0619
ENSG00000187608	1	948803	949920	1	p36.33	ISG15	0.126	-0.031	-0.0035	-0.1463	-0.1854	-0.1782	-0.0675	-0.0795	-0.0186	0.0276	-0.041	0.0115	0.0154	-0.0405	-0.032	-0.0024	0.0042	0.0187	-0.0035	-0.0027	-0.014	-0.0133	-0.0418	0.0004	-0.003	0.0084	-0.0018	0.1813	0.016	-0.0023	-0.0041	-0.0001	-0.0481	0.0094	-0.019	-0.0978	-0.1036	-0.0005	-0.0977	0.0182	-0.02	-0.0846	-0.0619
ENSG00000188157	1	955503	991496	1	p36.33	AGRN	0.3674	-0.031	-0.0035	-0.1463	-0.1854	-0.1782	-0.0675	-0.0747	-0.0186	0.0276	-0.041	0.0115	0.0154	-0.0405	-0.032	-0.0024	0.0042	0.0187	-0.0035	-0.0027	-0.014	-0.0133	-0.0418	0.0004	-0.003	0.0084	-0.0018	0.1813	0.016	-0.0023	-0.0041	-0.0001	-0.0481	0.0094	-0.019	-0.0978	-0.1036	-0.0005	-0.0977	0.0182	-0.02	-0.0846	-0.0619
ENSG00000237330	1	1006346	1009687	-1	p36.33	RNF223	0	-0.031	-0.0035	-0.1463	-0.1854	-0.1782	-0.0675	0.1821	-0.0186	0.0276	-0.041	0.0115	0.0154	-0.0405	-0.032	-0.0024	0.0042	0.0187	-0.0035	-0.0027	-0.014	-0.0133	-0.0418	0.0004	-0.003	0.0084	-0.0018	0.1813	0.016	-0.0023	-0.0041	-0.0001	-0.0481	0.0094	-0.019	-0.0978	-0.1036	-0.0005	-0.0977	0.0182	-0.02	-0.0846	-0.0619
ENSG00000131591	1	1017198	1051741	-1	p36.33	C1orf159	0.1084	-0.031	-0.0035	-0.1463	-0.1854	-0.1782	-0.0675	0.1004	-0.0186	0.0276	-0.041	0.0115	0.0154	-0.0405	-0.032	-0.0024	0.0042	0.0187	-0.0035	-0.0027	-0.014	-0.0133	-0.0418	0.0004	-0.003	0.0084	-0.0018	0.1813	0.016	-0.0023	-0.0041	-0.0001	-0.0481	0.0094	-0.019	-0.0978	-0.1036	-0.0005	-0.0977	-0.0722	-0.02	-0.0846	-0.0619
ENSG00000162571	1	1109264	1133315	1	p36.33	TTLL10	0.0384	-0.031	-0.0035	-0.2813	-0.1854	-0.1782	-0.0675	-0.0598	-0.0186	0.0276	-0.041	0.0115	0.0154	-0.0405	-0.032	-0.0024	0.0042	0.0187	-0.0035	-0.0027	-0.014	-0.0133	-0.0418	0.0004	-0.003	0.0084	-0.0018	0.1745	0.016	-0.0023	-0.0041	-0.0001	-0.0481	0.0094	-0.019	-0.0978	-0.1036	-0.2128	-0.0977	-0.0782	-0.02	-0.0846	-0.0619
ENSG00000186891	1	1138888	1142071	-1	p36.33	TNFRSF18	0.0384	-0.031	-0.0035	-0.2813	-0.1854	-0.1782	-0.0675	-0.0598	-0.0186	0.0276	-0.041	0.0115	0.0154	-0.0405	0	-0.0024	0.0042	0.0187	-0.0035	-0.0027	-0.014	-0.0133	-0.0418	0.0004	-0.003	0.0084	-0.0018	0.2209	0.016	-0.0023	-0.0041	-0.0001	-0.0481	0.0094	-0.019	-0.0978	-0.1036	-0.2128	-0.0977	-0.0782	-0.02	-0.0846	-0.0619
ENSG00000186827	1	1146706	1149518	-1	p36.33	TNFRSF4	0.0384	-0.031	-0.0035	-0.2813	-0.1854	-0.1782	-0.0675	-0.0598	-0.0186	0.0276	-0.041	0.0115	0.0154	-0.0405	0	-0.0024	0.0042	0.0187	-0.0035	-0.0027	-0.014	-0.0133	-0.0418	0.0004	-0.003	0.0084	-0.0018	0.2209	0.016	-0.0023	-0.0041	-0.0001	-0.0481	0.0094	-0.019	-0.0978	-0.1036	-0.2128	-0.0977	-0.0782	-0.02	-0.0846	-0.0619
ENSG00000078808	1	1152288	1167411	-1	p36.33	SDF4	0.0384	-0.031	-0.0035	-0.2813	-0.1854	-0.1782	-0.0675	-0.0598	-0.0186	-0.0245	-0.041	0.0115	0.0154	-0.0405	0.0987	-0.0024	0.0042	0.0187	-0.0035	-0.0027	-0.014	-0.0133	-0.0418	0.0004	-0.003	0.0084	-0.0018	0.2209	0.016	-0.0023	-0.0041	-0.0001	-0.0481	0.0094	-0.019	-0.0978	-0.0823	-0.2128	-0.0977	-0.0782	-0.02	-0.0846	-0.0619
ENSG00000176022	1	1167629	1170421	1	p36.33	B3GALT6	0.0384	-0.031	-0.0035	-0.2813	-0.1854	-0.1782	-0.0675	-0.0598	-0.0186	-0.3445	-0.041	0.0115	0.0154	-0.0405	0.0987	-0.0024	0.0042	0.0187	-0.0035	-0.0027	-0.014	-0.0133	-0.0418	0.0004	-0.003	0.0084	-0.0018	0.2209	0.016	-0.0023	-0.0041	-0.0001	-0.0481	0.0094	-0.019	-0.0978	0.003	-0.2128	-0.0977	-0.0782	-0.02	-0.0846	-0.0619
ENSG00000184163	1	1177826	1182102	-1	p36.33	FAM132A	0.0384	-0.031	-0.0035	-0.2813	-0.1854	-0.1782	-0.0675	-0.0598	-0.0186	-0.3445	-0.041	0.0115	0.0154	-0.0405	0.0987	-0.0024	0.0042	0.0187	-0.0035	-0.0027	-0.014	-0.0133	-0.0418	0.0004	-0.003	0.0084	-0.0018	0.2209	0.016	-0.0023	-0.0041	-0.0001	-0.0481	0.0094	-0.019	-0.0978	0.003	-0.2128	-0.0977	-0.0782	-0.02	-0.0846	-0.0619
ENSG00000160087	1	1189289	1209265	-1	p36.33	UBE2J2	0.0384	-0.031	-0.0035	-0.2813	-0.1854	-0.1782	-0.0675	-0.0598	-0.0186	0.0118	-0.041	0.0115	0.0154	-0.0405	0.0987	-0.0024	0.0042	0.0187	-0.0035	-0.0027	-0.014	-0.0133	-0.0418	0.0004	-0.003	0.0084	-0.0018	0.2209	0.016	-0.0023	-0.0041	-0.0001	-0.0481	0.0094	-0.019	-0.0978	0.003	-0.1936	-0.0977	-0.0782	-0.02	-0.0846	-0.0619
ENSG00000162572	1	1215816	1227409	1	p36.33	SCNN1D	0.0384	-0.031	-0.0035	-0.2813	-0.1854	-0.1782	-0.0675	-0.0598	-0.0186	0.0118	-0.041	0.0115	0.0154	-0.0405	0.0987	-0.0024	0.0042	0.0187	-0.0035	-0.0027	-0.014	-0.0133	-0.0418	0.0004	-0.003	0.0084	-0.0018	0.2209	0.016	-0.0023	-0.0041	-0.0001	-0.0481	0.0094	-0.019	-0.0978	0.003	-0.0231	-0.0977	-0.0782	-0.02	-0.0846	-0.0619
ENSG00000131584	1	1227756	1244989	-1	p36.33	ACAP3	0.0384	-0.031	-0.0035	-0.2813	-0.3793	-0.2743	-0.0675	-0.0598	-0.0186	0.0118	-0.041	0.0115	0.0154	-0.0405	0.0993	-0.0024	0.0042	0.0187	-0.0035	-0.0027	-0.014	-0.0133	-0.0418	0.0004	-0.003	0.0084	-0.0018	0.2209	0.016	-0.0023	-0.0041	-0.0001	-0.0481	0.0094	-0.019	-0.0978	0.003	-0.0231	-0.0977	-0.0782	-0.02	-0.0846	-0.0619
ENSG00000169972	1	1243947	1247057	1	p36.33	PUSL1	0.0384	-0.031	-0.0035	-0.2813	0	-0.0912	-0.0675	-0.0598	-0.0186	0.0118	-0.041	0.0115	0.0154	-0.0405	0.1176	-0.0024	0.0042	0.0187	-0.0035	-0.0027	-0.014	-0.0133	-0.0418	0.0004	-0.003	0.0084	-0.0018	0.2209	0.016	-0.0023	-0.0041	-0.0001	-0.0481	0.0094	-0.019	-0.0978	0.003	-0.0231	-0.0977	-0.0782	-0.02	-0.0846	-0.0619
ENSG00000127054	1	1246965	1260071	-1	p36.33	CPSF3L	0.0384	-0.031	-0.0035	-0.2813	-0.0906	-0.0912	-0.0675	-0.0598	-0.0186	0.0118	-0.041	0.0115	0.0154	-0.0405	0.1176	-0.0024	0.0042	0.0187	-0.0035	-0.0027	-0.014	-0.0133	-0.0418	0.0004	-0.003	0.0084	-0.0018	0.2209	0.016	-0.0023	-0.0041	-0.0001	-0.0481	0.0094	-0.019	-0.0978	0.003	-0.0231	-0.0977	-0.0782	-0.02	-0.0846	-0.0619
ENSG00000224051	1	1260136	1264277	1	p36.33	GLTPD1	0.0384	-0.031	-0.0035	-0.2813	-0.0906	-0.0912	-0.0675	-0.0598	-0.0186	0.0118	-0.041	0.0115	0.0154	-0.0405	0.1176	-0.0024	0.0042	0.0187	-0.0035	-0.0027	-0.014	-0.0133	-0.0418	0.0004	-0.003	0.0084	-0.0018	0.2209	0.016	-0.0023	-0.0041	-0.0001	-0.0481	0.0094	-0.019	-0.0978	0.003	-0.0231	-0.0977	-0.0782	-0.02	-0.0846	-0.0619
ENSG00000169962	1	1266694	1270686	1	p36.33	TAS1R3	0.0384	-0.031	-0.0035	-0.2813	-0.0906	-0.0912	-0.0675	-0.0598	-0.0186	0.0118	-0.041	0.0115	0.0154	-0.0405	0.1176	-0.0024	0.0042	0.0187	-0.0035	-0.0027	-0.014	-0.0133	-0.0418	0.0004	-0.003	0.0084	-0.0018	0.2209	0.016	-0.0023	-0.0041	-0.0001	-0.0481	0.0094	-0.019	-0.0978	0.003	-0.0231	-0.0977	-0.0782	-0.02	-0.0846	-0.0619
ENSG00000107404	1	1270656	1284730	-1	p36.33	DVL1	0.0384	-0.031	-0.0035	-0.2813	-0.0906	-0.0912	-0.0675	-0.0598	-0.0186	0.0118	-0.041	0.0115	0.0154	-0.0405	0.1176	-0.0024	0.0042	0.0187	-0.0035	-0.0027	-0.014	-0.0133	-0.0418	0.0004	-0.003	0.0084	-0.0018	0.2209	0.016	-0.0023	-0.0041	-0.0001	-0.0481	0.0094	-0.019	-0.0978	0.003	-0.0231	-0.0977	-0.0782	-0.02	-0.0846	-0.0619
ENSG00000162576	1	1288069	1297157	-1	p36.33	MXRA8	0.0384	-0.031	-0.0035	-0.2728	-0.0906	-0.088	-0.0675	-0.0598	-0.0186	0.0118	-0.041	0.0115	0.0154	-0.0405	0.1176	-0.0024	0.0042	0.0187	-0.0035	-0.0027	-0.014	-0.0133	-0.0418	0.0004	-0.003	0.0084	-0.0018	0.2209	0.016	-0.0023	-0.0041	-0.0001	-0.0481	0.0094	-0.019	-0.0918	0.003	-0.0231	-0.0977	-0.072	-0.02	-0.0846	-0.0574
ENSG00000175756	1	1309110	1310875	-1	p36.33	AURKAIP1	0.0384	-0.031	-0.0035	-0.1347	-0.0906	0.2057	-0.0675	-0.0598	-0.0186	0.0118	-0.041	0.0115	0.0154	-0.0405	0.1176	-0.0024	0.0042	0.0187	-0.0035	-0.0027	-0.014	-0.0133	-0.0418	0.0004	-0.003	0.0084	-0.0018	0.2209	0.016	-0.0023	-0.0041	-0.0001	-0.0481	0.0094	-0.019	0.0066	0.003	-0.0231	0.1527	0.0297	-0.02	0.008	0.0166
ENSG00000221978	1	1321091	1334708	-1	p36.33	CCNL2	0.0384	-0.031	-0.0035	-0.1347	-0.0906	-0.2569	-0.0675	-0.0598	-0.0186	0.0118	-0.041	0.0115	0.0154	-0.0405	0.1176	-0.0024	0.0042	0.0187	-0.0035	-0.0027	-0.014	-0.0133	-0.0418	0.0004	-0.003	0.0084	-0.0018	0.2209	0.016	-0.0023	-0.0041	-0.0001	-0.0481	0.0094	-0.019	0.0066	0.003	-0.0231	0.1527	0.0297	-0.02	0.008	0.0166
ENSG00000242485	1	1337288	1342693	-1	p36.33	MRPL20	0.0384	-0.031	-0.0035	-0.1347	-0.0906	-0.2569	-0.0675	-0.0598	-0.0186	0.0118	-0.041	0.0115	0.0154	-0.0405	0.1176	-0.0024	0.0042	0.0187	-0.0035	-0.0027	-0.014	-0.0133	-0.0418	0.0004	-0.003	0.0084	-0.0018	0.2209	0.016	-0.0023	-0.0041	-0.0001	-0.0481	0.0094	-0.019	0.0066	0.003	-0.0231	0.1527	0.0297	-0.02	0.008	0.0166
ENSG00000235098	1	1353800	1357149	-1	p36.33	ANKRD65	0.0384	-0.031	-0.0035	-0.1347	-0.0906	-0.2569	-0.0675	-0.0598	-0.0186	0.0118	-0.041	0.0115	0.0154	-0.0405	0.1176	-0.0024	0.0042	0.0187	-0.0035	-0.0027	-0.014	-0.0133	-0.0418	0.0004	-0.003	0.0084	-0.0018	0.2209	0.016	-0.0023	-0.0041	-0.0001	-0.0481	0.0094	-0.019	0.0066	0.003	-0.0231	0.1527	0.0297	-0.02	0.008	0.0166
ENSG00000205116	1	1361508	1363167	1	p36.33	TMEM88B	0.0384	-0.031	-0.0035	-0.1347	-0.0906	-0.2569	-0.0675	-0.0598	-0.0186	0.0118	-0.041	0.0115	0.0154	-0.0405	0.1176	-0.0024	0.0042	0.0187	-0.0035	-0.0027	-0.014	-0.0133	-0.0418	0.0004	-0.003	0.0084	-0.0018	0.2209	0.016	-0.0023	-0.0041	-0.0001	-0.0481	0.0094	-0.019	0.0066	0.003	-0.0231	0.1527	0.0297	-0.02	0.008	0.0166
ENSG00000179403	1	1370241	1378262	1	p36.33	VWA1	0.0384	-0.031	-0.0035	-0.1347	-0.0906	-0.2569	-0.0675	-0.0598	-0.0186	0.0118	-0.041	0.0115	0.0154	-0.0405	0.1176	-0.0024	0.0042	0.0187	-0.0035	-0.0027	-0.014	-0.0133	-0.0418	0.0004	-0.003	0.0084	-0.0018	0.2209	0.016	-0.0023	-0.0041	-0.0001	-0.0481	0.0094	-0.019	0.0066	0.003	-0.0231	0.1527	0.0297	-0.02	0.008	0.0166
ENSG00000215915	1	1385069	1405538	1	p36.33	ATAD3C	0.0384	-0.031	-0.0035	-0.1347	-0.0906	-0.2569	-0.0675	-0.0598	-0.0186	0.0118	-0.041	0.0115	0.0154	-0.0405	0.1176	-0.0024	0.0042	0.0187	-0.0035	-0.0027	-0.014	-0.0133	-0.0418	0.0004	-0.003	0.0084	-0.0018	0.2209	0.016	-0.0023	-0.0041	-0.0001	-0.0481	0.0094	-0.019	0.0066	0.003	-0.0231	0.1527	0.0297	-0.02	0.008	0.0166
ENSG00000160072	1	1407143	1433228	1	p36.33	ATAD3B	0.0384	-0.031	-0.0035	-0.1347	-0.0906	-0.2569	-0.0675	-0.0598	-0.0186	0.0118	-0.041	0.0115	0.0154	-0.0405	0.1176	-0.0024	0.0042	0.0187	-0.0035	-0.0027	-0.014	-0.0133	-0.0418	0.0004	-0.003	0.0084	-0.0018	0.5126	0.016	-0.0023	-0.0041	-0.0001	-0.0481	0.0094	-0.019	0.0066	0.003	-0.0231	0.1527	0.0297	-0.02	0.008	0.0166
ENSG00000197785	1	1447531	1470067	1	p36.33	ATAD3A	0.0384	-0.031	-0.0035	-0.1347	-0.0906	-0.1696	-0.0675	-0.0598	-0.0186	0.0118	-0.041	0.0115	0.0154	-0.0405	0.1176	-0.0024	0.0042	0.0187	-0.0035	-0.0027	-0.014	-0.0133	-0.0418	0.0004	-0.003	0.0084	-0.0018	0.5126	0.016	-0.0023	-0.0041	-0.0001	-0.0481	0.0094	-0.019	0.0066	0.003	-0.0231	0.1279	0.0297	-0.02	0.008	0.0166
ENSG00000205090	1	1470554	1475833	-1	p36.33	TMEM240	0.0384	-0.031	-0.0035	-0.1347	-0.0906	-0.0971	-0.0675	-0.0598	-0.0186	0.0118	-0.041	0.0115	0.0154	-0.0405	0.1176	-0.0024	0.0042	0.0187	-0.0035	-0.0027	-0.014	-0.0133	-0.0418	0.0004	-0.003	0.0084	-0.0018	0.5126	0.016	-0.0023	-0.0041	-0.0001	-0.0481	0.0094	-0.019	0.0066	0.003	-0.0231	-0.0186	0.0297	-0.02	0.008	0.0166
ENSG00000160075	1	1477053	1510249	-1	p36.33	SSU72	0.0384	-0.031	-0.0035	-0.1347	-0.0906	-0.0971	-0.0675	-0.0598	-0.0186	0.0118	-0.041	0.0115	-0.0702	-0.0405	0.1176	-0.0024	0.0042	0.0187	-0.0035	-0.0027	-0.014	-0.0133	-0.0418	0.0004	-0.003	0.0084	-0.0018	0.2175	0.016	-0.0023	-0.0041	-0.0001	-0.0481	0.0094	-0.019	0.0066	0.003	-0.0231	-0.0186	0.0297	-0.02	0.008	0.0166
ENSG00000228594	1	1533392	1535476	-1	p36.33	C1orf233	0.0384	0	-0.0035	-0.1347	-0.0906	-0.0971	-0.0675	-0.0598	-0.0186	0.0118	-0.041	0.0115	-0.1535	-0.0405	0.1176	-0.0024	0.0042	0.0187	-0.0035	-0.0027	-0.014	-0.0133	-0.0418	0.0004	-0.003	0.0084	-0.0018	0.1495	0.016	-0.0023	-0.0041	-0.0001	0	0.0094	-0.019	0.0066	0.003	-0.0231	-0.0186	0.0297	-0.02	0.008	0.0166
ENSG00000197530	1	1550795	1565990	1	p36.33	MIB2	0.0384	0	-0.0035	-0.1347	-0.0906	-0.0971	-0.0675	-0.0598	-0.0186	0.0118	-0.041	0.0115	-0.1535	-0.0405	0.1176	-0.0024	0.0042	0.0187	-0.0035	-0.0027	-0.014	-0.0133	-0.0418	0.0004	-0.003	0.0084	-0.0018	0.1495	0.016	-0.0023	-0.0041	-0.0001	0	0.0094	-0.019	0.0066	0.003	-0.0231	-0.0186	0.0297	-0.02	0.008	0.0166
ENSG00000189409	1	1567474	1570639	1	p36.33	MMP23B	0.0384	0	-0.0035	-0.1347	-0.0906	-0.0971	-0.0675	-0.0598	-0.0186	0.0118	-0.041	0.0115	-0.1535	-0.0405	0.1176	-0.0024	0.0042	0.0187	-0.0035	-0.0027	-0.014	-0.0133	-0.0418	0.0004	-0.003	0.0084	-0.0018	0.1495	0.016	-0.0023	-0.0041	-0.0001	0	0.0094	-0.019	0.0066	0.003	-0.0231	-0.0186	0.0297	-0.02	0.008	0.0166
ENSG00000248333	1	1570603	1590473	-1	p36.33	CDK11B	0.0384	0	-0.0035	-0.1347	-0.0906	-0.0971	-0.0675	-0.0598	-0.0186	0.0118	-0.041	0.0115	-0.1535	-0.0405	0.1176	-0.0024	0.0042	0.0187	-0.0035	-0.0027	-0.014	-0.0133	-0.0418	0.0004	-0.003	0.0084	-0.0018	0.1495	0.016	-0.0023	-0.0041	-0.0001	0	0.0094	-0.019	0.0066	0.003	-0.0231	-0.0186	0.0297	-0.02	0.008	0.0166
ENSG00000008128	1	1634169	1655766	-1	p36.33	CDK11A	0.0384	-0.4378	-0.0035	-0.1347	-0.0906	-0.0971	-0.5169	-0.0598	-0.0186	0.0118	-0.041	0.0115	0.0326	-0.0405	-0.0572	-0.0024	0.0042	0.0187	-0.0035	-0.0027	-0.014	-0.0133	-0.0418	0.0004	-0.003	0.0084	-0.0018	0.1495	0.016	-0.0023	-0.0041	-0.0001	0.2586	0.0094	-0.019	0.0066	0.003	-0.0231	-0.0186	0.0297	-0.02	0.008	0.0166
ENSG00000215790	1	1656277	1677431	-1	p36.33	SLC35E2	0.0384	-0.4378	-0.0035	-0.0493	-0.0906	-0.0151	-0.5169	-0.0598	-0.0186	0.0118	-0.041	0.0115	0.0326	-0.0405	-0.0572	-0.0024	0.0042	0.0187	-0.0035	-0.0027	-0.014	-0.0133	-0.0418	0.0004	-0.003	0.0084	-0.0018	0.1495	0.016	-0.0023	-0.0041	-0.0001	0.1902	0.0094	-0.019	0.0066	0.003	-0.0231	-0.0186	0.0297	-0.02	0.008	0.0166
ENSG00000008130	1	1682671	1711896	-1	p36.33	NADK	0.0384	-0.0007	-0.0035	0.0281	-0.0906	0.0236	0.0123	-0.1261	-0.0186	0.0118	-0.041	0.0115	0.0222	-0.0405	0.0265	-0.0024	0.0042	0.0187	-0.0035	-0.0027	-0.014	-0.0133	-0.0418	0.0004	-0.003	0.0084	-0.0018	0.1495	0.016	-0.0023	-0.0041	-0.0001	0.0085	0.0094	-0.019	0.0066	0.003	-0.0231	-0.0186	0.0297	-0.02	0.008	0.0166
ENSG00000078369	1	1716729	1822495	-1	p36.33	GNB1	0.0384	-0.0926	-0.0035	0.0281	-0.0078	0.0236	0.0123	-0.0203	-0.0186	0.0118	-0.041	0.0115	-0.0551	-0.0405	-0.005	-0.0024	0.0042	0.0187	-0.0035	-0.0027	-0.014	-0.0133	-0.0418	0.0004	-0.003	0.0084	-0.0208	-0.1009	0.016	-0.0023	-0.0041	-0.0001	0.0081	0.0094	-0.019	0.0066	0.003	-0.0231	-0.0186	0.0297	-0.02	0.008	0.0166
ENSG00000169885	1	1846266	1848735	1	p36.33	CALML6	0.0384	0.0118	-0.0035	-0.1567	-0.13	0.0236	0.0255	-0.0203	-0.0186	0.0118	-0.041	0.0115	-0.0551	-0.0405	-0.005	-0.0024	0.0042	0.0187	-0.0035	-0.0027	-0.014	-0.0133	-0.0418	0.0004	-0.003	0.0084	-0.0065	0.1573	0.016	-0.0023	-0.0041	-0.0001	0.0415	0.0094	-0.019	0.0066	0.003	-0.0231	-0.0186	0.0297	-0.02	0.008	0.0166
ENSG00000178821	1	1849029	1850712	-1	p36.33	TMEM52	0.0384	0.0118	-0.0035	-0.1567	-0.13	0.0236	0.0255	-0.0203	-0.0186	0.0118	-0.041	0.0115	-0.0551	-0.0405	-0.005	-0.0024	0.0042	0.0187	-0.0035	-0.0027	-0.014	-0.0133	-0.0418	0.0004	-0.003	0.0084	-0.0065	0.1573	0.016	-0.0023	-0.0041	-0.0001	0.0415	0.0094	-0.019	0.0066	0.003	-0.0231	-0.0186	0.0297	-0.02	0.008	0.0166
ENSG00000142609	1	1853396	1935276	-1	p36.33	C1orf222	0.0384	0.0118	-0.0035	-0.1567	-0.13	-0.0618	0.0255	-0.0203	-0.0186	0.0118	-0.041	0.0115	-0.0551	-0.0405	-0.005	-0.0024	0.0042	0.0187	-0.0035	-0.0027	-0.014	-0.0133	-0.0418	0.0004	-0.003	0.0084	-0.0065	0.1573	0.016	-0.0023	-0.0041	-0.0001	0.0415	0.0094	-0.019	0.0066	0.003	-0.0231	-0.0186	-0.0832	-0.02	0.008	-0.0354
ENSG00000187730	1	1950780	1962192	1	p36.33	GABRD	0.0384	0.0118	-0.0035	-0.1567	-0.13	-0.2231	-0.1752	-0.0203	-0.0186	0.0118	-0.041	0.0115	-0.0551	-0.0405	-0.005	-0.0024	-0.0709	0.0187	-0.0035	-0.0027	-0.014	-0.0133	-0.0418	0.0004	-0.003	0.0084	-0.0065	0.1573	0.016	-0.0023	-0.0041	-0.0001	-0.1102	0.0094	-0.019	0.0066	0.003	-0.0231	-0.0186	-0.1763	-0.02	0.008	-0.1758
ENSG00000067606	1	1981909	2116834	1	p36.33	PRKCZ	0.0384	0.0118	-0.0035	-0.1567	-0.2012	-0.1494	-0.1752	-0.0203	-0.0186	0.0118	-0.041	0.0115	-0.0093	-0.0405	-0.0324	-0.0024	-0.1001	0.0187	-0.0035	-0.0027	-0.014	-0.0133	-0.0418	0.0004	-0.003	0.0084	-0.0065	0.1573	0.016	-0.0023	-0.0041	-0.0001	-0.1662	0.0094	-0.019	-0.0385	0.003	-0.0231	-0.0186	0.0119	-0.02	0.008	-0.053
ENSG00000162585	1	2115903	2144159	-1	p36.33	C1orf86	0.0384	0.0118	-0.0035	-0.5435	-0.3945	-0.3037	-0.1752	-0.0203	-0.0186	0.0118	-0.041	0.0115	0.0146	-0.0405	-0.0242	-0.0024	-0.0444	0.0187	-0.0035	-0.0027	-0.014	-0.0133	-0.0418	0.0004	-0.003	0.0084	-0.0065	0.1573	0.016	-0.0023	-0.0041	-0.0001	-0.0765	0.0094	-0.019	-0.0536	0.003	-0.0231	-0.0186	0.0119	-0.02	0.008	-0.0134
ENSG00000157933	1	2160134	2241558	1	p36.33	SKI	0.0384	0.0118	-0.0035	-0.0189	-0.0533	-0.051	-0.1354	-0.0203	-0.0186	0.0118	-0.041	0.0115	0.0146	-0.0405	-0.0242	-0.0024	-0.0444	0.0187	-0.0035	-0.0027	-0.014	-0.0133	-0.0418	0.0004	-0.003	0.0084	-0.0065	0.1573	0.016	-0.0023	-0.0041	-0.0001	-0.0765	0.0094	-0.019	-0.0536	0.003	-0.0231	-0.0186	0.0119	-0.02	0.008	-0.0134
ENSG00000116151	1	2252692	2323146	-1	p36.32	MORN1	0.0384	0.0118	-0.0035	-0.0691	-0.0533	-0.051	-0.0268	-0.0203	-0.0186	0.0118	-0.041	0.0115	0.0146	-0.0405	-0.0242	-0.0024	-0.0444	0.0187	-0.0035	-0.0027	-0.014	-0.0133	-0.0418	0.0004	-0.003	0.0084	-0.0065	0.1573	0.016	-0.0023	-0.0041	-0.0001	-0.0765	0.0094	-0.019	-0.0536	0.003	-0.0231	-0.0186	0.0119	0.0397	0.008	-0.0562
ENSG00000157916	1	2323267	2336883	1	p36.32	RER1	0.0384	0.0118	-0.0035	-0.1934	-0.2646	-0.051	-0.0268	-0.0203	-0.0186	0.0118	-0.041	0.0115	0.0146	-0.0901	-0.0242	-0.0024	-0.0444	0.0187	-0.0035	-0.0027	-0.014	-0.0133	-0.0418	0.0004	-0.003	0.0084	-0.0065	0.1573	0.016	-0.0023	-0.0041	-0.0001	-0.0765	0.0094	-0.019	-0.0536	0.003	-0.0231	-0.0186	0.0119	0.0098	0.008	-0.1499
ENSG00000157911	1	2336236	2345236	-1	p36.32	PEX10	0.0384	0.0118	-0.0035	-0.1934	-0.3823	-0.051	-0.0268	-0.0203	-0.0186	0.0118	-0.041	0.0115	0.0146	-0.0019	-0.0242	-0.0024	-0.0444	0.0187	-0.0035	-0.0027	-0.014	-0.0133	-0.0418	0.0004	-0.003	0.0084	-0.0065	0.1573	0.016	-0.0023	-0.0041	-0.0001	-0.0765	0.0094	-0.019	-0.0536	0.003	-0.0231	-0.0186	0.0119	0.0098	0.008	-0.1499
ENSG00000149527	1	2357419	2436969	1	p36.32	PLCH2	0.2349	0.0118	-0.0035	-0.1934	-0.0672	-0.0889	-0.0268	-0.0203	-0.0186	0.0118	-0.041	0.0115	0.0146	-0.0019	-0.0242	-0.0024	-0.0444	0.0187	-0.0035	-0.0027	-0.014	-0.0133	0.0025	0.0004	-0.003	0.0084	-0.0065	0.2733	0.016	-0.0023	-0.0041	-0.0001	-0.0447	0.0094	0.1117	-0.0536	0.003	-0.0231	-0.0186	0.0119	0.0098	0.008	0.0083
ENSG00000157881	1	2439972	2458039	-1	p36.32	PANK4	0.2349	0.0118	-0.0035	-0.1934	-0.2867	-0.4559	-0.0268	-0.0203	-0.0186	0.0118	-0.041	0.0115	0.0146	-0.0019	-0.0242	-0.0024	-0.0444	0.0187	-0.0035	-0.0027	-0.014	-0.0133	0.0025	0.0004	-0.003	0.0084	-0.0065	0.2733	0.016	-0.0023	-0.0041	-0.0001	0.0168	0.0094	0.1117	-0.0536	0.003	-0.0231	-0.0186	0.0119	0.0098	0.008	0.0222
ENSG00000197921	1	2460184	2461684	-1	p36.32	HES5	0.0671	0.0118	-0.0035	-0.1934	-0.0544	-0.0825	-0.0268	-0.0203	-0.0186	0.0118	-0.041	0.0115	0.0146	-0.0019	-0.0242	-0.0024	-0.0444	0.0187	-0.0035	-0.0027	-0.014	-0.0133	0.0025	0.0004	-0.003	0.0084	-0.0065	0.2733	0.016	-0.0023	-0.0041	-0.0001	0.0168	0.0094	0.1117	-0.0536	0.003	-0.0231	-0.0186	0.0119	0.0098	0.008	0.0222
ENSG00000157873	1	2487078	2496821	1	p36.32	TNFRSF14	0.0671	0.0118	-0.0035	-0.1934	0	-0.3967	-0.409	-0.0203	-0.0186	0.0118	-0.041	0.0115	0.0146	-0.0019	-0.0242	-0.0024	-0.0444	0.0187	-0.0035	-0.0027	-0.014	-0.0133	0.0025	0.0004	-0.003	0.0084	-0.0065	0.2733	0.016	-0.0023	-0.0041	-0.0001	0.0168	0.0094	0.1117	0.0378	0.003	-0.0231	-0.0186	0.0119	0.0098	0.008	0.0222
ENSG00000157870	1	2517930	2522908	1	p36.32	FAM213B	0.0671	0.0118	-0.0035	-0.1934	-0.0101	-0.0649	-0.0279	-0.0203	-0.0186	0.0118	-0.041	0.0115	0.0146	-0.0019	0.1946	-0.0024	-0.0444	0.0187	-0.0035	-0.0027	-0.014	-0.0133	0.0025	0.0004	-0.003	0.0084	-0.0065	0.2733	0.016	-0.0023	-0.0041	-0.0001	0.0168	0.0094	0.1117	0.0378	0.003	-0.0231	-0.0186	0.0119	0.0098	0.008	0.0222
ENSG00000142606	1	2522078	2564481	-1	p36.32	MMEL1	-0.0855	0.0118	-0.0035	-0.1934	-0.0101	-0.0649	-0.0279	-0.0203	-0.0186	0.0118	-0.041	0.0115	0.0146	-0.0019	0.1422	-0.0024	0.0534	0.0187	-0.0035	-0.0027	-0.014	-0.0133	0.0025	0.0004	-0.003	0.0084	-0.0065	0.1031	0.016	-0.0023	-0.0041	-0.0001	0.0168	0.0094	0.077	0.0378	0.003	-0.0231	-0.0186	0.0119	0.0098	0.008	0.0222
ENSG00000215912	1	2567415	2718286	-1	p36.32	TTC34	-0.0233	0.0118	-0.0035	-0.172	-0.0101	-0.0649	-0.0279	-0.0203	-0.0186	0.0118	-0.041	0.0115	0.0146	-0.0019	-0.0204	-0.0024	-0.0626	0.0187	-0.0035	-0.0027	-0.014	-0.0133	0.0025	0.0004	-0.003	0.0084	-0.0065	0.1178	0.016	-0.0023	-0.0041	-0.0001	0.0168	0.0094	-0.0251	0.0378	0.003	-0.0231	-0.0186	0.0119	0.0098	0.008	0.0222
ENSG00000169717	1	2938046	2939465	1	p36.32	ACTRT2	0.0982	0.2969	-0.0035	-0.0069	-0.0101	0.0454	-0.0279	-0.0203	-0.0186	0.0118	-0.041	0.0115	0.0146	-0.0019	-0.0204	-0.0024	-0.0626	0.0187	-0.0035	-0.0027	-0.014	-0.0133	0.0025	0.0004	-0.003	0.0084	-0.0065	0.0088	0.016	-0.0023	-0.0041	-0.0001	-0.0955	0.0094	-0.0251	0.0378	0.003	0.1253	-0.0186	0.0119	0.0098	0.008	0.0222
ENSG00000142611	1	2985732	3355185	1	p36.32	PRDM16	0.0982	-0.0015	-0.0035	-0.1316	-0.1177	-0.0384	-0.0512	-0.0203	-0.0186	0.0118	-0.0414	0.0115	0.0146	-0.0277	-0.0204	-0.0024	-0.0626	-0.0447	-0.0209	-0.0027	-0.014	-0.0133	0.0025	0.0004	-0.003	-0.0109	-0.0334	0.2148	0.016	-0.0023	-0.068	-0.0001	-0.0638	0.0094	-0.0009	0.0378	0.003	0.0199	-0.0385	-0.0217	0.0098	-0.0025	0.0131
ENSG00000130762	1	3370990	3397677	1	p36.32	ARHGEF16	0.0982	-0.0015	-0.0035	-0.1672	-0.1309	-0.2207	-0.0752	-0.0203	-0.0186	0.0118	-0.0324	0.0115	0.0146	-0.0235	-0.0204	-0.0024	-0.0626	0.0054	0.0043	-0.0027	-0.014	-0.0133	0.0025	0.0004	-0.003	0.0198	-0.0159	0.2165	0.016	-0.0023	0.0284	-0.0001	-0.0193	0.0094	0.0307	0.0378	0.003	-0.0626	0.0083	0.0038	0.0098	-0.048	0.0365
ENSG00000162591	1	3406484	3528059	-1	p36.32	MEGF6	0.0982	-0.0015	-0.0035	-0.1672	-0.1309	-0.1039	-0.0574	-0.0203	-0.0186	0.0118	-0.0324	0.0115	0.0146	-0.0235	-0.0204	-0.0024	-0.0626	0.0054	-0.0226	-0.0027	-0.014	-0.0133	0.0025	0.0004	-0.003	0.0198	-0.0159	0.2165	0.016	-0.0023	0.0284	-0.0001	-0.0193	0.0094	0.0307	0.0378	0.003	-0.0626	0.0083	0.0038	-0.0284	-0.048	0.0365
ENSG00000158109	1	3541566	3546691	1	p36.32	TPRG1L	0.0982	-0.0015	-0.0035	-0.1672	-0.1309	-0.1039	-0.2424	-0.0203	-0.0186	0.0118	-0.0324	0.0115	0.0146	-0.0235	-0.0204	-0.0024	-0.0626	0.0054	-0.1297	-0.0027	-0.014	-0.0133	0.0025	0.0004	-0.003	0.0198	-0.0159	0.1351	0.016	-0.0023	0.0284	-0.0001	-0.0193	0.0094	0.0307	-0.0095	0.003	-0.0626	0.0083	0.0038	-0.0351	-0.048	0.0365
ENSG00000116213	1	3547331	3569325	-1	p36.32	WRAP73	0.0982	-0.0015	-0.0035	-0.1672	-0.1309	-0.1039	-0.0514	-0.0203	-0.0186	0.0118	-0.0324	0.0115	0.0146	-0.0235	-0.0204	-0.0024	-0.0074	0.0054	-0.0115	-0.0027	-0.014	-0.0133	0.0025	0.0004	-0.003	0.0198	-0.0159	0.1351	0.016	-0.0023	0.0284	-0.0001	-0.0193	0.0094	0.0307	-0.0095	0.003	-0.0626	0.0083	0.0038	-0.0351	-0.048	0.0365
ENSG00000078900	1	3569084	3652765	1	p36.32	TP73	0.0982	-0.0015	-0.0035	-0.1086	-0.0759	-0.0406	0.0556	-0.0203	-0.0186	0.0118	-0.0324	0.0115	0.0146	0.0228	-0.0204	-0.0024	0.0115	0.0054	-0.0115	-0.0027	-0.014	-0.0133	0.0025	0.0004	-0.003	0.0487	-0.0159	0.1351	0.016	-0.0023	-0.0422	-0.0001	-0.0193	0.0094	0.0307	-0.0095	0.003	0.0555	0.0083	0.0038	-0.0196	0.0066	0.0365
ENSG00000162592	1	3668962	3688209	1	p36.32	CCDC27	0.0982	-0.0015	-0.0035	-0.1961	0.0032	0.0253	-0.0512	-0.0203	-0.008	0.0118	-0.0324	0.0115	0.0146	-0.0375	-0.0204	-0.0024	-0.0309	0.0054	-0.0115	-0.0027	-0.014	-0.0133	0.0025	0.0004	-0.003	0.001	-0.0159	0.1351	0.016	-0.0023	0.0327	-0.0001	-0.0193	0.0094	0.0307	-0.0095	0.003	0.016	0.0083	0.0038	-0.0475	0.0245	-0.0183
ENSG00000235169	1	3689352	3692546	1	p36.32	SMIM1	0.0982	-0.0015	-0.0035	-0.001	0.0032	0.0253	-0.0512	-0.0203	0.0501	0.0118	-0.0324	0.0115	0.0146	-0.0375	-0.0204	-0.0024	-0.0309	0.0054	-0.0115	-0.0027	-0.014	-0.0133	0.0025	0.2717	-0.003	0.001	-0.0159	0.1351	0.016	-0.0023	0.0327	-0.0001	-0.0193	0.0094	0.0307	-0.0095	0.003	0.016	0.0083	0.0038	-0.0475	0.0245	-0.0183
ENSG00000130764	1	3696784	3713068	-1	p36.32	LRRC47	0.0982	-0.0015	-0.0035	-0.001	0.0032	0.0253	-0.0512	-0.0203	0.0501	0.0118	-0.0324	0.0115	0.0146	-0.0375	-0.0204	-0.0024	-0.0309	0.0054	-0.0115	-0.0027	-0.014	-0.0133	0.0025	-0.0141	-0.003	0.001	-0.0159	0.1351	0.016	-0.0023	0.0327	-0.0001	-0.0193	0.0094	-0.1072	-0.0095	0.003	0.016	0.0083	0.0038	0.0665	0.0245	-0.0183
ENSG00000116198	1	3728645	3773778	-1	p36.32	CEP104	-0.0267	-0.0015	-0.0035	-0.001	-0.044	-0.0829	-0.0512	-0.0203	0.0501	0.0118	-0.0324	0.0115	0.0146	-0.0375	-0.0204	-0.0024	-0.0309	0.0054	-0.0115	-0.0027	-0.014	-0.0301	0.0025	-0.0141	-0.003	0.001	-0.0159	0.0036	0.016	-0.0023	0.0327	-0.0001	-0.0193	0.0094	-0.0555	-0.0095	0.003	0.016	0.0083	0.0038	-0.1353	0.0245	-0.0183
ENSG00000169598	1	3773845	3801993	1	p36.32	DFFB	0.0421	-0.0015	-0.0035	-0.001	0.0194	0.0478	-0.0512	-0.0203	0.0501	0.0118	-0.0324	0.0115	0.0146	-0.0375	-0.0204	-0.0024	-0.0309	0.0054	-0.0115	-0.0027	-0.014	-0.0102	0.0025	-0.0141	-0.003	0.001	-0.0159	0.0036	0.016	-0.0023	0.0327	-0.0001	-0.0193	0.0094	-0.0967	-0.0095	0.003	0.016	0.0083	0.0038	0.0098	0.0245	-0.0183
ENSG00000198912	1	3805689	3816857	-1	p36.32	C1orf174	0.1427	-0.0015	-0.0035	-0.001	0.0194	0.0651	-0.0512	-0.0203	0.0501	0.0118	-0.0324	0.0115	0.0146	-0.0375	-0.0204	-0.0024	-0.0309	0.0054	-0.0115	-0.0027	-0.014	-0.0102	0.0025	-0.0141	-0.003	0.001	-0.0159	0.0036	0.016	-0.0023	0.0327	-0.0001	-0.0193	0.0094	-0.1987	-0.0095	0.003	0.016	0.0083	0.0038	0.0098	0.0245	-0.0183
ENSG00000196581	1	4714792	4852594	1	p36.32	AJAP1	0.0734	-0.0114	-0.0035	-0.001	-0.0598	-0.0447	-0.0103	-0.0203	0.002	0.0149	0.0148	0.0115	0.0164	0.0066	0.0015	-0.0024	-0.0195	0.0054	0.005	-0.0027	-0.014	-0.0102	0.0025	-0.0068	-0.003	0.0032	-0.0018	0.172	-0.0099	-0.0023	-0.0447	-0.0001	-0.0193	-0.0396	0.0041	-0.003	0.0059	-0.0056	-0.0015	-0.0278	-0.0568	-0.0273	-0.0695
ENSG00000131697	1	5922871	6052533	-1	p36.31	NPHP4	0.0292	0.0117	-0.0035	-0.001	-0.0161	0.0308	0.0827	-0.0335	0.002	0.0149	0.0088	0.0115	-0.0043	-0.078	0.0015	-0.0024	-0.0195	-0.0614	-0.0083	-0.0027	-0.0493	-0.0046	0.0018	-0.0068	-0.0244	0.0032	-0.0018	0.02	-0.0032	-0.0023	0.002	0.0108	-0.0123	0.0225	0.0041	0.0181	0.0121	0.0528	-0.0282	0.0012	0.0029	-0.02	-0.0206
ENSG00000069424	1	6051526	6161253	1	p36.31	KCNAB2	0.0292	0.0117	-0.0035	-0.001	-0.091	-0.0157	-0.0895	-0.0335	0.002	0.0149	0.0088	0.0115	-0.0269	-0.078	0.0015	-0.0024	-0.0195	0.0035	-0.0083	-0.0027	-0.0493	-0.0046	0.0018	-0.0068	-0.0244	0.0032	-0.0018	0.0801	-0.0032	-0.0023	0.002	0.0108	-0.0123	0.0225	0.0041	0.0181	0.0121	0.0065	-0.0663	0.0012	0.0029	-0.02	-0.0206
ENSG00000116254	1	6161853	6240183	-1	p36.31	CHD5	0.0292	0.0117	-0.0035	-0.001	-0.0986	-0.0245	0.0271	-0.0335	0.002	0.0149	0.0088	0.0115	-0.0766	-0.078	0.0015	-0.0024	-0.0195	0.0101	-0.0083	-0.0027	-0.0493	-0.0046	0.0018	-0.0068	-0.0244	0.0032	-0.0018	0.1944	-0.0032	-0.0023	0.002	0.0108	-0.0123	0.0225	0.0041	0.0181	0.0121	0.0065	-0.0663	0.0012	0.0029	-0.02	-0.0206
ENSG00000116251	1	6241329	6269449	-1	p36.31	RPL22	0.0292	0.0117	-0.0035	-0.001	-0.0986	-0.0245	0.0271	-0.0335	0.002	0.0149	0.0088	0.0115	0.0156	-0.078	0.0015	-0.0024	-0.0195	0.0101	-0.0083	-0.0027	-0.0493	-0.0046	0.0018	-0.0068	-0.0244	0.0032	-0.0018	0.0478	-0.0032	-0.0023	0.002	0.0108	-0.0123	0.0225	0.0041	0.0181	0.0121	0.0065	-0.0663	0.0012	-0.1853	-0.02	-0.0206
ENSG00000158286	1	6265535	6281359	1	p36.31	RNF207	0.0292	0.0117	-0.0035	-0.001	-0.0986	-0.0521	-0.0147	-0.0335	0.002	0.0149	0.0088	0.0115	0.0156	-0.078	0.0015	-0.0024	-0.0195	0.0101	-0.0083	-0.0027	-0.0493	-0.0046	0.0018	-0.0068	-0.0244	0.0032	-0.0018	0.0478	-0.0032	-0.0023	0.002	0.0108	-0.0123	0.0225	0.0041	0.0181	0.0121	0.0065	-0.0663	0.0012	-0.2051	-0.02	-0.0206
ENSG00000116237	1	6281253	6296032	-1	p36.31	ICMT	0.1435	-0.0947	-0.0035	-0.001	-0.0986	-0.164	-0.1288	-0.0335	0.002	0.0149	0.0088	0.0115	0.0156	-0.078	0.0015	-0.0024	-0.0195	0.0101	-0.0083	-0.0027	-0.0493	-0.0046	0.0018	-0.0068	-0.0244	0.0032	-0.0018	0.0478	-0.0032	-0.0023	0.002	0.0108	-0.0123	0.0225	0.0041	0.0181	0.0121	0.0065	-0.0663	0.0012	-0.1309	-0.02	-0.1213
ENSG00000158292	1	6307406	6321035	-1	p36.31	GPR153	0.2801	0.0333	-0.0035	-0.001	-0.0986	-0.164	-0.1288	-0.0335	0.002	0.0149	0.0088	0.0115	0.0156	-0.0172	0.0015	-0.0024	-0.0195	0.0101	-0.0083	-0.0027	-0.0493	-0.0046	0.0018	-0.0068	-0.0244	0.0032	-0.0018	0.3657	-0.0032	-0.0023	0.002	0.0108	-0.0123	0.0225	0.0041	0.0181	0.0121	0.0065	0.0027	0.0012	0.1794	-0.02	0.0115
ENSG00000097021	1	6324329	6454451	-1	p36.31	ACOT7	0.035	0.0333	-0.0035	-0.001	-0.0986	-0.0818	-0.1288	-0.0335	0.002	0.0149	0.0088	0.0115	0.0156	-0.0172	0.0015	-0.0024	-0.0195	0.0319	-0.0083	-0.0027	-0.0268	-0.0046	0.0018	-0.0392	0.023	0.0032	-0.0018	0.2315	-0.0032	-0.0023	0.002	0.0108	-0.0123	0.0225	0.0041	0.0181	0.0121	0.1341	0.0027	0.0012	0.0267	-0.02	0.0115
ENSG00000069812	1	6472478	6484730	-1	p36.31	HES2	0.035	0.0333	-0.0035	-0.001	-0.0986	0.0043	0.0167	-0.0335	0.002	0.0149	0.0088	0.0115	0.0156	-0.0172	0.0015	-0.0024	-0.0195	0.0313	-0.0083	-0.0027	-0.003	-0.0046	0.0018	0.0009	-0.0083	0.0032	-0.0018	0.1423	-0.0032	-0.0023	0.002	0.0108	-0.0123	0.0225	0.0041	0.0181	0.0121	-0.0146	0.0027	0.0012	0.0223	-0.02	0.0115
ENSG00000187017	1	6484848	6521430	1	p36.31	ESPN	0.035	0.0333	-0.0035	-0.001	-0.0986	0.0043	0.0167	-0.0335	0.002	0.0149	-0.0634	0.0115	0.0156	-0.0172	0.0015	-0.0024	-0.0195	-0.2126	-0.0083	-0.0027	-0.003	-0.0046	0.0338	0.0009	-0.0083	0.0032	-0.0018	0.1423	-0.0032	-0.0023	0.002	0.0108	-0.0123	0.0225	0.0041	0.0181	0.0121	-0.0146	0.0027	0.0012	0.0223	-0.02	0.0115
ENSG00000215788	1	6521211	6526255	-1	p36.31	TNFRSF25	0.035	0.0333	-0.0035	-0.001	-0.0986	0.0043	0.0167	-0.0335	0.002	0.0149	-0.0661	0.0115	0.0156	-0.0172	0.0015	-0.0024	-0.0195	0.1826	-0.0083	-0.0027	-0.003	-0.0046	0.6014	0.0009	-0.0083	0.0032	-0.0018	0.1423	-0.0032	-0.0023	0.002	0.0108	-0.0123	0.0225	0.0041	0.0181	0.0121	-0.0146	0.0027	0.0012	0.0223	-0.02	0.0115
ENSG00000171680	1	6526152	6580121	-1	p36.31	PLEKHG5	0.035	0.1486	-0.0035	-0.001	-0.0986	0.0043	0.0167	-0.0335	0.002	0.0149	-0.0661	0.0115	0.0156	-0.0172	0.0015	-0.0024	-0.0195	0.0496	-0.0083	-0.0027	-0.003	-0.0046	0.0371	0.0009	-0.0083	0.0032	-0.0018	0.1423	-0.0032	-0.0023	0.002	0.113	-0.0123	0.1003	0.0041	0.0181	0.0121	-0.0146	0.0027	0.0012	0.0223	-0.02	0.0115
ENSG00000162408	1	6581407	6614595	-1	p36.31	NOL9	0.035	-0.0672	-0.0035	-0.001	-0.0986	0.0043	0.0167	-0.0335	0.002	0.0149	-0.0661	0.0115	0.0156	-0.0172	0.0015	-0.0024	-0.0195	-0.0031	-0.0083	-0.0187	-0.003	-0.0046	-0.0187	0.0009	-0.0083	0.0032	-0.0018	0.1423	-0.0032	-0.0023	0.002	0.0578	-0.0123	0.1609	0.0041	0.0181	0.0121	0.0334	0.0027	0.0012	0.0223	-0.0012	0.0115
ENSG00000173662	1	6615241	6639817	1	p36.31	TAS1R1	0.035	0.0516	-0.0035	-0.001	-0.0494	0.0043	0.0167	-0.0335	0.002	0.0149	-0.0661	0.0115	0.0156	-0.0172	0.0015	-0.0024	-0.0195	-0.0031	-0.0083	-0.1517	-0.003	-0.0046	-0.0187	0.0009	-0.0083	0.0032	-0.0018	0.1423	-0.0032	-0.0023	0.002	-0.0212	-0.0123	0.1609	0.0041	0.0181	0.0121	0.0787	0.0027	0.0012	0.0223	0.1295	0.0115
ENSG00000204859	1	6640061	6649340	1	p36.31	ZBTB48	0.035	0.15	-0.0035	-0.001	0.0328	0.0043	0.0167	-0.0335	0.002	0.0149	-0.0661	0.0115	0.0156	-0.0172	0.0015	-0.0024	-0.0195	-0.0031	-0.0083	0.0201	-0.003	-0.0046	-0.0187	0.0009	0.1034	0.0032	-0.0018	0.1423	-0.0032	-0.0023	0.002	-0.0212	-0.0123	0.1609	0.0041	0.0181	0.0121	0.3048	0.0027	0.0012	0.0223	-0.0045	0.0115
ENSG00000162413	1	6650784	6674667	-1	p36.31	KLHL21	0.035	0.15	-0.0035	-0.001	0.0328	0.0043	0.0167	-0.0335	0.002	0.0149	-0.0661	0.0115	0.0156	-0.0172	0.0015	-0.0024	-0.0195	-0.0031	-0.0083	0.0201	-0.003	-0.0046	-0.0187	0.0009	0.131	0.0032	-0.0018	0.1423	-0.0032	-0.0023	0.002	-0.0212	-0.0123	-0.0098	0.0041	0.0181	0.0121	0.1125	0.0027	0.0012	0.0223	-0.0045	0.001
ENSG00000116273	1	6673745	6684093	1	p36.31	PHF13	0.035	0.15	-0.0035	-0.001	0.0328	0.0043	0.0167	-0.0335	0.002	0.0149	-0.0661	0.0115	0.0156	-0.0172	0.0015	-0.0024	-0.0195	-0.0031	-0.0083	0.0201	-0.003	-0.0046	-0.0187	0.0009	0.131	0.0032	-0.0018	0.1423	-0.0032	-0.0023	0.002	-0.0212	-0.0123	-0.0184	0.0041	0.0181	0.0121	-0.0333	0.0027	0.0012	0.0223	-0.0045	-0.0154
ENSG00000041988	1	6684926	6695646	1	p36.31	THAP3	0.035	0.15	-0.0035	-0.001	0.0328	0.0043	0.0167	-0.0335	0.002	0.0149	-0.0661	0.0115	0.0156	-0.0172	0.0015	-0.0024	-0.0195	-0.0031	-0.0083	0.0201	-0.003	-0.0046	-0.0187	0.0009	0.131	0.0032	-0.0018	0.1423	-0.0032	-0.0023	0.002	-0.0212	-0.0123	-0.0184	0.0041	0.0181	0.0121	-0.0333	0.0027	0.0012	0.0223	-0.0045	-0.0154
ENSG00000007923	1	6694228	6761984	-1	p36.31	DNAJC11	0.035	0.0066	-0.0035	-0.001	0.0328	0.0043	0.0167	-0.0335	0.002	0.0149	-0.0661	0.0115	0.0156	-0.0172	0.0015	-0.0024	-0.0195	-0.0031	-0.0083	0.0201	-0.003	-0.0046	-0.0187	0.0009	0.0292	0.0032	-0.0018	-0.0007	-0.0032	-0.0023	0.002	-0.0212	-0.0123	-0.0184	0.0041	0.0181	0.0121	-0.0333	0.0027	0.0012	-0.0252	-0.0045	-0.0154
ENSG00000171735	1	6845384	7829766	1	p36.31	CAMTA1	0.0176	-0.0002	-0.0035	-0.001	0.0327	0.0189	0.0204	-0.0319	0.002	0.0111	-0.0227	0.0115	0.0051	-0.0088	0.161	-0.0024	-0.0195	-0.0031	-0.0024	0.0082	-0.003	-0.0046	-0.016	0.0009	-0.0014	0.0032	-0.0018	0.0091	0.0028	0.0029	0.002	-0.0051	-0.0123	0.0008	0.0055	0.004	0.0121	0.0263	0.0051	0.0107	-0.0176	-0.0005	-0.0311
ENSG00000049245	1	7831329	7841492	1	p36.23	VAMP3	0.016	-0.0144	-0.0035	-0.001	0.298	0.0222	0.1005	-0.0059	0.002	0.069	-0.0004	0.0115	-0.0579	-0.0464	0.2345	-0.0024	-0.0195	-0.0031	-0.0047	-0.0268	-0.003	-0.0046	-0.0242	0.0009	-0.0069	0.0032	-0.0018	-0.2461	-0.009	-0.03	0.002	0.0097	-0.0123	0.1209	0.0253	-0.0769	0.0121	0	0.0039	0.0023	-0.017	0.0272	-0.0073
ENSG00000049246	1	7844380	7905237	1	p36.23	PER3	0.016	-0.0144	-0.0035	-0.001	0.112	0.0222	0.1005	-0.0059	0.002	0.0955	-0.0004	0.0115	-0.0579	-0.0464	0.2345	-0.0024	-0.0195	-0.0031	-0.0047	-0.0268	-0.003	-0.0046	-0.0242	0.0009	-0.0069	0.0032	-0.0018	-0.2359	-0.009	-0.03	0.002	0.0097	-0.0123	0.0618	0.0253	0.0717	0.0121	0.0616	0.0039	0.0023	-0.017	0.0272	-0.0073
ENSG00000049247	1	7903143	7913572	-1	p36.23	UTS2	0.016	-0.0144	-0.0035	-0.001	0.0893	0.0222	0.1005	-0.0059	0.002	0.3057	-0.0004	0.0115	-0.0579	-0.0464	0.2345	-0.0024	-0.0195	-0.0031	-0.0047	-0.0268	-0.003	-0.0046	-0.0242	0.0009	-0.0069	0.0032	-0.0018	0.0464	-0.009	-0.03	0.002	0.0097	-0.0123	0.049	0.0253	0.0717	0.0121	-0.0387	0.0039	0.0023	-0.017	0.0272	-0.0073
ENSG00000049249	1	7979907	8000926	-1	p36.23	TNFRSF9	0.016	-0.0144	-0.0035	-0.001	-0.0229	-0.0568	-0.0151	-0.0059	0.002	-0.0006	-0.0004	0.0115	-0.0579	-0.0464	0.2345	-0.0024	-0.0195	-0.0031	-0.0047	-0.0268	-0.003	-0.0046	-0.0242	0.0009	-0.0069	0.0032	-0.0018	0.0464	-0.009	-0.03	0.002	0.0097	-0.0123	0.049	0.0253	-0.1328	0.0121	-0.0387	0.0039	0.0023	-0.017	0.0272	-0.0073
ENSG00000116288	1	8014351	8045565	1	p36.23	PARK7	0.016	-0.0144	-0.0035	-0.001	-0.0229	-0.0568	-0.0151	-0.0059	0.002	-0.0006	-0.0004	0.0115	-0.0204	-0.0464	0.2345	-0.0024	-0.0195	-0.0031	-0.0047	-0.0268	-0.003	-0.0046	-0.0242	0.0009	-0.0069	0.0032	-0.0018	0.0464	-0.009	-0.03	0.002	0.0097	-0.0123	0.049	0.0253	-0.1032	-0.1936	-0.1029	0.0039	0.0023	-0.017	0.0272	-0.0073
ENSG00000116285	1	8064464	8086368	-1	p36.23	ERRFI1	0.016	-0.0144	-0.0035	-0.001	-0.0229	-0.0568	-0.0151	-0.0059	0.002	-0.0006	-0.0004	0.0115	0.0005	-0.0464	0.2345	-0.0024	-0.0195	-0.0031	-0.0047	-0.0268	-0.003	-0.0046	-0.0242	0.0009	-0.0069	0.0032	-0.0018	-0.1368	-0.009	-0.03	0.002	0.0097	-0.0123	0.049	0.0253	0.005	0.0134	0.0034	0.0039	0.0023	-0.017	0.0272	-0.0073
ENSG00000162426	1	8377886	8404227	1	p36.23	SLC45A1	0.016	-0.0857	-0.0035	-0.001	-0.0229	-0.0568	-0.0606	-0.0059	0.002	-0.0006	-0.0004	0.0056	0.0005	0.0073	0.2345	-0.0024	-0.0195	-0.0031	-0.0047	-0.0268	-0.003	-0.0046	-0.0341	0.0009	-0.0069	0.0032	-0.0018	0.2484	-0.009	-0.0308	0.002	0.0097	-0.0123	-0.0049	0.0253	0.005	0.0134	0.0034	0.0039	0.0023	-0.047	-0.0142	-0.0073
ENSG00000142599	1	8412457	8877702	-1	p36.23	RERE	0.016	-0.0789	-0.0035	-0.001	0.0238	-0.0568	0.053	-0.0059	0.002	-0.0006	0.0103	0.0056	-0.03	-0.0447	0.2345	-0.0024	0.0374	-0.0031	0.0228	-0.0016	-0.003	-0.0046	-0.0341	0.0009	-0.0069	0.0032	-0.0414	-0.0193	-0.009	-0.0308	0.002	-0.0086	-0.0123	0.0432	0.044	-0.0368	0.0134	0.0025	0.0039	0.0023	-0.047	-0.0142	-0.0147
ENSG00000074800	1	8921061	8939308	-1	p36.23	ENO1	0.016	-0.0009	-0.0035	-0.001	-0.1549	-0.0568	-0.3035	-0.0059	0.002	-0.0006	0.0098	0.0056	-0.0533	0.0251	0.2345	-0.0024	0.0043	-0.0031	0.0977	0.0039	-0.0159	-0.0046	-0.0341	0.0009	-0.0065	0.0032	0.0138	0.1597	-0.009	0.0601	0.002	0.0048	-0.0123	0.0541	0.0208	-0.081	0.0123	-0.0158	0.0039	0.0023	-0.047	-0.2062	-0.0984
ENSG00000131686	1	9005926	9035151	1	p36.23	CA6	0.016	-0.0009	-0.0035	-0.001	-0.0075	0.0234	-0.0301	-0.0059	0.002	-0.0006	0.0098	0.0056	-0.0533	0.0251	0.2345	-0.0024	0.0043	-0.0031	0.0019	0.0039	-0.0159	-0.0046	-0.0341	0.0009	-0.0065	0.0032	-0.0159	0.0183	-0.009	0.0601	0.002	0.0048	-0.0123	0.0541	0.0208	0.0059	0.0123	-0.0158	0.0039	0.0023	-0.047	0.0139	-0.0158
ENSG00000197241	1	9063359	9086404	-1	p36.23	SLC2A7	0.016	-0.0009	-0.0035	-0.001	-0.0075	0.0234	-0.0301	-0.0059	0.002	-0.0006	0.0098	0.0056	0.08	0.0251	0.2345	-0.0024	-0.0525	-0.0031	0.0019	0.0039	-0.0159	-0.0046	-0.0341	0.0009	-0.0065	0.0032	-0.0159	0.2481	-0.009	0.0601	0.002	0.0048	-0.0123	0.0541	0.0208	0.0059	0.0123	-0.0158	0.0039	0.0023	-0.047	0.0139	-0.0158
ENSG00000142583	1	9095166	9148537	-1	p36.23	SLC2A5	0.016	-0.0009	-0.0035	-0.001	-0.0075	0.0234	-0.0301	-0.0059	0.002	-0.0006	0.0098	0.0056	-0.0472	0.0067	0.2345	-0.0024	-0.0521	-0.0031	0.0019	0.0039	-0.0159	-0.0046	-0.0341	0.0009	-0.0065	0.0032	-0.0159	-0.0461	-0.009	0.0142	0.002	0.0048	-0.0123	0.0541	0.0208	0.0059	0.0123	-0.0158	0.0039	0.0023	-0.047	0.0532	-0.0158
ENSG00000180758	1	9160364	9189229	-1	p36.23	GPR157	0.016	-0.0009	-0.0035	-0.001	-0.0075	0.0234	-0.0301	-0.0059	0.002	-0.0006	0.0098	0.0056	-0.0635	-0.0647	0.2345	-0.0024	-0.0521	-0.0031	0.0019	0.0039	-0.0159	-0.0046	-0.0341	0.0009	-0.0065	0.0032	-0.0159	-0.1054	-0.009	-0.0465	0.002	0.0048	-0.0123	0.0541	0.0208	0.0059	0.0123	-0.0158	0.0039	0.0023	-0.047	-0.0235	-0.0158
ENSG00000049239	1	9294834	9331396	1	p36.22	H6PD	0.016	-0.0009	-0.0035	-0.001	-0.0075	0.0234	-0.0301	-0.0059	0.002	-0.0006	0.0098	0.0056	-0.0358	-0.0647	0.2345	-0.0024	-0.0521	-0.0031	0.0019	0.0039	-0.0159	-0.0046	-0.0341	0.0009	-0.0065	0.0053	-0.0159	-0.0288	0.1065	0.0428	0.002	0.0048	-0.0123	0.0541	-0.0588	0.0059	0.0123	0.0757	0.0039	0.0023	0.0966	-0.0186	-0.0262
ENSG00000171621	1	9352939	9429591	1	p36.22	SPSB1	0.016	-0.0009	-0.0035	-0.001	-0.0075	0.0234	-0.0301	-0.0059	0.002	-0.0006	0.0098	0.0056	-0.0358	-0.0137	0.2345	-0.0024	-0.0521	-0.0031	0.0019	-0.0363	-0.0159	-0.0046	-0.0341	0.0009	-0.0065	0.0053	-0.0159	0.1456	-0.0114	-0.0143	0.002	0.0048	-0.0123	0.0541	-0.0134	0.0059	-0.0351	0.052	0.0039	0.0023	0.0471	-0.0047	-0.0262
ENSG00000171612	1	9599541	9645237	1	p36.22	SLC25A33	0.016	-0.0009	0.011	-0.001	-0.0075	0.0061	-0.0301	-0.0059	0.002	-0.0006	-0.0812	0.0056	0.0006	-0.0071	0.2345	-0.0024	-0.0521	-0.0031	0.0019	0.0023	-0.0159	-0.0046	-0.0341	0.0009	-0.0065	0.0053	0.0068	-0.1503	-0.0114	-0.0037	0.002	0.0048	-0.0123	0.0541	0.0303	0.0059	0.0161	0.012	0.0039	0.0023	-0.0265	0.0509	-0.0262
ENSG00000188807	1	9648932	9674935	1	p36.22	TMEM201	0.016	0.1563	0.011	-0.001	-0.0075	0.0061	-0.0301	-0.0059	0.002	-0.0006	-0.0812	0.0056	0.0006	-0.0071	0.2345	-0.0024	-0.0521	-0.0031	0.0019	0.0023	-0.0159	-0.0046	-0.0341	0.0009	-0.0065	0.0779	0.0068	0.1548	-0.0114	-0.0037	0.002	0.0048	-0.0123	0.0541	0.0841	0.0059	0.0161	0.012	0.0039	0.0023	-0.0265	0.0509	-0.0262
ENSG00000171608	1	9711790	9789172	1	p36.22	PIK3CD	0.016	-0.0615	0.011	-0.001	-0.0075	0.0061	-0.0301	-0.0059	-0.1105	-0.0006	-0.0812	-0.0829	0.0006	-0.0071	0.2345	-0.0024	0.0054	-0.0031	0.0019	0.0023	-0.0159	-0.0046	-0.0341	0.0009	-0.0065	0.0048	0.0068	0.0053	-0.0114	-0.0037	0.002	0.0048	-0.0123	0.0541	0.0164	0.0059	0.0161	0.012	0.0039	0.0023	-0.0265	0.0509	-0.0262
ENSG00000171603	1	9789084	9884584	-1	p36.22	CLSTN1	0.016	0.0929	0.011	-0.001	-0.0075	0.0061	-0.0301	-0.0059	-0.0037	-0.0006	-0.0538	0.0107	0.0006	-0.0071	0.2345	-0.0024	0.0309	-0.0031	0.0019	0.0023	-0.0159	-0.0046	-0.0341	0.0009	-0.0065	0.0048	0.0068	0.105	-0.0114	-0.0037	0.002	0.0048	-0.0123	0.0541	0.0147	0.0059	0.0161	0.012	0.0039	0.0023	-0.0265	0.0509	-0.0262
ENSG00000178585	1	9908334	9970394	-1	p36.22	CTNNBIP1	0.016	0.0929	0.011	-0.001	-0.0075	0.0061	-0.0301	-0.0059	-0.0037	-0.0006	0.0185	0.0107	0.0006	-0.0071	0.2345	-0.0024	0.0309	-0.0031	0.0019	0.0023	-0.0159	-0.0046	-0.0341	0.0009	0.0503	0.0048	0.0068	0.1723	-0.0114	-0.0037	0.002	0.0048	-0.0123	0.0541	0.0147	0.0059	0.0161	0.012	0.0039	0.0023	-0.0265	0.0082	-0.0262
ENSG00000162441	1	9982173	10003465	-1	p36.22	LZIC	0.016	0.0177	0.011	-0.001	-0.0075	0.0061	-0.0301	-0.0059	-0.0037	-0.0006	0.0185	0.0107	0.0006	-0.0071	0.2345	-0.0024	0.0309	-0.0031	0.0019	0.0023	-0.0159	-0.0046	-0.0341	0.0009	0.113	0.0048	0.0068	0.0794	-0.0114	-0.0037	0.002	0.0048	-0.0123	0.0541	0.0147	0.0059	0.0161	0.012	0.0039	0.0023	-0.0265	-0.0297	-0.0262
ENSG00000173614	1	10003486	10045559	1	p36.22	NMNAT1	0.016	-0.0158	0.011	-0.001	-0.0075	-0.0398	-0.0301	-0.0059	-0.0037	-0.0006	0.0185	0.0107	0.0006	-0.0071	0.2345	-0.0024	0.0309	-0.0031	0.0019	0.0023	-0.0159	-0.0046	-0.0341	0.0009	0.113	0.0048	0.0068	0.0794	-0.0114	-0.0037	0.002	0.0048	-0.0123	0.0284	0.0147	0.0059	0.0161	-0.1007	0.0039	0.0023	-0.0265	-0.0297	-0.0262
ENSG00000162444	1	10057264	10076078	1	p36.22	RBP7	0.016	-0.0158	0.011	-0.001	-0.0075	-0.1927	-0.0301	-0.0059	-0.0037	-0.0006	0.0185	0.0107	0.0006	-0.0071	0.2345	-0.0024	0.0309	-0.0031	0.0019	0.0023	-0.0159	-0.0046	-0.0341	0.0009	0.0367	0.0048	0.0068	0.0794	-0.0114	-0.0037	0.002	0.0048	-0.0123	0.0057	0.0147	0.0059	0.0161	-0.1926	0.0039	0.0023	-0.0265	-0.0297	-0.0262
ENSG00000130939	1	10092890	10241297	1	p36.22	UBE4B	0.016	-0.0158	0.011	-0.001	-0.0075	0.0186	-0.0301	-0.0059	-0.0037	-0.0006	0.0185	0.0107	0.0006	-0.0071	0.2345	-0.0024	0.0309	-0.0031	0.0019	0.0023	-0.0159	-0.0046	-0.0341	0.0009	-0.0112	0.0048	0.0068	0.1133	-0.0114	-0.0037	0.002	0.0048	-0.0123	0.0057	0.0147	0.0059	0.0161	-0.0061	0.0039	0.0023	-0.0265	-0.0297	-0.0262
ENSG00000054523	1	10270863	10441661	1	p36.22	KIF1B	0.016	-0.0158	0.011	-0.001	-0.0075	0.0095	-0.0301	-0.0059	-0.0037	-0.0006	0.0185	0.0107	0.0006	-0.0071	0.2202	-0.0024	0.0309	0.0092	0.0019	0.0023	0.0211	-0.0046	-0.0136	0.0009	-0.0112	0.0048	0.0006	0.0011	0.0391	-0.0037	0.002	0.0048	-0.0123	0.0057	-0.0013	-0.0256	-0.0153	-0.0002	0.0039	0.0023	-0.0265	0.0006	-0.0262
ENSG00000142657	1	10458649	10480201	1	p36.22	PGD	0.016	-0.0158	0.011	-0.001	-0.0075	-0.1386	-0.0301	-0.0059	-0.0037	-0.0006	0.0185	0.0107	0.0006	-0.0071	0.2375	-0.0024	0.0309	-0.0044	0.0019	0.0023	-0.0006	-0.0046	-0.0047	0.0009	-0.0112	0.0048	-0.0082	0.1937	0.0007	-0.0037	0.002	0.0048	-0.0123	0.0057	-0.0077	-0.066	-0.0049	-0.0002	0.0039	0.0023	-0.0265	-0.0423	-0.0262
ENSG00000241563	1	10509776	10511959	1	p36.22	CORT	0.016	-0.0158	0.011	-0.001	-0.0075	0.0208	-0.0301	-0.0059	-0.0037	-0.0006	0.0185	0.0107	0.0006	-0.0071	0.2375	-0.0024	0.0309	-0.0044	0.0019	0.0023	-0.0006	-0.0046	-0.0047	0.0009	-0.0112	0.0048	-0.0082	0.1937	0.0007	-0.0037	0.002	0.0048	-0.0123	0.0057	-0.0077	-0.066	-0.0049	-0.0002	0.0039	0.0023	-0.0265	-0.0423	-0.0262
ENSG00000160049	1	10516579	10532583	-1	p36.22	DFFA	0.016	-0.0158	0.011	-0.001	-0.0075	0.0208	-0.0301	-0.0059	-0.0037	-0.0006	0.0185	0.0107	0.0006	-0.0071	0.2375	-0.0024	0.0309	-0.0044	0.0019	0.0023	-0.0006	-0.0046	-0.0047	0.0009	-0.0112	0.0048	-0.0082	0.1937	0.0007	-0.0037	0.002	0.0048	-0.0123	0.0057	-0.0077	-0.066	-0.0049	-0.0002	0.0039	0.0023	-0.0265	-0.0423	-0.0262
ENSG00000142655	1	10532345	10690815	1	p36.22	PEX14	0.016	-0.0158	0.011	-0.001	0.0574	0.0208	0.0498	-0.0059	-0.0037	-0.0006	0.0185	0.0107	0.0006	-0.07	0.2168	-0.0024	-0.0069	-0.0044	0.0019	-0.0273	0.0279	-0.0046	-0.0047	0.0009	-0.0112	0.0048	0.0036	-0.1344	-0.0524	-0.0037	0.002	0.0048	-0.0123	0.0057	-0.0077	-0.0511	-0.0049	-0.0974	0.0039	0.0023	-0.0265	-0.0423	-0.0262
ENSG00000130940	1	10696661	10856707	-1	p36.22	CASZ1	0.0803	-0.0158	0.011	-0.001	-0.1401	-0.0762	0.0028	-0.0548	-0.0037	-0.0006	0.0185	0.0107	0.0006	-0.0284	0.2103	-0.0024	-0.0453	-0.0044	0.0019	-0.0613	-0.0118	-0.0046	-0.0302	0.0009	-0.0112	0.0048	-0.0168	0.1712	0.0077	-0.0037	0.002	-0.0222	-0.0123	0.0057	-0.0077	0.0024	-0.0049	-0.034	0.0039	0.0023	-0.0265	-0.0157	-0.0262
ENSG00000175262	1	11006528	11042094	-1	p36.22	C1orf127	0.1222	0.063	0.011	-0.001	0.0509	-0.0071	-0.0351	-0.0683	-0.0037	-0.0006	0.0185	0.0107	0.0006	-0.031	0.2103	-0.0024	-0.0453	-0.0044	0.0019	-0.0613	-0.0118	-0.0046	-0.0005	0.0009	-0.0112	0.0048	0.0054	0.0513	0.0077	-0.0037	0.002	0.0124	-0.0123	0.0057	-0.0077	0.0024	-0.0049	0.0398	0.0039	0.0023	-0.0265	-0.0242	-0.0262
ENSG00000120948	1	11072414	11085796	1	p36.22	TARDBP	0.1588	-0.0013	0.011	-0.001	0.0589	-0.0071	-0.0351	-0.0683	-0.0037	-0.0006	0.0185	0.0107	0.0006	-0.031	0.2103	-0.0024	0.1298	-0.0044	0.0019	-0.0613	-0.0118	-0.0046	-0.0005	0.0009	-0.0112	0.0048	0.0054	0.0513	0.0077	-0.0037	0.002	0.0124	-0.0123	0.0057	-0.0077	0.0024	-0.0049	-0.005	0.0039	0.0023	-0.0265	-0.0242	-0.0262
ENSG00000009724	1	11086580	11107290	-1	p36.22	MASP2	-0.0773	-0.0013	0.011	-0.001	0.0589	-0.0071	-0.0351	0.0613	-0.0037	-0.0006	0.0185	0.0107	0.0006	-0.031	0.2103	-0.0024	0.1298	-0.0044	0.0019	0.0081	-0.0118	-0.0046	-0.0005	0.0009	0.1986	0.0048	0.2445	0.0513	0.0077	-0.0037	0.002	0.0124	-0.0123	0.0057	-0.0077	0.0024	-0.0049	-0.005	0.0039	0.0023	-0.0265	0.1457	-0.0262
ENSG00000116649	1	11114641	11120081	-1	p36.22	SRM	-0.0815	-0.0013	0.011	-0.001	0.0589	-0.0071	-0.0351	0.1391	-0.0037	-0.0006	0.0185	0.0107	0.0006	-0.031	0.2103	-0.0024	0.1298	-0.0044	0.0019	0.0093	-0.0118	-0.0046	-0.0005	0.0009	0.137	0.0048	-0.0137	0.0513	0.0077	-0.0037	0.002	0.0124	-0.0123	0.0057	-0.0077	0.0024	-0.0049	-0.005	0.0039	0.0023	-0.0265	0.1457	-0.0262
ENSG00000171824	1	11126675	11159938	-1	p36.22	EXOSC10	-0.0815	-0.0013	0.011	-0.001	0.0589	-0.0071	-0.0351	0.1265	-0.0037	-0.0006	0.0185	0.0107	0.0006	-0.031	0.2103	-0.0024	0.0278	-0.0044	0.0019	0.0093	-0.0118	-0.0046	-0.0005	0.0009	0.0501	0.0048	-0.0137	0.0513	0.0077	-0.0037	0.002	0.0124	-0.0123	0.0057	-0.0077	0.0024	-0.0049	-0.005	0.0039	0.0023	-0.0265	0.1335	-0.0262
ENSG00000198793	1	11166592	11322564	-1	p36.22	MTOR	-0.0689	-0.0013	0.011	-0.001	-0.0148	-0.0071	-0.0351	0.0079	-0.0037	-0.0006	0.0185	0.0107	0.0006	-0.031	0.2007	-0.0024	-0.0087	-0.0044	0.0019	0.0093	-0.0118	-0.0046	-0.0634	0.0009	0.0026	0.0048	-0.0137	-0.1899	0.0077	-0.0037	0.002	0.0124	-0.0123	0.0057	-0.0077	0.0024	-0.0049	-0.0517	0.0412	0.0262	-0.0265	-0.0171	-0.0262
ENSG00000171819	1	11249398	11256038	1	p36.22	ANGPTL7	-0.0815	-0.0013	0.011	-0.001	-0.1769	-0.0071	-0.0351	-0.0005	-0.0037	-0.0006	0.0185	0.0107	0.0006	-0.031	0.2304	-0.0024	-0.0087	-0.0044	0.0019	0.0093	-0.0118	-0.0046	-0.1192	0.0009	0.0026	0.0048	-0.0137	-0.2778	0.0077	-0.0037	0.002	0.0124	-0.0123	0.0057	-0.0077	0.0024	-0.0049	-0.05	0.0039	0.0023	-0.0265	-0.0894	-0.0262
ENSG00000120942	1	11333263	11356106	1	p36.22	UBIAD1	0.0322	-0.0013	0.011	-0.001	0.0288	-0.0071	-0.0351	-0.047	-0.0037	-0.0006	0.0185	0.0107	0.0006	-0.031	0.2304	-0.0024	-0.0087	-0.0044	0.0019	0.0093	-0.0118	-0.0046	-0.0018	0.0009	0.0026	0.0048	-0.0137	0.1087	0.0077	-0.0037	0.002	0.0124	-0.0123	0.0057	-0.0077	0.0024	-0.0049	-0.05	0.0121	-0.0371	-0.0265	-0.0217	-0.0262
ENSG00000204624	1	11539223	11597641	1	p36.22	PTCHD2	0.0322	-0.1083	0.011	-0.001	0.0413	0.098	-0.0351	-0.047	-0.0037	-0.0006	-0.0096	0.0107	0.0006	-0.019	0.1152	-0.0024	-0.0087	-0.0044	0.0019	0.0093	-0.0118	-0.0046	-0.0018	0.0009	-0.0097	0.0048	-0.0137	-0.0697	0.0077	-0.0037	-0.0996	-0.0726	-0.0356	0.0057	-0.0544	0.0024	-0.0049	-0.0379	-0.1044	-0.0371	-0.0265	-0.1141	-0.0262
ENSG00000116661	1	11708424	11715842	-1	p36.22	FBXO2	0.0322	0.0027	0.011	-0.001	-0.0685	-0.1823	-0.0351	-0.047	-0.0037	-0.0006	-0.0096	0.0546	0.0006	-0.019	0.2348	-0.0024	-0.0537	-0.0044	0.0019	0.0093	-0.0118	-0.004	-0.0018	0.0009	-0.0097	0.0048	-0.0137	0.2719	0.0077	-0.0037	-0.0073	0.0134	-0.0356	0.0057	0.0081	0.0024	-0.0049	0.0574	-0.0224	-0.0371	-0.0265	-0.0036	-0.0262
ENSG00000132879	1	11714432	11723384	1	p36.22	FBXO44	0.0322	0.1129	0.011	-0.001	-0.0685	-0.1823	-0.0351	-0.047	-0.0037	-0.0006	-0.0096	0.0546	0.0006	-0.019	0.2348	-0.0024	-0.0537	-0.0044	0.0019	0.0093	-0.0118	-0.004	-0.0018	0.0009	-0.0097	0.0048	-0.0137	0.2719	0.0077	-0.0037	-0.0073	0.0134	-0.0356	0.0057	0.0081	0.0024	-0.0049	0.0574	-0.0224	-0.0371	-0.0265	-0.0036	-0.0262
ENSG00000116663	1	11724181	11734411	1	p36.22	FBXO6	0.0322	0.1857	0.011	-0.001	-0.0685	-0.0396	-0.0351	-0.047	-0.0037	-0.0006	-0.0096	0.0546	0.0006	-0.019	0.2348	-0.0024	-0.0537	-0.0044	0.0019	0.0093	-0.0118	-0.004	-0.0018	0.0009	-0.0097	0.0048	-0.0137	0.2719	0.0077	-0.0037	-0.0073	0.0134	-0.0356	0.0057	0.0081	0.0024	-0.0049	0.0574	-0.0224	-0.0371	-0.0265	-0.0036	-0.0262
ENSG00000116670	1	11734537	11751707	-1	p36.22	MAD2L2	0.0322	0.1857	0.011	-0.001	-0.0685	0.0514	-0.0351	-0.047	-0.0037	-0.0006	-0.0096	0.0546	0.0006	-0.019	0.2348	-0.0024	-0.0537	-0.0044	0.0019	0.0093	-0.0118	-0.004	-0.0018	0.0009	-0.0097	0.0048	-0.0137	0.0312	0.0077	-0.0037	-0.0073	0.0134	-0.0356	0.0057	0.0081	0.0024	-0.0049	0.0574	-0.0224	-0.0371	-0.0265	-0.0036	-0.0262
ENSG00000162490	1	11751786	11785914	1	p36.22	DRAXIN	0.0322	0.0287	0.011	-0.001	-0.0685	0.0514	-0.0351	-0.047	-0.0037	-0.0006	-0.0096	-0.0593	0.0006	-0.019	0.2348	-0.0024	-0.0537	-0.0044	0.0019	0.0093	-0.0118	-0.004	-0.0018	0.0009	0.077	0.0048	-0.0137	0.0312	0.0077	-0.0037	-0.0073	0.0134	-0.0356	0.0057	0.0081	0.0024	-0.0049	0.0574	-0.0224	-0.0371	-0.0265	-0.0036	-0.0262
ENSG00000177674	1	11796141	11814859	1	p36.22	AGTRAP	0.0322	-0.0576	0.011	-0.001	-0.0685	0.0514	-0.0351	-0.047	-0.0037	-0.0006	-0.0096	0.0112	0.0006	-0.019	0.2348	-0.0024	-0.0537	-0.0044	0.0019	0.0093	-0.0118	-0.004	-0.0018	0.0009	0.0172	0.0048	-0.0137	0.0312	0.0077	-0.0037	-0.0073	0.0134	-0.0356	0.0057	0.0081	0.0024	-0.0049	0.0574	-0.0224	-0.0371	-0.0265	-0.0036	-0.0262
ENSG00000215910	1	11821844	11849642	1	p36.22	C1orf167	0.0322	-0.1443	0.011	-0.001	-0.0685	-0.0693	-0.0351	-0.047	-0.0037	-0.0006	-0.0096	0.0112	0.0006	-0.019	0.2348	-0.0024	-0.0537	-0.0044	0.0019	0.0093	-0.0118	-0.004	-0.0018	0.0009	0.0172	0.0048	-0.0137	0.103	0.0077	-0.0037	-0.081	-0.0688	-0.0356	0.0057	0.0081	0.0024	-0.0049	-0.0032	-0.0224	-0.0371	-0.0265	-0.0036	-0.0262
ENSG00000177000	1	11845780	11866977	-1	p36.22	MTHFR	0.0322	-0.2609	0.011	-0.001	-0.0685	-0.2414	-0.0351	-0.047	-0.0037	-0.0006	-0.0096	0.0112	0.0006	-0.019	0.2348	-0.0024	-0.0537	-0.0044	0.0019	0.0093	-0.0118	-0.004	-0.0018	0.0009	0.0172	0.0048	-0.0137	0.0227	0.0077	-0.0037	-0.0099	-0.1129	-0.0356	0.0057	0.0081	0.0024	-0.0049	-0.1584	-0.0224	-0.0371	-0.0265	-0.0036	-0.0262
ENSG00000011021	1	11866207	11903201	1	p36.22	CLCN6	0.0322	0.0323	0.011	-0.001	-0.0685	0.0075	-0.0351	-0.047	-0.0037	-0.0006	-0.0096	0.0112	0.0006	-0.019	0.2348	-0.0024	-0.0537	-0.0044	0.0019	-0.022	-0.0118	-0.004	-0.0307	0.0009	0.0172	0.0048	-0.0137	0.0171	0.0077	-0.0037	-0.0099	0.0027	-0.0356	0.0057	0.0081	0.0024	-0.0049	-0.0809	-0.0224	-0.0371	-0.0265	-0.0036	-0.0262
ENSG00000175206	1	11905766	11908402	-1	p36.22	NPPA	0.0322	0.0323	0.011	-0.001	-0.0685	0.075	-0.0351	-0.047	-0.0037	-0.0006	-0.0096	0.0112	0.0006	-0.019	0.2348	-0.0024	-0.0537	-0.0044	0.0019	-0.1347	-0.0118	-0.004	-0.1433	0.0009	0.0172	0.0048	-0.0137	0.0171	0.0077	-0.0037	-0.0099	0.0027	-0.0356	0.0057	0.0081	0.0024	-0.0049	0.0294	-0.0224	-0.0371	-0.0265	-0.0036	-0.0262
ENSG00000120937	1	11917521	11918988	-1	p36.22	NPPB	0.0322	0.0323	0.011	-0.001	-0.0685	0.075	-0.0351	-0.047	-0.0037	-0.0006	-0.0096	0.0112	0.0006	-0.019	0.2348	-0.0024	-0.0537	-0.0044	0.0019	-0.0037	-0.0118	-0.004	-0.026	0.0009	0.0172	0.0048	-0.0137	0.0171	0.0077	-0.0037	-0.0099	0.0027	-0.0356	0.0057	0.0081	0.0024	-0.0049	0.0294	-0.0224	-0.0371	-0.0265	-0.0036	-0.0262
ENSG00000116685	1	11979648	11986485	-1	p36.22	KIAA2013	0.0322	0.0323	0.011	-0.001	-0.0685	0.075	-0.0351	-0.047	-0.0037	-0.0006	-0.0096	0.0112	0.0006	-0.019	0.2348	-0.0024	-0.0537	-0.0044	0.0019	-0.0037	-0.0118	-0.004	-0.026	0.0009	0.0172	0.0048	-0.0137	0.0171	0.0077	-0.0037	-0.0099	0.0027	-0.0356	-0.0028	0.0081	0.0024	-0.0049	0.0294	-0.0224	0.1768	-0.0265	-0.0036	-0.0262
ENSG00000083444	1	11994262	12035595	1	p36.22	PLOD1	0.0322	0.0323	0.011	-0.001	-0.0685	0.075	-0.0351	-0.1109	-0.0037	-0.0006	-0.0096	0.0112	0.0006	-0.019	0.2348	-0.0024	-0.0537	-0.0044	0.0019	-0.0037	0.1429	-0.004	-0.026	0.0009	-0.0525	0.0048	-0.0137	0.0993	0.0077	-0.0037	-0.0099	0.0027	-0.0356	-0.0028	0.0081	0.0024	-0.0049	0.0294	-0.0224	-0.0431	-0.0265	-0.0036	-0.0262
ENSG00000116688	1	12040238	12073571	1	p36.22	MFN2	0.0322	-0.0218	0.011	-0.001	-0.0685	-0.0686	-0.0351	-0.0778	-0.0037	-0.0006	-0.0096	0.0112	0.0006	-0.019	0.2348	-0.0024	-0.0537	-0.0044	0.0019	-0.0037	-0.002	-0.004	-0.026	0.0009	-0.0863	0.0048	-0.0137	0.1425	0.0077	-0.0037	-0.0099	0.0027	-0.0356	-0.0028	0.0081	0.0024	-0.0049	0.0294	-0.0224	-0.0431	-0.0265	-0.0036	-0.0262
ENSG00000116691	1	12079523	12092102	1	p36.22	MIIP	0.0322	-0.0105	0.011	-0.001	-0.0685	-0.0573	-0.0351	0.0391	-0.0037	-0.0006	-0.0096	0.0112	0.0006	-0.019	0.2348	-0.0024	-0.0537	-0.0044	0.0019	-0.0037	-0.002	-0.004	-0.026	0.0009	-0.0018	0.0048	-0.0137	0.1425	0.0077	-0.0037	-0.0099	0.0027	-0.0356	-0.0028	0.0081	0.0024	-0.0049	0.0294	-0.0224	-0.0431	-0.0265	-0.0036	-0.0262
ENSG00000120949	1	12123434	12204264	1	p36.22	TNFRSF8	0.0322	-0.0105	0.011	-0.001	-0.0685	-0.0656	-0.0351	0.025	-0.0037	-0.0006	-0.0096	0.0112	0.0006	-0.019	0.2348	-0.0024	-0.0537	-0.0044	0.0019	-0.0037	-0.002	-0.004	-0.026	0.0009	-0.0018	0.0048	-0.0137	0.0143	0.0077	-0.0037	0.0173	0.0027	-0.0356	-0.0028	0.0081	0.0024	-0.0049	-0.0444	0.0412	0.0596	-0.0265	-0.0036	-0.0262
ENSG00000028137	1	12227060	12269285	1	p36.22	TNFRSF1B	0.0322	-0.0105	0.011	-0.001	0.0137	-0.0585	-0.0351	-0.1661	-0.0037	-0.0006	-0.1647	-0.1195	0.0006	0.078	0.2348	-0.0024	0.0019	-0.0044	0.0019	-0.0037	-0.002	-0.004	-0.0038	0.0009	-0.0018	0.0048	-0.0137	0.3488	0.0077	-0.0037	0.0376	0.0027	-0.0356	-0.0028	0.0081	0.0024	-0.0049	-0.0396	0.0017	-0.0159	-0.0265	-0.0036	-0.0262
ENSG00000048707	1	12290124	12572099	1	p36.22	VPS13D	0.0322	-0.0105	0.011	-0.001	0.0288	-0.0061	0.0577	-0.0075	-0.0037	-0.0006	-0.0386	0.0199	0.0006	-0.0064	0.2348	-0.0024	0.0072	-0.0044	0.0019	-0.0205	-0.002	-0.004	-0.0537	0.0009	-0.0018	0.0048	-0.0137	-0.16	0.0077	-0.0037	0.0376	0.0027	-0.0356	-0.0028	0.0081	0.0024	-0.0049	-0.026	0.0017	-0.0159	-0.0265	-0.0036	-0.0262
ENSG00000162496	1	12627939	12677737	-1	p36.22	DHRS3	0.1424	-0.0105	0.011	-0.001	-0.0839	-0.0516	-0.0694	-0.0075	-0.0037	-0.0006	-0.0093	0.0199	0.0006	-0.0064	0.2348	-0.0024	0.0072	-0.0044	0.0019	-0.0174	-0.002	-0.004	0.0185	0.0009	-0.0018	0.0048	-0.0137	0.25	0.0077	-0.0037	0.0376	0.0027	-0.0356	-0.0028	0.0081	0.0024	-0.0049	-0.026	0.0017	-0.0159	-0.0265	-0.0036	-0.0262
ENSG00000204518	1	12704566	12727097	1	p36.21	AADACL4	-0.0101	-0.0105	0.011	-0.001	0.0114	-0.0516	-0.0694	-0.0075	-0.0037	-0.0006	-0.0093	0.0199	0.0006	-0.0064	0.2348	-0.0024	0.0072	-0.0044	0.0019	0.0778	-0.002	-0.004	0.0185	0.0009	-0.0018	0.0048	-0.0137	0.0313	0.0077	-0.0037	0.0376	0.0027	-0.0356	-0.0028	0.0081	0.0024	-0.0049	-0.026	0.0017	-0.0159	-0.0265	-0.0036	-0.0262
ENSG00000188984	1	12776118	12788726	1	p36.21	AADACL3	0.0886	-0.0105	0.0168	-0.001	0.2035	0.0248	0.1019	-0.0075	-0.0037	-0.0006	-0.0093	-0.0457	0.0006	-0.0064	0.2348	-0.0024	0.0072	-0.0044	0.0019	0.0778	-0.002	-0.004	0.0315	0.0009	0.0797	0.0048	-0.0137	-0.2343	0.0077	-0.0037	0.0376	0.0027	-0.0137	-0.0028	0.0081	0.0024	-0.0049	0.0081	0.0017	0.1391	-0.0265	-0.0036	-0.0262
ENSG00000157330	1	12806163	12823847	1	p36.21	C1orf158	-0.1332	-0.0105	0.1131	-0.001	-0.0921	0.0248	0.1019	-0.0075	-0.0037	-0.0006	-0.0093	-0.0856	0.0006	-0.0064	0.2348	-0.0024	0.0072	-0.0044	0.0019	0.0181	-0.002	-0.004	0.0501	0.0009	-0.0214	0.0048	-0.0137	-0.4035	0.0077	-0.0037	0.0376	0.0027	0.0811	-0.0028	0.0081	0.0024	-0.0049	-0.0988	0.0017	-0.0057	-0.0265	-0.0036	-0.0262
ENSG00000116726	1	12834984	12838049	1	p36.21	PRAMEF12	-0.1332	-0.0105	0.0466	-0.001	-0.0921	0.0248	0.1019	-0.0075	-0.0037	-0.0006	-0.0093	-0.0856	0.1071	0.1177	0.2348	-0.0024	0.0072	-0.0044	0.0019	-0.0145	0.1666	-0.004	-0.0955	0.0009	-0.0214	0.0048	-0.0137	-0.136	0.0077	-0.0037	0.0376	0.0027	0.0811	-0.0028	0.0081	0.0024	-0.0049	0.0283	0.0017	-0.0057	-0.0265	0.0848	-0.0262
ENSG00000239810	1	13052394	13052998	-1	p36.21	WI2-3308P17.2	-0.0057	-0.0105	0.2192	-0.001	-0.0013	0.0248	-0.0596	-0.0075	-0.361	-0.0006	-0.0093	0.0054	0.0667	0.0037	0.1379	0.2386	0.3502	0.0842	0.0019	-0.0028	0.1666	0.0792	0.2101	0.0009	0.1642	0.1854	0.3532	0.026	0.0191	-0.076	0.1361	0.2537	0.0811	0.1294	0.0081	0.0024	-0.0049	0.0252	0.0017	-0.028	-0.0265	0.0848	-0.0262
ENSG00000179172	1	12907261	12908578	-1	p36.21	HNRNPCL1	-0.3825	-0.0105	0.2192	-0.001	-0.0013	0.0248	-0.0596	-0.0075	-0.5648	-0.0006	-0.0093	0	0.0667	0.1177	0	-0.0454	0.3502	0.0842	0.0019	-0.0028	0.1666	0.0792	0.2101	0.0009	0.1642	0	0.0431	0.026	0.0191	-0.076	0.1361	0.2537	0.0811	0.5906	0.0081	0.0024	-0.0049	0.0252	0.0017	0.2521	-0.0265	0.0848	-0.0262
ENSG00000120952	1	12916941	12921764	1	p36.21	PRAMEF2	-0.0057	-0.0105	0.2192	-0.001	-0.0013	0.0248	-0.0596	-0.0075	-0.361	-0.0006	-0.0093	0.0054	0.0667	0.0037	0.1379	0.2386	0.3502	0.0842	0.0019	-0.0028	0.1666	0.0792	0.2101	0.0009	0.1642	0.1854	0.3532	0.026	0.0191	-0.076	0.1361	0.2537	0.0811	0.1294	0.0081	0.0024	-0.0049	0.0252	0.0017	-0.028	-0.0265	0.0848	-0.0262
ENSG00000243073	1	12939045	12946025	-1	p36.21	PRAMEF4	-0.0057	-0.0105	0.2192	-0.001	-0.0013	0.0248	-0.0596	-0.0075	-0.361	-0.0006	-0.0093	0.0054	0.0667	0.0037	0.1379	0.2386	0.3502	0.0842	0.0019	-0.0028	0.1666	0.0792	0.2101	0.0009	0.1642	0.1854	0.3532	0.026	0.0191	-0.076	0.1361	0.2537	0.0811	0.1294	0.0081	0.0024	-0.0049	0.0252	0.0017	-0.028	-0.0265	0.0848	-0.0262
ENSG00000179412	1	13182960	13184326	-1	p36.21	HNRNPCP5	-0.0057	-0.0105	0.2192	-0.001	-0.0013	0.0248	-0.0596	-0.0075	-0.361	-0.0006	-0.0093	0.0054	0.0667	0.0037	0.1379	0.2386	0.3502	0.0842	0.0019	-0.0028	0.1666	0.0792	0.2101	0.0009	0.1642	0.1854	0	0.026	0.0191	-0.4608	0.1361	0.2537	0.0811	0.1294	0.0081	0.0024	-0.0049	0.0252	0.0017	-0.028	-0.0265	0.0848	-0.0262
ENSG00000270601	1	13108842	13112679	-1	p36.21	PRAMEF23	-0.0057	-0.0105	0.2192	-0.001	-0.0013	0.0248	-0.0596	-0.0075	-0.361	-0.0006	-0.0093	0.0054	0.0667	0.0037	0.1379	0.2386	0.3502	0.0842	0.0019	-0.0028	0.1666	0.0792	0.2101	0.0009	0.1642	0.1854	0.3532	0.026	0.0191	-0.076	0.1361	0.2537	0.0811	0.1294	0.0081	0.0024	-0.0049	0.0252	0.0017	-0.028	-0.0265	0.0848	-0.0262
ENSG00000182330	1	13386646	13390765	-1	p36.21	PRAMEF8	-0.0057	-0.0105	0.0091	-0.001	-0.0013	0.0248	-0.0596	-0.0075	-0.1476	-0.0006	-0.0093	-0.3065	0	0.0037	0.1379	0.0038	0.4016	0.0842	0.0019	-0.0028	0.1666	0.0792	-0.0013	0.0009	0.009	0.0023	-0.0732	0.026	0.0191	0.0873	0.1361	-0.0436	-0.0286	-0.0018	0.0081	0.0024	-0.0049	0.0252	0.0017	-0.028	-0.0265	0.0848	-0.0262
ENSG00000237700	1	13411551	13414482	1	p36.21	RP11-219C24.6	-0.0057	-0.0105	0.0091	-0.001	-0.0013	0.0248	-0.0596	-0.0075	-0.1476	-0.0006	-0.0093	-0.3065	0	0.0037	0.1379	0.0038	0.4016	0.0842	0.0019	-0.0028	0.1666	0.0792	-0.0013	0.0009	0.009	0.0023	-0.0732	0.026	0.0191	0.0873	0.1361	-0.0436	-0.0286	-0.0018	0.0081	0.0024	-0.0049	0.0252	0.0017	-0.028	-0.0265	0.0848	-0.0262
ENSG00000204501	1	13421176	13428191	1	p36.21	PRAMEF9	-0.0057	-0.0105	0.0091	-0.001	-0.0013	0.0248	-0.0596	-0.0075	-0.1476	-0.0006	-0.0093	-0.3065	0	0.0037	0.1379	0.0038	0.4016	0.0842	0.0019	-0.0028	0.1666	0.0792	-0.0013	0.0009	0.009	0.0023	-0.0732	0.026	0.0191	0.0873	0.1361	-0.0436	-0.0286	-0.0018	0.0081	0.0024	-0.0049	0.0252	0.0017	-0.028	-0.0265	0.0848	-0.0262
ENSG00000204481	1	13668269	13673511	-1	p36.21	PRAMEF14	-0.0057	-0.0105	0.0091	-0.001	-0.0013	0.0248	-0.0596	-0.0075	0.4207	-0.0006	-0.0093	0.0221	-0.0091	0.0037	0.2463	0.0038	-0.0034	0.0842	0.0019	-0.0028	-0.1188	0.0792	-0.0013	0.0009	0.009	0.0023	-0.0732	0.026	0.0191	0.0097	0.0211	-0.0436	-0.0286	-0.0018	0.0081	0.0024	-0.0049	0.0252	0.0017	-0.028	-0.0265	-0.0279	-0.0262
ENSG00000204480	1	13694889	13698405	-1	p36.21	PRAMEF19	-0.0057	-0.0105	0.0091	-0.001	-0.0013	0.0248	-0.0596	-0.0075	0.4207	-0.0006	-0.0093	0.0221	-0.0091	0.0037	0.2463	0.0038	-0.0034	0.0842	0.0019	-0.0028	-0.1188	0.0792	-0.0013	0.0009	0.009	0.0023	-0.0732	0.026	0.0191	0.0097	0.0211	-0.0436	-0.0286	-0.0018	0.0081	0.0024	-0.0049	0.0252	0.0017	-0.028	-0.0265	-0.0279	-0.0262
ENSG00000204479	1	13716092	13719089	1	p36.21	PRAMEF17	-0.0057	-0.0105	0.0091	-0.001	-0.0013	0.0248	-0.0596	-0.0075	0.4207	-0.0006	-0.0093	0.0221	-0.0091	0.0037	0.2463	0.0038	-0.0034	0.0842	0.0019	-0.0028	-0.1188	0.0792	-0.0013	0.0009	0.009	0.0023	-0.0732	0.026	0.0191	0.0097	0.0211	0.1524	-0.0286	-0.0018	0.0081	0.0024	-0.0049	0.0252	0.0017	-0.028	-0.0265	-0.0279	-0.0262
ENSG00000204478	1	13736907	13747803	1	p36.21	PRAMEF20	-0.0057	-0.0105	0.0091	-0.001	-0.0013	0.0248	-0.0596	-0.0075	0.0004	-0.0006	-0.0093	0.0221	-0.0091	0.0037	0.2463	0.0038	-0.0034	0.0842	0.0019	-0.0028	-0.1188	0.0792	-0.0013	0.0009	0.009	0.0023	0.0178	0.026	0.0191	0.0097	0.0211	0.1524	-0.0286	-0.0018	0.0081	0.0024	-0.0049	0.0252	0.0017	-0.028	-0.0265	-0.0279	-0.0262
ENSG00000162494	1	13801445	13840543	-1	p36.21	LRRC38	-0.0057	-0.0105	0.0091	-0.001	-0.1885	0.0248	-0.0596	-0.0075	0.0004	-0.0006	-0.0093	0.0221	-0.0091	0.0037	0.2463	0.0038	0.0258	-0.0114	0.0019	-0.0028	0.0509	0.0687	-0.0013	0.0009	0.009	0.0023	0.0416	0.1786	0.0191	0.0097	0.0211	-0.0196	-0.0286	-0.0018	0.0081	0.0024	-0.0049	0.0252	0.0017	-0.028	-0.0265	-0.0279	-0.0262
ENSG00000162493	1	13909960	13944452	1	p36.21	PDPN	-0.0057	-0.0105	0.0091	-0.001	-0.0528	0.004	-0.0596	-0.0075	0.0004	-0.0006	-0.0093	-0.0417	-0.0803	0.0037	0.2463	0.0038	-0.0103	-0.0114	0.0019	-0.0028	-0.003	-0.0063	-0.0013	0.0009	0.009	0.0023	-0.0339	0.0347	0.0191	0.0097	0.0211	0.0053	0.0581	-0.0018	0.0081	0.006	0.0487	-0.082	0.0359	-0.0151	-0.0265	-0.0279	-0.0262
ENSG00000116731	1	14026693	14151574	1	p36.21	PRDM2	-0.0057	-0.0105	0.0091	-0.001	0.0246	0.004	0.1408	-0.0075	0.0004	-0.0006	-0.0093	0.0572	-0.0006	0.0037	0.2463	0.0038	-0.0103	-0.0114	0.0019	-0.0028	-0.003	-0.0063	-0.0013	0.0009	0.009	0.0023	0.0226	-0.0436	-0.0005	0.0097	-0.0645	0.0053	-0.0063	-0.0037	0.0081	-0.0824	0.0238	0.0061	-0.0093	-0.0151	-0.0265	-0.0236	-0.0262
ENSG00000189337	1	14925200	15444539	1	p36.21	KAZN	0.033	0.0033	0.0091	-0.001	-0.0609	0.0119	-0.0704	-0.0142	0.0004	-0.0006	-0.0055	0.0343	-0.0006	0.0005	0.2025	0.0023	0.0033	0.0162	0.0052	-0.0028	-0.003	-0.008	-0.0013	0.0009	0.009	0.0023	0.0037	0.0875	0.0134	-0.0117	0.0067	0.0053	-0.0063	-0.0078	0.0081	-0.0299	-0.0043	0.0094	0.0188	-0.0243	-0.0265	-0.0135	-0.0262
ENSG00000171729	1	15479028	15546976	1	p36.21	TMEM51	-0.0206	-0.0386	0.0091	-0.001	0.0223	-0.0248	-0.0271	-0.0157	0.0194	-0.0006	0.0507	0.0013	-0.0006	-0.0062	0.1876	0.0023	0.0033	0.0162	0.0209	0.0048	0.0067	-0.008	-0.0013	0.0009	0.009	-0.0139	0.0037	-0.0317	0.0002	0.0015	0.0106	-0.0679	-0.0063	-0.007	0.0081	-0.01	-0.0463	-0.0009	0.0152	-0.0298	-0.0265	-0.0306	-0.0262
ENSG00000142621	1	15573768	15726779	1	p36.21	FHAD1	-0.0003	-0.006	0.0091	-0.001	-0.0263	-0.0248	0.0184	-0.0157	-0.0109	-0.0006	0.0507	-0.0041	-0.0006	-0.0062	0.1921	-0.0141	0.0033	0.0162	0.0209	-0.0107	0.0067	-0.008	-0.0013	0.0009	0.009	0.001	0.0037	0.0158	-0.0317	0.0053	0.0106	-0.0055	-0.0063	-0.0349	0.0081	-0.0381	0	-0.0181	0.0152	-0.0298	-0.0265	-0.0306	-0.0262
ENSG00000142634	1	15736391	15756839	1	p36.21	EFHD2	-0.0003	0.0341	0.0091	-0.001	-0.09	-0.0248	-0.161	-0.0157	-0.0109	-0.0006	0.0507	-0.0041	-0.0006	-0.0062	0.1921	0.0035	0.0033	0.0162	0.0209	0.0135	0.0067	-0.008	-0.0013	0.0009	0.009	0.0081	0.0037	0.202	-0.0369	-0.0425	0.0106	-0.0055	-0.0063	-0.1241	0.0081	-0.06	0	-0.0181	0.0152	-0.0298	-0.0265	-0.0306	-0.0262
ENSG00000162438	1	15764935	15775737	1	p36.21	CTRC	-0.0003	0.0341	0.0091	-0.001	-0.09	-0.0248	-0.161	-0.0157	-0.0109	-0.0006	-0.0229	-0.0041	-0.0006	-0.0062	0.1921	0.0035	0.0033	0.0162	0.0209	0.0135	0.0067	-0.008	-0.0013	0.0009	0.009	0.0081	0.0037	0.202	-0.0369	-0.0425	0.0106	-0.0055	-0.0063	-0.1241	0.0081	-0.06	0	-0.0181	0.0152	-0.0298	-0.0265	-0.0306	-0.0262
ENSG00000215704	1	15792404	15817895	1	p36.21	CELA2B	-0.0003	0.0341	0.0091	-0.001	-0.09	-0.0248	0.0205	-0.0157	-0.0109	-0.0006	-0.0366	-0.0041	-0.0006	-0.0062	0.1921	0.0035	0.0033	0.0162	0.0209	0.0135	0.0067	-0.008	-0.0013	0.0009	0.009	0.0081	0.0037	0.0218	-0.0369	-0.0425	0.0106	-0.0055	-0.0063	-0.0014	0.0081	-0.06	0	0.078	0.0152	-0.0298	-0.0265	-0.0306	-0.0262
ENSG00000132906	1	15817327	15853029	-1	p36.21	CASP9	-0.0003	0.0341	0.0091	-0.001	-0.09	-0.0248	0.0578	-0.0157	-0.0109	-0.0006	-0.0366	-0.0041	-0.0006	-0.0062	0.1921	0.0035	0.0033	0.0162	0.0209	0.0135	0.0067	-0.008	-0.0013	0.0009	0.009	0.0081	0.0037	0.0284	0.0807	0.061	0.0106	-0.0055	-0.0063	-0.0013	0.0081	-0.06	0	-0.0935	0.0152	-0.0298	-0.0265	-0.0306	-0.0262
ENSG00000116138	1	15853308	15918874	1	p36.21	DNAJC16	-0.0003	-0.05	0.0091	-0.001	0.0839	-0.0248	0.0578	-0.0157	-0.0109	-0.0006	-0.0366	-0.0041	-0.0006	-0.0069	0.1921	0.0035	0.0033	0.0162	0.0209	0.0135	0.0067	-0.008	-0.0013	0.0009	0.009	0.0081	0.0037	-0.0901	-0.0103	0.0669	0.0106	-0.0055	-0.0063	-0.0013	0.0081	-0.06	0	0.0551	0.0152	-0.0298	-0.0265	-0.0306	-0.0262
ENSG00000116771	1	15898848	15911605	-1	p36.21	AGMAT	-0.0003	-0.05	0.0091	-0.001	0.0953	-0.0248	0.0578	-0.0157	-0.0109	-0.0006	-0.0366	-0.0041	-0.0006	-0.0062	0.1921	0.0035	0.0033	0.0162	0.0209	0.0135	0.0067	-0.008	-0.0013	0.0009	0.009	0.0081	0.0037	-0.0901	-0.0103	-0.0262	0.0106	-0.0055	-0.0063	-0.0013	0.0081	-0.06	0	0.062	0.0152	-0.0298	-0.0265	-0.0306	-0.0262
ENSG00000197312	1	15943995	15995539	1	p36.21	DDI2	-0.0003	-0.05	0.0091	-0.001	0.0882	-0.0248	0.0578	-0.0157	-0.0109	-0.0006	-0.0366	-0.0041	-0.0006	0.023	0.1921	0.0035	0.0033	0.0162	0.0209	0.0135	0.0067	-0.008	-0.0013	0.0009	0.009	0.0081	0.0037	-0.0901	-0.0103	-0.0262	0.0106	-0.0055	-0.0063	-0.0013	0.0081	-0.06	0	-0.003	0.0152	-0.0298	-0.0265	-0.0306	-0.0262
ENSG00000116786	1	16010827	16061264	1	p36.21	PLEKHM2	0.0882	-0.05	0.0091	-0.001	-0.0718	-0.0248	-0.0678	-0.0157	-0.0109	-0.0006	-0.0366	-0.0041	-0.0006	0.0781	0.1921	0.0035	0.0033	0.0162	0.0209	0.1881	0.0067	-0.008	-0.0013	0.0009	0.009	0.0081	0.0037	0.3173	-0.0103	-0.0262	0.0106	-0.0055	-0.0063	-0.0013	0.0081	-0.06	0	-0.003	0.0152	-0.0298	-0.0265	-0.0306	-0.0262
ENSG00000162461	1	16062900	16067891	1	p36.21	SLC25A34	0.1468	-0.05	0.0091	-0.001	-0.0718	-0.0248	-0.1051	-0.0157	-0.0109	-0.0006	-0.0366	-0.0041	-0.0006	-0.0128	0.1921	0.0035	0.0033	0.0162	0.0209	-0.0107	0.0067	-0.008	-0.0013	0.0009	0.009	0.0081	0.0037	0.354	-0.0103	-0.0262	0.0106	-0.0055	-0.0063	-0.0013	0.0081	-0.06	0	-0.003	0.0152	-0.0298	-0.0265	-0.0306	-0.0262
ENSG00000162460	1	16068917	16074477	1	p36.21	TMEM82	0.1468	-0.05	0.0091	-0.001	-0.0718	-0.0248	-0.1051	-0.0157	-0.0109	-0.0006	-0.0366	-0.0041	-0.0006	-0.0128	0.1921	0.0035	0.0033	0.0162	0.0209	-0.0107	0.0067	-0.008	-0.0013	0.0009	0.009	0.0081	0.0037	0.354	-0.0103	-0.0262	0.0106	-0.0055	-0.0063	-0.0013	0.0081	-0.06	0	-0.003	0.0152	-0.0298	-0.0265	-0.0306	-0.0262
ENSG00000162458	1	16083102	16113089	1	p36.21	FBLIM1	0.1468	-0.05	0.0091	-0.001	-0.0718	-0.0248	-0.1051	-0.0157	-0.0109	-0.0006	-0.0366	-0.0041	-0.0006	-0.0128	0.1921	0.0035	0.0033	0.0162	0.0209	-0.0107	0.0067	-0.008	-0.0013	0.0009	0.009	0.0081	0.0037	0.272	-0.0103	-0.0262	0.0106	-0.0055	-0.0063	-0.0013	0.0081	-0.06	0	-0.003	0.0152	-0.0298	-0.0265	-0.0306	-0.0262
ENSG00000233954	1	16133679	16134194	-1	p36.21	RP11-169K16.7	-0.0187	-0.05	0.0091	-0.001	-0.0718	-0.0248	-0.1051	-0.0157	-0.0109	-0.0006	-0.0366	-0.0041	-0.0006	-0.0128	0.1921	0.3389	0.0033	0.0162	0.0209	-0.0107	0.0067	-0.008	-0.0013	0.0009	0.009	0.2822	0.0037	0.1115	-0.0103	0.2767	0.0106	-0.0055	-0.0063	-0.0013	0.0081	-0.06	0	-0.003	0.0152	-0.0298	-0.0265	-0.0306	-0.0262
ENSG00000065526	1	16174359	16266955	1	p36.21	SPEN	-0.0187	-0.0388	0.0898	-0.001	0.1636	0.0441	0.0602	-0.0173	-0.0294	-0.0006	-0.0016	0.0012	-0.0006	-0.022	0.2367	-0.0239	0.023	0.0162	0.0038	0.0252	0.0001	-0.017	-0.0166	0.0009	0.009	0.0134	-0.0398	-0.2818	-0.0163	-0.01	0.0137	-0.0071	0.0255	0.061	0.0081	-0.0452	0	0.0231	0.0152	0.0038	-0.0265	0.0005	-0.0262
ENSG00000116809	1	16268364	16302627	-1	p36.13	ZBTB17	-0.0187	0.0237	-0.021	-0.001	-0.0089	0.0483	-0.0643	-0.0173	-0.0294	-0.0006	-0.0016	0.0012	-0.0006	-0.022	0.1016	0.0098	0.023	0.0162	0.0038	0.0078	0.0001	-0.017	-0.0166	0.0009	0.009	0.0134	-0.0398	-0.0252	0.0124	-0.01	0.0137	-0.0071	0.0255	0.061	0.0081	0.0181	0	0.0231	0.0152	0.0038	-0.015	-0.064	-0.0262
ENSG00000183888	1	16330731	16335302	1	p36.13	C1orf64	0.1143	0.0237	0.1518	-0.001	-0.0089	0.0483	-0.0643	-0.0173	-0.0294	-0.0006	-0.0016	0.0012	-0.0006	-0.022	0.1016	0.0098	0.023	0.0162	0.0038	0.0886	0.0001	-0.017	-0.0166	0.0009	0.009	0.0515	0.0721	0.159	0.0124	-0.01	0.0137	-0.0071	0.0255	0.061	0.0081	0.0181	0	0.0231	0.0152	0.0038	0.0897	-0.064	-0.0262
ENSG00000173641	1	16340523	16346089	-1	p36.13	HSPB7	0.1143	0.0237	0.0427	-0.001	-0.0089	0.0483	-0.0643	-0.0173	-0.0294	-0.0006	-0.0016	0.0012	-0.0006	-0.022	0.1016	0.0098	0.023	0.0162	0.0038	-0.0213	0.0001	-0.017	-0.0166	0.0009	0.009	0.0397	0.0721	0.159	0.0124	-0.01	0.0137	-0.0071	0.0255	0.061	0.0081	0.0181	0	0.0231	0.0152	0.0038	0.0897	-0.064	-0.0262
ENSG00000186510	1	16345370	16360545	1	p36.13	CLCNKA	0.1143	0.0237	0.0427	-0.001	-0.0089	0.0483	-0.0643	-0.0173	-0.0294	-0.0006	-0.0016	0.0012	-0.0006	-0.022	0.1016	0.0098	0.023	0.0162	0.0038	-0.0213	0.0001	-0.017	-0.0166	0.0009	0.009	0.0397	0.0721	0.159	0.0124	-0.01	0.0137	-0.0071	0.0255	0.061	0.0081	0.0181	0	0.0231	0.0152	0.0038	0.0897	-0.064	-0.0262
ENSG00000184908	1	16370272	16383803	1	p36.13	CLCNKB	0.1143	0.0237	0.0427	-0.001	-0.0089	0.0483	-0.0643	-0.0173	-0.0294	-0.0006	-0.0016	0.0012	-0.0006	-0.022	0.2617	0.0098	0.023	0.0162	0.0038	-0.0213	0.0001	-0.017	-0.0166	0.0009	0.009	0.0397	0.0721	0.159	0.0124	-0.01	0.0137	-0.0071	0.0255	0.061	0.0081	0.0181	0	0.0231	0.0152	0.0038	0.0897	-0.064	-0.0262
ENSG00000185519	1	16384264	16400127	-1	p36.13	FAM131C	0.1143	0.0237	0.0427	-0.001	-0.0089	0.0483	-0.0643	-0.0173	-0.0294	-0.0006	-0.0016	0.0012	-0.0006	-0.022	0.2617	0.0098	0.023	0.0162	0.0038	-0.0213	0.0001	-0.017	-0.0166	0.0009	0.009	0.0397	0.0721	0.159	0.0124	-0.01	0.0137	-0.0071	0.0255	0.061	0.0081	0.0181	0	0.0231	0.0152	0.0038	0.0897	-0.064	-0.0262
ENSG00000142627	1	16450832	16482582	-1	p36.13	EPHA2	0.1143	0.0237	0.0427	-0.001	-0.0089	0.0483	-0.0643	-0.0173	-0.0294	-0.0006	-0.1382	0.0012	-0.0006	0.0488	0.2617	0.0098	0.023	-0.0518	0.0038	-0.0213	0.0001	-0.017	-0.0166	0.0009	0.009	0.0397	0.0721	0.159	0.0124	-0.0229	0.0137	0.1755	0.0255	0.061	0.0081	0.0181	0.1467	0.1187	0.0152	0.0944	0.0897	0.0663	-0.0262
ENSG00000142632	1	16524349	16539104	-1	p36.13	ARHGEF19	0.0293	0.0237	-0.0469	-0.001	-0.0089	0.0483	-0.0643	-0.0173	-0.0294	-0.0006	-0.1765	0.0012	-0.0006	-0.0179	0.2617	0.0098	-0.0777	-0.0943	0.0038	-0.053	0.0001	-0.017	-0.0166	0.0009	0.009	0.0397	-0.0157	0.159	0.0124	-0.0229	0.0137	0.0092	0.0255	0.061	0.0081	0.0181	0.0204	0.0345	0.0152	-0.093	-0.0263	0.0663	-0.0262
ENSG00000132881	1	16558195	16563657	-1	p36.13	RSG1	0.0293	0.0237	-0.0469	-0.001	-0.0089	0.0483	-0.0643	-0.0173	-0.0294	-0.0006	-0.1765	0.0012	-0.0006	-0.0179	0.2617	0.0098	-0.0777	-0.0943	0.0038	-0.0172	0.0001	-0.017	-0.0166	0.0009	0.009	0.0397	-0.0157	0.159	0.0124	-0.0229	0.0137	0.0092	0.0255	0.061	0.0081	0.0181	0.0204	0.0345	0.0152	-0.093	-0.0263	0.0663	-0.0262
ENSG00000037637	1	16573334	16678949	-1	p36.13	FBXO42	0.0293	0.0237	0.0372	-0.001	0.0714	0.0337	0.0964	-0.0173	-0.0294	-0.0006	-0.0623	0.0012	-0.0006	-0.0179	0.2617	0.0098	0.0192	0.0007	0.0038	-0.0172	0.0001	-0.017	-0.0166	0.0009	0.009	0.0397	-0.0157	-0.1529	0.0124	-0.0229	0.0137	0.0092	0.0255	0.061	0.0081	0.0181	0.0204	0.0057	0.0152	0.0165	-0.0263	0.0663	-0.0262
ENSG00000055070	1	16679070	16724640	1	p36.13	SZRD1	0.0293	0.0237	0.07	-0.001	-0.073	-0.0284	-0.0109	-0.0173	-0.0294	-0.0006	0.0357	0.0012	-0.0006	-0.0179	0.2617	0.0098	0.0385	0.0007	0.0038	-0.0172	0.0001	-0.017	-0.0166	0.0009	0.009	-0.0081	-0.0157	0.0992	0.0124	-0.0229	0.0137	0.0092	0.0255	0.061	0.0081	0.0181	0.0204	0.0216	0.0152	0.0593	-0.0263	0.0663	-0.0262
ENSG00000187144	1	16713612	16763919	-1	p36.13	SPATA21	0.0293	0.0237	0.07	-0.001	-0.073	-0.0284	-0.0109	-0.0173	-0.0294	-0.0006	0.0357	0.0012	-0.0006	-0.0179	0.2617	0.0098	0.0385	0.0007	0.0038	-0.0172	0.0001	-0.017	-0.0166	0.0009	0.009	-0.0447	-0.0157	0.1565	0.0124	-0.0229	0.0137	0.0092	0.0255	0.061	0.0081	0.0181	0.0204	0.0216	0.0152	0.0593	-0.0263	0.0663	-0.0008
ENSG00000157191	1	16767167	16786573	1	p36.13	NECAP2	0.0193	0.0237	0.07	-0.001	-0.0282	-0.0284	-0.0176	-0.0173	-0.0294	-0.0006	0.0357	0.0012	-0.0006	-0.0179	0.1013	0.0098	0.0385	0.0007	0.0038	-0.0172	0.0001	-0.017	-0.0166	0.0009	0.009	-0.0447	-0.0157	0.0156	0.0124	-0.0229	0.0137	0.0092	0.0255	0.061	0.0081	0.0181	0.0204	0.0216	0.0152	0.0593	-0.0263	0.0663	0.1669
ENSG00000219481	1	16888814	16940057	-1	p36.13	NBPF1	-0.1069	-0.1533	0.3191	-0.001	0.0486	-0.0284	-0.1393	-0.161	-0.0294	-0.0006	-0.1823	0.0012	-0.0006	0.1388	0.0958	0.3278	0.0385	-0.1324	0.1859	-0.1073	0.093	-0.017	-0.0166	0.0009	0.009	0.0529	-0.1959	-0.2006	0.1535	0.1117	0.2212	0.0092	0.0255	0.061	0.0081	-0.2085	0.0204	0.1526	0.0152	-0.0216	-0.0263	0.0663	-0.0848
ENSG00000058453	1	17066768	17299474	1	p36.13	CROCC	-0.1018	-0.1402	0.0008	-0.001	0.249	0.0098	-0.2172	0.1179	0.1395	-0.0349	-0.247	-0.1195	-0.0348	0.1137	0.1509	-0.1694	-0.0366	0.0346	0.007	-0.0067	0.093	-0.0578	-0.0149	0.0009	0.0352	-0.1578	-0.1762	-0.1317	0.0067	-0.0924	0.2009	-0.1231	0.0534	-0.1154	-0.1028	-0.1122	0.0211	-0.0081	0.0152	0.057	0.0277	-0.2118	0.0259
ENSG00000117122	1	17300997	17307330	-1	p36.13	MFAP2	0.0118	-0.0022	0.0056	-0.001	0.0628	0.0913	0.0181	-0.0043	0.0029	0.0182	-0.0064	-0.2342	0.0029	-0.014	0.2203	-0.0022	0.0059	0.0019	0.0037	-0.0067	0.093	-0.0037	0.1382	0.0009	0.0034	0.0035	-0.0106	0.3584	0.0067	-0.0306	0.0048	0.0268	0.2225	0.0392	0.0084	-0.0248	0.0053	0.026	0.0152	0.058	-0.0102	-0.0015	0.0147
ENSG00000159363	1	17312453	17338423	-1	p36.13	ATP13A2	0.0118	-0.0022	0.0056	-0.001	0.0628	0.0913	0.0181	-0.0043	0.0029	0.0182	-0.0064	-0.0287	0.0029	-0.014	0.2203	-0.0022	0.0059	0.0019	0.0037	-0.0067	0.093	-0.0037	0.1382	0.0009	0.0034	0.0035	-0.0106	-0.1668	0.0067	-0.0306	0.0048	0.0268	0.1462	0.0392	0.0084	-0.0248	0.0053	0.026	0.0152	0.0168	-0.0102	-0.0015	0.0147
ENSG00000117118	1	17345217	17380665	-1	p36.13	SDHB	0.0118	-0.0022	0.0056	-0.001	0.0628	0.0913	0.0181	-0.0043	0.0029	0.0182	-0.0064	-0.0039	0.0029	-0.014	0.2203	-0.0022	0.0059	0.0019	0.0037	-0.0067	-0.0082	-0.0037	-0.0132	0.0009	0.0034	0.0035	-0.0106	-0.1668	0.0067	-0.0306	0.0048	0.0268	-0.012	0.0392	0.0084	-0.0248	0.0053	0.026	0.0152	-0.0463	-0.0102	-0.0015	0.0147
ENSG00000117115	1	17393256	17445948	-1	p36.13	PADI2	0.0118	-0.0022	0.0056	-0.001	0.0628	0.0913	0.0181	-0.0043	0.0029	-0.0108	-0.0064	-0.0176	0.0029	-0.014	0.2203	-0.0022	0.0059	0.0019	0.0037	-0.0067	-0.0082	-0.0037	-0.0132	0.0009	0.0034	0.0035	-0.0106	-0.048	0.0067	-0.0306	0.0048	0.0268	-0.012	0.0392	0.0084	-0.0248	0.0053	0.026	-0.0481	-0.0463	-0.0102	-0.0015	0.001
ENSG00000142623	1	17531621	17572500	1	p36.13	PADI1	0.0118	-0.0022	0.0056	-0.001	0.0397	0.024	0.0181	-0.0043	0.0029	-0.048	-0.0064	0.0031	0.0029	-0.014	0.2305	-0.0022	0.0059	0.0019	0.0037	-0.0067	-0.0082	-0.0037	-0.0132	0.0009	0.0034	0.0035	-0.0106	0.0558	0.0067	-0.0306	0.0048	-0.0356	-0.012	0.0392	0.0084	-0.0248	0.0053	-0.0188	-0.0299	-0.0463	-0.0102	-0.0015	0.003
ENSG00000142619	1	17575593	17610728	1	p36.13	PADI3	0.0118	-0.0022	0.0056	-0.001	-0.0668	-0.0762	0.0181	-0.0043	0.0029	-0.048	-0.0064	0.0031	0.0029	-0.014	0.2305	-0.0022	0.0059	0.0019	0.0323	-0.0067	-0.0082	-0.0037	-0.0132	0.0009	0.0034	0.0035	-0.0106	0.0558	0.0067	-0.0306	0.0048	-0.0122	-0.012	0.0392	0.0084	-0.0248	0.0053	-0.0659	-0.0299	0.0579	-0.0102	-0.0015	0.003
ENSG00000159339	1	17634690	17690499	1	p36.13	PADI4	0.0118	-0.0022	0.0056	-0.001	0.0273	0.0024	-0.0613	-0.0043	0.0029	-0.048	-0.0064	0.0031	0.0029	-0.014	0.2305	-0.0022	-0.0709	0.0019	-0.0331	-0.0067	-0.0082	-0.0037	-0.0132	0.0009	0.0034	0.0035	-0.0106	-0.1388	0.0067	-0.0306	0.0048	0.0206	-0.012	0.0392	0.0084	-0.0248	-0.0373	-0.0019	-0.0325	-0.0161	-0.0102	-0.0015	0.003
ENSG00000179051	1	17733256	17766220	-1	p36.13	RCC2	0.0118	-0.0022	0.0056	-0.001	0.0273	0.0841	-0.0613	-0.0043	0.0029	-0.048	-0.0064	0.0031	0.0029	-0.014	0.2305	-0.0022	-0.0709	0.0019	-0.0331	-0.0067	-0.0082	-0.0037	-0.0132	0.0009	0.0034	0.0035	-0.0106	0.0785	0.0067	-0.0306	0.0048	0.0244	-0.012	0.0392	0.0084	-0.0248	0.0205	0.0373	0.0112	-0.0074	-0.0102	-0.0015	0.003
ENSG00000074964	1	17866330	18024369	1	p36.13	ARHGEF10L	0.1195	-0.0022	0.0056	-0.001	-0.06	-0.0134	-0.0613	-0.0043	0.0029	0.0109	-0.0064	0.0031	0.0029	0.0003	0.2305	-0.0022	-0.0743	-0.0576	-0.0331	-0.0067	-0.0082	-0.0037	-0.0132	0.0009	0.0034	0.0035	-0.0106	0.1326	0.0067	-0.0306	0.0048	0.0244	-0.012	0.0392	0.0084	0.0143	0.0205	0.0844	0.0112	-0.0074	0.0191	-0.0015	-0.0116
ENSG00000117148	1	18081808	18153558	1	p36.13	ACTL8	0.1	-0.0022	0.0056	-0.001	0.1498	0.1573	0.0709	-0.0043	0.0029	0.0109	-0.0064	0.0031	0.0029	-0.0254	0.2369	-0.0022	-0.0546	-0.0188	-0.0331	-0.0067	-0.0082	0.0543	-0.0132	0.0009	0.0034	0.0035	-0.0106	-0.1965	0.0067	-0.0306	0.0048	0.0244	-0.012	0.0392	0.0084	0.0203	0.0205	0.0844	-0.029	-0.0074	-0.0508	-0.0015	-0.0116
ENSG00000117154	1	18434240	18704977	1	p36.13	IGSF21	0.0421	-0.0022	0.0056	-0.001	0.0296	0.0629	-0.0539	-0.0043	0.0029	-0.0091	-0.0064	0.0031	0.0029	0.0363	0.1974	-0.0022	-0.0124	-0.0065	0.0114	0.0236	-0.0082	-0.0173	0.02	0.0009	0.0034	0.0035	-0.0106	0.0363	0.0067	-0.0082	0.0048	0.0244	-0.012	0.0024	0.0084	0.0203	0.0205	0.0469	-0.0045	-0.0074	-0.0099	-0.0015	-0.0116
ENSG00000179023	1	18807424	18812478	1	p36.13	KLHDC7A	0.0421	-0.0022	0.0056	-0.001	0.0296	-0.0119	0.0696	-0.0043	0.0029	0.0819	-0.0064	0.0931	0.0029	-0.0118	0.3959	-0.0022	-0.0124	-0.0017	0.0639	-0.0394	-0.0082	-0.0098	-0.0154	0.0009	0.0034	0.0035	-0.0106	0.2495	0.0067	0.0447	0.0048	-0.0091	-0.012	0.0024	0.0084	0.0203	-0.0463	0.0409	-0.0105	-0.1784	-0.0036	-0.0015	-0.0116
ENSG00000009709	1	18957500	19075360	1	p36.13	PAX7	0.0421	-0.0022	0.0056	-0.001	0.0296	0.0247	-0.0534	-0.0043	0.0029	0.0682	-0.0064	-0.0008	0.0029	-0.0118	0.1841	-0.0022	-0.0165	-0.0017	0.0074	-0.0394	-0.0082	-0.0098	-0.0154	0.0009	0.0034	0.0035	-0.0106	0.0159	0.0067	0.0014	0.0048	-0.0091	-0.012	0.0024	-0.0079	0.0203	-0.0123	0.0322	-0.0105	-0.0027	-0.0036	-0.0015	-0.0116
ENSG00000179002	1	19166093	19186176	-1	p36.13	TAS1R2	-0.0082	-0.0022	0.0056	-0.001	0.0296	0.0841	-0.0306	-0.0254	0.0029	-0.0106	-0.0064	-0.0008	0.0029	-0.0118	0.2112	-0.0022	-0.0165	-0.0017	0.0074	0.0785	-0.0082	-0.0098	-0.0154	0.0009	0.0034	0.0035	-0.0106	0.0117	0.006	-0.0142	0.0048	-0.0091	-0.012	0.0024	0.0042	0.0203	0.2402	0.0322	-0.0105	-0.0027	-0.0339	-0.0015	-0.0116
ENSG00000159423	1	19197926	19229275	-1	p36.13	ALDH4A1	0.0236	-0.0022	0.0056	-0.001	0.0296	0.0841	-0.0306	-0.0254	0.0029	-0.0106	-0.0064	-0.0008	0.0029	-0.0118	0.2112	-0.0022	-0.0165	-0.0017	0.0074	0.0785	-0.0082	-0.0098	-0.0154	0.0009	0.0034	0.0035	-0.0106	0.1703	0.006	-0.0142	0.0048	-0.0091	-0.012	0.0024	0.0042	0.0203	0.0309	0.0322	-0.0105	-0.0027	-0.0339	-0.0015	-0.0116
ENSG00000169991	1	19230775	19283180	-1	p36.13	IFFO2	0.0236	-0.0022	0.0056	-0.001	0.0296	0.0235	-0.0363	-0.0254	0.0029	-0.0348	-0.0064	-0.0008	0.0029	-0.0118	0.2112	-0.0022	-0.0165	-0.0017	0.0074	-0.0618	-0.0082	-0.0098	-0.0154	0.0009	0.0034	0.0035	-0.0106	0.1703	0.006	-0.0142	0.0048	-0.0091	-0.012	0.0024	0.0042	0.0203	0.0309	0.0322	-0.0105	-0.0027	-0.0339	-0.0015	-0.0116
ENSG00000127481	1	19401000	19536770	-1	p36.13	UBR4	-0.0084	-0.0022	0.0056	-0.001	0.0296	0.022	0.0794	-0.0254	0.0029	-0.0274	-0.0064	-0.0008	0.0029	-0.0118	0.2112	-0.0022	-0.0284	0.0438	0.0074	0.0073	-0.0082	-0.0098	-0.0154	0.0009	0.0034	0.0035	-0.0106	-0.2182	0.006	-0.0028	0.0048	-0.0091	-0.012	0.0024	0.0042	0.0203	0.0317	0.0184	-0.0105	0.0145	-0.0339	-0.0015	-0.0116
ENSG00000127463	1	19542158	19578046	-1	p36.13	EMC1	0.022	-0.0022	0.0056	-0.001	0.0296	0.1916	0.0531	-0.0254	0.0029	-0.0032	-0.0064	-0.0008	0.0618	-0.0118	0.2112	-0.0022	-0.0122	0.0115	0.0074	0.0341	-0.0082	-0.0098	0.0662	0.0009	0.0034	0.0035	-0.0106	-0.0097	0.006	-0.002	0.0048	-0.0091	-0.012	0.0024	0.0042	0.0998	0.0317	0.2145	-0.0105	-0.1023	-0.0339	-0.0015	-0.0116
ENSG00000053372	1	19578033	19586622	1	p36.13	MRTO4	0.022	-0.0022	0.0056	-0.001	0.0296	0.04	0.0098	-0.0254	0.0029	-0.0032	-0.0064	-0.0008	-0.0346	-0.0118	0.2112	-0.0022	-0.0122	0.0115	0.0074	0.0341	-0.0082	-0.0098	-0.0221	0.0009	0.0034	0.0035	-0.0106	0.0134	0.006	-0.002	0.0048	-0.0091	-0.012	0.0024	0.0042	0.0562	-0.018	-0.0014	-0.0105	-0.0292	-0.0339	-0.0015	-0.0116
ENSG00000162482	1	19609052	19615744	-1	p36.13	AKR7A3	0.022	-0.0022	0.0056	-0.001	0.0296	-0.0286	0.0098	-0.0254	0.0029	-0.0032	-0.0064	-0.0008	-0.0346	-0.0118	0.2112	-0.0022	-0.0122	0.0115	0.0074	0.0341	-0.0082	-0.0098	-0.0221	0.0009	0.0034	0.0035	-0.0106	0.0134	0.006	-0.002	0.0048	-0.0091	-0.012	0.0024	0.0042	-0.0208	-0.1189	-0.0014	-0.0105	-0.0292	-0.0339	-0.0015	-0.0116
ENSG00000053371	1	19630459	19638640	-1	p36.13	AKR7A2	0.022	-0.0022	0.0056	-0.001	0.0296	-0.0286	0.0098	-0.0254	0.0029	-0.0032	-0.0064	-0.0008	-0.0346	-0.0118	0.2112	-0.0022	-0.0122	0.0115	0.0074	0.0341	-0.0082	-0.0098	-0.0221	0.0009	0.0034	0.0035	-0.0106	0.257	0.006	-0.002	0.0048	-0.0091	-0.012	0.0024	0.0042	-0.0208	-0.1189	-0.0014	-0.0105	-0.0292	-0.0339	-0.0015	-0.0116
ENSG00000040487	1	19638820	19655794	1	p36.13	PQLC2	0.022	-0.0022	0.0056	-0.001	-0.073	-0.0286	-0.2766	-0.0829	0.0029	-0.0032	-0.0064	-0.0008	-0.0346	-0.0118	0.2112	-0.0022	-0.0122	0.0115	0.0074	-0.1275	-0.0082	-0.0098	-0.0221	0.0009	0.0034	0.0035	-0.0106	0.257	0.006	-0.002	0.0048	-0.0091	-0.012	0.0024	0.0042	-0.0208	-0.1189	-0.0014	-0.0105	-0.0292	-0.0339	-0.0015	-0.0116
ENSG00000077549	1	19665267	19812066	-1	p36.13	CAPZB	0.022	-0.0022	0.0056	-0.001	-0.0455	-0.006	-0.0041	-0.0708	0.0029	-0.0182	-0.0064	-0.0008	-0.0341	-0.0118	0.2112	-0.0022	-0.0122	0.0115	0.0074	0.0142	-0.0082	-0.0098	-0.0221	0.0009	0.0034	0.0035	-0.0106	0.1194	-0.0242	-0.002	0.0048	-0.0091	-0.012	0.0024	0.0297	-0.0208	-0.0024	-0.0014	-0.0105	-0.0211	-0.0339	-0.0015	0.0207
ENSG00000173436	1	19923477	19956314	1	p36.13	MINOS1	0.022	-0.0022	0.0056	-0.001	0.0351	0.0308	0.0373	-0.0023	0.0029	0.0076	-0.0064	-0.0008	-0.0522	-0.0118	0.2112	-0.0022	-0.0122	0.0115	0.0074	0.0142	-0.0082	-0.0098	-0.0221	0.0009	0.0034	0.0035	-0.0106	-0.1458	0.0001	-0.002	0.0048	-0.0091	-0.012	0.0024	-0.0255	-0.0208	0.0111	-0.0014	-0.0105	0.002	-0.0339	-0.0015	-0.0078
ENSG00000158747	1	19967048	19984945	1	p36.13	NBL1	0.0947	-0.0022	0.0056	-0.001	0.0351	0.0308	0.0373	-0.0023	0.0029	0.0076	-0.0064	-0.0008	-0.0522	-0.0118	0.2112	-0.0022	-0.0122	0.0115	0.0074	0.0142	-0.0082	-0.0098	-0.0221	0.0009	0.0034	0.0035	-0.0106	0.2265	0.0001	-0.002	0.0048	-0.0091	-0.012	0.0024	-0.0255	-0.0208	0.0111	-0.0014	-0.0105	0.002	-0.0339	-0.0015	-0.0078
ENSG00000158748	1	19991780	20006055	1	p36.13	HTR6	0.1428	-0.0022	0.0056	-0.001	-0.1171	0.0308	-0.1386	-0.0023	0.0029	0.0076	-0.0064	-0.0008	-0.0522	-0.0118	0.2112	-0.0022	-0.0122	0.0115	0.0074	0.0142	-0.0082	-0.0098	-0.0221	0.0009	0.0034	0.0035	-0.0106	0.2265	0.0001	-0.002	0.0048	-0.0091	-0.012	0.0024	-0.0255	-0.0208	0.0111	-0.0014	-0.0105	0.002	-0.0339	-0.0015	-0.0078
ENSG00000162542	1	20008706	20126438	-1	p36.13	TMCO4	0.0465	-0.0022	0.0056	-0.001	-0.1171	0.0308	-0.1335	-0.0023	0.0029	0.0146	-0.0064	-0.0355	-0.0522	-0.0118	0.2519	-0.0022	-0.0122	-0.0114	0.0074	-0.0171	-0.0082	-0.0098	-0.0221	0.0009	0.0034	0.0035	-0.0106	0.1764	0.0001	-0.002	0.0048	-0.0091	-0.012	0.0024	-0.0255	-0.0208	0.0111	-0.0014	-0.0089	0.002	-0.0339	-0.0015	-0.0973
ENSG00000178828	1	20140523	20141771	-1	p36.13	RNF186	0.01	-0.0022	0.0056	-0.001	0.1004	0.0308	0.0614	-0.0023	0.0029	0.0032	-0.0064	0.0107	0.0031	-0.0118	0.2716	-0.0022	-0.0122	0.0056	0.0074	0.0007	-0.0082	-0.0098	0.0462	0.0009	0.0034	0.0035	-0.0106	0.2094	0.0001	-0.002	0.0048	-0.0091	-0.012	0.0024	-0.0255	-0.0208	0.0111	-0.0014	0.0054	0.002	-0.0339	-0.0015	-0.0087
ENSG00000169914	1	20209006	20239438	1	p36.13	OTUD3	0.01	-0.0022	0.0056	-0.001	0.0312	0.0308	0.0614	-0.0023	0.0029	0.0032	-0.0064	0.0107	0.0031	-0.0118	0.2716	-0.0022	0.0075	0.0056	0.0074	0.0007	-0.0082	-0.0098	0.0462	0.0009	0.0034	0.0035	-0.0106	-0.0936	0.0001	-0.002	0.0048	-0.0091	-0.012	0.0024	-0.0255	-0.0208	0.0111	-0.0014	0.0054	0.002	-0.0364	-0.0015	-0.0087
ENSG00000188784	1	20246502	20250110	-1	p36.13	PLA2G2E	0.01	-0.0022	0.0056	-0.001	0.0117	0.0308	0.0614	-0.0023	0.0029	0.0032	-0.0064	0.0107	0.0031	-0.0118	0.2716	-0.0022	0.0075	0.0056	0.0074	0.0007	-0.0082	-0.0098	0.0462	0.0009	0.0034	0.0035	-0.0106	-0.0936	0.0001	-0.002	0.0048	-0.0091	-0.012	0.0024	-0.0255	-0.0208	0.0111	-0.0014	0.0054	0.002	-0.0364	-0.0015	-0.0087
ENSG00000188257	1	20301925	20306932	-1	p36.13	PLA2G2A	0.01	-0.0022	0.0056	-0.001	0.0117	0.0308	0.0614	-0.0023	0.0029	0.0032	-0.0064	0.0107	0.0031	-0.0118	0.2716	-0.0022	0.0073	0.0056	0.0074	0.0007	-0.0082	-0.0098	0.0462	0.0009	0.0034	0.0035	-0.0106	-0.0936	0.0001	-0.002	0.0048	-0.0091	-0.012	0.0024	0.1229	-0.0208	0.0111	-0.0014	0.0054	0.002	-0.0364	-0.0015	-0.0087
ENSG00000127472	1	20354672	20417683	1	p36.13	PLA2G5	0.01	-0.0022	0.0056	-0.001	0.0117	0.0308	0.0614	-0.0023	0.0029	0.0032	-0.0064	0.0107	0.0031	-0.0118	0.2716	-0.0022	0.0073	0.0056	0.0074	0.0007	-0.0082	-0.0098	0.0462	0.0009	0.0034	0.0035	-0.0106	-0.1113	0.0001	-0.002	0.0048	-0.0091	-0.012	0.0024	-0.0139	-0.0208	0.0111	-0.0014	0.0054	0.002	-0.0364	-0.0015	-0.0087
ENSG00000117215	1	20438432	20446050	-1	p36.12	PLA2G2D	0.1932	-0.0022	0.0056	-0.001	0.0117	0.0308	0.0614	-0.1428	0.0029	0.0032	-0.0064	0.0107	0.0031	-0.0118	0.2252	-0.0022	0.0073	0.0056	0.0074	0.0007	-0.0082	-0.0098	0.0462	0.0009	0.0034	0.0035	-0.0106	0.0665	0.0001	-0.002	0.0048	-0.0091	-0.012	0.0024	-0.0139	-0.0208	0.0111	-0.0014	0.0054	0.002	-0.0364	-0.0015	-0.0087
ENSG00000158786	1	20465819	20476879	1	p36.12	PLA2G2F	0.0157	-0.0022	0.0056	-0.001	0.0117	0.0308	-0.05	-0.1428	0.0029	0.0032	-0.0064	0.0107	0.0031	-0.0118	0.2252	-0.0022	0.0073	0.0056	0.0074	0.0007	-0.0082	-0.0098	0.0462	0.0009	0.0034	0.0035	-0.0106	0.0665	0.0001	-0.0137	0.0048	-0.0091	-0.012	0.0024	-0.0139	-0.0208	0.0111	-0.0014	0.0054	0.002	-0.0364	-0.0015	-0.0087
ENSG00000187980	1	20487746	20503917	-1	p36.12	PLA2G2C	0.0157	-0.0022	0.0056	-0.001	0.0117	0.0308	-0.05	0.0125	0.0029	0.0032	-0.0064	0.0107	0.0031	-0.0118	0.2252	-0.0022	0.0073	0.0056	0.0074	0.0007	-0.0082	-0.0098	-0.0207	0.0009	0.0034	0.0035	-0.0106	0.0665	0.0001	-0.0339	0.0048	-0.0091	-0.012	0.0024	-0.0139	-0.0208	0.0111	-0.0014	0.0054	0.002	-0.0364	-0.0015	-0.0087
ENSG00000162543	1	20512578	20522541	1	p36.12	UBXN10	0.0157	-0.0022	0.0056	-0.001	0.0117	0.0308	-0.05	0.0125	0.0029	0.0032	-0.0064	0.0107	0.0031	-0.0118	0.2252	-0.0022	0.0073	0.0056	0.0074	0.0007	-0.0082	-0.0098	-0.0207	0.0009	0.0034	0.0035	-0.0106	0.0665	0.0001	-0.0339	0.0048	-0.0091	-0.012	0.0024	-0.0139	-0.0208	0.0111	-0.0014	0.0054	0.002	-0.0364	-0.0015	-0.0087
ENSG00000158816	1	20617412	20681387	1	p36.12	VWA5B1	0.0096	-0.0022	0.0056	-0.001	0.0117	0.0308	-0.1017	0.0125	0.0029	0.0032	-0.0064	0.0107	0.0031	-0.0118	0.2252	-0.0022	0.0021	0.0056	0.0074	0.0007	-0.1024	-0.0098	-0.0207	0.0009	0.0034	0.0035	-0.0106	-0.0072	0.0001	-0.0339	0.0048	-0.0091	-0.012	0.0024	0.0054	-0.0208	0.0111	-0.0014	0.0054	0.002	-0.0364	-0.0015	-0.0087
ENSG00000162545	1	20808884	20812713	-1	p36.12	CAMK2N1	0.0096	-0.0022	0.0056	-0.001	0.0117	0.0308	0.03	0.0125	0.0029	0.0032	-0.0064	0.0107	0.0031	-0.0118	0.0831	-0.0022	0.0021	0.0056	0.0074	0.0007	0.0388	-0.0098	-0.0207	0.0009	0.0034	0.0035	-0.0106	-0.0428	0.0001	-0.0339	0.0048	-0.0091	-0.012	0.0024	0.0054	-0.0208	0.0111	-0.0014	0.0054	0.002	-0.0364	-0.0015	-0.0087
ENSG00000090432	1	20825943	20834654	-1	p36.12	MUL1	0.0096	-0.0022	0.0056	-0.001	0.0117	0.0308	0.03	0.0125	0.0029	0.0032	-0.0064	0.0107	0.0031	-0.0118	0.0831	-0.0022	0.0021	0.0056	0.0074	0.0007	0.0388	-0.0098	-0.0207	0.0009	0.0034	0.0035	-0.0106	-0.0428	0.0001	-0.0339	0.0048	-0.0091	-0.012	0.0024	0.0054	-0.0208	0.0111	-0.0014	0.0054	0.002	-0.0364	-0.0015	-0.0087
ENSG00000183114	1	20878932	20881512	1	p36.12	FAM43B	0.0096	-0.0022	0.0056	-0.001	0.0117	0.0308	0.03	0.0125	0.0029	0.0032	-0.0064	0.0107	0.0031	-0.0118	0.2229	-0.0022	0.0021	0.0056	0.0074	0.0007	0.0046	-0.0098	-0.0207	0.0009	0.0034	0.0035	-0.0106	-0.0428	0.0001	-0.0339	0.0048	-0.0091	-0.012	0.0024	0.0054	-0.0208	0.0111	-0.0014	0.0054	0.002	-0.0364	-0.0015	-0.0087
ENSG00000158825	1	20915441	20945401	1	p36.12	CDA	0.0096	-0.0022	0.0056	-0.001	0.0117	0.0263	-0.0253	0.0125	0.0029	0.0032	-0.0064	0.0107	0.0031	-0.0118	0.2229	-0.0022	0.0021	0.0056	0.0074	0.0007	0.0046	-0.0098	-0.0207	0.0009	0.0034	0.0035	-0.0106	0.0199	0.0001	-0.0339	0.0048	-0.0091	-0.012	0.0024	0.0054	-0.0208	0.0111	-0.0014	0.0054	0.002	-0.0364	-0.0015	-0.0087
ENSG00000158828	1	20959948	20978004	1	p36.12	PINK1	0.0096	-0.0022	0.0056	-0.001	-0.1024	-0.0305	-0.1456	0.0125	0.0029	0.0032	-0.0064	0.0107	0.0031	-0.0118	0.2229	-0.0022	0.0021	0.0056	0.0074	0.0007	0.0046	-0.0098	-0.0207	0.0009	0.0034	0.0035	-0.0106	0.1561	0.0001	-0.0339	0.0048	-0.0091	-0.012	0.0024	0.0054	-0.0208	0.0111	-0.0014	0.0054	0.002	-0.0364	-0.0015	-0.0087
ENSG00000244038	1	20978270	20988000	-1	p36.12	DDOST	0.0096	-0.0022	0.0056	-0.001	-0.1024	-0.0305	0.0025	0.0125	0.0029	0.0032	-0.0064	0.0107	0.0031	-0.0118	0.2229	-0.0022	0.0021	0.0056	0.0074	0.0007	0.0046	-0.0098	-0.0207	0.0009	0.0034	0.0035	-0.0106	0.1561	0.0001	-0.0339	0.0048	-0.0091	-0.012	0.0024	0.0054	-0.0208	0.0111	-0.0014	0.0054	0.002	-0.0364	-0.0015	-0.0087
ENSG00000117245	1	20990507	21044510	-1	p36.12	KIF17	0.0096	-0.0022	0.0056	-0.001	-0.1024	-0.0305	0.0025	0.0125	0.0029	0.0032	-0.0064	0.0107	0.0031	-0.0118	0.2229	-0.0022	0.0021	0.0056	0.0074	0.0007	0.0046	-0.0098	-0.0207	0.0009	0.0034	0.0035	-0.0106	0.1842	0.0001	-0.0339	0.0048	-0.0091	-0.012	0.0024	0.0054	-0.0208	0.0111	-0.0014	0.0054	0.002	-0.0364	-0.0015	-0.0087
ENSG00000189410	1	21046225	21059330	-1	p36.12	SH2D5	0.0096	-0.0022	0.0056	-0.001	-0.1024	-0.0305	0.0025	0.0125	0.0029	0.0032	-0.0064	0.0107	0.0031	-0.0118	0.2229	-0.0022	0.0021	0.0056	0.0074	0.0007	0.0046	-0.0098	-0.0207	0.0009	0.0034	0.0035	-0.0106	0.3207	0.0001	-0.0339	0.0048	-0.0091	-0.012	0.0024	0.0054	-0.0208	0.0111	-0.0014	0.0054	0.002	-0.0364	-0.0015	-0.0087
ENSG00000127483	1	21069154	21113816	-1	p36.12	HP1BP3	0.0096	-0.0022	0.0056	-0.001	0.148	-0.0305	0.0025	0.0125	0.0029	0.0032	-0.0064	0.1353	0.0031	-0.0118	0.2358	-0.0022	0.0258	0.0056	0.0074	0.0007	0.0046	-0.0098	-0.0207	0.0009	0.0034	0.0035	-0.0106	-0.2092	-0.1684	-0.0339	0.0048	-0.0091	-0.012	0.0024	0.0054	-0.0208	0.0111	-0.0014	0.0054	0.002	-0.0364	-0.0015	-0.0087
ENSG00000075151	1	21132963	21503377	-1	p36.12	EIF4G3	-0.0353	-0.0022	0.0056	-0.001	0.0017	-0.0305	0.0698	-0.0153	0.0029	0.0032	-0.0064	-0.0618	0.0031	-0.0024	0.2993	-0.0022	0.0287	0.0056	0.0074	0.0007	0.0046	-0.0098	-0.0207	0.0009	0.0034	0.0035	-0.0106	-0.1044	-0.0346	-0.0339	0.0048	-0.0091	-0.012	0.0024	0.0054	-0.0208	0.0111	-0.0014	0.0054	0.002	-0.0364	-0.0015	-0.0087
ENSG00000117298	1	21543740	21671997	-1	p36.12	ECE1	0.0724	-0.0022	0.0056	-0.001	-0.089	-0.0305	-0.1483	-0.0213	0.0029	0.0032	-0.0064	-0.0597	0.0031	-0.0292	0.2023	-0.0022	0.0172	0.0056	0.0074	0.0007	0.0046	-0.0098	0.0455	0.0009	0.0034	0.0035	-0.0106	0.3041	0.0111	-0.0263	0.0048	-0.0091	-0.012	0.0024	0.0054	-0.0208	0.0111	-0.0014	0.0054	0.002	-0.1125	-0.0015	-0.0087
ENSG00000142794	1	21766621	21811498	1	p36.12	NBPF3	-0.0259	-0.0022	0.0056	-0.001	0.1784	0.021	0.0058	-0.1214	0.0029	0.0032	-0.0064	0.0229	0.0031	-0.0292	0.2023	-0.0022	0.0172	0.0056	0.0074	0.0007	0.0046	-0.0098	-0.0548	0.0009	0.0034	0.0035	-0.0106	-0.3208	0.0111	0.027	0.0048	0.0249	-0.012	0.0708	0.0165	-0.0208	0.0111	-0.0014	0.0054	0.002	-0.0229	-0.0015	-0.0087
ENSG00000162551	1	21835858	21904905	1	p36.12	ALPL	0.1126	-0.0022	0.0056	-0.001	-0.0768	0.021	-0.0907	-0.0058	0.0029	0.0032	-0.0064	0.0229	0.0031	-0.0292	0.2023	-0.0022	0.0172	0.0056	0.0074	0.0007	0.0046	-0.0098	-0.0184	0.0009	0.0255	0.0035	-0.0106	0.2361	0.0111	0.027	0.0048	0.0538	-0.012	0.0708	0.0165	-0.0208	0.0111	0.0066	0.0054	0.002	-0.0229	-0.0015	-0.0087
ENSG00000076864	1	21922708	21995801	-1	p36.12	RAP1GAP	0.0557	-0.0022	0.0056	-0.001	-0.0823	0.021	-0.0606	-0.0058	0.0029	0.0054	-0.0064	0.0229	0.0031	-0.0292	0.2023	-0.0022	-0.0679	0.0056	0.0074	0.0007	0.0046	-0.0098	0.0262	0.0009	0.0398	0.0035	-0.0106	0.2287	0.0111	0.027	0.0048	0.0538	-0.012	0.0708	0.0165	-0.0208	0.0111	0.0307	0.0054	0.002	-0.0229	-0.0015	-0.0087
ENSG00000090686	1	22004791	22110099	-1	p36.12	USP48	-0.0942	-0.0022	0.0056	-0.001	0.0928	0.021	0.1098	-0.0052	0.0029	0.0057	-0.0637	0.1523	0.0031	-0.1144	0.2023	-0.0022	-0.0596	0.0056	0.0074	0.0007	0.0046	-0.0098	-0.0957	0.0009	-0.082	0.0035	-0.0106	-0.4104	-0.0954	0.027	0.0048	-0.0754	-0.012	0.0708	0.0563	-0.0208	0.0111	0.0128	0.0054	0.002	-0.0229	-0.0015	-0.0087
ENSG00000187942	1	22138758	22151714	1	p36.12	LDLRAD2	0.0159	-0.0022	0.0056	-0.001	0.0928	0.021	-0.0701	-0.0095	0.0029	0.0057	-0.0204	0.0087	0.0031	0.0016	0.2023	-0.0022	-0.0146	0.0056	0.0074	0.0007	0.0046	-0.0098	0.0456	0.0009	0.0067	0.0035	-0.0106	0.1437	0.0199	0.027	0.0048	0.0327	-0.012	0.0708	-0.0058	-0.0208	0.0111	0.0128	0.0054	0.002	-0.0229	-0.0015	-0.0087
ENSG00000142798	1	22148738	22263790	-1	p36.12	HSPG2	0.1268	-0.0022	0.0056	-0.001	-0.1407	0.021	-0.0701	-0.0095	0.0029	0.0057	-0.0204	0.0087	0.0031	0.0016	0.2023	-0.0022	-0.0146	0.0056	0.0074	0.0007	0.0046	-0.0098	0.0118	0.0009	0.0067	0.0035	-0.0106	0.3005	0.0199	-0.0731	0.0048	0.0327	-0.012	0.021	-0.0058	-0.0208	0.0111	-0.0393	0.0054	0.002	-0.0229	-0.0015	-0.0087
ENSG00000142789	1	22328149	22339032	1	p36.12	CELA3A	0.0036	-0.0022	0.0056	-0.001	-0.0051	0.021	-0.0701	-0.0095	0.0029	0.0057	-0.0204	0.0087	0.0031	0.0016	0.2023	-0.0022	-0.0146	0.0056	0.0074	0.0007	0.0046	-0.0098	-0.0612	0.0009	0.0067	0.0035	-0.0106	-0.2204	0.0199	0.0169	0.0048	0.0327	-0.012	0.0093	-0.0058	-0.042	0.0111	-0.0137	0.0054	0.002	-0.0229	-0.0015	-0.0087
ENSG00000070831	1	22379120	22419437	1	p36.12	CDC42	0.0036	-0.0022	0.0056	-0.001	0.2168	0.021	0.1287	-0.0095	0.0029	0.0057	-0.0204	0.0087	0.0031	-0.0755	0.2023	-0.0022	-0.0146	0.0056	0.0074	0.0007	0.0046	-0.0098	-0.0565	0.0009	0.0067	0.0035	-0.0106	-0.4015	0.0199	0.0169	0.0048	0.0217	-0.012	0.0093	-0.0058	-0.1368	0.0111	-0.0137	0.0054	0.002	-0.0229	-0.0015	-0.0087
ENSG00000162552	1	22443798	22470462	-1	p36.12	WNT4	0.0036	-0.0022	0.0056	-0.001	0.2168	0.0361	0.1287	-0.0095	0.0029	0.0057	-0.2877	0.0087	0.0031	-0.0092	0.2023	-0.0022	-0.0146	0.0056	0.0074	0.0007	0.0046	-0.0098	0.0408	0.0009	0.0067	0.0035	-0.0106	0.0459	0.0199	0.0169	0.0048	0.0217	-0.012	0.0093	-0.0058	0.1946	0.0111	0.1534	0.0054	0.002	-0.0229	-0.0015	-0.0087
ENSG00000184677	1	22778344	22857650	1	p36.12	ZBTB40	0.0036	-0.0703	-0.0071	-0.001	0.1377	0.0178	0.0055	-0.0095	0.0029	0.0057	-0.0975	0.0087	0.0031	-0.0092	0.2023	-0.0022	-0.0211	0.0777	0.0074	0.0007	-0.0004	-0.0098	-0.0096	0.0009	0.0067	0.0035	-0.0106	-0.2281	-0.0058	-0.037	0.0048	0.0217	-0.012	0.0093	-0.0058	0.0029	0.0111	-0.0033	0.0054	0.002	-0.0229	-0.0015	-0.0087
ENSG00000070886	1	22890057	22930087	1	p36.12	EPHA8	0.0036	0.108	-0.0071	-0.001	-0.025	-0.0235	0.0055	-0.0095	0.0029	0.0057	-0.1658	0.0087	0.0031	-0.0092	0.2023	-0.0022	-0.0211	-0.0076	0.0074	0.0007	-0.0004	-0.0098	-0.0096	0.0009	0.0067	0.0035	-0.0106	0.2586	-0.0058	0.0262	0.0048	0.0217	-0.012	0.0093	-0.0058	0.0029	0.0111	-0.0033	0.0054	0.002	-0.0229	-0.0015	-0.0087
ENSG00000173372	1	22962999	22966101	1	p36.12	C1QA	0.0036	0.0062	-0.0071	-0.001	-0.025	-0.0235	-0.2725	-0.0095	0.0029	0.0057	0.0696	0.0087	0.0031	-0.0092	0.2023	-0.0022	-0.0211	-0.0076	0.0074	0.0007	-0.0004	-0.0098	-0.0096	0.0009	0.0067	0.0035	-0.0106	-0.0231	-0.0058	-0.0362	0.0048	0.0217	-0.012	0.0093	-0.0058	0.0029	0.0111	-0.0033	0.0054	0.002	-0.0229	-0.0015	-0.0087
ENSG00000159189	1	22970123	22974603	1	p36.12	C1QC	0.0036	0.0062	-0.0071	-0.001	-0.025	-0.0235	-0.012	-0.0095	0.0029	0.0057	0.0696	0.0087	0.0031	-0.0092	0.2023	-0.0022	-0.0211	-0.0076	0.0074	0.0007	-0.0004	-0.0098	-0.0096	0.0009	0.0067	0.0035	-0.0106	-0.0231	-0.0058	-0.0362	0.0048	0.0217	-0.012	0.0093	-0.0058	0.0029	0.0111	-0.0033	0.0054	0.002	-0.0229	-0.0015	-0.0087
ENSG00000173369	1	22979255	22988031	1	p36.12	C1QB	0.0036	0.0062	-0.0071	-0.001	-0.025	-0.0235	-0.012	-0.0095	0.0029	0.0057	0.0696	0.0087	0.0031	-0.0092	0.2023	-0.0022	-0.0211	-0.0076	0.0074	0.0007	-0.0004	-0.0098	-0.0096	0.0009	0.0067	0.0035	-0.0106	-0.0231	-0.0058	-0.0362	0.0048	0.0217	-0.012	0.0093	-0.0058	0.0029	0.0111	-0.0033	0.0054	0.002	-0.0229	-0.0015	-0.0087
ENSG00000133216	1	23037332	23241818	1	p36.12	EPHB2	0.0425	0.0053	-0.0253	-0.001	-0.025	0.0592	-0.012	-0.0095	0.0029	0.0057	-0.0468	0.0087	0.0031	-0.0092	0.2278	-0.0022	-0.0211	-0.01	0.0074	0.0007	-0.0004	-0.0098	-0.0096	0.0009	0.0067	0.0035	-0.0106	0.0621	-0.0058	-0.0362	0.0048	0.0217	-0.012	0.0093	-0.0058	0.0029	0.0111	0.0027	0.0054	0.002	-0.0229	-0.0015	-0.0087
ENSG00000227868	1	23337327	23342343	-1	p36.12	C1orf234	0.0031	0.0007	-0.0026	-0.001	0.2249	-0.0036	0.1024	-0.0095	0.0029	0.0057	-0.0152	0.0087	0.0031	-0.0092	0.2044	0.012	0.0129	0.0131	0.0074	0.0007	-0.0004	-0.0098	-0.0096	-0.0054	0.0067	0.0035	-0.0106	-0.1644	-0.0951	-0.0362	0.0048	0.0217	-0.012	0.0093	-0.0058	-0.1204	0.0111	0.0975	0.0054	0.002	-0.0229	-0.0015	-0.0087
ENSG00000004487	1	23345941	23410182	1	p36.12	KDM1A	0.0031	0.0007	-0.0026	-0.001	0.0513	-0.0036	0.1024	-0.0095	0.0029	0.0057	-0.0152	0.0087	0.0031	-0.0092	0.2044	0.012	0.0129	0.0131	0.0074	0.0007	-0.0004	-0.0098	-0.0096	-0.0054	0.0067	0.0035	-0.0106	-0.3214	-0.0951	-0.0362	0.0048	0.0217	-0.012	0.0093	-0.0058	-0.1204	0.0111	0.005	0.0054	0.002	-0.0229	-0.0015	-0.0087
ENSG00000169641	1	23410516	23504301	-1	p36.12	LUZP1	0.0031	0.0007	-0.0026	-0.001	-0.0376	-0.0036	0.0324	-0.0095	0.0029	-0.0095	-0.0152	0.0087	0.0031	-0.0092	0.2044	0.012	0.0129	0.0131	0.0074	0.0007	-0.0004	-0.0098	-0.0096	-0.0054	0.0067	0.0035	-0.0106	0.0241	-0.0204	-0.0362	0.0048	0.0217	-0.012	0.0093	-0.0058	-0.0103	0.0111	0.005	0.0054	0.002	-0.0229	-0.0015	-0.0087
ENSG00000179546	1	23516993	23521222	-1	p36.12	HTR1D	0.0031	0.0007	-0.0026	-0.001	-0.0376	-0.0036	-0.0348	-0.0095	0.0029	-0.0085	-0.0152	0.0087	0.0031	-0.0092	0.2044	0.012	0.0129	0.0131	0.0074	0.0007	-0.0004	-0.0098	-0.0096	-0.0054	0.0067	0.0035	-0.0106	0.1277	0.0023	-0.0362	0.0048	0.0217	-0.012	0.0093	-0.0058	-0.2427	0.0111	0.005	0.0054	0.002	-0.0229	-0.0015	-0.0087
ENSG00000125944	1	23630264	23670829	-1	p36.12	HNRNPR	0.0399	-0.1157	-0.0026	-0.001	-0.0376	-0.0036	0.0803	-0.0095	0.0029	-0.0085	-0.0152	0.0087	0.0031	-0.0092	0.2275	0.012	0.0129	0.0131	0.0074	0.0007	-0.0004	-0.0098	-0.0096	-0.0054	0.0067	0.0035	-0.0106	-0.2137	0.0023	-0.0362	0.0048	0.0217	-0.012	0.0093	-0.0058	-0.0123	0.0111	0.005	0.0054	0.002	-0.0229	-0.0015	-0.0087
ENSG00000125945	1	23685941	23695935	-1	p36.12	ZNF436	0.0399	-0.0338	-0.0026	-0.001	-0.0376	-0.0036	0.0803	-0.0095	0.0029	-0.004	-0.0152	0.0087	0.0031	-0.0092	0.2275	0.012	0.0129	0.0131	0.0074	0.0007	-0.0004	-0.0098	-0.0096	-0.0054	0.0067	0.0035	-0.0106	-0.0634	0.0023	-0.0362	0.0048	0.0217	-0.012	0.0093	-0.0058	-0.0123	0.0111	0.005	0.0054	0.002	-0.0229	-0.0015	-0.0087
ENSG00000204219	1	23707554	23751233	-1	p36.12	TCEA3	0.0399	-0.0338	-0.0026	-0.001	-0.0376	-0.0036	-0.0598	-0.0095	0.0029	-0.004	-0.0152	0.0087	0.0031	-0.0092	0.2275	0.0442	0.0129	0.0131	0.0074	0.0007	-0.0004	-0.0098	-0.0096	-0.0054	0.0067	0.0035	-0.0106	0.0812	0.0023	-0.0362	0.0048	0.0217	-0.012	0.0093	-0.0058	-0.0123	0.0111	0.005	0.0054	0.002	-0.0229	-0.0015	-0.0087
ENSG00000088280	1	23755056	23811061	-1	p36.12	ASAP3	0.0399	-0.0338	-0.0026	-0.001	-0.0376	-0.0036	-0.0598	-0.0095	0.0029	-0.004	-0.0152	0.0087	0.0031	-0.0092	0.2275	0.0097	0.0129	0.0131	0.0074	0.0007	-0.0004	-0.0098	-0.0096	-0.0054	0.0067	0.0035	-0.0106	0.0812	0.0023	-0.0362	0.0048	0.0217	-0.012	0.0093	-0.0058	-0.0123	0.0111	0.005	0.0054	0.002	-0.0229	-0.0015	-0.0087
ENSG00000007968	1	23832922	23857712	-1	p36.12	E2F2	0.0399	-0.0097	-0.0026	-0.001	-0.0376	-0.0036	-0.1111	-0.0095	0.0029	-0.004	-0.0152	0.0087	0.0031	-0.0092	0.2275	0.0036	0.0129	0.0131	0.0074	0.0007	-0.0004	-0.0098	-0.0096	-0.0054	0.0067	0.0035	-0.0106	0.0812	0.0023	-0.0362	0.0048	0.0217	-0.012	0.0093	-0.0058	-0.0123	0.0111	0.005	0.0054	0.002	-0.0229	-0.0015	-0.0087
ENSG00000117318	1	23884409	23886285	-1	p36.12	ID3	0.0399	0.0228	-0.0026	-0.001	-0.0376	-0.0036	-0.0401	-0.0095	0.0029	-0.004	-0.0152	0.0087	0.0031	-0.0092	0.2275	0.0036	0.0129	0.0131	0.0074	0.0007	-0.0004	-0.0098	-0.0096	-0.0054	0.0067	0.0035	-0.0106	0.0812	0.0023	-0.0362	0.0048	0.0217	-0.012	0.0093	-0.0058	-0.0123	0.0111	0.005	0.0054	0.002	-0.0229	-0.0015	-0.0087
ENSG00000142676	1	24018269	24022915	1	p36.11	RPL11	0.0399	0.0228	0.0297	-0.001	0.1002	-0.0036	-0.0401	-0.0095	0.0029	-0.004	-0.0152	0.0087	0.0031	0.0786	0.2275	0.0036	0.0129	0.0131	0.0074	0.0007	-0.0004	-0.0098	-0.0096	-0.0054	0.0067	0.0035	0.0014	0.0812	0.0023	0.1399	0.0048	0.0217	-0.012	0.0093	-0.0023	-0.0123	0.0111	0.005	0.0054	0.002	-0.0229	-0.0015	-0.0087
ENSG00000011007	1	24069645	24088549	1	p36.11	TCEB3	0.0399	0.0228	0.0297	-0.001	0.1002	-0.0036	-0.0401	-0.0095	0.0029	-0.004	-0.0152	0.0087	0.0031	0.0786	0.2275	-0.0027	0.0129	0.0131	0.0074	0.0938	-0.0004	-0.0098	-0.0096	-0.0054	0.1216	0.0035	0.0014	0.0812	0.0023	0.1399	0.0048	0.0217	-0.012	0.0093	-0.0023	-0.0123	0.0111	0.005	0.0054	0.002	-0.0229	-0.0015	-0.0087
ENSG00000057757	1	24104895	24114722	1	p36.11	PITHD1	0.0399	0.0228	0.0297	-0.001	0.1002	-0.0036	-0.0401	-0.0095	0.0029	-0.004	-0.0152	-0.1881	0.0031	0.0786	0.2275	-0.0027	0.0129	0.0131	0.0074	0.0109	-0.0004	-0.0098	-0.0096	-0.0054	0.1216	0.0035	0.0014	0.0812	0.0023	-0.0629	0.0048	0.0217	-0.012	0.0093	-0.0023	0.0282	0.0111	0.005	0.0054	0.002	-0.0229	-0.0015	-0.0087
ENSG00000011009	1	24117460	24122029	1	p36.11	LYPLA2	0.0399	0.0228	0.0297	-0.001	0.1002	-0.0036	-0.0401	-0.0095	0.0029	-0.004	-0.0152	-0.1881	0.0031	0.0786	0.2275	-0.0027	0.0129	0.0131	0.0074	0.0109	-0.0004	-0.0098	-0.0096	-0.0054	0.1216	0.0035	0.0014	0.0812	0.0023	-0.0629	0.0048	0.0217	-0.012	0.0093	-0.0023	0.4782	0.0111	0.005	0.0054	0.002	-0.0229	-0.0015	-0.0087
ENSG00000117308	1	24122089	24127271	-1	p36.11	GALE	0.0399	0.0228	0.0297	-0.001	0.1002	-0.0036	-0.0401	-0.0095	0.0029	-0.004	-0.0152	-0.1881	0.0031	0.0786	0.2275	-0.0027	0.0129	0.0131	0.0074	0.0109	-0.0004	-0.0098	-0.0096	-0.0054	0.1216	0.0035	0.0014	0.0812	0.0023	-0.0629	0.0048	0.0217	-0.012	0.0093	-0.0023	0.4782	0.0111	0.005	0.0054	0.002	-0.0229	-0.0015	-0.0087
ENSG00000117305	1	24128375	24165110	-1	p36.11	HMGCL	0.0399	0.0228	0.0297	-0.001	0.1002	-0.0036	-0.0401	-0.0095	0.0029	-0.004	-0.0152	-0.1881	0.0031	0.0786	0.2275	-0.0027	0.0129	0.0131	0.0074	-0.0698	-0.0004	-0.0098	-0.0096	-0.0054	0.1216	0.0035	0.0014	0.0812	0.0023	-0.0629	0.0048	0.0217	-0.012	0.0093	-0.0023	0.046	0.0111	0.005	0.0054	0.002	-0.0229	-0.0015	-0.0087
ENSG00000179163	1	24171567	24194784	-1	p36.11	FUCA1	0.0399	0.0228	0.0297	-0.001	0.1002	-0.0036	-0.0401	-0.0095	0.0029	-0.004	-0.0152	-0.1354	0.0031	-0.0022	0.2275	-0.0027	0.0129	0.0131	0.0074	0.0096	-0.0004	-0.0098	-0.0096	-0.0054	0.1216	0.0035	0.0014	0.0812	0.0023	-0.0629	0.0048	0.0217	-0.012	0.0093	-0.0023	-0.01	0.0111	0.005	0.0054	0.002	-0.0229	-0.0015	-0.0087
ENSG00000189266	1	24285599	24289952	1	p36.11	PNRC2	0.0399	0.0228	0.0297	-0.001	-0.0105	-0.0036	-0.0401	-0.0095	0.0029	-0.004	-0.0152	0.0139	0.0031	-0.1496	0.2275	-0.0027	0.0129	0.0131	0.0074	0.0096	-0.0004	-0.0098	-0.0096	-0.0054	0.0017	0.0035	0.0014	-0.1101	0.0023	-0.0629	0.0048	0.0217	-0.012	0.0093	-0.0023	-0.01	0.0111	0.005	0.0054	0.002	-0.0229	-0.0015	-0.0087
ENSG00000188529	1	24291294	24307417	-1	p36.11	SRSF10	0.0399	0.0228	0.0297	-0.001	-0.0105	-0.0036	-0.0401	-0.0095	0.0029	-0.004	-0.0152	0.0139	0.0031	-0.3532	0.2275	-0.0027	0.0129	0.0131	0.0074	0.0096	-0.0004	-0.0098	-0.0096	-0.0054	0.0017	0.0035	0.0014	-0.4295	0.0023	-0.0629	0.0048	0.0217	-0.012	0.0093	-0.0023	-0.01	0.0111	0.005	0.0054	0.002	-0.0229	-0.0015	-0.0087
ENSG00000142661	1	24382525	24438665	-1	p36.11	MYOM3	0.0399	0.0228	0.0297	-0.001	-0.0105	-0.0036	-0.0401	-0.0095	0.0029	-0.004	-0.0152	0.0139	0.0031	0.0798	0.2275	-0.0027	0.0129	0.0131	0.0074	0.0096	-0.0004	-0.0098	-0.0096	-0.0054	0.0017	0.0035	0.0014	0.251	0.0023	0.0567	0.0048	0.0217	-0.012	0.0388	-0.0023	-0.01	0.0111	0.005	0.0054	0.002	-0.0229	-0.0015	-0.0087
ENSG00000142677	1	24446261	24469611	-1	p36.11	IL22RA1	0.0399	0.0228	0.0297	-0.001	-0.0105	-0.0036	-0.0401	-0.0095	0.0029	-0.004	-0.0152	0.0139	0.0031	0.0798	0.2275	-0.0027	0.0129	0.0131	0.0074	0.0096	-0.0004	-0.0098	-0.0096	-0.0054	0.0017	0.0035	0.0014	0.1188	0.0023	0.0567	0.0048	0.0217	-0.012	-0.0495	-0.0023	-0.01	0.0111	0.005	0.0054	0.002	-0.0229	-0.0015	-0.0087
ENSG00000185436	1	24480647	24514449	-1	p36.11	IFNLR1	0.0399	0.0228	0.0297	-0.001	-0.0105	-0.0036	-0.0401	-0.0095	0.0029	-0.004	-0.0152	0.0139	0.0031	0.0798	0.2275	-0.0027	0.0129	0.0131	0.0074	0.0096	-0.0004	-0.0098	-0.0096	-0.0054	0.0017	0.0035	0.0014	0.0737	0.0023	0.0567	0.0048	0.0217	-0.012	-0.0495	-0.0023	-0.01	0.0111	0.005	0.0054	0.002	-0.0229	-0.0015	-0.0087
ENSG00000158055	1	24645812	24690972	1	p36.11	GRHL3	0.0399	0.0228	0.0297	-0.001	-0.0105	-0.0036	-0.0417	-0.0095	0.0029	-0.0074	-0.0152	0.0139	0.0031	-0.0052	0.2275	-0.0027	0.0129	0.0131	-0.0027	0.0096	-0.0004	-0.0098	-0.0096	-0.0054	0.0017	0.0035	0.0014	0.206	0.0023	0.0567	0.0048	0.0217	-0.012	0.0366	0.0106	-0.01	0.0111	0.005	0.0054	0.002	-0.0229	-0.0015	-0.0087
ENSG00000001460	1	24683489	24743424	-1	p36.11	STPG1	0.0399	0.0228	0.0297	-0.001	-0.0105	-0.0036	0.0623	-0.0095	0.0029	-0.0074	-0.0152	0.0139	0.0031	-0.0052	0.2275	-0.0027	0.0129	0.0131	-0.0027	0.0096	-0.0004	-0.0098	-0.0096	-0.0054	0.0017	0.0035	0.0014	0.0307	0.0023	0.0567	0.0048	0.0217	-0.012	0.0366	0.0106	-0.01	0.0111	0.005	0.0054	0.002	-0.0229	-0.0015	-0.0087
ENSG00000001461	1	24742284	24799466	1	p36.11	NIPAL3	0.0399	0.0228	0.0297	-0.001	-0.0105	-0.0036	0.0331	-0.0095	0.0029	-0.0074	-0.0152	0.0139	0.0031	-0.0052	0.2275	-0.0027	0.0045	0.0131	-0.0027	-0.0972	-0.0004	-0.0098	-0.0096	-0.0054	0.0017	0.0035	0.0014	-0.0044	0.0023	0.0506	0.0048	0.0217	-0.012	0.0366	0.0106	-0.0328	0.0111	0.005	0.0054	0.002	-0.0229	-0.0015	-0.0087
ENSG00000117602	1	24829387	24867530	1	p36.11	RCAN3	-0.1017	-0.1616	0.0297	-0.001	-0.0105	-0.0036	0.0069	-0.0095	0.0029	-0.0074	-0.0152	0.0139	-0.0403	-0.0052	0.2275	-0.0027	-0.0255	0.0131	-0.0027	-0.006	-0.0004	-0.0188	-0.111	-0.0054	-0.0646	0.0035	0.0014	-0.0044	0.0023	-0.0099	0.0048	0.0217	-0.012	0.0366	0.1619	-0.0252	0.0111	0.005	0.0054	0.002	-0.0229	-0.0015	-0.0087
ENSG00000184454	1	24882602	24935819	1	p36.11	NCMAP	-0.0578	0.0354	0.0297	-0.001	-0.0105	-0.0036	0.0356	0.0036	0.0029	-0.0074	-0.0152	0.0139	-0.0403	-0.0052	0.2275	-0.0027	-0.0255	0.0131	-0.0027	-0.006	-0.0004	-0.0188	-0.0099	-0.0054	0	0.0035	0.0014	0.146	0.0023	-0.0099	0.0048	0.0217	-0.012	0.0366	0.0862	-0.0252	0.0111	0.005	0.0054	0.002	-0.0229	-0.0015	-0.0087
ENSG00000133226	1	24958207	24999758	1	p36.11	SRRM1	0.0216	0.0354	0.0297	-0.001	-0.0105	-0.0036	0.0678	0.0032	0.0029	-0.0074	-0.0152	0.0139	-0.0403	-0.0052	0.2275	-0.0027	-0.0255	0.0131	-0.0027	-0.006	-0.0004	-0.0188	-0.0099	-0.0054	0	0.0035	0.0014	0.026	0.0023	-0.0099	0.0048	0.0217	-0.012	0.0366	0.0144	-0.0252	0.0111	0.005	0.0054	0.002	0.0203	-0.0015	-0.0087
ENSG00000169504	1	25071848	25170815	1	p36.11	CLIC4	0.0216	-0.0242	-0.0324	-0.001	0.0969	-0.0036	0.1663	0.0032	0.0029	0.0427	-0.0152	0.0202	-0.0403	-0.0909	0.2275	-0.0027	-0.0255	0.0131	0.0267	-0.006	-0.0004	-0.0188	-0.0099	-0.0054	0	0.0035	0.0014	-0.2683	0.0023	-0.0321	0.0048	0.0076	-0.012	0.0702	0.0144	-0.0252	0.0111	0.005	0.0054	0.002	0.0403	-0.0015	-0.0087
ENSG00000020633	1	25226002	25291612	-1	p36.11	RUNX3	0.0216	0.0162	-0.0355	-0.001	-0.1378	-0.0036	0.0062	0.0032	0.0029	-0.0342	-0.0152	0.0202	-0.0403	-0.0151	0.2275	0.0163	-0.0255	0.0131	-0.002	-0.006	-0.0004	-0.0188	-0.0099	-0.0054	0	0.0035	0.0014	0.1803	0.0023	0.0123	0.0048	0.0491	-0.012	0.0702	0.0409	-0.0252	0.0111	0.005	0.0054	0.002	0.0403	-0.0015	-0.0087
ENSG00000117614	1	25549170	25558993	-1	p36.11	SYF2	0.0216	0.0235	-0.0152	-0.001	0.0957	0.0559	-0.0025	-0.0115	0.0029	-0.0104	-0.0152	0.0163	-0.0095	-0.0151	0.2275	0.0163	-0.0255	0.0131	-0.002	-0.006	-0.0004	-0.0188	-0.0099	-0.0054	0	0.0035	0.0014	-0.0145	0.0023	-0.0624	0.0048	0.0111	-0.012	0.0143	-0.0176	-0.0252	0.0211	0.004	0.0054	0.002	-0.0002	-0.0015	-0.0087
ENSG00000117616	1	25568728	25664704	-1	p36.11	C1orf63	0.3741	0.3597	0.2903	-0.001	-0.419	0.3472	0.2507	0.2144	0.0029	-0.4741	-0.0152	-0.4419	0.3008	-0.4012	-0.3186	0.0163	0.2723	0.275	0.2857	0.2534	0.106	0.309	-0.3235	-0.0054	-0.4117	-0.3554	0.3247	-0.0662	0.0023	0.0178	0.0048	-0.5229	0.2445	0.0143	0.0628	0.2439	0.0211	0.004	-0.4917	-0.5426	-0.0002	-0.5602	-0.0087
ENSG00000187010	1	25598884	25656936	1	p36.11	RHD	0.4514	0.4532	0.3873	-0.001	-0.5495	0.4317	0.4028	0.3405	0.0029	-0.6253	-0.0152	-0.6038	0.4039	-0.6561	-0.437	0.0163	0.4318	0.3688	0.3856	0.3433	0.0773	0.422	-0.4853	-0.0054	-0.6611	-0.6046	0.4357	-0.0627	0.0023	0.0289	0.0048	-0.7681	0.3905	0.0143	0.1132	0.384	0.0211	0.004	-0.6692	-0.6742	-0.0002	-0.703	-0.0087
ENSG00000183726	1	25664408	25688852	1	p36.11	TMEM50A	0.0388	-0.1462	0.0792	-0.001	0.0234	-0.008	-0.0002	0.004	0.0029	-0.1193	-0.0152	0.0165	0.0468	0.0037	0.2707	0.0163	0.0473	0.0019	0.0068	0.0116	0.003	0.0045	0.0012	-0.0054	0.0384	0.005	0.032	-0.4416	0.0023	-0.0053	0.0048	0.0137	-0.021	0.0143	-0.0013	-0.0138	0.0211	0.004	0.0217	0.003	-0.0002	-0.0517	-0.0087
ENSG00000188672	1	25688740	25756683	-1	p36.11	RHCE	0.0388	-0.1462	-0.0093	-0.001	0.0234	-0.008	-0.0002	0.004	0.0029	-0.1193	-0.0152	0.0004	-0.0726	0.0037	0.1035	0.0163	0.0265	0.0019	0.0068	0.0116	0.003	0.0045	0.0012	-0.0054	0.0384	0.005	-0.1871	-0.5621	0.0023	-0.0053	0.0048	-0.1307	-0.021	0.0143	-0.0013	-0.1377	0.0211	0.004	0.0217	0.003	-0.0002	-0.0517	-0.0087
ENSG00000204178	1	25757388	25826700	1	p36.11	TMEM57	0.0388	-0.0147	-0.1311	-0.001	0.0234	-0.008	-0.0002	0.004	0.0029	-0.1193	-0.0152	-0.0152	-0.1645	0.0037	0.1035	0.0163	-0.1551	0.0019	0.0068	0.0116	0.003	0.0045	0.0012	-0.0054	-0.127	0.005	0.0147	-1.0146	0.0023	-0.0053	0.0048	0.0081	-0.021	0.0143	-0.0013	-0.2332	0.0211	0.004	0.0217	0.003	-0.0002	-0.0517	-0.0087
ENSG00000157978	1	25870071	25895377	1	p36.11	LDLRAP1	0.0388	-0.0046	-0.1311	-0.001	0.0234	-0.008	-0.0002	0.004	0.0029	-0.1134	-0.0152	0.0015	-0.1489	0.0037	0.1035	0.0163	-0.1551	0.0019	0.0068	0.0116	0.003	0.0045	0.0012	-0.0054	-0.1144	0.005	0.0147	0.1138	0.0023	-0.0053	0.0048	0.0156	-0.021	0.0143	-0.0013	-0.2126	0.0211	0.004	0.0217	0.003	-0.0002	-0.0517	-0.0087
ENSG00000117643	1	25943959	26112698	1	p36.11	MAN1C1	-0.0174	-0.0046	0.0288	-0.001	0.0234	-0.008	-0.0002	0.004	0.0029	-0.0047	-0.0152	0.0015	0.0471	0.0037	0.2303	0.0163	0.0039	0.0019	0.0068	0.0116	0.003	0.0045	0.0012	-0.0054	0.0219	0.005	0.0147	-0.0218	0.0023	-0.0053	0.0048	0.0156	-0.021	0.0143	-0.0013	-0.0257	0.0211	0.004	0.0217	0.003	-0.0002	-0.001	-0.0087
ENSG00000162430	1	26126667	26144713	1	p36.11	SEPN1	0.0145	-0.0046	0.0288	-0.001	0.0234	-0.008	-0.0002	0.0202	0.0029	-0.0068	-0.0152	0.0015	0.0055	0.0037	0.2303	0.0163	0.0039	0.0019	0.0068	0.0116	0.003	0.0045	0.0012	-0.0054	0.0346	0.005	0.0147	0.1402	0.0023	-0.0053	0.0048	0.0156	-0.021	0.0143	-0.0013	-0.0257	0.0211	0.004	0.0217	0.003	-0.0002	0.012	-0.0087
ENSG00000117640	1	26145131	26159432	1	p36.11	MTFR1L	0.0145	-0.0046	0.0288	-0.001	0.0234	-0.008	-0.0002	0.0202	0.0029	-0.0068	-0.0152	0.0015	0.0055	0.0037	0.2303	0.0163	0.0039	0.0019	0.0068	0.0116	0.003	0.0045	0.0012	-0.0054	0.0346	0.005	0.0147	0.1402	0.0023	-0.0053	0.0048	0.0156	-0.021	0.0143	-0.0013	-0.0257	0.0211	0.004	0.0217	0.003	-0.0002	0.012	-0.0087
ENSG00000127423	1	26158414	26185903	-1	p36.11	AUNIP	0.0145	-0.0046	0.0288	-0.001	0.0234	-0.008	-0.0002	0.0202	0.0029	-0.0068	-0.0152	0.0015	0.0055	0.0037	0.2303	0.0163	0.0039	0.0019	0.0068	0.0116	0.003	0.0045	0.0012	-0.0054	0.0346	0.005	0.0147	-0.1767	0.0023	-0.0053	0.0048	0.0156	-0.021	0.0143	-0.0013	-0.0257	0.0211	0.004	0.0217	0.003	-0.0002	0.012	-0.0087
ENSG00000182749	1	26187701	26197744	-1	p36.11	PAQR7	0.0145	-0.0046	0.0288	-0.001	0.0234	-0.008	-0.0002	0.0202	0.0029	-0.0068	-0.0152	0.0015	0.0055	0.0037	0.2303	0.0163	0.0039	0.0019	0.0068	0.0116	0.003	0.0045	0.0012	-0.0054	0.0346	0.005	0.0147	-0.0408	0.0023	-0.0053	0.0048	0.0156	-0.021	0.0143	-0.0013	-0.0257	0.0211	0.004	0.0217	0.003	-0.0002	0.012	-0.0087
ENSG00000117632	1	26210672	26233482	-1	p36.11	STMN1	0.0145	-0.0046	0.0288	-0.001	0.0234	-0.008	-0.0002	0.0202	0.0029	-0.0068	-0.0152	0.0015	0.0055	0.0037	0.2303	0.0163	0.0039	0.0019	0.0068	0.0116	0.003	0.0045	0.0012	-0.0054	0.0346	0.005	0.0147	-0.0408	0.0023	-0.0053	0.0048	0.0156	-0.021	0.0143	-0.0013	-0.0257	-0.175	0.004	0.0217	0.003	-0.0002	0.012	-0.0087
ENSG00000158006	1	26286258	26324648	-1	p36.11	PAFAH2	0.0376	-0.0046	0.0508	-0.001	0.0234	-0.008	-0.0002	0.0202	0.0029	-0.0068	-0.0152	0.0015	0.0055	0.0037	0.2303	0.0163	0.0039	0.0019	0.0068	0.0068	0.0023	0.0045	0.0012	-0.0054	-0.0004	0.005	0.0147	0.0769	0.0023	-0.0053	0.0048	0.0117	-0.021	0.0143	0.0238	-0.0257	0.0037	0.004	0.0217	0.003	0.0247	0.012	-0.0109
ENSG00000158008	1	26346375	26362955	1	p36.11	EXTL1	0.0376	-0.0046	0.0508	-0.001	0.0234	-0.008	-0.0002	0.0202	0.0029	-0.0068	-0.0152	0.0015	0.0055	0.0037	0.2303	0.0163	0.0039	0.0019	0.0068	-0.0871	0.0023	0.0045	0.0012	-0.0054	-0.0004	0.005	0.0147	0.241	0.0023	-0.0053	0.0048	0.0117	-0.021	0.0143	0.0238	-0.0257	0.0037	0.004	0.0217	0.003	0.0247	0.012	-0.0109
ENSG00000158014	1	26363743	26372624	-1	p36.11	SLC30A2	0.0376	-0.0046	0.0508	-0.001	0.0234	-0.008	-0.0002	0.0202	0.0029	-0.0068	-0.0152	0.0015	0.0055	0.0037	0.2084	0.0163	0.0039	0.0019	0.0068	-0.0871	0.0023	0.0045	0.0012	-0.0054	-0.0004	0.005	0.0147	0.241	0.0023	-0.0053	0.0048	0.0117	-0.021	0.0143	0.0238	-0.0257	0.0037	0.004	0.0217	0.003	0.0247	0.012	-0.0109
ENSG00000158022	1	26377795	26394927	-1	p36.11	TRIM63	0.0376	-0.0046	0.0508	-0.001	0.0234	-0.008	-0.0002	0.0202	0.0029	-0.0068	-0.0152	0.0015	0.0055	0.0037	0.1307	0.0163	0.0039	0.0019	0.0068	-0.0871	0.0023	0.0045	0.0012	-0.0054	-0.0004	0.005	0.0147	0.118	0.0023	-0.0053	0.0048	0.0117	-0.021	0.0143	0.0238	-0.0257	0.0037	0.004	0.0709	0.003	0.0247	0.012	-0.0109
ENSG00000175087	1	26437664	26452034	1	p36.11	PDIK1L	0.0376	-0.0046	0.0072	-0.001	0.0234	-0.008	-0.0002	-0.0042	0.0029	-0.0068	-0.0152	0.0015	0.0055	0.0037	0.1307	0.0163	0.0039	0.0019	0.0068	-0.0871	0.0023	0.0045	0.0012	-0.0054	-0.0004	0.005	0.0147	-0.1466	0.0023	-0.0053	0.0048	0.0117	-0.021	0.0143	0.0238	-0.0257	0.0037	0.004	0.0207	0.003	0.0247	0.012	-0.0109
ENSG00000197245	1	26485511	26489119	1	p36.11	FAM110D	0.0376	-0.0046	0.0072	-0.001	0.0234	-0.008	-0.0002	-0.0042	0.0029	-0.0068	-0.0152	0.0015	0.0055	0.0037	0.1307	0.0163	0.0039	0.0019	0.0068	-0.1235	0.0023	-0.2204	0.0012	-0.0054	-0.0004	0.005	0.0147	0.0063	0.0023	-0.0053	0.0048	0.0117	-0.021	0.0143	-0.0218	-0.0257	0.0037	0.004	0.0207	0.003	0.0247	0.012	-0.0109
ENSG00000236782	1	26496438	26498312	-1	p36.11	RP11-96L14.7	0.0376	-0.0046	0.0072	-0.001	0.0234	-0.008	-0.0002	-0.0042	0.0029	-0.0068	-0.0152	-0.2572	0.0055	0.0037	0.1307	0.0163	0.0039	0.0019	0.0068	-0.1235	0.0023	-0.2204	0.0012	-0.0054	-0.0004	0.005	0.0147	0.2668	0.0023	-0.0053	0.0048	0.0117	-0.021	0.0143	-0.0218	-0.0257	0.0037	0.004	0.0207	0.003	0.0247	0.012	-0.0109
ENSG00000142684	1	26496362	26498551	1	p36.11	ZNF593	0.0376	-0.0046	0.0072	-0.001	0.0234	-0.008	-0.0002	-0.0042	0.0029	-0.0068	-0.0152	-0.2572	0.0055	0.0037	0.1307	0.0163	0.0039	0.0019	0.0068	-0.1235	0.0023	-0.2204	0.0012	-0.0054	-0.0004	0.005	0.0147	0.2668	0.0023	-0.0053	0.0048	0.0117	-0.021	0.0143	-0.0218	-0.0257	0.0037	0.004	0.0207	0.003	0.0247	0.012	-0.0109
ENSG00000142675	1	26503894	26516377	1	p36.11	CNKSR1	0.0376	-0.0046	0.0072	-0.001	0.0234	-0.008	-0.0002	-0.0042	0.0029	-0.0068	-0.0152	-0.2572	0.0055	0.0037	0.1307	0.0163	0.0039	0.0019	0.0068	-0.1235	0.0023	-0.2204	0.0012	-0.0054	-0.0004	0.005	0.0147	0.2668	0.0023	-0.0053	0.0048	0.0117	-0.021	0.0143	-0.0218	-0.0257	0.0037	0.004	0.0207	0.003	0.0247	0.012	-0.0109
ENSG00000188782	1	26517052	26529459	1	p36.11	CATSPER4	0.0376	-0.0046	0.0072	-0.001	0.0234	-0.008	-0.0002	-0.0042	0.0029	-0.0068	-0.0152	-0.0296	0.0055	0.0037	0.1307	0.0163	0.0039	0.0019	0.0068	-0.1235	0.0023	-0.1066	0.0012	-0.0054	-0.0004	0.005	0.0147	0.2371	0.0023	-0.0053	0.0048	0.0117	-0.021	0.0143	-0.0218	-0.0257	0.0037	0.004	0.0207	0.003	0.0247	0.012	-0.0109
ENSG00000130695	1	26560691	26605299	1	p36.11	CEP85	0.0376	-0.0046	0.0072	-0.001	0.0234	-0.008	-0.0002	-0.0042	0.0029	-0.0068	-0.0152	0.0015	0.0055	0.0037	0.1455	0.0163	0.0039	0.0019	0.0068	-0.0225	0.1716	0.004	0.0012	-0.0054	-0.0004	0.005	0.0147	0.0222	0.0023	-0.0053	0.0048	0.0117	-0.021	0.0143	-0.0218	-0.0257	0.0037	0.004	0.0207	0.003	0.0247	0.012	-0.0109
ENSG00000142669	1	26605667	26608007	1	p36.11	SH3BGRL3	0.0376	-0.0046	0.0072	-0.001	0.0234	-0.008	-0.0002	-0.0042	0.0029	-0.0068	-0.0152	0.0015	0.0055	0.0037	0.2115	0.0163	0.0039	0.0019	0.0068	-0.0037	0.0131	0.004	0.0012	-0.0054	-0.0004	0.005	0.0147	0.1049	0.0023	-0.0053	0.0048	0.0117	-0.021	0.0143	-0.0218	-0.0257	0.0037	0.004	0.0207	0.003	0.0247	0.012	-0.0109
ENSG00000158062	1	26607819	26644854	-1	p36.11	UBXN11	0.0376	0.0265	0.0072	-0.001	0.0234	-0.008	-0.0002	-0.0042	0.0029	-0.0068	-0.0152	0.0015	-0.0482	0.0037	0.2115	0.0163	0.0039	0.0019	0.0068	-0.0037	0.0131	0.004	0.0012	-0.0054	-0.0004	0.005	0.0147	0.1049	0.0023	-0.0053	0.0048	0.0117	-0.021	0.0143	-0.0218	-0.0257	0.0037	0.004	0.0207	0.003	0.0126	0.012	-0.0109
ENSG00000169442	1	26644448	26647014	1	p36.11	CD52	0.0376	0.0068	0.0072	-0.001	0.0234	-0.008	-0.0002	-0.0042	0.0029	-0.0068	-0.0152	0.0015	-0.0692	0.0037	0.2115	0.0163	0.0039	0.0019	0.0068	-0.0037	0.0131	0.004	0.0012	-0.0054	-0.0004	0.005	0.0147	0.1049	0.0023	-0.0053	0.0048	0.0117	-0.021	0.0143	-0.0218	-0.0257	0.0037	0.004	0.0207	0.003	-0.1863	0.012	-0.0109
ENSG00000176092	1	26648350	26680621	-1	p36.11	AIM1L	0.0376	0.0068	0.0072	-0.001	0.0234	-0.008	-0.0002	-0.0042	0.0029	-0.0068	-0.0152	0.0015	-0.0692	0.0037	0.2115	0.0163	0.0039	0.0019	0.0068	-0.0037	-0.1449	0.004	0.0012	-0.0054	-0.0004	0.005	0.0147	0.1049	0.0023	-0.0053	0.0048	0.0117	-0.021	0.0143	-0.0218	-0.0257	0.0037	0.004	0.0207	0.003	-0.1156	0.012	-0.0109
ENSG00000176083	1	26688125	26701013	-1	p36.11	ZNF683	0.0376	0.0068	0.0072	-0.001	0.0234	0.0838	-0.0002	-0.0042	0.0029	-0.0068	-0.0152	0.0015	-0.0692	0.0037	0.2115	0.0163	0.0039	0.0019	0.0068	-0.0037	0.0151	0.004	0.0012	-0.0054	-0.0004	0.005	0.0147	0.0991	0.0023	-0.0053	0.0048	0.0117	-0.021	0.0143	0.1565	-0.0257	0.0037	0.004	0.0207	0.003	-0.0234	0.012	-0.0109
ENSG00000131914	1	26737269	26756213	1	p36.11	LIN28A	0.0376	0.0068	0.0072	-0.001	0.0234	0.1023	-0.0002	-0.0042	0.0029	-0.0068	-0.0152	0.0015	-0.0692	0.0037	0.2115	0.0163	0.0039	0.0019	0.0068	-0.0037	0.0151	0.004	0.0012	-0.0054	-0.0004	0.005	-0.0746	-0.0854	0.0023	-0.0053	0.0048	0.0117	-0.021	0.0143	0.0363	-0.0257	0.0037	0.004	0.0207	0.003	-0.0234	0.012	-0.0109
ENSG00000117682	1	26758773	26797785	1	p36.11	DHDDS	0.0376	-0.059	0.0072	-0.001	0.0234	0.1804	-0.0002	-0.0042	0.0029	-0.0068	-0.0152	0.0015	-0.0259	0.0037	0.2115	0.0163	0.0039	0.0019	0.0068	-0.0037	0.0151	0.004	0.0012	-0.0054	-0.0004	0.005	-0.0964	-0.0854	0.0023	-0.0053	0.0048	0.0117	-0.021	0.0143	0.0363	-0.0257	0.0037	0.004	0.0207	0.003	-0.0234	0.012	-0.0109
ENSG00000198830	1	26798941	26802463	1	p36.11	HMGN2	0.0376	0.0059	0.0072	-0.001	0.0234	0.3554	-0.0002	-0.0042	0.0029	-0.0068	-0.0152	0.0015	0.0022	0.0037	0.2115	0.0163	0.0039	0.0019	0.0068	-0.0037	0.0151	0.004	0.0012	-0.0054	-0.0004	0.005	-0.0964	-0.0854	0.0023	-0.0053	0.0048	0.0117	-0.021	0.0143	0.0363	-0.0257	0.0037	0.004	0.0207	0.003	-0.0234	0.012	-0.0109
ENSG00000117676	1	26856252	26901521	1	p36.11	RPS6KA1	0.0376	0.0119	0.0072	-0.001	0.0234	0.0604	-0.0002	-0.0042	0.0029	-0.0068	-0.0152	0.0015	0.0022	0.0037	0.2115	0.0163	0.0039	0.0019	0.0068	-0.0037	0.0151	0.004	0.0012	0.0944	0.057	0.005	-0.0167	0.1129	0.0023	-0.0053	0.0048	0.0117	-0.021	0.0143	0.0363	-0.0257	0.0037	0.004	0.0207	0.003	0.0754	0.012	-0.0109
ENSG00000117713	1	27022524	27108595	1	p36.11	ARID1A	0.0376	0.0119	0.0072	-0.001	0.0234	0.0604	-0.0002	-0.0042	0.0029	-0.0068	-0.0152	0.0015	0.0022	0.0037	0.2115	0.0163	0.0039	0.0019	0.0068	-0.0037	0.0151	0.004	0.0012	0.0113	0.0192	0.005	0.0003	-0.0718	0.0023	-0.0053	0.0048	0.0117	-0.021	0.0143	-0.0437	-0.0257	0.0037	0.004	0.0207	0.003	0.0471	0.012	-0.0109
ENSG00000060642	1	27113963	27124889	1	p36.11	PIGV	0.0376	0.0119	0.0072	-0.001	0.0234	0.0604	-0.0002	-0.0042	0.0029	-0.0068	-0.0152	0.0015	0.0022	0.0037	0.2115	0.0163	0.0039	0.0019	0.0068	-0.0037	0.0151	0.004	0.0012	0.0113	0.0192	0.005	0.0003	0.084	0.0023	-0.0053	0.0048	0.0117	-0.021	0.0143	-0.0437	-0.0257	0.0037	0.004	0.0207	0.003	-0.0196	0.012	-0.0109
ENSG00000204160	1	27153201	27184093	1	p36.11	ZDHHC18	0.0376	0.0119	0.0072	-0.001	0.0234	0.0139	-0.1161	-0.0042	0.0029	-0.0068	-0.0152	0.0015	0.0022	0.0037	0.2115	0.0163	0.0039	0.0019	0.0068	-0.0037	0.0151	0.004	0.0012	0.0113	0.0192	0.005	0.0003	0.1547	0.0023	-0.0053	0.0048	0.0117	-0.021	0.0143	-0.0437	-0.0257	0.0037	0.004	0.0207	0.003	-0.0196	0.012	-0.0109
ENSG00000175793	1	27189633	27190947	1	p36.11	SFN	0.0376	0.0119	0.0072	-0.001	0.0234	-0.0241	-0.1161	-0.0042	0.0029	-0.0068	-0.0152	0.0015	0.0022	0.0037	0.2115	0.0163	0.0039	0.0019	0.0068	-0.0037	0.0151	0.004	0.0012	0.0113	0.0192	0.005	0.0003	0.2946	0.0023	-0.0053	0.0048	0.0117	-0.021	0.0143	-0.0437	-0.0257	0.0037	0.004	0.0207	0.003	-0.0196	0.012	-0.0109
ENSG00000142751	1	27202624	27216788	-1	p36.11	GPN2	0.0376	0.0119	0.0072	-0.001	0.0234	-0.0241	-0.1161	-0.0042	0.0029	-0.0068	-0.0152	0.0015	0.0022	0.0037	0.2115	0.0163	0.0039	0.0019	0.0068	-0.0037	0.0151	0.004	0.0012	0.0113	0.0192	0.005	0.0003	0.0758	0.0023	-0.0053	0.0048	0.0117	-0.021	0.0143	-0.0437	-0.0257	0.0037	0.004	0.0207	0.003	-0.0196	0.012	-0.0109
ENSG00000198746	1	27216979	27226957	-1	p36.11	GPATCH3	0.0376	0.0119	0.0072	-0.001	0.0234	-0.0241	-0.1161	-0.0042	0.0029	-0.0068	-0.0152	0.0015	0.0022	0.0037	0.2115	0.0163	0.0039	0.0019	0.0068	-0.0037	0.0151	0.004	0.0012	0.0113	0.0192	0.005	0.0003	0.0758	0.0023	-0.0053	0.0048	0.0117	-0.021	0.0143	-0.0437	-0.0257	0.0037	0.004	0.0207	0.003	-0.0196	0.012	-0.0109
ENSG00000090273	1	27226729	27273353	1	p36.11	NUDC	0.0376	0.0119	0.0072	-0.001	0.0234	-0.0241	-0.1161	-0.0042	0.0029	-0.0068	-0.0152	0.0015	0.0022	0.0037	0.2115	0.0163	0.0039	0.0019	0.0068	-0.0037	0.0151	0.004	0.0012	0.0113	0.0192	0.005	0.0003	0.0758	0.0023	-0.0053	0.0048	0.0117	-0.021	0.0143	-0.0437	-0.0257	0.0037	0.004	0.0207	0.003	-0.0196	0.012	-0.0109
ENSG00000131910	1	27237980	27240457	-1	p36.11	NR0B2	0.0376	0.0119	0.0072	-0.001	0.0234	-0.0241	-0.1161	-0.0042	0.0029	-0.0068	-0.0152	0.0015	0.0022	0.0037	0.2115	0.0163	0.0039	0.0019	0.0068	-0.0037	0.0151	0.004	0.0012	0.0113	0.0192	0.005	0.0003	0.0758	0.0023	-0.0053	0.0048	0.0117	-0.021	0.0143	-0.0437	-0.0257	0.0037	0.004	0.0207	0.003	-0.0196	0.012	-0.0109
ENSG00000175707	1	27276053	27286897	-1	p36.11	C1orf172	0.0376	0.0119	0.0072	-0.001	0.0234	-0.0241	-0.1161	-0.0042	0.0029	-0.0068	-0.0152	0.0015	0.0022	0.0037	0.2115	0.0163	0.0039	0.0019	0.0068	-0.0037	0.0151	0.004	0.0012	0.0113	0.0192	0.005	0.0003	0.0758	0.0023	-0.0053	0.0048	0.0117	-0.021	0.0143	-0.0437	-0.0257	0.0037	0.004	0.0207	0.003	-0.0196	0.012	-0.0109
ENSG00000253368	1	27320198	27327389	1	p36.11	TRNP1	0.0376	0.0119	0.0072	-0.001	0.0234	-0.0241	-0.1161	-0.0042	0.0029	-0.0068	-0.0152	0.0015	0.0022	0.0037	0.2115	0.0163	0.0039	0.0019	0.0068	-0.0037	0.0151	0.004	0.0012	0.0113	0.0192	0.005	0.0003	0.0758	0.0023	-0.0053	0.0048	0.0117	-0.021	0.0143	-0.0437	-0.0257	0.0037	0.004	0.0207	0.003	-0.0196	0.012	-0.0109
ENSG00000158246	1	27331511	27339327	-1	p36.11	FAM46B	0.0376	0.0119	0.0072	-0.001	0.0234	-0.0241	-0.1161	-0.0042	0.0029	-0.0068	-0.0152	0.0015	0.0022	0.0037	0.2115	0.0163	0.0039	0.0019	0.0068	-0.0037	0.0151	0.004	0.0012	0.0113	0.0192	0.005	0.0003	0.0758	0.0023	-0.0053	0.0048	0.0117	-0.021	0.0143	-0.0437	-0.0257	0.0037	0.004	0.0207	0.003	-0.0196	0.012	-0.0109
ENSG00000090020	1	27425306	27493472	-1	p36.11	SLC9A1	0.0376	0.0119	0.0072	-0.001	0.0234	-0.0241	0.0006	-0.0042	0.0029	-0.0068	-0.0152	0.0015	0.0022	0.0037	0.2115	0.0163	0.0039	0.0019	0.0068	-0.0037	0.0151	0.004	0.0012	0.0113	0.0192	0.005	0.0003	-0.0185	0.0023	-0.0053	0.0048	0.0134	-0.021	0.0143	-0.0437	-0.0257	0.0037	0.004	0.0207	0.003	-0.0196	0.012	-0.0109
ENSG00000142784	1	27561007	27635110	1	p36.11	WDTC1	0.0376	0.0119	0.0072	-0.001	0.0341	-0.0241	-0.0082	-0.0042	0.0029	-0.0068	-0.0152	0.0015	0.0022	0.0037	0.1983	0.0163	0.0039	0.0019	0.0068	-0.0037	0.0151	0.004	0.0012	0.0113	0.0192	0.005	0.0003	-0.0804	0.0023	-0.0053	0.0048	0.0051	-0.021	0.0143	-0.0437	-0.0257	0.0037	0.004	0.0207	0.003	-0.0196	0.012	-0.0109
ENSG00000186501	1	27648651	27662891	1	p36.11	TMEM222	0.0376	0.0119	0.0072	-0.001	-0.0115	-0.0241	-0.0082	-0.0042	0.0029	-0.0068	-0.0152	0.0015	0.0022	0.0037	0.1983	0.0163	0.0039	0.0019	0.0068	-0.0037	0.0151	0.004	0.0012	0.0113	0.0192	0.005	0.0003	0.0824	0.0023	-0.0053	0.0048	0.0051	-0.021	0.0143	-0.0437	-0.0257	0.0037	0.004	0.0207	0.003	-0.0196	0.012	-0.0109
ENSG00000142765	1	27668513	27680421	1	p36.11	SYTL1	0.0376	0.0119	0.0072	-0.001	-0.0115	-0.0241	-0.0082	-0.0042	0.0029	-0.0068	-0.0152	0.0015	0.0022	0.0037	0.1983	0.0163	0.0039	0.0019	0.0068	-0.0037	0.0151	0.004	0.0012	0.0113	0.0192	0.005	0.0003	0.0824	0.0023	-0.0053	0.0048	0.0051	-0.021	0.0143	-0.0437	-0.0257	0.0037	0.004	0.0207	0.003	-0.0196	0.012	-0.0109
ENSG00000142733	1	27681675	27693383	-1	p36.11	MAP3K6	0.0376	0.0119	0.0072	-0.001	-0.0115	-0.0241	-0.0082	-0.0042	0.0029	-0.0068	-0.0152	0.0015	0.0022	0.0037	0.1983	0.0163	0.0039	0.0019	0.0068	-0.0037	0.0151	0.004	0.0012	0.0113	0.0192	0.005	0.0003	0.0824	0.0023	-0.0053	0.0048	0.0051	-0.021	0.0143	-0.0437	-0.0257	0.0037	0.004	0.0207	0.003	-0.0196	0.012	-0.0109
ENSG00000142748	1	27695603	27701315	-1	p36.11	FCN3	0.0376	0.0119	0.0072	-0.001	-0.0115	-0.0241	-0.0082	-0.0042	0.0029	-0.0068	-0.0152	0.0015	0.0022	0.0037	0.1983	0.0163	0.0039	0.0019	0.0068	-0.0037	0.0151	0.004	0.0012	0.0113	0.0192	0.005	0.0003	0.0824	0.0023	-0.0053	0.0048	0.0051	-0.021	0.0143	-0.0437	-0.0257	0.0037	0.004	0.0207	0.003	-0.0196	0.012	-0.0109
ENSG00000174950	1	27705666	27709870	-1	p36.11	CD164L2	0.0376	0.0119	0.0072	-0.001	-0.0115	-0.0241	-0.0082	-0.0042	0.0029	-0.0068	-0.0152	0.0015	0.0022	0.0037	0.1983	0.0163	0.0039	0.0019	0.0068	-0.0037	0.0151	0.004	0.0012	0.0113	0.0192	0.005	0.0003	0.0824	0.0023	-0.0053	0.0048	0.0051	-0.021	0.0143	-0.0437	-0.0257	0.0037	0.004	0.0207	0.003	-0.0196	0.012	-0.0109
ENSG00000181773	1	27719148	27722318	1	p36.11	GPR3	0.0376	0.0119	0.0072	-0.001	-0.0115	-0.0241	-0.0082	-0.0042	0.0029	-0.0068	-0.0152	0.0015	0.0022	0.0037	0.1983	0.0163	0.0039	0.0019	0.0068	-0.0037	0.0151	0.004	0.0012	0.0113	0.0192	0.005	0.0003	0.0824	0.0023	-0.0053	0.0048	0.0051	-0.021	0.0143	-0.0437	-0.0257	0.0037	0.004	0.0207	0.003	-0.0196	0.012	-0.0109
ENSG00000158195	1	27730730	27816669	-1	p36.11	WASF2	0.0376	0.0119	0.0072	-0.001	0.1707	0.1577	-0.0082	-0.0042	0.0029	-0.0068	-0.0152	0.0015	0.0022	0.0037	0.1983	0.0163	0.0039	0.0019	0.0068	-0.0037	0.0151	0.004	0.0012	0.0113	0.0192	0.005	0.0003	-0.2911	0.0023	-0.0053	0.0048	0.0051	-0.021	0.0143	-0.0437	-0.0257	0.0037	0.004	0.0207	0.003	-0.0196	0.012	-0.0109
ENSG00000126705	1	27860546	27930942	-1	p36.11	AHDC1	0.0376	0.0119	0.0072	-0.001	-0.0278	-0.024	-0.0082	-0.0042	0.0029	-0.0068	-0.0152	0.0015	0.0022	0.0037	0.3405	0.0163	0.0039	0.0019	0.0068	-0.0037	0.0151	0.004	0.0012	0.0113	0.0192	0.005	0.0003	0.2998	0.0023	-0.0053	0.0048	0.0051	-0.021	0.0143	0.0149	-0.0257	0.0037	0.004	0.0207	0.003	-0.0196	0.012	-0.0109
ENSG00000000938	1	27938575	27961788	-1	p36.11	FGR	0.0376	0.0119	0.0072	-0.001	-0.0278	-0.024	-0.0082	-0.0042	0.0029	-0.0068	-0.0152	0.0015	0.0022	0.0037	0.2053	0.0163	0.0039	0.0019	0.0068	-0.0037	0.0151	0.004	0.0012	0.0113	0.0192	0.005	0.0003	0.1474	0.0023	-0.0053	0.0048	0.0051	-0.021	0.0143	0.0149	-0.0257	0.0037	0.004	0.0207	0.003	-0.0925	0.012	-0.0109
ENSG00000126709	1	27992572	27998729	-1	p36.11	IFI6	0.0376	0.0119	0.0072	-0.001	0.1077	-0.024	-0.0082	-0.0042	0.0029	-0.0068	-0.0152	0.0015	0.0022	0.0037	0.1994	0.0163	0.0039	0.0019	0.0068	-0.0037	0.0151	0.004	0.0012	0.0113	0.0192	0.005	0.0003	-0.0982	0.0023	-0.0053	0.0048	0.0051	-0.021	0.0143	0.0149	-0.0257	0.0037	0.004	0.0207	0.003	-0.1378	0.012	-0.0109
ENSG00000009780	1	28052490	28089633	1	p35.3	FAM76A	0.0376	0.0119	0.0072	-0.001	0.1341	-0.024	-0.0082	-0.0042	0.0029	-0.0068	-0.0152	0.0015	0.0022	0.0037	0.1994	0.0163	0.0039	0.0019	0.0068	-0.0037	0.0151	0.004	0.0012	0.0113	0.0192	0.005	0.0003	-0.1555	0.0023	-0.0053	0.0048	0.0051	-0.021	0.0143	0.0149	-0.0257	0.0037	0.004	0.0207	0.003	0.0106	0.012	-0.0109
ENSG00000117758	1	28099694	28150963	1	p35.3	STX12	0.0376	0.0119	0.0072	-0.001	0.0007	-0.024	-0.0082	-0.0042	0.0029	-0.0068	-0.0152	0.0015	0.0022	0.0037	0.1994	0.0163	0.0039	0.0019	0.0068	-0.0037	0.0151	0.004	0.0012	0.0113	0.0192	0.005	-0.0784	-0.1257	0.0023	-0.0053	0.0048	0.0051	-0.021	0.0143	0.0149	-0.0257	0.0037	0.004	0.0207	0.003	0.0106	-0.0422	-0.0109
ENSG00000117751	1	28157289	28178187	1	p35.3	PPP1R8	0.0376	0.0119	0.0072	-0.001	0.0007	-0.024	-0.0082	-0.0042	0.0029	-0.0068	-0.0152	0.0015	0.0022	0.0037	0.1994	0.0163	0.0039	0.0019	0.0068	-0.0037	0.0151	0.004	0.0012	0.0113	0.0192	0.005	-0.107	0.0454	0.0023	-0.0053	0.0048	0.0051	-0.021	0.0143	0.0149	-0.0257	0.0037	0.004	0.0207	0.003	0.0106	-0.0873	-0.0109
ENSG00000130775	1	28199055	28213196	1	p35.3	THEMIS2	0.0376	0.0119	0.0072	-0.001	0.0007	-0.024	-0.0082	-0.0042	0.0029	-0.0068	-0.0152	0.0015	0.1242	0.0037	0.2887	0.0163	0.0039	0.0019	0.0068	-0.0037	0.0151	0.004	0.0012	0.0113	0.0192	0.005	0.003	0.2185	0.1412	-0.0053	0.0048	0.0051	-0.3501	0.0143	0.0149	-0.0257	0.0037	0.004	0.0207	0.003	0.0106	-0.0873	-0.0109
ENSG00000117748	1	28218035	28241257	-1	p35.3	RPA2	0.0376	0.0119	0.0072	-0.001	0.0007	-0.024	-0.0082	-0.0042	0.0029	-0.0068	-0.0152	0.0015	0.0085	0.0037	0.2887	0.0163	0.0039	0.0019	0.0068	-0.0037	0.0151	0.004	0.0012	0.0113	0.0192	0.005	0.003	0.2185	0.1412	-0.0053	0.0048	0.0051	-0.0023	0.0143	0.0149	-0.0257	0.0037	0.004	0.0207	0.003	0.0106	0.1404	-0.0109
ENSG00000130768	1	28261504	28285668	1	p35.3	SMPDL3B	0.0376	0.0119	0.0072	-0.001	0.0007	-0.024	-0.0082	-0.0042	0.0029	-0.0068	-0.0152	0.0015	0.0085	0.0037	0.2887	0.0163	0.0039	0.0019	0.0068	-0.0037	0.0151	0.004	0.0012	0.0113	0.0192	0.005	0.003	0.2185	-0.0249	-0.0053	0.0048	0.0051	-0.0023	0.0143	0.0149	-0.0257	0.0037	0.004	0.0207	0.003	0.0106	0.0443	-0.0109
ENSG00000158156	1	28285973	28294607	1	p35.3	XKR8	0.0376	0.0119	0.0072	-0.001	0.0007	-0.024	-0.0082	-0.0042	0.0029	-0.0068	-0.0152	0.0015	0.0085	0.0037	0.2887	0.0163	0.0039	0.0019	0.0068	-0.0037	0.0151	0.004	0.0012	0.0113	0.0192	0.005	0.003	0.1464	-0.0249	-0.0053	0.0048	0.0051	-0.0023	0.0143	0.0149	-0.0257	0.0037	0.004	0.0207	0.003	0.0106	0.0047	-0.0109
ENSG00000158161	1	28296855	28415207	-1	p35.3	EYA3	0.0088	0.0119	0.0072	-0.001	0.0007	-0.024	-0.0082	-0.0042	0.0029	-0.0068	-0.0152	0.0015	0.0085	0.0037	0.2887	0.0163	0.0039	0.0019	0.0068	-0.0037	0.0151	0.004	0.0012	0.0113	0.0192	0.005	0.003	-0.2104	-0.0249	-0.0053	0.0048	0.0051	-0.0023	0.0143	0.0149	-0.0257	0.0037	0.004	0.0207	0.003	0.0106	0.0047	-0.0109
ENSG00000169403	1	28473677	28520447	-1	p35.3	PTAFR	0.1127	0.0564	0.0072	-0.001	0.0007	-0.024	-0.038	-0.0042	0.0029	-0.0068	-0.0152	0.0714	0.0085	0.0037	0.2887	0.0163	0.0039	0.0019	0.0068	-0.0037	0.0151	0.004	0.0012	0.0113	0.0192	0.005	0.003	0.209	0.0274	-0.0053	0.0048	0.0051	-0.0023	0.0143	0.0149	-0.0257	0.0037	0.0955	0.0207	0.003	0.0106	0.0047	-0.0109
ENSG00000126698	1	28525967	28559536	-1	p35.3	DNAJC8	0.0132	-0.1042	0.0072	-0.001	0.1524	-0.024	-0.038	-0.0042	0.0029	-0.0068	-0.0152	-0.0095	0.0085	0.0037	0.2887	0.0163	0.0039	0.0019	0.0068	-0.0037	0.0151	0.004	0.0012	0.0113	0.0192	0.005	0.003	0.209	0.0077	-0.0053	0.0048	0.0051	-0.0023	0.0143	0.0149	-0.0257	0.0037	-0.0207	0.0207	0.003	0.0106	0.0047	-0.0109
ENSG00000130770	1	28562620	28573417	1	p35.3	ATPIF1	0.0132	0.0183	0.0072	-0.001	-0.1799	-0.024	-0.038	-0.0042	0.0029	-0.0068	-0.0152	-0.0095	0.0085	0.0037	0.2887	0.0163	0.0039	0.0019	0.0068	-0.0037	0.0151	0.004	0.0012	0.0113	0.0192	0.005	0.003	0.209	0.0077	-0.0053	0.0048	0.0051	-0.0023	0.0143	0.0149	-0.0257	0.0037	-0.0239	0.0207	0.003	0.0106	0.0047	-0.0109
ENSG00000130766	1	28586038	28609002	1	p35.3	SESN2	0.1463	0.0183	0.0072	-0.001	-0.0393	-0.024	-0.038	-0.0042	0.0029	-0.0068	-0.0152	-0.0095	0.0085	0.0037	0.2887	0.0163	0.0039	0.0019	0.0068	0.0291	0.0151	0.004	0.0012	0.0113	0.0192	0.005	0.003	0.2923	0.0077	-0.0053	0.0048	0.0051	-0.0023	0.0143	0.0149	-0.0257	0.0037	-0.0239	0.0207	0.003	0.0106	0.0047	-0.0109
ENSG00000130772	1	28655513	28662476	1	p35.3	MED18	0.0184	0.0183	0.0072	-0.001	-0.0393	-0.024	-0.038	-0.0042	0.0029	-0.0068	-0.0152	-0.0095	0.0085	0.0037	0.1249	0.0163	0.0039	0.0019	0.0068	-0.0008	0.0151	0.004	0.0012	0.0113	0.0192	0.005	0.003	0.1503	0.0077	-0.0053	0.0048	0.0051	-0.0023	0.0143	0.0149	-0.0257	0.0037	-0.0239	0.0207	0.003	0.0106	0.0047	-0.0109
ENSG00000204138	1	28696114	28826881	1	p35.3	PHACTR4	0.0184	0.0183	0.0072	-0.001	-0.0393	-0.024	-0.1166	-0.0042	0.0029	-0.0068	-0.0152	-0.0095	0.0085	0.0037	0.2799	0.0163	0.0039	0.0019	0.0068	-0.0008	0.0151	0.004	0.0012	0.0113	0.0192	0.005	0.003	-0.0019	0.0077	-0.0053	0.0048	0.0051	-0.0023	0.0143	0.0149	-0.0257	0.0037	-0.0239	0.0207	0.003	0.0106	0.0047	-0.0109
ENSG00000180198	1	28832455	28865812	1	p35.3	RCC1	0.0184	0.0183	0.0072	-0.001	-0.0393	-0.024	-0.0607	-0.0042	0.0029	-0.0068	-0.0152	-0.0095	0.0085	0.0037	0.296	0.0163	0.0039	0.0019	0.0068	-0.0008	0.0151	0.004	0.0012	0.0113	0.0192	0.005	0.003	0.1975	0.0077	-0.0053	0.0048	0.0051	-0.0023	0.0143	0.0149	-0.0257	0.0037	-0.0239	0.0207	0.003	0.0106	0.0047	-0.0109
ENSG00000180098	1	28879597	28905051	1	p35.3	TRNAU1AP	0.0184	0.0183	0.0072	-0.001	-0.0393	-0.024	-0.0273	-0.0042	0.0029	-0.0662	-0.0152	-0.0095	0.0085	0.0037	0.296	0.0163	0.0039	0.0019	0.0068	-0.0008	0.0151	0.004	0.0012	0.0113	0.0192	0.005	0.003	0.1975	0.0077	-0.0053	0.0048	0.0051	-0.0023	0.0143	0.0149	-0.0257	0.0037	-0.0239	0.0207	0.003	0.0106	0.0047	-0.0109
ENSG00000120656	1	28915835	28969597	-1	p35.3	TAF12	0.0184	0.0183	0.0072	-0.001	-0.0393	-0.024	-0.0273	-0.0042	0.0029	0.0113	-0.0152	-0.0095	0.0085	0.0037	0.296	0.0163	0.0039	0.0019	0.0068	-0.0008	0.0151	0.004	0.0012	0.0113	0.0192	0.005	0.003	0.1975	0.0077	-0.0053	0.0048	0.0051	-0.0023	0.0143	0.0149	-0.0257	0.0037	-0.0239	0.0207	0.003	0.0106	0.0047	-0.0109
ENSG00000188060	1	28918712	28921955	1	p35.3	RAB42	0.0184	0.0183	0.0072	-0.001	-0.0393	-0.024	-0.0273	-0.0042	0.0029	0.0113	-0.0152	-0.0095	0.0085	0.0037	0.296	0.0163	0.0039	0.0019	0.0068	-0.0008	0.0151	0.004	0.0012	0.0113	0.0192	0.005	0.003	0.1975	0.0077	-0.0053	0.0048	0.0051	-0.0023	0.0143	0.0149	-0.0257	0.0037	-0.0239	0.0207	0.003	0.0106	0.0047	-0.0109
ENSG00000162419	1	28995244	29045865	1	p35.3	GMEB1	0.0184	0.0183	0.0072	-0.001	-0.0393	-0.024	-0.0273	-0.0042	0.0029	0.0113	-0.0152	-0.0095	0.0085	0.0037	0.296	0.0163	0.0039	0.0019	0.0068	-0.0008	0.0151	0.004	0.0012	0.0113	0.0192	0.005	0.003	0.0687	0.0077	-0.0053	0.0048	0.0051	-0.0023	0.0143	0.0149	-0.0257	0.0037	-0.0239	0.0207	0.003	0.0106	0.0047	-0.0109
ENSG00000198492	1	29063133	29096287	1	p35.3	YTHDF2	0.0184	0.0183	0.0072	-0.001	-0.0393	-0.024	-0.0273	-0.0042	0.0029	0.0113	0.0393	-0.0095	0.0085	0.0037	0.296	0.0163	0.0039	0.0019	0.0068	-0.0008	0.0151	0.004	0.0012	0.0113	0.0192	0.005	0.003	0.0211	0.0077	-0.0053	0.0048	0.0051	-0.0023	0.0143	0.0149	-0.0257	0.0037	-0.0239	0.0207	0.003	0.0106	0.0047	-0.0109
ENSG00000116329	1	29138654	29190208	1	p35.3	OPRD1	0.0242	0.0183	0.0072	-0.001	-0.1896	-0.024	-0.1271	-0.0042	0.0029	0.0113	0.0393	-0.0095	0.0085	0.0037	0.296	0.0163	0.0039	0.0019	-0.0034	-0.0008	0.0151	0.004	0.0012	0.0113	0.0192	0.0045	0.003	0.2774	0.0077	-0.0053	0.0048	0.0051	-0.0023	-0.0511	0.0149	-0.0257	0.0037	-0.0239	-0.0082	0.003	0.0106	0.0047	-0.0109
ENSG00000159023	1	29213603	29446553	1	p35.3	EPB41	0.0512	0.0183	0.0072	-0.001	0.0715	0.0555	0.0536	-0.0042	0.0029	0.0113	0.0393	-0.0095	0.0085	0.0037	0.296	0.0163	0.0039	0.0019	0.0027	-0.0008	0.0151	0.004	0.0012	0.0113	0.0261	0.0141	-0.0141	-0.0643	0.0077	-0.0053	0.0048	0.0051	-0.0023	0.0179	0.0149	0.008	0.0257	-0.0239	0.0215	0.003	0.0106	0.0047	-0.0109
ENSG00000253304	1	29445940	29450447	-1	p35.3	TMEM200B	-0.003	0.0183	0.0072	-0.001	-0.0742	0.0555	0.0573	-0.0042	0.0029	0.0113	0.0393	-0.0095	0.0085	0.0037	0.296	0.0163	0.0039	0.0019	0.0729	-0.0008	0.0151	0.004	0.0012	0.0113	0	0.0141	0.0204	0.1198	0.0077	-0.0053	0.0048	0.0051	-0.0023	0.0179	0.0149	0.075	-0.0217	-0.0239	0.0215	0.003	0.0106	0.0047	-0.0109
ENSG00000116350	1	29474255	29508499	-1	p35.3	SRSF4	-0.003	0.0183	0.0072	-0.001	-0.0742	0.0555	0.0573	-0.0042	0.0029	0.0113	0.0393	-0.0095	0.0085	0.0037	0.296	0.0163	0.0039	0.0019	0.0729	-0.0008	0.0151	0.004	0.0012	0.0113	-0.0111	0.0141	0.0204	0.1198	0.0077	-0.0053	0.0048	0.0051	-0.0023	0.0179	0.0149	0.075	0.1712	-0.0239	0.0215	0.003	0.0106	0.0047	-0.0109
ENSG00000116353	1	29519385	29557454	-1	p35.3	MECR	0.1121	0.0183	0.0072	-0.001	-0.0742	0.0555	0.0573	-0.0042	0.0029	0.0113	0.0393	-0.0095	0.0085	0.0037	0.296	0.0163	0.0039	0.0019	-0.0173	-0.0008	0.0151	0.004	0.0012	0.0113	-0.0111	0.0141	0.0204	0.1198	0.0077	-0.0053	0.0048	0.0051	-0.0023	0.0179	0.0149	0.075	0.0081	-0.0239	0.0215	0.003	0.0106	0.0047	-0.0109
ENSG00000060656	1	29563028	29653325	1	p35.3	PTPRU	0.1121	0.0183	0.0072	-0.001	0.0095	0.0555	0.0573	-0.0042	0.0029	0.0113	0.0393	-0.0095	0.0085	0.0037	0.2252	0.0163	0.0039	0.0019	-0.0173	-0.0008	0.0151	0.004	0.0012	0.0113	-0.0052	0.0141	0.0204	0.1198	0.0077	-0.0053	0.0048	0.0051	-0.0023	0.0179	0.0149	-0.001	0.0081	0.0329	0.0215	0.003	0.0106	0.0047	-0.0109
ENSG00000162510	1	31184124	31196434	-1	p35.2	MATN1	0.0737	0.1042	0.0072	-0.001	-0.1039	-0.001	-0.0177	0.0537	0.0029	0.0088	0.0327	0.0321	-0.0004	0.0037	0.2161	0.0116	-0.0132	0.0019	-0.0085	-0.0157	0.01	-0.009	0.0012	0.0113	0.0179	0.0141	-0.0018	0.2253	-0.0031	0.0029	0.0048	0.0336	0.0183	0.0457	0.0149	0.2618	0.0241	0.0053	0.0082	0.003	-0.0215	0.0084	-0.0227
ENSG00000162511	1	31205316	31230667	-1	p35.2	LAPTM5	0.0737	0.0026	0.0072	-0.001	-0.1039	-0.001	-0.0177	0.0499	0.0029	0.0088	0.0327	0.0321	-0.0004	0.0037	0.2161	0.0116	-0.0132	0.0019	-0.0085	-0.0157	0.01	-0.009	0.0012	0.0113	0.0179	0.0141	-0.0018	0.2253	-0.0031	0.0029	0.0048	0.0336	0.0183	0.0457	0.0149	0.2618	0.0241	0.0053	0.0082	0.003	-0.0215	0.0084	-0.0227
ENSG00000162512	1	31342314	31381608	-1	p35.2	SDC3	0.0366	0.0209	-0.1108	-0.001	0.0357	-0.001	0.0552	-0.1177	0.0029	0.0012	0.0327	0.0433	-0.0004	0.0037	0.2161	0.0116	-0.0132	0.0019	0.0063	-0.0353	-0.0265	-0.009	0.0012	-0.0055	0.0179	0.0141	-0.0018	0.2182	-0.0031	0.0029	0.0048	0.0336	0.0125	-0.0214	0.0149	0.2618	0.0241	0.0053	0.0082	0.003	0.1021	0.0084	-0.0227
ENSG00000134644	1	31404353	31538838	-1	p35.2	PUM1	-0.0174	0.0209	0.0134	-0.001	0.0357	-0.001	0.1098	0.0032	0.0029	-0.0175	0.0327	0.0433	-0.0004	0.0037	0.2161	0.0116	-0.0132	0.0019	0.0444	-0.0177	0.0176	-0.009	0.0012	-0.0055	0.0179	0.0141	-0.0018	-0.2684	-0.0104	0.0029	0.0048	0.0336	0.0051	-0.0214	0.0149	0.2618	0.0241	0.0053	0.0082	0.003	-0.0126	0.0084	-0.0227
ENSG00000084628	1	31652592	31712401	-1	p35.2	NKAIN1	0.05	0.0209	0.0134	-0.001	-0.0787	-0.001	-0.0771	0.0115	0.0029	0.0653	0.0327	-0.0507	-0.0004	0.0037	0.2731	0.0116	-0.0132	0.0019	0.01	0.0248	0.0176	-0.009	0.0012	-0.0055	0.0179	0.0141	-0.0018	0.2575	0.0493	0.0029	0.0048	-0.0055	0.0051	-0.0214	0.0149	0.2618	0.0241	-0.0743	0.0082	0.003	-0.0193	0.0084	-0.0227
ENSG00000060688	1	31732417	31769662	-1	p35.2	SNRNP40	-0.1037	0.0209	0.0134	-0.001	-0.0787	-0.001	0.0728	0.0115	0.0029	-0.0521	0.0327	-0.0507	-0.0004	0.0037	0.2103	0.0116	-0.0132	0.0019	0.01	-0.016	0.0176	-0.009	0.0012	-0.0055	0.0179	0.0141	-0.0018	-0.2022	-0.017	0.0029	0.0048	-0.0055	0.0051	0.049	0.0149	0.2618	0.0241	-0.0743	0.0082	0.003	-0.0193	0.0084	-0.0227
ENSG00000121766	1	31769842	31837783	1	p35.2	ZCCHC17	-0.087	0.0209	0.0134	-0.001	0.0924	-0.001	0.0728	0.0115	0.0029	-0.0521	0.0327	-0.0507	-0.0004	0.0037	0.2797	0.0116	-0.0132	0.0019	0.01	-0.016	0.0176	-0.009	0.0012	-0.0055	0.0179	0.0141	-0.0018	-0.2022	-0.117	0.0029	0.0048	-0.0055	0.0051	0.1184	0.0149	0.2618	0.0241	-0.0339	0.0082	0.003	-0.0193	0.0084	-0.0227
ENSG00000121769	1	31838472	31849697	-1	p35.2	FABP3	0.0231	0.0209	0.0134	-0.001	0.1547	-0.001	0.0728	0.0115	0.0029	-0.0521	0.0327	-0.0507	-0.0004	0.0037	0.1949	0.0116	-0.0132	0.0019	0.01	-0.016	0.0176	-0.009	0.0012	-0.0055	0.0179	0.0141	-0.0018	-0.0289	-0.0049	0.0029	0.0048	-0.0055	0.0051	-0.0441	0.0149	0.2618	0.0241	0.0977	0.0082	0.003	-0.0193	0.0084	-0.0227
ENSG00000168528	1	31882412	31907525	1	p35.2	SERINC2	0.0231	0.0209	0.0134	-0.001	0.1031	-0.001	0.046	-0.0186	0.0029	0.0124	-0.0274	0.0092	-0.0004	0.0037	0.1949	0.0116	-0.0132	0.0019	0.01	-0.1314	0.0176	-0.009	0.0012	-0.0055	0.0179	0.0141	-0.0018	0.2116	-0.0049	0.0029	0.0048	-0.0055	0.0051	0.1008	0.0149	0.2618	0.0241	0.0321	0.0082	0.003	-0.0193	0.0084	-0.0227
ENSG00000142910	1	32042116	32053288	1	p35.2	TINAGL1	0.0231	0.0209	0.0134	-0.001	0.117	-0.001	0.046	-0.0186	0.0029	0.0124	-0.0274	0.0293	-0.0004	0.0037	0.1949	0.0116	-0.0132	0.0019	0.01	-0.0107	0.0176	-0.009	0.0012	-0.0055	0.0179	0.0141	-0.0018	0.0881	-0.0049	0.0029	0.0048	-0.0055	0.0051	0.1008	0.0149	0.2618	0.0241	0.1511	0.0082	0.003	-0.0193	0.0084	-0.0227
ENSG00000121764	1	32083287	32098119	1	p35.2	HCRTR1	0.0231	0.0209	0.0134	-0.001	0.0735	-0.001	-0.0955	-0.0186	0.0029	0.0124	-0.0274	0.0293	-0.0004	0.0037	0.1949	0.0116	-0.0132	0.0019	0.01	-0.0107	0.0176	-0.009	0.0012	-0.0055	0.0179	0.0141	-0.0018	0.2685	-0.0049	0.0029	0.0048	-0.0055	0.0051	0.0058	0.0149	0.2618	0.0144	0.0915	0.0082	0.003	-0.0193	0.0084	-0.0227
ENSG00000162517	1	32095463	32110497	-1	p35.2	PEF1	0.0231	0.0209	0.0134	-0.001	-0.0215	-0.001	-0.1361	-0.0186	0.0029	0.0124	-0.0274	0.0293	-0.0004	0.0037	0.1949	0.0116	-0.0132	0.0019	0.01	-0.0107	0.0176	-0.009	0.0012	-0.0055	0.0179	0.0141	-0.0018	0.2685	-0.0049	0.0029	0.0048	-0.0055	0.0051	0.0058	0.0149	0.2618	-0.0067	-0.0386	0.0082	0.003	-0.0193	0.0084	-0.0227
ENSG00000084636	1	32117848	32169920	-1	p35.2	COL16A1	0.1491	0.0209	0.0134	-0.001	-0.0215	-0.001	-0.0676	-0.0186	0.0029	0.0124	-0.0274	0.0293	-0.0004	0.0037	0.1949	0.0116	-0.0132	0.0019	0.01	-0.0107	0.0176	-0.009	0.0012	-0.0055	0.0179	0.0141	-0.0018	0.2685	-0.0049	0.0029	0.0048	-0.0055	0.0051	0.0058	0.0149	0.1778	-0.0067	-0.0386	0.0082	0.003	-0.0193	0.0084	-0.0227
ENSG00000121753	1	32192718	32230494	-1	p35.2	BAI2	0.1491	0.0209	0.0134	-0.001	-0.0215	-0.001	-0.1217	-0.0186	0.0029	0.0124	-0.0274	0.0293	-0.0004	0.0037	0.1949	0.0116	-0.0132	0.0019	0.01	-0.0107	0.0176	-0.009	0.0012	-0.1049	0.0179	0.0141	-0.0018	0.2685	-0.0049	0.0029	0.0048	-0.0055	-0.1351	0.0058	0.0149	0.1778	-0.0067	-0.0386	0.0082	0.003	-0.0193	-0.1891	-0.0227
ENSG00000134668	1	32256023	32281652	-1	p35.2	SPOCD1	0.1491	0.0209	0.0134	-0.001	-0.0215	-0.001	-0.0747	-0.0186	0.0029	0.0124	-0.0274	0.0293	-0.0004	0.0037	0.1949	0.0116	0.034	0.0019	0.01	-0.0107	0.0176	-0.009	0.0012	-0.0172	0.0179	0.0141	-0.0018	0.0656	-0.0049	0.0029	0.0048	-0.0055	-0.0034	0.0058	0.0149	0.1778	-0.0067	-0.0386	0.0082	0.003	-0.0193	-0.0001	-0.0227
ENSG00000184007	1	32372022	32410457	-1	p35.1	PTP4A2	-0.029	0.0209	0.0134	-0.001	-0.0215	-0.001	0.1385	-0.0186	0.0029	0.0124	-0.0274	0.0293	-0.0004	0.0037	0.1949	0.0116	0.034	0.0019	0.01	-0.0107	0.0176	-0.009	0.0012	-0.0172	0.0179	0.0141	-0.0018	-0.0835	-0.0049	0.0029	0.0048	-0.0055	-0.0034	0.0058	0.0149	0.1778	-0.0067	-0.0631	0.0082	0.003	-0.0193	-0.0001	-0.0227
ENSG00000121774	1	32479430	32526451	1	p35.1	KHDRBS1	-0.029	0.0209	0.0134	-0.001	-0.0215	-0.001	-0.0162	-0.0186	0.0029	0.0124	-0.0274	0.0293	-0.0004	0.0037	0.1949	0.0116	0.034	0.0019	0.01	-0.0107	0.0176	-0.009	0.0012	0.0563	0.0179	0.0141	-0.0018	-0.0835	-0.0049	0.0029	0.0048	-0.0055	-0.0034	0.0058	0.0149	0.1778	-0.0067	0.0187	0.0082	0.003	-0.0193	-0.0001	-0.0227
ENSG00000121775	1	32537632	32568467	1	p35.1	TMEM39B	-0.029	0.0209	0.0134	-0.001	-0.0215	-0.001	-0.0162	-0.0186	0.0029	0.0124	-0.0274	0.0293	-0.0004	0.0037	0.1949	0.0116	0.034	0.0019	0.01	-0.0107	0.0176	-0.009	0.0012	0.0563	0.0179	0.0141	-0.0018	-0.0835	-0.0049	0.0029	0.0048	-0.0055	-0.0034	0.0058	0.0149	0.1778	-0.0067	-0.1083	0.0082	0.003	-0.0193	-0.0427	-0.0227
ENSG00000025800	1	32573639	32642169	1	p35.1	KPNA6	0.0315	0.0209	0.0134	-0.001	-0.0215	-0.001	-0.0162	-0.0186	0.0029	0.0124	-0.0274	0.0293	-0.0004	0.0037	0.1949	0.0116	0.034	0.0019	0.01	-0.0107	0.0176	-0.009	0.0012	0.0563	0.0179	0.0141	-0.0018	-0.0306	-0.0049	0.0029	0.0048	-0.0055	-0.0034	0.0058	0.0149	0.1778	-0.0067	-0.0181	0.0082	0.003	-0.0193	-0.1034	-0.0227
ENSG00000084652	1	32645287	32663886	1	p35.1	TXLNA	0.1678	0.0209	0.0134	-0.001	-0.0215	-0.001	-0.0162	-0.0186	0.0029	0.0124	-0.0274	0.0293	-0.0004	0.0037	0.1949	0.0116	0.034	0.0019	0.01	-0.0107	0.0912	-0.009	0.0012	0.0563	0.0179	0.0141	-0.0018	0.1777	-0.0049	0.0029	0.0048	-0.0055	-0.0034	0.0058	0.0149	0.1778	-0.0067	0.078	0.0082	0.003	-0.0193	-0.0008	-0.0227
ENSG00000160050	1	32665987	32670988	1	p35.1	CCDC28B	0.1678	0.0209	0.0134	-0.001	-0.0215	-0.001	-0.0162	-0.0186	0.0029	0.0124	-0.0274	0.0293	-0.0004	0.0037	0.1949	0.0116	0.034	0.0019	0.01	-0.0107	0.1671	-0.009	0.0012	0.0563	0.0179	0.0141	-0.0018	0.1777	-0.0049	0.0029	0.0048	-0.0055	-0.0034	0.0058	0.0149	0.1778	-0.0067	0.0338	0.0082	0.003	-0.0193	-0.0008	-0.0227
ENSG00000160051	1	32671236	32674288	1	p35.1	IQCC	0.1678	0.0209	0.0134	-0.001	-0.0215	-0.001	-0.0162	-0.0186	0.0029	0.0124	-0.0274	0.0293	-0.0004	0.0037	0.1949	0.0116	0.034	0.0019	0.01	-0.0107	0.1671	-0.009	0.0012	0.0563	0.0179	0.0141	-0.0018	0.1777	-0.0049	0.0029	0.0048	-0.0055	-0.0034	0.0058	0.0149	0.1778	-0.0067	0.0338	0.0082	0.003	-0.0193	-0.0008	-0.0227
ENSG00000222046	1	32674695	32681797	1	p35.1	DCDC2B	0.1678	0.0209	0.0134	-0.001	-0.0215	-0.001	-0.0162	-0.0186	0.0029	0.0124	-0.0274	0.0293	-0.0004	0.0037	0.1949	0.0116	0.034	0.0019	0.01	-0.0107	0.1671	-0.009	0.0012	0.0563	0.0179	0.0141	-0.0018	0.28	-0.0049	0.0029	0.0048	-0.0055	-0.0034	0.0058	0.0149	0.1778	-0.0067	0.0338	0.0082	0.003	-0.0193	-0.0008	-0.0227
ENSG00000160055	1	32680073	32687972	-1	p35.1	TMEM234	0.1678	0.0209	0.0134	-0.001	-0.0215	-0.001	-0.0162	-0.0186	0.0029	0.0124	-0.0274	0.0293	-0.0004	0.0037	0.1949	0.0116	0.034	0.0019	0.01	-0.0107	0.1671	-0.009	0.0012	0.0563	0.0179	0.0141	-0.0018	0.2965	-0.0049	0.0029	0.0048	-0.0055	-0.0034	0.0058	0.0149	0.1778	-0.0067	0.0338	0.0082	0.003	-0.0193	-0.0008	-0.0227
ENSG00000084623	1	32687529	32697205	1	p35.1	EIF3I	0.1678	0.0209	0.0134	-0.001	-0.0215	-0.001	-0.0162	-0.0186	0.0029	0.0124	-0.0274	0.0293	-0.0004	0.0037	0.1949	0.0116	0.034	0.0019	0.01	-0.0107	0.1671	-0.009	0.0012	0.0563	0.0179	0.0141	-0.0018	0.2965	-0.0049	0.0029	0.0048	-0.0055	-0.0034	0.0058	0.0149	0.1778	-0.0067	0.0338	0.0082	0.003	-0.0193	-0.0008	-0.0227
ENSG00000183615	1	32712834	32714457	1	p35.1	FAM167B	0.1678	0.0209	0.0134	-0.001	-0.0215	-0.001	-0.0162	-0.0186	0.0029	0.0124	-0.0274	0.0293	-0.0004	0.0037	0.1949	0.0116	0.034	0.0019	0.01	-0.0107	0.1671	-0.009	0.0012	0.0563	0.0179	0.0141	-0.0018	0.2965	-0.0049	0.0029	0.0048	-0.0055	-0.0034	0.0058	0.0149	0.1778	-0.0067	0.0338	0.0082	0.003	-0.0193	-0.0008	-0.0227
ENSG00000182866	1	32716840	32751766	1	p35.1	LCK	0.1005	0.0209	0.0134	-0.001	-0.0215	-0.001	-0.0162	-0.0186	0.0029	0.0124	-0.0274	0.0293	-0.0004	0.0037	0.1949	0.0116	0.034	0.0019	0.01	-0.0107	0.1333	-0.009	0.0012	0.0563	0.0179	0.0141	-0.0018	0.2965	-0.0049	0.0029	0.0048	-0.0055	-0.0034	0.0058	0.0149	0.1778	-0.0067	0.0338	0.0082	0.003	-0.0193	-0.0008	-0.0227
ENSG00000116478	1	32757687	32799236	1	p35.1	HDAC1	0.0057	0.0209	0.0134	-0.001	-0.0215	-0.001	-0.1615	-0.0186	0.0029	0.0124	-0.0274	-0.0207	-0.0004	0.0037	0.1949	0.0116	0.034	0.0019	0.01	-0.0107	-0.0031	-0.009	0.0012	0.0563	0.0179	0.0141	-0.0018	0.136	-0.0049	0.0029	0.0048	-0.0055	-0.0034	0.0058	0.0149	0.2403	-0.0067	0.0338	0.0082	0.003	-0.0193	-0.0008	-0.0227
ENSG00000175130	1	32799433	32801980	-1	p35.1	MARCKSL1	0.0057	0.0209	0.0134	-0.001	-0.0215	-0.001	-0.2008	-0.0186	0.0029	0.0124	-0.0274	-0.0449	-0.0004	0.0037	0.1949	0.0116	0.034	0.0019	0.01	-0.0107	-0.0031	-0.009	0.0012	0.0563	0.0179	0.0141	-0.0018	0.1294	-0.0049	0.0029	0.0048	-0.0055	-0.0034	0.0058	0.0149	0.2599	-0.0067	0.0338	0.0082	0.003	-0.0193	-0.0008	-0.0227
ENSG00000162526	1	32817122	32829913	1	p35.1	TSSK3	0.0057	0.0209	0.0134	-0.001	-0.0215	-0.001	-0.2008	-0.0186	0.0029	0.0124	-0.0274	-0.0449	-0.0004	0.0037	0.2924	0.0116	0.034	0.0019	0.01	-0.0107	-0.0031	-0.009	0.0012	0.0563	0.0179	0.0141	-0.0018	0.1294	-0.0049	0.0029	0.0048	-0.0055	-0.0034	0.0058	0.0149	0.2599	-0.0067	0.0338	0.0082	0.003	-0.0193	-0.0008	-0.0227
ENSG00000160058	1	32830704	32860332	-1	p35.1	BSDC1	0.0057	0.0209	0.0134	-0.001	-0.0215	-0.001	-0.1848	-0.0186	0.0029	0.0124	-0.0274	-0.0449	-0.0004	0.0037	0.2924	0.0116	0.034	0.0019	0.01	-0.0107	-0.0031	-0.009	0.0012	0.0563	0.0179	0.0141	-0.0018	0.1294	-0.0049	0.0029	0.0048	-0.0055	-0.0034	0.0058	0.0149	0.2599	-0.0067	0.0338	0.0082	0.003	-0.0193	-0.0008	-0.0227
ENSG00000176261	1	33065773	33116504	-1	p35.1	ZBTB8OS	0.0057	0.0209	0.0902	-0.001	-0.0215	-0.001	0.0299	-0.0186	0.0029	0.0124	-0.1064	-0.0449	-0.0004	0.0037	0.2924	0.0116	0.034	0.0019	0.0668	-0.0107	-0.0031	-0.009	0.0012	-0.0149	0.0179	0.0141	-0.0018	-0.0302	-0.0049	0.0029	0.0048	-0.0055	-0.0034	0.0058	0.0149	0.2599	-0.0067	-0.0099	0.0082	0.003	-0.0193	-0.0008	-0.0227
ENSG00000162521	1	33116743	33151812	1	p35.1	RBBP4	0.0057	0.0209	-0.0001	-0.001	-0.0215	-0.001	0.0299	-0.0186	0.0029	0.0124	-0.1096	-0.0449	-0.0004	0.0037	0.2809	0.0116	0.034	0.0019	0.0203	-0.0107	-0.0031	-0.009	0.0012	-0.0149	0.0179	0.0141	-0.0018	-0.0302	-0.0049	0.0029	0.0048	-0.0055	-0.0034	0.0058	0.0149	0.2599	-0.0067	-0.0099	0.0082	0.003	-0.0193	-0.0008	-0.0227
ENSG00000162520	1	33145507	33169197	-1	p35.1	SYNC	0.0057	0.0209	-0.0001	-0.001	-0.0215	-0.001	0.0299	-0.0186	0.0029	0.0124	0.0052	-0.0449	-0.0004	0.0037	0.2171	0.0116	0.034	0.0019	0.0203	-0.0107	-0.0031	-0.009	0.0012	-0.0149	0.0179	0.0141	-0.0018	0.0908	-0.0049	0.0029	0.0048	-0.0055	-0.0034	0.0058	0.0149	0.2599	-0.0067	-0.0099	0.0082	0.003	-0.0193	-0.0008	-0.0227
ENSG00000162522	1	33207486	33240571	1	p35.1	KIAA1522	0.0057	0.0209	-0.0001	-0.001	-0.0215	-0.001	0.0299	-0.0186	0.0029	0.0124	0.0052	-0.0449	-0.0004	0.0037	0.2171	0.0116	0.034	0.0019	0.0203	-0.0107	-0.0031	-0.009	0.0012	-0.0149	0.0179	0.0141	-0.0018	0.1595	-0.0049	0.0029	0.0048	-0.0055	-0.0034	0.0058	0.0149	0.2599	-0.0067	-0.0099	0.0082	0.003	-0.0193	-0.0008	-0.0227
ENSG00000134684	1	33240840	33283754	-1	p35.1	YARS	0.0057	0.0209	-0.0001	-0.001	-0.0215	-0.001	0.0299	-0.0186	0.0029	0.0124	0.0052	-0.0449	-0.0004	0.0037	0.2171	0.0116	0.034	0.0019	0.0203	-0.0107	-0.0031	-0.009	0.0012	-0.0149	0.0179	0.0141	-0.0018	0.0373	-0.0049	0.0029	0.0048	-0.0055	-0.0034	0.0058	0.0149	0.2599	-0.0067	-0.0099	0.0082	0.003	-0.0193	-0.0008	-0.0227
ENSG00000116497	1	33282368	33324476	1	p35.1	S100PBP	0.0057	0.0209	-0.0001	-0.001	-0.0215	-0.001	0.0299	-0.0186	0.0029	0.0124	0.0052	-0.0449	-0.0004	0.0037	0.2171	0.0116	0.034	0.0019	0.0203	-0.0107	-0.0031	-0.009	0.0012	-0.0149	0.0179	0.0141	-0.0018	-0.0017	-0.0049	0.0029	0.0048	-0.0055	-0.0034	0.0058	0.0149	0.2599	-0.0067	-0.0099	0.0082	0.003	-0.0193	-0.0008	-0.0227
ENSG00000160097	1	33327869	33338083	-1	p35.1	FNDC5	0.0057	0.0209	-0.0001	-0.001	-0.0215	-0.001	0.0299	-0.0186	0.0029	0.0124	0.0052	-0.0449	-0.0004	0.0037	0.2171	0.0116	0.034	0.0019	0.0203	-0.0107	-0.0031	-0.009	0.0012	-0.0149	0.0179	0.0141	-0.0018	0.2648	-0.0049	0.0029	0.0048	-0.0055	-0.0034	0.0058	0.0149	0.2599	-0.0067	-0.0099	0.0082	0.003	-0.0193	-0.0008	-0.0227
ENSG00000121905	1	33351595	33364042	1	p35.1	HPCA	0.0057	0.0209	-0.0001	-0.001	0.0361	-0.001	0.0299	-0.0186	0.0029	-0.0457	0.0052	-0.0449	-0.0004	0.0037	0.2171	0.0116	0.034	0.0019	-0.1338	-0.0107	-0.0031	-0.009	0.0012	-0.0149	0.0179	0.0141	-0.0018	0.2648	-0.0049	0.0029	0.0048	-0.0055	-0.0034	0.0058	0.0149	0.2599	-0.0067	-0.0099	0.0082	0.003	-0.0193	-0.0008	-0.0227
ENSG00000121900	1	33360195	33367039	-1	p35.1	TMEM54	0.0057	0.0209	-0.0001	-0.001	0.0361	-0.001	0.0299	-0.0186	0.0029	-0.0603	0.0052	-0.0449	-0.0004	0.0037	0.2171	0.0116	0.034	0.0019	0.0445	-0.0107	-0.0031	-0.009	0.0012	-0.0149	0.0179	0.0141	-0.0018	0.1482	-0.0049	0.0029	0.0048	-0.0055	-0.0034	0.0058	0.0149	0.2599	-0.0067	-0.0099	0.0082	0.003	-0.0193	-0.0008	-0.0227
ENSG00000116514	1	33402046	33430286	-1	p35.1	RNF19B	0.0057	0.0209	-0.0001	-0.001	0.0361	-0.001	0.0299	-0.0186	0.0029	-0.0603	0.0052	-0.0369	-0.0004	0.0037	0.2171	0.0116	0.034	0.0019	0.0445	-0.0107	-0.0031	-0.009	0.0012	-0.0149	0.0179	0.0141	-0.0018	-0.0474	-0.0049	0.0029	0.0048	-0.0055	-0.0034	0.0058	0.0149	0.2599	-0.0067	-0.0099	0.0082	0.003	-0.0193	-0.0008	-0.0227
ENSG00000004455	1	33473585	33546597	-1	p35.1	AK2	0.0057	0.0209	-0.0001	-0.001	0.0361	-0.001	0.0299	-0.0186	0.0029	-0.0603	0.0052	0.0297	-0.0004	0.0037	0.2171	0.0116	0.0331	0.0019	-0.003	-0.0107	-0.0031	-0.009	0.0012	-0.0149	-0.0445	0.0141	-0.0018	-0.0474	-0.0049	0.0029	0.0048	-0.0055	-0.0034	0.0058	0.0149	0.2599	-0.0067	-0.0288	0.0082	0.003	-0.0193	-0.0008	-0.0227
ENSG00000142920	1	33546705	33586131	1	p35.1	ADC	0.0057	0.0209	-0.0001	-0.001	-0.0707	-0.001	0.0299	-0.0186	0.0029	-0.0603	0.0052	0.0297	-0.0004	0.0037	0.2171	0.0116	-0.0043	0.0019	-0.0247	-0.0107	-0.0031	-0.009	0.0012	-0.0149	0.0373	0.0141	-0.0018	-0.0474	-0.0049	0.0029	0.0048	-0.0055	-0.0034	0.0058	0.0149	0.2599	-0.0067	0.0347	0.0082	0.003	-0.0193	-0.0008	-0.0227
ENSG00000116525	1	33611003	33647660	-1	p35.1	TRIM62	0.0057	0.0209	-0.0001	-0.001	0.0417	-0.001	0.0299	-0.0186	0.0029	0.0547	0.0052	-0.0479	-0.0004	0.0037	0.2171	0.0116	-0.0043	0.0019	-0.0247	-0.0107	-0.0031	-0.009	0.0012	-0.0149	0.051	0.0141	-0.0018	-0.0474	-0.0049	0.0029	0.0048	-0.0055	-0.0034	0.0058	0.0149	0.2599	-0.0067	0.0347	0.0082	0.003	-0.0193	-0.0008	-0.0227
ENSG00000160094	1	33722146	33766320	1	p35.1	ZNF362	0.0057	0.0209	-0.0074	-0.001	0.0417	-0.001	0.0299	0.022	0.0029	0.0547	0.0052	0.0497	-0.0004	0.0037	0.2171	0.0116	-0.0043	0.0019	-0.0247	-0.0107	-0.0031	-0.009	0.0012	-0.0149	-0.0268	-0.0385	-0.0018	0.088	-0.0049	0.0029	0.0048	-0.0055	-0.0034	0.008	0.0149	0.2599	0.0088	0.0347	0.0082	0.003	-0.0193	-0.0008	-0.0227
ENSG00000184389	1	33772367	33786699	-1	p35.1	A3GALT2	0.0057	0.0209	-0.0521	-0.001	0.0417	-0.001	0.0299	0.022	0.0029	0.0547	0.0052	0.0497	-0.0004	0.0037	0.2171	0.0116	-0.0043	0.0019	-0.0247	-0.0107	-0.0031	-0.009	0.0012	-0.0149	-0.0268	-0.0385	-0.0018	0.088	-0.0049	0.0029	0.0048	-0.0055	-0.0034	0.008	0.0149	0.2599	0.0088	0.0347	0.0082	0.003	-0.0193	-0.0008	-0.0227
ENSG00000134686	1	33789224	33896653	-1	p35.1	PHC2	0.0057	0.0209	-0.0521	-0.001	0.0417	-0.001	0.0299	0.022	0.0029	0.0547	0.0052	0.0497	-0.0004	0.0037	0.2171	-0.0554	-0.0043	0.0019	-0.0247	-0.0107	-0.0031	-0.009	0.0012	-0.0149	-0.0268	-0.0385	-0.0018	-0.0304	-0.0049	0.0029	0.0048	-0.0055	-0.0034	0.008	0.0149	0.2599	0.0088	0.0347	0.0082	0.003	-0.0193	-0.0008	-0.0227
ENSG00000121903	1	33938246	33962107	1	p35.1	ZSCAN20	0.0057	0.0209	-0.0521	-0.001	0.0417	-0.001	0.0299	0.022	0.0029	0.0547	0.0052	0.0497	-0.0004	0.0037	0.2324	-0.0297	-0.0043	0.0019	-0.0247	-0.0107	-0.0031	-0.009	0.0012	-0.0149	-0.0268	-0.0385	-0.0018	-0.023	-0.0049	0.0029	0.0048	0.0033	-0.0186	0.008	0.0149	0.3141	0.0088	-0.054	0.0082	0.003	-0.0193	-0.0008	-0.0167
ENSG00000121904	1	33979609	34631443	-1	p34.3	CSMD2	0.0057	0.0209	-0.0028	-0.001	0.0417	0.0417	0.031	0.0174	0.0029	0.0021	0.0052	0.0092	-0.0004	0.0037	0.248	0.0144	-0.0043	0.0019	0.0003	-0.0107	-0.0031	-0.009	0.0012	0.0117	-0.0073	0.0034	-0.0018	-0.0377	0.0062	0.0029	0.0048	0.0033	0.0039	0.008	0.0149	0.2978	0.0088	0.0011	0.0082	0.003	-0.0193	-0.0008	-0.0167
ENSG00000176256	1	34326076	34330392	1	p35.1	HMGB4	0.0057	0.0209	0.0029	-0.001	0.0417	0.0387	0.0299	0.022	0.0029	-0.0113	0.0052	0.0028	-0.0004	0.0037	0.2472	0.0006	-0.0043	0.0019	0.0041	-0.0107	-0.0031	-0.009	0.0012	0.0193	0.0005	0.0085	-0.0018	0.0391	0.0077	0.0029	0.0048	0.0033	0.0039	0.008	0.0149	0.2779	0.0088	0.0006	0.0082	0.003	-0.0193	-0.0008	-0.0167
ENSG00000142698	1	34632484	34684732	1	p34.3	C1orf94	0.0057	0.0209	0.0029	-0.001	0.0417	0.0118	-0.0511	0.0011	0.0029	-0.0196	0.0052	0.009	-0.0004	0.0037	0.2398	0.0006	-0.0043	0.0019	-0.0434	-0.0107	-0.0031	-0.009	0.0012	-0.0041	0.0005	0.0085	-0.0018	-0.0048	0.0077	0.0029	0.0048	0.0033	0.0039	0.008	0.0149	0.3029	0.0088	0.0006	0.0082	0.003	-0.0193	-0.0008	-0.0167
ENSG00000163866	1	35178338	35325417	-1	p34.3	SMIM12	0.0386	0.0429	-0.0048	-0.001	-0.0765	0.0389	0.0014	0.0011	0.0029	0.0322	0.0052	-0.003	0.0019	0.0166	0.2347	0.0317	0.006	0.0019	0.0031	-0.0014	-0.0031	-0.0048	-0.0172	-0.0065	0.0082	0.0013	-0.0018	0.1104	-0.0012	0.0015	0.0048	0.0033	0.0039	0.0124	0.0149	0.2766	0.0088	0.0031	0	0.003	-0.0115	-0.0008	-0.0135
ENSG00000189280	1	35220648	35224113	1	p34.3	GJB5	0.0386	0.0209	-0.0048	-0.001	-0.0919	0.0155	-0.0589	0.0011	0.0029	0.0697	0.0052	-0.003	0.0019	0.0424	-0.0426	0.0317	0.006	0.0019	0.0031	-0.0156	-0.0031	-0.0048	-0.0172	-0.0065	0.026	0.0013	-0.0018	0.1423	0.0077	0.0015	0.0048	0.0033	0.0039	0.0124	0.0149	0.2766	0.0088	0.0031	0	0.003	-0.0115	-0.0008	-0.0135
ENSG00000189433	1	35225342	35229325	1	p34.3	GJB4	0.0386	0.0209	-0.0048	-0.001	-0.0919	0.0155	-0.0589	0.0011	0.0029	0.0697	0.0052	-0.003	0.0019	0.0424	-0.0426	0.0317	0.006	0.0019	0.0031	-0.0156	-0.0031	-0.0048	-0.0172	-0.0065	0.026	0.0013	-0.0018	0.1423	0.0077	0.0015	0.0048	0.0033	0.0039	0.0124	0.0149	0.2766	0.0088	0.0031	0	0.003	-0.0115	-0.0008	-0.0135
ENSG00000188910	1	35246790	35251970	1	p34.3	GJB3	0.0386	0.4077	-0.0048	-0.001	-0.0919	0.0155	0.2254	0.0011	0.0029	0.0697	0.0052	-0.003	0.0019	0.0424	0.2865	0.0317	0.006	0.0019	0.0031	-0.0156	-0.0031	-0.0048	-0.0172	-0.0065	0.026	0.0013	-0.0018	0.1423	0.0077	0.0015	0.0048	0.0033	0.0039	0.0124	0.0149	0.2766	0.0088	0.0031	0	0.003	-0.0115	-0.0008	-0.0135
ENSG00000187513	1	35258599	35261348	1	p34.3	GJA4	0.0386	-0.0093	-0.0048	-0.001	-0.0919	0.0155	0.0123	0.0011	0.0029	0.0697	0.0052	-0.003	0.0019	-0.0097	0.2865	0.0317	0.006	0.0019	0.0031	-0.0156	-0.0031	-0.0048	-0.0172	-0.0065	0.026	0.0013	-0.0018	0.1423	0.0077	0.0015	0.0048	0.0033	0.0039	0.0124	0.0149	0.2766	0.0088	0.0031	0	0.003	-0.0115	-0.0008	-0.0135
ENSG00000116544	1	35331037	35395186	-1	p34.3	DLGAP3	0.0386	-0.0093	-0.0048	-0.001	-0.0919	0.015	0.0123	0.0011	0.0029	-0.0163	0.0052	-0.003	0.0019	-0.0097	0.2865	0.0317	0.006	0.0019	0.0031	-0.0156	-0.0031	-0.0048	-0.0172	-0.0065	-0.0099	0.0013	-0.0018	0.1423	-0.0031	0.0015	0.0048	0.0033	0.0039	0.0124	0.0149	0.2766	0.0088	0.0031	0	0.003	-0.0115	-0.0008	-0.0135
ENSG00000163867	1	35449523	35497569	-1	p34.3	ZMYM6	-0.0687	-0.0093	-0.0048	-0.001	0.0292	0.015	0.0123	0.0011	0.0029	-0.0163	0.0052	-0.003	0.0019	-0.0097	0.227	-0.0182	0.006	0.0019	0.0031	-0.0156	-0.0031	-0.0048	-0.0172	-0.0065	-0.0099	0.0013	-0.0018	-0.1003	-0.0031	0.0015	0.0048	0.0033	0.0039	0.0124	0.0149	0.2766	0.0088	0.0031	0	0.003	-0.0115	-0.0008	-0.0135
ENSG00000197056	1	35525387	35581460	1	p34.3	ZMYM1	-0.0687	-0.0093	-0.0048	-0.001	0.0292	0.015	0.0123	0.0011	0.0029	-0.0163	0.0052	-0.003	0.0019	-0.0097	0.1937	-0.0182	0.006	0.0019	0.0031	-0.0156	-0.0031	-0.0048	-0.0172	-0.0065	-0.0099	0.0013	-0.0018	-0.1003	-0.0031	0.0015	0.0048	0.0033	0.0039	0.0124	0.0149	0.2766	0.0088	0.0031	0	0.003	-0.0115	-0.0008	-0.0135
ENSG00000116560	1	35641979	35658749	-1	p34.3	SFPQ	0.0653	-0.0093	-0.0048	-0.001	0.0292	0.0036	0.0123	0.0011	0.0029	-0.0163	0.0052	-0.003	0.0019	-0.0097	0.1937	-0.0182	0.006	0.0019	0.0031	-0.0156	-0.0031	-0.0048	-0.0172	-0.0065	-0.0099	0.0013	-0.0018	0.0588	-0.0031	0.0015	0.0048	0.0033	0.0039	0.0124	0.0149	0.2314	0.0088	0.0031	0	0.003	-0.0115	-0.0008	-0.0135
ENSG00000146463	1	35734568	35887659	1	p34.3	ZMYM4	0.0137	-0.0093	-0.0048	-0.001	0.0292	0.0036	0.0123	0.0011	0.0029	-0.0163	0.0052	-0.003	0.0019	-0.0097	0.1937	-0.0182	0.006	0.0019	0.0031	-0.0156	-0.0031	-0.0048	-0.0172	-0.0065	-0.0099	0.0013	-0.0018	-0.1051	-0.0031	0.0015	0.0048	0.0033	0.0039	0.0124	0.0149	0.2851	0.0088	0.0031	-0.4161	0.003	-0.0115	-0.0008	-0.0135
ENSG00000142687	1	35899091	36023551	-1	p34.3	KIAA0319L	0.0068	-0.0093	-0.0048	-0.001	0.0292	0.0036	0.0123	0.0011	0.0029	-0.0163	0.0052	-0.003	0.0019	-0.0097	0.2706	-0.0182	0.006	0.0019	0.0031	-0.0156	-0.0031	-0.0048	-0.0172	-0.0065	-0.0099	0.0013	-0.0018	-0.0465	-0.0031	0.0015	0.0048	0.0033	0.0039	0.0124	0.0149	0.2851	0.0088	0.0031	-0.4161	0.003	-0.0115	-0.0008	-0.0135
ENSG00000020129	1	36023074	36032875	1	p34.3	NCDN	0.0132	-0.0093	-0.0048	-0.001	0.0292	0.0036	0.0123	0.0011	0.0029	-0.0163	0.0052	-0.003	0.0019	-0.0097	0.2706	-0.0182	0.006	0.0019	0.0031	-0.0156	-0.0031	-0.0048	-0.0172	-0.0065	-0.0099	0.0013	-0.0018	0.2968	-0.0031	0.0015	0.0048	0.0033	0.0039	0.0124	0.0149	0.2851	0.0088	0.0031	-0.4161	0.003	-0.0115	-0.0008	-0.0135
ENSG00000116819	1	36038971	36060929	1	p34.3	TFAP2E	0.0132	-0.0093	-0.0048	-0.001	0.0292	0.0036	0.0123	0.0011	0.0029	-0.0163	0.0052	-0.003	0.0019	-0.0097	0.2706	-0.0182	0.006	0.0019	0.0031	-0.0156	-0.0031	-0.0048	-0.0172	-0.0065	-0.0099	0.0013	-0.0018	0.2968	-0.0031	0.0015	0.0048	0.0033	0.0039	0.0124	0.0149	0.2851	0.0088	0.0031	-0.4161	0.003	-0.0115	-0.0008	-0.0135
ENSG00000126067	1	36067185	36107445	-1	p34.3	PSMB2	0.0132	-0.0093	-0.0048	-0.001	0.0292	0.0036	0.0123	0.0011	-0.0012	-0.0163	0.0052	-0.003	0.0019	-0.0097	0.2706	-0.0182	0.006	0.0019	0.0031	-0.0156	-0.0031	-0.0048	-0.0172	-0.0065	-0.0099	0.0013	-0.0018	-0.1398	-0.0031	0.0015	0.0048	0.0033	0.0039	0.0124	0.0149	0.2851	0.0088	0.0031	-0.4161	0.003	-0.0115	-0.0008	-0.0135
ENSG00000142686	1	36179476	36185073	-1	p34.3	C1orf216	0.0132	-0.0093	-0.0048	-0.001	0.0292	0.0036	0.0123	0.0011	-0.0365	-0.0163	0.0052	-0.003	0.0019	-0.0097	0.2706	-0.0182	0.006	0.0019	0.0031	-0.0156	-0.0031	-0.0048	-0.0172	-0.0065	-0.0099	0.0013	-0.0018	0.2971	-0.0031	0.0015	0.0048	0.0033	0.0039	0.0124	0.0149	0.2851	0.0088	0.0031	-0.4161	0.003	-0.0115	-0.0008	-0.0135
ENSG00000092853	1	36185819	36235568	-1	p34.3	CLSPN	0.0132	-0.0093	-0.0048	-0.001	0.0292	0.0036	0.0123	0.0011	-0.0365	-0.0163	0.0052	-0.003	0.0019	-0.0097	0.2706	-0.0182	0.006	0.0019	0.0031	-0.0156	-0.0031	-0.0048	-0.0172	-0.0065	-0.0099	0.0013	-0.0018	0.0377	-0.0031	0.0015	0.0048	0.0033	0.0039	0.0124	0.0149	0.2851	0.0088	0.0031	-0.4161	0.003	-0.0115	-0.0008	-0.0135
ENSG00000134698	1	36273773	36323491	1	p34.3	AGO4	0.0132	-0.0093	-0.0048	-0.001	0.0292	0.0036	0.0123	0.0011	-0.0365	-0.0163	0.0052	-0.003	0.0019	-0.0097	0.2706	-0.0182	0.006	0.0019	0.0031	-0.0156	-0.0031	-0.0048	-0.0172	-0.0065	-0.0099	0.0013	-0.0018	0.0045	-0.0031	0.0015	0.0048	0.0033	0.0039	0.0124	0.0149	0.2851	0.0088	0.0031	-0.4161	0.003	-0.0115	-0.0008	-0.0135
ENSG00000092847	1	36335409	36395211	1	p34.3	AGO1	0.0132	-0.0093	-0.0048	-0.001	0.0292	-0.022	0.0123	0.0011	-0.0365	-0.0163	0.0052	-0.003	0.0019	-0.0097	0.2706	-0.0182	0.006	0.0019	0.0031	-0.0156	-0.0031	-0.0048	-0.0172	-0.0065	-0.0099	0.0013	-0.0551	-0.0213	-0.0031	0.0015	0.0048	0.0033	0.0039	0.0124	0.0149	0.2706	-0.0605	0.0031	-0.4161	0.003	-0.0115	-0.0008	-0.0135
ENSG00000126070	1	36396319	36538101	1	p34.3	AGO3	-0.1148	-0.0066	-0.0048	-0.001	-0.0253	-0.0899	0.0123	0.0011	-0.0365	-0.0163	0.0052	-0.003	0.0019	-0.0097	0.2706	-0.0182	0.006	0.0019	0.0031	-0.0156	-0.0031	-0.0048	-0.06	-0.0065	-0.0099	0.0013	-0.0889	-0.2019	-0.0031	0.0015	0.0048	0.0033	0.0039	0.0124	0.0149	0.1911	-0.0117	0.0031	-0.4161	0.003	-0.0115	-0.0008	-0.0135
ENSG00000116863	1	36554476	36559533	1	p34.3	ADPRHL2	0.0287	0.151	-0.0048	-0.001	-0.0997	-0.0899	0.0123	0.0011	-0.0365	-0.0163	0.0052	-0.003	0.0019	-0.0097	0.2706	-0.0182	0.006	0.0019	0.0031	-0.0156	-0.0031	-0.0048	0.0481	-0.0065	-0.0099	0.0013	-0.0046	0.2627	-0.0031	0.0015	0.0048	0.0033	0.0039	0.0124	0.0149	0.1911	0.0161	0.0031	-0.4161	0.003	-0.0115	-0.0008	-0.0135
ENSG00000171812	1	36560837	36590821	-1	p34.3	COL8A2	0.0287	0.151	-0.0048	-0.001	-0.0997	-0.0899	0.0123	0.0011	-0.0365	-0.0163	0.0052	-0.003	0.0019	-0.0097	0.247	-0.0182	0.006	0.0019	0.0031	-0.0156	-0.0031	-0.0048	0.0481	-0.0065	-0.0099	0.0013	-0.0046	0.2627	-0.0031	0.0015	0.0048	0.0033	0.0039	0.0124	0.0149	0.1911	0.0161	0.0031	-0.4161	0.003	-0.0115	-0.0008	-0.0135
ENSG00000054116	1	36602173	36615098	-1	p34.3	TRAPPC3	0.0287	0.005	-0.0048	-0.001	-0.0997	-0.0899	0.0123	0.0011	-0.0365	-0.0163	0.0052	-0.003	0.0019	-0.0097	0.0406	-0.0182	0.006	0.0019	0.0031	-0.0156	-0.0031	-0.0048	0.0481	-0.0065	-0.0099	0.0013	-0.0046	0.2627	-0.0031	0.0015	0.0048	0.0033	0.0039	0.0124	0.0149	0.1911	0.0161	0.0031	-0.4161	0.003	-0.0115	-0.0008	-0.0135
ENSG00000116871	1	36621180	36646450	1	p34.3	MAP7D1	0.0287	0.005	-0.0048	-0.001	-0.0997	-0.0899	0.0123	0.0011	-0.0365	-0.0163	0.0052	-0.003	0.0019	-0.0097	0.1871	-0.0182	0.006	0.0019	0.0031	-0.0156	-0.0031	-0.0048	0.0481	-0.0065	-0.0099	0.0013	-0.0046	0.2627	-0.0031	0.0015	0.0048	0.0033	0.0039	0.0124	0.0149	0.1911	0.0161	0.0031	-0.4161	0.003	-0.0115	-0.0008	-0.0135
ENSG00000054118	1	36690017	36770958	1	p34.3	THRAP3	0.0287	0.005	-0.0048	-0.001	-0.0344	-0.014	0.0123	0.0011	-0.0161	-0.0163	0.0052	-0.003	0.0019	-0.0097	0.2365	-0.0182	0.006	0.0019	0.0031	-0.0156	-0.0031	-0.0048	-0.0132	-0.0065	-0.0099	0.0013	-0.0046	-0.114	-0.0031	0.0015	0.0048	0.0033	0.0039	0.0124	0.0149	0.2365	0.0161	0.0031	-0.4161	0.003	-0.0115	-0.0008	-0.0135
ENSG00000214193	1	36771988	36790484	1	p34.3	SH3D21	0.0287	0.005	-0.0048	-0.001	0.0449	-0.1137	0.0123	0.0011	0.0044	-0.0163	0.0052	-0.003	0.0019	-0.0097	0.2365	-0.0182	0.006	0.0019	0.0031	-0.0156	-0.0031	-0.0048	-0.0132	-0.0065	-0.0099	0.0013	-0.0046	0.1833	-0.0031	0.0015	0.0048	0.0033	0.0039	0.0124	0.0149	0.2593	0.0161	0.0031	-0.4161	0.003	-0.0115	-0.0008	-0.0135
ENSG00000142694	1	36787632	36789755	-1	p34.3	EVA1B	0.0287	0.005	-0.0048	-0.001	0.0449	0.0381	0.0123	0.0011	0.0044	-0.0163	0.0052	-0.003	0.0019	-0.0097	0.2365	-0.0182	0.006	0.0019	0.0031	-0.0156	-0.0031	-0.0048	-0.0132	-0.0065	-0.0099	0.0013	-0.0046	0.2034	-0.0031	0.0015	0.0048	0.0033	0.0039	0.0124	0.0149	0.2593	0.0161	0.0031	-0.4161	0.003	-0.0115	-0.0008	-0.0135
ENSG00000196182	1	36805225	36851497	-1	p34.3	STK40	0.0287	0.1876	-0.0048	-0.001	0.0449	0.0381	0.0123	0.0011	-0.0078	-0.0163	0.0052	-0.003	0.0019	-0.0097	0.2365	-0.0182	0.006	0.0019	0.0031	-0.0156	-0.0031	-0.0048	-0.0132	-0.0065	-0.0099	0.0013	-0.0046	0.1362	-0.0031	0.0015	0.0048	0.0826	0.0039	0.0124	0.0149	0.2593	0.0161	0.0031	-0.3038	0.003	-0.0115	-0.0008	-0.0135
ENSG00000181817	1	36856839	36863493	-1	p34.3	LSM10	0.0287	0.0482	-0.0048	-0.001	0.0449	0.0381	0.0123	0.0011	-0.0153	-0.0163	0.0052	-0.003	0.0019	-0.0947	0.2365	-0.0182	0.006	0.0019	0.0031	-0.0156	-0.0031	-0.0048	-0.0132	-0.0065	-0.0099	0.0013	-0.0046	-0.0211	-0.0031	0.0015	0.0048	0.0001	0.0039	0.0124	0.0149	0.2593	0.0161	0.0031	-0.4651	0.003	-0.0115	-0.0008	-0.0135
ENSG00000116885	1	36881428	36916086	-1	p34.3	OSCP1	0.0287	0.0482	-0.0048	-0.001	0.0449	-0.0408	0.0123	-0.0042	-0.0153	-0.0163	0.0052	-0.003	0.0019	0.0101	0.2365	-0.0182	0.006	0.0019	0.0031	-0.0237	-0.0031	-0.0048	-0.0132	-0.0065	-0.0099	0.0013	-0.0046	-0.0211	-0.0031	-0.0145	0.0048	0.0001	0.0039	0.0124	0.0149	0.2593	0.0161	0.0031	-0.4651	0.003	0.0225	-0.0008	-0.0135
ENSG00000116898	1	36921319	36930038	-1	p34.3	MRPS15	0.0287	0.0482	-0.0048	-0.001	0.0449	0.0311	0.0123	-0.0042	-0.0153	-0.0163	0.0052	-0.003	0.0019	0.0101	0.2365	-0.0182	0.006	0.0019	0.0031	-0.0237	-0.0031	-0.0048	-0.0132	-0.0065	-0.0099	0.0013	-0.0046	-0.0211	-0.0031	-0.0145	0.0048	0.0001	0.0039	0.0124	0.0149	0.2593	0.0161	0.0031	-0.4651	0.003	0.0225	-0.0008	-0.0135
ENSG00000119535	1	36931644	36948879	-1	p34.3	CSF3R	0.0287	0.0482	-0.0048	-0.001	0.0449	0.0311	0.0123	-0.0042	-0.0153	-0.0163	0.0052	-0.003	0.0019	0.0101	0.1532	-0.0182	0.006	0.0019	0.0031	-0.0237	-0.0031	-0.0048	-0.0132	-0.0065	0.0847	0.0013	-0.0046	0.1017	-0.0031	-0.0145	0.0048	0.0001	0.0039	0.0124	0.0149	0.2593	0.0161	0.0031	-0.4651	0.003	0.0225	-0.0008	-0.0135
ENSG00000163873	1	37261128	37499730	-1	p34.3	GRIK3	0.0287	0.0482	-0.0048	-0.001	0.0449	0.0795	-0.0259	-0.0042	-0.0153	-0.0163	0.0052	-0.003	0.008	0.0101	0.185	-0.0182	-0.0137	0.0019	0.0031	-0.0237	-0.0169	-0.0048	-0.0026	-0.0065	0.016	0.0013	-0.0046	-0.0017	-0.0031	-0.0145	0.0048	0.0001	0.0039	0.0124	0.0149	0.2879	0.0161	0.0404	-0.0029	0.003	-0.0054	0.0068	0.011
ENSG00000163874	1	37940153	37949980	1	p34.3	ZC3H12A	0.0127	0.0174	-0.0048	-0.001	0.0115	0.0161	0.0305	-0.0042	-0.0153	-0.0163	0.0052	-0.003	0.0022	0.0101	0.2253	-0.115	0.0027	0.0019	0.0031	-0.006	-0.0062	-0.0048	-0.0026	-0.0065	0.016	0.1051	-0.0046	0.1542	-0.0031	-0.0145	0.0048	0.0001	0.0039	0.0124	0.0149	0.2187	0.0417	-0.0129	-0.0029	0.003	0.0209	0.0068	0.011
ENSG00000163875	1	37958176	37980375	-1	p34.3	MEAF6	-0.2315	0.0174	-0.1958	-0.001	0.0115	0.0161	0.0305	-0.0042	-0.2132	-0.0163	0.0052	-0.003	0.0022	0.0101	0.2253	-0.115	0.0027	0.0019	0.0031	-0.006	-0.0062	-0.0048	-0.0026	-0.0065	-0.0535	0.0551	-0.0046	-0.085	-0.0031	-0.0145	0.0048	0.0001	0.0039	0.0124	0.0149	0.2187	-0.0134	0.0014	-0.0029	0.003	-0.0618	0.0068	-0.0431
ENSG00000163877	1	38000050	38019903	-1	p34.3	SNIP1	-0.0286	0.0174	-0.0258	-0.001	0.0115	0.0161	0.0305	-0.0042	-0.0475	-0.0163	0.0052	-0.003	0.0022	0.0101	0.2253	-0.115	0.0027	0.0019	0.0031	-0.006	-0.0062	-0.0048	-0.0026	-0.0065	-0.1383	-0.0164	-0.0046	-0.1296	-0.0031	-0.0145	0.0048	0.0001	0.0039	0.0124	0.0149	0.2187	-0.0134	0.0014	-0.0029	0.003	-0.0618	0.0068	-0.0431
ENSG00000163879	1	38022520	38032458	1	p34.3	DNALI1	-0.0009	0.0174	-0.0014	-0.001	0.0115	0.0161	0.0305	-0.0042	-0.0073	-0.0163	0.0052	-0.003	0.0022	0.0101	0.2253	-0.1013	0.0027	0.0019	0.0031	-0.006	-0.0062	-0.0048	-0.0026	-0.0065	-0.02	-0.0164	-0.0046	-0.1296	-0.0031	-0.0145	0.0048	0.0001	0.0039	0.0124	0.0149	0.2187	-0.0134	0.0014	-0.0029	0.003	-0.0618	0.0068	-0.0431
ENSG00000134697	1	38032417	38061536	-1	p34.3	GNL2	-0.0009	0.0174	-0.0014	-0.001	0.0115	0.0161	-0.0611	-0.0042	-0.0073	-0.0163	0.0052	-0.003	0.0022	0.0101	0.2253	0.0002	0.0027	0.0019	0.0031	-0.006	-0.0062	-0.0048	-0.0026	-0.0065	0.0142	-0.0164	-0.0046	-0.1296	-0.0031	-0.0145	0.0048	0.0001	0.0039	0.0124	0.0149	0.2187	-0.0134	0.0014	-0.0029	0.003	-0.0618	0.0068	-0.0431
ENSG00000169218	1	38076951	38100595	-1	p34.3	RSPO1	-0.0009	0.0174	-0.0014	-0.001	0.0115	0.0161	-0.0742	-0.0042	-0.0073	-0.0163	0.0052	-0.003	0.0022	0.0101	0.2253	0.0002	0.0027	0.0019	0.0031	-0.006	-0.0062	-0.0048	-0.0026	-0.0065	0.0142	-0.0164	-0.0046	0.0848	-0.0031	-0.0145	0.0048	0.0001	0.0039	0.0124	0.0149	0.2187	-0.0134	0.0014	-0.0029	0.003	-0.0618	0.0068	-0.0431
ENSG00000116922	1	38147242	38157914	-1	p34.3	C1orf109	-0.0009	0.0174	-0.0014	-0.001	0.0115	0.0161	-0.1567	-0.0042	-0.0073	-0.1572	0.0052	-0.003	0.0022	0.0101	0.2253	0.0002	0.0027	0.0019	0.0031	-0.006	-0.0062	-0.0048	-0.0026	-0.0065	0.0142	-0.0164	-0.0046	0.0848	-0.0031	-0.0145	0.0048	0.0001	0.0039	0.0124	0.0149	0.2187	-0.0134	0.0014	-0.0029	0.003	-0.0618	0.0068	-0.0431
ENSG00000134690	1	38158090	38175391	1	p34.3	CDCA8	-0.0009	0.0174	-0.0014	-0.001	0.0115	0.0161	-0.1567	-0.0042	-0.0073	-0.1572	0.0052	-0.003	0.0022	0.0101	0.2253	0.0002	0.0027	0.0019	0.0031	-0.006	-0.0062	-0.0048	-0.0026	-0.0065	0.0142	-0.0164	-0.0046	0.0848	-0.0031	-0.0145	0.0048	0.0001	0.0039	0.0124	0.0149	0.2187	-0.0134	0.0014	-0.0029	0.003	-0.0618	0.0068	-0.0431
ENSG00000183317	1	38179552	38230805	-1	p34.3	EPHA10	-0.0009	0.0174	-0.0014	-0.001	0.0115	0.0161	0.0381	-0.0042	-0.0073	-0.0876	0.0052	-0.003	0.0022	0.0101	0.2253	0.0623	0.0027	0.0019	0.0031	-0.006	-0.0062	-0.0048	-0.0026	-0.0065	0.0142	-0.0164	-0.0046	0.0848	-0.0031	-0.0145	0.0048	0.0001	0.0039	0.0124	0.0149	0.1661	-0.0134	0.0014	-0.0029	0.003	-0.0618	0.0068	-0.0431
ENSG00000185090	1	38259474	38266809	1	p34.3	MANEAL	-0.0009	0.0174	-0.0014	-0.001	0.0115	0.0161	0.0415	-0.0042	-0.0073	-0.0217	0.0052	-0.003	0.0022	0.0101	0.2253	0.0105	0.0027	0.0019	0.0031	-0.006	-0.0062	-0.0048	-0.0026	-0.0065	0.0142	0.0075	-0.0046	-0.054	-0.0031	-0.0145	0.0048	0.0001	0.0039	0.0124	0.0149	0.1895	-0.0134	0.0014	-0.0029	0.003	-0.0618	0.0068	-0.0431
ENSG00000196449	1	38268616	38273857	-1	p34.3	YRDC	-0.0009	0.0174	-0.0014	-0.001	0.0115	0.0161	0.0415	-0.0042	-0.0073	-0.0217	0.0052	-0.003	0.0022	0.0101	0.2253	0.0105	0.0027	0.0019	0.0031	-0.006	-0.0062	-0.0048	-0.0026	-0.0065	0.0142	0.0075	-0.0046	-0.054	-0.0031	-0.0145	0.0048	0.0001	0.0039	0.0124	0.0149	0.1895	-0.0134	0.0014	-0.0029	0.003	-0.0618	0.0068	-0.0431
ENSG00000197982	1	38272651	38275126	1	p34.3	C1orf122	-0.0009	0.0174	-0.0014	-0.001	0.0115	0.0161	0.0415	-0.0042	-0.0073	-0.0217	0.0052	-0.003	0.0022	0.0101	0.2253	0.0105	0.0027	0.0019	0.0031	-0.006	-0.0062	-0.0048	-0.0026	-0.0065	0.0142	0.0075	-0.0046	-0.054	-0.0031	-0.0145	0.0048	0.0001	0.0039	0.0124	0.0149	0.1895	-0.0134	0.0014	-0.0029	0.003	-0.0618	0.0068	-0.0431
ENSG00000188786	1	38275239	38325292	-1	p34.3	MTF1	-0.0009	0.0174	-0.0014	-0.001	0.0115	0.0161	0.0767	-0.0042	-0.0073	-0.1883	0.0052	-0.003	0.0022	0.0101	0.2253	0.0105	0.0027	0.0019	0.0031	-0.006	-0.0062	-0.0048	-0.0026	-0.0065	0.0142	0.0075	-0.0046	-0.1054	-0.0031	-0.0145	0.0048	0.0001	0.0039	0.0124	0.0149	0.1895	-0.0134	0.0014	-0.0029	0.003	-0.0618	0.0068	-0.0431
ENSG00000204084	1	38326369	38412729	-1	p34.3	INPP5B	-0.0009	0.0174	-0.0014	-0.001	0.0115	0.0161	0.0703	-0.0042	-0.0073	-0.0096	0.0052	-0.003	0.0022	0.0101	0.2253	0.0105	0.0027	0.0019	0.0031	-0.006	-0.0062	-0.0048	-0.0026	-0.0065	0.0142	0.0075	-0.0046	-0.1507	-0.0031	-0.0145	0.0048	0.0001	0.0039	0.0124	0.0149	0.1895	-0.0134	0.0014	-0.0029	0.003	-0.0618	0.0068	-0.0431
ENSG00000183431	1	38422647	38456593	-1	p34.3	SF3A3	-0.0009	0.0174	-0.0014	-0.001	0.0115	0.0161	-0.0117	-0.0042	-0.0073	-0.0096	0.0052	-0.003	0.0022	0.0101	0.2253	0.0105	0.0027	0.0019	0.0031	-0.006	-0.0062	-0.0048	-0.0026	-0.0065	0.0142	0.0075	-0.0046	0.0676	-0.0031	-0.0145	0.0048	0.0001	0.0039	0.0124	0.0149	0.1895	-0.0134	0.0014	0.0099	0.003	-0.0424	0.0068	-0.0431
ENSG00000183386	1	38462442	38471278	-1	p34.3	FHL3	-0.0009	0.0174	-0.0014	-0.001	0.0115	0.0161	-0.0117	-0.0042	-0.0073	-0.0096	0.0052	-0.003	0.0022	0.0101	0.2253	0.0105	0.0027	0.0019	0.0031	-0.006	-0.0062	-0.0048	-0.0026	-0.0065	0.0142	0.0075	-0.0046	0.0676	-0.0031	-0.0145	0.0048	0.0001	0.0039	0.0124	0.0149	0.1895	-0.0134	0.0014	-0.0027	0.003	-0.0447	0.0068	-0.0431
ENSG00000183520	1	38474930	38490496	1	p34.3	UTP11L	-0.0009	0.0174	-0.0014	-0.001	0.0115	0.0161	-0.0117	-0.0042	-0.0073	-0.0096	0.0052	-0.003	0.0022	0.0101	0.2253	0.0105	0.0027	0.0019	0.0031	-0.006	-0.0062	-0.0048	-0.0026	-0.0065	0.0142	0.0075	-0.0046	0.0676	-0.0031	-0.0145	0.0048	0.0001	0.0039	0.0124	0.0149	0.2561	-0.0134	0.0014	-0.0027	0.003	-0.0447	0.0068	-0.0431
ENSG00000185668	1	38509523	38512450	-1	p34.3	POU3F1	-0.0009	0.0174	-0.0014	-0.001	0.0115	0.0161	-0.0117	-0.0042	-0.0073	-0.0096	0.0052	-0.003	0.0022	0.0101	0.2253	0.0105	0.0027	0.0019	0.0031	-0.006	-0.0062	-0.0048	-0.0026	-0.0065	0.0142	0.0075	-0.0046	0.0676	-0.0031	-0.0145	0.0048	0.0001	0.0039	0.0124	0.0149	0.2561	-0.0134	0.0014	-0.0027	0.003	-0.0447	0.0068	-0.0431
ENSG00000116954	1	39303870	39325495	-1	p34.3	RRAGC	0.0052	0.0174	0.0044	-0.001	0.0202	0.0407	0.0383	-0.0042	-0.0073	-0.0096	0.0052	-0.003	-0.1552	-0.0095	0.2444	0.211	0.0027	0.0019	0.0049	-0.006	0.0185	-0.0048	-0.0026	0.0004	0.0013	0.0075	-0.0046	-0.0765	-0.0031	-0.2267	0.0048	0.0001	0.0031	0.0124	0.0149	0.2583	-0.0134	0.014	-0.0299	0.003	-0.0523	0.0168	-0.0431
ENSG00000214114	1	39328636	39347289	-1	p34.3	MYCBP	0.0052	0.0174	0.0044	-0.001	0.0202	0.0407	0.0383	-0.0042	-0.0073	-0.0096	0.0052	-0.003	-0.1552	-0.0095	0.2444	0.211	0.0027	0.0019	0.0049	-0.006	0.0185	-0.0048	-0.0026	0.0004	0.0013	0.0075	-0.0046	-0.0765	-0.0031	-0.2267	0.0048	0.0001	0.0031	0.0124	0.0149	0.2583	-0.0134	-0.0557	-0.0299	0.003	-0.0523	0.0168	-0.0431
ENSG00000158315	1	39351479	39407471	-1	p34.3	RHBDL2	0.0052	0.0174	0.0044	-0.001	0.0183	0.036	0.0383	-0.0042	-0.0073	-0.0096	0.0052	-0.003	-0.0212	-0.0095	0.2444	0.0359	0.0027	0.0019	0.0049	-0.006	0.0185	-0.0048	-0.0026	0.0004	0.0013	0.0075	-0.0046	0.0639	-0.0031	0.0051	0.0048	0.0001	0.0031	0.0124	0.0149	0.2583	-0.0267	-0.0557	-0.0299	0.003	-0.0523	0.0168	-0.0431
ENSG00000174574	1	39456895	39471731	1	p34.3	AKIRIN1	0.0052	0.0174	0.0044	-0.001	-0.1062	-0.0467	0.0383	-0.0042	-0.0073	-0.0096	0.0052	-0.003	-0.0025	-0.0095	0.2444	0.0192	0.0027	0.0019	0.0049	-0.006	0.0185	-0.0048	-0.0026	0.0004	0.0013	0.0075	-0.0046	-0.0342	-0.0031	0.0051	0.0048	0.0001	0.0031	0.0124	0.0149	0.2373	-0.0189	-0.0557	-0.0047	0.003	-0.0151	-0.0488	-0.0431
ENSG00000168653	1	39491990	39500308	1	p34.3	NDUFS5	0.0052	0.0174	0.0044	-0.001	-0.1062	-0.019	0.0383	-0.0042	-0.0073	-0.0096	0.0052	-0.003	-0.0025	-0.0095	-0.0029	0.0192	0.0027	0.0019	0.0049	-0.006	0.0185	-0.0048	-0.0026	0.0004	0.0013	0.0075	-0.0046	0.2507	-0.0031	0.0051	0.0048	0.0001	0.0031	0.0124	0.0149	0.325	-0.0189	-0.0557	-0.0284	0.003	-0.0151	-0.0637	-0.0431
ENSG00000127603	1	39546988	39952849	1	p34.3	MACF1	0.0052	0.0174	0.0044	-0.001	0.0173	0.0074	0.0346	-0.0042	-0.0073	-0.0096	0.0052	-0.003	-0.0025	-0.0095	-0.0029	0.0192	0.0027	0.0019	0.0049	-0.006	0.0185	-0.0048	-0.0026	0.0004	-0.0321	0.0075	-0.0285	-0.0643	-0.0031	0.0051	0.0048	0.0001	0.0031	0.0124	0.0149	0.2034	-0.0155	-0.0557	-0.0491	0.003	-0.0151	-0.0637	-0.0431
ENSG00000183682	1	39957318	39991607	1	p34.3	BMP8A	0.0052	0.0174	0.0044	-0.001	-0.0891	-0.0666	-0.1143	-0.0042	-0.0073	-0.0096	0.0052	-0.003	-0.0025	-0.0095	-0.0029	0.0192	0.0027	0.0019	0.0049	-0.006	0.0185	-0.0048	-0.0026	0.0004	-0.0011	0.0075	0.0146	0.1456	-0.0031	0.0051	0.0048	0.0001	0.0031	0.0124	0.0149	0.256	0.0222	-0.2604	0.0062	0.003	-0.0151	-0.0034	-0.0378
ENSG00000090621	1	40026488	40042462	-1	p34.3	PABPC4	0.0052	0.0174	0.0044	-0.001	-0.0891	-0.0666	-0.1143	-0.0042	-0.0073	-0.0096	0.0052	-0.003	-0.0025	-0.0095	-0.0029	0.0192	0.0027	0.0019	0.0049	-0.006	0.0185	-0.0048	-0.0026	0.0004	-0.0011	0.0075	0.0146	0.1456	-0.0031	0.0051	0.0048	0.0001	0.0031	0.0124	0.0149	0.256	0.0222	0.0142	0.0062	0.003	-0.0151	-0.0034	0.0169
ENSG00000163909	1	40089825	40105617	-1	p34.2	HEYL	0.0052	0.0174	0.0044	-0.001	-0.0891	-0.0666	-0.1143	-0.0042	-0.0073	-0.0096	0.0052	-0.003	-0.0025	-0.0095	-0.0029	0.0192	0.0027	0.0019	0.0049	-0.006	0.0185	-0.0048	-0.0026	0.0004	-0.0011	0.0075	0.0146	0.164	-0.0031	0.0051	0.0048	0.0001	0.0031	0.0124	0.0149	0.256	0.0222	0.0142	0.0062	0.003	-0.0151	-0.0034	0.0169
ENSG00000116981	1	40124793	40137710	-1	p34.2	NT5C1A	0.0052	0.0174	0.0044	-0.001	-0.0891	-0.0666	-0.1143	-0.0042	-0.0073	-0.0096	0.0052	-0.003	-0.0025	-0.0095	-0.0029	0.0192	0.0027	0.0019	0.0049	-0.006	0.0185	-0.0048	-0.0026	0.0004	-0.0011	0.0075	0.0146	0.4252	-0.0031	0.0051	0.0048	0.0001	0.0031	0.0124	0.0149	0.256	0.0222	0.0142	0.0062	0.003	-0.0151	-0.0034	0.4067
ENSG00000116983	1	40144320	40157361	-1	p34.2	HPCAL4	0.0052	0.0174	0.0044	-0.001	-0.0299	0.0365	-0.0684	-0.0042	-0.0073	-0.0096	0.0052	-0.003	-0.0025	-0.0095	-0.0029	0.0192	0.0027	0.0019	0.0049	-0.006	0.0185	-0.0048	-0.0026	0.0004	-0.0011	0.0075	0.0146	0.0375	-0.0031	0.0051	0.0048	0.0001	0.0031	0.0124	0.0149	0.256	0.0222	0.173	0.0062	0.003	-0.0151	-0.0034	-0.0114
ENSG00000084072	1	40157854	40229586	1	p34.2	PPIE	0.0052	0.0174	0.0044	-0.001	0.0849	0.0888	0.0225	-0.0042	-0.0073	-0.0096	0.0052	-0.003	-0.0025	-0.0095	-0.0029	0.0192	0.0027	0.0019	0.0049	-0.006	0.0185	-0.0048	-0.0026	0.0004	-0.0011	0.0075	0.0146	-0.1466	-0.0031	0.0051	0.0048	0.0001	0.0031	0.0124	0.0149	0.256	0.0222	0.0578	0.0062	0.003	-0.0151	-0.0034	-0.0114
ENSG00000116985	1	40222854	40254533	-1	p34.2	BMP8B	0.0052	0.0174	0.0044	-0.001	0.0467	0.0053	0.0225	-0.0042	-0.0073	-0.0096	0.0052	-0.003	-0.0025	-0.0095	-0.0029	0.0192	0.0027	0.0019	0.0049	-0.006	0.0185	-0.0048	-0.0026	0.0004	-0.0011	0.0075	0.0146	0.1314	-0.0031	0.0051	0.0048	0.0001	0.0031	0.0124	0.0149	0.256	0.0222	-0.02	0.0062	0.003	-0.0151	-0.0034	-0.0114
ENSG00000198754	1	40235195	40237020	-1	p34.2	OXCT2	0.0052	0.0174	0.0044	-0.001	0.0467	0.0053	0.0225	-0.0042	-0.0073	-0.0096	0.0052	-0.003	-0.0025	-0.0095	-0.0029	0.0192	0.0027	0.0019	0.0049	-0.006	0.0185	-0.0048	-0.0026	0.0004	-0.0011	0.0075	0.0146	0.1314	-0.0031	0.0051	0.0048	0.0001	0.0031	0.0124	0.0149	0.256	0.0222	-0.02	0.0062	0.003	-0.0151	-0.0034	-0.0114
ENSG00000043514	1	40306723	40349183	-1	p34.2	TRIT1	0.0052	0.0174	0.0044	-0.001	-0.0084	-0.1632	0.0225	-0.0042	-0.0073	-0.0096	0.0052	-0.003	-0.0025	-0.1419	-0.0029	0.0192	0.0027	0.0019	0.0049	-0.006	0.0185	-0.0048	-0.0026	0.0004	-0.0011	0.0075	0.025	-0.1067	-0.0031	0.0051	0.0048	0.0001	0.0031	0.0124	0.0149	0.256	0.0222	-0.02	0.0062	0.003	-0.0151	-0.0034	-0.0114
ENSG00000116990	1	40361098	40367928	-1	p34.2	MYCL	0.0052	0.0174	0.0044	-0.001	0.0372	0.0459	0.0225	-0.0042	-0.0073	-0.0096	0.0052	-0.003	-0.0025	-0.008	-0.0029	0.0192	0.0027	0.0019	0.0049	-0.006	0.0185	-0.0048	-0.0026	0.0004	-0.0011	0.0075	0.1588	-0.019	-0.0031	0.0051	0.0048	0.0001	0.0031	0.0124	0.0149	0.256	0.0222	-0.02	0.0062	0.003	-0.0151	-0.0034	-0.0114
ENSG00000168389	1	40420802	40435638	1	p34.2	MFSD2A	0.0052	0.0174	0.0044	-0.001	0.0372	0.0459	0.0225	-0.0042	-0.0073	-0.0096	0.0052	-0.003	-0.0025	-0.008	-0.0029	0.0192	0.0027	0.0019	0.0049	-0.006	0.0185	-0.0048	-0.0026	0.0004	-0.0011	0.052	-0.0189	0.2508	-0.0031	0.0051	0.0048	0.0001	0.0031	0.0124	0.0149	0.256	0.0222	-0.02	0.0062	0.003	-0.0151	-0.0034	-0.0114
ENSG00000131236	1	40505905	40538321	1	p34.2	CAP1	0.0052	0.0174	0.0044	-0.001	0.0372	0.01	-0.0282	-0.0042	-0.0073	-0.0096	0.0052	-0.003	-0.0025	-0.008	-0.0029	0.0192	0.0027	0.0019	0.0049	-0.006	0.0185	-0.0048	-0.0026	0.0004	-0.0011	0.019	-0.0189	-0.035	-0.0031	0.0051	0.0048	0.0001	0.0031	0.0124	0.0149	0.256	-0.0085	-0.02	0.0062	0.003	-0.0151	-0.0034	-0.0114
ENSG00000131238	1	40538379	40563375	-1	p34.2	PPT1	0.0052	0.0174	0.0044	-0.001	0.0372	-0.0313	0.0163	-0.0042	-0.0073	-0.0096	0.0052	-0.003	-0.0025	-0.008	-0.0029	0.0192	0.0027	0.0019	0.0049	-0.006	0.0185	-0.0048	-0.0026	0.0004	-0.0011	-0.0182	-0.0189	-0.0774	-0.0031	0.0051	0.0048	0.0001	0.0031	0.0124	0.0149	0.256	-0.1379	-0.02	0.0062	0.003	-0.0151	-0.0034	-0.0114
ENSG00000117000	1	40627045	40706593	1	p34.2	RLF	0.0989	0.0174	0.0044	-0.001	0.0372	-0.0394	0.0516	-0.0042	-0.0073	-0.0096	0.0005	-0.003	-0.0025	-0.008	-0.0029	0.0192	0.0027	0.0019	0.0049	-0.006	0.0185	-0.0048	-0.0026	0.0004	-0.0011	0.0771	-0.0189	-0.0774	-0.0031	0.0051	0.0048	0.0001	0.0031	0.0124	0.0149	0.256	0.0118	-0.02	0.0062	0.003	-0.0151	-0.0034	-0.0114
ENSG00000188800	1	40711619	40717363	1	p34.2	TMCO2	0.0989	0.0174	0.0044	-0.001	0.0372	-0.0394	0.0516	-0.0042	-0.0073	-0.0096	0.0005	-0.003	-0.0025	-0.008	-0.0029	0.0192	0.0027	0.0019	0.0049	-0.006	0.0185	-0.0048	-0.0026	0.0004	-0.0011	0.0202	-0.0189	-0.0774	-0.0031	0.0051	0.0048	0.0001	0.0031	0.0124	0.0149	0.256	0.0118	-0.02	0.0062	0.003	-0.0151	-0.0034	-0.0114
ENSG00000084073	1	40723779	40759856	1	p34.2	ZMPSTE24	0.0989	0.0174	0.0044	-0.001	0.0372	-0.0394	0.0516	-0.0042	-0.0073	-0.0096	0.0005	-0.003	-0.0025	-0.008	-0.0029	0.0192	0.0027	0.0019	0.0049	-0.006	0.0185	-0.0048	-0.0026	0.0004	-0.0011	0.0202	-0.0189	-0.0606	-0.0031	0.0051	0.0048	0.0001	0.0031	0.0124	0.0149	0.256	0.0118	-0.02	0.0062	0.003	-0.0151	-0.0034	-0.0114
ENSG00000049089	1	40766159	40783488	-1	p34.2	COL9A2	0.0989	0.0174	0.0044	-0.001	0.0372	-0.0394	0.0516	-0.0042	-0.0073	-0.0096	0.0005	-0.003	-0.0025	-0.008	-0.0029	-0.1939	0.0027	0.0019	0.0049	-0.006	0.0185	-0.0048	-0.0026	0.0004	-0.0011	0.0202	-0.0189	0.3525	-0.0031	0.0051	0.0048	0.0001	0.0031	0.0124	0.0149	0.256	0.0118	-0.02	0.0062	0.003	-0.0151	-0.0034	-0.0114
ENSG00000084070	1	40810522	40888998	1	p34.2	SMAP2	-0.0034	0.0174	0.0044	-0.001	0.0372	-0.0394	0.0516	-0.0042	-0.0073	-0.0096	0.0005	-0.003	-0.0025	-0.008	-0.0029	0.0045	0.0027	0.0019	0.0049	-0.006	0.0185	-0.0048	-0.0026	0.0004	-0.0011	0.0202	-0.0189	-0.0377	-0.0031	0.0051	0.0048	0.0001	0.0031	0.0124	0.0149	0.256	0.0118	-0.02	0.0062	0.003	-0.0151	-0.0034	-0.0114
ENSG00000187801	1	40915774	40929390	1	p34.2	ZFP69B	-0.0874	0.0174	0.0044	-0.001	0.0372	-0.0394	0.0516	-0.0042	-0.0073	-0.0096	0.0005	-0.003	-0.0025	-0.008	-0.0029	0.0045	0.0027	0.0019	0.0049	-0.006	0.0185	-0.0048	-0.0026	0.0004	-0.0011	0.0202	-0.0189	-0.1678	-0.0031	0.0051	0.0048	0.0001	0.0031	0.0124	0.0149	0.256	0.0118	-0.02	0.0062	0.003	-0.0151	-0.0034	-0.0114
ENSG00000187815	1	40942887	40962015	1	p34.2	ZFP69	-0.0874	0.0174	0.0044	-0.001	0.0372	-0.0394	0.0516	-0.0042	-0.0073	-0.0096	0.0005	-0.003	-0.0025	-0.008	-0.0778	0.0045	0.0027	0.0019	0.0049	-0.006	0.0185	-0.0048	-0.0026	0.0004	-0.0011	0.0202	-0.0189	0.0605	-0.0031	0.0051	0.0048	0.0001	0.0031	0.0124	0.0149	0.256	0.0118	-0.02	0.0062	0.003	-0.0151	-0.0034	-0.0114
ENSG00000164002	1	40974413	40982228	1	p34.2	EXO5	-0.0874	0.0174	0.0044	-0.001	0.0372	-0.0394	0.0516	-0.0042	-0.0073	-0.0096	0.0005	-0.003	-0.0025	-0.008	0.0576	0.0045	0.0027	0.0019	0.0049	-0.006	0.0185	-0.0048	-0.0026	0.0004	-0.0011	0.0202	-0.0189	0.0814	-0.0031	0.0051	0.0048	0.0001	0.0031	0.0124	0.0149	0.256	0.0118	-0.02	0.0062	0.003	-0.0151	-0.0034	-0.0114
ENSG00000117010	1	40997233	41013841	1	p34.2	ZNF684	0.015	0.0174	0.0044	-0.001	0.0372	-0.0394	0.0516	-0.0042	-0.0073	-0.0096	0.0005	-0.003	-0.0025	-0.008	0.0576	0.0045	0.0027	0.0019	0.0049	-0.006	0.0185	-0.0048	-0.0026	0.0004	-0.0011	0.0202	-0.0189	-0.1828	-0.0031	0.0051	0.0048	0.0001	0.0031	0.0124	0.0149	0.256	0.0118	-0.02	0.0062	0.003	-0.0151	-0.0034	-0.0114
ENSG00000117016	1	41086351	41131329	-1	p34.2	RIMS3	0.015	0.0174	0.0044	-0.001	0.0372	0.0626	0.0516	-0.0042	-0.0073	-0.0096	0.0005	-0.003	-0.0025	-0.008	0.0576	0.1206	0.0027	0.0019	0.0049	-0.006	-0.0958	-0.0048	-0.0026	0.0004	-0.0011	0.0202	0.0125	0.1763	-0.0031	0.0051	0.0048	0.0001	0.0031	0.0124	0.0149	0.256	0.0118	0.0566	0.0062	0.003	-0.0151	-0.0034	-0.0114
ENSG00000066136	1	41157320	41237275	1	p34.2	NFYC	0.015	0.0174	0.0044	-0.001	0.0372	0.0626	0.0256	-0.0042	-0.0073	-0.0096	0.0005	-0.003	-0.0025	-0.008	0.0414	0.0073	0.0027	0.0019	0.0049	-0.006	-0.0958	-0.0048	-0.0026	0.0004	-0.0011	0.0202	0.0125	-0.108	-0.0031	0.0051	0.0048	0.0001	0.0031	0.0124	0.0149	0.256	0.0118	0.0566	0.0062	0.003	-0.0151	-0.0034	-0.0114
ENSG00000117013	1	41249684	41306124	1	p34.2	KCNQ4	0.1245	0.0174	0.0044	-0.001	0.0372	0.0626	-0.0294	-0.0042	-0.0073	-0.0096	0.0005	-0.003	0.0598	-0.008	-0.0404	0.0141	0.0027	0.0019	-0.0276	-0.006	-0.0221	-0.0048	0.0661	0.0004	-0.0011	0.0202	0.0125	0.2971	-0.0031	0.0051	0.0048	0.0001	0.0031	0.0124	0.0149	0.256	0.0118	0.0566	0.0062	0.003	-0.0151	-0.0034	-0.0114
ENSG00000179862	1	41326729	41328018	-1	p34.2	CITED4	0.1245	0.0174	0.0044	-0.001	0.0372	0.0626	-0.0294	-0.0042	-0.0073	-0.0096	0.0005	-0.003	0.069	-0.008	0.0638	-0.0041	0.0027	0.0019	-0.0034	-0.006	-0.0138	-0.0048	0.0661	0.0004	-0.0011	0.0202	0.0125	0.1241	-0.0031	0.0051	0.0048	0.0001	0.0031	0.0124	0.0149	0.256	0.0118	0.0566	0.0062	0.003	-0.0151	-0.0034	-0.0114
ENSG00000171790	1	41481269	41488909	-1	p34.2	SLFNL1	0.0026	0.0174	0.0044	-0.001	0.0372	0.0222	-0.0294	-0.0042	-0.0073	-0.0096	0.0005	-0.003	-0.0096	-0.008	0.0638	-0.0403	0.0027	0.0019	-0.1189	-0.006	-0.0138	-0.0048	-0.0877	0.0004	-0.0011	0.0004	-0.0413	0.0764	-0.0031	0.0013	0.0048	0.0001	0.0031	0.0124	0.0149	0.256	0.0127	0.0566	0.0062	0.003	-0.0151	-0.0034	-0.0114
ENSG00000010803	1	41492872	41707826	-1	p34.2	SCMH1	0.0026	0.0174	0.0044	-0.001	0.0341	0.0222	0.127	-0.0042	-0.0073	-0.0096	0.0005	-0.003	-0.0096	-0.008	0.0529	-0.0403	0.0027	0.0019	0.0008	-0.006	-0.0138	-0.0048	-0.0166	0.0004	-0.0011	0.0004	-0.0413	-0.2403	-0.0031	0.0013	0.0048	0.0001	0.0031	0.0124	0.0149	0.256	0.0127	0.0566	0.0062	0.003	0.0572	-0.0034	-0.0114
ENSG00000204060	1	41827594	41849262	1	p34.2	FOXO6	0.0026	0.0174	0.0044	-0.001	-0.051	0.0222	-0.0562	-0.0042	-0.0073	-0.0096	0.0005	-0.003	-0.0096	0.0832	-0.013	-0.1605	0.0027	0.0019	0.0039	-0.006	-0.0034	-0.0048	0.0261	0.0004	-0.0011	0.0004	-0.0413	0.4572	-0.0031	0.0013	0.0048	0.0001	0.0031	0.0174	0.0149	0.256	0.0127	0.0566	0.0062	0.003	-0.0136	-0.0034	-0.0114
ENSG00000127129	1	41944446	41950344	-1	p34.2	EDN2	0.1436	0.0174	-0.1224	-0.001	-0.0105	0.0222	0.0353	-0.0042	-0.0073	-0.0096	0.0005	-0.003	-0.1204	-0.0734	-0.013	0.0099	0.0027	0.0019	0.0039	-0.006	-0.0034	-0.0048	0.0261	-0.1718	-0.0011	0.0004	-0.0413	0.1636	-0.0031	0.0013	0.0048	0.0001	0.0031	0.0174	0.0149	0.256	0.0127	-0.0593	0.0062	0.003	-0.0136	-0.0034	-0.0114
ENSG00000127124	1	41972036	42501596	-1	p34.2	HIVEP3	0.0094	0.0174	-0.0025	-0.001	0.0471	0.0693	0.0614	-0.0042	-0.0073	-0.0219	0.0005	-0.003	-0.0031	-0.0102	0.0013	0.0225	0.0027	0.0019	0.0039	-0.006	-0.0034	-0.0048	0.0187	-0.0045	-0.0011	0.0004	-0.0138	-0.0761	-0.0031	0.0013	0.0048	0.0001	0.0031	0.0174	0.0149	0.256	0.0127	0.0488	0.0062	0.003	-0.0132	-0.0034	-0.0114
ENSG00000044012	1	42619092	42621495	1	p34.2	GUCA2B	0.0063	0.0174	0.0057	-0.001	-0.079	0	-0.0465	-0.0042	-0.0073	-0.1114	0.0005	-0.003	0.0037	0.0011	0.037	0.0065	0.0027	0.0019	0.0039	-0.006	-0.0034	-0.0048	-0.0045	0.0034	-0.0011	0.0004	-0.0027	0.2757	-0.0031	0.0013	0.0048	0.0001	0.0031	0.0174	0.0149	0.256	0.0127	0.003	0.0062	0.003	-0.0091	-0.0034	-0.0114
ENSG00000197273	1	42628362	42630389	-1	p34.2	GUCA2A	0.0063	0.0174	0.0057	-0.001	-0.079	0	-0.0465	-0.0042	-0.0073	-0.1114	0.0005	-0.003	0.0037	0.0011	0.037	0.0065	0.0027	0.0019	0.0039	-0.006	-0.0034	-0.0048	-0.0045	0.0034	-0.0011	0.0004	-0.0027	0.2757	-0.0031	0.0013	0.0048	0.0001	0.0031	0.0174	0.0149	0.256	0.0127	0.003	0.0062	0.003	-0.0091	-0.0034	-0.0114
ENSG00000198815	1	42642210	42801548	-1	p34.2	FOXJ3	0.0063	0.0174	0.0057	-0.001	-0.079	0	0.1155	-0.0042	-0.0073	0.0468	0.0005	-0.003	0.0037	0.0011	0.037	0.0065	0.0027	0.0019	0.0039	-0.006	-0.0034	-0.0048	-0.0045	0.0034	-0.0011	0.0004	-0.0027	-0.1026	-0.0031	0.0013	0.0048	0.0001	0.0031	0.0174	0.0149	0.256	0.0127	0.003	0.0062	0.003	-0.0091	-0.0034	-0.0114
ENSG00000177181	1	42846466	42888249	1	p34.2	RIMKLA	0.0063	0.0174	0.0057	-0.001	0.023	0	-0.037	-0.0042	-0.0073	0.0431	0.0005	-0.003	0.0037	0.0011	0.037	0.0065	0.0027	0.0019	0.0039	-0.006	-0.0034	-0.0048	-0.0045	0.0034	-0.0011	0.0004	-0.0027	0.0869	-0.0031	0.0013	0.0048	0.0001	0.0031	0.0174	0.0149	0.256	0.0127	0.003	0.0062	0.003	-0.0091	-0.0034	-0.0114
ENSG00000066185	1	42896000	42921938	-1	p34.2	ZMYND12	0.0063	0.0174	0.0057	-0.001	0.023	0	-0.037	-0.0042	-0.0073	-0.0197	0.0005	-0.003	0.0037	0.0011	0.037	0.0065	0.0027	0.0019	-0.0608	-0.006	-0.0034	-0.0048	-0.0045	0.0034	-0.0011	0.0004	-0.0027	0.1892	-0.0031	0.0013	0.0048	0.0001	0.0031	0.0174	0.0149	0.256	0.0127	0.003	0.0062	0.003	-0.0091	-0.0034	-0.0114
ENSG00000127125	1	42921788	42939056	1	p34.2	PPCS	0.0063	0.0174	0.0057	-0.001	0.023	0	-0.037	-0.0042	-0.0073	-0.0197	0.0005	-0.003	0.0037	0.0011	0.037	0.0065	0.0027	0.0019	0.0035	-0.006	-0.0034	-0.0048	-0.0045	0.0034	-0.0011	0.0004	-0.0027	0.0474	-0.0031	0.0013	0.0048	0.0001	0.0031	0.0174	0.0149	0.256	0.0127	0.003	0.0062	0.003	-0.0091	-0.0034	-0.0114
ENSG00000186409	1	42929001	43120335	1	p34.2	CCDC30	0.0063	0.0174	0.0057	-0.001	0.023	-0.0017	0.0599	-0.0042	-0.0073	-0.0197	0.0005	-0.003	0.0037	0.0011	0.037	-0.0099	0.0027	0.0019	0.0035	-0.006	-0.0034	-0.0048	-0.0045	0.0034	-0.0011	0.0004	-0.0027	-0.1469	-0.0031	0.0013	0.0048	0.0001	0.0031	0.0174	0.0149	0.256	0.0127	0.003	0.0062	0.003	-0.0091	-0.0034	-0.0114
ENSG00000171960	1	43124096	43142429	1	p34.2	PPIH	0.0063	0.0174	0.0057	-0.001	0.023	-0.0349	0.0524	-0.0042	-0.0073	-0.0197	0.0005	-0.003	0.0037	0.0011	0.037	0.0102	0.0027	0.0019	0.0035	-0.006	-0.0034	-0.0048	-0.0045	0.0034	-0.0011	0.0004	-0.0027	-0.0403	-0.0031	0.0013	0.0048	0.0001	0.0031	0.0174	0.0149	0.256	0.0127	0.003	0.0062	0.003	-0.0091	-0.0034	-0.0114
ENSG00000065978	1	43148098	43168020	1	p34.2	YBX1	0.0063	0.0174	0.0057	-0.001	0.023	-0.0349	-0.0233	-0.0042	-0.0073	-0.0197	0.0005	-0.003	0.0037	0.0011	0.037	0.0102	0.0027	0.0019	0.0035	-0.006	-0.0034	-0.0048	-0.0045	0.0034	-0.0011	0.0004	-0.0027	-0.0403	-0.0031	0.0013	0.0048	0.0001	0.0031	0.0174	0.0149	0.256	0.0127	0.003	0.0062	0.003	-0.0091	-0.0034	-0.0114
ENSG00000164007	1	43198764	43205925	-1	p34.2	CLDN19	0.0063	0.0174	0.0057	-0.001	0.023	-0.0349	-0.0233	-0.0042	-0.0073	-0.0197	0.0005	-0.003	0.0037	0.0011	-0.1048	0.0102	0.0027	0.0019	0.0035	-0.006	-0.0034	-0.0048	-0.0045	0.0034	-0.0011	0.0004	-0.0027	0.227	-0.0031	0.0013	0.0048	0.0001	0.0031	0.0174	0.0149	0.256	0.0127	0.003	0.0062	0.003	-0.0091	-0.0034	-0.0114
ENSG00000117385	1	43212006	43232755	-1	p34.2	LEPRE1	0.0063	0.0174	0.0057	-0.001	0.023	-0.0349	-0.0233	-0.0042	-0.0073	-0.0197	0.0005	-0.003	0.0037	0.0011	-0.1048	0.0102	0.0027	0.0019	0.0035	-0.006	-0.0034	-0.0048	-0.0045	0.0034	-0.0011	0.0004	-0.0027	0.227	-0.0031	0.0013	0.0048	0.0001	0.0031	0.0174	0.0149	0.256	0.0127	0.003	0.0062	0.003	-0.0091	-0.0034	-0.0114
ENSG00000177868	1	43272723	43282954	-1	p34.2	CCDC23	0.0063	0.0174	0.0057	-0.001	0.023	-0.0349	-0.0233	-0.0042	-0.0073	-0.0197	0.0005	-0.003	0.0037	0.0011	-0.1048	0.0102	0.0027	0.0019	0.0035	-0.006	-0.0034	-0.0048	-0.0045	0.0034	-0.0011	0.0004	-0.0027	-0.1378	-0.0031	0.0013	0.0048	0.0001	0.0031	0.0174	0.0149	0.256	0.0127	0.003	0.0062	0.003	-0.0091	-0.0034	-0.0114
ENSG00000164010	1	43282795	43310660	1	p34.2	ERMAP	0.0063	0.0174	0.0057	-0.001	0.023	-0.0349	-0.0233	-0.0042	-0.0073	-0.0197	0.0005	-0.003	0.0037	0.0011	-0.1048	0.0102	0.0027	0.0019	0.0035	-0.006	-0.0034	-0.0048	-0.0045	0.0034	-0.0011	0.0004	-0.0027	-0.1378	-0.0031	0.0013	0.0048	0.0001	0.0031	0.0174	0.0149	0.256	0.0127	0.003	0.0062	0.003	0.0159	-0.0034	-0.0114
ENSG00000164011	1	43312280	43318148	1	p34.2	ZNF691	0.0063	0.0174	0.0057	-0.001	0.023	-0.0349	-0.0233	-0.0042	-0.0073	-0.0197	0.0005	-0.003	0.0037	0.0011	0.0032	0.0102	0.0027	0.0019	0.0035	-0.006	-0.0034	-0.0048	-0.0045	0.0034	-0.0011	0.0004	-0.0027	-0.1378	-0.0031	0.0013	0.0048	0.0001	0.0031	0.0174	0.0149	0.256	0.0127	0.003	0.0062	0.003	-0.0239	-0.0034	-0.0114
ENSG00000117394	1	43391052	43424530	-1	p34.2	SLC2A1	0.0063	0.0174	0.0057	-0.001	0.023	-0.0349	-0.0233	-0.0042	-0.0073	-0.0143	0.0005	-0.003	0.0037	0.0011	0.0032	-0.0721	0.0027	0.0019	0.0035	-0.006	-0.0034	-0.0048	-0.0045	0.0034	-0.0011	0.0004	-0.0027	0.1718	-0.0031	0.0013	0.0048	0.0001	0.0031	0.0174	0.0149	0.256	0.0127	0.003	0.0062	0.003	-0.0239	-0.0034	-0.0114
ENSG00000186973	1	43610824	43622067	1	p34.2	FAM183A	0.0063	0.0174	0.0057	-0.001	0.023	0.0402	0.1118	-0.0042	-0.0073	0.0115	0.0005	-0.003	0.0206	0.0011	-0.0017	0.0218	0.0027	0.0019	0.0035	-0.006	-0.0034	-0.0048	-0.0045	0.0034	-0.0011	0.0127	-0.0027	-0.2398	-0.0031	0.0013	0.0048	0.0001	0.0031	0.0174	0.0149	0.256	0.0127	0.003	0.0062	0.003	-0.0239	-0.0034	-0.0114
ENSG00000117395	1	43629846	43736607	-1	p34.2	EBNA1BP2	0.0063	0.0174	0.0057	-0.001	0.023	0.0402	0.0772	-0.0042	-0.0073	0.0115	0.0005	-0.003	0.0206	0.0011	-0.0017	0.0218	0.0027	0.0019	0.0035	-0.006	-0.0034	-0.0048	-0.0045	0.0034	-0.0011	0.0127	-0.0027	-0.1128	-0.0031	0.0013	0.0048	0.0001	0.0031	0.0174	0.0149	0.256	0.0127	0.003	0.0062	0.003	-0.0239	-0.0034	-0.0114
ENSG00000243710	1	43637820	43720029	1	p34.2	WDR65	0.0063	0.0174	0.0057	-0.001	0.023	0.0402	0.0864	-0.0042	-0.0073	0.0115	0.0005	-0.003	0.0206	0.0011	-0.0017	0.0218	0.0027	0.0019	0.0035	-0.006	-0.0034	-0.0048	-0.0045	0.0034	-0.0011	0.0127	-0.0027	-0.1192	-0.0031	0.0013	0.0048	0.0001	0.0031	0.0174	0.0149	0.256	0.0127	0.003	0.0062	0.003	-0.0239	-0.0034	-0.0114
ENSG00000179178	1	43735665	43739673	1	p34.2	TMEM125	0.0063	0.0174	0.0057	-0.001	0.023	0.0402	0.0182	-0.0042	-0.0073	0.0115	0.0005	-0.003	0.0206	0.0011	-0.0017	0.0218	0.0027	0.0019	0.0035	-0.006	-0.0034	-0.0048	-0.0045	0.0034	-0.0011	0.0127	-0.0027	-0.0197	-0.0031	0.0013	0.0048	0.0001	0.0031	0.0174	0.0149	0.256	0.0127	0.003	0.0062	0.003	-0.0239	-0.0034	-0.0114
ENSG00000253313	1	43747554	43751288	-1	p34.2	C1orf210	0.0063	0.0174	0.0057	-0.001	0.023	0.0402	0.0182	-0.0042	-0.0073	0.0115	0.0005	-0.003	0.0206	0.0011	-0.0017	0.0218	0.0027	0.0019	0.0035	-0.006	-0.0034	-0.0048	-0.0045	0.0034	-0.0011	0.0127	-0.0027	0.1649	-0.0031	0.0013	0.0048	0.0001	0.0031	0.0174	0.0149	0.256	0.0127	0.003	0.0062	0.003	-0.0239	-0.0034	-0.0114
ENSG00000066056	1	43766664	43788779	1	p34.2	TIE1	0.0063	0.0174	0.0057	-0.001	0.023	0.0402	0.0182	-0.0042	-0.0073	0.0115	0.0005	-0.003	0.0206	0.0011	-0.0017	0.0218	0.0027	0.0019	0.0035	-0.006	-0.0034	-0.0048	-0.0045	0.0034	-0.0011	0.0127	-0.0027	0.1649	-0.0031	0.0013	0.0048	0.0001	0.0031	0.0174	0.0149	0.256	0.0127	0.003	0.0062	0.003	-0.0239	-0.0034	-0.0114
ENSG00000117400	1	43803478	43818443	1	p34.2	MPL	0.0063	0.0174	0.0057	-0.001	0.023	0.0402	0.0182	-0.0042	-0.0073	0.0115	0.0005	-0.003	0.0206	0.0011	-0.0017	0.0218	0.0027	0.0019	0.0035	-0.006	-0.0034	-0.0048	-0.0045	0.0034	-0.0011	0.0127	-0.0027	0.1649	-0.0031	0.0013	0.0048	0.0001	0.0031	0.0174	0.0149	0.256	0.0127	0.003	0.0062	0.003	-0.0239	-0.0034	-0.0114
ENSG00000117399	1	43824626	43828874	1	p34.2	CDC20	0.0063	0.0174	0.0057	-0.001	0.023	0.0402	0.0182	-0.0042	-0.0073	0.0115	0.0005	-0.003	0.0206	0.0011	-0.0017	0.0218	0.0027	0.0019	0.0035	-0.006	-0.0034	-0.0048	-0.0045	0.0034	-0.0011	0.0127	-0.0027	-0.0724	-0.0031	0.0013	0.0048	0.0001	0.0031	0.0174	0.0149	0.256	0.0127	0.003	0.0062	0.003	-0.0239	-0.0034	-0.0114
ENSG00000066322	1	43829068	43833696	-1	p34.2	ELOVL1	0.0063	0.0174	0.0057	-0.001	0.023	0.0402	0.0182	-0.0042	-0.0073	0.0115	0.0005	-0.003	0.0206	0.0011	-0.0017	0.0218	0.0027	0.0019	0.0035	-0.006	-0.0034	-0.0048	-0.0045	0.0034	-0.0011	0.0127	-0.0027	-0.0724	-0.0031	0.0013	0.0048	0.0001	0.0031	0.0174	0.0149	0.256	0.0127	0.003	0.0062	0.003	-0.0239	-0.0034	-0.0114
ENSG00000159479	1	43849588	43855479	-1	p34.2	MED8	0.0063	0.0174	0.0057	-0.001	0.023	0.0402	0.0182	-0.0042	-0.0073	0.0115	0.0005	-0.003	0.0206	0.0011	-0.0017	0.0218	0.0027	0.0019	0.0035	-0.006	-0.0034	-0.0048	-0.0045	0.0034	-0.0011	0.0127	-0.0027	-0.0724	-0.0031	0.0013	0.0048	0.0001	0.0031	0.0174	0.0149	0.256	0.0127	0.003	0.0062	0.003	-0.0239	-0.0034	-0.0114
ENSG00000198198	1	43855553	43918321	1	p34.2	SZT2	0.0063	0.0174	0.0057	-0.001	0.023	0.0402	0.0182	-0.0042	-0.0073	0.0115	0.0005	-0.003	0.0206	0.0011	-0.0017	0.0218	0.0027	0.0019	0.0035	-0.006	-0.0034	-0.0048	-0.0045	0.0034	-0.0011	0.0127	-0.0027	0.0643	-0.0031	0.0013	0.0048	0.0001	0.0031	0.0174	0.0149	0.256	0.0127	0.003	0.0062	0.003	-0.0239	-0.0034	-0.0114
ENSG00000178922	1	43916824	43919660	-1	p34.2	HYI	0.0063	0.0174	0.0057	-0.001	0.023	0.0402	0.0182	-0.0042	-0.0073	0.0115	0.0005	-0.003	0.0206	0.0011	-0.0017	0.0218	0.0027	0.0019	0.0035	-0.006	-0.0034	-0.0048	-0.0045	0.0034	-0.0011	0.0127	-0.0027	0.0181	-0.0031	0.0013	0.0048	0.0001	0.0031	0.0174	0.0149	0.256	0.0127	0.003	0.0062	0.003	-0.0239	-0.0034	-0.0114
ENSG00000142949	1	43990858	44089343	1	p34.2	PTPRF	0.1382	0.0174	0.0057	-0.001	-0.0185	-0.0677	-0.0678	-0.0042	-0.0073	0.0115	0.0005	-0.003	-0.0186	0.0011	-0.0017	0.0218	0.0027	0.0019	0.0035	-0.006	-0.027	-0.0217	0.0026	0.0034	-0.0011	0.0127	-0.0027	0.3072	-0.0031	0.0013	0.0048	0.0001	0.0031	0.0174	0.0149	0.256	0.0127	0.003	0.0062	0.003	-0.0239	-0.0034	-0.0114
ENSG00000066135	1	44115829	44171186	1	p34.1	KDM4A	-0.0436	0.0174	0.0057	-0.001	-0.1096	0.0243	-0.1187	-0.0042	-0.0073	0.0115	0.0005	-0.003	-0.0391	0.0011	-0.0017	0.0218	0.0027	0.0019	0.0035	-0.006	-0.088	-0.117	-0.0199	0.0034	-0.0011	0.0127	-0.0027	0.012	-0.0031	0.0013	0.0048	0.0001	0.0031	0.0174	0.0149	0.2088	0.0127	0.003	0.0062	0.003	-0.067	-0.0117	-0.0114
ENSG00000117407	1	44398992	44402913	1	p34.1	ARTN	0.1979	0.0174	0.0057	-0.001	0.0238	0.0243	0.0644	-0.0042	-0.0073	0.0115	-0.0789	-0.003	-0.0141	0.0011	0.0027	0.0218	0.0027	0.0019	0.0035	-0.006	-0.0262	-0.0186	-0.0199	0.0034	-0.0011	0.0127	-0.0027	0.4019	-0.0031	0.0013	0.0048	0.0001	0.0031	0.0174	0.0149	0.2714	0.0127	0.003	0.0062	0.003	-0.0337	0.0176	-0.0114
ENSG00000117408	1	44412611	44433694	1	p34.1	IPO13	0.1979	0.0174	0.0057	-0.001	0.0238	0.1314	-0.1398	-0.0042	-0.0073	0.0115	-0.0789	-0.003	-0.0141	0.0011	0.0027	0.0218	0.0027	0.0019	0.0035	-0.006	-0.0262	-0.0186	-0.0199	0.0034	-0.0011	0.0127	-0.0027	0.4019	-0.0031	0.0013	0.0048	0.0001	0.0031	0.0174	0.0149	0.2714	0.0127	0.003	0.0062	0.003	-0.0337	0.0176	-0.0114
ENSG00000132768	1	44435672	44439041	1	p34.1	DPH2	0.1979	0.0174	0.0057	-0.001	0.0238	0.0145	-0.1633	-0.0042	-0.0073	0.0115	-0.0789	-0.003	-0.0141	0.0011	0.0027	0.0218	0.0027	0.0019	0.0035	-0.006	-0.0262	-0.0186	-0.0199	0.0034	-0.0011	0.0127	-0.0027	0.4019	-0.0031	0.0013	0.0048	0.0001	0.0031	0.0174	0.0149	0.2714	0.0127	0.003	0.0062	0.003	-0.0337	0.0176	-0.0114
ENSG00000117410	1	44440159	44443967	1	p34.1	ATP6V0B	0.1979	0.0174	0.0057	-0.001	0.0238	0.0145	-0.1633	-0.0042	-0.0073	0.0115	-0.0789	-0.003	-0.0141	0.0011	0.0027	0.0218	0.0027	0.0019	0.0035	-0.006	-0.0262	-0.0186	-0.0199	0.0034	-0.0011	0.0127	-0.0027	0.4019	-0.0031	0.0013	0.0048	0.0001	0.0031	0.0174	0.0149	0.2714	0.0127	0.003	0.0062	0.003	-0.0337	0.0176	-0.0114
ENSG00000117411	1	44444615	44456840	1	p34.1	B4GALT2	-0.0126	0.0174	0.0057	-0.001	0.0238	0.0145	-0.1633	-0.0042	-0.0073	0.0115	-0.0789	-0.003	-0.0141	0.0011	0.0027	0.0218	0.0027	0.0019	0.0035	-0.006	-0.0262	-0.0186	-0.0199	0.0034	-0.0011	0.0127	-0.0027	0.4019	-0.0031	0.0013	0.0048	0.0001	0.0031	0.0174	0.0149	0.2714	0.0127	0.003	0.0062	0.003	-0.0337	0.0176	-0.0114
ENSG00000159214	1	44457031	44462200	1	p34.1	CCDC24	-0.0126	0.0174	0.0057	-0.001	0.0238	0.0145	-0.1633	-0.0042	-0.0073	0.0115	-0.0789	-0.003	-0.0141	0.0011	0.0027	0.0218	0.0027	0.0019	0.0035	-0.006	-0.0262	-0.0186	-0.0199	0.0034	-0.0011	0.0127	-0.0027	0.4019	-0.0031	0.0013	0.0048	0.0001	0.0031	0.0174	0.0149	0.2714	0.0127	0.003	0.0062	0.003	-0.0337	0.0176	-0.0114
ENSG00000196517	1	44457172	44497139	-1	p34.1	SLC6A9	-0.0126	0.0174	0.0057	-0.001	0.0238	0.0145	-0.1182	-0.0042	-0.0073	0.0115	-0.0789	-0.003	-0.0141	0.0011	0.0027	0.0218	0.0027	0.0019	0.0035	-0.006	-0.0262	-0.0186	-0.0199	0.0034	-0.0011	0.0127	-0.0027	0.37	-0.0031	0.0013	0.0048	0.0001	0.0031	0.0174	0.0149	0.2714	0.0127	0.003	0.0062	0.003	-0.0337	0.0176	-0.0114
ENSG00000171872	1	44584522	44600812	1	p34.1	KLF17	-0.0126	0.0174	0.0057	-0.001	0.0238	0.0145	0.0286	-0.0042	-0.0073	0.0115	-0.0789	-0.003	-0.0141	0.0011	0.0027	0.0218	0.0027	0.0019	0.0035	-0.006	-0.0262	-0.0186	-0.0199	0.0034	-0.0011	0.0127	-0.0027	-0.2369	-0.0031	0.0013	0.0048	0.0001	0.0031	0.0174	0.0149	0.2714	0.0127	0.003	0.0062	0.003	-0.0337	0.0176	-0.0114
ENSG00000178028	1	44679127	44686353	1	p34.1	DMAP1	-0.0126	0.0174	0.0057	-0.001	0.0238	0.0145	0.0286	-0.0042	-0.0073	0.0115	-0.0789	-0.003	-0.0141	0.0011	0.0027	0.0218	0.0027	0.0019	0.0035	-0.006	-0.0262	-0.0186	-0.0199	0.0034	-0.0011	0.0127	-0.0027	0.1197	-0.0031	0.0013	0.0048	0.0001	0.0031	0.0174	0.0202	0.2714	0.0127	0.003	0.0062	0.003	-0.0337	0.0176	-0.0114
ENSG00000117419	1	44686742	44820932	-1	p34.1	ERI3	-0.0126	0.0174	0.0057	-0.001	-0.0636	0.0145	-0.0088	-0.0042	-0.0073	-0.0433	-0.0638	-0.003	-0.0141	0.0011	0.0027	0.0218	0.0027	0.0019	0.0035	-0.006	-0.0262	-0.0186	-0.0199	0.0034	-0.0011	0.0127	-0.0027	0.0485	-0.0031	0.0013	0.0048	0.0001	0.0031	0.0174	0.0202	0.2714	0.0127	0.003	0.0062	0.003	-0.0337	0.0176	-0.0114
ENSG00000187147	1	44870866	45117396	1	p34.1	RNF220	0.0528	0.0174	0.0057	-0.001	0.0469	0.0145	0.0721	-0.0042	-0.0073	0.0072	0.0168	-0.003	-0.0141	0.0011	0.0171	0.0218	0.0027	0.0019	0.0035	-0.006	-0.004	-0.0186	0.0045	0.0034	-0.0011	0.0127	-0.0027	-0.0082	-0.0031	0.0013	0.0048	0.0068	0.0363	0.0174	0.0202	0.2714	0.0127	0.003	0.0062	0.003	-0.0337	0.0176	-0.0114
ENSG00000126106	1	45100910	45140227	-1	p34.1	TMEM53	0.0874	0.0174	0.0057	-0.001	0.0469	0.0145	0.0721	-0.0042	-0.0073	0.0072	0.0168	-0.003	-0.0141	0.0011	0.0356	0.0218	0.0027	0.0019	0.0035	-0.006	0.0204	-0.0186	0.0309	0.0034	-0.0011	0.0127	-0.0027	0.1267	-0.0031	0.0013	0.0048	0.0291	0.0522	0.0174	0.0202	0.2714	0.0127	0.003	0.0062	0.003	-0.0337	0.0176	-0.0114
ENSG00000198520	1	45140364	45191263	1	p34.1	C1orf228	0.0874	0.0174	0.0057	-0.001	0.015	0.0145	-0.0195	-0.0042	-0.0073	0.0072	0.0168	-0.003	-0.0141	0.0011	-0.0382	0.0218	0.0027	0.0019	0.0035	-0.006	0.0204	-0.0186	0.0309	0.0034	-0.0011	0.0127	-0.0027	0.055	-0.0031	0.0013	0.0048	0.0291	0.0522	0.0174	0.0202	0.2714	0.0127	0.003	0.0062	0.003	0.0181	0.0176	-0.0114
ENSG00000142945	1	45205490	45233439	1	p34.1	KIF2C	0.0874	0.0174	0.0057	-0.001	0.0253	0.0145	-0.1327	-0.0042	-0.0073	0.0072	0.0168	-0.003	-0.0141	0.0011	-0.0577	0.0218	0.0027	0.0019	0.0035	-0.006	0.0204	-0.0186	0.0309	0.0034	-0.0011	0.0127	-0.0027	0.1929	-0.0031	0.0013	0.0048	0.0291	-0.1107	0.0174	0.0202	0.2714	0.0127	0.003	0.0062	0.003	0.1075	0.0176	-0.0114
ENSG00000142937	1	45240923	45244451	1	p34.1	RPS8	0.0874	0.0174	0.0057	-0.001	0.1672	0.0145	0.039	-0.0042	-0.0073	0.0072	0.0168	-0.003	-0.0141	0.0011	0.0419	0.0218	0.0027	0.0019	0.0035	-0.006	0.0204	-0.0186	0.0309	0.0034	-0.0011	0.0127	-0.0027	0.1929	-0.0031	0.0013	0.0048	0.0291	0.0632	0.0174	0.0202	0.2714	0.0127	0.003	0.0062	0.003	0	0.0176	-0.0114
ENSG00000142959	1	45249257	45253377	-1	p34.1	BEST4	0.0874	0.0174	0.0057	-0.001	-0.1645	0.0145	0.039	-0.0042	-0.0073	0.0072	0.0168	-0.003	-0.0141	0.0011	0.0419	0.0218	0.0027	0.0019	0.0035	-0.006	0.0204	-0.0186	0.0309	0.0034	-0.0011	0.0127	-0.0027	0.1929	-0.0031	0.0013	0.0048	0.0291	0.0632	0.0174	0.0202	0.2714	0.0127	0.003	0.0062	0.003	-0.0012	0.0176	-0.0114
ENSG00000173846	1	45265897	45271662	1	p34.1	PLK3	0.0874	0.0174	0.0057	-0.001	-0.1645	0.0145	0.039	-0.0042	-0.0073	0.0072	0.0168	-0.003	-0.0141	0.0011	0.0419	0.0218	0.0027	0.0019	0.0035	-0.006	0.0204	-0.0186	0.0309	0.0034	-0.0011	0.0127	-0.0027	0.1929	-0.0031	0.0013	0.0048	0.0291	0.0632	0.0174	0.0202	0.2714	0.0127	0.003	0.0062	0.003	-0.0012	0.0176	-0.0114
ENSG00000222009	1	45274154	45281257	1	p34.1	BTBD19	0.0874	0.0174	0.0057	-0.001	0.1097	0.0145	0.039	-0.0042	-0.0073	0.0072	0.0168	-0.003	-0.0141	0.0011	0.0419	0.0218	0.0027	0.0019	0.0035	-0.006	0.0204	-0.0186	0.0309	0.0034	-0.0011	0.0127	-0.0027	0.1929	-0.0031	0.0013	0.0048	0.0291	0.0632	0.0174	0.0202	0.2714	0.0127	0.003	0.0062	0.003	-0.0012	0.0176	-0.0114
ENSG00000117425	1	45285516	45308735	-1	p34.1	PTCH2	0.0091	0.0174	0.0057	-0.001	0.0425	0.0145	0.039	-0.0042	-0.0073	0.0072	0.0168	-0.003	-0.0141	0.0011	0.0419	0.0218	0.0027	0.0019	0.0035	-0.006	0.0214	-0.0186	0.0309	0.0034	-0.0011	0.0159	-0.0027	0.1824	-0.0031	0.0013	0.0048	0.0291	0.0632	0.0174	0.0202	0.2714	0.0127	0.003	0.0062	0.003	-0.0012	0.0176	-0.0114
ENSG00000070785	1	45316450	45452282	-1	p34.1	EIF2B3	-0.0061	0.0174	0.0131	-0.001	0.0261	0.0027	0.039	-0.0042	-0.0073	0.0072	0.0168	-0.003	-0.0141	0.0011	0.1055	0.0218	0.0027	0.0019	0.0035	-0.006	-0.0015	-0.0186	0.0309	0.0034	-0.0011	0.011	-0.0027	-0.1024	-0.0031	0.0013	0.0048	0.0291	0.0632	0.0174	0.0202	0.2714	0.0127	0.003	0.0062	0.003	-0.0012	0.0176	-0.0114
ENSG00000126107	1	45468212	45477001	-1	p34.1	HECTD3	-0.0061	0.0174	-0.0222	-0.001	0.0261	-0.0493	0.039	-0.0042	-0.0073	0.0072	0.0168	-0.003	-0.0141	0.0011	0.0253	0.0218	0.0027	0.0019	0.0035	-0.006	0.0253	-0.0186	0.0309	0.0034	-0.0011	0.0045	-0.0027	0.0624	-0.0031	0.0013	0.0048	0.0291	0.0632	0.0174	0.0202	0.2714	0.0127	0.003	0.0062	0.003	-0.0012	0.0176	-0.0114
ENSG00000126088	1	45477819	45481247	1	p34.1	UROD	-0.0061	0.0174	-0.0222	-0.001	0.0261	-0.0493	0.039	-0.0042	-0.0073	0.0072	0.0168	-0.003	-0.0141	0.0011	0.0253	0.0218	0.0027	0.0019	0.0035	-0.006	0.0253	-0.0186	0.0309	0.0034	-0.0011	0.0045	-0.0027	0.0624	-0.0031	0.0013	0.0048	0.0291	0.0632	0.0174	0.0202	0.2714	0.0127	0.003	0.0062	0.003	-0.0012	0.0176	-0.0114
ENSG00000162415	1	45482071	45771881	-1	p34.1	ZSWIM5	-0.0061	0.0174	0.0306	-0.001	0.04	-0.0493	0.0497	-0.0042	-0.0073	0.0072	0.0802	-0.003	0.0089	0.0011	0.0253	0.0218	0.0027	0.0019	0.0035	-0.006	0.0187	0.0125	0.0309	0.0034	-0.0011	0.0045	-0.0027	-0.0479	-0.0031	0.0013	0.0048	0.0291	0.0288	0.0174	0.0202	0.2714	0.0127	0.0045	-0.258	0.003	-0.0012	0.0176	-0.0114
ENSG00000186603	1	45792545	45794347	1	p34.1	HPDL	-0.0061	0.0174	0.0774	-0.001	0.0088	-0.0493	0.0248	-0.0042	-0.0073	0.0072	0.0251	-0.003	-0.0031	0.0011	0.0253	0.0218	0.0027	0.0019	0.0035	-0.006	0.0132	-0.0003	0.0309	0.0034	-0.0011	0.0045	-0.0027	0.1854	-0.0031	0.0013	0.0048	0.0291	-0.0097	0.0174	0.0202	0.2714	0.0127	0.0113	-0.4178	0.003	-0.0012	0.0176	-0.0114
ENSG00000132781	1	45794835	45806142	-1	p34.1	MUTYH	0.1236	0.0174	0.0774	-0.001	0.0088	-0.0493	0.0248	-0.0042	-0.0073	0.0072	0.0251	-0.003	-0.0031	0.0011	0.0253	0.0218	0.0027	0.0019	0.0035	-0.006	0.0132	-0.0003	0.0309	0.0034	-0.0011	0.0045	-0.0027	0.1854	-0.0031	0.0013	0.0048	0.0291	-0.0097	0.0174	0.0202	0.2714	0.0127	0.0113	-0.4178	0.003	-0.0012	0.0176	-0.0114
ENSG00000070759	1	45809555	45956872	-1	p34.1	TESK2	0.0764	0.0174	0.0236	-0.001	0.0088	-0.0493	0.0248	-0.0042	-0.0073	0.0072	0.0251	-0.003	-0.0031	-0.0641	0.0253	0.0218	0.0027	0.0019	0.0035	-0.006	0.0132	-0.0003	0.0309	0.0034	-0.0011	0.0045	-0.0225	-0.1277	-0.0031	0.0013	0.0048	0.0291	-0.0097	0.0174	0.0202	0.2714	0.0127	0.0113	-0.4178	0.003	-0.0012	-0.0188	-0.0114
ENSG00000132763	1	45965725	45976739	1	p34.1	MMACHC	-0.0155	0.0174	0.0061	-0.001	0.0088	-0.0493	0.0248	-0.0042	-0.0073	0.0072	0.0251	-0.003	-0.0031	-0.0126	0.0253	0.0218	0.0027	0.0019	0.0035	-0.006	0.0132	-0.0003	-0.0489	0.0034	-0.0011	0.0045	0.0187	0.1884	-0.0031	0.0013	0.0048	0.0291	-0.0097	0.0174	0.0202	0.2714	0.0127	0.0113	-0.4178	0.003	-0.0012	0.0143	-0.0114
ENSG00000117450	1	45976708	45988719	-1	p34.1	PRDX1	0.0872	0.0174	0.0061	-0.001	0.0088	-0.0493	0.0248	-0.0042	-0.0073	0.0072	0.0251	-0.003	-0.0031	-0.0126	0.0253	0.0218	0.0027	0.0019	0.0035	-0.006	0.0132	-0.0003	-0.0489	0.0034	-0.0011	0.0045	0.0187	0.1884	-0.0031	0.0013	0.0048	0.0291	-0.0097	0.0174	0.0202	0.2714	0.0127	0.0113	-0.4178	0.003	-0.0012	0.0143	-0.0114
ENSG00000117448	1	46016215	46035721	1	p34.1	AKR1A1	0.02	0.0174	0.0061	-0.001	0.0088	-0.0827	0.0248	-0.0042	-0.0073	0.0072	0.0251	-0.003	-0.2646	-0.0126	0.0253	0.0218	0.0027	0.0019	0.0035	-0.006	0.0132	-0.0003	-0.0489	0.0034	-0.0011	0.0045	0.0187	0.1884	-0.0031	0.0013	0.0048	0.0291	-0.0097	0.0174	0.0202	0.2714	0.0127	-0.3483	-0.4178	0.003	-0.0012	0.0143	-0.0114
ENSG00000132780	1	46049518	46084566	1	p34.1	NASP	0.02	0.0174	0.0061	-0.001	0.0088	-0.0827	0.0248	-0.0042	-0.0073	0.0072	0.0251	-0.003	-0.0208	-0.0126	0.0253	0.0218	0.0027	0.0019	0.0035	-0.006	0.0132	-0.0003	-0.0489	0.0034	-0.0011	0.0045	0.0187	-0.0699	-0.0031	0.0013	0.0048	0.0291	-0.0097	0.0174	0.0202	0.2714	0.0127	-0.0194	-0.4178	0.003	-0.0012	0.0143	-0.0114
ENSG00000159588	1	46085716	46089729	-1	p34.1	CCDC17	0.02	0.0174	0.0061	-0.001	0.0088	-0.0827	0.0248	-0.0042	-0.0073	0.0072	0.0251	-0.003	-0.0208	-0.0126	0.0253	0.0218	0.0027	0.0019	0.0035	-0.006	0.0132	-0.0003	-0.0489	0.0034	-0.0011	0.0045	0.0187	-0.0699	-0.0031	0.0013	0.0048	0.0291	-0.0097	0.0174	0.0202	0.2714	0.0127	-0.0194	-0.4178	0.003	-0.0012	0.0143	-0.0114
ENSG00000159592	1	46092976	46153785	-1	p34.1	GPBP1L1	0.02	0.0174	0.0061	-0.001	-0.1364	-0.0418	0.0248	-0.0042	-0.0073	0.0072	0.1383	-0.003	-0.0208	-0.0126	0.0253	0.0218	0.0027	0.0019	0.0035	-0.006	0.0132	-0.0003	-0.0489	0.0034	-0.0011	0.0045	0.0187	-0.0667	-0.0031	0.0013	0.0048	0.0291	-0.0097	0.0174	0.0202	0.2714	0.0127	-0.0194	-0.4178	0.003	-0.0012	0.0143	-0.0114
ENSG00000159596	1	46152886	46160115	1	p34.1	TMEM69	0.02	0.0174	0.0061	-0.001	-0.2007	0.1297	0.0248	-0.0042	-0.0073	0.0072	0.1807	-0.003	-0.0208	-0.0126	0.0253	0.0218	0.0027	0.0019	0.0035	-0.006	0.0132	-0.0003	-0.0489	0.0034	-0.0011	0.0045	0.0187	0.1585	-0.0031	0.0013	0.0048	0.0291	-0.0097	0.0174	0.0202	0.2714	0.0127	-0.0194	-0.4178	0.003	-0.0012	0.0143	-0.0114
ENSG00000086015	1	46252659	46501796	1	p34.1	MAST2	0.02	0.0174	0.0061	-0.001	0.0576	0.0172	-0.0069	-0.0042	-0.0073	0.0072	-0.0557	-0.003	-0.0208	-0.0126	0.0253	-0.0509	0.0027	0.0019	0.0035	-0.006	0.0132	-0.0003	-0.0279	0.0034	-0.0011	0.0045	0.0187	-0.0363	-0.0031	0.0013	0.0048	0.0291	-0.011	0.0174	0.0202	0.272	0.0127	-0.0162	-0.4178	0.003	-0.0012	0.0143	-0.0114
ENSG00000117461	1	46505812	46642160	-1	p34.1	PIK3R3	0.02	0.0174	0.0061	-0.001	0.0235	0.0172	0.0032	-0.0042	-0.0073	0.0072	-0.0557	-0.003	0.0099	-0.0126	0.0253	0.0016	0.0027	0.0019	0.0035	-0.006	0.0132	-0.0003	0.0172	0.0034	-0.0011	0.0045	0.0187	-0.0497	-0.0031	0.0013	0.0048	0.0291	0.0919	0.0174	0.0202	0.2835	0.0127	0.0875	-0.4178	0.003	-0.0012	0.0143	-0.0114
ENSG00000117472	1	46640745	46651630	1	p34.1	TSPAN1	0.02	0.0174	0.0061	-0.001	0.0235	0.0172	0.0032	-0.0042	-0.0073	0.0072	-0.0557	-0.003	0.0253	-0.0126	0.0253	0.014	0.0027	0.0019	0.0035	-0.006	0.0132	-0.0003	0.0166	0.0034	-0.0011	0.0045	0.0187	0.2611	-0.0031	0.0013	0.0048	0.0291	0.1183	0.0174	0.0202	0.2835	0.0127	0.0875	-0.4178	0.003	-0.0012	0.0143	-0.0114
ENSG00000085998	1	46654354	46685977	-1	p34.1	POMGNT1	0.02	0.0174	0.0061	-0.001	0.0235	0.0172	0.0032	-0.0042	-0.0073	0.0072	-0.0557	-0.003	0.0253	-0.0126	0.0253	0.014	0.0027	0.0019	0.0035	-0.006	0.0132	-0.0003	0.0166	0.0034	-0.0011	0.0045	0.0187	0.2611	-0.0031	0.0013	0.0048	0.0291	0.1183	0.4234	0.0202	0.2835	0.0127	0.0875	-0.4178	0.003	-0.0012	0.0143	-0.0114
ENSG00000171357	1	46669006	46686933	1	p34.1	LURAP1	0.02	0.0174	0.0061	-0.001	0.0235	0.0172	0.0032	-0.0042	-0.0073	0.0072	-0.0557	-0.003	0.0253	-0.0126	0.0253	0.014	0.0027	0.0019	0.0035	-0.006	0.0132	-0.0003	0.0166	0.0034	-0.0011	0.0045	0.0187	0.2611	-0.0031	0.0013	0.0048	0.0291	0.1183	0.5271	0.0202	0.2835	0.0127	0.0875	-0.4178	0.003	-0.0012	0.0143	-0.0114
ENSG00000085999	1	46713360	46744145	1	p34.1	RAD54L	0.02	0.0174	0.0061	-0.001	0.0235	0.0172	0.0032	-0.0042	-0.0073	0.0072	-0.0557	-0.003	0.0253	0.0377	0.0253	0.014	0.0027	0.0019	0.0035	-0.006	0.0132	-0.0003	0.0166	0.0034	-0.0011	0.0045	0.0187	0.0475	-0.0031	0.0013	0.0048	0.0291	0.0374	0.02	0.0202	0.2835	0.0127	0.0875	-0.4178	0.003	-0.0012	0.0143	-0.0114
ENSG00000132128	1	46726868	46769280	-1	p34.1	LRRC41	0.02	0.0174	0.0061	-0.001	0.0235	0.0172	0.0032	-0.0042	-0.0073	0.0072	-0.0557	-0.003	0.0253	0.0377	0.0253	0.014	0.0027	0.0019	0.0035	-0.006	0.0132	-0.0003	0.0166	0.0034	-0.0011	0.0045	0.0187	-0.0265	-0.0031	0.0013	0.0048	0.0291	0.003	0.02	0.0202	0.2835	0.0127	0.0875	-0.4178	0.003	-0.0012	0.0143	-0.0114
ENSG00000173660	1	46769303	46782448	1	p34.1	UQCRH	0.02	0.0174	0.0061	-0.001	0.0235	0.0172	0.0032	-0.0042	-0.0073	0.0072	-0.0557	-0.003	0.0253	0.0377	0.0253	0.014	0.0027	0.0019	0.0035	-0.006	0.0132	-0.0003	0.0166	0.0034	-0.0011	0.0045	0.0187	-0.0265	-0.0031	0.0013	0.0048	0.0291	0.003	0.02	0.0202	0.2835	0.0127	0.0875	-0.4178	0.003	-0.0012	0.0143	-0.0114
ENSG00000117481	1	46805849	46830824	1	p33	NSUN4	0.02	0.0174	0.0061	-0.001	0.0235	0.0172	0.0032	-0.0042	-0.0073	0.0072	-0.0238	-0.003	0.0253	0.0377	0.0253	0.014	-0.0319	0.0019	0.0035	-0.006	0.0132	-0.0003	0.0166	0.0034	-0.0011	0.0045	0.0187	-0.0265	-0.0031	0.0013	0.0048	0.0291	0.003	0.0382	0.0202	0.2835	0.0127	0.0875	-0.4178	0.003	-0.0012	0.0143	-0.0114
ENSG00000117480	1	46859937	46879520	1	p33	FAAH	0.02	0.0174	0.0061	-0.001	0.0235	0.0172	0.0032	-0.0042	-0.0073	0.0072	0.0286	-0.003	0.0253	0.0377	0.0253	0.014	-0.004	0.0019	0.0035	-0.006	0.0132	-0.0003	0.0166	0.0034	-0.0011	0.0045	0.0187	0.2294	-0.0031	0.0013	0.0048	0.0291	0.003	0.0382	0.0202	0.2835	0.0127	0.0875	-0.4178	0.003	-0.0012	0.0143	-0.0114
ENSG00000197587	1	46972668	46979898	1	p33	DMBX1	0.02	0.0174	0.0061	-0.001	-0.0111	0.0263	0.0032	-0.0042	-0.0073	0.0072	0.0286	-0.003	0.0253	0.0377	0.0253	0.014	-0.004	0.0019	0.0035	-0.006	0.0132	-0.0003	0.0181	0.0034	-0.0011	0.0045	0.0187	0.2294	0.0521	0.0013	0.0048	0.0291	0.003	0.0382	0.0202	0.2835	0.0127	0.0609	-0.4178	0.003	-0.0012	0.0143	-0.0114
ENSG00000162456	1	47011316	47017199	-1	p33	KNCN	0.02	0.0174	0.0061	-0.001	0.2524	0.0263	0.0032	-0.0042	-0.0073	0.0072	0.0286	-0.003	0.0253	0.0377	0.0253	0.014	-0.004	0.0019	0.0035	-0.006	-0.0086	-0.0003	0.0181	0.0034	-0.0011	0.0045	0.0187	0.2294	0.0953	0.0013	0.0048	0.0291	0.003	0.0382	0.0202	0.2835	0.0127	0.0609	-0.4178	0.003	-0.0012	0.0197	-0.0114
ENSG00000079277	1	47023090	47082515	-1	p33	MKNK1	0.02	0.0174	-0.0695	-0.001	0.0494	0.0263	0.0032	-0.0042	-0.0073	0.0072	0.0286	-0.003	0.0253	0.0377	-0.0835	0.014	-0.004	0.0019	0.0035	-0.006	-0.0086	-0.0003	0.0181	0.0034	-0.0011	0.0045	0.0187	0.084	0.0953	0.0013	0.0048	0.0291	0.003	0.0382	0.0202	0.2835	0.0127	0.1243	-0.4178	0.003	-0.0012	0.0197	-0.0114
ENSG00000142961	1	47073387	47082563	-1	p33	MOB3C	0.02	0.0174	0.0216	-0.001	0.1386	0.0263	0.0032	-0.0042	-0.0073	0.0072	0.0286	-0.003	0.0253	0.0377	-0.2184	0.014	-0.004	0.0019	0.0035	-0.006	-0.0086	-0.0003	0.0181	0.0034	-0.0011	0.0045	0.0187	0.0585	0.0953	0.0013	0.0048	0.0291	0.003	0.0382	0.0202	0.2835	0.0127	0.2013	-0.4178	0.003	-0.0012	0.0197	-0.0114
ENSG00000123472	1	47098409	47139539	-1	p33	ATPAF1	0.02	0.0174	0.0216	-0.001	0.1486	0.0263	0.0459	-0.0042	-0.0073	0.0072	0.0286	-0.003	0.0253	-0.0223	0.0162	0.014	-0.004	0.0019	0.0035	-0.006	0.0425	-0.0003	0.0181	0.0034	-0.0011	0.0045	0.0187	-0.224	-0.0368	0.0013	0.0048	0.0291	0.003	0.0382	0.0202	0.2835	0.0127	0.0686	-0.4178	0.003	-0.0012	0.0197	-0.0114
ENSG00000186118	1	47134527	47139266	1	p33	TEX38	0.02	0.0174	0.0216	-0.001	0.0944	0.0263	0.0806	-0.0042	-0.0073	0.0072	0.0286	-0.003	0.0253	-0.0658	0.0162	0.014	-0.004	0.0019	0.0035	-0.006	0.0003	-0.0003	0.0181	0.0034	-0.0011	0.0045	0.0187	-0.224	-0.0368	0.0013	0.0048	0.0291	0.003	0.0382	0.0202	0.2835	0.0127	0.0193	-0.4178	0.003	-0.0012	0.0197	-0.0114
ENSG00000159658	1	47124366	47184824	-1	p33	EFCAB14	-0.0111	0.0174	0.0216	-0.001	0.05	0.0263	0.0806	-0.0042	-0.0073	0.0072	0.0286	-0.003	0.0253	-0.0658	0.0162	0.0557	-0.004	0.0019	0.0035	-0.006	0.0003	-0.0003	0.0181	0.0034	-0.0011	0.0045	0.0187	-0.224	-0.0777	0.0013	0.0048	0.0291	0.003	0.0382	0.0202	0.2835	0.0127	0.0193	-0.4178	0.003	-0.0012	0.0197	-0.0114
ENSG00000142973	1	47223510	47285085	1	p33	CYP4B1	-0.0009	0.0174	0.0216	-0.001	0.0646	0.0263	0.0806	-0.0042	-0.0073	0.0072	0.0286	-0.003	0.0253	0.0852	0.0162	0.0876	-0.004	0.0019	0.0035	-0.006	0.0003	-0.0003	0.0181	0.0034	-0.0011	0.0724	0.0187	-0.0181	0.0023	0.0013	0.0048	0.0291	0.003	0.0382	0.0202	0.2835	0.0127	0.0193	-0.4012	0.003	-0.0012	0.0197	-0.0114
ENSG00000186377	1	47427036	47516423	1	p33	CYP4X1	0.0077	0.0174	0.0216	-0.001	-0.0085	0.0263	0.0806	-0.0042	-0.0073	0.0072	0.0286	-0.003	0.0253	0.0206	0.0162	0.0746	-0.004	0.0019	0.0035	-0.006	0.0147	-0.0003	0.0181	0.0034	-0.0011	0.0025	0.0187	-0.1049	0.0184	0.0013	0.0048	0.0291	0.003	0.0382	0.0202	0.2835	0.0127	0.0193	-0.385	0.003	-0.0012	0.0197	-0.0114
ENSG00000186160	1	47533160	47583991	1	p33	CYP4Z1	0.0239	0.0174	0.0216	-0.001	0.0462	0.0263	0.0806	-0.0042	-0.0073	0.0072	-0.0146	-0.003	0.0253	0.0206	0.0162	0.0746	-0.004	0.0019	0.0045	-0.006	0.0147	-0.0003	0.0181	0.0034	-0.0011	0.0025	0.0187	-0.0494	-0.0536	0.0013	0.0048	0.0291	0.003	0.0382	0.0202	0.2835	0.0127	0.0193	-0.385	0.003	-0.0012	0.0197	-0.0114
ENSG00000162365	1	47603107	47615413	1	p33	CYP4A22	0.0239	0.0174	0.0216	-0.001	-0.017	0.0263	0.0006	-0.0042	-0.0073	0.0072	-0.0099	-0.003	0.0253	0.0206	0.0162	0.0746	-0.004	0.0019	-0.0008	-0.006	0.0147	-0.0003	0.0181	0.0034	-0.0011	0.0025	0.0187	-0.0457	0.0718	0.0013	0.0048	0.0291	0.003	0.0382	0.0202	0.2835	0.0127	0.0193	-0.385	0.003	-0.0012	0.0197	-0.0114
ENSG00000162366	1	47649265	47656716	-1	p33	PDZK1IP1	0.0239	0.0174	0.0216	-0.001	-0.017	0.0263	0.0006	-0.0042	-0.0073	0.0072	-0.0099	-0.003	0.0253	0.0206	0.0162	0.0041	-0.004	0.0019	-0.0008	-0.006	0.0147	-0.0003	0.0181	0.0034	-0.0011	0.0025	0.0187	0.2705	-0.004	0.0013	0.0048	0.0291	0.003	0.0382	0.0202	0.2835	0.0127	0.0193	-0.385	0.003	-0.0012	0.0197	-0.0114
ENSG00000162367	1	47681962	47697892	-1	p33	TAL1	0.0239	0.0174	0.0216	-0.001	-0.017	0.0263	0.0006	-0.0042	-0.0073	0.0072	-0.0099	-0.003	0.0253	0.0206	0.0162	0.0041	-0.004	0.0019	-0.0008	-0.006	0.0147	-0.0003	0.0181	0.0034	-0.0011	0.0025	0.0187	0.4265	-0.004	0.0013	0.0048	0.0291	0.003	0.0382	0.0202	0.2835	0.0127	0.0193	-0.385	0.003	-0.0012	0.0197	-0.0114
ENSG00000123473	1	47715811	47779819	-1	p33	STIL	0.0239	0.0174	0.0216	-0.001	-0.0121	0.0263	0.0006	-0.0042	-0.0073	0.0072	-0.0099	-0.003	0.0253	0.0206	0.0162	0.0041	-0.004	0.0019	-0.0008	-0.006	0.0903	-0.0003	0.0181	0.0034	-0.0011	0.0969	-0.0184	-0.0926	-0.004	0.0013	0.0048	0.0291	0.003	0.0382	0.0202	0.2835	0.0127	0.0193	-0.385	0.003	-0.0012	0.0197	-0.0114
ENSG00000162368	1	47799469	47844511	1	p33	CMPK1	0.0239	0.0174	-0.0084	-0.001	0.0851	0.0263	0.0006	-0.0042	-0.0073	0.0072	-0.0099	-0.003	0.0253	0.0206	0.0162	0.0041	-0.004	0.0019	-0.0008	-0.006	0.1093	-0.0003	0.0181	0.0034	-0.0011	0.0134	-0.0171	-0.0207	-0.004	0.0013	0.0048	0.0291	0.003	0.0382	0.0202	0.2835	0.0127	0.0193	-0.385	0.003	-0.0012	0.0197	-0.0114
ENSG00000186790	1	47881744	47883723	1	p33	FOXE3	0.0239	0.0174	-0.0084	-0.001	0.0851	0.0263	0.0006	-0.0042	-0.0073	0.0072	-0.0099	-0.003	0.0253	0.0206	0.0162	0.0041	-0.004	0.0019	-0.0008	-0.006	-0.0412	-0.0003	0.0181	0.0034	-0.0011	0.0134	-0.0171	-0.0207	-0.004	0.0013	0.0048	0.0291	0.003	0.0382	0.0202	0.2835	0.0127	0.0193	-0.385	0.003	-0.0012	0.0197	-0.0114
ENSG00000186564	1	47901689	47906363	1	p33	FOXD2	0.0239	0.0174	-0.0084	-0.001	0.0851	0.0263	0.0006	-0.0042	-0.0073	0.0072	-0.0099	-0.003	0.0253	0.0206	0.0162	0.0041	-0.004	0.0019	-0.0008	-0.006	-0.0412	-0.0003	0.0181	0.0034	-0.0011	0.0134	-0.0171	0.2695	-0.004	0.0013	0.0048	0.0291	0.003	0.0382	0.0202	0.2835	0.0127	0.0193	-0.385	0.003	-0.0012	0.0197	-0.0114
ENSG00000269113	1	48226200	48462567	-1	p33	TRABD2B	0.0239	0.0174	0.0044	-0.001	0.0215	0.0696	-0.0068	-0.0042	-0.0073	0.0161	-0.0099	-0.003	0.0149	0.0405	0.0162	0.0041	-0.004	0.0019	-0.0008	-0.006	-0.0031	-0.0003	0.0181	0.0034	-0.0011	0.0134	0.004	0.0174	-0.004	0.0013	0.0048	0.0463	0.003	0.0382	0.0202	0.2835	0.0127	0.0664	-0.4225	0.003	0.0075	-0.0092	-0.0114
ENSG00000117834	1	48688357	48714316	1	p33	SLC5A9	0.0239	-0.0018	0.0036	-0.001	-0.0148	0.017	0.0127	-0.0042	-0.0073	-0.0402	-0.0099	-0.2269	0.0149	0.0036	-0.0474	0.0041	-0.004	0.0019	-0.0008	0.0025	-0.0031	-0.0003	0.0162	0.0034	-0.0011	0.0134	0.004	0.2887	-0.004	0.0013	0.0048	-0.0088	0.003	-0.0344	0.0202	0.2835	0.0127	-0.0101	-0.4225	0.003	-0.0026	-0.0105	-0.0114
ENSG00000132122	1	48761044	48937845	-1	p33	SPATA6	0.0239	-0.0018	0.0036	-0.001	-0.0472	-0.0681	0.0087	-0.0042	-0.0073	0.0675	-0.0099	0.0174	0.0149	0.0036	0.0208	0.0041	0.0175	0.0019	-0.0008	0.0025	-0.0031	-0.0003	0.0162	0.0034	-0.0011	0.0134	0.004	-0.1649	-0.004	0.0013	0.0048	-0.0088	0.003	-0.0344	0.0202	0.2835	0.0127	-0.0101	-0.4225	0.003	-0.0026	-0.0105	-0.0114
ENSG00000186094	1	48998527	50489585	-1	p33	AGBL4	0.0135	-0.0018	0.0036	-0.001	-0.0133	0.0122	0.0281	-0.0042	-0.0073	0.0042	-0.0099	0.0289	0.0145	0.0036	0.0115	0.0041	0.008	0.0019	0.001	0.0025	-0.0027	-0.0003	0.0162	0.0034	-0.0011	0.0016	0.004	-0.0206	-0.004	0.0013	0.0048	-0.0086	0.003	0.0005	-0.0003	0.3054	0.0037	0.0039	-0.4173	0.003	0.0132	0.0054	-0.0114
ENSG00000162373	1	49193195	49242641	-1	p33	BEND5	0.0149	-0.0018	0.0036	-0.001	0.0123	0.0284	0.0352	-0.0042	-0.0073	0.0052	-0.0099	0.0174	0.0149	0.0036	-0.0394	0.0041	0.008	0.0019	-0.0008	0.0025	-0.0004	-0.0003	0.0162	0.0034	-0.0011	0.0134	0.004	0.0514	-0.004	0.0013	0.0048	-0.0421	0.003	-0.0344	0.0202	0.2835	-0.0053	-0.0032	-0.3971	0.003	0.0001	-0.0105	-0.0114
ENSG00000162374	1	50513686	50669458	1	p33	ELAVL4	0.0149	-0.0018	0.0036	-0.001	-0.0051	-0.0198	0.0233	-0.0042	-0.0073	0.0052	-0.0099	0.0009	-0.0043	0.0036	-0.005	0.0041	0.008	0.0019	-0.0036	0.0025	-0.0004	-0.0003	0.0162	0.0034	-0.0011	-0.0049	-0.0413	-0.1036	-0.0553	0.0013	0.0048	0.0059	0.003	0.017	0.0469	0.2864	0.0448	-0.0032	-0.3987	0.003	0.0295	0.0256	-0.0114
ENSG00000142700	1	50883222	50889172	-1	p32.3	DMRTA2	0.0149	-0.0018	0.0036	-0.001	-0.0051	-0.0198	-0.0282	-0.0042	-0.0073	0.0052	-0.0099	0.0009	-0.0043	0.0036	-0.0044	0.0041	0.008	0.0019	-0.0036	0.0025	0.2025	-0.0003	0.0162	0.0034	-0.0011	-0.0049	0.0059	0.0822	0.027	0.0013	0.0048	0.0059	0.003	0.0095	-0.0123	0.2848	-0.0264	-0.0032	-0.3987	0.003	0.0295	0.2697	-0.0114
ENSG00000185104	1	50905150	51425935	-1	p32.3	FAF1	0.0149	-0.0018	0.0195	-0.001	-0.0051	-0.0198	0.036	-0.0042	-0.0073	0.0052	-0.0099	0.0009	-0.0043	0.0036	0.0298	0.0041	0.008	0.0019	-0.0036	0.0025	0.0331	-0.0003	0.0162	0.0034	0.005	-0.0049	0.0059	0.005	0.0229	0.0013	0.0048	0.0059	0.003	0.0095	-0.0123	0.2838	-0.0016	-0.0032	-0.3987	0.003	0.0295	-0.0133	-0.0114
ENSG00000123080	1	51426417	51440305	1	p32.3	CDKN2C	0.0149	-0.0018	0.0164	-0.001	-0.0051	-0.0198	0.0018	-0.0042	-0.0073	0.0052	-0.0099	0.0009	-0.0043	0.0036	0.0103	0.0041	0.008	0.0019	-0.0036	0.0025	-0.0005	-0.0003	0.0162	0.0034	-0.0068	-0.0049	0.0059	0.0842	-0.0154	0.0013	0.0048	0.0059	0.003	0.0095	-0.0123	0.2481	-0.0133	-0.0032	-0.3987	0.003	0.0295	-0.0162	-0.0114
ENSG00000204006	1	51567906	51613752	1	p32.3	C1orf185	0.0149	-0.0018	0.0164	-0.001	-0.0051	-0.0198	0.0018	-0.0042	-0.0073	0.0052	-0.0099	0.0009	-0.0043	0.005	0.0103	0.0041	0.008	0.0019	-0.0036	0.0025	-0.0005	-0.0003	0.0162	0.0034	-0.0068	-0.0049	0.0059	-0.0943	-0.0154	0.0013	0.0048	0.0059	0.003	0.0095	-0.0123	0.2481	-0.0133	-0.0032	-0.3987	0.003	0.0146	-0.0162	-0.0114
ENSG00000123091	1	51701943	51739127	1	p32.3	RNF11	0.0149	-0.0018	0.0164	-0.001	-0.0051	-0.0198	0.0018	-0.0042	-0.0073	0.0052	-0.0099	0.0009	-0.0043	0.005	0.0103	0.0041	0.008	0.0019	-0.0036	0.0025	-0.0005	-0.0003	0.0162	0.0034	-0.0068	0.0033	0.0059	0.0122	-0.0154	0.0013	0.0048	0.0059	0.003	0.0095	-0.0123	0.2481	-0.0133	-0.0032	-0.3987	0.003	-0.0106	-0.0162	-0.0114
ENSG00000085831	1	51752930	51810788	-1	p32.3	TTC39A	0.0149	-0.0018	0.0164	-0.001	-0.0051	-0.0198	0.0018	-0.0042	-0.0073	0.0052	-0.0099	0.0009	-0.0043	0.005	0.0103	0.0041	0.008	0.0019	-0.0036	0.0025	-0.0005	-0.0003	0.0162	0.0034	-0.0068	0.0033	0.0059	0.3209	-0.0154	0.0013	0.0048	0.0059	0.003	0.0095	-0.0123	0.2481	-0.0133	-0.0032	-0.3987	0.003	-0.0106	-0.0162	-0.0114
ENSG00000085832	1	51819935	51985000	-1	p32.3	EPS15	0.0149	-0.0018	0.0164	-0.001	0.0204	-0.0198	0.0018	-0.0042	-0.0073	0.0052	-0.0099	0.0009	-0.0043	0.005	0.0103	0.0041	0.008	0.0019	-0.0036	0.0025	-0.0005	-0.0003	0.0162	0.0034	-0.0068	0.0033	0.0059	-0.0983	-0.0154	0.0013	0.0048	0.0059	0.003	0.0095	0.0435	0.2481	-0.0133	-0.0032	-0.3987	0.003	-0.0106	-0.0162	-0.0114
ENSG00000117859	1	52042851	52254889	1	p32.3	OSBPL9	0.0149	-0.0018	0.0164	-0.001	0.0204	-0.0198	0.0018	-0.0042	-0.0073	0.0052	-0.0099	0.0009	-0.0043	0.005	0.0103	0.0041	0.008	0.0019	-0.0036	0.0025	-0.0005	-0.0003	0.0128	0.0034	-0.0068	0.0033	0.0059	-0.0031	-0.0396	0.0013	0.0048	0.0059	0.003	0.0095	0.0093	0.2481	-0.0133	-0.0032	-0.3987	0.003	-0.0106	-0.0162	-0.0114
ENSG00000078618	1	52254863	52344477	-1	p32.3	NRD1	0.0149	-0.0018	0.0164	-0.001	-0.0144	-0.0198	0.0018	-0.0042	-0.0073	0.0052	-0.0099	0.0009	-0.0043	0.005	-0.0032	0.0041	0.008	0.0019	0.0339	0.0025	-0.0005	-0.0003	-0.024	0.0034	-0.0068	0.0033	0.0059	-0.0654	-0.0116	0.0013	0.0048	0.0059	0.003	0.0095	0.0093	0.2481	-0.0133	-0.0032	-0.3987	0.003	-0.0106	-0.0162	-0.0114
ENSG00000169213	1	52373628	52456436	-1	p32.3	RAB3B	0.0149	-0.0018	0.0164	-0.001	-0.0175	-0.0198	0.0018	-0.0042	-0.0073	0.0052	-0.0099	0.0009	-0.0043	0.005	0.0358	0.0041	0.008	0.0019	0.0188	0.0025	-0.0005	-0.0003	-0.024	0.0034	-0.0068	0.0033	0.0059	0.1566	0.0072	0.0013	0.0048	0.0059	0.003	0.0095	0.0093	0.2481	-0.0133	-0.0032	-0.3987	0.003	-0.0106	-0.0162	-0.0114
ENSG00000198841	1	52497775	52499488	-1	p32.3	KTI12	0.0149	-0.0018	0.0164	-0.001	-0.0175	-0.0198	0.0018	-0.0042	-0.0073	0.0052	-0.0099	0.0009	-0.0043	0.005	0.0358	0.0041	0.008	0.0019	0.0188	0.0025	-0.0005	-0.0003	-0.024	0.0034	-0.0068	0.0033	0.0059	0.1566	0.0072	0.0013	0.0048	0.0059	0.003	0.0095	0.0093	0.2481	-0.0133	-0.0032	-0.3987	0.003	-0.0106	-0.0162	-0.0114
ENSG00000134717	1	52521797	52556388	1	p32.3	BTF3L4	0.0149	-0.0018	0.0164	-0.001	-0.0175	-0.0198	0.0018	-0.0042	-0.0073	0.0052	-0.0099	0.0009	-0.0043	0.005	-0.1778	0.0041	0.008	0.0019	0.0188	0.0025	-0.0005	-0.0003	-0.024	0.0034	-0.0068	0.0033	0.0059	-0.0448	0.0072	0.0013	0.0048	0.0059	0.003	0.0095	0.0093	0.2481	-0.0133	-0.0032	-0.3987	0.003	-0.0106	-0.0162	-0.0114
ENSG00000157077	1	52608046	52812358	1	p32.3	ZFYVE9	0.0149	-0.0018	0.0164	-0.001	-0.0175	-0.0198	0.0018	-0.0042	-0.0073	0.0052	-0.0099	0.0009	-0.0043	0.005	0.0333	0.0041	0.008	0.0019	0.0188	0.0025	-0.0005	-0.0003	-0.024	0.0034	-0.0068	0.0033	0.0059	0.0403	0.0072	0.0013	0.0048	0.0059	0.003	0.0095	0.0093	0.2481	-0.0133	-0.0032	-0.3987	0.003	-0.0106	-0.0162	-0.0114
ENSG00000154222	1	52811395	52831865	-1	p32.3	CC2D1B	0.0149	-0.0018	0.0164	-0.001	-0.0175	-0.0198	0.0018	-0.0042	-0.0073	0.0052	-0.0099	0.0009	-0.0043	0.005	-0.0911	0.0041	0.008	0.0019	0.0188	0.0025	-0.0005	-0.0003	-0.024	0.0034	-0.0068	0.0033	0.0059	0.175	0.0072	0.0013	0.0048	0.0059	0.003	0.0095	0.0093	0.2481	-0.0133	-0.0032	-0.3987	0.003	-0.0106	-0.0162	-0.0114
ENSG00000085840	1	52838501	52870131	-1	p32.3	ORC1	0.0149	-0.0018	0.0164	-0.001	-0.0175	-0.0198	0.0018	-0.0042	-0.0073	0.0052	-0.0099	0.0009	-0.0043	0.005	0.0143	0.0041	0.008	0.0019	0.0188	0.0025	0.0199	-0.0003	-0.024	0.0034	-0.0068	0.0033	0.0059	0.175	0.0072	0.0013	0.0048	0.0059	0.003	0.0095	0.0093	0.2481	-0.0133	-0.0032	-0.3987	0.003	-0.0106	-0.0162	-0.0114
ENSG00000134748	1	52870236	52886511	1	p32.3	PRPF38A	0.0149	-0.0018	0.0164	-0.001	-0.0175	-0.0198	0.0018	-0.0042	-0.0073	0.0052	-0.0099	0.0009	-0.0043	0.005	0.0538	0.0041	0.008	0.0019	0.0188	0.0025	0.0421	-0.0003	-0.024	0.0034	-0.0068	0.0033	0.0059	0.1207	-0.1586	0.0013	0.0048	0.0059	0.003	0.0095	0.0093	0.2481	-0.0133	-0.0032	-0.3987	0.003	-0.0106	-0.0162	-0.0114
ENSG00000134744	1	52873954	53019159	-1	p32.3	ZCCHC11	0.0149	-0.0018	0.0164	-0.001	-0.0175	-0.0198	0.0018	-0.0042	-0.0073	0.0052	-0.0099	0.0009	-0.0043	0.005	0.0538	0.0041	0.008	0.0019	0.0188	0.0025	0.0421	-0.0003	-0.024	0.0034	-0.0068	0.0033	0.0059	-0.169	-0.0519	0.0013	0.0048	0.0245	0.02	0.0095	0.0093	0.2481	0.0256	-0.0032	-0.3987	0.003	-0.0106	-0.0162	-0.0114
ENSG00000116157	1	53068044	53074723	1	p32.3	GPX7	0.0149	-0.0018	0.0164	-0.001	-0.0175	-0.0198	0.0018	-0.0042	-0.0073	0.0052	-0.0099	0.0009	-0.0043	0.005	0.0538	0.0041	0.008	0.0019	0.0188	0.0025	0.0421	-0.0003	-0.024	0.0034	0.0651	0.0033	0.0059	0.2112	0.0505	0.0013	0.0048	-0.0486	-0.0034	0.0095	0.0093	0.2481	0.0386	-0.0032	-0.3987	0.003	-0.0106	0.0255	-0.0114
ENSG00000182183	1	53099016	53135355	1	p32.3	FAM159A	0.0149	-0.0018	0.0164	-0.001	-0.0175	-0.0198	0.0018	-0.0042	-0.0073	0.0052	-0.0099	0.0009	-0.0043	0.005	0.0538	0.0041	0.008	0.0019	0.0188	0.0025	0.0421	-0.0003	-0.024	0.0034	0.0651	0.0033	0.0059	0.2112	0.0505	0.0013	0.0048	0.1258	0.0686	0.0095	0.0093	0.2481	0.0386	-0.0032	-0.3987	0.003	-0.0106	0.0255	-0.0114
ENSG00000162377	1	53152508	53164038	-1	p32.3	COA7	0.0149	-0.0018	0.0164	-0.001	-0.0175	-0.0198	0.0018	-0.0042	-0.0073	0.0052	-0.0099	0.0009	-0.0043	0.005	0.0538	0.0041	0.008	0.0019	0.0188	0.0025	0.0421	-0.0003	-0.024	0.0034	0.0651	0.0033	0.0059	0.2112	0.2137	0.0013	0.0048	-0.0192	0.1075	0.0095	0.0093	0.2481	0.0386	-0.0032	-0.3987	0.003	-0.0106	0.0255	-0.0114
ENSG00000162378	1	53192126	53293014	1	p32.3	ZYG11B	0.0149	-0.0708	0.0164	-0.001	0.0618	-0.0198	0.0018	-0.0042	-0.0073	0.0052	-0.0099	0.0009	-0.0043	0.005	0.0538	0.0041	0.008	0.0019	0.0004	0.0025	0.0421	0.0473	-0.024	0.0034	0.0651	0.0033	0.0059	0.0568	-0.0096	0.0013	0.0048	-0.0192	0.0044	0.0095	0.0093	0.2316	0.0386	0.0229	-0.3987	0.003	-0.0106	0.0255	-0.0114
ENSG00000203995	1	53308183	53360670	1	p32.3	ZYG11A	0.0149	-0.0708	0.0164	-0.001	0.0799	-0.0198	0.0018	-0.0042	-0.0073	0.0052	-0.0099	0.0009	-0.0043	0.005	-0.0209	0.0041	0.008	0.0019	0.0019	0.0025	0.0421	0.028	-0.024	0.0034	0.0194	0.0033	0.0059	0.0568	0.0235	0.0013	0.0048	-0.0192	-0.0002	0.0095	0.0093	0.2396	0.0386	-0.0421	-0.3987	0.003	-0.0106	0.0255	-0.0114
ENSG00000121310	1	53361656	53392884	-1	p32.3	ECHDC2	0.0149	-0.0708	0.0164	-0.001	0.0799	-0.0198	0.0018	-0.0042	-0.0073	0.0052	-0.0099	0.0009	-0.0043	0.005	-0.0209	0.0041	0.008	0.0019	0.0019	0.0025	0.0421	0.028	-0.024	0.0034	0.0068	0.0033	0.0059	0.0568	0.0235	0.0013	0.0048	-0.0192	-0.0002	0.0095	0.0093	0.2396	0.0386	-0.029	-0.3987	0.003	-0.0106	0.0255	-0.0114
ENSG00000116171	1	53392901	53517375	1	p32.3	SCP2	0.0149	-0.0708	0.0164	-0.001	0.0781	-0.0198	0.0018	-0.0042	-0.0073	0.0052	-0.0099	0.0009	-0.0043	0.005	-0.0209	0.0041	0.008	0.0019	0.0019	0.0025	0.0421	0.028	-0.0333	0.0034	0.0068	0.0033	0.0059	-0.1487	-0.0155	0.0013	0.0048	-0.0192	-0.0733	0.0095	0.0093	0.2065	-0.038	0.0024	-0.3987	0.003	-0.0106	-0.0603	-0.0114
ENSG00000174348	1	53527854	53551174	1	p32.3	PODN	0.0149	-0.0059	0.0164	-0.001	-0.0282	-0.0198	0.0018	-0.0042	-0.0073	0.0052	-0.0099	0.0009	-0.0043	0.005	-0.0209	0.0041	0.008	0.0019	0.0019	0.0025	0.0421	0.028	-0.0002	0.0034	0.0068	0.0033	0.0059	0.2264	0.0014	0.0013	0.0048	-0.0192	-0.1466	0.0095	0.0093	0.2459	0.007	-0.0202	-0.4382	0.003	-0.0106	-0.0037	-0.0114
ENSG00000162383	1	53552855	53608289	-1	p32.3	SLC1A7	0.0149	0.0064	-0.0536	-0.001	-0.0282	-0.0198	0.0018	-0.0042	-0.0073	0.0052	-0.0099	0.0009	-0.0043	-0.0093	-0.0209	0.0041	0.008	0.0019	0.0019	0.0025	-0.0044	-0.0137	-0.0002	0.0034	0.0068	0.0033	0.0059	0.138	0.0014	0.0013	0.0048	-0.0329	0.0143	0.0095	0.0093	0.2459	0.007	-0.0202	-0.4415	0.003	-0.0106	-0.0037	-0.0114
ENSG00000157184	1	53662101	53679869	1	p32.3	CPT2	0.0149	0.0064	-0.0054	-0.001	0.089	0.07	0.0018	-0.0042	-0.0073	0.0052	-0.0099	0.0009	-0.0043	-0.0377	-0.0209	0.0041	0.008	0.0019	0.0019	0.0025	-0.0057	-0.0089	-0.0002	0.0034	0.0068	0.0033	0.0059	-0.0808	0.0014	0.0013	0.0048	0.0085	0.0143	0.0095	0.0093	0.2459	0.007	0.0871	-0.4415	0.003	-0.0106	-0.0037	-0.0114
ENSG00000162384	1	53679771	53686289	-1	p32.3	C1orf123	0.0149	0.0064	-0.0054	-0.001	0.089	0.07	0.0018	-0.0042	-0.0073	0.0052	-0.0099	0.0009	-0.0043	-0.0377	-0.0209	0.0041	0.008	0.0019	0.0019	0.0025	-0.0057	-0.0089	-0.0002	0.0034	0.0068	0.0033	0.0059	-0.0808	0.0014	0.0013	0.0048	0.0085	0.0143	0.0095	0.0093	0.2459	0.007	0.0871	-0.4415	0.003	-0.0106	-0.0037	-0.0114
ENSG00000162385	1	53692564	53704282	-1	p32.3	MAGOH	0.0149	0.0064	-0.0054	-0.001	0.089	0.07	0.0018	-0.0042	-0.0073	0.0052	-0.0099	0.0009	-0.0043	-0.0377	-0.0209	0.0041	0.008	0.0019	0.0019	0.0025	-0.0057	-0.0089	-0.0002	0.0034	0.0068	0.0033	0.0059	-0.0808	0.0014	0.0013	0.0048	0.0085	0.0143	0.0095	0.0093	0.2459	0.007	0.0871	-0.4415	0.003	-0.0106	-0.0037	-0.0114
ENSG00000157193	1	53711217	53793742	-1	p32.3	LRP8	0.0149	0.0064	-0.0054	-0.001	-0.005	0.07	0.0018	-0.0042	-0.0073	0.0052	-0.0099	0.0009	-0.0043	-0.0377	-0.0209	0.0041	0.008	0.0019	0.0019	0.0025	-0.0057	-0.0089	-0.0002	0.0034	0.0068	0.0033	0.0059	0.0149	0.0014	0.0013	0.0048	0.0085	0.0143	0.0095	0.0093	0.2459	0.007	0.0871	-0.4415	0.003	-0.0106	-0.0037	-0.0114
ENSG00000143006	1	53925072	53933161	1	p32.3	DMRTB1	0.0149	0.0064	-0.0054	-0.001	0.1272	0.0826	0.0018	-0.0042	-0.0073	0.0052	-0.0099	0.0009	0.0507	-0.0377	-0.0209	0.0041	0.008	0.0019	0.0019	0.0025	-0.0057	-0.0089	-0.0002	0.0034	0.0068	0.0033	0.0059	0.0587	0.0014	0.0013	0.0048	0.0085	0.0143	0.0241	0.0093	0.3495	0.007	0.1057	-0.4415	0.003	-0.0106	0.0016	-0.0265
ENSG00000174332	1	53971910	54199877	-1	p32.3	GLIS1	0.0189	0.0064	-0.0054	-0.001	-0.0093	0.0119	0.0018	-0.0042	-0.0073	0.0087	-0.0099	0.0009	0.0121	-0.0002	0.0293	0.0241	0.008	0.0019	0.0019	0.0025	-0.0057	-0.0089	-0.0258	0.0034	0.0068	0.0033	0.0059	0.0785	0.0014	0.0013	0.0048	0.0085	0.0061	0.0279	0.0093	0.2581	0.007	0.0042	-0.4415	0.003	-0.0106	0.0016	-0.0265
ENSG00000058804	1	54231133	54304533	-1	p32.3	NDC1	-0.0365	0.0064	-0.0054	-0.001	-0.0093	0.0302	0.0018	-0.0042	-0.0073	-0.0569	-0.0099	0.0009	-0.0129	0.0168	0.0084	0.0061	0.008	0.0019	0.0019	0.0025	-0.0057	-0.0089	-0.0379	0.0034	0.0068	0.0033	0.0059	-0.1891	0.0014	0.0013	0.0048	0.0085	-0.004	0.0049	0.0093	0.2379	0.007	-0.0128	-0.4415	0.003	-0.0106	0.0016	-0.0265
ENSG00000058799	1	54317392	54356407	-1	p32.3	YIPF1	-0.0365	0.0064	-0.0054	-0.001	-0.0093	0.0302	0.0018	-0.0042	-0.0073	0.0049	-0.0099	-0.1043	-0.0129	0.0168	0.0084	0.0061	0.008	0.0019	0.0019	0.0025	-0.0057	-0.0089	-0.0028	0.0034	0.0068	0.0033	0.0059	-0.0379	0.0014	0.0013	0.0048	0.0085	-0.004	0.0049	0.0093	0.2379	0.007	0.0485	-0.4415	0.003	-0.0106	0.0016	-0.0265
ENSG00000211452	1	54356912	54376759	1	p32.3	DIO1	-0.0365	0.0064	-0.0054	-0.001	-0.0093	0.0079	0.0018	-0.0042	-0.0073	0.0049	-0.0099	-0.012	-0.0129	0.0168	0.0084	0.0061	0.008	0.0019	0.0019	0.0025	-0.0057	-0.0089	0.0043	0.0034	0.0068	0.0033	0.0059	-0.0379	0.0014	0.0013	0.0048	0.0085	-0.004	0.0049	0.0093	0.2379	0.007	0.0089	-0.4415	0.003	-0.0106	0.0016	-0.0265
ENSG00000081870	1	54382247	54411602	-1	p32.3	HSPB11	-0.0365	0.0064	-0.0054	-0.001	-0.0093	-0.1202	0.0018	-0.0042	-0.0073	0.0049	-0.0099	0.141	-0.0129	0.0168	0.0084	0.0061	0.008	0.0019	0.0019	0.0025	-0.0057	-0.0089	0.0043	0.0034	0.0068	0.0033	0.0059	-0.0379	0.0014	0.0013	0.0048	0.0085	-0.004	0.0049	0.0093	0.2379	0.007	0.0089	-0.4415	0.003	-0.0106	0.0016	-0.0265
ENSG00000116212	1	54411750	54433841	1	p32.3	LRRC42	-0.0365	0.0064	-0.0054	-0.001	-0.0093	-0.1202	0.0018	-0.0042	-0.0073	0.0049	-0.0099	0.0039	-0.0129	0.0168	0.0084	0.0061	0.008	0.0019	0.0019	0.0025	-0.0057	-0.0089	0.0043	0.0034	0.0068	0.0033	0.0059	-0.0379	0.0014	0.0013	0.0048	0.0085	-0.004	0.0049	0.0093	0.2379	0.007	0.0089	-0.4415	0.003	-0.0106	0.0016	-0.0265
ENSG00000203985	1	54474412	54483856	-1	p32.3	LDLRAD1	-0.0365	0.0064	-0.0054	-0.001	0.0776	0.0454	0.0018	-0.0042	-0.0073	0.0049	-0.0099	0.0039	-0.0129	-0.0395	0.0084	0.0061	0.008	0.0019	0.0019	0.0025	-0.0057	-0.0089	0.0043	0.0034	0.0068	0.0033	0.0059	0.1381	0.0014	0.0013	0.0048	0.0085	-0.004	0.0049	0.0093	0.2379	0.007	0.0089	-0.4415	0.003	-0.0106	0.0016	-0.0265
ENSG00000116209	1	54497347	54519177	-1	p32.3	TMEM59	-0.0365	0.0064	-0.0054	-0.001	0.1454	0.0454	0.0018	-0.0042	-0.0073	0.0049	-0.0099	0.0039	-0.0129	-0.0395	0.0084	0.0061	0.008	0.0019	0.0019	0.0025	-0.0057	-0.0089	0.0043	0.0034	0.0068	0.0033	0.0059	-0.2076	-0.1318	0.0013	0.0048	0.0085	-0.004	0.0049	0.0093	0.2379	0.007	0.0089	-0.4415	0.003	-0.0106	0.0016	-0.0265
ENSG00000116205	1	54519260	54578192	1	p32.3	TCEANC2	0.0856	0.0064	0.061	-0.001	0.139	0.0454	0.0018	-0.0042	-0.0073	0.0049	-0.0099	0.0039	-0.0129	-0.0395	0.0084	0.0061	0.008	0.0019	0.0019	0.0025	-0.0057	-0.0089	0.0043	0.0538	0.0068	0.0033	0.0059	-0.2076	0.0027	0.0013	0.0048	0.0085	-0.004	0.0049	0.0093	0.2379	0.007	0.0089	-0.4415	0.003	-0.0106	0.0016	-0.0265
ENSG00000157211	1	54598747	54619443	-1	p32.3	CDCP2	0.1225	0.0064	-0.0054	-0.001	0.0102	0.0454	0.0018	-0.0042	-0.0073	0.0049	-0.0099	0.0039	-0.0129	-0.0395	0.0084	0.0061	0.008	0.0019	0.0019	0.0025	-0.0057	-0.0089	0.0043	-0.1705	0.0068	0.0033	0.0059	0.2119	0.0027	0.0013	0.0048	0.0085	-0.004	0.0049	0.0093	0.2379	0.007	0.0089	-0.4415	0.003	-0.0106	0.0016	-0.0265
ENSG00000215883	1	54638009	54665709	-1	p32.3	CYB5RL	0.1225	0.0064	-0.0054	-0.001	0.0102	0.0454	0.0018	-0.0042	-0.0073	0.0049	-0.0099	0.0039	-0.0129	-0.0395	0.0084	0.0061	0.008	0.0019	0.0019	0.0025	-0.0057	-0.0089	0.0043	0.0074	0.0068	0.0033	0.0059	0.0247	0.0027	0.0013	0.0048	0.0085	-0.004	0.0049	0.0093	0.2379	0.007	0.0089	-0.4415	0.003	-0.0106	0.0016	-0.0265
ENSG00000116221	1	54649714	54691137	1	p32.3	MRPL37	0.1225	0.0064	-0.0054	-0.001	0.0102	0.0454	0.0018	-0.0042	-0.0073	0.0049	-0.0099	0.0039	-0.0129	-0.0395	0.0084	0.0061	0.008	0.0019	0.0019	0.0025	-0.0057	-0.0089	0.0043	0.0074	0.0068	0.0033	0.0059	0.018	0.0027	0.0013	0.0048	-0.0504	-0.004	0.0049	0.0093	0.2379	0.007	-0.0534	-0.4415	0.003	-0.0106	0.0016	-0.0265
ENSG00000157216	1	54691105	54879152	-1	p32.3	SSBP3	0.0925	0.0064	-0.0054	-0.001	0.0102	0.0454	0.0018	-0.0042	-0.0073	0.0049	-0.0099	0.0039	-0.0129	-0.0581	0.0084	0.0061	0.008	0.0019	0.0019	0.0025	-0.0057	-0.0426	0.0043	0.0074	0.0068	0.0033	0.0059	0.1031	0.0027	0.0013	0.0048	0.0104	0.0058	0.0049	0.0093	0.2379	0.007	0.0047	-0.4415	0.003	-0.0106	0.0016	-0.0265
ENSG00000162390	1	55007930	55104865	1	p32.3	ACOT11	0.1023	0.0064	0.0468	-0.001	0.0102	0.0454	0.0018	-0.0042	-0.0073	0.0071	-0.0099	0.0039	0.0031	-0.0035	0.0084	-0.0395	0.008	0.0019	0.0019	0.0025	-0.0181	-0.0115	0.0526	0.0659	0.0753	0.0609	0.0059	0.1343	0.0113	0.0013	0.0048	0.0104	-0.0238	0.0049	0.0093	0.2379	0.007	0.0114	-0.3633	0.003	-0.0106	0.0016	-0.0265
ENSG00000162391	1	55074855	55089229	-1	p32.3	FAM151A	-0.0022	0.0064	0.0085	-0.001	0.0102	0.0454	0.0018	-0.0042	-0.0073	0.005	-0.0099	0.0039	-0.0117	-0.0035	0.0084	-0.2781	0.008	0.0019	0.0019	0.0025	-0.0057	-0.0115	0.0483	-0.0044	-0.0054	0.018	0.0059	0.3016	-0.0147	0.0013	0.0048	0.0104	-0.0238	0.0049	0.0093	0.2379	0.007	-0.0089	-0.3432	0.003	-0.0106	0.0016	-0.0265
ENSG00000184313	1	55107463	55175939	1	p32.3	MROH7	-0.0022	0.0064	0.0085	-0.001	0.0102	0.0454	0.0018	-0.0042	-0.0073	0.005	-0.0099	0.0039	-0.0117	-0.0035	0.0084	0.0296	-0.0569	0.0019	0.0019	0.0025	-0.0019	-0.0115	0.0079	-0.0044	-0.0054	0.0109	0.0059	-0.0946	-0.0147	0.0013	0.0048	0.0104	-0.0238	0.0049	0.0093	0.2379	0.007	-0.0089	-0.4473	0.003	-0.0106	0.0016	-0.0265
ENSG00000162396	1	55222571	55230187	-1	p32.3	PARS2	-0.0022	0.0162	0.0085	-0.001	-0.1206	0.0454	0.0018	-0.0042	-0.0073	0.005	-0.0099	0.0039	-0.0117	-0.0035	0.0084	0.0296	0.0014	0.0019	0.0019	0.0025	-0.0019	-0.0115	0.0079	-0.0044	-0.0054	0.0109	0.0059	0.04	-0.0147	0.0013	0.0048	0.0104	-0.0238	0.0049	0.0093	0.2379	0.007	-0.0089	-0.4792	0.003	-0.0106	0.0016	-0.0265
ENSG00000006555	1	55245385	55266940	-1	p32.3	TTC22	-0.0022	0.0162	0.0085	-0.001	0.026	0.0454	0.0018	-0.0042	-0.0073	0.005	-0.0099	0.0039	-0.0117	-0.0035	0.0084	0.0296	0.0014	0.0019	0.0019	0.0025	-0.0019	-0.0115	0.0079	-0.0044	-0.0054	0.0109	0.0059	0.04	-0.0147	0.0013	0.0048	-0.0364	-0.0238	0.0049	0.0093	0.2379	0.007	-0.0089	-0.4732	0.003	-0.0106	0.0016	-0.0265
ENSG00000162398	1	55271736	55307925	1	p32.3	C1orf177	-0.0022	0.016	0.0085	-0.001	-0.0832	0.029	0.0018	-0.0042	-0.0073	0.005	-0.0099	-0.0205	-0.0117	-0.0035	0.0084	0.0257	0.0014	0.0019	0.0019	0.0025	-0.0019	-0.0115	-0.0392	-0.0044	-0.0054	0.0109	0.0059	0.04	-0.0147	0.0013	0.0048	0.0091	-0.0002	0.0049	0.0093	0.2379	0.1065	-0.0315	-0.4067	0.003	-0.0106	0.0016	-0.0265
ENSG00000116133	1	55315306	55352891	-1	p32.3	DHCR24	0.0269	-0.0447	0.0245	-0.001	0.0006	-0.0054	0.0018	-0.0042	-0.0073	0.005	-0.0099	0.0931	-0.0117	-0.0035	0.0084	0.0031	0.0014	0.0019	0.0019	0.0025	-0.0019	-0.0115	-0.0022	-0.0044	-0.0054	0.0109	0.0059	-0.0215	-0.0147	0.0013	0.0048	0.0304	-0.0111	0.0049	0.0093	0.2379	0.0103	0.0135	-0.4067	0.003	-0.0106	0.0016	-0.0265
ENSG00000143001	1	55446465	55457966	1	p32.3	TMEM61	0.017	0.0144	0.0133	-0.001	0.0006	-0.0054	0.0018	-0.0042	-0.0073	0.005	-0.0099	0.054	-0.0117	-0.0035	0.0084	0.0031	0.0014	0.0019	0.0019	0.0025	-0.0019	-0.0115	-0.0022	-0.0044	-0.0054	0.0109	0.0059	0.0682	-0.0147	0.0013	0.0048	0.0304	0.0065	0.0049	0.0093	0.2379	0.0103	0.0135	-0.4067	0.003	-0.0106	0.0016	-0.0265
ENSG00000162399	1	55464606	55476556	1	p32.3	BSND	0.017	0.0144	0.0133	-0.001	0.0006	-0.0054	0.0018	-0.0042	-0.0073	0.005	-0.0099	0.054	-0.0117	-0.0035	0.0084	0.0031	0.0014	0.0019	0.0019	0.0025	-0.0019	-0.0115	-0.0022	-0.0044	-0.0054	0.0109	0.0059	0.3308	-0.0147	0.0013	0.0048	0.0304	0.0065	0.0049	0.0093	0.2379	0.0103	0.0135	-0.4067	0.003	-0.0106	0.0016	-0.0265
ENSG00000169174	1	55505221	55530525	1	p32.3	PCSK9	0.017	-0.0205	0.0133	-0.001	0.02	-0.0054	0.0018	-0.0042	-0.0073	0.005	-0.0099	0.0538	-0.0117	-0.0674	0.0084	0.0031	0.0014	0.0019	0.0019	0.0025	-0.0019	-0.0115	-0.0022	-0.0044	-0.0054	0.0109	0.0059	0.3308	-0.0147	0.0013	0.0048	0.0304	0.0065	0.0049	0.0093	0.2379	0.0103	0.0135	-0.4067	0.003	-0.0106	0.0016	-0.0265
ENSG00000162402	1	55532032	55680786	-1	p32.3	USP24	0.017	-0.0368	0.0133	-0.001	0.02	-0.0054	0.0018	-0.0042	-0.0073	0.005	-0.0099	0.0538	-0.0117	-0.0335	0.0084	0.0031	0.0014	0.0019	0.0019	0.0025	-0.0019	0.0246	-0.0022	0.0412	-0.0477	0.0109	0.0059	-0.2584	0.0022	0.0013	0.0048	0.0304	0.0065	0.0049	0.0093	0.2379	0.0103	0.0135	-0.4067	0.003	-0.0106	0.0016	-0.0265
ENSG00000162407	1	56960419	57110974	-1	p32.2	PPAP2B	-0.0041	0.0059	-0.0113	-0.001	0.0156	0.025	0.0018	-0.0042	-0.0073	0.0434	-0.0099	-0.0107	0.0008	0.0069	0.0272	0.0079	-0.0046	0.0019	0.0019	-0.0126	-0.0043	-0.0013	0.0106	-0.0052	-0.003	0.0109	0.0059	-0.0054	0.003	0.0013	0.0048	-0.0275	0.0189	0.0017	-0.0079	0.2643	0.0122	0.0099	-0.4067	0.003	-0.0106	0.0016	-0.0082
ENSG00000162409	1	57110995	57181008	1	p32.2	PRKAA2	-0.0041	0.0059	-0.0113	-0.001	-0.032	-0.0872	0.0018	-0.0042	-0.0073	0.0408	-0.0099	-0.0107	0.0008	0.0069	0.0272	0.0079	-0.0046	0.0019	0.0019	-0.0126	-0.0043	-0.0013	0.0106	-0.0052	-0.003	0.0109	0.0059	-0.1485	0.003	0.0013	0.0048	-0.0275	0.0189	0.0017	0.0219	0.2643	0.0122	0.0099	-0.4067	0.003	-0.0106	0.0016	-0.0082
ENSG00000187889	1	57184477	57285369	-1	p32.2	C1orf168	0.0342	0.0059	-0.0211	-0.001	0.0039	0.055	0.0018	-0.0042	-0.0073	-0.0057	-0.0099	-0.0124	0.0008	0.0069	0.0272	0.0079	-0.0046	0.0019	0.0019	-0.0126	-0.0043	-0.0013	0.0106	-0.0474	-0.003	0.0109	0.0059	-0.0493	0.003	0.0013	0.0048	-0.0071	0.0189	0.0017	0.0219	0.2643	0.0122	0.0099	-0.4067	0.003	-0.0106	0.0548	-0.0082
ENSG00000157131	1	57320479	57383894	1	p32.2	C8A	-0.0761	0.0059	0.0204	-0.001	-0.0062	-0.0627	0.0018	-0.0042	-0.0073	-0.0314	-0.0099	-0.0615	0.0008	0.0069	0.0272	0.0079	-0.0046	0.0019	0.0019	-0.0126	-0.0043	-0.0013	0.0106	-0.0101	-0.003	0.0109	0.0059	-0.0153	0.003	0.0013	0.0048	0.0213	0.0189	0.0017	0.0222	0.2643	0.0122	0.0099	-0.4067	0.003	-0.0428	0.0449	-0.0082
ENSG00000021852	1	57394883	57431813	-1	p32.2	C8B	0.0229	0.0059	0.0204	-0.001	-0.0062	0.0577	0.0018	-0.0042	-0.0073	-0.0089	-0.0099	0.1583	0.0008	0.0069	0.0272	0.0079	-0.0046	0.0019	0.0019	-0.0126	-0.0043	-0.0013	0.0106	-0.0101	-0.003	0.0109	0.0059	0.089	0.003	0.0013	0.0048	0.0213	0.0189	0.0017	0.0038	0.2643	0.0122	0.0099	-0.4067	0.003	0.0093	0.0156	-0.0082
ENSG00000173406	1	57460451	59012406	-1	p32.1	DAB1	0.0113	0.0059	-0.0066	-0.001	0.0224	0.0255	0.0018	-0.0042	-0.0073	0.0067	-0.0099	0.0041	0.0045	0.0069	0.0173	-0.0159	0.0003	0.0019	-0.0105	-0.001	-0.0044	0.0044	0.0073	0.0002	-0.003	-0.0021	0.0059	-0.0376	0.003	0.0013	0.0048	0.0024	0.0054	0.0017	0.0181	0.2801	0.0094	0.0139	-0.413	0.003	0.0055	-0.0019	-0.0082
ENSG00000162600	1	58881056	59012474	-1	p32.1	OMA1	0.0046	0.0059	-0.0063	-0.001	0.0006	0.0035	0.0018	-0.0042	-0.0073	-0.0093	-0.0099	0.0054	-0.0154	0.0069	0.0052	0.0495	0.001	0.0019	0.0166	-0.0021	-0.004	-0.0049	0.0294	-0.0035	-0.003	0.0246	0.0059	-0.0885	0.003	0.0013	0.0048	-0.0036	0.0066	0.0017	0.0212	0.2371	0.0165	0.0378	-0.389	0.003	-0.0011	-0.0079	-0.0082
ENSG00000184292	1	59041099	59043166	-1	p32.1	TACSTD2	0.046	0.0059	-0.0063	-0.001	0.0006	0.0381	0.0018	-0.0042	-0.0073	-0.0093	-0.0099	0.0054	0.006	0.0069	0.0052	0.0113	0.0128	0.0019	0.0166	-0.0021	-0.004	-0.0049	0.0063	-0.0035	-0.003	-0.0048	0.0059	-0.0187	0.003	0.0013	0.0048	-0.0159	0.0066	0.0017	0.0212	0.2371	0.0165	0.0116	-0.4331	0.003	-0.0011	0.0103	-0.0082
ENSG00000162601	1	59120411	59165764	-1	p32.1	MYSM1	-0.1093	-0.1281	-0.0063	-0.001	-0.0052	0.0381	0.0018	-0.0042	-0.0073	-0.0093	-0.0099	0.0054	0.006	0.0069	0.0052	0.0113	0.0128	0.0019	0.0166	-0.0021	-0.004	-0.038	0.0063	-0.0035	-0.003	-0.0048	0.0059	-0.1514	0.003	0.0013	0.0048	0.0167	0.0066	0.0017	0.0202	0.2717	0.0143	0.0116	-0.4166	0.003	-0.0011	0.0103	-0.0082
ENSG00000177606	1	59246465	59249785	-1	p32.1	JUN	-0.0005	0.0187	-0.0063	-0.001	-0.0052	-0.0007	0.0018	-0.0042	-0.0073	-0.0093	-0.0099	0.0054	0.006	0.0069	0.0052	0.0113	0.0128	0.0019	0.0166	-0.0021	-0.004	-0.0004	0.0063	-0.0035	-0.003	-0.0048	0.0059	-0.0891	0.003	0.0013	0.0048	0.0167	0.0066	0.0017	0.0202	0.1917	-0.0109	0.0116	-0.4767	0.003	-0.0011	0.0103	-0.0082
ENSG00000172456	1	59762310	60233347	1	p32.1	FGGY	0.0069	0.0062	-0.0063	-0.001	0.0024	0.0193	0.0018	-0.0042	-0.0073	-0.0093	-0.0099	-0.0077	0.006	0.0069	0.0027	0.0113	0.0046	0.0019	-0.0114	-0.0045	-0.004	-0.0004	0.0063	0.001	-0.003	0.0127	0.0059	-0.0039	0.003	0.0013	0.0048	0.0191	0.0066	0.0017	-0.0099	0.2534	-0.0109	-0.0051	-0.4029	0.003	-0.0011	0.0103	-0.0082
ENSG00000134709	1	60280458	60342050	1	p32.1	HOOK1	0.0069	0.0062	-0.0063	-0.001	0.0024	0.0193	0.0018	-0.0042	-0.0073	-0.0093	-0.0099	0.0021	0.006	0.0069	-0.0132	0.0113	0.0046	0.0019	0.004	0.0126	-0.004	-0.0004	0.0063	0.001	-0.003	0.0034	0.0059	-0.1641	0.003	0.0013	0.0048	0.0348	0.0066	0.0017	0.0299	0.2534	0.1077	-0.016	-0.4029	0.003	-0.0011	0.0103	-0.0082
ENSG00000134716	1	60358980	60392462	-1	p32.1	CYP2J2	0.0069	0.0062	-0.0063	-0.001	0.0024	0.0193	0.0018	-0.0042	-0.0073	-0.0093	-0.0099	0.0021	0.006	0.0069	-0.0132	0.0113	0.0046	0.0019	0.004	0.0126	-0.004	-0.0004	0.0063	0.001	-0.003	0.0034	0.0059	-0.0518	0.003	0.0013	0.0048	0.0324	0.0066	0.0017	0.0076	0.2534	-0.0313	-0.016	-0.4029	0.003	-0.0011	0.0103	-0.0082
ENSG00000162598	1	60452941	60539442	-1	p32.1	C1orf87	0.0069	-0.0314	-0.0063	-0.001	0.0024	0.0193	0.0018	-0.0042	-0.0073	-0.0093	-0.0099	0.0021	0.006	0.0069	-0.0132	0.0073	0.0046	0.0019	0.004	0.0126	-0.004	-0.0004	0.0063	0.001	-0.003	0.0034	0.0059	0.0812	0.003	0.0013	0.0048	-0.0132	0.0223	0.0017	0.0076	0.2534	-0.0313	-0.016	-0.4029	0.003	-0.0011	0.0103	-0.0082
ENSG00000162599	1	61330931	61928465	1	p31.3	NFIA	-0.0121	-0.0274	-0.0063	-0.001	-0.0035	-0.0122	0.0018	-0.0042	-0.0073	-0.0093	-0.0099	-0.0174	-0.0229	0.0069	0.0087	0.0014	0.0075	0.0048	-0.0066	0.0016	-0.004	-0.0004	0.0063	0.0014	-0.003	0.0019	-0.0005	0.0007	0.003	0.0013	0.0048	-0.0132	0.0046	0.0017	0.0076	0.2495	-0.0152	-0.034	-0.4395	0.003	-0.0011	-0.0157	-0.0082
ENSG00000162604	1	62146718	62191095	-1	p31.3	TM2D1	0.0245	0.0151	-0.0063	-0.001	0.0022	-0.0093	0.0018	-0.0042	-0.0073	-0.0093	-0.0099	-0.0174	-0.0229	0.0069	0.0087	-0.0114	0.0075	-0.0365	-0.0162	0.0016	-0.004	-0.0004	0.0063	0.001	-0.003	0.0007	-0.0005	0.0504	0.003	0.0013	0.0048	-0.0132	-0.0032	-0.0368	-0.0736	0.2145	-0.0152	-0.0067	-0.4395	0.003	-0.0011	-0.0748	-0.0082
ENSG00000132849	1	62208149	62629592	1	p31.3	INADL	0.0245	0.0151	-0.0063	-0.001	0.0088	-0.0042	0.0018	-0.0042	-0.0267	-0.0093	-0.0099	0.0012	-0.0229	0.0069	0.0087	-0.0114	0.0075	0.0022	-0.0162	0.0016	-0.09	0.0065	-0.0141	0.001	-0.003	0.0007	-0.0133	-0.0018	-0.0125	0.0013	0.0048	-0.0132	0.0139	-0.0054	0.0134	0.2502	0.0032	-0.0073	-0.3932	0.003	0.0036	-0.0215	-0.0119
ENSG00000240563	1	62660503	62678000	1	p31.3	L1TD1	0.0245	0.0151	-0.0063	-0.001	-0.1552	-0.2246	0.0018	-0.0042	-0.0003	-0.0093	-0.0099	0.0038	-0.0229	0.0069	0.0087	-0.0114	0.0075	-0.0126	-0.0162	0.0016	-0.4301	-0.0042	0.0028	0.001	-0.003	0.0007	0.0027	0.1432	0.0095	0.0013	0.0048	-0.0132	-0.0176	0.0094	-0.0171	0.2596	-0.0125	-0.011	-0.4238	0.003	-0.0008	-0.0073	-0.0145
ENSG00000132854	1	62702651	62785085	-1	p31.3	KANK4	0.0245	0.0151	-0.0063	-0.001	-0.0077	0.0477	0.0018	-0.0042	-0.0003	-0.0245	-0.0099	0.0038	0.0081	0.0069	0.0087	-0.0114	0.0075	-0.0168	-0.0162	0.0016	-0.4301	-0.0042	0.0028	0.001	-0.003	0.0007	0.0027	0.2303	0.0095	0.0013	0.0048	-0.0132	-0.0176	0.0235	-0.0171	0.2596	-0.0125	-0.011	-0.4238	0.003	-0.0008	-0.0073	-0.0145
ENSG00000162607	1	62901968	62917475	1	p31.3	USP1	0.0245	0.0151	-0.0063	-0.001	-0.05	-0.1017	0.0018	-0.0042	-0.0003	-0.0079	-0.0099	0.0038	0.0939	0.0069	0.0087	0.0776	0.0075	0.012	-0.0162	0.0016	-0.4301	0.0605	0.0028	0.001	-0.003	0.0007	0.0027	0.0077	0.0095	0.0013	0.0048	-0.0132	-0.0176	0.0153	-0.0171	0.2596	-0.0008	-0.011	-0.4238	0.003	-0.0008	-0.0073	-0.0145
ENSG00000116641	1	62920399	63153969	-1	p31.3	DOCK7	0.0245	0.0151	-0.0063	-0.001	-0.05	-0.0934	0.0018	-0.0042	-0.0003	-0.0079	-0.0099	0.0038	-0.0019	0.0069	0.0087	0.0441	0.0075	0.012	0.0477	0.0016	-0.4301	0.0605	0.0028	0.001	-0.003	0.0007	0.0027	0.0005	0.0099	0.0013	0.0048	-0.0132	-0.0176	-0.0207	-0.0171	0.2596	-0.0008	-0.011	-0.4238	0.003	-0.0008	-0.0073	-0.0145
ENSG00000132855	1	63063158	63071830	1	p31.3	ANGPTL3	0.0245	0.0151	-0.0063	-0.001	-0.05	-0.1017	0.0018	-0.0042	-0.0003	-0.0079	-0.0099	0.0038	-0.0467	0.0069	0.0087	0.0469	0.0075	0.012	0.0387	0.0016	-0.4301	0.0605	0.0028	0.001	-0.003	0.0007	0.0027	-0.2695	-0.2302	0.0013	0.0048	-0.0132	-0.0176	0.0153	-0.0171	0.2596	-0.0008	-0.011	-0.4238	0.003	-0.0008	-0.0073	-0.0145
ENSG00000125703	1	63249806	63331184	1	p31.3	ATG4C	0.0245	0.0151	-0.0063	-0.001	0.0368	-0.0292	0.0018	-0.0042	-0.0003	-0.0079	-0.0099	0.0038	0.0272	0.0069	0.0087	-0.0025	0.0075	0.012	0.0025	0.0091	-0.0003	0.0605	0.0028	0.001	-0.006	0.0007	-0.0334	-0.1177	-0.0098	0.0013	0.0048	-0.0132	-0.0176	0.0767	0.0233	0.2428	-0.0008	-0.011	-0.4238	0.003	-0.0008	-0.0073	-0.0205
ENSG00000187140	1	63788730	63790797	1	p31.3	FOXD3	-0.0118	0.0017	-0.0063	-0.001	-0.0163	-0.0292	0.0018	-0.0042	-0.0003	-0.0079	-0.0099	-0.0222	-0.0079	0.0069	0.0138	-0.0025	0.0088	0.012	0.0043	0.0091	-0.0003	-0.0018	0.0028	0.001	-0.006	0.0007	0.0186	0.1511	0.0028	0.0013	0.0048	-0.0132	-0.0176	0.0112	0.0479	0.2144	-0.0008	-0.011	-0.4238	0.003	-0.0128	-0.0731	-0.0169
ENSG00000088035	1	63833261	63904233	1	p31.3	ALG6	-0.0118	0.0017	-0.111	-0.001	-0.0163	-0.0292	0.0018	-0.0042	-0.0003	-0.0079	-0.0099	0.051	-0.0079	0.0069	0.0138	-0.0025	0.0088	0.012	0.0043	0.0091	-0.0003	0.0626	0.0028	0.001	-0.006	0.0007	0.0186	-0.0454	-0.0589	0.0013	0.0048	-0.0132	-0.0176	0.0112	0.0479	0.2955	-0.0008	-0.011	-0.4238	0.003	-0.0048	0.014	-0.0169
ENSG00000142856	1	63906441	64059392	-1	p31.3	ITGB3BP	-0.0118	0.0017	0.003	-0.001	-0.0163	-0.0225	0.0018	-0.0042	-0.0003	-0.0079	-0.0099	0.0092	-0.0079	0.0069	0.0138	0.0296	0.0088	0.012	0.0043	0.0091	-0.0003	0.0626	0.0028	0.001	-0.006	0.0007	0.0186	-0.104	-0.0469	0.0013	0.0048	-0.0132	-0.0176	0.0112	0.0021	0.2282	-0.0008	-0.011	-0.4238	0.003	-0.0048	-0.0477	-0.0169
ENSG00000203965	1	63989043	64038364	1	p31.3	EFCAB7	-0.0118	0.0017	0.003	-0.001	-0.0163	-0.0292	0.0018	-0.0042	-0.0003	-0.0079	-0.0099	0.0092	-0.0079	0.0069	0.0138	-0.0166	0.0088	0.012	0.0043	0.0091	-0.0003	0.0626	0.0028	0.001	-0.006	0.0007	0.0186	-0.0936	-0.025	0.0013	0.0048	-0.0132	-0.0176	0.0112	-0.0261	0.2284	-0.0008	-0.011	-0.4238	0.003	-0.0048	0.0233	-0.0169
ENSG00000079739	1	64058947	64125916	1	p31.3	PGM1	-0.0118	0.0017	0.003	-0.001	-0.0163	0.0328	0.0018	-0.0042	-0.0003	-0.0079	-0.0099	0.0092	-0.0079	0.0069	0.0138	-0.0182	0.0088	0.012	0.0043	0.0091	-0.0003	-0.0149	0.0028	0.001	-0.006	0.0007	0.0186	0.0403	0.007	0.0013	0.0048	-0.0132	0.0022	0.0112	-0.0261	0.2759	-0.0008	-0.011	-0.4238	0.003	-0.0048	-0.0726	-0.0169
ENSG00000185483	1	64239693	64647181	1	p31.3	ROR1	-0.0118	0.0017	0.0081	-0.001	-0.0065	0.0184	0.0018	-0.0042	-0.0003	-0.0079	-0.0099	0.0092	0.0027	0.0069	0.0138	-0.0174	0.0088	0.0052	0.0043	0.0091	-0.0003	-0.0202	0.0232	0.001	-0.006	0.0007	0.0186	-0.0313	0.007	0.0013	0.0048	0.0137	0.0076	0.0112	0.0188	0.268	-0.0008	-0.011	-0.4238	0.003	-0.0048	0.0005	-0.0169
ENSG00000177414	1	64669310	64733051	1	p31.3	UBE2U	-0.0326	0.0017	0.0081	-0.001	0.0874	-0.0036	0.0018	-0.0042	-0.0003	-0.0079	-0.0099	0.0092	0.0486	0.0069	0.0138	0.0156	0.0494	0.0404	0.0043	0.0091	-0.0003	0.0825	0.0006	0.001	-0.006	0.0007	0.0186	-0.0966	0.007	0.0013	0.0048	0.0613	0.0076	0.0112	0.0463	0.2763	-0.0008	-0.011	-0.4238	0.003	0.0208	0.0669	0.0622
ENSG00000158966	1	64936428	65158741	1	p31.3	CACHD1	-0.0316	0.0017	0.0081	-0.001	-0.016	-0.0352	0.0018	-0.0042	-0.0003	-0.0048	-0.0099	0.0092	-0.0035	0.0069	0.0138	-0.0089	-0.006	0.0125	0.0043	0.0091	-0.0003	0.0029	0.0282	0.001	-0.006	0.0007	0.0186	-0.0753	0.007	0.0013	0.0048	-0.011	0.0076	-0.0105	0.0069	0.2464	-0.0008	-0.011	-0.4322	0.003	0.0121	-0.0149	-0.0238
ENSG00000162437	1	65210778	65298915	1	p31.3	RAVER2	0.0862	0.0324	0.0081	-0.001	-0.016	-0.0502	0.0018	-0.0042	-0.0003	-0.0048	-0.0099	0.0092	-0.0035	0.0069	0.0138	-0.0089	-0.006	-0.0098	0.0043	0.0091	0.0965	0.0029	0.0282	0.001	-0.006	0.0007	0.0186	-0.0656	0.007	0.0013	0.0048	-0.011	0.0076	0.0446	0.0069	0.2358	-0.0008	-0.011	-0.3806	0.003	0.0296	0.0004	0.0115
ENSG00000162434	1	65298912	65432187	-1	p31.3	JAK1	0.0178	0.0144	0.028	-0.001	-0.016	0.0349	0.0018	-0.0042	-0.0003	-0.0047	-0.0099	0.0092	-0.0035	0.0069	0.0003	0.0458	0.0155	0.0331	0.0063	0.0195	0.0196	0.0102	0.0223	0.001	-0.006	0.0007	0.0186	0.0727	0.041	0.0013	0.0048	0.032	-0.0057	-0.013	0.0077	0.1836	0.0057	-0.011	-0.3727	0.003	0.0078	-0.0441	-0.0008
ENSG00000162433	1	65613232	65697828	1	p31.3	AK4	-0.0167	0.0242	-0.0184	-0.001	-0.016	0.033	0.0018	-0.0042	-0.0003	-0.0086	-0.0099	0.0092	-0.0035	0.0069	0.0023	-0.0288	0.0055	0.0073	0.0016	0.0051	-0.0315	0.0118	-0.0279	0.001	-0.006	0.0007	0.0186	0.042	0.0068	0.0013	0.0048	-0.0142	-0.002	0.0064	0.008	0.1911	-0.0124	-0.011	-0.4285	0.003	-0.0321	-0.0031	-0.0268
ENSG00000116675	1	65713902	65881552	1	p31.3	DNAJC6	-0.0167	0.0242	-0.0014	-0.001	-0.016	-0.0469	0.0018	-0.0042	-0.0003	-0.0086	-0.0099	0.0092	-0.0035	0.0069	0.0023	-0.0288	0.0055	0.0073	0.0016	0.0051	-0.0315	0.0118	-0.0013	0.001	-0.006	0.0007	0.0186	-0.0422	-0.0099	0.0013	0.0048	-0.0142	-0.002	0.0064	0.008	0.2137	-0.0124	-0.011	-0.4285	0.003	-0.0321	-0.0031	-0.0335
ENSG00000213625	1	65886270	65901690	1	p31.3	LEPROT	-0.0167	0.0242	-0.0147	-0.001	-0.016	-0.0469	0.0018	-0.0042	-0.0003	-0.0086	-0.0099	0.0092	-0.0035	0.0069	0.0023	-0.0288	0.0055	0.0073	0.0016	0.0051	-0.0315	0.0118	-0.0503	0.001	-0.006	0.0007	0.0186	-0.0422	-0.0183	0.0013	0.0048	-0.0142	-0.002	0.0064	-0.0114	0.2513	-0.0124	-0.011	-0.4285	0.003	-0.0321	-0.0031	0.0348
ENSG00000116678	1	65886248	66107242	1	p31.3	LEPR	-0.0167	0.0242	-0.0147	-0.001	-0.016	-0.0205	0.0018	-0.0042	-0.0003	-0.0086	-0.0099	0.0092	-0.0035	0.0069	0.0023	-0.0288	0.0055	0.0263	0.0016	0.0051	-0.0315	-0.037	-0.0503	0.001	-0.006	0.0007	0.0045	0.0134	-0.0183	0.0013	0.0048	-0.0142	-0.002	0.0064	0.0065	0.2907	-0.0124	-0.011	-0.4285	0.003	-0.0086	-0.0031	0.0673
ENSG00000184588	1	66258197	66840259	1	p31.3	PDE4B	0.0007	0.026	-0.0173	-0.001	0.0026	-0.0009	0.0018	-0.0042	-0.017	-0.0086	-0.0099	0.0092	-0.0035	0.0112	0.0023	0.0033	0.0055	-0.0015	0.0016	0.0051	0.012	0.0157	0.0246	0.001	-0.006	0.0007	0.0058	-0.0381	-0.0192	0.0013	0.0048	-0.0116	-0.002	0.0064	-0.0007	0.2315	-0.0193	-0.011	-0.4285	0.003	0.0023	-0.0031	0.0013
ENSG00000118473	1	66999066	67213982	1	p31.3	SGIP1	0.032	0.0131	0.0024	-0.001	0.0495	0.0019	0.0018	-0.0042	0.04	-0.0086	-0.0099	0.0014	-0.0154	0.0146	0.0023	0.0236	0.0055	-0.0015	0.0016	0.0051	0.012	0.0447	-0.0046	0.001	-0.006	0.0007	0.0208	0.0024	0.0004	0.0013	0.0048	-0.0146	0.0379	0.0064	-0.0007	0.2725	0.0049	-0.011	-0.4285	0.003	0.0023	0.0138	0.0013
ENSG00000152760	1	67218142	67244470	1	p31.3	TCTEX1D1	-0.0393	-0.0019	0.0024	-0.001	-0.0021	0.0019	0.0018	-0.0042	0.0053	-0.0086	-0.0099	-0.0069	-0.1153	0.0146	0.0023	0.0378	0.0055	-0.0015	0.0016	0.0051	0.012	0.0028	-0.0046	0.001	-0.006	0.0007	-0.0102	0.0024	0.0004	0.0013	0.0048	0.0262	0.0622	0.0064	-0.0007	0.2918	-0.0005	-0.011	-0.4285	0.003	0.0023	-0.0015	0.0013
ENSG00000172410	1	67263424	67266939	-1	p31.3	INSL5	-0.1404	-0.0019	0.0024	-0.001	-0.0627	0.0019	0.0018	-0.0042	0.0053	-0.0086	-0.0099	-0.0069	-0.1153	0.0146	0.0023	0.0009	0.0055	-0.0015	0.0016	0.0051	0.012	0.0028	-0.0046	0.001	-0.006	0.0007	-0.0102	0.0024	0.0004	0.0013	0.0048	-0.0231	-0.0018	0.0064	-0.0007	-0.0076	-0.0005	-0.011	-0.4285	0.003	0.0023	-0.0015	0.0013
ENSG00000152763	1	67278568	67390570	-1	p31.3	WDR78	-0.0826	-0.0019	0.0024	-0.001	-0.0627	0.0019	0.0018	-0.0042	0.0053	-0.0086	-0.0099	-0.0069	-0.0194	0.0146	0.0023	0.0009	0.0055	-0.0015	0.0016	0.0051	0.012	0.0028	-0.0046	0.001	-0.006	0.0007	-0.0102	0.0024	0.0004	0.0013	0.0048	-0.0231	-0.0018	0.0064	-0.0007	0.2099	-0.014	-0.011	-0.4285	0.003	0.0023	-0.0015	0.0013
ENSG00000198160	1	67390578	67454302	1	p31.3	MIER1	0.0094	-0.0019	0.0024	-0.001	-0.0627	0.0019	0.0018	-0.0042	-0.06	-0.0086	-0.0099	-0.0069	-0.0329	0.0146	0.0023	0.0009	0.0055	-0.0015	0.0016	0.0051	0.012	0.0028	-0.0046	0.001	-0.006	0.0007	-0.0102	0.0024	0.0004	0.0013	0.0048	-0.0231	-0.0018	0.0064	-0.0007	0.219	-0.0865	-0.011	-0.4285	0.003	0.0023	-0.0015	0.0013
ENSG00000116704	1	67465015	67519782	-1	p31.3	SLC35D1	0.0094	-0.0019	0.0024	-0.001	-0.0627	0.0019	0.0018	-0.0042	-0.0315	-0.0086	-0.0099	-0.0069	-0.0862	0.0146	0.0023	0.0009	0.0055	-0.0015	0.0016	0.0051	0.012	0.0028	-0.0046	0.001	-0.006	0.0007	-0.0102	0.0024	0.0004	0.0013	0.0048	-0.0562	-0.0018	0.0064	-0.0007	0.2652	0.0029	-0.011	-0.4285	0.003	0.0023	-0.0015	0.0013
ENSG00000203963	1	67557848	67697536	-1	p31.3	C1orf141	0.0094	-0.0019	0.0024	-0.001	-0.0105	0.0019	0.0018	-0.0042	0.0286	-0.0039	-0.0099	-0.0073	-0.0027	0.0146	0.0023	0.0196	0.0055	-0.0015	0.0016	0.0051	0.012	0.0028	-0.0046	0.001	-0.006	0.0007	-0.0102	0.0024	0.0004	0.0013	0.0048	0.0575	-0.0018	0.0064	0.0509	0.2657	0.0029	-0.011	-0.3788	0.003	0.0023	-0.0015	0.0013
ENSG00000162594	1	67632083	67725662	1	p31.3	IL23R	0.0094	-0.0019	0.0024	-0.001	0.0065	0.0019	0.0018	-0.0042	0.0286	-0.0049	-0.0099	0.0026	-0.0027	0.0146	0.0023	0.0029	0.0055	-0.0015	0.0016	0.0051	0.0304	0.0028	-0.0046	0.001	-0.006	0.0007	-0.0102	0.0024	0.0004	0.0013	0.0048	0.058	-0.0018	0.0221	0.0362	0.2462	0.0029	-0.011	-0.3599	0.003	0.0023	-0.0015	0.0013
ENSG00000081985	1	67773047	67862583	1	p31.3	IL12RB2	0.0094	-0.0019	0.0024	-0.001	0.0065	0.0019	0.0018	-0.0042	-0.0337	-0.0049	-0.0099	-0.0729	-0.0027	0.0146	0.0023	0.0029	0.0055	-0.0015	0.0016	0.0051	0.003	0.0028	-0.0046	0.001	-0.006	0.0007	-0.0102	0.0024	-0.031	0.0013	0.0048	-0.0692	-0.0018	0.0029	0.0041	0.2462	0.0029	-0.011	-0.4216	0.003	0.0023	-0.0015	0.0013
ENSG00000142864	1	67873493	67896098	-1	p31.3	SERBP1	0.0094	-0.0019	0.0024	-0.001	0.0065	0.0019	0.0018	-0.0042	-0.0574	-0.0049	-0.0099	0.007	-0.0027	0.0146	0.0023	0.0029	0.0055	-0.0015	0.0016	0.0051	0.003	0.0028	-0.0046	0.001	-0.006	0.0007	-0.0102	0.0024	-0.0081	0.0013	0.0048	-0.0692	-0.0018	0.0029	0.0041	0.2462	0.0029	0.0226	-0.4216	0.003	0.0023	-0.0015	0.0013
ENSG00000116717	1	68150744	68154021	1	p31.3	GADD45A	0.0094	-0.0019	0.0024	-0.001	0.0065	0.0019	0.0018	-0.0042	0.0568	-0.0049	-0.0099	0.007	-0.0027	0.0146	0.0023	0.0029	0.0055	-0.0015	0.0016	0.007	0.003	0.0028	0.0056	0.001	-0.006	0.0007	-0.0242	-0.0736	-0.0081	0.0013	0.0048	-0.0009	-0.0018	0.0029	0.0041	0.2601	0.0098	-0.0596	-0.4216	0.003	0.0787	-0.0015	-0.0093
ENSG00000172380	1	68167149	68299150	-1	p31.3	GNG12	0.0094	-0.0019	0.0024	-0.001	0.0065	0.0019	0.0018	-0.0042	0.013	-0.0049	-0.0099	0.007	-0.0027	0.0146	0.0023	-0.0166	0.0055	-0.0015	0.0016	0.007	0.003	0.0028	0.0056	0.001	-0.006	0.0007	-0.0031	0.0004	-0.0081	0.0013	0.0048	-0.0009	-0.0018	0.0029	0.0041	0.2642	0.0053	0.0319	-0.4216	0.003	0.0227	-0.0015	-0.0048
ENSG00000162595	1	68511645	68517314	-1	p31.3	DIRAS3	0.0094	0.0304	0.0024	-0.001	0.0342	0.0019	0.0018	-0.0042	0.0155	0.0003	-0.0099	0.007	0.0033	0.0146	0.0023	0.0073	0.0055	-0.0015	0.0016	0.007	0.003	0.0028	0.0056	0.001	-0.006	0.0007	0.0075	0.4347	0.0084	0.0013	0.0048	-0.0009	-0.0018	0.0029	0.0041	0.3964	0.0053	0.0009	-0.4216	0.003	0.006	-0.0015	-0.0116
ENSG00000116729	1	68564142	68698803	-1	p31.3	WLS	0.0094	0.0304	0.0024	-0.001	0.0342	0.0019	0.0018	-0.0042	-0.0128	0.0003	-0.0099	0.007	0.0033	0.0146	0.0023	-0.0084	0.0055	-0.0015	0.0016	0.007	0.003	0.0028	0.0056	0.001	-0.006	0.0007	0.0086	0.0376	0.0084	0.0013	0.0048	-0.0009	-0.0018	0.0029	0.0041	0.277	0.0053	0.0009	-0.4216	0.003	0.025	-0.0015	0.0049
ENSG00000116745	1	68894505	68915642	-1	p31.2	RPE65	0.0094	0.0304	0.0024	-0.001	0.0342	0.0656	0.0018	-0.0042	-0.0141	0.0003	-0.0099	0.007	-0.1134	0.0146	0.0023	0.0012	0.0055	-0.0015	0.0016	0.007	0.003	0.0028	0.0056	0.001	-0.006	0.0007	0.0086	0.0563	0.0084	0.0013	0.0048	-0.0009	-0.0018	0.0029	0.0041	0.2906	0.0053	0.0009	-0.4288	0.003	0.0635	-0.0015	0.0254
ENSG00000024526	1	68939835	68962904	-1	p31.2	DEPDC1	0.0094	0.0304	0.0024	-0.001	0.0342	-0.1106	0.0018	-0.0042	-0.0141	0.0003	-0.0099	0.007	0.033	0.0146	0.0023	0.0012	0.0055	-0.0015	0.0016	0.007	0.003	0.0028	0.0056	0.001	-0.006	0.0007	0.0086	-0.1631	0.0084	0.0013	0.0048	-0.0009	-0.0018	0.0029	0.0041	0.2906	0.0053	0.0009	-0.4288	0.003	0.0635	-0.0015	0.0254
ENSG00000033122	1	70034081	70617628	1	p31.1	LRRC7	-0.0086	0.0304	0.0024	-0.4963	-0.0175	-0.0151	0.0018	-0.0042	0.0019	-0.0162	-0.0099	0.0151	-0.0217	0.0146	0.0023	0.0031	0.0055	-0.0015	0.0008	0.007	0.0077	0.0236	0.0056	0.001	-0.006	0.0007	0.0058	0.0088	0.0171	0.0013	0.0048	0.0083	-0.0018	0.0126	-0.0209	0.2572	-0.0086	-0.0182	-0.4142	0.003	0.0126	0.0031	0.0063
ENSG00000066557	1	70610488	70671303	-1	p31.1	LRRC40	-0.0061	0.0304	0.0024	-0.5099	-0.0077	-0.0085	0.0018	-0.0042	-0.0047	0.0037	-0.0099	0.0098	-0.0124	0.0146	0.0023	0.0044	0.0055	-0.0015	0.0009	0.007	0.0228	0.0249	0.0056	0.001	-0.006	0.0007	0.0058	0.0172	0.0007	0.0013	0.0048	0.0083	-0.0018	0.0126	-0.0209	0.2733	-0.0055	0.0127	-0.4142	0.003	0.0331	0.0051	0.0063
ENSG00000116754	1	70671365	70718735	1	p31.1	SRSF11	-0.0091	0.0304	0.0024	-0.5099	-0.0077	-0.0085	0.0018	-0.0042	-0.0047	0.0037	-0.0099	0.0098	-0.0124	0.0146	0.0023	0.0044	0.0055	-0.0015	0.0009	0.007	0.0228	0.0249	0.0056	0.001	-0.006	0.0007	0.0058	0.0172	0.0007	0.0013	0.0048	0.0083	-0.0018	0.0126	-0.0209	0.2733	-0.0055	0.0127	-0.4142	0.003	0.0331	0.0051	0.0063
ENSG00000118454	1	70726271	70820417	-1	p31.1	ANKRD13C	-0.0091	0.0304	0.0024	-0.4425	-0.0077	-0.0085	0.0018	-0.0042	-0.0047	0.0037	-0.0099	0.0098	-0.0124	0.0146	0.0023	0.0044	0.0055	-0.0015	0.0009	0.007	0.0228	-0.0586	0.0056	0.001	-0.006	0.0007	0.0058	0.0522	0.0007	0.0013	0.0048	0.0083	-0.0018	0.0126	0.0706	0.2733	-0.0055	0.0127	-0.4142	0.003	0.0331	0.0051	0.0063
ENSG00000197568	1	70820488	70851022	1	p31.1	HHLA3	-0.0091	0.0304	0.0024	-0.438	-0.0077	-0.0085	0.0018	-0.0042	-0.0047	0.0037	-0.0099	0.0098	0.0647	0.0146	0.0023	0.0044	0.0055	-0.0015	0.0009	0.007	0.0228	0.0117	0.0056	0.001	-0.006	0.0007	0.0058	0.1708	0.0007	0.0013	0.0048	0.0083	-0.0018	0.0126	0.0706	0.2733	-0.0055	0.0127	-0.4142	0.003	0.0331	0.0051	0.0063
ENSG00000116761	1	70876901	70905534	1	p31.1	CTH	-0.0091	0.0304	0.0024	-0.438	-0.0077	-0.0085	0.0018	-0.0042	-0.0047	0.0037	-0.0099	0.0098	-0.0098	0.0146	0.0023	0.0044	0.0055	-0.0015	0.0009	0.007	0.0228	0.0117	0.0056	0.001	-0.006	0.0007	0.0058	0.1064	0.0007	0.0013	0.0048	-0.0157	-0.0018	0.0126	0.0706	0.2733	-0.0055	-0.0721	-0.4142	0.003	0.0331	0.0051	0.0063
ENSG00000050628	1	71318036	71513491	-1	p31.1	PTGER3	-0.0091	0.0304	0.0024	-0.438	-0.0077	0.0037	0.0018	-0.0042	-0.0047	0.0004	-0.0099	0.0098	-0.0004	0.0146	0.0023	0.0044	0.0055	-0.0015	0.0009	0.007	0.0228	0.0117	-0.0167	0.001	-0.006	0.0007	0.0058	0.033	0.0007	0.0013	0.0048	0.0055	-0.0031	0.0126	0.02	0.2362	-0.0055	-0.0087	-0.4142	0.003	0.0331	0.0088	0.0063
ENSG00000132485	1	71528974	71546980	-1	p31.1	ZRANB2	-0.0091	0.0304	0.0024	-0.438	-0.0077	0.0037	0.0018	-0.0042	-0.0047	0.0004	-0.0099	0.0098	-0.0004	0.0146	0.0023	0.0044	0.0055	-0.0015	0.0009	0.007	0.0228	0.0117	-0.0454	0.001	-0.006	0.0007	0.0058	-0.0124	0.0007	0.0013	0.0048	0.0055	-0.0031	0.0126	0.02	0.2362	-0.0055	-0.0087	-0.4142	0.003	0.0331	0.0088	0.0063
ENSG00000172260	1	71861623	72748417	-1	p31.1	NEGR1	-0.0091	0.0236	0.0024	-0.4893	-0.0245	0.001	0.0018	-0.0042	-0.0035	-0.0016	-0.0099	0.0098	-0.016	0.0146	0.0023	-0.0267	-0.0094	-0.0015	0.0009	0.007	-0.0286	-0.0086	-0.0141	0.02	-0.006	0.0007	-0.0077	-0.0293	-0.0138	0.0013	0.0048	-0.0109	-0.0082	0.0126	-0.0166	0.2909	-0.0067	-0.0235	-0.4407	0.003	0.0323	-0.0025	0.0063
ENSG00000162620	1	74491699	74663871	-1	p31.1	LRRIQ3	0.0026	0.0293	0.0013	-0.5209	0.0068	-0.0336	0.0135	-0.0042	-0.0089	-0.0012	-0.0285	0.024	0.0063	0.0146	0.0116	-0.0062	0.002	-0.0221	0.0106	0.0022	0.0118	0.0121	0.004	0.0101	0.003	0.0048	0.0089	0.0089	0.011	0.0017	0.0048	0.0042	-0.0381	0.0126	0.0091	0.2737	0.0023	-0.0075	-0.412	0.003	0.0214	0.0049	0.0173
ENSG00000254685	1	74663896	74699770	1	p31.1	FPGT	0.003	0.0293	0.0013	-0.7878	0.0068	-0.1447	-0.0121	-0.0042	-0.0089	-0.0012	-0.0285	0.024	0.0063	0.0146	0.0116	-0.0062	0.002	0.037	0.0106	0.0022	0.0118	0.0121	0.004	0.0101	0.003	0.0048	0.0089	0.0089	-0.0126	0.0017	0.0048	0.0042	0.0177	0.0126	0.0091	0.2737	0.0023	-0.0075	-0.412	0.003	0.0214	0.0049	0.0173
ENSG00000178965	1	75033795	75139422	-1	p31.1	C1orf173	0.0179	0.0293	0.0013	-0.4266	0.0068	0.0205	0.0378	-0.0042	-0.0229	-0.0012	-0.0037	0.0057	0.0063	0.0146	0.0116	-0.0062	0.002	0.037	0.0106	0.0022	0.0118	0.0121	0.004	0.0101	0.003	0.0048	0.0089	0.0089	0.0249	0.0017	0.0048	0.0042	0.0177	0.0126	0.0091	0.3074	0.0023	0.042	-0.412	0.003	0.0151	0.0049	0.0173
ENSG00000116791	1	75171170	75199092	-1	p31.1	CRYZ	0.0179	0.0293	0.0013	-0.4266	0.0068	0.0282	0.0863	-0.0042	-0.0229	-0.0012	-0.0037	0.0057	0.0063	0.0146	0.0116	-0.0062	0.002	0.037	0.0106	0.0022	0.0118	0.0121	0.004	0.0101	0.003	0.0048	0.0089	0.0089	-0.0453	0.0017	0.0048	0.0042	0.0177	0.0126	0.0091	0.2835	0.0023	-0.0251	-0.412	0.003	0.0151	0.0049	0.0173
ENSG00000162623	1	75198836	75232362	1	p31.1	TYW3	0.0179	0.0293	0.0013	-0.4266	0.0068	0.0382	0.0033	-0.0042	-0.0229	-0.0012	-0.0037	0.0057	0.0063	0.0146	0.0116	-0.0062	0.002	0.037	0.0106	0.0022	0.0118	0.0121	0.004	0.0101	0.003	0.0048	0.0089	-0.0024	-0.0453	0.0017	0.0048	0.0042	0.0177	0.0126	0.0091	0.2835	0.0023	-0.0251	-0.412	0.003	0.0151	0.0049	0.0173
ENSG00000162624	1	75594119	75627218	1	p31.1	LHX8	0.0179	0.0293	-0.0018	-0.4623	0.0068	-0.0463	-0.0034	-0.3426	-0.0101	-0.0012	-0.0037	0.0057	0.0063	0.0146	0.0116	-0.0062	0.0147	0.0048	0.0106	0.0022	0.0118	0.0121	0.004	0.0101	0.003	0.0048	0.0089	0.1574	0.009	0.0017	0.0048	0.0042	0.0186	0.0157	0.0091	0.2835	0.0023	-0.0031	-0.412	0.003	0.0258	0.0049	0.0173
ENSG00000137968	1	75667816	76076801	-1	p31.1	SLC44A5	0.0179	0.0103	-0.0018	-0.4318	0.0068	-0.0011	-0.0013	-0.3429	0.0072	0.0321	-0.0037	0.0057	0.0063	0.0146	0.0116	0.0329	0.0147	0.0097	0.0106	0.0058	0.0118	0.0121	0.0036	0.0101	0.003	0.0043	0.0089	0.0035	-0.0131	0.0017	0.0048	0.0042	-0.003	0.0157	0.0091	0.2361	0.0023	-0.0007	-0.412	0.003	-0.0001	0.0044	0.0173
ENSG00000117054	1	76190036	76253260	1	p31.1	ACADM	0.0179	0.0069	-0.0018	-0.3275	0.0068	0.1091	0.0416	-0.3422	0.0072	0.0063	-0.0037	0.0057	0.0063	0.0146	0.0116	0.0534	0.0147	0.0089	0.0106	0.0143	0.0118	0.0121	0.0113	0.0101	0.003	0.0163	0.0089	0.1439	0.0141	0.0017	0.0048	0.0042	0.0183	0.0157	0.0091	0.2564	0.0023	0.0126	-0.412	0.003	0.0452	0.005	0.0173
ENSG00000137955	1	76251879	76260764	1	p31.1	RABGGTB	0.0179	0.0069	-0.0018	-0.3275	0.0068	0.0802	0.0416	-0.3422	0.0072	0.0063	-0.0037	0.0057	0.0063	0.0146	0.0116	0.0534	0.0147	0.0089	0.0106	0.0143	0.0118	0.0121	0.0113	0.0101	0.003	0.0163	0.0089	0.1439	0.0141	0.0017	0.0048	0.0042	0.0183	0.0157	0.0091	0.2564	0.0023	0.0126	-0.412	0.003	0.0452	0.005	0.0173
ENSG00000057468	1	76262567	76378923	1	p31.1	MSH4	0.0179	0.0069	-0.0018	-0.3848	0.0068	0.0322	0.0416	-0.3422	0.0072	0.0063	-0.0037	0.0057	0.0063	0.0146	0.0116	0.0214	-0.0301	0.0089	0.0106	0.0143	0.0118	0.0313	0.0113	0.0101	0.003	0.0163	0.0089	0.0293	0.0141	0.0017	0.0048	0.0042	0.0183	0.0157	0.0091	0.2564	0.0023	0.0126	-0.412	0.003	-0.0225	0.005	0.0173
ENSG00000154007	1	76384558	76398116	-1	p31.1	ASB17	0.0179	0.0069	-0.0018	-0.4331	0.0068	0.0573	0.0416	-0.3422	0.0072	0.0063	-0.0037	0.0057	0.0063	0.0146	0.0116	0.0042	0.0162	0.0089	0.0106	0.0143	0.0118	0.1575	0.0113	0.0101	0.003	0.0163	0.0089	-0.0402	0.0141	0.0017	0.0048	0.0042	0.0183	0.0157	0.0091	0.2564	0.0023	0.0126	-0.412	0.003	0.0352	0.005	0.0173
ENSG00000184005	1	76540404	77100286	1	p31.1	ST6GALNAC3	0.0085	0.0069	0.013	-0.4399	0.0068	0.0026	0.0051	-0.3422	0.0072	0.0063	-0.0037	0.0365	0.0063	0.0146	0.0068	-0.0005	0.0162	0.0089	0.0106	0.0143	0.0118	0.0164	0.0113	0.0101	0.003	0.0163	0.0089	0.0004	0.0141	0.0209	0.0048	0.0042	0.0183	0.0237	0.0091	0.2671	0.0023	0.0214	-0.412	0.003	0.0352	0.005	0.0173
ENSG00000117069	1	77333126	77531396	1	p31.1	ST6GALNAC5	-0.0401	0.0069	-0.0015	-0.4362	0.0068	-0.0044	0.0028	-0.3422	0.0072	0.0002	-0.0037	0.0316	0.0063	0.0146	0.0178	0.0013	0.0162	0.0089	0.0106	0.0104	0.0118	0.0164	0.0113	0.0101	0.003	0.0163	0.0089	0.0097	0.0141	0.0209	0.0048	0.0042	0.0183	0.0183	0.0091	0.2806	0.0047	-0.0174	-0.412	0.003	0.0093	0.005	0.0173
ENSG00000142892	1	77554675	77685115	-1	p31.1	PIGK	-0.0071	0.0069	0.0099	-0.4362	0.0068	-0.0758	-0.0536	-0.3422	0.0072	0.0002	-0.0037	0.0299	0.0063	0.0146	0.0178	0.0013	0.0162	0.0089	0.0106	0.0104	0.0118	-0.0222	0.0113	0.0101	0.003	0.0163	0.0089	-0.0284	0.0141	0.0209	0.0048	0.0042	0.0183	0.0183	0.0091	0.2447	0.0047	0.0498	-0.412	0.003	0.0093	0.005	0.0173
ENSG00000154027	1	77747736	78025651	1	p31.1	AK5	-0.0029	0.0069	0.0099	-0.4183	0.0068	0.0197	-0.0058	-0.3422	0.0072	0.0002	-0.0037	-0.0011	0.0063	0.0146	0.0178	0.0013	0.0162	0.0089	0.0106	0.0104	0.0118	0.0158	0.0113	0.0101	0.003	0.0234	0.0089	0.0771	0.0141	-0.0011	0.0048	0.0207	0.0267	0.0124	0.0091	0.2777	0.0198	-0.0204	-0.412	0.003	0.0211	0.005	0.0173
ENSG00000036549	1	78028101	78149104	-1	p31.1	ZZZ3	-0.0088	0.0069	0.0099	-0.4432	0.0068	0.001	0.017	-0.3422	0.0072	0.0002	-0.0037	0.0151	0.0063	0.0146	0.0178	0.0013	0.0162	0.0089	0.0106	0.0104	0.0118	0.0158	0.0113	0.0101	0.003	0.0106	0.0089	0.01	0.0141	-0.033	0.0048	-0.0125	0.0037	-0.0174	0.0091	0.2865	0.0078	-0.031	-0.412	0.003	0.0231	0.005	0.0173
ENSG00000077254	1	78161672	78225537	-1	p31.1	USP33	0.0169	0.0069	0.0099	-0.4432	0.0068	0.001	0.017	-0.3422	0.0072	0.0002	-0.0037	0.0151	0.0063	0.0146	0.0178	0.0013	0.0162	0.0089	0.0106	0.0104	0.0118	0.0158	0.0113	0.0101	0.003	0.0106	0.0089	0.01	0.0141	-0.033	0.0048	-0.0125	0.0037	-0.0174	0.0091	0.2865	0.0078	-0.031	-0.412	0.003	0.0231	0.005	0.0173
ENSG00000180488	1	78245309	78344106	1	p31.1	FAM73A	0.0169	0.0069	0.0099	-0.4432	0.0068	0.001	0.017	-0.3422	0.0072	0.0002	-0.0037	0.0151	0.0063	0.0146	0.0178	0.0013	0.0162	0.0089	0.0106	0.0104	0.0118	0.0158	0.0113	0.0101	0.003	0.0106	0.0089	0.01	0.0141	-0.033	0.0048	-0.0125	0.0037	-0.0174	0.0091	0.2865	0.0078	-0.031	-0.412	0.003	0.0231	0.005	0.0173
ENSG00000162614	1	78354198	78409580	1	p31.1	NEXN	0.0169	0.0069	0.0099	-0.4432	0.0068	0.001	0.017	-0.3422	0.0072	0.0002	-0.0037	0.0151	0.0063	0.0146	0.0178	0.0013	0.0162	0.0089	0.0106	0.0104	0.0118	0.0158	0.0113	0.0101	0.003	0.0106	0.0089	0.01	0.0141	-0.033	0.0048	-0.0125	0.0037	-0.0174	0.0091	0.2865	0.0078	-0.031	-0.412	0.003	0.0231	0.005	0.0173
ENSG00000162613	1	78409740	78444794	-1	p31.1	FUBP1	0.0169	0.0069	0.0099	-0.4432	0.0068	0.001	0.017	-0.3422	0.0072	0.0002	-0.0037	0.0151	0.0063	0.0146	0.0178	0.0013	0.0162	0.0089	0.0106	0.0104	0.0118	0.0158	0.0113	0.0101	0.003	0.0106	0.0089	0.01	0.0141	-0.033	0.0048	-0.0125	0.0037	-0.0174	0.0091	0.2865	0.0078	-0.031	-0.412	0.003	0.0231	0.005	0.0173
ENSG00000162616	1	78444859	78483648	1	p31.1	DNAJB4	0.0169	0.0069	0.0099	-0.4432	0.0068	0.001	0.017	-0.3422	0.0072	0.0002	-0.0037	0.0151	0.0063	0.0146	0.0178	0.0013	0.0162	0.0089	0.0106	0.0104	0.0118	0.0158	0.0113	0.0101	0.003	0.0106	0.0089	0.01	0.0141	-0.033	0.0048	-0.0125	0.0037	-0.0174	0.0091	0.2865	0.0078	-0.031	-0.412	0.003	0.0231	0.005	0.0173
ENSG00000137960	1	78445226	78604133	1	p31.1	GIPC2	0.0169	0.0069	0.0099	-0.4432	0.0068	0.001	0.017	-0.3422	0.0072	0.0002	-0.0037	0.0151	0.0063	0.0146	0.0178	0.0013	0.0162	0.0089	0.0106	0.0104	0.0118	0.0158	0.0113	0.0101	0.003	0.0106	0.0089	0.01	0.0141	-0.033	0.0048	-0.0125	0.0037	-0.0174	0.0091	0.2865	0.0078	-0.031	-0.412	0.003	0.0231	0.005	0.0173
ENSG00000122420	1	78769568	79005434	1	p31.1	PTGFR	0.0169	0.0069	0.0099	-0.4567	0.0068	0.001	0.017	-0.3422	0.0072	0.0002	-0.0037	0.0151	0.0063	0.0146	0.0178	0.0013	0.0162	0.0089	0.0106	0.0104	0.0118	0.0158	0.0113	0.0101	0.003	0.0106	0.0089	0.01	0.0141	0.0212	0.0048	0.0519	0.0037	0.0544	0.0091	0.2865	0.0078	0.0468	-0.412	0.003	0.0231	0.0569	0.0173
ENSG00000137959	1	79085607	79111830	1	p31.1	IFI44L	0.0169	0.0069	0.0099	-0.5567	0.0068	0.001	0.017	-0.3422	0.0072	0.0002	-0.0037	0.0151	0.0063	0.0146	0.0178	0.0204	0.0162	0.0089	0.0106	0.0104	0.0118	0.0158	0.0113	0.0101	0.003	0.0106	0.0089	0.01	0.0141	0.0212	0.0048	0.0519	0.0037	0.0544	0.0091	0.2865	0.0078	0.0347	-0.412	0.003	0.006	0.0152	0.0173
ENSG00000137965	1	79115481	79129763	1	p31.1	IFI44	0.0169	0.0069	0.0099	-0.5567	0.0068	0.001	0.017	-0.3422	0.0072	0.0002	-0.0037	0.0151	0.0063	0.0146	0.0178	0.0204	0.0162	0.0089	0.0106	0.0104	0.0118	0.0158	0.0113	0.0101	0.003	0.0106	0.0089	0.01	0.0141	0.0212	0.0048	0.0519	0.0037	0.0544	0.0091	0.2865	0.0078	-0.0038	-0.412	0.003	-0.1387	0.0152	0.0173
ENSG00000162618	1	79355449	79472403	-1	p31.1	ELTD1	0.0169	0.0069	0.0099	-0.5167	0.0068	0.001	0.017	-0.3422	0.0072	0.0002	-0.0037	0.0151	0.0063	0.0146	0.0178	0.0204	0.0162	0.0089	0.0106	0.0104	0.0118	0.0158	0.0113	0.0101	0.003	0.0106	0.0089	0.01	0.0141	0.0212	0.0048	0.0089	0.0037	0.0512	0.0091	0.0311	0.0078	-0.0038	-0.412	0.003	0.0352	0.0409	0.0173
ENSG00000117114	1	81771845	82458120	1	p31.1	LPHN2	-0.0073	0.0069	0.0055	-0.452	0.0068	0.0042	0.0032	-0.3464	0.0072	0.0002	-0.0037	0.0187	0.0063	0.0146	-0.0172	0.0037	0.0162	0.0134	0.0106	0.0013	0.0079	0.011	-0.0046	0.0101	0.003	0.0028	0.0089	0.0029	-0.0217	0.0074	0.0048	0.0176	0.0091	0.0126	0.0091	-0.0259	-0.0031	-0.0554	-0.412	0.003	0.0231	0.0006	0.0173
ENSG00000137941	1	84330711	84464833	-1	p31.1	TTLL7	0.0661	0.0069	0.0055	-0.5002	0.0068	0.0205	0.0463	-0.3451	0.0072	0.0173	0.0185	0.0289	0.0063	0.0146	0.0065	0.0037	0.0148	-0.0026	0.0106	0.0301	0.0076	0.0176	0.0423	0.0101	0.003	0.0081	0.0089	-0.004	-0.0019	0.0074	0.0048	0.0116	0.0091	0.0168	0.0091	0.0236	0.0009	0.0228	0.0016	0.003	0.0067	0.0008	0.0173
ENSG00000142875	1	84543745	84704181	1	p31.1	PRKACB	0.0105	0.0069	0.0055	-0.4878	0.0068	-0.0304	0.0067	-0.3451	0.0072	0.0173	0.0185	0.0385	0.0063	0.0146	0.0065	0.0037	0.0148	-0.0032	0.0106	0.0301	-0.012	0.0176	0.0213	0.0101	0.003	0.0094	0.0089	-0.0939	-0.0019	0.0074	0.0048	0.0116	0.0091	0.0168	0.0091	0.0236	0.0009	0.0228	0.0016	0.003	0.0067	0.0008	0.0173
ENSG00000203943	1	84764049	84855640	1	p31.1	SAMD13	0.0127	0.0069	0.0055	-0.361	0.0068	0.017	0.0067	-0.3451	0.0072	0.0173	0.0185	0.0083	0.0063	0.0146	0.0065	0.0037	0.0148	-0.0032	0.0106	0.0301	0.0005	0.0176	0.0213	0.0101	0.003	0.0094	0.0089	-0.0105	-0.0019	0.0074	0.0048	0.0116	0.0091	0.0168	0.0091	-0.0386	0.0009	0.0228	0.0016	0.003	0.0067	0.0008	0.0173
ENSG00000137976	1	84864215	84880701	1	p31.1	DNASE2B	0.0127	0.0069	0.0055	-0.4352	0.0068	0.017	0.0067	-0.3451	0.0072	0.0173	0.0185	0.0083	0.0063	0.0146	-0.0179	0.0037	0.0148	-0.0032	0.0106	0.0301	0.0005	0.0176	0.0213	0.0101	0.003	0.0094	0.0089	-0.0156	-0.0019	0.0074	0.0048	0.0116	0.0091	0.0168	0.0091	0.0082	0.0009	0.0228	0.0016	0.003	0.0067	0.0008	0.0173
ENSG00000117133	1	84944942	84963473	1	p22.3	RPF1	0.0127	0.0069	0.0055	-0.4352	0.0068	0.017	0.0067	-0.3451	0.0072	0.0173	0.0185	-0.0188	0.0063	0.0146	-0.0056	0.0037	0.0148	-0.0032	0.0106	0.0301	0.0005	0.0176	0.0213	0.0101	0.003	0.0094	0.0089	-0.0156	-0.0019	0.0074	0.0048	0.0116	0.0091	0.0168	0.0091	0.0082	0.0009	0.0228	0.0016	0.003	0.0067	0.0008	0.0173
ENSG00000174021	1	84964008	84972248	-1	p22.3	GNG5	0.0127	0.0069	0.0055	-0.4352	0.0068	0.017	0.0067	-0.3451	0.0072	0.0173	0.0185	-0.0188	0.0063	0.0146	-0.0056	0.0037	0.0148	-0.0032	0.0106	0.0301	0.0005	0.0176	0.0213	0.0101	0.003	0.0094	0.0089	-0.0156	-0.0019	0.0074	0.0048	0.0116	0.0091	0.0168	0.0091	0.0082	0.0009	0.0228	0.0016	0.003	0.0067	0.0008	0.0173
ENSG00000122432	1	84971974	85031877	1	p22.3	SPATA1	0.0127	0.0069	0.0055	-0.4352	0.0068	0.017	0.0067	-0.3451	0.0072	0.0173	0.0185	-0.0188	0.0063	0.0146	-0.0056	0.0037	0.0148	-0.0032	0.0106	0.0301	0.0005	0.0176	0.0213	0.0101	0.003	0.0094	0.0089	-0.0156	-0.0019	0.0074	0.0048	0.0116	0.0091	0.0168	0.0091	0.0082	0.0009	0.0228	0.0016	0.003	0.0067	0.0008	0.0173
ENSG00000117151	1	85015289	85040163	-1	p22.3	CTBS	0.0127	0.0069	0.0055	-0.4352	0.0068	0.017	0.0067	-0.3451	0.0072	0.0173	0.0185	-0.0188	0.0063	0.0146	-0.0056	0.0037	0.0148	-0.0032	0.0106	0.0301	0.0005	0.0176	0.0213	0.0101	0.003	0.0094	0.0089	-0.0156	-0.0019	0.0074	0.0048	0.0116	0.0091	0.0168	0.0091	0.0082	0.0009	0.0228	0.0016	0.003	0.0067	0.0008	0.0173
ENSG00000117155	1	85109390	85156486	-1	p22.3	SSX2IP	-0.046	0.0069	0.0055	-0.4352	0.0068	0.017	0.0067	-0.3451	0.0072	0.0173	0.0185	-0.0188	0.0063	0.0146	-0.0056	0.0037	0.0148	-0.0032	0.0106	0.0301	0.0005	0.0176	0.0217	0.0101	0.003	0.0094	0.0089	-0.0587	-0.0019	0.0074	0.0048	0.0116	0.0091	0.0168	0.0091	0.0082	-0.0173	0.0228	0.0016	0.003	0.0067	0.0008	0.0173
ENSG00000171517	1	85277285	85358896	-1	p22.3	LPAR3	0.0086	0.0069	0.0055	-0.511	0.0068	0.017	0.0067	-0.3451	0.0072	0.0173	0.0185	0.055	0.0063	0.0146	-0.0049	0.0037	0.0148	-0.0032	0.0106	-0.013	0.0005	0.0176	0.0217	0.0101	0.003	0.0094	0.0089	-0.0012	-0.0019	0.0074	0.0048	0.0116	0.0091	0.0168	0.0091	0.0082	0.0075	0.0187	0.0016	0.003	0.0067	0.0008	0.0173
ENSG00000153898	1	85391268	85462796	-1	p22.3	MCOLN2	0.0086	0.0069	0.0055	-0.4399	0.0068	0.017	0.0067	-0.3451	0.0072	0.0173	0.0185	-0.0065	0.0063	0.0146	0.0288	0.0037	0.0148	-0.0032	0.0106	-0.0173	0.0005	0.0176	0.0217	0.0101	0.003	0.0094	0.0089	-0.0012	-0.0019	0.0074	0.0048	-0.0207	0.0091	0.0168	0.0091	-0.1208	0.0075	0.0072	0.0016	0.003	0.0067	0.0008	0.0173
ENSG00000162643	1	85464830	85598821	1	p22.3	WDR63	-0.0116	0.0069	0.0055	-0.4797	0.0068	0.017	0.0067	-0.3451	0.0072	0.0173	0.0185	-0.0231	0.0063	0.0146	0.0342	0.0037	0.0148	-0.0032	0.0106	-0.0173	0.0005	-0.0056	0.0064	0.0101	0.003	0.0094	0.0089	-0.0012	-0.0019	-0.0024	0.0048	0.0074	0.0091	0.0168	0.0091	-0.0549	0.0075	0.0048	-0.0291	0.003	0.0067	0.0173	0.0173
ENSG00000055732	1	85483765	85514182	-1	p22.3	MCOLN3	0.0086	0.0069	0.0055	-0.4399	0.0068	0.017	0.0067	-0.3451	0.0072	0.0173	0.0185	-0.0497	0.0063	0.0146	0.0342	0.0037	0.0148	-0.0032	0.0106	-0.0173	0.0005	0.0176	0.0217	0.0101	0.003	0.0094	0.0089	-0.0012	-0.0019	0.0074	0.0048	0.0074	0.0091	0.0168	0.0091	-0.1208	0.0075	0.0048	0.0016	0.003	0.0067	0.0008	0.0173
ENSG00000097096	1	85622556	85666729	-1	p22.3	SYDE2	0.0077	0.0069	0.0055	-0.4416	0.0068	0.017	0.0067	-0.3451	0.0072	0.0173	0.0185	0.0233	0.0063	0.0146	0.0342	0.0037	0.0148	0.0286	0.0106	-0.0173	0.0005	0.0211	0.0278	0.0101	0.003	0.0094	0.0089	-0.0012	-0.0019	0.0157	0.0048	0.0074	0.0091	0.0168	0.0091	0.0079	0.0075	0.0048	0.0575	0.003	0.0067	0.0358	0.0173
ENSG00000162642	1	85715639	85725355	-1	p22.3	C1orf52	0.0077	0.0069	0.0055	-0.4416	0.0068	0.017	0.0067	-0.3451	0.0072	0.0173	0.0185	-0.0007	0.0063	0.0146	0.0342	0.0037	0.0148	0.0286	0.0106	0.0265	0.0005	0.0211	0.0278	0.0101	0.003	0.0094	0.0089	0.016	-0.0019	0.0157	0.0048	0.0074	0.0091	0.0168	0.0091	0.0079	0.256	0.0048	-0.0216	0.003	0.0067	0.0358	0.0173
ENSG00000142867	1	85731931	85742773	-1	p22.3	BCL10	0.0077	0.0069	0.0055	-0.4416	0.0068	0.017	0.0067	-0.3451	0.0072	0.0173	0.0185	0.0253	0.0063	0.0146	0.0342	0.0037	0.0148	0.0286	0.0106	0.0391	0.0005	0.0211	0.0278	0.0101	0.003	0.0094	0.0089	0.0584	-0.0019	0.0157	0.0048	0.0074	0.0091	0.0168	0.0091	0.0079	0.0145	0.0048	-0.0216	0.003	0.0067	0.0358	0.0173
ENSG00000153904	1	85784164	86043933	-1	p22.3	DDAH1	0.0077	0.0069	0.0055	-0.4416	0.0068	0.017	0.0067	-0.3451	0.0072	0.0173	0.0185	0.0253	0.0063	0.0146	0.013	0.0037	0.0148	0.0286	0.0106	0.0391	0.0005	0.0211	0.0278	0.0101	0.003	0.0094	0.0089	-0.0126	-0.0019	0.0157	0.0048	0.0074	0.0091	0.0168	0.0091	0.0079	0.0145	0.0048	-0.0216	0.003	0.0067	-0.0169	0.0173
ENSG00000142871	1	86046444	86049645	1	p22.3	CYR61	0.0077	0.0069	0.0055	-0.4416	0.0068	0.017	0.0067	-0.3451	0.0072	0.0173	0.0185	0.0253	0.0063	0.0146	-0.0188	0.0037	0.0148	0.0286	0.0106	0.0391	0.0005	0.0211	0.0278	0.0101	0.003	0.0094	0.0089	0.2042	-0.0019	0.0157	0.0048	0.0074	0.0091	0.0168	0.0091	0.0079	0.0145	0.0048	-0.0216	0.003	0.0067	-0.0069	0.0173
ENSG00000117174	1	86115106	86174116	-1	p22.3	ZNHIT6	0.0077	0.0069	0.0055	-0.4416	0.0068	0.017	0.0067	-0.3451	0.0072	0.0173	0.0185	0.0253	0.0063	0.0146	-0.0188	0.0037	0.0148	0.0286	0.0106	0.0391	0.0005	0.0211	0.0278	0.0101	0.003	0.0094	0.0089	-0.0614	0.003	0.0157	0.0048	0.0221	0.0091	0.0116	0.0091	0.0079	0.0145	0.0048	-0.0216	0.003	0.0165	0.0138	0.0173
ENSG00000171502	1	86194916	86622626	-1	p22.3	COL24A1	0.0104	0.0069	0.0055	-0.4746	0.0068	0.0057	0.0321	-0.3206	0.0072	0.0173	0.0185	0.0253	0.0063	0.0146	-0.0124	0.0037	0.0148	0.0286	0.0106	0.0391	0.0358	0.0211	0.0278	0.0101	0.003	0.0094	0.0089	0.0275	0.003	0.0157	0.0048	0.0208	0.0169	0.0228	0.0091	0.0079	0.0145	0.0129	-0.0065	0.003	0.0286	-0.0002	0.0173
ENSG00000122417	1	86814344	86862023	-1	p22.3	ODF2L	0.0122	0.0069	0.0055	-0.6365	0.0068	-0.0968	-0.0211	-0.3425	0.0072	0.0173	0.0185	0.0253	0.0063	0.0146	0.0272	0.0037	0.0148	0.0286	0.0106	0.0391	0.0475	0.0211	0.0278	0.0101	0.003	0.0094	0.0089	0.038	0.003	0.0157	0.0048	0.007	0.1428	-0.014	0.0091	-0.0013	0.0145	-0.0217	0.0012	0.003	0.0299	0.0026	0.0173
ENSG00000137975	1	86889769	86922241	1	p22.3	CLCA2	0.0122	0.0069	0.0055	-0.3665	0.0068	0.0209	-0.0211	-0.3425	0.0072	0.0173	0.0185	0.0253	0.0063	0.0146	0.0272	0.0037	0.0148	0.0286	0.0106	0.0391	0.0475	0.0211	0.0278	0.0101	0.003	0.0094	0.0089	0.038	0.003	0.0157	0.0048	0.007	-0.0069	-0.014	0.0091	-0.0013	0.0145	-0.0217	0.0012	0.003	0.0299	0.0026	0.0173
ENSG00000016490	1	86934051	86965972	1	p22.3	CLCA1	0.0122	0.0069	0.0055	-0.3665	0.0068	-0.0032	-0.0211	-0.3425	0.0072	0.0173	0.0185	0.0253	0.0063	0.0146	0.0272	0.0037	0.0148	0.0286	0.0106	0.0391	0.0475	0.0211	0.0278	0.0101	0.003	0.0094	0.0089	0.038	0.003	0.0157	0.0048	0.007	-0.0069	-0.014	0.0091	-0.0013	0.0145	-0.0217	0.0012	0.003	0.0299	0.0026	0.0173
ENSG00000097033	1	87170259	87213867	1	p22.3	SH3GLB1	0.0122	0.0069	0.0055	-0.4984	0.0068	-0.1696	-0.0211	-0.3425	0.0072	0.0173	0.0185	0.0253	0.0063	0.0146	0.0272	0.0037	0.0148	0.0286	0.0106	0.0393	0.0475	0.0211	0.0278	0.0101	0.003	0.0094	0.0089	-0.0038	0.003	0.0157	0.0048	0.007	-0.0069	-0.0195	0.0091	-0.0013	0.0145	-0.0217	0.0012	0.003	0.0299	0.0026	0.0173
ENSG00000183291	1	87328132	87380107	-1	p22.3	SEP15	0.0122	0.0069	0.0055	-0.4037	0.0068	0.0001	-0.0211	-0.3425	0.0072	0.0173	0.0185	0.0253	0.0063	0.0146	0.0272	0.0037	0.0148	0.0286	0.0106	0.0393	0.0173	0.0211	0.0278	0.0101	0.003	0.0094	0.0089	0.0666	0.003	0.0157	0.0048	0.007	0.0174	-0.0379	0.0091	-0.0013	0.0145	-0.0217	0.0012	0.003	0.0299	0.022	0.0173
ENSG00000153936	1	87380331	87602334	1	p22.3	HS2ST1	-0.0131	0.0069	0.0055	-0.5255	0.0068	-0.0784	-0.0068	-0.3425	0.0072	0.0173	0.0185	0.0253	0.0063	0.0146	0.0272	0.0037	0.0148	0.0286	0.0106	0.0393	0.0173	0.0211	0.0278	0.0101	0.003	0.0094	0.0089	-0.0639	0.003	-0.041	0.0048	0.007	0.0612	0.0583	0.0091	-0.0013	0.0421	-0.0108	0.0012	0.003	0.0299	0.0403	0.0173
ENSG00000143013	1	87794151	87814606	1	p22.3	LMO4	-0.0096	0.0069	-0.0039	-0.4321	0.0068	0.0483	-0.0175	-0.3425	0.0072	0.0173	0.0185	0.0253	0.0063	0.0146	-0.0453	0.0037	0.0148	-0.0025	0.0106	-0.0136	0.0163	0.0211	0.0278	0.0101	0.003	0.0094	0.0089	-0.0704	0.003	-0.0053	0.0048	0.007	-0.0118	0.0131	0.0091	-0.0013	0.0161	-0.0003	0.0012	0.003	0.0128	-0.0033	0.0173
ENSG00000065243	1	89149905	89301938	1	p22.2	PKN2	0.009	0.0069	-0.0008	0.2237	0.0068	0.0103	0.0098	-0.3425	0.0072	0.0058	0.0185	0.0152	0.0063	0.0146	0.0114	0.0037	0.0021	-0.0091	0.0106	0.0236	0.0163	0.0187	0.0075	0.0101	0.003	-0.0031	0.0089	0.0059	-0.0192	-0.0003	0.0048	0.007	-0.0085	0.0131	0.0091	0.0092	0.0039	0.0087	0.0012	0.003	0.0169	-0.0033	0.0173
ENSG00000137947	1	89318615	89357627	-1	p22.2	GTF2B	0.009	0.0069	-0.0008	0.314	0.0068	0.0103	0.0098	-0.3425	0.0072	0.0058	0.0185	-0.0306	0.0063	0.0146	0.0114	0.0037	0.0021	-0.0091	0.0106	-0.0899	0.0163	-0.0099	-0.0545	0.0101	0.003	-0.0031	0.0089	0.0059	-0.0192	-0.0003	0.0048	0.007	-0.0085	0.0131	0.0091	0.0092	0.0039	0.0087	0.0012	0.003	-0.1382	-0.0033	0.0173
ENSG00000137944	1	89401456	89458636	-1	p22.2	CCBL2	0.009	0.0069	-0.0008	0.28	0.0068	0.0103	0.0098	-0.3425	0.0072	0.0058	0.0185	-0.0306	0.0063	0.0146	0.0114	0.0037	0.0021	-0.0091	0.0106	0.0023	0.0163	-0.0099	-0.0147	0.0101	0.003	-0.0031	0.0089	0.0059	-0.0192	-0.0003	0.0048	0.007	-0.0085	0.0131	0.0091	0.0092	0.0039	0.0087	0.0012	0.003	-0.008	0.0586	0.0173
ENSG00000213516	1	89445139	89458643	-1	p22.2	RBMXL1	0.009	0.0069	-0.0008	0.2861	0.0068	0.0103	0.0098	-0.3425	0.0072	0.0058	0.0185	-0.0306	0.0063	0.0146	0.0114	0.0037	0.0021	-0.0091	0.0106	0.0023	0.0163	-0.0099	0.0198	0.0101	0.003	-0.0031	0.0089	0.0059	-0.0192	-0.0003	0.0048	0.007	-0.0085	0.0131	0.0091	0.0092	0.0039	0.0087	0.0012	0.003	-0.008	0.0837	0.0173
ENSG00000117226	1	89472349	89488577	-1	p22.2	GBP3	0.009	0.0069	-0.1493	0.2861	0.0068	0.0103	0.0098	-0.3425	0.0072	0.0058	0.0185	-0.1806	-0.1737	0.0146	0.0114	0.0037	0.102	-0.1441	0.0106	0.0677	0.0163	0.0763	0.0198	0.0101	0.003	0.194	0.2888	-0.157	0.2605	-0.0003	0.0048	0.007	0.1623	0.0823	0.0091	0.0092	0.0039	0.0087	0.0012	-0.1712	-0.008	0.0837	0.0173
ENSG00000117228	1	89518002	89531043	-1	p22.2	GBP1	0.009	0.0069	-0.0025	0.2861	0.0068	0.0103	0.0098	-0.3425	0.0072	0.0058	0.0185	0.0098	-0.0242	0.0146	0.0114	0.0037	0.0277	0.0083	0.0106	-0.0023	0.0163	0.0214	0.0198	0.0101	0.003	0.0119	0.0162	-0.0285	-0.0315	-0.0003	0.0048	0.007	-0.0069	-0.0022	0.0091	0.0092	0.0039	0.0087	0.0012	-0.0001	-0.008	-0.0091	0.0173
ENSG00000162645	1	89571815	89616139	-1	p22.2	GBP2	0.009	0.0069	-0.0025	0.2861	0.0068	0.0103	0.0098	-0.3426	0.0072	0.0058	0.0185	0.0098	-0.0242	0.0146	0.0114	0.0037	0.0277	0.0083	0.0106	-0.0023	0.0163	0.0214	0.0198	0.0101	0.003	0.0119	0.0162	-0.0285	-0.0315	-0.0003	0.0048	0.007	-0.0201	-0.0022	0.0091	0.0092	0.0039	0.0087	0.0012	-0.0001	-0.007	-0.0181	0.0173
ENSG00000213512	1	89597434	89641723	-1	p22.2	GBP7	0.009	0.0069	-0.0025	0.2861	0.0068	0.0103	0.0098	-0.3426	0.0072	0.0058	0.0185	0.0098	-0.0242	0.0146	0.0114	0.0037	0.0277	0.0083	0.0106	-0.0023	0.0163	0.0214	0.0198	0.0101	0.003	0.0119	0.0162	-0.0285	-0.0315	-0.0003	0.0048	0.007	-0.0201	-0.0022	0.0091	0.0092	0.0039	0.0087	0.0012	-0.0001	0.054	-0.0181	0.0173
ENSG00000162654	1	89646831	89664615	-1	p22.2	GBP4	0.009	0.0069	-0.0025	0.2861	0.0068	0.0103	0.0098	-0.3426	0.0072	0.0058	0.0185	0.0098	-0.0242	0.0146	0.0114	0.0037	0.0277	0.0083	0.0106	-0.0023	0.0163	0.0214	0.0198	0.0101	0.003	0.0119	0.0162	-0.0285	-0.0315	-0.0003	0.0048	0.007	0.1416	-0.0022	0.0091	0.0092	0.0039	0.0087	0.0012	-0.0001	0.0968	-0.0181	0.0173
ENSG00000154451	1	89724633	89738544	-1	p22.2	GBP5	0.009	0.0069	-0.0025	0.2861	0.0068	0.0103	0.0098	-0.3426	0.0072	0.0058	0.0185	0.0098	-0.0242	0.0146	0.0114	0.0037	0.0277	0.0083	0.0106	-0.0023	0.0163	0.0214	0.0198	0.0101	0.003	0.0119	0.0162	-0.0285	-0.011	-0.0003	0.0048	0.007	-0.1368	-0.0022	0.0091	-0.1878	0.0039	0.0087	0.0012	-0.0001	-0.0513	-0.0181	0.0173
ENSG00000183347	1	89829617	89852020	1	p22.2	GBP6	0.009	0.0069	-0.0025	0.2861	0.0068	0.0103	0.0098	-0.3426	0.0072	0.0058	0.0185	0.0098	0.0621	0.0146	0.0114	0.0037	0.0277	0.0083	0.0106	-0.0023	0.0163	0.0214	0.0198	0.0101	0.003	0.0119	0.0162	-0.0357	0.0281	-0.0003	0.0048	0.007	0.0167	-0.0022	0.0091	-0.014	0.0039	0.0087	0.0012	-0.0001	-0.0513	-0.0181	0.0173
ENSG00000197147	1	89990395	90063423	1	p22.2	LRRC8B	0.009	0.0069	-0.0025	0.2151	0.0068	0.0103	0.0098	-0.3426	0.0072	0.0058	0.0185	0.0098	-0.0157	0.0146	0.0087	0.0037	0.0409	0.0083	0.0106	-0.0023	0.0163	0.09	0.0198	0.0101	0.003	0.0119	0.0162	-0.0603	-0.0428	-0.0003	0.0048	0.007	0.0167	0.0349	0.0091	-0.014	0.0039	0.0087	0.0012	-0.0001	0.0002	-0.0073	0.0173
ENSG00000171488	1	90098631	90235462	1	p22.2	LRRC8C	0.009	0.0069	-0.0025	-0.0238	0.0068	0.0103	0.0098	-0.3426	0.0072	0.0058	0.0185	0.0098	0.0163	0.0146	0.0087	0.0037	-0.0045	0.0083	0.0106	-0.0023	0.0309	0.0054	0.0198	0.0101	0.003	0.0119	0.0162	-0.0256	-0.0005	-0.0003	0.0048	0.007	0.0167	0.0025	0.0091	-0.014	0.0039	0.0087	0.0012	0.0065	0.002	0.0057	0.0173
ENSG00000171492	1	90286573	90402170	1	p22.2	LRRC8D	0.009	0.0069	-0.0025	-0.444	0.0068	0.0103	0.0098	-0.3426	0.0072	0.0058	-0.018	0.0098	0.0094	0.0146	0.0087	0.0037	0.0078	0.0083	0.0106	-0.0023	-0.0051	0.0054	0.0198	0.0101	0.003	0.0119	0.0162	0.0557	-0.0005	-0.0003	0.0048	0.007	0.0167	0.0025	0.0091	-0.014	0.0039	0.0087	0.0012	0.0015	0.002	0.0057	0.0173
ENSG00000162664	1	90460671	90501090	1	p22.2	ZNF326	0.009	0.0069	-0.0025	-0.444	0.0068	0.0103	0.0098	-0.3426	0.0072	0.0058	-0.025	0.0098	0.0094	0.0146	0.0087	0.0037	0.0078	0.0083	0.0106	-0.0023	-0.0051	0.0054	0.0198	0.0101	0.003	0.0119	0.0162	-0.0296	-0.0005	-0.0003	0.0048	0.007	0.0167	0.0025	0.0091	-0.014	0.0039	0.0087	0.0012	0.0015	0.002	0.0057	0.0173
ENSG00000143032	1	91177096	91182794	-1	p22.2	BARHL2	0.2373	0.0069	-0.0025	0.1497	0.0068	0.0103	0.0098	-0.3426	0.0072	0.0058	0.0062	0.0098	0.0094	0.0146	-0.2335	0.0037	0.0078	0.0083	0.0106	-0.0023	0.0014	0.0216	0.0198	0.0101	0.003	0.0119	0.0162	0.678	-0.0005	-0.0003	0.0048	0.007	0.0167	-0.0019	0.0091	-0.1687	0.0039	0.0087	0.0012	0.0015	0.013	0.0057	0.0173
ENSG00000122482	1	91380859	91487829	-1	p22.2	ZNF644	-0.0185	0.0069	-0.0025	-0.1149	0.0068	0.0103	0.0098	-0.3426	0.0072	0.0058	0.017	0.0098	0.0094	0.0146	0.023	0.0037	0.0078	0.0083	0.0106	-0.0023	0.0014	0.0216	0.0198	0.0101	0.003	0.0171	0.0162	-0.2198	-0.0005	-0.0003	0.0048	0.007	0.0086	-0.0019	0.0091	-0.0223	0.0039	0.0087	0.0049	0.0015	-0.0346	0.0057	0.0173
ENSG00000162669	1	91726323	91870426	-1	p22.2	HFM1	0.0081	0.0069	0.0351	-0.0753	0.0068	0.0103	0.0098	-0.3405	0.0072	0.0058	-0.0618	0.0098	0.0094	0.0146	0.023	0.0713	0.0925	0.0083	0.0106	0.0432	0.0103	0.0216	0.0198	0.0101	0.003	0.0547	0.0162	-0.0396	0.0161	0.0113	0.0048	0.007	0.0086	-0.0019	0.0091	0.0238	0.0039	-0.0369	0.0049	0.0292	-0.0065	0.0057	0.0173
ENSG00000097046	1	91966408	91991321	1	p22.2	CDC7	0.0081	0.0069	0	-0.1573	0.0068	-0.0954	0.0098	-0.3922	0.0072	0.0058	0.0267	0.0098	-0.0164	0.0146	0.023	0.0392	0.0143	0.0083	0.0106	0.0362	-0.0039	0.0216	0.0198	0.0101	0.003	-0.0241	0.0162	-0.2257	0.0161	0.0113	0.0048	0.007	0.0086	-0.0019	0.0357	0.0238	0.0039	-0.0145	0.0049	0.0507	0.0754	0.0057	0.0173
ENSG00000069702	1	92145902	92371892	-1	p22.1	TGFBR3	0.0081	0.0069	0.0028	-0.0041	0.0068	-0.0017	0.0098	-0.3829	0.0072	0.0058	0.0267	0.0098	0.0088	0.0146	-0.0036	0.0038	0.0143	0.0083	0.0106	0.0086	-0.0039	0.0216	0.0198	0.0101	0.003	-0.0025	0.0162	0.0611	0.0014	0.0036	0.0048	0.007	0.0024	0.0172	0.0357	-0.0025	0.0039	-0.0135	0.0049	0.009	-0.0051	0.0109	0.0173
ENSG00000137948	1	92414928	92479983	1	p22.1	BRDT	0.051	0.0069	0.0028	0.0719	0.0068	-0.0017	0.0098	-0.3467	0.0072	0.0058	-0.0777	0.0098	0.0088	0.0146	0.0203	0.0038	0.0143	0.0083	0.0106	0.0086	-0.0058	0.0216	0.0198	0.0101	0.003	0.0103	0.0162	-0.0203	0.0117	0.0284	0.0048	0.007	0.0024	0.0253	0.0357	0.003	0.0039	0.0057	0.0049	0.0199	0.0219	0.0024	0.0173
ENSG00000172031	1	92495539	92529093	1	p22.1	EPHX4	0.1097	0.0069	0.0028	0.1182	0.0068	0.0199	0.0098	-0.3467	0.0072	0.0058	-0.0777	0.0098	0.0088	0.0146	0.0203	0.0038	0.0143	0.0083	0.0106	0.0086	0.0126	0.0216	0.0198	0.0101	0.003	0.0103	0.0162	0.0752	0.0117	0.0284	0.0048	0.007	0.0024	0.0253	0.0357	-0.0242	0.0039	0.0063	0.0049	0.0199	0.0219	0.0024	0.0173
ENSG00000230667	1	92540090	92540968	-1	p22.1	SETSIP	-0.0292	0.0069	0.0028	-0.0076	0.0068	0.0042	0.0098	-0.3467	0.0072	0.0058	-0.0777	0.0098	0.0088	0.0146	0.0203	0.0038	0.0143	0.0083	0.0106	0.0086	0.0126	0.0216	0.0198	0.0101	0.003	0.0103	0.0162	0.0752	0.0117	0.0284	0.0048	0.007	0.0024	0.0253	0.0357	-0.0242	0.0039	0.0063	0.0049	0.0199	0.0219	0.0024	0.0173
ENSG00000189195	1	92545862	92613393	1	p22.1	BTBD8	-0.0292	0.0069	0.0028	-0.0076	0.0068	0.0042	0.0098	-0.3467	0.0072	0.0058	-0.0777	0.0098	0.0088	0.0146	0.0203	0.0038	0.0143	0.0083	0.0106	0.0086	0.0126	0.0216	0.0198	0.0101	0.003	0.0103	0.0162	0.0752	0.0117	0.0153	0.0048	0.007	0.0024	0.0253	0.0357	-0.0242	0.0039	0.0063	0.0049	0.0199	0.0219	0.0024	0.0173
ENSG00000203910	1	92683497	92711370	1	p22.1	C1orf146	-0.0292	0.0069	0.0028	-0.0076	0.0068	0.0042	0.0098	-0.2575	0.0072	0.0058	-0.0585	0.0098	0.0088	0.0146	0.0203	0.0038	0.0143	0.0083	0.0106	0.0086	0.0126	0.0216	0.0198	0.0101	0.003	0.0103	0.0162	0.0752	0.0117	0.053	0.0048	0.007	0.0024	0.0253	0.0308	-0.0242	0.0039	0.0063	0.0049	0.0199	0.0219	0.0024	0.0173
ENSG00000174842	1	92711959	92764544	-1	p22.1	GLMN	-0.0292	0.0069	0.0028	-0.0076	0.0068	0.0042	0.0098	-0.2575	0.0072	0.0058	0.05	0.0098	0.0088	0.0146	0.0203	0.0038	0.0143	0.0083	0.0106	0.0086	0.0126	0.0216	0.0198	0.0101	0.003	0.0103	0.0162	-0.0802	0.0117	-0.0725	0.0048	0.007	0.0024	0.0253	0.0308	-0.0242	0.0039	0.0063	0.0049	-0.0026	0.0219	0.0024	0.0173
ENSG00000122484	1	92764522	92867613	1	p22.1	RPAP2	-0.0292	0.0069	0.0028	-0.0076	0.0068	0.0042	0.0098	-0.3008	0.0072	0.0058	0.0277	0.0098	0.0088	0.0146	0.0203	0.0038	0.0143	0.0083	0.0106	0.0086	0.0126	0.0216	0.0198	0.0101	0.003	0.0103	0.0162	-0.0816	0.0117	-0.0857	0.0048	0.007	0.0024	0.0253	0.0308	-0.0242	0.0039	0.0063	0.0049	-0.0216	0.0219	0.0024	0.0173
ENSG00000162676	1	92940319	92952433	-1	p22.1	GFI1	0.072	0.0069	0.0028	-0.0076	0.0068	-0.0162	0.0098	-0.3443	0.0072	0.0058	0.0549	0.0098	0.0088	0.0146	0.0203	0.0038	0.0143	0.0083	0.0106	0.0086	0.0126	0.0216	0.0198	0.0101	0.003	0.0103	0.0162	0.2065	0.0117	0.0665	0.0048	0.007	0.0024	0.0253	0.0308	-0.0242	0.0039	0.0063	0.0049	-0.0216	0.0219	0.0024	0.0173
ENSG00000067208	1	92974253	93257961	-1	p22.1	EVI5	-0.0179	0.0069	0.0028	-0.0084	0.0068	-0.0162	0.0098	-0.3443	0.0072	0.0058	0.0052	0.0098	0.0088	0.0146	0.0203	0.0038	0.0143	0.0083	0.0106	0.0086	0.0126	0.0216	0.0198	0.0101	0.003	0.0103	0.0162	-0.0135	0.0117	-0.0022	0.0048	0.007	0.0024	0.0253	0.0711	-0.0242	0.0039	0.0063	0.0049	0.0079	0.0219	0.0024	0.0173
ENSG00000122406	1	93297582	93307481	1	p22.1	RPL5	0.0235	0.0069	0.0028	0.055	0.0068	-0.0162	0.0098	-0.3443	0.0072	0.0058	-0.0216	0.0098	0.0088	0.0146	0.0203	0.0038	0.0143	0.0083	0.0106	0.0086	0.0126	0.0216	0.0198	0.0101	0.003	0.0103	0.0162	0.0543	0.0117	0.0606	0.0048	0.007	0.0024	0.0253	0.037	-0.0242	0.0039	0.0063	0.0049	-0.0095	0.0219	0.0024	0.0173
ENSG00000154511	1	93307724	93427057	-1	p22.1	FAM69A	0.0235	0.0069	0.0028	0.055	0.0068	-0.0162	0.0098	-0.3443	0.0072	0.0058	-0.0216	0.0098	0.0088	0.0146	0.0823	0.0038	0.0143	0.0083	0.0106	0.0086	0.0126	0.0216	0.0198	0.0101	0.003	0.0103	0.0162	-0.0124	0.0117	0.0606	0.0048	0.007	0.0024	0.0253	0.037	-0.0242	0.0039	0.0063	0.0049	-0.0095	0.0219	0.0024	0.0173
ENSG00000117500	1	93615299	93646285	-1	p22.1	TMED5	0.0235	0.0069	0.0399	0.0036	0.0068	-0.0162	0.0098	-0.3465	0.0072	0.0058	-0.0216	0.0098	0.0088	0.0146	0.0218	0.0038	0.0143	0.0083	0.0106	0.0086	0.0126	0.0216	0.0198	0.0101	0.003	0.0103	0.0162	-0.01	0.0117	0.0119	0.0048	0.007	0.0024	0.0253	0.037	-0.0242	0.0039	0.0063	0.0049	-0.0095	0.0219	0.0024	0.0173
ENSG00000122483	1	93645476	93744287	1	p22.1	CCDC18	0.0235	0.0069	0.0399	0.0036	0.0068	-0.0162	0.0098	-0.3465	0.0072	0.0058	-0.0216	0.0098	0.0088	0.0146	0.0218	0.0038	0.0143	0.0083	0.0106	0.0086	0.0126	0.0216	0.0198	0.0101	0.003	0.0103	0.0162	-0.0083	0.0117	0.0109	0.0048	0.007	0.0024	0.0253	0.037	-0.0242	0.0039	0.0063	0.0049	-0.0095	0.0219	0.0024	0.0173
ENSG00000117505	1	93811445	93835055	1	p22.1	DR1	0.0235	0.0069	0.0399	0.0036	0.0068	-0.0162	0.0098	-0.3956	0.0072	0.0058	-0.026	0.0098	0.0088	0.0146	0.0218	0.0038	0.0143	0.0083	0.0106	0.0086	0.0126	0.0216	0.0198	0.0101	0.003	0.0103	0.0162	-0.0335	0.0117	-0.1131	0.0048	0.007	0.0024	0.0253	0.037	-0.0242	0.0039	0.0063	0.0049	-0.0095	0.0219	0.0024	0.0173
ENSG00000137942	1	93913688	94020218	1	p22.1	FNBP1L	0.0235	0.0069	0.0399	0.0036	0.0068	-0.0162	0.0098	-0.4063	0.0072	0.0058	0.0429	0.0098	0.0088	0.0146	0.0218	0.0038	0.0143	0.0083	0.0106	0.0086	0.0126	0.0216	0.0198	0.0101	0.003	0.0103	0.0162	-0.1172	0.0117	0.0348	0.0048	0.007	0.0511	0.0253	0.037	0.0118	0.0039	0.0336	0.0049	0.1234	0.0219	0.0613	0.0173
ENSG00000137936	1	94027347	94312706	-1	p22.1	BCAR3	0.0386	0.0069	0.0172	-0.0011	0.0068	0.0685	0.0098	-0.3384	0.0072	0.0058	-0.042	0.0098	0.0088	0.0146	0.0218	0.0038	0.0143	0.0083	0.0106	0.0086	0.0126	0.0216	0.0233	0.0101	0.003	0.0103	0.0162	0.1173	0.0117	0.0348	0.0048	0.0558	0.0289	0.0253	0.037	0.0144	0.0039	0.0336	0.0049	0.024	0.0219	0.0613	0.0173
ENSG00000067334	1	94333373	94345474	-1	p22.1	DNTTIP2	0.0789	0.0069	-0.0063	0.0576	0.0068	0.0736	0.0098	-0.3384	0.0072	0.0058	-0.2456	0.0098	-0.2518	0.0146	0.0218	0.0038	0.0143	0.0083	0.0106	0.0086	0.0126	0.0216	0.0032	0.0101	0.003	0.0103	0.0162	-0.2809	0.0117	0.0348	0.0048	0.0748	0.0289	0.0253	0.037	0.0231	0.0039	0.3278	0.0049	0.0619	0.0219	0.0613	0.0173
ENSG00000023909	1	94350761	94374966	-1	p22.1	GCLM	0.0789	0.0069	-0.0063	0.0576	0.0068	0.0736	0.0098	-0.3384	0.0072	0.0058	-0.0076	0.0098	0.0101	0.0146	0.0218	0.0038	0.059	0.0083	0.0106	0.0086	0.0126	0.0216	0.0032	0.0101	0.003	0.0103	0.0162	-0.0848	0.0117	0.0348	0.0048	0.0748	0.0289	0.0253	0.037	0.0231	0.0039	0.0094	0.0049	0.0324	0.0219	0.0613	0.0173
ENSG00000198691	1	94458393	94586688	-1	p22.1	ABCA4	0.0594	0.0069	-0.0063	-0.2445	0.0068	0.0736	0.0098	-0.3845	0.0072	0.0058	0.0372	0.0098	0.0101	0.0146	0.0218	0.0529	0.0049	0.0083	0.0106	0.0086	0.0126	0.0138	0.04	0.0101	0.003	0.009	0.0162	0.236	0.0117	0.003	0.0048	0.0305	0.0289	0.0108	-0.0063	0.0231	-0.0013	0.0094	-0.0096	-0.0172	-0.0062	0.0404	0.0173
ENSG00000137962	1	94614544	94740624	-1	p21.3	ARHGAP29	0.0086	0.0069	-0.0063	-0.4954	0.0068	-0.0249	0.1188	-0.3685	0.0072	0.0587	-0.0114	0.0098	0.0101	0.0146	0.0218	0.013	0.0049	0.0083	0.0106	0.0086	0.0126	0.0138	-0.0034	0.0101	0.003	0.0038	0.0162	-0.0938	0.0117	0.0153	0.0048	0.0132	0.0289	0.0131	0.0415	0.0231	-0.0043	0.0094	0.0719	0.0408	-0.0274	0.0524	0.0173
ENSG00000117528	1	94883933	94984222	1	p21.3	ABCD3	0.059	0.0069	-0.0063	-0.5321	0.0068	-0.0867	0.0194	-0.3685	0.0072	0.0076	-0.0114	0.0098	0.0101	0.0146	0.0218	0.013	0.0049	0.0083	0.0106	0.0086	0.0126	0.0138	-0.0034	0.0101	0.003	0.0038	0.0162	-0.1562	0.0117	0.0153	0.0048	0.0132	0.0289	0.0131	0.0415	0.0139	-0.0043	0.0094	0.0006	0.0408	-0.0274	0.0524	0.0173
ENSG00000117525	1	94994781	95007356	-1	p21.3	F3	-0.1533	0.0069	-0.0063	-0.6867	0.0068	-0.1117	0.0194	-0.3685	0.0072	0.0076	-0.0114	0.0098	0.0101	0.0146	0.0218	0.013	0.0049	0.0083	0.0106	0.0086	0.0126	0.0138	-0.0034	0.0101	0.003	0.0038	0.0162	0.0558	0.0117	0.0153	0.0048	0.0132	0.0289	0.0131	0.0155	0.0139	-0.0043	0.0094	0.0006	0.0408	-0.0274	0.0134	0.0173
ENSG00000143036	1	95285898	95360802	1	p21.3	SLC44A3	-0.0158	0.0069	-0.0034	-0.567	0.0068	-0.0488	0.0177	-0.3859	0.0072	0.0076	-0.0114	0.0098	0.0122	0.0146	-0.002	0.013	0.0305	0.0083	0.0106	0.0086	-0.0228	0.0138	-0.0033	0.0101	0.003	0.0007	0.0162	-0.0077	-0.019	0.0133	0.0048	0	0.0133	0.0131	0.0825	-0.0485	0.0256	0.0094	0.0057	0.0071	-0.039	0.0134	0.0173
ENSG00000117519	1	95362507	95392834	-1	p21.3	CNN3	0.0312	0.0069	-0.0034	-0.6714	0.0068	-0.0488	0.0177	-0.3859	0.0072	0.0076	-0.0114	0.0098	0.0122	0.0146	-0.002	0.013	0.0305	0.0083	0.0106	0.0086	0.0101	-0.0481	-0.1143	0.0101	0.003	0.0007	0.0162	-0.0077	0.0167	0.0133	0.0048	0	0.0133	0.0131	0.0115	-0.1104	0.0256	0.0094	0.0057	0.0762	-0.0128	0.0134	0.0173
ENSG00000172339	1	95439963	95538501	-1	p21.3	ALG14	0.0312	0.0069	-0.0034	-0.4243	0.0068	0.0532	0.0177	-0.3859	0.0072	0.0076	-0.0114	0.0098	0.0122	0.0146	-0.002	-0.0507	0.0305	0.0083	0.0106	0.0086	0.0101	0.0139	0.022	0.0101	0.003	0.0007	0.0162	-0.0077	-0.0495	0.0133	0.0048	0	0.0133	0.0131	0.0115	-0.0049	0.0256	0.0094	0.0057	0.0573	0.016	0.0134	0.0173
ENSG00000152078	1	95582894	95663163	1	p21.3	TMEM56	0.0312	0.0069	-0.0034	-0.4081	0.0068	0.0711	0.0177	-0.3549	0.0072	0.0076	-0.0114	0.0098	0.0122	0.0146	-0.002	-0.0609	0.0305	0.0083	0.0106	0.0086	0.0101	0.0139	0.022	0.0101	0.003	0.0007	0.0162	-0.0077	-0.0004	0.0133	0.0048	0	0.0133	0.0131	0.0115	0.0052	0.0256	0.0094	0.0057	0.0573	0.016	0.0134	0.0173
ENSG00000117569	1	97187221	97289294	1	p21.3	PTBP2	0.0311	0.0069	-0.0034	0.0057	0.0068	0.009	0.0177	-0.3411	0.0072	-0.0043	-0.0138	0.0098	0.0087	0.0146	-0.002	0.007	0.0096	0.0083	0.0106	0.0086	0.0145	0.0139	0.0127	0.0101	0.003	0.0007	-0.0374	0.0259	-0.0004	0.0133	0.0048	0	-0.0067	0.0131	-0.0096	-0.0031	-0.0008	-0.1066	-0.4255	-0.0403	0.016	0.0134	0.0173
ENSG00000188641	1	97543299	98386605	-1	p21.3	DPYD	0.0311	0.0069	-0.0034	0.0167	0.0068	-0.001	0.0177	-0.3411	0.0072	-0.0029	-0.0037	0.0098	-0.0066	0.0146	0.0099	0.007	0.0181	0.0083	0.0106	0.0086	0.0145	0.0159	0.0127	0.0101	0.003	0.0048	0.0157	-0.0391	0.0017	-0.0008	0.0048	0	0.0076	0.0131	-0.0095	-0.0031	-0.0008	-0.0078	-0.4255	-0.0128	0.016	-0.0019	0.0173
ENSG00000162627	1	99127236	99226056	1	p21.3	SNX7	0.0311	0.0069	-0.0034	0.0409	0.0068	0.0263	0.0177	-0.3445	0.0072	0.0056	-0.0037	0.0098	0.0036	0.0146	0.0093	0.007	0.0186	0.0083	0.0106	0.0086	0.0145	0.02	-0.0365	0.0101	0.003	-0.0092	-0.0193	0.0039	0.0051	0.0014	0.0048	-0.0114	-0.0133	0.0131	0.0084	-0.0031	-0.0008	0.0107	-0.4653	0.0052	0.016	-0.0019	0.0173
ENSG00000117598	1	99355806	99470588	-1	p21.3	LPPR5	0.0311	0.0069	-0.0034	0.0169	0.0068	0.0263	0.0177	-0.3445	0.0072	0.0056	-0.0037	0.0098	0.0036	0.0146	0.0093	0.007	0.0186	0.0083	0.0106	0.0086	0.0145	-0.0257	-0.0056	0.0101	0.003	-0.0092	-0.0193	-0.0343	0.0051	0.0014	0.0048	0.0249	-0.0009	0.0131	0.0084	-0.0031	-0.0008	0.0107	-0.4123	0.0052	0.016	-0.0019	0.0173
ENSG00000117600	1	99729509	99775146	1	p21.2	LPPR4	0.0311	0.0069	-0.0034	-0.025	0.0068	-0.0334	0.0177	-0.3445	0.0072	0.0056	-0.0503	0.0098	0.0036	0.0146	0.0093	0.007	0.0186	0.0083	0.0106	0.0086	0.0145	0.0204	-0.0056	0.0101	0.003	-0.0092	-0.0193	-0.0604	0.0051	0.0014	0.0048	-0.0019	-0.0009	0.0131	0.0084	-0.0031	-0.0008	0.0171	-0.4123	-0.0086	0.016	-0.0019	0.0173
ENSG00000099260	1	100111499	100160097	1	p21.2	PALMD	0.0311	0.0069	-0.0034	-0.025	0.0068	-0.0545	-0.0028	-0.3445	0.0072	0.0056	0.0194	0.0098	-0.016	0.0146	0.0093	0.007	0.0186	0.0083	0.0106	0.0086	0.0145	0.0204	-0.0056	0.0101	0.003	-0.0018	-0.0179	-0.0138	0.0051	0.0014	0.0048	-0.0019	-0.0009	0.0131	0.0084	-0.0031	-0.0008	-0.0322	-0.4123	-0.0086	0.016	-0.0019	0.0173
ENSG00000156869	1	100174259	100232187	-1	p21.2	FRRS1	0.0311	0.0069	-0.0034	-0.025	0.0068	-0.028	-0.0558	-0.3445	0.0072	0.0056	0.0194	0.0098	-0.016	0.0146	0.0093	0.007	0.0186	0.0083	0.0106	0.0086	0.0145	0.0204	-0.0056	0.0101	0.003	0.0063	-0.0179	-0.0138	0.0051	0.0014	0.0048	-0.0019	-0.0009	0.0131	0.0084	-0.0031	-0.0008	-0.0322	-0.4123	-0.0086	0.016	-0.0019	0.0173
ENSG00000162688	1	100315640	100389579	1	p21.2	AGL	0.0311	0.0069	-0.0034	0.0347	0.0068	0.0029	-0.0558	-0.3445	0.0072	0.0056	0.0194	0.0098	-0.0399	0.0146	0.0093	0.007	0.0186	0.0083	0.0106	0.0086	-0.0055	0.0204	-0.0056	0.0101	0.003	0.02	-0.0179	-0.0261	0.0051	0.0274	0.0048	-0.0019	-0.0009	0.0131	0.0084	-0.0031	-0.0008	-0.0322	-0.4123	-0.0086	0.016	-0.0019	0.0173
ENSG00000117620	1	100435345	100492535	1	p21.2	SLC35A3	0.0311	0.0069	-0.0034	0.0347	0.0068	0.0029	0.0142	-0.3445	0.0072	0.0056	-0.091	0.0098	-0.0161	0.0146	0.0093	0.007	0.0186	0.0083	0.0106	0.0086	0.0106	0.0204	-0.0056	0.0101	0.003	0.006	0.0513	0.1274	0.0051	0.0603	0.0048	-0.0019	-0.0009	0.0131	0.0084	-0.0031	-0.0008	-0.0322	-0.4123	0.002	0.016	-0.0019	0.0173
ENSG00000156876	1	100549119	100598511	-1	p21.2	SASS6	0.0311	0.0069	-0.0034	0.0347	0.0068	0.0029	0.1138	-0.3445	0.0072	0.0056	-0.0291	0.0098	-0.0161	0.0146	0.0093	0.007	0.0186	0.0083	0.0106	0.0086	0.0106	0.0204	-0.0056	0.0101	0.003	0.006	0.0131	0.0441	0.0051	0.0603	0.0048	-0.0019	-0.0009	0.0131	0.0084	-0.0031	-0.0008	-0.0322	-0.4123	0.0173	0.016	-0.0019	0.0173
ENSG00000122435	1	100598706	100616053	1	p21.2	TRMT13	0.0311	0.0069	-0.0034	0.0347	0.0068	0.0029	-0.0149	-0.3445	0.0072	0.0056	-0.0291	0.0098	-0.0161	0.0146	0.0093	0.007	0.0186	0.0083	0.0106	0.0086	0.0106	0.0204	-0.0056	0.0101	0.003	-0.1024	0.0131	-0.0849	0.0051	0.0603	0.0048	-0.0019	-0.0009	0.0131	0.0084	-0.0031	-0.0008	-0.0322	-0.4123	0.0173	0.016	-0.0019	0.0173
ENSG00000122477	1	100614409	100643771	-1	p21.2	LRRC39	0.0311	0.0069	-0.0034	0.0347	0.0068	0.0029	-0.0458	-0.3445	0.0072	0.0056	-0.0291	0.0098	-0.0161	0.0146	0.0093	0.007	0.0186	0.0083	0.0106	0.0086	0.0106	0.0204	-0.0056	0.0101	0.003	-0.1024	0.0131	0.0259	0.0051	0.0603	0.0048	-0.0019	-0.0009	0.0131	0.0084	-0.0031	-0.0008	0.0145	-0.4123	0.0173	0.016	-0.0019	0.0173
ENSG00000137992	1	100652475	100715390	-1	p21.2	DBT	0.0311	0.0069	-0.0034	0.0347	0.0068	0.0029	-0.0458	-0.3445	0.0072	0.0056	-0.0291	0.0098	0.034	0.0146	0.0093	0.007	0.0186	0.0083	0.0106	0.0086	0.0106	0.0204	-0.0056	0.0101	0.003	0.0092	0.0131	0.1125	0.0051	0.0603	0.0048	-0.0019	-0.0009	0.0131	0.0084	-0.0031	-0.0008	0.0509	-0.4123	0.0173	0.016	-0.0019	0.0173
ENSG00000137996	1	100731763	100758325	1	p21.2	RTCA	0.0311	0.0069	-0.0034	0.0347	0.0068	0.0029	-0.0458	-0.3445	0.0072	0.0056	-0.0291	0.0098	0.034	0.0146	0.0093	0.007	0.0186	0.0083	0.0106	0.0086	0.0106	0.0204	-0.0056	0.0101	0.003	0.0092	0.0131	0.1125	0.0051	0.0603	0.0048	-0.0019	-0.0009	0.0131	0.0084	-0.0031	-0.0008	0.0509	-0.4123	0.0173	0.016	-0.0019	0.0173
ENSG00000079335	1	100810584	100985833	1	p21.2	CDC14A	0.0311	0.0069	-0.0034	0.015	0.0068	0.0029	-0.0458	-0.3445	0.0072	0.0056	-0.0291	0.0098	0.034	0.0146	0.0093	0.007	-0.0111	0.0083	0.0106	0.0086	0.0106	0.0204	-0.0056	0.0101	0.003	0.0039	0.0131	-0.0192	0.0051	0.035	0.0048	-0.0019	-0.0009	0.0131	0.0084	-0.0031	-0.0008	-0.0089	-0.4123	0.0173	0.016	-0.0019	0.0173
ENSG00000181656	1	101003693	101007574	1	p21.2	GPR88	0.0311	0.0069	-0.0034	-0.0269	0.0068	0.0029	-0.0458	-0.3445	0.0072	0.0056	-0.0291	0.0098	0.034	0.0146	0.0093	0.007	-0.0522	0.0083	0.0106	0.0086	0.0106	0.0204	-0.0056	0.0101	0.003	0.0039	0.0131	-0.0174	0.0051	0.0072	0.0048	-0.0019	-0.0009	0.0131	0.0084	-0.0031	-0.0008	-0.0287	-0.4123	0.0173	0.016	-0.0019	0.0173
ENSG00000162692	1	101185298	101204601	1	p21.2	VCAM1	0.0311	0.0069	-0.0034	0.0028	0.0068	0.0029	-0.0458	-0.3445	0.0072	0.0056	-0.0066	0.0098	-0.0209	0.0146	-0.0377	0.007	0.1097	0.0083	0.0106	0.0086	0.0106	0.0204	-0.0056	0.0101	0.003	0.0039	0.0089	-0.0012	0.0051	0.0072	0.0048	-0.0019	-0.0009	0.0131	0.0084	-0.0031	-0.0104	-0.0287	-0.4123	0.0173	0.016	-0.0019	0.0173
ENSG00000162694	1	101337943	101361554	-1	p21.2	EXTL2	0.0611	0.0069	-0.0034	0.0028	0.0068	0.0029	-0.0458	-0.3445	0.0072	0.0056	-0.0066	0.0098	-0.0209	0.0146	-0.0377	0.007	0.0093	0.0083	0.0106	0.0086	0.0106	0.0204	-0.0056	0.0101	0.003	0.0039	0.0089	-0.0012	0.0051	0.0072	0.0048	-0.0019	0.1267	0.0131	0.0084	-0.0031	-0.0232	-0.0287	-0.4123	0.0173	0.016	-0.0019	0.0173
ENSG00000162695	1	101361632	101447309	1	p21.2	SLC30A7	0.0611	0.0069	-0.0034	0.0028	0.0068	0.0029	-0.0458	-0.3445	0.0072	0.0056	-0.0066	0.0098	-0.0209	0.0146	-0.0377	0.007	0.0093	0.0083	0.0106	0.0086	0.0106	0.0204	-0.0056	0.0101	0.003	0.0039	0.0089	-0.0012	0.0051	0.0072	0.0048	-0.0019	0.0279	0.0131	0.0084	-0.0031	-0.0232	-0.0287	-0.4123	0.0173	0.016	-0.0019	0.0173
ENSG00000117543	1	101455179	101491644	-1	p21.2	DPH5	0.0611	0.0069	-0.0034	0.0028	0.0068	0.0029	-0.0458	-0.3445	0.0072	0.0056	-0.0066	0.0098	-0.0209	0.0146	-0.0377	0.007	0.0093	0.0083	0.0106	0.0086	0.0106	0.0204	-0.0056	0.0101	0.003	0.0039	0.0089	-0.0012	0.0051	0.0072	0.0048	-0.0019	-0.0038	0.0131	0.0084	-0.0031	-0.0232	-0.0287	-0.4123	0.0173	0.016	-0.0019	0.0173
ENSG00000170989	1	101702444	101707074	1	p21.2	S1PR1	0.0611	0.0069	-0.0034	0.0028	0.0068	0.0168	-0.0458	-0.3445	0.0072	0.0056	0.0197	0.0098	0.0276	0.0146	-0.0377	0.007	0.0093	0.0083	0.0106	0.0086	0.0106	0.0204	0.1377	0.0101	0.003	0.0039	0.0249	-0.0328	0.0051	0.0072	0.0048	-0.0019	-0.0038	0.0131	0.0084	-0.0031	-0.0232	0.0246	-0.4123	0.0173	0.016	-0.0019	0.0173
ENSG00000118733	1	102268130	102462586	-1	p21.1	OLFM3	0.0544	0.0069	0.0203	0.0015	0.0068	-0.0064	-0.0057	-0.3445	0.0072	0.0056	-0.0138	0.0098	0.0088	0.0146	-0.0272	0.007	0.0057	0.0083	0.0106	0.0086	0.0106	0.0204	0.0144	0.0114	0.003	0.0039	0.015	0.0112	0.0006	0.0072	0.0048	-0.0019	-0.0038	0.0131	-0.0421	-0.0031	-0.0316	-0.0232	-0.0096	0.0173	0.0525	-0.0019	0.0173
ENSG00000060718	1	103342023	103574052	-1	p21.1	COL11A1	0.0038	0.0069	0.0373	0.069	0.0068	0.0251	-0.0102	-0.3445	0.0072	0.0106	-0.0404	0.0098	0.0088	0.0146	0.0064	-0.0283	0.001	0.0083	0.0106	0.0086	-0.0182	-0.0061	-0.0118	0.0063	0.003	0.0039	0.0052	0.0129	0.0169	0.0164	0.0048	-0.0136	0.0037	0.0131	-0.0111	-0.0268	-0.0004	-0.0201	-0.1816	-0.047	0.0525	-0.0457	0.0173
ENSG00000185946	1	104068313	104097861	1	p21.1	RNPC3	0.0287	0.0069	0.0285	-0.0998	0.0068	-0.0063	-0.0102	-0.3445	0.0072	0.0106	-0.011	0.0098	0.0088	0.0146	0.0087	0.0384	0.001	0.0083	0.0106	0.0086	0.0015	-0.0039	0.001	0.0481	0.003	0.0039	0.0165	0.0268	0.0169	0.0164	0.0048	0.1107	0.0037	0.0322	-0.0111	-0.0201	-0.0004	-0.0201	-0.4291	0.0274	-0.0095	-0.0038	0.0173
ENSG00000240038	1	104096437	104122156	1	p21.1	AMY2B	0.0287	0.0069	0.0285	0.0899	0.1865	-0.0063	-0.0102	-0.3445	0.0072	0.0106	-0.011	0.0098	0.0088	0.0146	0.0087	0.0384	0.001	0.2148	0.0106	0.0086	0.0015	-0.0039	0.001	0.0481	0.2588	0.0039	0.0165	0.0268	0.2581	0.0164	0.0048	0.1107	0.0037	0.0322	-0.0111	0.3125	-0.0004	0.2181	-0.4291	0.0274	-0.0095	0.1746	0.0173
ENSG00000243480	1	104159999	104168402	1	p21.1	AMY2A	0.3916	0.0069	0.0285	-0.4732	0.2807	-0.0063	-0.6282	-0.3445	0.0072	0.0106	-0.011	0.0098	0.0088	0.2433	0.0087	0.0384	-0.1983	0.2833	0.0106	0.0086	0.0015	-0.0039	0.3514	0.3071	0.3929	0.0039	0.0068	0.0268	0.0325	0.0164	0.0048	-0.0053	-0.574	0.0322	-0.2438	0.2596	-0.4935	0.343	-0.4291	0.3739	-0.0095	0.4773	0.0173
ENSG00000198890	1	107599267	107601916	1	p13.3	PRMT6	0.0498	0.0023	0.0065	-0.2678	0.0092	-0.0135	0.0078	-0.3363	0.0169	0.0105	-0.007	0.0178	0.0027	0.0131	0.0024	0.0174	0.03	0.0126	0.0095	0.0316	0.01	0.0104	0.0065	0.0317	0.0008	0.0159	0.003	0.277	0.0028	-0.0073	0.0048	0.0072	0.0104	0.0104	-0.0049	0.0388	0.0143	0.083	-0.4385	-0.001	0.0185	0.0116	-0.0073
ENSG00000162631	1	107682629	108026080	1	p13.3	NTNG1	0.0498	0.0023	0.0065	-0.4628	0.0092	-0.0135	0.0078	-0.3363	0.0169	0.0105	-0.007	0.0178	0.0027	0.0131	0.0024	0.0174	0.03	0.0126	0.0334	0.0271	0.0163	0.0204	0.0065	0.0106	0.0008	0.0159	0.003	-0.0504	0.0028	-0.0073	0.0048	0.0072	0.0104	0.0104	-0.0049	0.0042	-0.0096	-0.0099	-0.2796	-0.001	0.0185	0.0047	-0.0073
ENSG00000134215	1	108113782	108507766	-1	p13.3	VAV3	0.0498	-0.0003	0.0065	-0.4642	0.0174	-0.005	0.0234	-0.3363	0.0113	0.0144	-0.007	-0.0025	0.0027	0.0131	0.0183	0.0174	0.0057	0.0126	0.0178	0.0115	0.0213	0.0204	0.0065	-0.0124	0.0008	0.0159	-0.007	-0.0545	0.0028	0.0184	0.0048	0.009	0.0282	0.0104	0.0097	0.0054	-0.0017	-0.0041	-0.3971	-0.001	0.0271	0.0045	0.0195
ENSG00000085491	1	108676658	108743471	-1	p13.3	SLC25A24	0.0498	-0.0003	0.0112	-0.4523	0.0801	0.0336	0.0433	-0.3363	0.0114	0.025	0.1155	0.1373	0.0027	0.0131	-0.023	0.0174	-0.0355	0.0126	0.0123	0.0115	-0.0411	-0.034	-0.4047	0.0126	0.0008	0.0159	0.0258	0.066	0.0028	0.0184	0.0048	-0.0014	0.0023	0.0104	-0.0022	0.0054	0.0004	-0.0041	-0.4119	-0.001	-0.0397	0.0045	0.0196
ENSG00000196427	1	108765963	108786689	-1	p13.3	NBPF4	0.0498	-0.0003	0.0112	-0.4523	0.0291	0.0336	0.0433	-0.3363	0.0114	0.025	0.0712	0.0409	0.0027	0.0131	0.015	0.0174	0.0248	0.0126	0.0123	0.0115	0.1578	0.0374	-0.4695	0.0283	0.0008	0.0159	0.0258	0.066	0.0028	0.0184	0.0048	-0.0014	0.0023	0.0104	-0.0022	-0.1231	0.0004	-0.0041	-0.4119	-0.001	-0.0397	0.0045	0.0196
ENSG00000186086	1	108918421	109013624	1	p13.3	NBPF6	0.0498	-0.0003	0.0112	-0.7101	0.0291	-0.2035	0.0433	-0.3363	0.0114	0.025	0.1693	-0.2972	0.0027	0.0131	0.015	0.0174	0.0248	0.0126	0.0123	-0.2078	0.0083	-0.1689	-0.4695	0.0283	0.0008	0.0159	0.0258	0.0222	0.0028	0.0184	0.0048	-0.0014	0.0023	0.0104	-0.0022	-0.1683	0.0004	0.16	-0.4119	-0.001	-0.2158	0.0045	0.0196
ENSG00000162636	1	109102711	109187522	1	p13.3	FAM102B	0.0798	-0.0003	0.0117	-0.4358	0.0291	0.0302	0.0092	-0.358	0.0114	0.025	-0.1079	0.0492	0.0027	0.0131	0.015	0.0174	0.0248	0.0126	0.0123	0.0106	0.0083	0.0147	-0.4695	0.0283	0.0008	0.0159	0.0258	0.0298	0.0028	0.0184	0.0048	-0.0014	0.0023	0.0104	-0.0022	0.0315	0.0004	-0.0043	-0.4119	-0.001	0.0056	0.0045	0.0196
ENSG00000162639	1	109190912	109204148	-1	p13.3	HENMT1	0.0422	-0.0003	0.0914	-0.4358	0.0291	0.0302	0.0092	-0.3591	0.0114	0.025	0.0201	0.0492	0.0027	0.0131	0.015	0.0174	0.0248	0.0126	0.0123	0.0106	0.0083	0.0147	-0.4695	0.0283	0.0008	0.0159	0.0258	0.1978	0.0028	0.0184	0.0048	-0.0014	0.0023	0.0104	-0.0022	-0.0451	0.0004	-0.0043	-0.4119	-0.001	0.0056	0.0045	0.0196
ENSG00000134186	1	109234945	109244425	1	p13.3	PRPF38B	0.0422	-0.0003	0.0914	-0.4358	0.0291	0.0302	0.0092	-0.3591	0.0114	0.025	0.0201	0.0492	0.0027	0.0131	0.015	0.0174	0.0248	0.0126	0.0123	0.0106	0.0083	0.0147	-0.4695	0.0283	0.0008	0.0159	0.0258	0.0174	0.0028	0.0184	0.0048	-0.0014	0.0023	0.0104	-0.0022	-0.0451	0.0004	-0.0043	-0.4119	-0.001	0.0056	0.0045	0.0196
ENSG00000143107	1	109255279	109285365	1	p13.3	FNDC7	0.0422	-0.0946	0.0914	-0.4755	-0.0376	-0.1872	0.0092	-0.3591	0.0114	0.025	0.0201	0.0492	0.0027	0.0131	0.015	0.0174	0.0248	0.0126	0.0123	0.0106	0.0083	0.0147	-0.4695	0.0283	0.0008	0.0159	0.0258	0.0174	0.0028	0.0184	0.0048	-0.0014	0.0023	0.0104	-0.0022	-0.0451	0.0004	-0.0043	-0.4119	-0.001	0.0056	0.0045	0.0196
ENSG00000116266	1	109289296	109352148	1	p13.3	STXBP3	0.0422	-0.0974	0.0825	-0.5431	-0.0381	-0.0754	0.0092	-0.3591	0.0114	0.025	0.0201	0.0492	0.0027	0.0131	0.015	0.0174	0.0248	0.0126	0.0123	0.0106	0.0083	0.0147	-0.4695	0.0283	0.0008	0.0159	-0.0459	-0.0119	0.0028	0.0184	0.0048	-0.0014	0.0023	0.0104	-0.0022	-0.0451	0.0004	-0.0043	-0.4119	-0.001	0.0056	0.0045	0.0196
ENSG00000162641	1	109358520	109506106	-1	p13.3	AKNAD1	0.0422	-0.0823	0.0225	-0.5714	-0.0381	-0.0431	0.0092	-0.3723	0.0114	0.0234	0.0201	0.0169	0.0027	0.0131	0.015	0.0174	0.0248	0.0126	0.0123	0.0106	0.0083	0.0603	-0.4695	0.0283	0.0008	0.0159	0.0195	0.0212	0.0174	-0.0125	0.0048	-0.0014	0.0023	0.0104	-0.0022	-0.0344	0.0004	-0.0043	-0.3963	-0.001	0.0056	0.0045	0.0196
ENSG00000121957	1	109417972	109477167	1	p13.3	GPSM2	0.0422	-0.0974	0.0225	-0.5562	-0.0381	-0.0828	0.0092	-0.3911	0.0114	0.025	0.0201	0.0287	0.0027	0.0131	0.015	0.0174	0.0248	0.0126	0.0123	0.0106	0.0083	0.0893	-0.4695	0.0283	0.0008	0.0159	0.0195	-0.0561	0.0028	0.0069	0.0048	-0.0014	0.0023	0.0104	-0.0022	-0.0451	0.0004	-0.0043	-0.4302	-0.001	0.0056	0.0045	0.0196
ENSG00000121940	1	109472130	109506111	-1	p13.3	CLCC1	0.0422	-0.0313	0.0225	-0.6666	-0.0381	-0.0828	0.0092	-0.3638	0.0114	0.0179	0.0201	0.0287	0.0027	0.0131	0.015	0.0174	0.0248	0.0126	0.0123	0.0106	0.0083	-0.0091	-0.4695	0.0283	0.0008	0.0159	0.0195	-0.0179	0.0685	0.0069	0.0048	-0.0014	0.0023	0.0104	-0.0022	0.0103	0.0004	-0.0043	-0.4304	-0.001	0.0056	0.0045	0.0196
ENSG00000085433	1	109512836	109584850	-1	p13.3	WDR47	0.0422	-0.0099	0.0225	-0.5202	-0.0381	-0.0828	0.0092	-0.3638	0.0114	-0.0336	0.0201	0.0287	0.0027	0.0131	0.015	0.0174	0.0248	0.0126	0.0123	0.0106	0.0083	-0.0091	-0.4695	0.0283	0.0008	0.0159	0.0195	-0.0344	0.0451	0.0069	0.0048	-0.0014	0.0023	0.0104	-0.0022	0.0695	0.0004	-0.0043	-0.4014	-0.001	0.0056	0.0045	0.0196
ENSG00000197780	1	109605108	109618624	-1	p13.3	TAF13	0.0422	-0.0099	0.0225	-0.5202	-0.0381	-0.0828	0.0092	-0.3638	0.0114	0.0109	0.0201	0.0287	0.0027	0.0131	0.015	0.0174	0.0248	0.0126	0.0123	0.0106	0.0083	-0.0091	-0.4695	0.0283	0.0008	0.0159	0.0195	0.021	0.0451	0.0069	0.0048	-0.0014	0.0023	0.0104	-0.0022	0.0695	0.0004	-0.0043	-0.4131	-0.001	0.0056	0.0045	0.0196
ENSG00000215717	1	109632425	109639556	1	p13.3	TMEM167B	0.0422	-0.0099	0.0225	-0.5202	-0.0381	-0.0828	0.0092	-0.3638	0.0114	0.0109	0.0201	0.0287	0.0027	0.0131	0.015	0.0174	0.0248	0	0.0123	0.0106	0.0083	-0.0091	-0.4695	0.0283	0.0008	0.0159	0.0195	0.1462	0.0451	0.0069	0.0048	-0.0014	0.0023	0.0104	-0.0022	0.0695	0.0004	-0.0043	-0.4131	-0.001	0.0056	0.0045	0.0196
ENSG00000179902	1	109648573	109656479	-1	p13.3	C1orf194	0.0422	-0.0099	0.0225	-0.5202	-0.0381	-0.0828	0.0092	-0.3638	0.0114	0.0109	0.0201	0.0287	0.0027	0.0131	0.015	0.0174	0.0248	0.0051	0.0123	0.0106	0.0083	-0.0091	-0.4695	-0.0084	0.0008	0.0159	0.0195	0.1462	0.0451	0.0069	0.0048	-0.0014	0.0023	0.0104	-0.0022	0.0695	0.0004	-0.0043	-0.4131	-0.001	0.0056	0.0045	0.0196
ENSG00000116299	1	109656301	109749401	1	p13.3	KIAA1324	0.0475	-0.0099	0.0225	-0.5202	-0.0381	0.0893	0.0092	-0.3638	0.0114	0.0109	0.0201	0.0287	0.0027	0.0131	0.015	0.0174	0.0248	0.0051	0.0123	0.0106	0.0083	-0.0091	-0.4695	-0.0084	0.0008	0.0159	0.0195	0.1462	0.0451	0.0069	0.0048	-0.0014	0.0023	0.0104	-0.0022	0.0524	0.0004	-0.0043	-0.4131	-0.001	0.0056	0.0045	-0.0516
ENSG00000031698	1	109756540	109780791	1	p13.3	SARS	0.0322	-0.0099	0.0225	-0.5202	-0.0381	-0.0232	0.0092	-0.3638	0.0114	0.0109	-0.1625	-0.0695	0.0027	0.0131	0.015	0.0174	0.0248	0.0051	0.0123	0.0106	0.0083	-0.0091	-0.426	-0.0084	0.0008	0.0159	0.0195	0.1462	0.0451	0.0069	0.0048	-0.0014	0.0023	0.0104	-0.0022	0.0798	0.0004	-0.0043	-0.4131	-0.001	-0.2534	0.0045	-0.0729
ENSG00000143126	1	109792641	109818372	1	p13.3	CELSR2	0.0322	-0.0099	0.0225	-0.5202	-0.0381	-0.0232	0.0092	-0.3638	0.0114	0.0109	0.0474	-0.1458	0.0027	0.0131	0.015	0.0174	0.0248	0.0051	0.0123	0.0106	0.0083	-0.0091	-0.1918	-0.0084	0.0008	0.0159	0.0195	0.359	0.0451	0.0069	0.0048	-0.0014	0.0023	0.0104	-0.0022	0.0798	0.0004	-0.0043	-0.4131	-0.001	0.1419	0.0045	-0.0729
ENSG00000134222	1	109822178	109825808	-1	p13.3	PSRC1	0.0322	-0.0099	0.0225	-0.5202	-0.0381	-0.0232	0.0092	-0.3638	0.0114	0.0109	0.0474	0.0257	0.0027	0.0131	0.015	0.0174	0.0248	0.0051	0.0123	0.0106	0.0083	-0.0091	-0.4667	-0.0084	0.0008	0.0159	0.0195	0.359	0.0451	0.0069	0.0048	-0.0014	0.0023	0.0104	-0.0022	0.0798	0.0004	-0.0043	-0.4131	-0.001	-0.011	0.0045	-0.0729
ENSG00000221986	1	109834987	109849663	-1	p13.3	MYBPHL	0.0322	-0.0099	0.0225	-0.5202	-0.0381	-0.0232	0.0092	-0.3638	0.0114	0.0109	0.0474	0.0257	0.0027	0.0131	0.015	0.0174	0.0248	0.0051	0.0123	0.0106	0.0083	-0.0091	-0.4667	-0.0084	0.0008	0.0159	0.0195	0.1779	0.0451	0.0069	0.0048	-0.0014	0.0023	0.0104	-0.0022	0.0798	0.0004	-0.0043	-0.4131	-0.001	-0.011	0.0045	-0.0729
ENSG00000134243	1	109852192	109940573	-1	p13.3	SORT1	0.0278	-0.0099	0.0642	-0.5154	-0.0381	-0.0232	0.0092	-0.3638	0.0114	0.0109	0.0474	0.0257	0.0027	0.0131	0.015	0.0174	0.0248	0.0051	0.0123	0.0106	0.0083	-0.0091	-0.5964	-0.0084	0.0008	0.0159	0.0098	-0.0692	0.0451	0.0069	0.0048	0.0183	0.0023	0.0104	-0.0022	-0.032	0.0004	-0.0043	-0.4636	-0.001	-0.011	0.0045	-0.0729
ENSG00000143106	1	109941653	109969062	-1	p13.3	PSMA5	-0.14	-0.0099	0.0979	-0.4777	-0.0381	-0.0232	0.0092	-0.3638	0.0114	0.0109	0.0474	0.0257	0.0027	0.0131	0.015	0.0174	0.0248	0.0051	0.0123	0.0106	0.0083	-0.0091	-0.5083	-0.0084	0.0008	0.0159	-0.0595	-0.1473	0.0127	0.0069	0.0048	-0.0227	0.0023	0.0104	-0.0022	-0.0396	0.0004	-0.0043	-0.4636	-0.001	-0.011	0.0045	-0.0729
ENSG00000143028	1	110009180	110024759	1	p13.3	SYPL2	0.0702	-0.0099	0.0283	-0.4777	-0.0381	-0.0232	0.0092	-0.3638	0.0114	0.0109	0.0474	0.0257	0.0027	0.0131	0.015	0.0174	0.0248	0.0051	0.0123	0.0106	0.0083	-0.0091	-0.5083	-0.0084	0.0008	0.0159	-0.0303	0.2588	-0.0504	0.0069	0.0048	-0.0227	0.0023	0.0104	-0.0022	-0.0396	0.0004	-0.0043	-0.4636	-0.001	-0.011	0.0045	-0.0729
ENSG00000162650	1	110026101	110035426	1	p13.3	ATXN7L2	0.0702	-0.0099	-0.0075	-0.4777	-0.0381	0.0463	0.0092	-0.3638	0.0114	0.0109	0.0474	0.0257	0.0027	0.0131	0.015	0.0174	0.0248	0.0051	0.0123	0.0106	0.0083	-0.0091	-0.5083	-0.0084	0.0008	0.0159	-0.0303	0.2588	-0.0504	0.0069	0.0048	-0.0227	0.0023	0.0104	-0.0022	-0.0396	0.0004	-0.0043	-0.4636	-0.001	-0.011	0.0045	-0.0729
ENSG00000174151	1	110036674	110045554	1	p13.3	CYB561D1	0.0702	-0.0099	-0.0075	-0.4777	-0.0381	0.1146	0.0092	-0.3638	0.0114	0.0109	0.0474	0.0257	0.0027	0.0131	0.015	0.0174	0.0248	0.0051	0.0123	0.0106	0.0083	-0.0091	-0.5083	-0.0084	0.0008	0.0159	-0.0303	0.0483	-0.0504	0.0069	0.0048	-0.0227	0.0023	0.0104	-0.0022	-0.0396	0.0004	-0.0043	-0.4636	-0.001	-0.011	0.0045	-0.0729
ENSG00000181754	1	110046797	110052360	-1	p13.3	AMIGO1	0.0702	-0.0099	-0.0075	-0.4777	-0.0381	0.1146	0.0092	-0.3638	0.0114	0.0109	0.0474	0.0257	0.0027	0.0131	0.015	0.0174	0.0248	0.0051	0.0123	0.0106	0.0083	-0.0091	-0.5083	-0.0084	0.0008	0.0159	-0.0303	0.0483	-0.0504	0.0069	0.0048	-0.0227	0.0023	0.0104	-0.0022	-0.0396	0.0004	-0.0043	-0.4636	-0.001	-0.011	0.0045	-0.0729
ENSG00000156097	1	110082494	110091028	1	p13.3	GPR61	0.0702	-0.0099	-0.0075	-0.4777	-0.0381	0.1146	0.0092	-0.3638	-0.2409	0.0109	0.0474	0.0257	0.0027	0.0131	0.015	-0.0259	0.0248	0.0051	0.0123	0.0106	0.0083	-0.0091	-0.5083	-0.0084	0.0008	0.0159	-0.0303	0.0483	-0.0504	0.0069	0.0048	-0.0227	0.0023	0.0104	-0.0022	-0.0396	0.0004	-0.0043	-0.4636	-0.001	-0.011	0.0045	-0.0729
ENSG00000065135	1	110091233	110136975	1	p13.3	GNAI3	0.0702	-0.0099	-0.0075	-0.4777	-0.0381	-0.064	0.0092	-0.3638	0.0061	0.0109	0.0474	0.0257	0.0027	0.0131	0.015	-0.0259	0.0248	0.0051	0.0123	0.0106	0.0083	-0.0091	-0.5083	-0.0084	0.0008	0.0159	-0.0303	-0.3041	-0.0504	0.0069	0.0048	-0.0227	0.0023	0.0104	-0.0022	-0.0396	0.0004	-0.0043	-0.4636	-0.001	-0.011	0.0045	-0.0729
ENSG00000134183	1	110145889	110155679	-1	p13.3	GNAT2	0.0702	-0.0099	-0.0075	-0.4777	-0.0381	-0.064	0.0092	-0.3638	0.0455	0.0109	0.0474	0.0257	0.0027	0.0131	-0.1264	-0.0259	0.0248	0.0051	0.0123	0.0106	0.0083	-0.0091	-0.5083	-0.0084	0.0008	0.0159	-0.0303	-0.3041	-0.0504	0.0069	0.0048	-0.0227	0.0023	0.0104	-0.0022	-0.0396	0.0004	-0.0043	-0.4636	-0.001	-0.011	0.0045	-0.0729
ENSG00000116337	1	110158726	110174673	1	p13.3	AMPD2	0.0702	-0.0099	-0.0075	-0.4777	-0.0381	-0.064	0.0092	-0.3638	0.0455	0.0109	0.0474	0.1558	0.0027	0.0131	-0.1264	-0.0259	0.0248	0.0051	0.0123	0.0106	0.0083	-0.0091	-0.5083	-0.0084	0.0008	0.0159	-0.0303	0.1577	-0.0504	0.0069	0.0048	-0.0227	0.0023	0.0104	-0.0022	-0.0396	0.0004	-0.0043	-0.4636	-0.001	-0.011	0.0045	-0.0729
ENSG00000168765	1	110198703	110208118	1	p13.3	GSTM4	0.0702	-0.0099	-0.0075	-0.4777	-0.0381	0.0399	0.0092	-0.3638	0.0455	0.0109	0.0474	0.1558	0.0027	0.0131	-0.1264	-0.0259	0.0248	0.0051	0.0123	0.0106	0.0083	-0.0091	-0.5083	-0.0084	0.0008	0.0159	-0.0303	0.1644	-0.0504	0.0069	0.0048	0.3996	0.0023	-0.0331	-0.0022	0.2002	0.0004	-0.0043	-0.4636	-0.001	-0.011	0.0045	-0.0729
ENSG00000134184	1	110230436	110251661	1	p13.3	GSTM1	-0.0486	-0.1551	0.4572	0.1464	-0.0399	0.4178	0.0157	-0.5043	0.6516	-0.1784	0.451	0.3778	0.0027	0.5362	-0.0192	-0.0259	0.4345	0.0051	-0.0906	0.4116	0.0083	0.3405	-0.4321	-0.0084	0.6684	0.0159	0.4718	-0.0519	-0.0473	0.5992	0.0048	-0.0016	-0.112	-0.0486	-0.0386	-0.1062	0.3977	-0.0043	-0.3793	0.3903	0.3846	0.4345	-0.1255
ENSG00000134201	1	110254864	110318050	1	p13.3	GSTM5	0.0396	0.0414	0.0034	-0.4422	0.0105	0.0288	0.0157	-0.392	0.0119	0.0101	-0.0381	0.0077	0.0027	0.0277	0.0077	-0.0259	0.0147	0.0051	0.0112	0.0034	0.0083	-0.0052	-0.4803	-0.0084	0.015	0.0159	-0.0068	0.1042	0.0106	0.0059	0.0048	-0.0016	-0.0797	0.0543	0.025	-0.0041	0.033	0.0563	-0.414	0.0176	0.0209	0.0178	-0.0043
ENSG00000134202	1	110276554	110284384	-1	p13.3	GSTM3	-0.0345	-0.015	0.0034	-0.4422	0.0105	0.0288	0.0157	-0.3654	0.0119	0.0101	-0.0381	0.0077	0.0027	-0.0087	0.0077	-0.0259	0.0147	0.0051	0.0112	0.0034	0.0083	-0.0052	-0.4803	-0.0084	-0.0183	0.0159	-0.0068	0.0142	0.0106	0.0059	0.0048	-0.0016	-0.112	0.0543	0.025	-0.0041	0.033	-0.0043	-0.414	0.0104	0.0209	0.0178	-0.0043
ENSG00000198758	1	110292702	110306649	-1	p13.3	EPS8L3	0.0967	0.0848	0.0034	-0.4422	0.0105	0.0288	0.0157	-0.3654	0.0119	0.0101	-0.0381	0.0077	0.0027	-0.0087	0.0077	-0.0259	0.0147	0.0051	0.0112	0.0034	0.0083	-0.0052	-0.4803	-0.0084	-0.0183	0.0159	-0.0068	0.1735	0.0106	0.0059	0.0048	-0.0016	-0.0359	0.0543	0.025	-0.0041	0.033	0.1317	-0.414	0.0104	0.0209	0.0178	-0.0043
ENSG00000184371	1	110452864	110473614	1	p13.3	CSF1	0.072	0.0959	0.0034	-0.4434	0.143	0.0288	0.1493	-0.3654	0.0119	0.0101	-0.0381	0.0077	0.0027	0.0229	0.0077	-0.0259	0.0147	0.0051	0.0112	0.0034	-0.2408	-0.0052	-0.4803	-0.0084	0.0011	0.0159	-0.0068	0.1235	0.0106	0.0059	0.0048	-0.0016	-0.0242	0.0543	0.025	-0.0041	0.033	0.0257	-0.414	0.0104	0.0056	0.0178	-0.0043
ENSG00000168710	1	110527308	110566357	1	p13.3	AHCYL1	0.072	-0.0077	0.0034	-0.4434	0.143	0.0288	0.0493	-0.3654	0.0119	0.0101	0.0057	0.0077	0.0027	0.0113	0.0077	-0.0259	0.0147	0.0051	0.0112	0.0034	0.0094	0.1264	-0.4803	-0.0084	0.0011	0.0159	-0.0068	-0.3249	0.0106	0.0059	0.0048	-0.0016	-0.0242	0.0543	-0.0623	-0.0041	0.033	0.0257	-0.414	0.0104	0.0056	0.0178	-0.0043
ENSG00000143093	1	110574199	110617263	1	p13.3	STRIP1	0.072	0.0588	0.0034	-0.6106	0.0016	0.0288	0.0493	-0.3654	0.0119	-0.0178	0.0086	-0.0892	0.0027	0.0113	0.0077	0.07	0.0147	0.0051	0.0112	0.0034	0.0094	0.0783	-0.4803	-0.0084	0.078	0.0159	-0.0068	0.044	0.0106	0.0059	0.0048	0.1259	-0.0242	0.1517	0.01	-0.0041	0.033	0.0257	-0.414	0.0713	0.0056	0.0178	-0.0043
ENSG00000156150	1	110602616	110613322	-1	p13.3	ALX3	0.072	0.1685	0.0034	-0.5233	-0.0047	0.0288	0.0493	-0.3654	0.0119	-0.0588	0.0086	-0.1335	0.0027	0.0113	0.0077	-0.0197	0.0147	0.0051	0.0112	0.0034	0.0094	0.1231	-0.4803	-0.0084	0.0116	0.0159	-0.0068	0.1903	0.0106	0.0059	0.0048	0.1841	-0.0242	0.3662	0.01	-0.0041	0.033	0.0257	-0.414	0.1619	0.0056	0.0178	-0.0043
ENSG00000186150	1	110655062	110656569	1	p13.3	UBL4B	0.072	-0.0177	0.2426	-0.5233	-0.0047	0.0288	-0.1421	-0.3654	0.0119	-0.1269	0.0086	0.0178	0.0027	0.0113	0.0077	-0.0197	0.0147	0.0051	0.0112	0.0034	0.0094	-0.0007	-0.4803	-0.0084	0.1052	0.0159	-0.0068	0.0282	0.0106	0.0059	0.0048	-0.0104	-0.0242	0.0254	0.01	0.0683	0.033	0.0257	-0.414	0.0173	0.0056	0.0178	-0.0043
ENSG00000197106	1	110693108	110744824	1	p13.3	SLC6A17	0.1515	0.076	0.005	-0.5233	-0.0047	-0.0246	0.0126	-0.3654	0.0119	0.0111	0.0086	0.0178	0.0027	0.0113	0.0077	-0.0197	0.0147	0.0051	0.0112	0.0034	0.0094	-0.0007	-0.4803	-0.0084	0.0218	0.0159	-0.0068	0.2004	0.0106	0.0059	0.0048	-0.0104	-0.0242	0.0254	0.01	0.0196	0.033	0.0257	-0.414	0.0173	0.0056	0.0178	-0.0043
ENSG00000116396	1	110753965	110825722	1	p13.3	KCNC4	0.0796	0.063	0.005	-0.5124	0.0105	0.0446	0.0788	-0.3654	0.0119	0.0294	0.0086	0.0178	0.0027	0.0113	0.0077	-0.0197	0.0147	-0.0016	0.0112	0.0034	0.0094	-0.0149	-0.4803	-0.0084	-0.0013	0.0159	-0.0068	0.0076	0.0106	0.0059	0.0048	-0.0104	0.0165	0.0254	0.01	0.0196	0.033	0.0257	-0.414	0.0173	0.0056	0.0178	-0.0043
ENSG00000162775	1	110881128	110889299	1	p13.3	RBM15	0.0632	-0.0042	0.005	-0.5903	0.0492	0.099	0.0788	-0.3654	0.0119	0.0179	0.0086	0.0178	0.0027	0.0113	0.0077	-0.0197	0.0147	-0.0781	0.0112	0.0034	0.0094	0.0157	-0.4803	-0.0084	0.0131	0.0159	-0.0068	-0.2729	0.0106	0.0059	0.0048	-0.0104	0.0251	0.0254	0.01	0.0196	0.033	0.0309	-0.414	0.0173	0.0056	0.0178	-0.0043
ENSG00000168679	1	110905470	110933704	-1	p13.3	SLC16A4	0.0632	-0.0042	0.005	-0.5828	0.0492	-0.0037	-0.0407	-0.3654	0.0119	0.0179	0.0086	0.0178	0.0027	0.0113	0.0077	-0.0444	0.0147	-0.0381	0.0112	0.0034	0.0094	0.0157	-0.4803	-0.0084	0.0131	0.0159	-0.0068	-0.2729	0.0106	0.0059	0.0048	-0.0104	0.0251	0.0254	0.01	0.0196	0.033	0.0309	-0.414	0.0173	0.0056	0.0178	-0.0043
ENSG00000134248	1	110943871	110950564	-1	p13.3	LAMTOR5	0.0632	-0.0042	0.005	-0.4712	0.0492	-0.0037	-0.0407	-0.3654	0.0119	0.0179	0.0086	0.0178	0.0027	0.0113	0.0077	-0.0444	0.0147	0.0266	0.0112	0.0034	0.0094	0.0157	-0.4803	-0.0084	0.0131	0.0159	-0.0068	-0.2646	0.0106	0.0059	0.0048	-0.0104	0.0251	0.0254	0.01	0.0196	0.033	0.0309	-0.414	0.0173	-0.1958	-0.1906	-0.0043
ENSG00000143125	1	110993822	110999976	1	p13.3	PROK1	0.0632	-0.0042	0.005	-0.6127	0.0492	-0.0037	-0.0407	-0.3654	0.0119	0.0179	0.0086	0.0178	0.0027	0.0113	0.0077	-0.0417	0.0147	0.0266	0.0112	0.0034	0.0094	0.0157	-0.4803	-0.0084	0.0131	0.0159	-0.0068	0.2505	0.0106	0.0059	0.0048	-0.0104	0.0251	0.0254	0.01	0.0196	0.033	0.0309	-0.414	0.0173	0.0075	-0.0035	-0.0043
ENSG00000143105	1	111059839	111061797	-1	p13.3	KCNA10	0.0632	-0.0042	0.005	-0.5216	-0.254	0.0133	-0.3805	-0.3654	0.0119	0.0179	0.0086	0.0178	0.0027	0.0113	0.0077	0.0087	0.0147	0.0266	0.0112	0.0034	0.0094	0.0157	-0.4803	-0.0084	0.0131	0.0159	-0.0068	0.1734	0.0106	0.0045	0.0048	-0.0104	0.0251	0.0254	0.01	0.0196	0.033	0.0309	-0.414	0.0173	-0.03	-0.0035	-0.0043
ENSG00000177301	1	111136202	111174096	-1	p13.3	KCNA2	0.0632	0.0087	0.005	-0.5216	0.0311	0.0133	0.012	-0.3654	0.0119	0.0179	0.0086	0.0178	0.0027	0.0113	-0.1424	0.0087	0.0147	0.0266	0.0112	0.0034	0.0094	0.0157	0.0176	-0.0084	0.0131	0.0159	-0.0068	-0.0276	-0.0197	-0.0758	0.0048	-0.0104	0.0699	0.0254	0.01	-0.088	0.033	0.0309	-0.414	0.0173	-0.0305	-0.0671	-0.1476
ENSG00000177272	1	111214310	111217655	-1	p13.3	KCNA3	0.0632	0.0087	0.0669	-0.4266	0.0311	-0.202	0.0741	-0.3654	0.0119	0.0179	0.0086	0.0178	0.0027	0.0113	0.0431	0.0087	0.0147	0.0266	0.0112	0.0034	0.0094	0.0157	0.0176	-0.0084	0.0131	0.0159	-0.0068	-0.2129	-0.1497	-0.0758	0.0048	0.0854	0.0289	0.0254	0.01	0.041	0.033	0.0309	-0.414	0.0173	0.0572	0.0094	0.0887
ENSG00000143119	1	111415775	111442550	1	p13.3	CD53	0.0632	0.0087	0.0133	-0.4105	0.0311	-0.0293	0.0741	-0.3654	0.0119	0.0293	0.0337	-0.0059	0.0027	0.0113	0.0272	0.0087	0.0147	0.0108	-0.0022	0.0034	0.019	0.0271	0.0176	0.0206	0.0131	0.0159	0.0265	-0.065	0.0168	0.0265	0.0048	0.0069	0.0289	0.0254	0.0235	0.0374	0.0274	0.0993	-0.414	0.0173	-0.0021	0.0091	-0.0186
ENSG00000121931	1	111489807	111506701	-1	p13.3	LRIF1	0.0632	0.0087	0.0133	-0.4978	0.0311	0.1141	0.0741	-0.3654	0.0119	-0.0048	0.0337	-0.0059	0.0027	0.0113	0.0166	0.0087	0.0147	0.0108	-0.0022	0.0034	0.019	0.0271	0.0176	0.0206	0.0131	0.0159	0.0265	-0.0797	0.0168	-0.0193	0.0048	0.0069	0.0289	0.0254	0.0235	0.0374	0.0274	0.0111	-0.414	0.0173	0.0165	0.0091	-0.0186
ENSG00000156171	1	111659955	111682838	-1	p13.3	DRAM2	0.0632	0.0087	0.0133	-0.4599	0.0311	-0.0499	-0.1434	-0.3654	0.0119	0.0008	0.0337	-0.0154	0.0027	0.0113	0.0166	0.0087	0.0147	0.0108	-0.0022	0.0034	0.019	-0.0118	0.0176	0.0206	0.0131	0.0159	0.0265	-0.0386	0.0168	0.0162	0.0048	0.0122	0.0289	0.0254	-0.0199	0.0365	0.0274	0.0111	-0.414	-0.0028	0.0165	0.0091	-0.0186
ENSG00000134255	1	111682249	111727724	1	p13.3	CEPT1	0.0632	0.0087	0.0133	-0.4599	0.0311	-0.0499	0.0079	-0.3654	0.0119	0.0008	0.0337	-0.0154	0.0027	0.0113	0.0166	0.0087	0.0147	0.0108	-0.0022	0.0034	0.019	-0.0118	0.0176	0.0206	0.0131	0.0159	0.0265	-0.0386	0.0168	0.0162	0.0048	0.0122	0.0289	0.0254	0.1123	-0.0359	0.0274	0.0111	-0.414	-0.0028	0.0984	0.0091	-0.0186
ENSG00000162777	1	111729796	111747157	-1	p13.3	DENND2D	0.0632	0.0087	0.0133	-0.4599	0.0311	-0.0499	0.0079	-0.3654	0.0119	0.0008	0.0337	-0.1036	0.0027	0.0113	0.0166	0.0087	0.0147	0.0108	-0.0022	0.0034	0.019	-0.0118	0.0176	0.0206	0.0131	0.0159	0.0265	0.1727	0.0168	0.0162	0.0048	0.0122	0.0289	0.0254	-0.0413	-0.078	0.0274	0.0111	-0.414	-0.0028	-0.0051	0.0091	-0.0186
ENSG00000064886	1	111743393	111786062	1	p13.3	CHI3L2	0.0632	0.0087	0.0133	-0.4599	0.0653	0.071	0.0079	-0.3654	0.0119	-0.0278	0.0337	0.0185	0.0027	0.0113	0.0166	0.0087	0.0147	0.0108	-0.0162	0.0034	0.019	-0.0118	0.0176	0.0206	0.0131	0.0159	0.0203	0.1727	0.0168	0.0162	0.0048	0.0122	0.0289	0.0254	0.0116	-0.119	0.0274	0.0111	-0.414	-0.0028	-0.0051	0.0091	-0.0186
ENSG00000134216	1	111833484	111863188	1	p13.2	CHIA	0.0632	0.0087	0.0133	-0.5155	0.0093	0.0385	-0.1466	-0.3654	0.0119	0.0227	0.0315	0.0185	0.0027	0.0113	0.0166	0.0223	0.0147	0.0108	0.0233	0.0034	0.019	0.0706	0.0176	0.0206	0.0131	0.0159	0.0488	-0.0772	0.0168	0.0162	0.0048	0.0622	0.0823	0.0254	-0.1265	-0.1062	0.0274	-0.0046	-0.414	-0.0028	0.0117	0.0091	-0.0186
ENSG00000173947	1	111888910	111895635	1	p13.2	PIFO	0.0632	0.0087	0.0133	-0.4978	0.0093	0.0385	-0.0414	-0.3654	0.0119	0.0227	0.0493	0.0185	0.0027	0.0113	0.0166	0.0223	0.0147	0.0108	0.0233	0.0034	0.019	0.0657	0.0176	0.0206	0.0131	0.0159	0.0488	0.0381	0.0168	0.0162	0.0048	-0.0045	0.0227	0.0254	0.0132	-0.0247	-0.0469	0.0053	-0.414	-0.0028	-0.0218	0.0091	-0.0186
ENSG00000085465	1	111956936	111970399	-1	p13.2	OVGP1	0.0632	0.0087	0.0133	-0.4978	0.0093	0.0385	-0.0414	-0.3654	0.0119	0.0227	0.0493	0.0909	0.0027	0.0113	0.0166	0.0223	0.0147	0.0108	0.0233	0.0034	0.019	-0.0115	0.0176	0.0417	0.0131	0.0159	0.0488	0.0381	0.0168	-0.0091	0.0048	-0.0045	0.0227	0.0393	0.0132	-0.0247	-0.0469	0.0053	-0.414	-0.0028	-0.0218	0.0091	-0.0186
ENSG00000116455	1	111982512	111991998	-1	p13.2	WDR77	0.0632	0.0087	0.0133	-0.4978	0.0093	0.0385	-0.0414	-0.3654	0.0119	0.0227	0.0493	0.0909	0.0027	0.0113	0.0166	0.0223	0.0147	0.0108	0.0233	0.0034	0.019	-0.0115	0.0176	0.0417	0.0131	0.0159	0.0488	0.055	0.0168	-0.0091	0.0048	-0.0045	0.0227	0.0393	0.0132	-0.0247	-0.0469	0.0053	-0.414	-0.0028	-0.0218	0.0091	-0.0186
ENSG00000116459	1	111991486	112005395	1	p13.2	ATP5F1	0.0632	0.0087	0.0133	-0.4978	0.0093	0.0385	0.0535	-0.3654	0.0119	0.0227	0.0493	0.0909	0.0027	0.0113	0.0166	0.0223	0.0147	0.0108	0.0233	0.0034	0.019	-0.0115	0.0176	0.0417	0.0131	0.0159	0.0488	-0.0802	0.0168	-0.0091	0.0048	-0.0045	0.0227	0.0393	0.0132	-0.0247	-0.0469	0.0053	-0.414	-0.0028	-0.0218	0.0091	-0.0186
ENSG00000143110	1	112016414	112021134	1	p13.2	C1orf162	0.0632	0.0087	0.0133	-0.4978	0.0093	0.0385	0.0535	-0.3654	0.0119	0.0227	0.0493	0.0909	0.0027	0.0113	0.0166	0.0223	0.0147	0.0108	0.0233	0.0034	-0.2873	-0.0115	0.0176	0.0417	0.0131	0.0159	0.0488	-0.2102	0.0168	-0.0091	0.0048	-0.0045	0.0227	0.0393	0.0132	-0.0247	-0.0469	0.0053	-0.414	-0.0028	-0.0218	0.0091	-0.0186
ENSG00000121933	1	112025970	112106584	-1	p13.2	ADORA3	0.0632	0.0087	0.0133	-0.4978	0.0093	0.0385	0.0535	-0.3654	0.0119	0.0227	0.0493	-0.0588	0.0027	-0.0731	0.0166	0.0223	0.0147	0.0108	0.0233	0.0034	-0.0224	-0.0115	0.0176	0.0417	0.0131	0.0159	0.0397	-0.0027	-0.0609	-0.0091	0.0048	-0.0013	0.0227	0.0393	0.0132	-0.0247	-0.0326	0.0053	-0.414	-0.0028	-0.0218	0.0091	-0.0186
ENSG00000116473	1	112084840	112259313	1	p13.2	RAP1A	0.0632	0.0087	0.0133	-0.4978	0.0093	0.0385	0.0535	-0.3654	0.0119	0.0317	0.0493	0.0164	0.0027	-0.0803	0.0166	0.0223	0.0147	0.0108	0.0233	0.0034	0.0148	-0.0115	0.0176	0.0417	0.0131	0.0159	-0.0195	-0.1159	-0.0325	-0.0091	0.0048	0.0096	0.0227	0.0393	0.0132	-0.0247	0.0243	0.011	-0.414	-0.0028	-0.0218	0.0091	-0.0186
ENSG00000197852	1	112223252	112298446	-1	p13.2	FAM212B	0.0632	0.0087	0.0133	-0.4978	0.0093	0.0385	0.0535	-0.3654	0.0119	0.0191	0.0362	0.0164	0.0027	-0.0397	0.0166	0.0223	0.0147	0.0108	0.0233	0.0034	0.0484	-0.0115	0.0176	-0.0236	0.0131	0.0159	-0.0241	-0.0721	-0.0005	-0.0091	0.0048	0.0096	0.0227	0.0393	0.0132	-0.0247	0.0256	0.0389	-0.414	-0.0028	-0.0218	0.0091	-0.0186
ENSG00000064703	1	112297867	112310638	1	p13.2	DDX20	0.0632	0.0087	0.0133	-0.4978	0.0093	0.0385	0.0535	-0.3654	0.0119	0.0191	-0.1319	0.0164	0.0027	-0.0111	0.0166	0.0223	0.0147	0.0108	0.0233	0.0034	0.0099	-0.0115	0.0176	-0.0999	0.0131	0.0159	-0.0241	-0.1503	-0.0005	-0.0091	0.0048	0.0096	0.0227	0.0393	0.0132	-0.0247	0.0256	0.0402	-0.414	-0.0028	-0.0218	0.0091	-0.0186
ENSG00000171385	1	112313284	112531777	-1	p13.2	KCND3	0.0632	0.0087	0.0133	-0.5014	0.0093	0.0385	-0.0111	-0.3654	0.0113	0.0191	-0.0071	0.002	0.0027	-0.0111	0.0166	0.0223	0.0147	-0.0007	-0.0134	0.0034	0.0099	-0.0115	0.0176	0.0021	0.0131	0.0159	-0.0241	0.1189	-0.0005	-0.0091	0.0048	0.0096	0.0227	0.0095	0.0132	0.0313	0.0256	0.0402	-0.414	-0.0028	-0.0218	0.0091	-0.0186
ENSG00000143079	1	112938803	113006078	1	p13.2	CTTNBP2NL	0.0231	0.0023	0.0125	-0.4724	-0.0037	-0.0085	0.066	-0.3654	0.0285	0.0373	0.0177	0.0057	0.0027	0.0158	-0.007	0.0221	0.0147	0.0187	0.024	0.0074	-0.0139	0.007	0.0115	0.0198	0.0083	0.0246	0.0101	-0.0843	0.0307	-0.0048	0.0048	0.0045	0.0334	-0.0006	0.0376	-0.0422	0.0331	0.0127	-0.4137	0.004	0.0056	0.0541	-0.0124
ENSG00000134245	1	113009163	113072787	1	p13.2	WNT2B	-0.0154	0.0023	0.0125	-0.4724	-0.0037	-0.0085	0.066	-0.3654	0.0285	0.0373	0.0177	0.0057	0.0027	0.0158	-0.007	0.0221	0.0147	0.0187	0.024	-0.0394	-0.0139	0.007	0.0115	0.0198	0.0083	0.0246	0.0101	0.0603	-0.0082	-0.0549	0.0048	0.0045	0.0334	-0.0006	0.0376	0.0393	0.0331	0.0127	-0.4137	0.004	0.0056	0.0541	-0.0124
ENSG00000007341	1	113066140	113163447	-1	p13.2	ST7L	0.0415	-0.0456	0.0125	-0.509	-0.0037	-0.0085	0.1214	-0.3654	-0.0534	-0.0217	0.0177	0.0057	0.0027	0.0158	0.1213	0.0221	0.0147	0.0187	0.024	0.0104	-0.0139	0.007	0.0115	0.0198	0.0083	0.0246	0.0101	-0.1603	-0.0786	-0.0204	0.0048	0.0045	0.0334	-0.0006	0.0376	0.0393	0.0331	0.0127	-0.4137	0.004	0.0056	0.0469	-0.0124
ENSG00000155363	1	113215763	113243368	1	p13.2	MOV10	0.0415	0.0021	0.0125	-0.5199	-0.0037	-0.1572	-0.0402	-0.3654	0.0045	0.0062	0.0177	0.0057	0.0027	0.0158	0.0194	0.0221	0.0147	0.0187	0.024	0.0104	-0.0139	0.007	0.0115	0.0198	0.0083	0.0246	0.0101	0.1785	0.0044	0.0107	0.0048	0.0045	0.0334	-0.0006	0.0752	0.0528	0.0331	0.015	-0.4137	0.004	0.0056	-0.0129	0.1704
ENSG00000155366	1	113243728	113250056	-1	p13.2	RHOC	0.0415	0.0021	0.0125	-0.5199	-0.0037	-0.1572	-0.0402	-0.3654	0.0045	0.0062	0.0177	0.0057	0.0027	0.0158	0.0194	0.0221	0.0147	0.0187	0.024	0.0104	-0.0139	0.007	0.0115	0.0198	0.0083	0.0246	0.0101	0.5107	0.0044	0.0107	0.0048	0.0045	0.0334	-0.0006	0.0752	0.0528	0.0331	0.015	-0.4137	0.004	0.0056	-0.0129	0.2502
ENSG00000155367	1	113252616	113258099	-1	p13.2	PPM1J	0.0415	0.0021	0.0125	-0.5199	-0.0037	-0.1572	-0.0402	-0.3654	0.0045	0.0062	0.0177	0.0057	0.0027	0.0158	0.0194	0.0221	0.0147	0.0187	0.024	0.0104	-0.0139	0.007	0.0115	0.0198	0.0083	0.0246	0.0101	0.5107	0.0044	0.0107	0.0048	0.0045	0.0334	-0.0006	0.0752	0.0528	0.0331	0.015	-0.4137	0.004	0.0056	-0.0129	-0.0169
ENSG00000184599	1	113263041	113269857	1	p13.2	FAM19A3	0.0415	0.0021	0.0125	-0.5199	-0.0037	-0.1572	-0.0402	-0.3654	0.0045	0.0062	0.0177	0.0057	0.0027	0.0158	0.0194	0.0221	0.0147	0.0187	0.024	0.0104	-0.0139	0.007	0.0115	0.0198	0.0083	0.0246	0.0101	0.2529	0.0044	0.0107	0.0048	0.0045	0.0334	-0.0006	0.0752	0.0528	0.0331	0.015	-0.4137	0.004	0.0056	-0.0129	-0.0169
ENSG00000155380	1	113454469	113499635	-1	p13.2	SLC16A1	0.0415	0.0021	0.0125	-0.4515	-0.0037	0.0064	0.0782	-0.3654	0.0045	-0.061	0.0177	0.0057	0.0027	0.0158	0.0194	0.0033	0.0147	0.0187	0.0317	0.0104	0.0101	0.007	0.0115	0.0198	0.0083	0.0132	0.0101	-0.123	0.0044	-0.0756	0.0048	0.0045	0.0124	0.0011	0.0251	-0.0524	0.0496	0.015	-0.4137	0.004	-0.0998	-0.0129	0.0817
ENSG00000198799	1	113615831	113674882	1	p13.2	LRIG2	0.0415	0.0021	0.0125	-0.478	-0.0037	0.0064	-0.0163	-0.3654	0.0045	0.0123	0.0177	0.0057	0.0027	0.0158	0.0194	0.0033	0.0147	0.0187	-0.0287	0.0104	0.0101	0.007	0.0115	0.0198	0.0083	0.0132	0.0101	0.0407	0.0044	0.0139	0.0048	0.0045	-0.0216	0.0011	-0.0184	-0.0482	-0.004	-0.0093	-0.4137	0.004	-0.0295	-0.0129	-0.0247
ENSG00000081026	1	113933371	114228545	1	p13.2	MAGI3	0.0415	0.0021	0.0125	-0.4371	-0.0037	-0.0408	-0.0163	-0.2988	0.0045	0.0123	0.0177	0.0057	0.0027	0.0158	0.0194	0.0033	0.0147	0.0172	0.0149	0.0104	0.0142	0.007	0.0115	0.0198	0.0083	0.0132	0.0101	-0.0225	0.0044	0.0235	0.0048	0.0045	-0.0216	0.0011	-0.0464	-0.0159	-0.004	-0.0093	-0.4137	0.004	0.0443	-0.0129	0.0445
ENSG00000116793	1	114239453	114302111	-1	p13.2	PHTF1	0.0415	0.0021	0.0125	-0.4583	-0.0037	-0.0702	-0.0163	-0.3793	0.0045	0.0123	0.0177	0.0057	0.0027	0.0158	0.0194	0.0033	0.0147	0.0172	0.0149	0.0104	0.0142	0.007	0.0115	0.0198	0.0083	0.0132	0.0101	-0.0225	0.0044	0.0235	0.0048	0.0045	-0.0216	0.0011	0.0158	0.0087	-0.004	-0.0093	-0.4137	0.004	0.0443	-0.0129	0.0044
ENSG00000081019	1	114304454	114355098	-1	p13.2	RSBN1	0.0415	0.0021	0.0125	-0.4583	-0.0037	-0.0702	-0.0163	-0.3793	0.0045	0.0123	0.0177	0.0057	0.0027	0.0158	0.0194	0.0033	0.0147	0.0172	0.0149	0.0104	0.0142	0.007	0.0115	0.0198	0.0083	0.0132	0.0101	-0.0747	0.0044	0.0235	0.0048	0.0045	-0.0216	0.0011	0.0158	0.0087	-0.004	-0.0093	-0.4137	0.004	0.0443	-0.0129	0.0044
ENSG00000134242	1	114356433	114414381	-1	p13.2	PTPN22	0.0415	0.0021	0.0125	-0.6427	-0.0037	-0.0702	-0.0163	-0.3793	0.0045	0.0123	0.0177	0.0057	0.0027	0.0158	0.0194	0.0033	0.0147	0.0172	0.0149	0.0104	0.0142	0.007	0.0115	0.0198	0.0083	0.0132	0.0101	0.0854	0.0044	0.0235	0.0048	0.0045	0.0179	0.0011	0.0158	0.0087	-0.004	-0.0093	-0.4137	0.004	0.0443	-0.0129	0.0044
ENSG00000188761	1	114420790	114430169	-1	p13.2	BCL2L15	0.0415	0.0021	0.0125	-0.464	-0.0037	-0.0702	-0.0163	-0.3793	0.0045	0.0123	0.0177	0.0057	0.0027	0.0158	0.0194	0.0033	0.0147	0.0172	0.0149	0.0104	0.0142	0.007	0.0115	0.0198	0.0083	0.0132	0.0101	0	0.0044	0.0235	0.0048	0.0045	0.0217	0.0011	0.0158	0.0087	-0.004	-0.0093	-0.4137	0.004	0.0443	-0.0129	0.0044
ENSG00000134262	1	114437370	114447823	-1	p13.2	AP4B1	0.0415	0.0021	0.0125	-0.464	-0.0037	0.0533	0.0676	-0.3793	0.0045	0.0123	0.0177	0.0057	0.0027	0.0158	0.0194	0.0033	0.0147	0.0172	0.0149	0.0104	0.0142	0.007	0.0115	0.0198	0.0083	0.0132	0.0101	-0.0784	0.0044	0.0235	0.0048	0.0045	0.0217	0.0011	0.0158	0.0087	-0.004	-0.0093	-0.4137	0.004	0.0443	-0.0129	0.0044
ENSG00000118655	1	114447763	114456708	1	p13.2	DCLRE1B	0.0415	0.0021	0.0125	-0.464	-0.0037	0.0533	0.1039	-0.3793	0.0045	0.0123	0.0177	0.0057	0.0027	0.0158	0.0194	0.0033	0.0147	0.0172	0.0149	0.0104	0.0142	0.007	0.0115	0.0198	0.0083	0.0132	0.0101	-0.0784	0.0044	0.0235	0.0048	0.0045	0.0217	0.0011	0.0158	0.0087	-0.004	-0.0093	-0.4137	0.004	0.0443	-0.0129	0.0044
ENSG00000163349	1	114471814	114520426	1	p13.2	HIPK1	0.0415	0.0021	0.0125	-0.464	-0.0037	0.0533	0.1039	-0.3793	0.0045	0.0123	0.0177	0.0057	0.0027	0.0158	0.0194	0.0033	0.0147	0.0172	0.0149	0.0104	0.0142	0.007	0.0115	0.0198	0.0083	0.0132	0.0101	-0.1139	0.0044	0.0235	0.0048	0.0045	0.0217	0.0011	0.0158	0.0087	-0.004	-0.0093	-0.4137	0.004	0.0443	-0.0129	0.0044
ENSG00000134207	1	114631913	114696541	-1	p13.2	SYT6	0.0415	0.0021	0.0125	-0.464	-0.0037	0.0919	0.0391	-0.3887	0.0045	0.0123	0.0177	0.0057	0.0027	0.0158	0.0541	0.0033	0.0147	0.0172	0.0149	0.0104	0.0142	0.007	0.0115	0.0198	0.0083	0.068	0.0101	0.133	0.0044	0.0159	0.0048	0.0045	0.0217	-0.0542	0.0158	0.0087	-0.004	0.0601	-0.4533	0.004	-0.0313	-0.0129	-0.0052
ENSG00000197323	1	114935399	115053781	-1	p13.2	TRIM33	0.0415	0.0054	0.0043	-0.464	-0.0037	-0.0001	0.052	-0.3206	0.0016	0.0123	0.0177	0.0057	0.0027	0.0158	0.0445	0.0026	0.0147	0.0172	0.0149	0.0104	0.0142	0.007	0.0115	0.0198	0.0083	0.0028	0.0216	0.003	0.0044	0.0104	0.0048	0.0045	0.0172	0.0156	0.0158	-0.0231	-0.004	-0.0191	-0.4216	0.004	-0.0313	-0.0129	-0.024
ENSG00000116752	1	115110178	115124260	-1	p13.2	BCAS2	0.0415	0.0054	0.0043	-0.464	-0.0037	0.0145	-0.129	-0.3206	0.0016	0.0123	0.0177	0.0057	0.0027	0.0158	0.0455	0.0098	0.0147	0.0172	0.0149	0.0104	0.0142	0.007	0.0115	0.0198	0.0083	0.0028	0.0216	0.0647	0.0044	0.0104	0.0048	0.0045	0.0172	0.0156	0.0158	-0.0615	-0.004	-0.0191	-0.4216	0.004	-0.0313	-0.0129	-0.024
ENSG00000175984	1	115125469	115213043	-1	p13.2	DENND2C	0.0415	0.0054	0.0043	-0.464	-0.0037	0.0145	0.0055	-0.3206	0.0016	0.0123	0.0177	0.0057	0.0027	0.0158	0.0455	0.0098	0.0147	0.0172	0.0149	0.0104	0.0142	0.007	0.0115	0.0198	0.0083	0.0028	0.0216	0.0647	0.0044	0.0104	0.0048	0.0045	0.0172	0.0156	0.0158	-0.0615	-0.004	-0.0191	-0.5574	-0.1242	-0.0313	-0.0129	-0.024
ENSG00000116748	1	115215719	115238239	-1	p13.2	AMPD1	0.0415	0.0054	0.0043	-0.464	-0.0037	0.0145	0.0007	-0.3206	0.0016	0.0123	0.0177	0.0057	0.0027	0.0158	0.0455	0.0098	0.0147	0.0172	0.0149	0.0104	0.0142	0.007	0.0115	0.0198	0.0083	0.0028	0.0216	0.1094	0.0044	0.0104	0.0048	0.0045	0.0172	0.0156	0.0158	-0.0615	-0.004	-0.0191	-0.4017	-0.0247	-0.0313	-0.1462	-0.024
ENSG00000213281	1	115247090	115259515	-1	p13.2	NRAS	0.0415	0.0054	0.0043	-0.464	-0.0037	-0.0442	-0.1488	-0.3206	0.0016	0.0123	0.0177	0.0057	0.0027	0.0158	0.0455	0.0098	0.0147	0.0172	0.0149	0.0104	0.0142	0.007	0.0115	0.0198	0.0083	0.0028	0.0216	0.1794	0.0044	0.0104	0.0048	0.0045	0.0172	0.0156	0.0158	-0.0615	-0.004	-0.0191	-0.4017	-0.0247	-0.0135	0.0145	-0.024
ENSG00000009307	1	115259534	115301297	-1	p13.2	CSDE1	0.0415	0.0054	0.0043	-0.464	-0.0037	-0.0093	0.0385	-0.3206	0.0016	0.0123	0.0177	0.0057	0.0027	0.0158	0.0455	0.0098	0.0147	0.0172	0.0149	0.0104	0.0142	0.007	0.0115	0.0198	0.0083	0.0028	0.0216	0.0272	0.0044	0.0104	0.0048	0.0045	0.0172	0.0156	0.0158	-0.0615	-0.004	-0.0191	-0.4017	-0.0247	0.0242	0.0145	0.0689
ENSG00000052723	1	115312100	115323306	-1	p13.2	SIKE1	0.0415	0.0054	0.0043	-0.464	-0.0037	-0.0093	0.0396	-0.3206	0.0016	0.0123	0.0177	0.0057	0.0027	0.0158	0.0455	0.0098	0.0147	0.0172	0.0149	0.0104	0.0142	0.007	0.0115	0.0198	0.0083	0.0028	0.0216	0.1898	0.0044	0.0104	0.0048	0.0045	0.0172	0.0156	0.0158	-0.0615	-0.004	-0.0191	-0.4017	-0.0247	0.0242	0.0145	0.0885
ENSG00000198765	1	115397424	115537991	1	p13.2	SYCP1	0.079	0.0054	0.0043	-0.518	-0.0037	0.0043	0.0396	-0.3206	0.0016	0.0123	0.0177	0.0057	0.0027	0.0158	0.0455	0.0098	0.0147	0.0172	0.0149	0.0104	0.0142	0.007	0.0115	0.0198	0.0083	0.0028	0.0216	-0.0394	0.0044	0.0104	0.0048	0.0045	-0.0064	0.0156	0.0158	0.0182	-0.0216	0.0126	-0.4017	0.0213	0.0242	0.0145	-0.0066
ENSG00000134198	1	115590632	115632121	-1	p13.2	TSPAN2	0.0465	0.0054	0.0043	-0.4802	-0.0037	0.0456	0.0396	-0.3796	0.0016	0.0123	0.0177	0.0057	0.0027	0.0158	0.0455	0.0098	0.0147	0.0172	0.0149	0.0104	0.0142	0.007	0.0115	-0.0261	0.0083	0.0028	0.0236	0.1359	0.0044	-0.046	0.0048	0.0045	0.019	0.0156	0.0158	0.0064	0.0087	0.0126	-0.4017	0.0213	0.0242	0.0145	-0.0066
ENSG00000134259	1	115828539	115880857	-1	p13.2	NGF	0.1012	0.0054	0.0043	-0.4557	-0.0037	0.0241	0.0396	-0.3675	0.0253	0.0123	0.0177	0.0057	0.0027	0.0158	-0.0038	0.0461	0.0147	0.0543	0.0149	0.0104	0.0142	0.007	0.0115	0.02	0.0083	0.0028	0.0236	0.0411	0.0044	0.0205	0.0048	0.0045	0.019	0.0156	0.0158	0.0064	0.0343	0.1331	-0.4017	0.0213	0.0242	0.0145	0.0086
ENSG00000173218	1	116184574	116240845	1	p13.1	VANGL1	0.0785	0.0054	0.0043	-0.5832	-0.0037	0.0241	0.0396	-0.3675	0.0253	0.001	0.0177	0.0057	0.0027	0.0158	-0.0038	0.0084	0.0147	-0.0121	0.0149	0.0104	0.0142	0.007	0.0115	0.02	0.0083	0.0028	0.0236	0.1393	0.0044	0.0018	0.0048	0.0045	0.019	0.0156	0.0158	-0.0791	-0.0415	0.0175	-0.4962	-0.0137	-0.0537	0.0145	0.0318
ENSG00000118729	1	116242628	116311402	-1	p13.1	CASQ2	0.0309	0.0054	0.0043	-0.6021	-0.0037	0.0241	0.0396	-0.3675	0.0253	0.001	0.0177	0.0057	0.0027	0.0475	-0.0038	0.0084	0.0147	0.034	0.0149	0.0104	0.0142	0.007	0.0569	0.02	0.0083	0.0028	0.0236	0.1171	0.0044	0.0231	0.0048	0.0045	0.019	0.0156	0.0158	0.0115	-0.0049	0.0175	-0.46	-0.0137	-0.0133	-0.0016	0.0318
ENSG00000177551	1	116378998	116386538	-1	p13.1	NHLH2	0.0309	0.0054	0.0043	-0.6194	-0.0037	0.0239	-0.0243	-0.3675	0.0253	0.001	-0.0265	0.0057	0.0027	0.0155	-0.0038	0.0084	0.0147	0.0729	0.0149	0.0104	0.0142	0.007	-0.0012	0.02	0.0083	0.0028	0.0236	0.1684	0.0044	0.0558	0.0048	0.0045	0.019	0.0156	0.0158	0.0194	-0.0262	-0.0286	-0.4045	0.011	0.017	-0.0371	0.0318
ENSG00000163393	1	116519119	116612675	1	p13.1	SLC22A15	0.0512	0.0054	0.0043	-0.5212	-0.0037	-0.0416	-0.0243	-0.3675	0.0253	0.001	-0.0265	0.0057	0.0027	0.0155	0.023	0.0084	0.0147	0.0214	0.0149	0.0104	0.0142	0.007	-0.0012	0.0016	0.0083	0.0028	0.0236	-0.1073	0.0044	0.0558	0.0048	0.0574	0.019	0.0156	0.0158	0.0002	-0.001	-0.0187	-0.4045	0.011	-0.0047	0.0605	0.0731
ENSG00000173212	1	116654376	116677861	1	p13.1	MAB21L3	0.0512	0.0054	0.0043	-0.4877	-0.0037	0.0501	-0.0243	-0.3675	0.0253	0.001	-0.0265	0.0057	0.0027	0.0155	0.0749	0.0084	0.0147	-0.0108	0.0149	0.0104	0.0142	0.007	-0.0012	0.0016	0.0083	0.0028	0.0236	0.039	0.0044	0.0558	0.0048	-0.0096	0.019	0.0156	0.0158	0.0002	-0.001	0.0444	-0.4045	0.011	-0.0047	-0.0449	-0.0103
ENSG00000163399	1	116915290	116952883	1	p13.1	ATP1A1	0.0043	0.0054	0.0043	-0.5076	0.0014	-0.0071	0.0061	-0.3675	0.0253	0.001	-0.0248	0.0057	0.0027	0.0155	0.0007	-0.0557	0.0147	0.0448	0.0149	0.0104	-0.0737	0.007	-0.0012	0.0016	0.0083	0.0028	0.0098	-0.0314	0.0044	-0.1121	0.0048	0.0174	0.019	0.0156	0.0158	0.0002	-0.001	-0.0672	-0.4045	0.011	-0.0047	0.0049	-0.0103
ENSG00000116815	1	117057157	117113661	-1	p13.1	CD58	0.0892	0.0054	0.0043	-0.4725	0.0014	-0.0071	-0.0568	-0.3675	0.0253	0.001	-0.0248	0.0057	0.0027	0.0155	0.0007	0.0104	0.0147	-0.0099	0.0149	0.0104	0.0229	0.007	-0.0012	0.0016	0.0083	0.0028	-0.0069	0.0558	0.0044	0.0203	0.0048	0.0174	0.019	0.0156	0.0158	0.0002	-0.001	-0.0104	-0.4045	0.011	-0.0047	0.0049	-0.0103
ENSG00000143061	1	117117031	117210375	-1	p13.1	IGSF3	0.0307	0.0054	0.0043	-0.4725	0.0014	0.0784	-0.0568	-0.3675	0.0253	0.0664	-0.0248	0.0057	0.0027	0.0155	0.0007	0.0104	0.0147	-0.0099	0.0149	0.0104	0.0229	0.0066	-0.0012	0.0016	0.0083	0.0028	-0.0069	0.1206	0.0044	0.0834	0.0048	0.0174	0.019	0.0156	0.0158	0.0002	-0.001	0.0319	-0.4045	0.011	-0.0047	0.0049	-0.0103
ENSG00000116824	1	117297007	117311850	1	p13.1	CD2	0.0725	0.0054	0.0043	-0.4641	0.0387	0.0241	0.0255	-0.3675	-0.0051	0.0066	-0.0248	0.0057	0.0027	0.0155	0.0007	0.0104	0.0147	-0.0099	-0.0807	0.0104	0.0229	0.0048	-0.0012	0.0016	0.0083	0.0028	-0.0069	-0.0426	0.0044	0.0026	0.0048	0.0174	0.019	0.0156	0.0158	0.0002	-0.001	0.0319	-0.4045	0.011	-0.0047	0.0049	-0.0103
ENSG00000134247	1	117452679	117532980	1	p13.1	PTGFRN	0.0725	0.0054	0.0043	-0.4641	0.0387	0.0136	0.0255	-0.3675	-0.0051	0.0066	-0.0248	0.0057	0.0027	0.0155	0.0007	0.0104	0.0147	-0.0099	0.0243	0.0104	-0.0242	0.0048	-0.0012	0.0016	0.0083	0.0028	-0.0069	0.0173	0.0044	0.0026	0.0048	0.0174	0.019	0.0156	0.0158	0.0002	-0.001	0.0319	-0.4045	0.011	-0.0047	0.0439	-0.0103
ENSG00000134256	1	117544382	117579167	1	p13.1	CD101	0.0725	0.0054	0.0043	-0.4641	0.0335	0.0479	0.0255	-0.3675	-0.0051	0.0066	-0.0248	0.0057	0.0027	0.0155	0.0007	0.0104	0.0147	-0.0099	0.0352	0.0104	0	0.0048	-0.0012	0.0016	0.0083	0.0028	-0.0069	-0.0682	0.0044	0.0026	0.0048	0.0174	0.019	0.0156	0.0158	0.0002	-0.001	0.0319	-0.4045	0.011	-0.0047	0.0935	-0.0103
ENSG00000116830	1	117602925	117650075	1	p13.1	TTF2	0.0725	0.0054	0.0043	-0.4641	0.0102	-0.0186	0.0255	-0.3675	-0.0051	0.0335	-0.0248	0.0057	0.0027	0.0155	0.0007	0.0104	0.0147	-0.0099	0.0352	0.0104	0	0.0048	-0.0012	0.0016	0.0083	0.0028	-0.0069	-0.0682	0.0044	0.0026	0.0048	0.0174	0.019	0.0156	0.0158	0.0002	-0.001	0.0319	-0.4045	0.011	-0.0047	-0.0013	-0.0103
ENSG00000134253	1	117653682	117665209	-1	p13.1	TRIM45	0.0725	0.0054	0.0043	-0.4641	0.0102	-0.0186	0.0255	-0.3675	-0.0051	0.0358	-0.0248	0.0057	0.0027	0.0155	0.0007	0.0104	0.0147	-0.0099	0.0352	0.0104	0	0.0048	-0.0012	0.0016	0.0083	0.0028	-0.0069	-0.0682	0.0044	0.0026	0.0048	0.0174	0.019	0.0156	0.0158	0.0002	-0.001	0.0319	-0.4045	0.011	-0.0047	-0.0013	-0.0103
ENSG00000134258	1	117686209	117753556	-1	p13.1	VTCN1	0.0725	0.0054	0.0043	-0.4641	0.0102	-0.0147	0.0255	-0.3675	-0.0051	0.0358	-0.0248	0.0057	0.0027	0.0155	0.0007	0.0104	0.0147	-0.0099	0.0352	0.0104	0	0.0048	-0.0012	0.0016	0.0083	0.0028	-0.0069	-0.013	0.0044	0.0026	0.0048	0.0174	0.019	0.0156	0.0158	0.0002	-0.001	0.0319	-0.4045	0.011	-0.0047	-0.0013	-0.0103
ENSG00000198162	1	117910071	118071494	1	p12	MAN1A2	0.0725	0.0054	0.0534	-0.5466	0.0102	-0.1878	0.0268	-0.3675	-0.0117	0.0358	-0.0248	0.0057	0.0027	0.0155	0.0007	0.0104	0.0147	0.0445	0.0442	0.0104	0	0.0048	0.0968	0.0865	0.0083	0.0028	-0.0069	-0.1987	0.0044	0.0026	0.0048	0.0174	0.019	0.0156	0.0104	0.045	-0.001	0.0319	-0.3854	0.0808	-0.0047	0.0424	0.0523
ENSG00000183508	1	118148556	118170994	1	p12	FAM46C	0.0725	0.0054	-0.0295	-0.4797	0.0102	0.0275	-0.0651	-0.3675	-0.0117	0.0209	-0.0248	0.0057	0.0027	0.0155	0.0007	0.0104	0.0147	0.0445	-0.0078	0.0104	0	0.0048	0.019	0.0004	0.0083	0.0028	-0.0069	0.198	0.0044	0.0026	0.0048	-0.066	0.019	0.0156	0.0104	-0.0702	-0.001	0.0319	-0.3286	-0.0041	-0.0047	-0.0417	0.0523
ENSG00000196505	1	118406107	118472253	-1	p12	GDAP2	0.0365	0.0054	0.0076	-0.4674	0.0102	-0.0596	0.0174	-0.3675	-0.0117	-0.0124	-0.0248	0.0057	0.0027	0.0155	0.0007	0.0104	0.0147	0.0088	-0.0078	0.0092	0.0073	0.0048	0.018	0.0004	0.0083	0.0028	-0.0188	-0.0895	0.0044	0.0026	0.0048	0.0108	0.019	0.0088	0.0104	0.0275	-0.001	0.008	-0.3746	-0.0041	0.0061	0.0407	0.0225
ENSG00000065183	1	118472343	118509165	1	p12	WDR3	0.0365	0.0054	0.0076	-0.4674	0.0102	-0.0596	0.0174	-0.3675	-0.0117	-0.0124	-0.0248	0.0057	0.0027	0.0155	0.0007	0.0104	0.0147	0.0088	-0.0078	0.0092	0.0073	0.0048	0.018	0.0004	0.0083	0.0028	-0.0188	-0.006	0.0044	0.0026	0.0048	0.0108	0.019	0.0004	0.0104	0.0109	-0.001	-0.0166	-0.3985	-0.0041	0.0092	0.0041	-0.0059
ENSG00000155761	1	118496484	118727846	-1	p12	SPAG17	0.0365	0.0054	0.0076	-0.4674	0.0102	0.003	0.0174	-0.3295	-0.0117	-0.0124	-0.0248	0.0057	0.0027	0.0155	0.0007	0.0104	0.0147	0.0088	-0.0078	0.0092	0.0073	0.0048	0.018	0.0004	0.0083	0.0028	-0.0188	-0.006	0.0044	0.0026	0.0048	0.0108	0.019	0.0004	0.0104	0.0109	-0.001	-0.0166	-0.3985	-0.0041	0.0092	0.0041	-0.0059
ENSG00000092607	1	119425669	119532179	-1	p12	TBX15	0.0493	0.0054	-0.0197	-0.4674	0.0309	0.0009	0.0174	-0.0108	-0.0117	0.0051	0.0117	0.0057	0.0027	0.0155	0.0007	0.0158	0.0147	-0.0036	-0.0078	0.0092	0.0073	0.0049	0.0263	0.0004	0.0083	0.0028	0.0158	0.0607	0.0256	0.0026	0.0048	0.0011	0.019	0.0004	0.0104	0.0109	-0.001	-0.0166	-0.4079	-0.0041	0.0092	-0.001	-0.0059
ENSG00000116874	1	119573839	119683294	-1	p12	WARS2	0.0493	0.0054	0	-0.4674	0.0309	0.0009	0.0174	-0.0108	-0.0117	0.0051	0.0117	0.0057	0.0027	0.0155	0.0007	0.0099	0.0147	-0.0006	-0.0078	0.0092	0.0073	0.0021	-0.0187	-0.031	0.0083	0.0028	0.0077	-0.1265	0.0135	0.0026	0.0048	0.0011	0.019	0.0004	0.0104	0.0109	-0.001	0.0144	-0.4079	-0.0041	0.0234	-0.001	-0.0059
ENSG00000116882	1	119911402	119936753	1	p12	HAO2	0.0493	0.0054	-0.009	-0.4674	0.0309	0.0009	0.0174	-0.0108	-0.0117	0.0051	0.0117	0.0057	0.0027	0.0155	0.0007	0.0099	0.0147	-0.0041	-0.0078	0.0299	-0.0448	0.0021	-0.0481	0.0142	0.0083	0.0028	0.0077	-0.0908	0.0135	0.0026	0.0048	0.0011	0.019	0.0004	0.0104	0.0109	-0.001	-0.0515	-0.4079	-0.0041	-0.0241	-0.001	-0.0059
ENSG00000203859	1	119957554	119965658	1	p12	HSD3B2	0.0493	0.0054	-0.009	-0.4674	0.0309	0.0009	0.0174	-0.0108	-0.0117	0.0051	0.0117	0.0057	0.0027	0.0155	0.0007	0.0099	0.0147	-0.0041	-0.0078	0.0404	-0.0448	0.0021	-0.0481	0.0142	0.0083	0.0028	0.0077	-0.0908	0.0135	0.0026	0.0048	0.0011	0.019	0.0004	0.0104	0.0109	-0.001	-0.0515	-0.4079	-0.0041	-0.0241	-0.001	-0.0059
ENSG00000203857	1	120049821	120057681	1	p12	HSD3B1	0.0161	0.0054	-0.009	-0.4674	0.0309	0.0009	0.0174	-0.0108	-0.0117	0.0051	0.0117	-0.0006	0.0027	0.0155	0.0007	0.0099	0.0147	-0.0041	-0.0078	0.0167	-0.0448	-0.0132	-0.0769	0.0142	0.0083	0.0028	0.0077	-0.0861	-0.0664	0.0026	0.0048	0.0011	0.019	0.0004	-0.0452	0.0109	-0.001	-0.0016	-0.4079	-0.0041	-0.0241	-0.001	-0.0059
ENSG00000143067	1	120162045	120190396	-1	p12	ZNF697	0.0051	0.0054	-0.0004	-0.4674	0.0329	0.0009	0.0174	-0.0108	-0.0117	0.0051	0.0117	-0.0006	0.0027	0.0155	0.0007	-0.0247	0.0147	-0.0041	-0.0078	0.0175	-0.0524	0.0355	0.0253	-0.0119	0.0083	-0.0129	0.0077	-0.0241	-0.0059	0.0026	0.0048	0.0011	0.019	0.0004	-0.0062	0.0109	-0.001	-0.0016	-0.4079	-0.0123	-0.0241	-0.001	-0.0059
ENSG00000092621	1	120202421	120286838	1	p12	PHGDH	0.1124	0.0054	-0.0004	-0.4674	0.0686	0.0009	0.0174	-0.0108	-0.0117	0.0051	0.0117	-0.0006	0.0027	0.0155	0.0409	-0.0247	0.0147	-0.0041	-0.0078	-0.0202	-0.0524	-0.0927	0.0253	-0.0119	0.0083	-0.0129	0.0077	0.068	-0.0059	0.0026	0.0048	0.0011	0.019	0.0004	-0.0062	0.0109	-0.001	-0.0016	-0.4079	-0.0123	-0.0241	-0.001	-0.0059
ENSG00000134240	1	120290619	120311528	-1	p12	HMGCS2	0.099	0.0054	-0.0004	-0.4674	-0.0435	0.0009	0.0174	-0.0108	-0.0117	0.0718	0.045	-0.0006	0.0027	0.0155	-0.0488	-0.0247	0.0147	-0.0041	-0.0078	0.0239	-0.0524	-0.1079	0.0253	-0.0119	0.0083	-0.0129	0.0077	0.0057	-0.0059	-0.0821	0.0048	0.0011	0.019	0.0004	-0.0062	0.0109	-0.001	-0.0016	-0.4079	-0.0123	-0.0241	-0.001	-0.0059
ENSG00000134193	1	120336641	120354283	-1	p12	REG4	0.0063	0.0054	-0.0004	-0.4674	0.0013	0.0009	0.0174	-0.0108	-0.0117	-0.0139	-0.0016	-0.0006	0.0027	0.0155	0.0024	-0.0247	0.0147	0.0124	-0.0078	0.0239	0.0294	0.0089	0.0253	0.0662	0.0083	0.0527	0.0719	-0.0607	-0.0059	-0.0206	0.0048	0.0011	0.019	0.0004	-0.0062	0.0109	-0.001	-0.0016	-0.4079	-0.0123	-0.0241	-0.001	-0.0059
ENSG00000134249	1	120436156	120439118	-1	p12	ADAM30	0.0063	0.0054	-0.0004	-0.4674	0.0013	0.0009	0.0174	-0.0108	-0.0117	-0.0139	-0.0016	-0.0006	0.0027	0.0155	0.0024	-0.0247	0.0147	0.0001	0.0225	0.0239	-0.0014	0.0089	0.0253	0.0662	0.0083	-0.0068	-0.0082	-0.0607	-0.0059	-0.2169	0.0048	0.0011	0.019	0.0004	-0.0062	0.0109	-0.001	-0.0016	-0.4079	-0.0123	-0.0241	-0.001	-0.0059
ENSG00000134250	1	120454176	120612240	-1	p11.2	NOTCH2	0.0063	0.0054	-0.0004	-0.4674	0.0013	-0.0724	-0.0626	-0.0108	-0.0117	-0.0139	0.0988	-0.0006	0.0027	-0.0222	0.0024	-0.0247	0.0147	0.0001	0.0225	-0.0559	-0.0014	-0.1026	-0.0061	-0.0028	0.0083	-0.0068	-0.0082	-0.0607	-0.0059	0.0075	0.0048	0.0011	0.019	0.0004	-0.0062	-0.0067	-0.001	-0.0016	-0.4079	-0.0123	-0.0241	-0.001	-0.0059
ENSG00000188610	1	120837756	120855681	1	p11.2	FAM72B	0.0063	0.0054	-0.0004	-0.4674	0.0013	-0.1644	-0.1631	-0.0108	-0.0117	-0.0139	-0.0479	-0.0006	0.0027	-0.0532	0.0024	-0.0247	0.0147	0.0001	0.0225	0.0307	-0.0014	0.0092	-0.0218	-0.0101	0.0083	-0.0068	-0.0082	-0.0607	-0.0059	-0.0274	0.0048	0.0011	-0.2179	0.0004	-0.0062	-0.0287	-0.001	-0.0016	-0.0072	-0.0123	-0.0241	-0.001	-0.0059
ENSG00000171943	1	121107124	121129949	1	p11.2	SRGAP2C	0.0063	0.0054	-0.0004	-0.4674	0.0013	-0.1644	-0.1631	-0.0108	-0.0117	-0.0139	-0.0479	-0.0006	0.0027	-0.0532	0.0024	-0.0247	0.0147	0.0001	0.0225	0.0307	-0.0014	0.0092	-0.0218	-0.0101	0.0083	-0.0068	-0.0082	-0.0607	-0.0059	-0.0274	0.0048	0.0011	-0.2179	0.0004	-0.0062	-0.0287	-0.001	-0.0016	-0.0072	-0.0123	-0.0241	-0.001	-0.0059
ENSG00000196369	1	143913615	144094424	1	q21.1	SRGAP2B	0.0063	-0.0828	0.0467	-0.1045	0.0617	-0.0665	-0.0712	-0.0108	-0.0117	-0.0139	-0.2873	-0.1607	0.0027	0.14	-0.0621	-0.0247	0.1173	0.0001	-0.0165	-0.0008	-0.0014	0.0092	-0.0218	-0.0101	0.0378	0.0627	-0.0082	-0.0323	-0.0059	0.0617	0.0048	-0.0199	-0.0048	0.1043	-0.0742	-0.0287	-0.0561	-0.0016	0.148	0.1676	-0.0241	-0.001	-0.0059
ENSG00000215784	1	143896452	143913143	-1	q21.1	FAM72D	0.0063	-0.0828	0.0467	-0.1045	0.0013	-0.1037	-0.0712	-0.0108	-0.0117	-0.0139	-0.3971	-0.2419	0.0027	0.1935	0.0024	-0.0247	0.1173	0.0001	0.0225	0.0307	-0.0014	0.0092	-0.0218	-0.0101	0.0083	0.0627	-0.0082	-0.0323	-0.0059	0.0617	0.0048	0.0011	-0.0048	0.1676	-0.0742	-0.0287	-0.001	-0.0016	0.252	0.2471	-0.0241	-0.001	-0.0059
ENSG00000162825	1	144146808	144224481	1	q21.1	NBPF8	0.0063	-0.0828	0.0467	-0.1045	0.2324	-0.0073	-0.0712	-0.0108	-0.0117	-0.0139	-0.113	-0.1926	0.0027	0.0551	-0.1968	-0.0247	0.1173	0.0001	-0.0945	-0.0612	-0.0014	0.0092	-0.0218	-0.0101	0.0763	0.0627	-0.0082	-0.0323	-0.0059	0	0.0048	0.0089	-0.0048	0.0299	-0.0742	-0.0287	-0.128	-0.0016	0.0595	0.1202	-0.0241	-0.001	-0.0059
ENSG00000174827	1	145726918	145764074	1	q21.1	PDZK1	-0.0651	-0.0105	-0.0099	-0.0685	0.0129	-0.0661	0.0309	-0.0108	-0.0173	-0.0119	0.0808	-0.0113	0.0027	-0.0264	-0.0026	-0.0317	-0.0111	-0.0158	-0.0086	-0.0091	-0.015	-0.0454	-0.0218	-0.097	-0.016	-0.0178	-0.0082	-0.0905	-0.0059	-0.019	0.0048	-0.0476	-0.0048	-0.0137	0.0178	-0.0287	0.0147	-0.0016	-0.0099	-0.0001	-0.0241	-0.0108	-0.0001
ENSG00000117281	1	145695798	145715614	-1	q21.1	CD160	0.0417	-0.0105	-0.0099	-0.054	0.0129	-0.0661	0.0309	-0.0108	-0.0173	-0.0119	0.053	-0.0113	0.0027	-0.0264	-0.0026	-0.0317	-0.0111	-0.0158	-0.0086	-0.0091	-0.015	-0.0454	-0.0218	-0.097	-0.016	-0.0178	-0.0082	-0.0022	-0.0059	-0.019	0.0048	-0.0285	-0.0048	-0.0137	0.0178	-0.0287	0.0147	-0.0016	-0.0099	-0.0001	-0.0241	-0.0108	-0.0001
ENSG00000186141	1	145592605	145611025	-1	q21.1	POLR3C	0.0417	0.1353	-0.0099	0.0685	0.0129	0.0569	0.0309	-0.0108	-0.0173	-0.0119	-0.0793	-0.0113	0.0027	-0.0264	-0.0026	-0.0317	-0.0111	-0.0158	-0.0086	-0.0091	-0.015	-0.0454	-0.0218	-0.097	-0.016	-0.0178	-0.0082	-0.0745	-0.0059	-0.019	0.0048	0.0089	-0.0048	-0.0137	0.0178	-0.0287	0.0147	-0.0016	-0.0099	-0.0001	-0.0241	-0.0108	-0.0001
ENSG00000186364	1	145586115	145589439	-1	q21.1	NUDT17	0.0417	0.1353	0.029	-0.1122	0.0129	0.0569	0.0309	-0.0108	-0.0173	-0.0119	-0.0793	-0.0113	0.0027	-0.0264	-0.0026	-0.0317	-0.0111	-0.0158	-0.0086	-0.0091	-0.015	-0.0454	-0.0218	-0.097	-0.016	-0.0178	-0.0082	0.1583	-0.0059	-0.019	0.0048	0.0089	-0.0048	-0.0137	0.0178	-0.0287	0.0147	-0.0016	-0.0099	-0.0001	-0.0241	-0.0108	-0.0001
ENSG00000131788	1	145575233	145586546	1	q21.1	PIAS3	0.0417	0.1353	0.0467	-0.1122	0.0129	0.0569	0.0309	-0.0108	-0.0173	-0.0119	-0.0793	-0.0113	0.0027	-0.0264	-0.0026	-0.0317	-0.0111	-0.0158	-0.0086	-0.0091	-0.015	-0.0454	-0.0218	-0.097	-0.016	-0.0178	-0.0082	0.1583	-0.0059	-0.019	0.0048	0.0089	-0.0048	-0.0137	0.0178	-0.0287	0.0147	-0.0016	-0.0099	-0.0001	-0.0241	-0.0108	-0.0001
ENSG00000198483	1	145549230	145568526	1	q21.1	ANKRD35	0.0417	0.0778	0.0467	-0.1122	0.0129	0.0569	0.0309	-0.0108	-0.0173	-0.0119	-0.0793	-0.0113	0.0027	-0.0264	-0.0026	-0.0317	-0.0111	-0.0158	-0.0086	-0.0091	-0.015	-0.0454	-0.0218	-0.097	-0.016	-0.0178	-0.0082	0.2261	-0.0059	-0.019	0.0048	0.0089	-0.0048	0.0117	0.0178	-0.0287	0.0147	-0.0016	-0.0099	-0.0001	-0.0241	-0.0108	-0.0001
ENSG00000143127	1	145524891	145543868	1	q21.1	ITGA10	0.0417	0.0186	0.0467	0.0959	0.0129	0.0569	0.0309	-0.0108	-0.0173	-0.0119	-0.0793	-0.0113	0.0027	-0.0264	-0.0026	-0.0317	-0.0111	-0.0158	-0.0086	-0.0091	-0.015	-0.0454	-0.0218	-0.097	-0.016	-0.0178	-0.0082	0.1809	-0.0059	-0.019	0.0048	0.0089	-0.0048	0.1824	0.0178	-0.0287	0.0147	-0.0016	-0.0099	-0.0001	-0.0241	-0.0108	-0.0001
ENSG00000131779	1	145516252	145523730	1	q21.1	PEX11B	0.0417	-0.0165	0.0467	0.2389	0.0129	0.0569	0.0309	-0.0108	-0.0173	-0.0119	-0.0793	-0.0113	0.0027	-0.0264	-0.0026	-0.0317	-0.0111	-0.0158	-0.0086	-0.0091	-0.015	-0.0454	-0.0218	-0.097	-0.016	-0.0178	-0.0082	0.1809	-0.0059	-0.019	0.0048	0.0089	-0.0048	0.1824	0.0178	-0.0287	0.0147	-0.0016	-0.0099	-0.0001	-0.0241	-0.0108	-0.0001
ENSG00000168509	1	145413095	145417545	1	q21.1	HFE2	0.0417	-0.0165	0.0467	-0.1132	0.0129	-0.0571	-0.0712	-0.0108	-0.0173	-0.0119	-0.0793	-0.0113	0.0027	-0.0264	-0.0026	-0.0317	-0.0111	-0.0158	-0.0086	0.0142	-0.015	-0.0454	-0.0218	-0.097	-0.016	0.0585	-0.0082	0.2459	-0.0059	-0.019	0.0048	0.0089	-0.0048	0.0299	0.0178	-0.0287	0.0147	-0.0016	-0.0099	-0.0001	-0.0241	-0.0108	-0.0001
ENSG00000131791	1	146626685	146644129	-1	q21.1	PRKAB2	-0.0651	-0.0105	-0.0099	-0.0685	0.0206	-0.0661	-0.0895	-0.0108	-0.0173	-0.0119	0.2575	-0.0016	0.0027	-0.0264	-0.0026	-0.0317	-0.0111	-0.0158	-0.0086	-0.0091	-0.015	-0.0367	-0.0218	-0.097	-0.016	-0.0178	-0.0082	-0.1495	-0.0059	-0.019	0.0048	-0.0476	-0.0048	-0.0137	-0.0038	-0.0287	0.0147	-0.0016	-0.0099	-0.0001	-0.0241	-0.0108	-0.0001
ENSG00000131781	1	146646930	146714700	-1	q21.1	FMO5	-0.0651	-0.0105	-0.0099	-0.0685	0.0206	-0.0661	-0.0895	-0.0108	-0.0173	-0.0119	0.2575	-0.0016	0.0027	-0.0264	-0.0026	-0.0144	-0.0111	-0.0158	-0.0086	-0.0091	-0.015	-0.0367	-0.0218	-0.097	-0.016	-0.0178	-0.0082	0.0937	-0.0059	-0.019	0.0048	-0.0561	-0.0048	-0.0137	0.0074	-0.0287	-0.015	-0.004	-0.0099	-0.0001	-0.0241	-0.0108	-0.0001
ENSG00000131778	1	146714291	146767443	1	q21.1	CHD1L	-0.0651	-0.0105	-0.0099	-0.0685	0.0206	-0.0661	-0.0547	-0.0108	-0.0173	-0.0119	0.2575	-0.0016	0.0027	-0.0264	-0.0026	0.0118	-0.0111	-0.0158	-0.0086	-0.0091	-0.015	-0.0367	-0.0218	-0.097	-0.016	-0.0178	-0.0082	-0.0571	-0.0059	-0.019	0.0048	-0.0158	-0.0048	-0.0137	0.0074	-0.0287	-0.0712	0.045	-0.0099	-0.0286	-0.0241	-0.0108	-0.0001
ENSG00000116128	1	147013182	147098017	1	q21.2	BCL9	-0.0042	-0.0105	-0.0099	0.0186	0.0206	0.0249	0.0238	-0.0108	-0.0173	-0.0119	0.2575	-0.0016	0.0027	-0.0264	-0.0429	0.0118	-0.0109	-0.0158	-0.0086	-0.0091	-0.015	-0.0367	-0.0218	-0.097	-0.016	-0.0178	-0.0082	0.0418	-0.0059	-0.019	0.0048	-0.0571	-0.0048	-0.0137	0.0074	-0.0287	-0.0083	-0.0041	-0.0099	0.0093	-0.0241	-0.0108	-0.0001
ENSG00000162836	1	147101453	147142618	-1	q21.2	ACP6	-0.0042	-0.0105	-0.0099	0.0186	0.0206	0.0249	0.0238	-0.0108	-0.0173	-0.0836	0.2575	-0.0016	0.0027	-0.0264	-0.0167	0.0118	-0.0109	-0.0158	-0.0086	-0.0091	-0.015	-0.0367	-0.0218	-0.097	0.0223	-0.0178	-0.0082	-0.1009	-0.0059	-0.019	0.0048	-0.0181	-0.0048	-0.0137	0.0074	-0.0287	-0.0083	-0.0041	-0.0099	-0.0251	-0.0241	-0.0517	-0.1331
ENSG00000121634	1	147374946	147381393	1	q21.2	GJA8	-0.0042	-0.0105	-0.0099	0.0186	0.0206	0.0249	0.0238	-0.0108	-0.0173	-0.0195	0.2575	-0.0016	0.0027	-0.0016	0.005	0.0118	-0.0109	-0.0158	-0.0086	-0.0259	-0.015	-0.0367	-0.0218	-0.097	0.0312	-0.0178	-0.0082	0.0628	-0.0059	-0.019	0.0048	-0.127	-0.0048	0.0925	0.0074	-0.0287	-0.0899	0.0183	-0.0099	-0.0094	-0.0241	0.0629	0.0117
ENSG00000188092	1	147400506	147465753	1	q21.2	GPR89B	-0.0042	-0.0105	-0.0099	0.0186	0.0206	0.0249	0.0238	-0.0108	-0.0173	-0.0195	0.2575	-0.0016	0.0027	-0.0016	0.005	0.0118	-0.0109	-0.0158	-0.0086	-0.0259	-0.015	-0.0367	-0.0218	-0.097	0.0312	-0.0178	-0.0082	0.0996	-0.0059	-0.019	0.0048	0.0604	-0.0048	0.0925	0.0074	-0.0287	-0.0899	0.0183	-0.0099	-0.0094	-0.0241	0.0629	0.0117
ENSG00000236334	1	143767144	143767881	-1	q21.1	PPIAL4G	0.0063	-0.0828	0.0467	-0.1045	0.0013	-0.1037	-0.0712	-0.0108	-0.0117	-0.0139	-0.3971	-0.2419	0.0027	0.1935	0.0024	-0.0247	0.1173	0.0001	0.0225	0.0307	-0.0014	0.0092	-0.0218	-0.0101	0.0083	0.0627	-0.0082	-0.0323	-0.0059	0.0617	0.0048	0.0011	-0.0048	0.1676	-0.0742	-0.0287	-0.001	-0.0016	0.252	0.2471	-0.0241	-0.001	-0.0059
ENSG00000178104	1	144836157	145076186	-1	q21.1	PDE4DIP	-0.081	-0.0562	0.0467	-0.185	0.0129	-0.0954	-0.0712	-0.0108	-0.0117	-0.0139	-0.1409	-0.0321	0.0027	-0.0124	-0.0016	-0.0148	0.1173	-0.118	0.0912	-0.0115	0.0701	0.0092	-0.0218	-0.0101	0.0763	0.0627	-0.0082	-0.0547	-0.0059	0.0536	0.0048	0.0089	-0.0048	0.0299	-0.0742	-0.0287	-0.0077	-0.0016	-0.1192	0.0805	-0.0241	0.0803	-0.0951
ENSG00000150337	1	149754227	149764074	1	q21.2	FCGR1A	-0.0042	-0.0105	-0.0026	-0.0422	0.0082	-0.0472	-0.1028	-0.0108	-0.002	-0.0115	-0.0012	-0.0127	0.0027	0.0931	0.005	0.0118	0.0466	-0.0248	-0.0086	-0.0133	0.0075	-0.0078	-0.0218	-0.0749	0.0312	0.0049	0.0565	0	-0.0059	-0.0173	0.0048	0.0798	-0.017	0.0122	0.0074	-0.0508	0.0184	-0.0214	0.1158	0.1225	-0.0241	-0.0163	-0.0409
ENSG00000184678	1	149856010	149858232	-1	q21.2	HIST2H2BE	-0.0042	-0.0105	-0.0026	-0.0422	-0.0198	-0.0472	-0.1028	-0.0108	-0.002	-0.0115	-0.0012	-0.0127	0.0027	-0.0466	0.005	0.0118	-0.0095	-0.0248	-0.0086	-0.0133	0.0075	-0.0078	-0.0218	-0.0749	0.0312	0.0049	-0.0024	0	-0.0059	-0.0173	0.0048	-0.0079	-0.017	0.0122	0.0074	-0.0508	0.0184	-0.0214	0.0125	-0.0039	-0.0241	-0.0163	-0.0409
ENSG00000184270	1	149859019	149859466	-1	q21.2	HIST2H2AB	-0.0042	-0.0105	-0.0026	-0.0422	-0.0198	-0.0472	-0.1028	-0.0108	-0.002	-0.0115	-0.0012	-0.0127	0.0027	-0.0466	0.005	0.0118	-0.0095	-0.0248	-0.0086	-0.0133	0.0075	-0.0078	-0.0218	-0.0749	0.0312	0.0049	-0.0024	0	-0.0059	-0.0173	0.0048	-0.0079	-0.017	0.0122	0.0074	-0.0508	0.0184	-0.0214	0.0125	-0.0039	-0.0241	-0.0163	-0.0409
ENSG00000159164	1	149874870	149889434	-1	q21.2	SV2A	-0.0042	-0.0105	-0.0026	-0.0422	-0.0198	-0.0472	0.05	-0.0108	-0.002	-0.0115	-0.0012	-0.0127	0.0027	-0.0466	0.005	0.0118	-0.0095	-0.0248	-0.0086	-0.0133	0.0075	-0.0078	-0.0218	-0.0749	0.0312	0.0049	-0.0024	0.2334	-0.0059	-0.0173	0.0048	-0.0079	-0.017	0.0122	0.0074	-0.0508	0.0184	-0.0214	0.0125	-0.0039	-0.0241	-0.0163	-0.0409
ENSG00000143368	1	149895209	149900236	-1	q21.2	SF3B4	-0.0042	-0.0105	-0.0026	-0.0422	-0.0198	-0.0472	0.1388	-0.0108	-0.002	-0.0115	-0.0012	-0.0127	0.0027	-0.0466	0.005	0.0118	-0.0095	-0.0248	-0.0086	-0.0133	0.0075	-0.0078	-0.0218	-0.0749	0.0312	0.0049	-0.0024	0.2334	-0.0059	-0.0173	0.0048	-0.0079	-0.017	0.0122	0.0074	-0.0508	0.0184	-0.0214	0.0125	-0.0039	-0.0241	-0.0163	-0.0409
ENSG00000014914	1	149900543	149908791	-1	q21.2	MTMR11	-0.0042	-0.0105	-0.0026	-0.0422	-0.0198	-0.0472	0.1388	-0.0108	-0.002	-0.0115	-0.0012	-0.0127	0.0027	-0.0466	0.005	0.0118	-0.0095	-0.0248	-0.0086	-0.0133	0.0075	-0.0078	-0.0218	-0.0749	0.0312	0.0049	-0.0024	0.2334	-0.0059	-0.0173	0.0048	-0.0079	-0.017	0.0122	0.0074	-0.0508	0.0184	-0.0214	0.0125	-0.0039	-0.0241	-0.0163	-0.0409
ENSG00000136631	1	150039369	150117505	1	q21.2	VPS45	-0.0042	-0.0105	-0.0026	-0.0422	0.0793	-0.0472	0.0252	-0.0108	-0.002	-0.0115	-0.0012	-0.0127	0.0027	-0.0466	0.005	0.0118	-0.0095	-0.0248	0.0166	-0.0133	0.0075	-0.0078	-0.0218	-0.0749	-0.011	0.0049	-0.0024	-0.143	-0.1169	-0.0173	0.0048	-0.0079	0.1008	0.0122	0.0074	-0.0508	0.0184	-0.0214	0.0125	-0.0039	-0.0241	-0.0163	-0.0409
ENSG00000023902	1	150121373	150136916	1	q21.2	PLEKHO1	-0.0042	-0.0105	-0.0026	-0.0422	-0.0168	-0.0472	-0.0123	-0.0108	-0.002	-0.0115	-0.0012	-0.0127	0.0027	-0.0082	0.005	0.0118	-0.0095	-0.0248	0.0166	-0.0133	0.0075	-0.0078	-0.0218	-0.0749	0.0248	0.0049	-0.0024	0.1403	-0.045	-0.0173	0.0048	-0.0079	0.0011	0.0122	0.0074	-0.0508	0.0184	-0.0656	0.0125	-0.0039	-0.0241	-0.0163	-0.0409
ENSG00000143401	1	150190717	150208504	-1	q21.2	ANP32E	-0.0042	-0.0105	0.1261	-0.0422	-0.0168	-0.0472	-0.0123	-0.0108	-0.002	-0.0115	-0.0012	-0.0127	0.0027	0.0462	0.005	0.0118	-0.0095	-0.0248	0.0166	-0.0133	0.0075	-0.0078	-0.0218	-0.0749	0.0248	0.0049	-0.0024	0.2942	0.0012	-0.0173	0.0048	-0.0079	0.0011	0.0122	0.0074	-0.0508	0.0184	0.139	0.0125	-0.0039	-0.0241	-0.0163	-0.0409
ENSG00000118298	1	150229554	150237478	1	q21.2	CA14	-0.0042	-0.0105	0.1261	-0.0422	-0.0168	-0.0472	-0.0123	-0.0108	-0.002	-0.0115	-0.0012	-0.0127	0.0027	0.0462	0.005	0.0118	-0.0095	-0.0248	0.0166	-0.0133	0.0075	-0.0078	-0.0218	-0.0749	0.0248	0.0049	-0.0024	0.517	0.0012	-0.0173	0.0048	-0.0079	0.0011	0.0122	0.0074	-0.0508	0.0184	0.139	0.0125	-0.0039	-0.0241	-0.0163	-0.0409
ENSG00000117362	1	150237804	150241980	-1	q21.2	APH1A	-0.0042	-0.0105	0.1261	-0.0422	-0.0168	-0.0472	-0.0123	-0.0108	-0.002	-0.0115	-0.0012	-0.0127	0.0027	0.0462	0.005	0.0118	-0.0095	-0.0248	0.0166	-0.0133	0.0075	-0.0078	-0.0218	-0.0749	0.0248	0.0049	-0.0024	0.517	0.0012	-0.0173	0.0048	-0.0079	0.0011	0.0122	0.0074	-0.0508	0.0184	0.139	0.0125	-0.0039	-0.0241	-0.0163	-0.0409
ENSG00000159208	1	150254953	150259505	1	q21.2	C1orf51	-0.0042	-0.0105	-0.2598	-0.0422	-0.0168	-0.0472	-0.0123	-0.0108	-0.002	-0.0115	-0.0012	-0.0127	0.0027	0.0462	0.005	0.0118	-0.0095	-0.0248	0.0166	-0.0133	0.0075	-0.0078	-0.0218	-0.0749	0.0248	0.0049	-0.0024	0.1789	0.0012	-0.0173	0.0048	-0.0079	0.0011	0.0122	0.0074	-0.0508	0.0184	-0.0502	0.0125	-0.0039	-0.0241	-0.0163	-0.0409
ENSG00000117360	1	150293925	150325671	1	q21.2	PRPF3	-0.0042	-0.0105	0.0395	-0.0422	-0.0168	-0.0472	-0.0123	-0.0108	-0.002	-0.0115	-0.0012	-0.0127	0.0027	0.0462	0.005	0.0118	-0.0095	0.0372	0.0166	-0.0133	0.0075	-0.0078	-0.0218	-0.0749	0.0248	0.0049	-0.0024	0.0592	0.0012	-0.0173	0.0048	-0.0079	0.0011	0.0122	0.0074	-0.0508	0.0184	-0.0502	0.0125	-0.0039	-0.0241	-0.0163	-0.0409
ENSG00000163125	1	150335567	150449042	1	q21.3	RPRD2	-0.0042	-0.0105	0.0395	-0.0422	-0.0168	-0.0472	-0.0123	-0.0108	-0.002	-0.0115	-0.0012	-0.0127	0.0027	-0.0537	0.005	0.0118	-0.0095	0.0653	0.0166	-0.0133	0.0075	-0.0078	-0.0218	-0.0749	0.0248	0.0049	-0.0024	-0.0625	0.0012	-0.0173	0.0048	-0.0079	0.0011	0.0122	0.0074	-0.0508	0.0184	0.0288	0.0125	-0.0039	-0.0241	0.0014	-0.0409
ENSG00000143374	1	150459887	150480078	1	q21.3	TARS2	-0.0042	-0.0105	0.0395	-0.0422	-0.0168	-0.0472	-0.0123	-0.0108	-0.002	-0.0115	-0.0012	-0.0127	0.0027	0.0191	0.005	0.0118	-0.0095	0.0383	0.0166	-0.0133	0.0075	-0.0078	-0.0218	-0.0749	0.0248	0.0049	-0.0024	0.2502	0.0012	-0.0173	0.0048	-0.0079	0.0011	0.0122	0.0074	-0.0508	0.0184	-0.0432	0.0125	-0.0039	-0.0241	-0.0601	-0.0409
ENSG00000143369	1	150480538	150486265	1	q21.3	ECM1	-0.0042	-0.0105	0.0395	-0.0422	-0.0168	-0.0472	-0.0123	-0.0108	-0.002	-0.0115	-0.0012	-0.0127	0.0027	0.0191	0.005	0.0118	-0.0095	0.0383	0.0166	-0.0133	0.0075	-0.0078	-0.0218	-0.0749	0.0248	0.0049	-0.0024	0.2502	0.0012	-0.0173	0.0048	-0.0079	0.0011	0.0122	0.0074	-0.0508	0.0184	-0.0432	0.0125	-0.0039	-0.0241	-0.0601	-0.0409
ENSG00000143382	1	150521884	150533413	1	q21.3	ADAMTSL4	-0.0042	-0.0105	0.0395	-0.0422	-0.0168	-0.0472	-0.0123	-0.0108	-0.002	-0.0115	-0.0012	-0.0127	0.0027	0.0191	0.005	0.0118	-0.0095	0.0383	0.0166	-0.0133	0.0075	-0.0078	-0.0218	-0.0749	0.0248	0.0049	-0.0024	0.2502	0.0012	-0.0173	0.0048	-0.0079	0.0011	0.0122	0.0074	-0.0508	0.0184	-0.0432	0.0125	-0.0039	-0.0241	-0.0601	-0.0409
ENSG00000143384	1	150547032	150552066	-1	q21.3	MCL1	-0.0042	-0.0105	0.0395	-0.0422	-0.0168	-0.0472	-0.0123	-0.0108	-0.002	-0.0115	-0.0012	-0.0127	0.0027	0.0191	0.005	0.0118	-0.0095	0.0383	0.0166	-0.0133	0.0075	-0.0078	-0.0218	-0.0749	0.0248	0.0049	-0.0024	0.2502	0.0012	-0.0173	0.0048	-0.0079	0.0011	0.0122	0.0074	-0.0508	0.0184	-0.0432	0.0125	-0.0039	-0.0241	-0.0601	-0.0409
ENSG00000143420	1	150573327	150602088	-1	q21.3	ENSA	-0.0042	-0.0105	0.0395	-0.0422	-0.0168	-0.0472	-0.0123	-0.0108	-0.002	-0.0115	-0.0012	-0.0127	0.0027	0.0191	0.005	0.0118	-0.0095	0.0383	0.0166	-0.0133	0.0075	-0.0078	-0.0218	-0.0749	0.0248	0.0049	-0.0024	0.2502	0.0012	-0.0173	0.0048	-0.0079	0.0011	0.0122	0.0074	-0.0508	0.0184	-0.0432	0.0125	-0.0039	-0.0241	-0.0601	-0.0409
ENSG00000143457	1	150618701	150669630	-1	q21.3	GOLPH3L	-0.0042	-0.0105	0.0395	-0.0422	-0.0168	-0.0472	0.0226	-0.0108	-0.002	0.0314	-0.0012	-0.0127	0.0027	0.008	0.005	0.0118	-0.0095	0.0383	0.0166	-0.0133	0.0075	-0.0078	-0.0218	-0.0749	0.0248	0.0049	-0.0024	-0.0661	0.0012	-0.0173	0.0048	-0.0079	0.0011	0.0122	0.0074	0.0729	0.0184	0.0915	0.0125	-0.0039	-0.0241	-0.0601	0.0173
ENSG00000143452	1	150670536	150693364	-1	q21.3	HORMAD1	-0.0042	-0.0105	0.0395	0.239	-0.0168	-0.0472	0.0311	-0.0108	-0.002	-0.0023	-0.0012	-0.0127	0.0027	0.1546	0.005	0.0118	0.0833	0.0383	0.0166	-0.0133	0.0075	0.057	-0.0218	-0.0749	0.0248	0.0049	-0.0024	-0.1178	0.0012	0.1107	0.0048	-0.0079	0.0011	0.0122	0.0074	0.0735	0.0184	0.0666	0.0125	0.1653	-0.0241	0.1759	0.0173
ENSG00000163131	1	150702672	150738433	-1	q21.3	CTSS	-0.0042	-0.0105	0.0395	0.0227	-0.0168	-0.0472	-0.0119	-0.0108	-0.002	-0.0023	-0.0012	-0.0127	0.0027	0.0486	0.005	0.0118	0.0971	0.0383	0.0166	-0.0133	0.0075	0.057	-0.0218	-0.0749	0.0248	0.0049	-0.0024	-0.0821	0.0012	0.058	0.0048	-0.0079	0.0011	0.0122	0.0074	0.0735	0.0184	0.0167	0.0125	0.0862	-0.0241	0.0592	0.0173
ENSG00000143387	1	150768684	150780799	-1	q21.3	CTSK	-0.2341	-0.0105	0.0395	-0.0426	-0.0168	-0.0472	-0.0119	-0.0108	-0.002	-0.0023	-0.0012	-0.0127	0.0027	-0.0328	0.005	0.0118	0.0971	0.0383	0.0166	-0.0133	0.0075	0.0054	-0.0218	-0.0749	0.0248	0.0049	-0.0024	-0.0821	0.0012	0.007	0.0048	-0.0079	0.0011	0.0122	0.0074	-0.0313	0.0184	-0.0622	0.0125	-0.0082	-0.0241	0.003	0.0173
ENSG00000143437	1	150782181	150849244	-1	q21.3	ARNT	0.0002	-0.0105	0.0395	-0.0426	-0.0168	-0.0472	-0.0119	-0.0108	-0.0389	-0.0023	-0.0012	-0.0127	0.0027	-0.0328	0.005	0.0118	0.0971	0.0383	0.0166	-0.0133	0.0075	0.0181	-0.0218	-0.0749	0.0248	0.0049	-0.0024	-0.0017	0.0012	0.007	0.0048	-0.0086	0.0011	0.0122	0.0074	-0.0313	0.0184	-0.0622	0.0125	-0.0082	-0.0241	0.003	0.0173
ENSG00000143379	1	150898739	150937213	1	q21.3	SETDB1	0.0002	-0.0105	0.0395	-0.0426	-0.0168	-0.0472	-0.0119	-0.0108	-0.0583	-0.0023	-0.0012	-0.0127	0.0027	-0.0328	0.005	-0.032	0.0183	0.0383	0.0166	-0.0133	0.0075	0.0181	-0.0218	-0.0749	0.0248	0.0049	-0.0024	0.1455	0.0012	0.007	0.0048	0.016	0.0011	0.0122	0.0074	-0.0313	0.0184	-0.0622	0.0125	-0.0082	-0.0241	0.003	0.0173
ENSG00000143418	1	150933059	150947479	-1	q21.3	CERS2	0.0002	-0.0105	0.0395	-0.0426	-0.0168	-0.0472	-0.0119	-0.0108	-0.0414	-0.0023	-0.0012	-0.0127	0.0027	-0.0328	0.005	-0.0375	0.0083	0.0383	0.0166	-0.0133	0.0075	0.0181	-0.0218	-0.0749	0.0248	0.0049	-0.0024	0.1455	0.0012	0.007	0.0048	0.016	0.0011	0.0122	0.0074	-0.0313	0.0184	-0.0622	0.0125	-0.0082	-0.0241	0.003	0.0173
ENSG00000143412	1	150954493	150968110	1	q21.3	ANXA9	0.0002	-0.0105	0.0395	-0.0426	-0.0168	-0.0472	-0.0119	-0.0108	-0.0414	-0.0023	-0.0012	-0.0127	0.0027	-0.0328	0.005	-0.0375	0.0083	0.0383	0.0166	-0.0133	0.0075	0.0181	-0.0218	-0.0749	0.0248	0.0049	-0.0024	0.1455	0.0012	0.007	0.0048	0.016	0.0011	0.0122	0.0074	-0.0313	0.0184	-0.0622	0.0125	-0.0082	-0.0241	0.003	0.0173
ENSG00000143409	1	150969025	150980851	-1	q21.3	FAM63A	0.0002	-0.0105	0.0395	-0.0426	-0.0168	-0.0472	-0.0119	-0.0108	-0.0414	-0.0023	-0.0012	-0.0127	0.0027	-0.0328	0.005	-0.0375	0.0083	0.0383	0.0166	-0.0133	0.0075	0.0181	-0.0218	-0.0749	0.0248	0.0049	-0.0024	0.1455	0.0012	0.007	0.0048	0.016	0.0011	0.0122	0.0074	-0.0313	0.0184	-0.0667	0.0125	-0.0082	-0.0241	0.003	0.0173
ENSG00000163141	1	151009046	151020076	1	q21.3	BNIPL	0.0002	-0.0105	0.0395	-0.0426	-0.0168	-0.0472	-0.0119	-0.0108	0.1645	-0.0023	-0.0012	-0.0127	0.0027	-0.0241	0.005	-0.0375	0.0083	0.0383	0.0166	-0.0133	0.0075	0.0181	-0.0218	-0.0749	0.0328	0.0049	-0.0024	0.1455	0.0012	0.007	0.0048	0.016	0.0011	0.0122	0.0074	-0.0313	0.0184	-0.0082	0.0125	-0.0082	-0.0241	0.003	-0.0074
ENSG00000143443	1	151020216	151024462	1	q21.3	C1orf56	0.0002	-0.0105	0.0395	-0.0426	-0.0168	-0.0472	-0.0119	-0.0108	0.1645	-0.0023	-0.0012	-0.0127	0.0027	0.0365	0.005	-0.0375	0.0083	0.0383	0.0166	-0.0133	0.0075	0.0181	-0.0218	-0.0749	0.0328	0.0049	-0.0024	0.1455	0.0012	0.007	0.0048	0.016	0.0011	0.0122	0.0074	-0.0313	0.0184	-0.0082	0.0125	-0.0082	-0.0241	0.003	-0.0074
ENSG00000197622	1	151023447	151042801	-1	q21.3	CDC42SE1	0.0002	-0.0105	0.0395	-0.0426	-0.0168	-0.0472	-0.0119	-0.0108	0.1645	-0.0023	-0.0012	-0.0127	0.0027	0.0365	0.005	-0.0375	0.0083	0.0383	0.0166	-0.0133	0.0075	0.0181	-0.0218	-0.0749	0.0328	0.0049	-0.0024	0.1455	0.0012	0.007	0.0048	0.016	0.0011	0.0122	0.0074	-0.0313	0.0184	-0.0082	0.0125	-0.0082	-0.0241	0.003	-0.0074
ENSG00000213190	1	151030234	151040970	1	q21.3	MLLT11	0.0002	-0.0105	0.0395	-0.0426	-0.0168	-0.0472	-0.0119	-0.0108	0.1645	-0.0023	-0.0012	-0.0127	0.0027	0.0365	0.005	-0.0375	0.0083	0.0383	0.0166	-0.0133	0.0075	0.0181	-0.0218	-0.0749	0.0328	0.0049	-0.0024	0.1455	0.0012	0.007	0.0048	0.016	0.0011	0.0122	0.0074	-0.0313	0.0184	-0.0082	0.0125	-0.0082	-0.0241	0.003	-0.0074
ENSG00000143458	1	151043054	151098018	1	q21.3	GABPB2	0.0002	-0.0105	0.0395	-0.0426	-0.1131	-0.0472	-0.0119	-0.0108	0.0535	-0.0023	-0.0012	-0.0127	0.0027	0.0365	0.005	-0.0375	0.0083	0.0383	0.0166	-0.0133	0.0075	0.0181	-0.0218	-0.0749	0.0328	0.0049	-0.0024	0.1455	0.0012	0.007	0.0048	0.016	0.0011	0.0122	0.0074	-0.0313	0.0184	-0.0082	0.0125	-0.0082	-0.0241	0.003	-0.0074
ENSG00000143434	1	151104161	151119104	-1	q21.3	SEMA6C	0.0002	-0.0105	0.0395	-0.0426	-0.0082	-0.0472	-0.0119	-0.0108	-0.0074	-0.0023	-0.0012	-0.0127	0.0027	0.0365	0.005	-0.0375	0.0083	0.0076	0.0166	-0.0133	0.0075	0.0181	-0.0218	-0.0749	0.0328	0.0049	-0.0024	0.1455	0.0012	0.007	0.0048	0.016	0.0011	0.0122	0.0074	-0.0313	0.0184	-0.0082	0.0125	-0.0082	-0.0241	0.003	-0.0074
ENSG00000163154	1	151129105	151132225	1	q21.3	TNFAIP8L2	0.0002	-0.0105	0.0395	-0.0426	-0.0082	-0.0472	-0.0119	-0.0108	-0.0074	-0.0023	-0.0012	-0.0127	0.0027	0.0365	0.005	-0.0375	0.0083	0.0076	0.0166	-0.0133	0.0075	0.0181	-0.0218	-0.0749	0.0328	0.0049	-0.0024	0.1455	0.0012	0.007	0.0048	0.016	0.0011	0.0122	0.0074	-0.0313	0.0184	-0.0082	0.0125	-0.0082	-0.0241	0.003	-0.0074
ENSG00000163156	1	151129140	151142773	1	q21.3	SCNM1	0.0002	-0.0105	0.0395	-0.0426	-0.0082	-0.0472	-0.0119	-0.0108	-0.0074	-0.0023	-0.0012	-0.0127	0.0027	0.0365	0.005	-0.0375	0.0083	0.0076	0.0166	-0.0133	0.0075	0.0181	-0.0218	-0.0749	0.0328	0.0049	-0.0024	0.0655	0.0012	0.007	0.0048	0.016	0.0011	0.0122	0.0074	-0.0313	0.0184	-0.0082	0.0125	-0.0082	-0.0241	0.003	-0.0074
ENSG00000163155	1	151132224	151138424	-1	q21.3	LYSMD1	0.0002	-0.0105	0.0395	-0.0426	-0.0082	-0.0472	-0.0119	-0.0108	-0.0074	-0.0023	-0.0012	-0.0127	0.0027	0.0365	0.005	-0.0375	0.0083	0.0076	0.0166	-0.0133	0.0075	0.0181	-0.0218	-0.0749	0.0328	0.0049	-0.0024	0.1455	0.0012	0.007	0.0048	0.016	0.0011	0.0122	0.0074	-0.0313	0.0184	-0.0082	0.0125	-0.0082	-0.0241	0.003	-0.0074
ENSG00000163157	1	151142462	151148760	-1	q21.3	TMOD4	0.0002	-0.0105	0.0395	-0.0426	-0.0082	-0.0472	-0.0119	-0.0108	-0.0074	-0.0023	-0.0012	-0.0127	0.0027	0.0365	0.005	-0.0375	0.0083	0.0076	0.0166	-0.0133	0.0075	0.0181	-0.0218	-0.0749	0.0328	0.0049	-0.0024	0.0002	0.0012	0.007	0.0048	0.016	0.0011	0.0122	0.0074	-0.0313	0.0184	-0.0082	0.0125	-0.0082	-0.0241	0.003	-0.0074
ENSG00000163159	1	151142463	151167797	-1	q21.3	VPS72	0.0002	-0.0105	0.0395	-0.0426	-0.0082	-0.0472	-0.0119	-0.0108	-0.0074	-0.0023	-0.0012	-0.0127	0.0027	0.0365	0.005	-0.0375	0.0083	0.0076	0.0166	-0.0133	0.0075	0.0181	-0.0218	-0.0749	0.0328	0.0049	-0.0024	0.0002	0.0012	0.007	0.0048	0.016	0.0011	0.0122	0.0074	-0.0313	0.0184	-0.0082	0.0125	-0.0082	-0.0241	0.003	-0.0074
ENSG00000143398	1	151170425	151222012	1	q21.3	PIP5K1A	0.0002	-0.0105	0.0395	-0.0426	-0.0082	-0.0472	-0.0119	-0.0108	-0.0074	-0.0023	-0.0012	-0.0127	0.0027	0.0365	0.005	-0.0375	0.0083	0.0076	0.0166	-0.0133	0.0075	0.0181	-0.0218	-0.0749	0.0328	0.0049	-0.0024	0.0002	0.0012	0.007	0.0048	0.016	0.0011	0.0122	0.0074	-0.0313	0.0184	-0.0082	0.0125	-0.0082	-0.0241	0.003	-0.0074
ENSG00000159352	1	151227179	151239955	1	q21.3	PSMD4	0.0002	-0.0105	0.0395	-0.0426	-0.0082	0.0456	-0.0119	-0.0108	-0.0074	-0.0023	-0.0012	-0.0127	0.0027	0.0365	0.005	-0.0375	0.0083	0.0076	0.0166	-0.0133	0.0075	0.0181	-0.0218	-0.0749	0.0328	0.0049	-0.0024	0.0002	0.0012	0.007	0.0048	0.016	0.0011	0.0122	0.0074	-0.0313	0.0184	-0.0082	0.0125	-0.0082	-0.0241	0.003	-0.0074
ENSG00000143373	1	151254094	151264656	1	q21.3	ZNF687	0.0002	-0.0105	0.0395	-0.0426	-0.0082	0.0456	-0.0119	-0.0108	-0.0074	-0.0023	-0.0012	-0.0127	0.0027	0.0365	0.005	-0.0375	0.0083	0.0076	0.0166	-0.0133	0.0075	0.0181	-0.0218	-0.0749	0.0328	0.0049	-0.0024	0.1936	0.0012	0.007	0.0048	0.016	0.0011	0.0122	0.0074	-0.0313	0.0184	-0.0082	0.0125	-0.0082	-0.0241	0.003	-0.0074
ENSG00000143393	1	151264273	151300191	-1	q21.3	PI4KB	0.0002	-0.0105	0.0395	-0.0426	-0.0082	0.0456	-0.0119	-0.0108	-0.0074	-0.0023	-0.0012	-0.0127	0.0027	0.0365	0.005	-0.0375	0.0083	0.0076	0.0166	-0.0133	0.0075	0.0181	-0.0218	-0.0749	0.0328	0.0049	-0.0024	0.1936	0.0012	0.007	0.0048	0.016	0.0011	0.0122	0.0074	-0.0313	0.0184	-0.0082	0.0125	-0.0082	-0.0241	0.003	-0.0074
ENSG00000143390	1	151313116	151319833	-1	q21.3	RFX5	0.0002	-0.0105	0.0395	-0.0426	-0.0082	0.0456	-0.0119	-0.0108	-0.0074	-0.0023	-0.0012	-0.0127	0.0027	0.0365	0.1444	0.1047	0.0083	0.0076	0.0166	-0.0133	0.0075	0.0181	-0.0218	-0.0749	0.0328	0.0049	-0.0024	0.1936	0.0012	0.007	0.0048	0.016	0.0011	0.0122	0.0074	-0.0313	0.0184	-0.0082	0.0125	-0.0082	-0.0241	0.003	-0.0074
ENSG00000143416	1	151336778	151345209	-1	q21.3	SELENBP1	-0.0723	-0.0105	0.0395	-0.0426	-0.0082	0.0456	-0.0119	-0.0108	-0.0074	-0.0023	-0.0012	-0.0127	0.0027	0.0365	0.0043	0	0.0083	0.0076	0.0166	-0.0133	0.0075	0.0181	-0.0218	-0.0749	0.0328	0.0049	-0.0024	-0.0614	0.0012	0.007	0.0048	0.0012	0.0011	0.0122	0.0074	-0.0313	0.0184	-0.0082	0.0125	-0.0082	-0.0241	0.003	-0.0074
ENSG00000159377	1	151372010	151374420	1	q21.3	PSMB4	-0.0723	-0.0105	0.0395	-0.0426	0.0031	0.0456	-0.0119	-0.0108	-0.0074	-0.0023	-0.0012	-0.0127	0.0027	-0.0659	0.0043	0	0.0083	0.0076	0.0166	-0.0133	0.0075	0.0181	-0.0218	-0.0749	0.0328	0.0049	-0.0024	-0.0614	0.0012	0.007	0.0048	0.0012	0.0011	0.0122	0.0074	-0.0313	0.0184	-0.0082	-0.0844	-0.0082	-0.0241	0.003	-0.0074
ENSG00000143442	1	151375200	151431941	-1	q21.3	POGZ	0.0821	-0.0105	0.1278	-0.0426	0.0031	0.0061	-0.0119	-0.0108	-0.0074	-0.0023	-0.0012	-0.0127	0.0027	-0.0659	0.0043	0	0.0083	0.0076	0.0166	-0.0133	0.0075	0.0181	-0.0218	-0.0749	-0.0206	0.0049	-0.0024	-0.0216	0.0012	0.007	0.0048	0.0012	0.0011	0.0122	0.0074	-0.0313	0.0184	-0.0082	-0.0106	-0.0082	-0.0241	0.003	-0.0074
ENSG00000143375	1	151482986	151511168	1	q21.3	CGN	-0.0281	-0.0105	0.0098	-0.0426	0.0031	-0.0552	-0.0119	-0.0108	-0.0074	-0.0023	-0.0012	-0.0127	0.0027	0.0181	0.0043	0	-0.0335	0.0076	0.0166	-0.0133	0.0075	0.0181	-0.0218	-0.0749	-0.0314	0.0332	-0.0024	0.2257	0.0012	0.007	0.0048	0.0012	0.0011	0.0122	0.0074	-0.0313	0.0184	-0.0082	0.0039	-0.0082	-0.0241	0.003	-0.0074
ENSG00000143367	1	151512781	151556059	1	q21.3	TUFT1	-0.0281	-0.0105	0.0098	-0.0426	0.0031	-0.0552	-0.0119	-0.0108	-0.0074	-0.0023	-0.0012	-0.0127	0.0027	0.0148	0.0043	0	-0.0335	0.0076	-0.0036	-0.0133	0.0075	0.0181	-0.0218	-0.0749	-0.0314	0.021	-0.0024	0.0322	0.0012	0.007	0.0048	0.0012	0.0011	0.0122	0.0074	-0.0313	0.0184	-0.0082	0.0039	-0.0082	-0.0241	0.003	-0.0074
ENSG00000143376	1	151584541	151671567	1	q21.3	SNX27	-0.0281	-0.0105	0.0098	0.0524	0.0031	-0.0447	0.124	-0.0108	-0.0074	-0.0023	-0.0012	-0.0127	0.0027	-0.0288	0.0043	0	-0.0335	0.0076	-0.0208	-0.0133	0.0075	-0.1081	-0.0218	-0.0749	-0.0493	0.021	-0.0024	-0.1126	0.0012	0.007	0.0048	0.0012	-0.0025	0.0122	0.0074	-0.0306	0.0184	0.0203	0.0039	-0.0082	-0.0241	0.003	-0.0074
ENSG00000159409	1	151674880	151689290	-1	q21.3	CELF3	-0.0281	-0.0105	0.0098	0.0524	0.0031	0.028	0.124	-0.0108	-0.0074	-0.0023	-0.0012	-0.0127	0.0027	0.0001	0.0043	0	-0.0335	0.0076	-0.0208	-0.0133	0.0075	-0.1081	-0.0218	-0.0749	-0.2117	0.021	-0.0024	-0.0165	0.0012	0.007	0.0048	0.0012	0.0349	0.0122	0.0074	0.0141	0.0184	0.0203	0.0039	-0.0082	-0.0015	0.003	-0.0074
ENSG00000178796	1	151682909	151702281	1	q21.3	RIIAD1	-0.0281	-0.0105	0.0098	0.0524	0.0031	0.028	0.124	-0.0108	-0.0074	-0.0023	-0.0012	-0.0127	0.0027	0.0001	0.0043	0	-0.0335	0.0076	-0.0208	-0.0133	0.0075	-0.0903	-0.0218	-0.0749	0.0081	0.021	-0.0024	-0.0165	0.0012	0.007	0.0048	0.0012	0.0349	0.0122	0.0074	0.0141	0.0184	0.0203	0.0039	-0.0082	0.0217	0.003	-0.0074
ENSG00000143436	1	151732119	151736040	-1	q21.3	MRPL9	-0.0281	-0.0105	0.0098	0.0524	0.0031	0.028	0.0204	-0.0108	-0.0074	-0.0023	-0.0012	-0.0127	0.0027	0.0001	0.0043	0	-0.0335	0.0076	-0.0208	-0.0133	0.0075	-0.0122	-0.0218	-0.0749	0.0081	0.021	-0.0024	-0.0165	0.0012	0.007	0.0048	0.0012	0.0349	0.0122	0.0074	0.0141	-0.1457	0.0203	0.0039	-0.0082	0.0217	0.003	-0.0074
ENSG00000143450	1	151735445	151743808	1	q21.3	OAZ3	-0.0281	-0.0105	0.0098	0.0524	0.0031	0.028	0.0204	-0.0108	-0.0074	-0.0023	-0.0012	-0.0127	0.0027	0.0001	0.0043	0	-0.0335	0.0076	-0.0208	-0.0133	0.0075	-0.0122	-0.0218	-0.0749	0.0081	0.021	-0.0024	-0.0165	0.0012	0.007	0.0048	0.0012	0.0349	0.0122	0.0074	0.0141	-0.1457	0.0203	0.0039	-0.0082	0.0217	0.003	-0.0074
ENSG00000182134	1	151742583	151763892	-1	q21.3	TDRKH	-0.0281	-0.0105	0.0098	0.0524	0.0031	0.028	0.0204	-0.0108	-0.0074	-0.0023	-0.0012	-0.0127	0.0027	0.0001	0.0043	0	-0.0335	0.0076	-0.0208	-0.0133	0.0075	-0.0122	-0.0218	-0.0749	0.0081	0.021	-0.0024	-0.0165	0.0012	0.007	0.0048	0.0012	0.0253	0.0122	0.0074	0.0141	-0.1457	0.0203	0.0039	-0.0082	0.0217	-0.1363	-0.0074
ENSG00000213171	1	151772740	151778630	-1	q21.3	LINGO4	-0.0281	-0.0105	-0.2243	0.0524	0.0031	0.028	0.0204	-0.0108	-0.0074	-0.0023	-0.0012	-0.0127	0.0027	0.0001	0.0043	0	-0.0335	0.0076	-0.0208	-0.0133	0.0075	-0.0122	-0.0218	-0.2091	0.0081	0.021	-0.0024	0.2061	0.0012	0.007	0.0048	0.0012	0.0089	0.0122	0.0074	0.0141	-0.1457	0.0203	0.0039	-0.0082	0.0217	0.0242	-0.0074
ENSG00000143365	1	151778547	151804348	-1	q21.3	RORC	-0.0281	-0.0105	-0.0122	0.0524	0.0031	0.028	0.0204	-0.0108	-0.0074	-0.0023	-0.0012	-0.0127	0.0027	0.0001	0.0043	0	-0.0335	0.0076	-0.0208	-0.0133	0.0075	-0.0122	-0.0218	-0.1234	0.0081	0.021	-0.0024	0.2951	0.0012	0.007	0.0048	0.0012	0.0089	0.0122	0.0074	0.0141	0.0864	0.0203	0.0039	-0.0082	0.0217	0.0242	-0.0074
ENSG00000225556	1	151810295	151813033	-1	q21.3	C2CD4D	-0.0281	-0.0105	0.0103	0.0094	0.0031	0.028	0.0204	-0.0108	-0.0074	-0.0023	-0.0012	-0.0127	0.0027	0.0001	0.0043	0	-0.0335	0.0076	-0.0208	-0.0133	0.0075	-0.0122	-0.0218	-0.0929	0.0081	0.021	-0.0024	0.2951	0.0012	0.007	0.0048	0.0012	0.0089	0.0122	0.0074	0.0141	0.111	0.0203	0.0039	-0.0082	0.0217	0.0242	-0.0074
ENSG00000159445	1	151846060	151882284	-1	q21.3	THEM4	-0.0099	-0.0105	0.0103	-0.0105	0.0115	0.0265	0.0204	-0.0108	-0.0074	-0.0023	-0.0012	-0.0127	0.0027	0.0001	0.0043	0	-0.0335	0.0076	-0.0208	-0.0133	0.0075	-0.0122	-0.0218	-0.0929	0.0081	-0.0316	-0.0024	-0.1219	0.0012	0.007	0.0048	-0.1494	0.0089	0.0122	0.0074	0.0141	-0.0036	0.0203	0.0118	-0.0663	0.0217	0.0242	-0.0074
ENSG00000197747	1	151955391	151966866	-1	q21.3	S100A10	-0.0099	-0.0105	0.0103	0.1203	0.0115	0.0265	0.0204	-0.0108	-0.0074	-0.0023	-0.0012	-0.0127	0.0027	0.0393	0.0043	0	-0.0335	0.0076	-0.0208	-0.0133	0.0075	-0.0122	-0.0218	-0.1137	0.0081	-0.0316	-0.0024	0.0495	0.0012	0.1022	0.0048	0.0411	0.0089	0.0122	0.0074	0.0141	-0.0036	0.0203	0.0118	0.0879	0.0217	0.0242	-0.0074
ENSG00000163191	1	152004982	152020383	-1	q21.3	S100A11	-0.0099	-0.0105	0.0103	0.1203	0.0115	0.0265	0.0204	-0.0108	-0.0074	-0.0023	-0.0012	-0.0127	0.0027	0.0393	0.0043	0	-0.0335	0.0076	-0.0208	-0.0133	0.0075	0.0245	-0.0218	-0.1137	0.0081	-0.0316	-0.0024	-0.0013	0.0012	0.0425	0.0048	0.0411	0.0089	0.0122	0.0074	0.0141	-0.0036	0.0203	0.0118	0.0879	0.0217	0.0242	-0.0074
ENSG00000182898	1	152056620	152061540	-1	q21.3	TCHHL1	-0.0099	-0.0105	0.0103	0.1203	0.0115	0.0265	0.0204	-0.0108	-0.0074	-0.0023	-0.0012	-0.0127	0.0027	0.0393	0.0043	0	-0.0335	0.0076	-0.0208	-0.0133	0.0075	0.0245	-0.0218	-0.1137	0.0081	-0.0316	-0.0024	-0.3263	0.0012	-0.0088	0.0048	0.0411	0.0089	0.0122	0.0074	0.0141	-0.0036	0.0203	0.0118	-0.1815	0.0217	0.0242	-0.0074
ENSG00000159450	1	152078793	152086556	-1	q21.3	TCHH	-0.0099	-0.0105	0.0103	-0.0499	0.0115	0.0265	0.0204	-0.0108	-0.0074	-0.0023	-0.0012	-0.0127	0.0027	0.0393	0.0043	0	-0.0335	0.0076	-0.0208	-0.0133	0.0075	0.0245	-0.0218	-0.1137	0.0081	-0.0316	-0.0024	-0.0197	0.0012	-0.0088	0.0048	0.0411	0.0089	0.0122	0.0074	0.0141	-0.0036	0.0203	0.0118	0.0655	0.0217	0.0242	-0.0074
ENSG00000215853	1	152126071	152131704	-1	q21.3	RPTN	-0.0099	-0.0105	0.0103	-0.0499	0.0115	0.0265	0.0204	-0.0108	-0.0074	-0.0023	-0.0012	-0.0127	0.0027	0.0393	0.0043	0	-0.0335	0.0076	-0.1485	-0.0133	0.0075	0.0245	-0.0218	-0.2023	0.0081	-0.0316	-0.0024	-0.0197	0.0012	-0.0088	0.0048	0.0411	0.0089	0.0122	0.0074	0.0141	-0.0036	0.0203	0.0118	0.072	0.0217	0.0242	-0.0074
ENSG00000197915	1	152184558	152196669	-1	q21.3	HRNR	-0.0099	-0.0105	0.0103	-0.0499	0.0115	-0.0483	0.0204	-0.0108	-0.0074	-0.0023	-0.0012	-0.0127	0.0027	0.0393	0.0043	0	0.0153	0.0076	-0.0009	-0.0133	0.0075	0.0245	0.0191	-0.0595	0.0081	-0.0316	-0.0024	-0.2249	0.0012	-0.0088	0.0048	-0.0822	0.0089	0.0122	0.0074	0.0141	-0.0036	0.0203	0.0118	-0.0582	0.0217	0.0242	-0.0074
ENSG00000143631	1	152274651	152297679	-1	q21.3	FLG	-0.0099	-0.0105	0.0103	-0.0499	0.0115	-0.0483	0.0204	-0.0108	-0.0074	-0.0023	-0.0012	-0.0127	0.0027	0.0393	0.0043	0	0.0153	0.0076	-0.0009	-0.0133	0.0075	0.0245	0.0191	-0.0595	0.0081	-0.0316	-0.0024	-0.1505	0.0012	-0.0088	0.0048	0.1274	0.0089	0.0122	0.0074	0.0141	-0.0036	0.0203	0.0118	0.1729	0.0217	0.0242	0
ENSG00000143520	1	152321211	152332482	-1	q21.3	FLG2	-0.0099	-0.0105	0.0103	-0.0499	0.0115	-0.0483	0.0204	-0.0108	-0.0074	-0.0023	-0.0012	-0.0127	0.0027	0.0393	0.0043	0	0.0153	0.0076	-0.0009	-0.0133	0.0075	0.0245	0.0191	-0.0595	0.0081	-0.0316	-0.0024	-0.1505	0.0012	-0.0088	0.0048	-0.0304	0.0089	0.0122	0.0074	0.0141	-0.0036	0.0203	0.0118	0.0001	0.0217	0.0242	0
ENSG00000143536	1	152381719	152386739	-1	q21.3	CRNN	-0.0099	-0.0105	0.0103	-0.0499	0.0115	-0.0483	0.0204	-0.0108	-0.0074	-0.0023	-0.0012	-0.0127	0.0027	0.0393	0.0043	0	0.0153	0.0076	-0.0009	-0.0133	0.0075	0.0245	0.0191	-0.0595	0.0081	0.0224	-0.0024	-0.1505	0.0012	-0.0088	0.0048	-0.0878	0.0089	0.0122	0.0074	0.0141	-0.0036	0.0203	0.0118	0.0001	0.0217	0.0242	0
ENSG00000186207	1	152483320	152484653	1	q21.3	LCE5A	-0.0569	-0.0105	0.0103	-0.0286	-0.0027	0.1027	0.0204	-0.0108	-0.0074	-0.0023	-0.0012	-0.0127	0.0027	0.0393	0.0043	0	0.0153	0.0076	-0.0009	-0.0133	0.0075	0.0245	0.0191	-0.0595	0.0081	0.0224	-0.0024	0.0686	0.0012	-0.0088	0.0048	0.0116	0.0049	0.0122	0.0102	0.0141	-0.0036	0.0203	0.0118	0.0001	0.0217	-0.0034	0
ENSG00000169509	1	152486978	152488486	1	q21.3	CRCT1	-0.0569	-0.0105	0.0103	-0.0286	-0.0027	0.1027	0.0204	-0.0108	-0.0074	-0.0023	-0.0012	-0.0127	0.0027	0.0393	0.0043	0	0.0153	0.0076	-0.0009	-0.0133	0.0075	0.0245	0.0191	-0.0595	0.0081	0.0224	-0.0024	0.0686	0.0012	-0.0088	0.0048	0.0116	0.0049	0.0122	0.0102	0.0141	-0.0036	0.0203	0.0118	0.0001	0.0217	-0.0034	0
ENSG00000185966	1	152538130	152539248	-1	q21.3	LCE3E	-0.0569	-0.0105	0.0103	-0.0286	-0.0027	-0.0355	0.0204	-0.0108	-0.0074	-0.0023	-0.0012	-0.0127	0.0027	0.0393	0.0043	0	0.0153	0.0076	-0.0009	-0.0133	0.0075	0.0245	0.0191	-0.0595	0.0081	0.0224	-0.0024	0.0932	0.0012	-0.0088	0.0048	0.0116	0.0049	0.0122	0.0102	0.0141	-0.0036	0.0203	0.0118	0.0001	0.0217	-0.0034	0
ENSG00000163202	1	152551857	152552980	-1	q21.3	LCE3D	-0.0569	-0.0105	0.0103	-0.0286	-0.0027	-0.1259	0.0204	-0.0108	-0.0074	-0.0023	-0.0012	-0.0127	0.0027	0.0393	0.0043	0	0.0153	0.0076	-0.0009	-0.0133	0.0075	0.0245	-0.1586	-0.0595	0.0081	0.0224	-0.0024	0.0932	0.0012	-0.0088	0.0048	0.0116	0.0049	0.3147	0.0102	0.0141	0.1581	0.0203	0.0118	0.0001	0.0217	-0.0034	0
ENSG00000244057	1	152573138	152573562	1	q21.3	LCE3C	-1.4734	0.0107	-1.3483	-1.6262	-0.0781	-0.0141	0.0204	-0.0108	-0.0074	0.4868	0.6568	-1.4796	0.0027	0.4629	0.0043	0	0.0153	0.5333	-1.3216	-0.0133	0.0075	0.0245	-1.0386	-0.0595	0.0081	0.4484	-0.0024	-1.5347	0.0012	-1.1786	0.0048	-1.3525	-1.2767	0.3147	-1.3893	-1.3407	-0.1338	-0.124	-0.1615	0.0001	0.0217	0.4065	-1.7954
ENSG00000187238	1	152586287	152586574	1	q21.3	LCE3B	-0.0119	0.0107	-1.2885	-1.5547	-0.0781	-0.0141	0.0204	-0.0108	-0.0074	0.0098	0.2851	-1.4157	0.0027	0.4629	0.0043	0	0.0153	-0.016	-0.449	-0.0133	0.0075	0.0245	-0.0056	-0.0595	0.0081	0.4484	-0.0024	-1.4675	0.0012	-1.1276	0.0048	-1.2937	-0.4523	-0.028	-1.3344	-0.471	-0.1338	-0.124	-0.1615	0.0001	0.0217	0.3849	-0.7654
ENSG00000185962	1	152595310	152595579	-1	q21.3	LCE3A	-0.0119	0.0107	0.0282	0.0173	-0.0781	-0.0141	0.0204	-0.0108	-0.0074	0.0098	-0.0011	-0.0106	0.0027	0.0161	0.0043	0	0.0153	-0.016	-0.0176	-0.0133	0.0075	0.0245	-0.0056	-0.0595	0.0081	-0.0095	-0.0024	0.0115	0.0012	-0.0059	0.0048	-0.0005	0.0272	-0.028	0	0.0174	0.0201	-0.124	0.107	0.0001	0.0217	0.0553	-0.0122
ENSG00000187223	1	152635872	152637135	1	q21.3	LCE2D	-0.0119	0.0107	0.0282	0.0173	-0.0781	0.1402	0.0875	-0.0108	-0.0074	0.0098	-0.0011	-0.0106	0.0027	0.0161	0.0043	0	0.0153	-0.016	-0.0176	-0.0133	0.0075	-0.0121	-0.0056	-0.0595	0.0081	0.209	-0.0024	0.0115	0.0012	-0.0059	0.0048	-0.0005	0.0272	-0.028	0.0478	0.0174	0.0201	0.0183	-0.0191	0.0001	0.0217	0.0553	-0.0122
ENSG00000187180	1	152647771	152649050	1	q21.3	LCE2C	-0.0119	0.0107	0.0282	0.0173	0.1484	0.1402	0.0875	-0.0108	-0.0074	0.0098	-0.0011	-0.0106	0.0027	0.0161	0.0043	0	0.0153	-0.016	-0.0176	-0.0133	0.0075	-0.0121	-0.0056	-0.0595	0.0081	0.0262	-0.0024	0.0115	0.0012	-0.0059	0.0048	-0.0005	0.0272	-0.028	0.0478	0.0174	0.0201	0.0183	-0.0191	0.0001	0.0217	0.0553	-0.0122
ENSG00000187173	1	152670840	152671918	1	q21.3	LCE2A	-0.0119	0.0107	0.0282	0.0173	0	0	0.0875	-0.0108	-0.0074	0.0098	-0.0011	-0.0106	0.0027	0.0161	0.0043	0	0.0153	-0.016	-0.0176	-0.0133	0.0075	-0.0121	-0.0056	-0.0595	0.0081	0.0262	-0.0024	0.0115	0.0012	-0.0059	0.0048	-0.0005	0.0272	-0.028	0.0478	0.0174	0.0201	0.0183	-0.0191	0.0001	0.0217	0.0553	-0.0122
ENSG00000187170	1	152680636	152681967	1	q21.3	LCE4A	-0.0119	0.0107	0.0282	0.0173	-0.0575	-0.0179	0.0875	-0.0108	-0.0074	0.0098	-0.0011	-0.0106	0.0027	0.0161	0.0043	0	0.0153	-0.016	-0.0176	-0.0133	0.1912	-0.0121	-0.0056	-0.0595	0.0081	0.0262	-0.0024	0.0115	0.0012	-0.0059	0.0048	-0.0005	0.0272	-0.028	0.0478	0.0174	0.0201	0.0183	-0.0191	0.0001	0.0217	-0.1253	-0.0122
[truncated: 16,585 more rows]
[truncated: 10 more columns]
