# Supplementary material for: Computational gene expression analysis reveals distinct molecular subgroups of T-cell prolymphocytic leukemia
Source: PLoS One. 2022 Sep 21;17(9):e0274463. doi: 10.1371/journal.pone.0274463 (PMC9491575; doi:10.1371/journal.pone.0274463)
Supplement: S7 Table — (XLSX) [file pone.0274463.s019.xlsx]

## Sheet: NetworkLinks
SourceGene	TargetGene	ConnectionType	Frequency (link found in X of 100 networks)
CAMP	LCN2	+	100
CCL3	CCL3L3	+	100
CCL3L3	CCL3	+	100
ELANE	DEFA4	+	100
H2BC6	H2BC4	+	100
IFIT3	IFIT1	+	100
LMOD3	SHROOM4	+	100
NPIPB13	NPIPB2	+	100
NPIPB5	NPIPB15	+	100
PGAM4	PGAM1	+	100
SAMD15	SPRR1A	+	100
C11orf21	TSPAN32	+	99
CD1C	FCER1A	+	99
CXCL8	G0S2	+	99
G0S2	CXCL8	+	99
GIMAP1	GIMAP2	+	99
H2BC4	H2BC6	+	99
NPIPB2	NPIPB13	+	99
TSPAN32	C11orf21	+	99
ANKRD36	ANKRD36B	+	98
ANKRD36B	ANKRD36	+	98
BLZF1	LMOD3	+	98
CA1	HBD	+	98
CXorf40A	CXorf40B	+	98
CXorf40B	CXorf40A	+	98
DEFA4	ELANE	+	98
ELANE	CTSG	+	98
FCER1A	CD1C	+	98
HBD	CA1	+	98
IFIT3	IFIT2	+	98
IGFBPL1	PPP1R15A	+	98
METTL5	NUDCD2	+	98
MYC	ALG3	+	98
NPIPB13	NPIPB5	+	98
NPIPB15	NPIPB5	+	98
TXNIP	FAM170B	+	98
ALG3	MYC	+	97
HBD	AHSP	+	97
HSF4	NOL3	+	97
IST1	AP1G1	+	97
PGAM1	PGAM4	+	97
PPP1R15A	IGFBPL1	+	97
TIMM23	TIMM23B	+	97
USP49	ALPP	+	97
FAM170B	TXNIP	+	96
H2BC5	H2AC19	+	96
LCN2	CAMP	+	96
LMOD3	BLZF1	+	96
SERPINA10	RTBDN	+	96
SLC4A1	SELENBP1	+	96
ADGRG3	CA4	+	95
CD3D	CD3G	+	95
GIMAP4	GIMAP6	+	95
GNLY	GZMB	+	95
GZMB	GNLY	+	95
PLAU	C15orf48	+	95
TIMM23B	TIMM23	+	95
CLDND1	CLDN20	+	94
CMTM2	CXCR2	+	94
DRAP1	KXD1	+	94
GIMAP2	GIMAP1	+	94
H2AC19	H2BC5	+	94
TBCB	IL32	+	94
C15orf48	PLAU	+	93
EIF3H	EEF1D	+	93
HMGN1	GOLGA2	-	93
IFIT2	IFIT3	+	93
IL1RN	FFAR2	+	93
MBTD1	LRRFIP1	+	93
NPIPB5	NPIPB13	+	93
CA4	ADGRG3	+	92
CLNS1A	NDUFB5	+	92
TMEM176B	TMEM176A	+	92
TNFRSF4	TNFRSF18	+	92
USP49	SLC5A8	+	92
ZDHHC11	ADRA2B	+	92
CLDN20	CLDND1	+	91
CMTM2	MMP25	+	91
LMOD3	HYKK	+	91
TGFBR2	AQP3	-	91
TNFRSF18	TNFRSF4	+	91
TYMP	SCO2	+	91
ADSS2	AIDA	+	90
GZMH	CCL5	+	90
HLA-DPA1	HLA-DPB1	+	90
JADE2	RNF220	+	90
MT1F	MT1X	+	90
MT1X	MT1F	+	90
RTBDN	SERPINA10	+	90
STAT1	GBP1	+	90
ALAS2	HBM	+	89
ARMC1	MTERF3	+	89
H1-4	H2BC10	+	89
KYNU	HNMT	+	89
MAGOHB	ANAPC13	+	89
MBTD1	SEMA3E	+	89
SLC25A24	CXCL8	+	89
STX11	PLEK	+	89
TCN1	ANXA3	+	89
CEP55	DLGAP5	+	88
HNMT	KYNU	+	88
NFKBIE	TICAM1	+	88
PPP1R15A	FOSB	+	88
SPRR1A	SAMD15	+	88
ACBD3	MOB4	+	87
ANAPC13	MAGOHB	+	87
MBD4	COA8	+	87
NDUFB5	ATP5MG	+	87
NOL3	HSF4	+	87
S100A9	S100A12	+	87
BPI	GOLGA8S	+	86
DLGAP5	CEP55	+	86
EIF2D	MRPS27	+	86
NUDCD2	METTL5	+	86
S100A12	S100A9	+	86
COBLL1	CD19	+	85
FCN1	CFD	+	85
GP9	CAVIN2	+	85
H4C1	H4C6	+	85
AQP3	TGFBR2	-	84
CXCL8	SLC25A24	+	84
FAM209A	FAM209B	+	84
LCN2	CD24	+	84
LTB	KCNIP3	+	84
NFYC	FARSA	+	84
RAB35	VCP	+	84
RAB5A	FBXO28	+	84
SLC19A2	SNX22	+	84
TICAM1	NFKBIE	+	84
WBP11	STRAP	+	84
AHSP	HBD	+	83
BPI	SLC2A5	+	83
C5AR1	FCAR	+	83
FCN1	LYZ	+	83
FFAR2	IL1RN	+	83
GIMAP6	GIMAP4	+	83
GPC2	GAL3ST4	+	83
KXD1	DRAP1	+	83
LCN2	MS4A3	+	83
LMOD3	QRFPR	+	83
LRRFIP1	MBTD1	+	83
MOB4	ACBD3	+	83
MRPS27	EIF2D	+	83
PTCD2	PPP1R16B	-	83
ARID4B	ZRANB1	+	82
BPI	MPO	+	82
CHCHD3	ADCK2	+	82
GAL3ST4	GPC2	+	82
H2BC10	H1-4	+	82
IFIT3	OASL	+	82
NDUFB5	CLNS1A	+	82
PRELID1	BCKDK	+	82
SLC5A8	USP49	+	82
TMEM176A	TMEM176B	+	82
CD83	NFKBIA	+	81
DOLK	ZNF830	+	81
DUSP2	ZFP36	+	81
MFSD1	NPTN	+	81
RNF220	JADE2	+	81
RPL7	UQCRB	+	81
SIRPA	LRRC25	+	81
ADRA2B	ZDHHC11	+	80
DCP1A	AKAP8	+	80
FBXO28	RAB5A	+	80
GCAT	H1-0	+	80
GIMAP1	GIMAP7	+	80
IMPDH2	NOP14	+	80
SCO2	LAP3	+	80
SCO2	TYMP	+	80
TSR3	MRPL41	+	80
ALPP	USP49	+	79
BNIP3L	ATP6V1B2	+	79
CLEC7A	TNNI2	+	79
DOCK8	PUM2	+	79
DUSP23	TMEM160	+	79
H4C1	H2BC15	+	79
IL1RN	G0S2	+	79
LCN2	MMP9	+	79
PPP1R15A	CSRNP1	+	79
TBC1D32	PIGX	+	79
CD3G	CD3D	+	78
FXR1	RWDD1	+	78
GBP1	STAT1	+	78
IRAK3	JDP2	+	78
MMP25	CMTM2	+	78
NKG7	FGFBP2	+	78
PPIE	MRPS21	+	78
SEMA4A	FUT4	+	78
USP49	BLZF1	+	78
XAB2	TMEM222	+	78
ZCCHC8	RSRC2	+	78
ZNF830	DOLK	+	78
ATP6V1B2	BNIP3L	+	77
CCDC59	NSMCE3	+	77
CD79A	CD79B	+	77
CD79B	CD79A	+	77
CRTC2	ATG2A	+	77
DENND3	THEMIS2	+	77
DUSP10	KLF6	+	77
GP9	TUBB1	+	77
IRAK3	RNF144B	+	77
PASK	TRABD2A	+	77
RAB10	PCMT1	+	77
S100A12	CDA	+	77
SELENBP1	SLC4A1	+	77
SNX22	SLC19A2	+	77
TUBB1	GP9	+	77
AK2	SELL	+	76
ANAPC16	FAM149B1	+	76
APOBEC3G	APOBEC3F	+	76
AQP9	FPR1	+	76
ARFRP1	ADI1	+	76
BCKDK	PRELID1	+	76
CXCR2	CMTM2	+	76
DUSP2	JUNB	+	76
EEF1D	EIF3H	+	76
H3C10	H2AC6	+	76
MBTD1	PRRG4	+	76
MFSD3	THEM6	+	76
DCK	ITPK1	-	75
HPS6	RIOX1	+	75
MTMR11	LILRB4	+	75
NPIPB5	ALDOB	+	75
NPTN	MFSD1	+	75
OSGIN2	MRPL13	+	75
PGLS	AC011005.1	+	75
TRABD2A	PASK	+	75
