# Supplementary material for: Computational gene expression analysis reveals distinct molecular subgroups of T-cell prolymphocytic leukemia
Source: PLoS One. 2022 Sep 21;17(9):e0274463. doi: 10.1371/journal.pone.0274463 (PMC9491575; doi:10.1371/journal.pone.0274463)
Supplement: S8 Table — (TSV) [file pone.0274463.s020.tsv]

Gene	Chr	Start	Stop	Strand	Band	EnsemblID	RNA-seq_TP057	RNA-seq_N001	RNA-seq_TP108	RNA-seq_TP092	RNA-seq_N014	RNA-seq_TP105	RNA-seq_TP054	RNA-seq_N046	RNA-seq_TP099	RNA-seq_TP056	RNA-seq_N053	RNA-seq_TP043	RNA-seq_TP015	RNA-seq_TP022	RNA-seq_TP004	RNA-seq_TP006	RNA-seq_TP013	RNA-seq_N020	RNA-seq_TP026	RNA-seq_TP059	RNA-seq_N017	RNA-seq_TP106	RNA-seq_TP065	RNA-seq_N059	RNA-seq_N060	RNA-seq_N061	RNA-seq_N069	RNA-seq_N007	RNA-seq_TP102	RNA-seq_N055	RNA-seq_TP023	RNA-seq_TP009	RNA-seq_N058	RNA-seq_N034	RNA-seq_N047	RNA-seq_TP112	RNA-seq_TP111	RNA-seq_TP109	RNA-seq_N002	RNA-seq_N021	RNA-seq_N019	Microarray_control_1	Microarray_control_2
NOC2L	1	944203	959309	-1	p36.33	ENSG00000188976	6.01	6.26	6.08	6.22	6.6	6.24	6.65	5.98	5.62	5.9	6.4	5.55	6.47	6.46	5.39	6.56	5.79	6.09	5.89	6.5	6.44	6.36	5.74	5.56	6.33	4.89	5.87	6.32	6.38	6.28	6.08	6.12	6.52	6.26	5.71	6.55	5.7	6.03	5.99	5.56	5.91	5.61	5.84
KLHL17	1	960584	965719	1	p36.33	ENSG00000187961	3.65	4.98	4.47	5.19	5.51	5.19	5.78	5.08	5.46	4.88	5	5.04	4.29	5.78	5.35	6.22	5.89	6.26	5.02	6.77	6.12	5.5	5.77	6.1	5.01	5.2	5.7	5.23	4.85	5.56	5.29	5.26	5.81	5.4	4.59	5.52	4.61	4.88	4.05	4.56	4.24	3.93	5.6
HES4	1	998962	1000172	-1	p36.33	ENSG00000188290	4.51	5.72	3.89	0.53	4.99	5.95	5.5	6.17	8.96	6.72	7.62	7.31	5.13	4.76	5.21	6.03	7.17	6.55	7.47	6.74	4.24	3.11	2.17	8.58	3.03	10.77	6.52	5.81	5.99	11.06	4.39	3.76	6.16	3.55	6.24	6.5	7.24	7.35	9.05	5.52	4.35	3.41	3.3
ISG15	1	1001138	1014540	1	p36.33	ENSG00000187608	7.26	8.25	7.92	8.32	8.78	9.26	9.84	7.29	9.57	9.21	9.46	10.5	6.86	9.29	8.81	8.79	9.85	9.86	9.46	9.07	8.05	8.75	7.96	9.93	9.29	8.07	9.18	9.04	9.58	9.74	8.07	8.27	10.14	8.28	10.44	9.29	9.88	10.09	12.84	8.48	8.04	7.41	8.71
AGRN	1	1020120	1056118	1	p36.33	ENSG00000188157	3.52	4.28	7.32	4.23	4.5	6.62	7.59	3.31	5.76	3.06	3.13	5.07	5.05	5.78	5.18	6.79	6.83	6.42	4.59	5.49	4.42	3.01	2.65	6.64	4.39	4.93	5.34	4.69	3.51	5.92	3.86	5.04	6.79	4.27	4.26	6.72	4.11	5.07	5.53	4.66	4.58	5.14	4.55
C1orf159	1	1081818	1116361	-1	p36.33	ENSG00000131591	5.35	5.75	6.24	5.55	5.8	6.14	6	5.89	6.25	5.09	5.67	5.88	5.83	5.94	6.03	6.92	5.9	5.88	5.8	6.69	5.87	5.62	6.38	6.13	5.54	6.05	5.65	5.68	5.12	6.52	5.89	5.9	6.97	5.5	6.1	7.05	5.51	4.56	4.62	4.27	4.76	4.69	5.65
TNFRSF18	1	1203508	1206592	-1	p36.33	ENSG00000186891	5.57	1.86	6.48	2.65	3.39	5.45	5.11	3.3	4.24	3.06	5.27	3.11	2.99	4.27	2.48	6.19	6.27	6.65	4.54	4.2	1.35	1.47	2.89	5.71	2.75	5.35	2.53	3.1	2.34	4.3	2.28	5.61	1.8	2.58	5.15	6.92	4.06	4.51	4.7	3.91	3.89	3.67	4.54
TNFRSF4	1	1211340	1214153	-1	p36.33	ENSG00000186827	4.23	3.74	6.96	3.31	3.6	7.27	6.62	3.92	6.59	2.36	7.38	4.07	3.35	4.83	3.26	7.05	4.95	7.51	7	4.54	3.47	1.94	3.69	6.79	6.26	4.71	3.59	5.3	2.97	5.85	2.09	7.94	2.77	6.26	5.23	7.95	5.8	5.22	5.69	3.47	3.38	6.14	6.95
SDF4	1	1216908	1232067	-1	p36.33	ENSG00000078808	6.28	6.93	7.28	7.06	7.05	7.2	7.5	7.02	6.75	7.1	7.82	6.31	6.7	7.14	6.43	7.54	6.59	7.3	6.67	7.03	6.73	6.9	6.87	6.04	6.95	5.47	7.12	6.87	6.81	6.75	6.5	7.22	7.45	7.01	6.64	7.26	6.75	7.16	7.06	6.54	7.19	6.56	7.15
B3GALT6	1	1232237	1235041	1	p36.33	ENSG00000176022	5.63	6.03	6.4	5.92	5.92	5.77	6.59	6.07	5.11	5.63	5.92	4.31	5.27	4.78	4.56	6.87	4.31	5.17	3.88	4.67	5.52	5.86	5.02	3.71	6.27	4.27	5.26	6.09	5.33	5.48	4.01	5.75	5.19	6.42	5.55	6.36	2.92	6.73	6.88	5.23	5.92	5.12	6.09
C1QTNF12	1	1242446	1246722	-1	p36.33	ENSG00000184163	5.18	3.06	2.84	2.54	2.09	2.93	3.46	2.09	2.64	2.89	3.86	2.97	3.26	2.52	3.12	3.4	3.98	4.75	3.41	2.99	2.99	1.62	5.22	3.18	2.22	4.3	3.14	2.45	2.48	4.09	3.07	2.77	3.62	3.08	4.93	3.35	4.14	2.18	2.31	3.16	2.34	2.92	2.23
UBE2J2	1	1253909	1273885	-1	p36.33	ENSG00000160087	5.02	5.53	5.47	5.75	5.73	5.73	6.02	5.56	4.82	5.72	5.33	5.02	5.87	5.68	4.83	5.95	5.36	4.61	4.81	5.39	5.52	5.51	5.57	4.26	5.68	4.76	5.43	5.27	5.6	4.97	5.05	5.48	5.85	5.58	5.14	5.77	5.87	5.53	5.61	4.9	5.94	5.22	5.15
SCNN1D	1	1280436	1292029	1	p36.33	ENSG00000162572	6.83	6.7	7.37	6.13	7.34	6.99	7.26	6.4	7.45	6.3	6.65	6.99	7.37	6.43	6.58	7.83	8.16	6.59	7.16	6.82	7.41	6.14	6.75	7.86	6.73	7.89	5.26	6.33	5.7	7.39	6.81	7.37	6.93	6.63	5.91	8.12	6.89	5.34	5.82	5.55	4.68	6.42	5.98
ACAP3	1	1292390	1309609	-1	p36.33	ENSG00000131584	4.98	5.7	6.19	5.63	6.16	6.03	6.64	6.2	5.72	5.62	6	5.93	5.76	6.03	5.77	6.62	5.75	6.4	5.78	6.87	5.96	6	5.56	6.04	5.66	5.51	5.12	5.76	5.51	6.38	5.47	5.87	6.24	6.11	4.92	6.37	5.01	5.01	4.46	4.4	4.46	5.01	5.37
PUSL1	1	1308597	1311677	1	p36.33	ENSG00000169972	5.49	4.54	5.14	4.89	5.09	5.23	5.71	5.35	4.87	5.3	4.67	4.67	4.38	5.41	4.66	5.63	4.38	5.64	4.56	5.72	5.67	5.32	4.89	4.68	4.97	5.59	4.76	5.2	5.23	6.48	4.81	4.77	5.16	5.44	4.48	5.18	5.71	5.4	5.71	3.98	5.35	3.86	5.12
INTS11	1	1311585	1324691	-1	p36.33	ENSG00000127054	7.28	7.7	7.74	7.46	7.93	7.7	7.57	7.5	7.48	7.47	7.71	7.58	7.28	7.79	7.6	8.17	7.14	7.46	7.43	8.32	7.53	7.68	7.83	7.43	7.63	7.61	7.43	7.45	7.67	7.65	7.58	7.5	7.91	7.99	7.54	8.06	7.26	6.99	6.46	6.23	6.92	7.71	7.62
CPTP	1	1324756	1328896	1	p36.33	ENSG00000224051	5.11	5.16	5.11	5.78	5.43	5.39	5.58	5.17	4.29	5.19	4.7	4.39	5.21	4.73	5.19	6.2	3.82	3.94	4.13	5.36	5.23	5.64	5.32	3.86	5.42	5.09	5.08	4.8	5.01	4.19	4.47	5.27	5.15	5.42	4.91	5.56	4.9	5.4	6.23	4.72	5.85	5.78	5.81
TAS1R3	1	1331280	1335314	1	p36.33	ENSG00000169962	3.32	3.68	2.8	3.41	3.69	3.77	3.22	3.02	3.32	3.24	3.53	3.09	3.22	3.3	3.93	4.51	3.22	2.95	2.2	4.29	4.04	3.47	4.13	3	3.96	3.43	3.22	2.87	4.11	2.99	3.55	4.03	3.51	2.46	3.25	2.5	3.8	2.94	3.54	2.12	2.74	3.52	2.87
DVL1	1	1335276	1349418	-1	p36.33	ENSG00000107404	5.54	5.56	5.82	5.42	5.32	5.55	6.05	5.71	5.32	5.26	5.42	5.45	5.02	5.85	5.38	6.45	4.93	5.36	5.48	5.79	5.85	5.43	4.98	5.42	5.49	5.43	4.85	5.77	5.25	5.92	5.33	5.61	5.6	5.94	4.83	5.88	5.43	5.24	4.76	4.76	5.33	5.43	5.17
MXRA8	1	1352689	1361777	-1	p36.33	ENSG00000162576	3.29	6.42	8.07	3.76	4.07	3.55	7.85	7.39	5.03	7.51	3.01	3.35	3.94	8.18	4.52	8.07	4.67	6.1	7.03	3.98	7.52	6.22	3.14	5.12	5.85	7.55	2.94	4.49	4.03	8.7	3.59	5.75	5.16	7.91	2.75	8.04	5.85	5.9	6.72	6.58	8.23	4.87	4.03
AURKAIP1	1	1373730	1375495	-1	p36.33	ENSG00000175756	8.8	8.59	8.88	8.72	9.03	8.78	9.65	8.79	8.74	9.3	9.09	9.03	8.71	9.37	8.57	9.36	8.71	8.09	8.94	9.17	8.77	8.8	8.79	8.06	8.56	9.23	8.96	9.02	9.08	9.14	8.93	8.89	9.48	8.7	9.46	8.76	9.92	8.94	8.31	8.68	9.1	8.21	9.15
CCNL2	1	1385711	1399335	-1	p36.33	ENSG00000221978	6.47	7	6.76	6.72	6.51	6.41	6.15	6.53	6.57	6.61	6.95	7.11	7.04	7.02	6.67	7.35	6.67	6.59	6.71	7.42	6.77	6.68	7.89	6.74	6.86	6.98	6.49	6.85	6.95	6.8	6.84	6.74	6.97	6.88	6.91	6.79	5.64	5.53	5.41	4.98	5.15	6.59	6.3
MRPL20	1	1401909	1407293	-1	p36.33	ENSG00000242485	5.64	5.77	6.16	6.24	6.2	6.2	6.64	6.33	6.11	5.98	6.45	5.78	6.84	6.42	6.11	5.31	5.83	5.32	5.75	5.91	5.89	5.96	6.45	6.12	6.08	5.76	6.1	6.1	6.58	6.4	6.06	5.75	6.47	6.02	5.77	6.5	6.37	6.18	6.29	4.93	6.04	6.2	6.27
ATAD3B	1	1471765	1497848	1	p36.33	ENSG00000160072	6.95	6.7	6.46	6.34	6.74	6.33	6.37	6.39	6.63	6.29	7.12	6.55	6.31	6.48	6.25	6.95	5.8	6.34	6.34	6.82	6.64	6.44	6.23	6.29	6.55	8.81	6.05	6.45	6.55	7.03	6.64	6.44	6.67	6.41	6.53	6.83	6.27	6.34	5.96	5.43	4.9	6.73	6.12
ATAD3A	1	1512162	1534685	1	p36.33	ENSG00000197785	6.06	6.25	6.18	6.38	6.75	6.2	6.7	5.72	5.83	6.42	6.61	6.05	4.93	6.75	5.74	7	4.85	6.21	5.43	6.6	6.67	6.34	4.97	6.08	6.43	7.22	5.6	6.8	6.27	6.11	6.45	6.53	6.52	6.02	5.36	6.24	6.15	6.11	5.81	5.62	5.24	4.28	6.22
SSU72	1	1541673	1574863	-1	p36.33	ENSG00000160075	8.33	9.67	9.49	9.62	9.56	9.34	9.78	9.36	9.46	9.93	10.13	9.58	9.24	9.74	9.31	9.78	8.74	9.45	9.65	9.38	9.29	9.4	9.01	9.1	9.74	9.25	9.42	9.31	9.79	9.52	9.35	9.36	10.08	9.48	8.68	9.48	9	9.24	9.62	9.2	9.69	9.7	9.68
FNDC10	1	1598012	1600135	-1	p36.33	ENSG00000228594	1.77	4.36	3.35	4.61	3.59	4.44	3.81	3.95	3.68	4.7	4.79	3.37	2.59	5.36	3.05	5.33	2.04	3.8	2.74	3.82	5.02	5.49	2.66	3.17	4.94	1.72	2.61	5.26	4.62	4.35	3.15	5.05	3.56	4.97	2.11	5.17	2.6	4.66	4.18	3.88	4.49	3.18	2.51
MIB2	1	1615415	1630610	1	p36.33	ENSG00000197530	6.72	8.39	8.48	8.06	7.9	8.03	7.67	7.99	7.85	7.7	7.68	8.18	7.54	8.59	7.63	8.94	7.36	7.78	8.04	9.07	7.83	8.2	6.95	7.84	7.88	7.97	10.27	7.8	8.19	7.77	7.71	7.6	8.56	8.41	7.09	7.93	7.7	7.32	6.53	7.15	7.3	6.91	7.66
CDK11B	1	1635227	1659012	-1	p36.33	ENSG00000248333	7.15	7.16	6.63	6.65	6.98	6.68	6.57	7.18	7.43	6.75	7.83	8.12	7.46	6.9	7.18	7.03	7.31	7.42	7.22	7.25	7	7.46	7.61	8.1	6.63	8.37	7.38	6.57	6.93	7.65	7.37	6.99	7.05	6.64	7.38	6.82	7.14	6.63	7.1	6.49	6.34	6.67	7.08
CDK11A	1	1702379	1724357	-1	p36.33	ENSG00000008128	5.8	4.89	4.07	4.03	4.21	4.15	3.84	4.73	5.53	4.31	5.77	5.7	4.82	4.7	5.25	4.91	5.32	5.32	5.17	5.03	4.83	4.49	6.26	5.98	3.85	6.59	5.26	4.8	4.72	5.64	4.81	5.12	3.82	4.14	5.92	4.25	5.37	3.63	4.12	4	3.68	4.59	4.26
SLC35E2A	1	1724838	1745999	-1	p36.33	ENSG00000215790	4.79	6.19	6.16	6.08	4.84	4.89	4.67	5.2	5.18	4.9	5.91	5.87	4.69	5.3	6.01	4.86	5.13	5.56	5.47	5.35	4.98	5.87	6.42	4.62	5	6.48	5	5.46	5.55	4.29	4.71	5.3	4.72	6.5	5.41	6.12	4.01	5.45	3.58	4.52	5.1	4.39	4.92
NADK	1	1751232	1780457	-1	p36.33	ENSG00000008130	6.49	6.5	6.87	6.83	7.11	6.92	7.04	6.5	5.5	7.29	6.59	5.95	5.82	6.65	5.68	7.04	6.89	6.28	5.79	7.1	6.54	6.58	6.15	5.9	6.89	5.57	6.85	6.47	6.47	5.89	6.36	6.69	6.78	6.63	5.97	6.58	5.84	6.2	5.6	5.53	6.32	5.23	6.49
GNB1	1	1785285	1891117	-1	p36.33	ENSG00000078369	10.04	10.13	10.41	10.63	10.27	10.39	10.66	10.41	9.29	10.18	10.77	9.39	9.64	10.29	9.41	10.32	9.9	9.67	9.9	10	10.23	10.28	9.99	9.06	10.49	9.36	10.59	10.12	10	9.42	9.56	10.3	10.14	10.59	9.78	10.34	9.73	10.59	10.66	9.51	10.48	10.52	10.39
PRKCZ	1	2050411	2185395	1	p36.33	ENSG00000067606	4.95	5.38	5.42	5.18	5.07	4.77	5.29	5.09	5.04	4.88	4.57	5.02	5.19	5.35	5.21	6.07	4.72	4.89	5.54	4.72	5.5	5.02	4.45	5.09	5.21	5.37	2.69	5.32	5.27	5.23	5.29	5.41	5.11	5.2	4.96	5.03	5.53	5.41	4.56	4.75	4.94	4.94	5.61
FAAP20	1	2184461	2212720	-1	p36.33	ENSG00000162585	5.69	6.09	6.13	6.09	6.69	6.03	6.54	6.23	6.12	5.94	6.4	6.11	6.21	6.18	5.77	6.44	5.62	6.03	5.37	6.42	6.15	5.91	5.97	5.92	5.86	5.9	6.2	6.17	6.05	6.05	5.87	5.96	6.68	6.06	6.12	6.28	6.64	5.9	5.36	6.21	5.61	5.55	6.12
SKI	1	2228319	2310213	1	p36.33	ENSG00000157933	6.63	6.38	6.44	6.85	5.59	6.65	6.08	6.86	5.65	5.82	6.75	5.59	6.78	5.39	5.72	6.55	5	5.7	5.71	5.56	6.11	6.29	6.82	6.12	6.4	7.78	5.8	5.98	6.21	6.05	5.75	6.28	5.96	6.76	5.81	6.91	5.29	7.82	8.59	6.15	7.04	5.66	6.05
MORN1	1	2321253	2391707	-1	p36.32	ENSG00000116151	2.52	4.05	3.52	3.71	4.18	4.04	3.65	3.56	3.7	2.82	4.27	3.28	3.32	3.23	3.74	4.09	3.2	3.38	4.34	3.18	3.07	3.61	3.35	3.96	3.84	2.83	3.5	3.35	3.3	3.36	3.31	3.65	4.04	3.75	2.09	4.56	3.35	3.43	3.59	2.85	3.22	3.44	3.18
RER1	1	2391775	2405442	1	p36.32	ENSG00000157916	5.57	6.82	7.23	6.82	6.88	6.8	6.71	6.84	6.07	6.57	6.83	6.21	6.9	6.88	6.43	6.49	6.03	6.06	6.29	6.82	6.43	6.83	6.55	5.8	6.95	5.89	6.97	6.71	6.94	6.05	6.64	6.55	6.98	7.01	5.77	7.24	5.79	6.19	6.05	5.08	6.62	6.92	7.11
PEX10	1	2403964	2413797	-1	p36.32	ENSG00000157911	3.81	4.64	4.71	4.92	5.08	4.56	5.05	4.37	3.91	4.44	4.72	3.83	4.27	4.31	4.59	5.13	3.87	4.36	4.53	4.09	4.51	4.88	4	4.5	4.98	4.17	4.07	4.97	4.5	4.79	4.26	4.68	4.71	4.82	3.81	4.9	4.43	4.73	4.47	4.08	4.9	4.45	4.6
PLCH2	1	2425980	2505532	1	p36.32	ENSG00000149527	5.26	6.27	4.23	5.99	3.98	5.89	1.99	5.66	4.9	4.66	6.45	5.92	5.62	5.56	6.1	4.19	3.88	3.03	6.34	4.7	4.95	4.19	5.25	5.3	4.46	3.82	5.37	5.13	5.66	5.18	6.68	7.04	4.23	6.92	3.44	4.34	5.18	4.31	3.46	3.59	4.53	5.7	6.12
PANK4	1	2508537	2526611	-1	p36.32	ENSG00000157881	6.38	6.19	5.99	6.17	6	5.88	6.2	5.93	5.66	5.38	6.43	6.49	6.71	6.31	6.84	6.75	6.42	5.53	5.03	6.08	5.35	6.03	7.29	6.21	6.32	5.66	6.05	5.9	6.14	5.21	5.89	5.48	6.47	6.37	7.17	6.75	5.69	5.73	5.71	4.43	5.99	6.25	6.37
TNFRSF14	1	2555639	2565382	1	p36.32	ENSG00000157873	8.09	8.11	8.15	8.2	8.13	8.07	7.77	8.17	8.07	7.77	8.33	8	8.06	8	8.58	7.94	8.08	7.59	8.1	8.23	8.02	7.8	8.76	8.25	8.08	7.79	8.87	7.69	8.43	7.95	8.22	7.82	8.3	8.02	9.1	8.67	8.45	7.6	6.92	7.32	7.77	8.01	8.71
PRXL2B	1	2586491	2591469	1	p36.32	ENSG00000157870	6.16	5.87	6.12	6.79	6.95	6.39	6.18	5.33	5.22	5.75	5.67	5.96	4.9	6.62	5.11	6.86	4.49	5.23	5.17	5.93	6.56	6.34	5.1	5.72	6.28	4.64	4.93	6.13	6.89	5.52	6.02	6.14	6.19	5.97	7.43	6.52	5.38	5.88	5.48	4.27	6.49	5.38	6.1
TTC34	1	2635976	2801717	-1	p36.32	ENSG00000215912	2.65	4.52	4.31	4.74	3.84	3.38	2.32	4.19	3.69	2.71	4.2	2.06	4.02	2.8	3.49	3.8	3.29	2.99	3.89	3.8	2.66	3.63	3.1	3.42	4.78	3.14	3.3	3.63	4.79	3.27	3.5	3.88	4.15	4.21	3.9	4.65	2.05	3.41	2	2.76	4.65	4.63	2.67
MEGF6	1	3487951	3611508	-1	p36.32	ENSG00000162591	6.67	7.86	6.21	7.42	7.29	6.74	5.5	6.78	6.78	6	7.26	7.28	6.65	5.8	7.94	7.6	5.78	5	7.33	6.97	7.13	6.14	8.22	7.81	7.63	6.98	4.31	6.49	7.15	7.13	6.81	6.65	6.93	6.23	4.92	7.95	6.66	5.82	5.84	3.96	4.91	6.51	6.74
TPRG1L	1	3625015	3630127	1	p36.32	ENSG00000158109	9.42	9.2	8.34	8.83	8.03	8.58	8.55	8.45	7.59	8.76	8.43	8.66	9.29	8.7	9.01	8.77	8.24	7.95	8.59	8.21	8.86	8.87	8.75	8.32	9.18	7.98	8.62	8.71	8.53	8.26	8.73	8.82	9.1	8.46	7.91	8.55	9.68	8.28	9.67	8.28	9.25	9.36	8.9
WRAP73	1	3630767	3652761	-1	p36.32	ENSG00000116213	7.52	7.75	7.42	7.51	8.03	7.23	7.47	7.62	7.68	7.42	7.84	7.85	7.84	7.51	7.66	7.91	8.36	7.49	7.5	7.68	7.3	7.88	7.88	7.11	7.48	7.14	8.16	7.4	7.29	7.6	7.75	7.58	8.99	7.51	7.76	7.73	6.97	6.43	6.75	6.4	6.72	6.85	7.59
LRRC47	1	3778559	3796498	-1	p36.32	ENSG00000130764	7.12	7.3	7.75	7.46	7.38	7.4	7.11	6.8	7.21	7.41	7.3	7.35	7.55	7.18	7.51	7.49	6.56	6.73	7.05	6.79	7.01	6.84	7.13	6.98	7.65	7.35	7.11	6.83	7.47	7.55	7.08	6.84	7.47	7.25	7	7.34	7.32	6.98	7.56	7.24	7.41	7.07	7.39
CEP104	1	3812086	3857214	-1	p36.32	ENSG00000116198	4.76	5.72	5.79	5.8	5.81	5.72	5.61	5.56	5.06	5.5	5.55	4.91	4.59	5.5	5.05	5.87	4.8	5.45	5	5.47	5.51	5.74	5.17	5.59	5.78	4.65	5.7	5.46	5.41	4.94	5.44	5.62	5.63	5.83	4.93	5.79	4.85	5.19	5.31	4.09	5.83	4.95	6.13
DFFB	1	3857267	3885429	1	p36.32	ENSG00000169598	4.68	5.13	5.38	5.53	5.26	5.09	4.96	5.2	4.9	4.9	5.17	4.2	4.32	5.31	4.6	5.16	3.88	4.61	4.71	5.54	5.34	5.27	5.45	4.88	5.4	3.56	5.91	4.99	5.43	4.01	5.18	5.31	5.86	5.31	4.49	5.57	3.89	4.4	3.98	4.31	5.16	5.29	5.76
C1orf174	1	3889125	3900293	-1	p36.32	ENSG00000198912	7.1	7.38	7.28	7.35	7.45	7.47	6.96	6.98	6.85	7.61	6.97	7.51	7.65	7.38	7.66	7.3	7.58	6.68	6.97	7.29	7.21	7.13	8.2	8.18	7.04	6.9	7.99	7.25	7.19	6.72	7.29	7.77	7.43	7.26	7.71	7.49	7.62	6.92	7.25	6.87	7.42	7.09	7.78
NPHP4	1	5862811	5992473	-1	p36.31	ENSG00000131697	4.9	5.55	5.67	4.91	5.63	5.04	5.02	5.73	5.21	4.39	6.04	5.83	5.04	5.22	5.9	5.86	4.43	5.48	5.52	5.77	5.97	5.88	5.9	5.3	5.66	5.42	5.66	5.78	5.73	5.46	5.1	5.72	5.01	5.66	5.03	6.24	5.08	5.33	4.7	3.56	5.58	4.1	5.22
KCNAB2	1	5990927	6101193	1	p36.31	ENSG00000069424	6.71	6.61	6.65	6.56	7.06	6.63	6.74	6.79	6.25	6.13	7.01	5.91	6.89	6.26	6.07	7.3	6.26	6.41	6.09	6.72	6.92	6.78	8	6.08	6.64	6.25	7.1	6.56	6.62	6.45	6.39	6.51	6.74	6.59	7.21	6.64	5.88	6.2	5.9	4.86	6.78	6.65	6.62
RPL22	1	6185020	6209389	-1	p36.31	ENSG00000116251	9.02	9.3	9.54	8.8	9.34	9.41	9.89	8.96	9.2	9.32	9.37	9.01	8.94	9.81	9	8.01	8.7	8.82	9.54	8.86	9.44	8.95	7.61	8.47	9.24	8.41	7.79	9.52	9.02	8.99	8.95	8.86	9.33	8.95	8.37	8.65	9.73	8.66	8.78	7.9	9.29	8.57	9.07
RNF207	1	6205475	6221299	1	p36.31	ENSG00000158286	1.5	2.45	2.37	4.72	3.95	3.33	1.55	4.71	3.04	3.67	5.78	2.74	1.84	2.7	3.9	4.38	3.03	3.54	5.64	3	4.7	3.24	4.38	6.36	4.13	2.54	5.2	4.58	4.79	4.56	3.74	5.65	0.09	3.77	3.53	4.5	4.63	3.44	2.25	3.44	3.09	2.63	3.33
ICMT	1	6221193	6235972	-1	p36.31	ENSG00000116237	4.37	5.01	5.74	5.72	5.98	5.65	6.39	5.4	4.25	5.13	5.76	4.05	4.24	5.1	4.09	5.63	3.75	4.57	4.2	4.56	5.15	5.45	4.86	4.84	5.8	3.27	5.59	5.08	4.66	4.53	4.21	5.45	4.8	5.73	3.81	5.42	4.07	5.77	6.34	4.67	5.36	5.12	5.26
GPR153	1	6247353	6261098	-1	p36.31	ENSG00000158292	3.15	4.08	3.44	1.28	2.5	4	4.23	4.71	2.83	3.14	2.93	0.79	3.4	3.08	2.57	3.99	2.7	2.07	3.03	3.43	3.91	1.73	3.59	4.28	2.62	3.99	5.9	3.68	0.42	4.34	2.91	3.88	2.45	4.08	2.4	3.62	3.07	3.95	3.38	3.86	4.91	2.6	4.08
ACOT7	1	6264269	6394391	-1	p36.31	ENSG00000097021	3.92	3.59	4.3	4.23	5.69	4.76	5.49	4.62	3.24	4.55	4.78	3.96	3.44	4.61	3.91	5.04	3.87	5.19	3.67	4.49	4.94	4.75	3.31	4.05	4.54	3.61	6.42	4.91	4.51	4.83	4.2	4.94	3.93	4.48	3.83	4.4	4.91	5.56	5.3	5.08	3.46	4.72	5.07
ESPN	1	6424776	6461367	1	p36.31	ENSG00000187017	4.12	3.72	2.22	3.25	2.72	2.81	3.3	4.13	3.41	2.05	6.16	3.63	3.08	3.56	2.98	3.89	4.35	4.04	3.31	4.27	3.53	3.69	3.35	3.3	3.09	4.35	2.22	4.3	4.13	1.27	2.89	2.39	3.27	4.03	3.04	3.51	2.77	4.94	2.05	2.78	2.34	2.51	2.69
TNFRSF25	1	6460786	6466195	-1	p36.31	ENSG00000215788	10.07	9.5	8.81	9.69	9.96	9.58	9.31	9.54	9.5	9.17	9.84	9.76	9.92	9.88	9.48	10.29	9.68	9.22	9.81	10.29	9.72	9.76	11.31	9.67	9.19	9.56	6.71	9.88	10.12	9.3	10.16	9.6	9.52	9.29	10.38	10.28	10.28	8.9	8.01	6.89	8.07	9.37	9.35
PLEKHG5	1	6466092	6520061	-1	p36.31	ENSG00000171680	4.63	5.24	4.38	2.88	2.42	2.89	1.42	3.31	2.28	2.97	3.69	5.24	5.26	4.78	5.12	4.44	3.61	3.29	4.03	3.95	3.79	4.3	3.81	3.96	4.85	4.96	2.03	5.12	5.3	2.45	3.03	4.9	2.79	6.3	4.13	2.6	4.8	4.39	6.13	1.91	1.44	3.88	4.25
NOL9	1	6521347	6554513	-1	p36.31	ENSG00000162408	6.5	5.97	5.2	5.2	5.87	5.22	5.2	5.47	6.12	5.48	6.42	6.36	6.37	5.72	6.29	6.14	6.52	6.13	5.31	5.61	6.08	5.71	6.61	6.66	5.43	6.63	5.32	5.88	5.92	6.34	6.16	6.14	5.58	5.11	5.94	5.3	5.79	5.62	5.58	4.88	4.59	4.68	5.39
ZBTB48	1	6579994	6589280	1	p36.31	ENSG00000204859	6.91	6.98	6.82	6.49	7.47	6.62	6.38	6.73	6.72	6.35	7.3	6.72	6.77	6.94	6.4	7.18	6.57	6.56	6.68	8.22	6.76	6.53	7.84	7.28	6.91	7.36	7.02	6.45	7.25	6.51	6.58	6.75	7.09	6.75	6.63	7.11	7.56	6.81	6.8	5.89	6.88	6.97	6.99
KLHL21	1	6590724	6614607	-1	p36.31	ENSG00000162413	7.49	6.33	6.86	6.97	7.64	6.59	6.11	6.73	5.54	6.91	5.66	6.51	7.14	6.51	6.92	6.68	6.53	7.77	6.89	7.39	6.21	6.92	6.47	9.08	7.23	7.47	6.78	7	6.26	7.48	6.64	7.04	6.59	6.83	8.39	6.61	6.79	8.09	8.75	7.13	7.25	6.26	6.2
PHF13	1	6613731	6624030	1	p36.31	ENSG00000116273	6.22	5.8	6.52	6.24	6.62	6.22	5.83	5.57	4.83	6.4	5.82	6.48	4.9	5.99	6.6	6.38	6.39	6.39	6.63	5.64	6.09	6.21	6.41	6.98	6.27	6.17	6.52	5.49	6.1	5.2	6.42	6.2	5.71	6.72	6.46	6.61	5.84	6.88	8.23	6.29	7.56	6.1	6.59
THAP3	1	6624866	6635586	1	p36.31	ENSG00000041988	4.46	4.86	4.44	4.44	4.61	4.75	4.19	3.9	5.88	5.44	4.89	6.54	4.97	4.9	6.29	5.03	5.63	5.26	5.18	4.9	5.32	4.26	5.87	5.77	4.67	5.47	4.77	4.32	4.61	4.96	5.7	5.14	4.62	4.71	5.79	4.52	5.93	4.13	4.88	5.36	5.25	4.57	4.73
DNAJC11	1	6634168	6701924	-1	p36.31	ENSG00000007923	5.36	5.33	4.9	5.24	5.39	5.06	5.32	5.13	4.6	4.32	5.33	4.38	5.14	5.03	4.88	5.84	5.6	4.46	4.68	5.06	5.19	5.21	5.84	4.63	5.15	5.29	4.99	5.01	5.27	4.89	4.83	5.12	5.38	5.08	5.44	5.48	4.5	5.24	4.93	4.03	5.01	4.71	4.91
CAMTA1	1	6785454	7769706	1	p36.31	ENSG00000171735	5.02	5.81	7.01	5.73	4.55	5.3	5.78	6.97	6.68	7.46	5.96	6.44	4.88	7	5.06	5.75	5.44	5.65	5.72	5.54	6.64	4.14	4.89	5.61	4.01	5.88	4.18	7.36	4.94	5.68	5.69	6.13	4.98	7.18	5.74	3.43	6.3	5.19	5.79	5.3	5.22	5.53	5.18
VAMP3	1	7771296	7781432	1	p36.23	ENSG00000049245	7.78	8.08	7.49	7.18	7.18	7.86	7.37	7.65	8.03	8.16	8.29	8.55	7.41	7.34	8.18	8.37	7.61	8.74	8.37	7.87	7.82	7.63	7.08	8.37	7.62	9.07	8.09	7.63	7.14	8.11	8.14	8.07	7.16	6.89	7.16	6.89	7.81	7.35	7.82	9.06	7.69	7.22	7.31
PER3	1	7784320	7845177	1	p36.23	ENSG00000049246	6.23	5.26	5.35	5.42	4.62	5.08	4.78	5.85	5.29	5.01	3.69	4.77	4.82	4.21	4.95	4.78	6.03	6.05	3.77	3.76	4.8	3.34	5.89	3.81	5.02	5.44	3.51	5.45	3.15	4.74	5.45	5.98	4.63	6.16	5.3	3.37	5.79	4.72	5.59	6.46	4.45	4.88	3.52
PARK7	1	7954291	7985505	1	p36.23	ENSG00000116288	8.68	9.06	9.36	9.17	9.72	9.43	9.71	9.06	8.74	9.53	9.35	8.98	8.58	10.01	8.63	8.72	8.67	8.72	9	9.62	9.52	9.49	8.33	7.99	9.29	7.95	9.7	9.49	9.34	8.76	9.03	9.3	9.53	9.28	9.21	9.12	9.69	9.21	9.07	10.13	9.51	8.92	9.21
ERRFI1	1	8004404	8026309	-1	p36.23	ENSG00000116285	2.96	3.36	2.18	3.13	1.2	4.4	2.75	4.88	3.91	5.66	4.91	3.52	2.37	2.43	3.11	3.88	2.85	5.7	7.39	3.15	5.94	2.45	4.54	3.14	2.61	5.58	3.33	3.18	2.82	3.55	1.76	4.7	1.8	3.59	4.37	0.37	2.67	5.45	6.94	4.65	3.97	3.82	3.1
RERE	1	8352397	8848921	-1	p36.23	ENSG00000142599	5.85	7.29	6.71	7.44	6.45	6.86	6.56	7.34	6.8	6.6	7.07	7.1	6.63	6.32	7.05	7.39	6.21	7.07	7.2	6.5	6.96	7.09	7.46	8.03	6.63	6.64	6.4	6.91	7.02	6.42	7.12	7.13	7.06	7	7.2	7.35	6.23	6.42	6.34	7	7.11	7.44	6.8
ENO1	1	8861000	8879190	-1	p36.23	ENSG00000074800	10.92	10.55	11.18	11.38	12.06	11.33	11.76	11.14	9.97	11.23	11.52	10.28	10.14	11.46	10.06	11.26	10.9	11.05	10.57	11.5	11.25	11.24	10.09	10.27	11.56	9.75	11.11	11.39	11.12	9.9	10.88	11.37	11.27	10.84	12.05	11.32	10.58	11.63	11.03	11.57	13.35	10.89	11.23
CA6	1	8945867	8975092	1	p36.23	ENSG00000131686	3.89	4.74	5.7	3.73	6.56	2.92	5.54	4.57	4.14	3.8	6.08	-0.01	4.72	5.66	4.64	3.64	4.51	3.59	0.83	6.69	3.28	4.47	0.99	3.32	4.91	2.72	1.41	5.22	5.39	5.05	5.14	4.76	5.66	2.04	4.58	4.92	2.48	3.96	3.11	4.88	5.43	5.17	4.82
GPR157	1	9100305	9129102	-1	p36.22	ENSG00000180758	3.03	3.96	4.29	3.68	3.13	4.61	1.98	3.78	3.15	4.11	0.73	3.19	2.34	3.97	4.17	3.73	2.54	1.96	2.86	2.42	3.53	2.56	0.86	4.12	3.12	2.69	2.63	3.02	2.9	3.62	3.09	4.02	3.46	5.22	2.86	3.48	2.54	5.14	4.52	3.17	5	3.57	3.63
H6PD	1	9234775	9271337	1	p36.22	ENSG00000049239	4.2	5.8	5.99	6.04	5.57	5.79	5.53	5.98	4.97	5.33	5.89	4.82	5.78	5.59	5.46	6.41	5.37	5.32	5.75	4.85	4.89	5.51	5.41	5.59	5.74	4.34	6.02	5.62	4.99	5	5.31	6.01	5.89	6.43	5.26	6.05	4.74	5.22	5.5	5.02	5.9	5.7	4.9
SPSB1	1	9292894	9369532	1	p36.22	ENSG00000171621	1.33	1.57	2.5	2.69	1.58	3.94	1.5	4.03	3.21	2.42	2.15	1.54	1.22	2.83	2.87	2.76	2.92	4.29	4.88	2.78	4.63	2.34	2.2	3.89	2.11	2.13	4.66	2.98	2.72	4.55	1.28	2.67	1.74	4.05	2.39	2.84	1.63	6.65	8.08	5.65	2.49	2.38	4.94
SLC25A33	1	9539465	9585173	1	p36.22	ENSG00000171612	5.41	5	6.84	4.67	4.46	6.16	5.67	5.29	5.84	5.57	6.44	6.27	5.28	6.15	6.5	7.09	6.32	6.97	7.3	7.23	7.25	6.79	3.88	7.22	6.66	5.93	4.64	6.96	6.31	6.42	4.8	6.04	5.25	7.1	5.7	4.6	6.08	6.75	7.56	7.44	5.96	4.38	5.26
TMEM201	1	9588911	9614877	1	p36.22	ENSG00000188807	4.6	4.59	4.27	3.96	4.42	4.46	4.47	4.14	4.32	4.34	5.11	4.55	4.56	3.92	4.94	5.3	4.93	5.31	4.92	4.02	4.63	3.9	4.9	5.98	4.47	5.2	4.4	4.64	4.32	5.36	4.39	4.4	4.14	4.66	4.36	3.89	5.29	4.67	4.95	5.57	4.61	4.16	3.95
PIK3CD	1	9651731	9729114	1	p36.22	ENSG00000171608	9.26	9.47	9.6	9.72	9.23	9.47	9.28	9.63	9.12	9.05	9.11	8.29	9.37	9.44	9.36	10.05	9.74	8.95	8.88	9.28	9.52	9.33	9.72	9.61	9.6	8.42	8.97	9.42	9.59	9.3	9.21	9.45	9.43	9.97	9.75	9.9	8.12	8.9	8.18	9.31	9.57	9.09	9.17
CLSTN1	1	9728926	9823984	-1	p36.22	ENSG00000171603	6.11	7.07	7	6.9	6.68	7.09	6.93	7.12	6.31	6.78	6.83	6.21	6.42	6.99	6.92	7.93	6.72	7.26	6.6	6.59	6.95	6.82	7.15	6.56	6.97	5.67	7.44	7.08	6.9	6.45	6.72	7.11	6.99	7.19	6.55	7.02	6.56	7.01	6.39	7.42	7.21	7.26	7.38
CTNNBIP1	1	9848276	9910336	-1	p36.22	ENSG00000178585	3.94	4.93	5.07	4.62	5.17	5.09	5.38	4.66	4.3	4.59	5.99	5.11	4.91	5.03	5.29	6.12	5.06	5.29	5.34	5.15	4.88	4.77	5.5	4.75	5.1	5.07	4.93	5.18	4.85	5.5	5.05	4.81	5.35	5.4	4.94	4.87	5.74	4.93	5.02	5.99	4.92	4.41	4.73
LZIC	1	9922113	9943407	-1	p36.22	ENSG00000162441	4.96	5.1	5.41	5.39	5.33	5.46	5.4	5.2	4.55	5.1	5.35	4.25	5.18	5.18	4.7	5.32	4.97	4.69	5.2	4.4	5.46	5.12	5.2	4.84	5.29	5.78	5.44	5.11	4.68	4.89	4.92	5.23	4.78	5.3	4.56	5.12	5.85	4.82	5.18	5.78	6.06	5.56	5.31
NMNAT1	1	9943428	9985501	1	p36.22	ENSG00000173614	2.4	4.33	4.44	4.68	4.24	4.51	3.95	3.76	2.83	4.13	3.76	3.16	3.52	3.93	3.21	4.01	3.06	3.11	3.68	3.6	4.36	4.38	3.56	3.58	4.66	1.57	3.66	3.85	4.2	3.25	2.97	3.7	3.93	4.55	2.66	4.61	1.95	4.44	4.74	3.5	5.06	3.29	3.84
UBE4B	1	10032832	10181239	1	p36.22	ENSG00000130939	7.23	7.02	6.74	6.81	7.17	7.16	7.2	7.02	7	7.12	7.59	7.16	7.08	6.64	6.85	7.46	7.47	7.51	6.66	6.73	7.11	7.07	7.25	7.15	6.97	7.34	6.85	6.88	7.14	7.21	7.3	7.07	7.04	6.84	7.46	6.97	7.55	7.23	6.9	7.17	7.5	7.2	7.15
KIF1B	1	10210805	10381603	1	p36.22	ENSG00000054523	4.22	5.17	4.97	4.96	5.01	5.32	5.58	5.16	5.29	5.34	6.11	4.89	4.31	4.41	5.43	5.05	5.59	5.72	4.96	4.86	5.23	4.95	6.57	5.28	5.2	5.47	5.92	4.6	4.29	5.21	5.22	5.44	4.75	5.7	4.82	5.09	5.49	5.83	6.12	5.34	5.25	5.07	5.74
PGD	1	10398592	10420511	1	p36.22	ENSG00000142657	6.58	7.56	8.2	7.59	8.98	7.94	8.42	7.36	6.84	8.28	7.87	7.17	6.45	7.97	7.19	7.67	8.04	7.7	8.33	8.82	8.01	7.59	5.93	6.82	7.89	7	7.92	7.73	7.72	7.27	7.7	8.08	8.22	7.75	7.59	7.67	8.34	8.15	8.5	8.39	7.94	7.25	7.28
DFFA	1	10456522	10472529	-1	p36.22	ENSG00000160049	5.91	6.56	6.78	6.75	6.93	6.66	6.94	6.16	5.74	6.39	6.31	5.71	5.29	6.28	5.95	6.74	5.11	5.91	5.78	6.47	6.76	6.48	5.8	6.04	6.81	5.92	6.3	6.4	6.57	5.25	6.04	6.23	6.88	6.62	5.53	6.67	5.54	6.48	6.7	6.4	6.67	5.63	6.62
PEX14	1	10472288	10630758	1	p36.22	ENSG00000142655	6.42	4.93	4.49	5.16	5.22	4.93	5.27	5.82	5.47	5.31	5.1	6.04	5.32	5.36	5.88	6.25	5.18	5.08	5.76	5.63	4.53	5.18	5.7	5.03	4.99	6.29	5.34	5.53	5.85	5.84	4.93	4.77	6.02	5.74	6.14	6.24	6.25	5.89	5.67	6.55	5.83	4.27	5.98
CASZ1	1	10636604	10796650	-1	p36.22	ENSG00000130940	5.5	5.04	3.65	4.8	4.11	3.74	3.53	4.34	6.8	4.02	6.12	6.35	4.43	4.16	5.6	4.66	5.12	4.91	5.36	5.12	4.48	4.78	5.17	6.43	3.57	6.97	6.09	4.8	4.15	6.51	4.61	4.35	3.33	3.77	7.05	4.29	5.1	5.21	6.25	5.68	2.91	4.9	4.92
TARDBP	1	11012344	11026420	1	p36.22	ENSG00000120948	5.43	6.37	6.23	5.96	6.08	5.99	5.5	6.28	6.7	6.53	6.92	6.69	6.59	6.51	6.72	6.2	6.22	7	7.06	6.19	6.39	6.27	6.75	6.32	6.23	6.32	5.93	6.31	6.03	6.22	6.22	6.04	6.1	6.15	5.78	6.31	5.8	6	6.27	5.24	5.13	6.27	5.3
MASP2	1	11026523	11047239	-1	p36.22	ENSG00000009724	4.34	4.81	4.55	4.24	3.05	3.58	3.49	4.21	5.12	3.97	5.26	4.6	5.19	3.79	4.44	4.38	4.48	3.97	4.08	3.49	3.99	4.1	4.95	4.91	4.3	5.09	4.62	3.84	3.06	3.42	4.87	4.76	3.95	4.2	3.11	4.61	4.35	2.78	3.34	3.88	3.76	5.14	4.26
SRM	1	11054584	11060020	-1	p36.22	ENSG00000116649	6.87	6.75	7.35	6.89	7.61	7.06	7.99	6.72	6.61	6.98	7.4	5.59	5.82	7.13	5.37	8.15	5.59	6.54	5.34	6.64	7.04	6.92	5.45	5.64	6.5	5.45	6.31	7.72	6.93	6.92	6.82	7.27	7.13	7.2	5.22	6.81	6.86	7.42	6.22	8.29	6.16	6.54	7.51
EXOSC10	1	11066618	11099869	-1	p36.22	ENSG00000171824	7.83	7.9	7.56	7.8	7.99	7.78	7.71	7.67	8.33	7.54	8.3	8.2	8.23	7.62	7.97	8.29	8.15	8.11	7.58	7.89	7.74	7.8	8.73	8.62	7.81	8.42	8.02	7.66	7.97	8.32	8.21	7.93	8.16	8.12	8.42	7.86	7.32	7.49	8.06	7.55	7.52	7.73	7.68
MTOR	1	11106535	11262551	-1	p36.22	ENSG00000198793	7.74	7.96	8.25	8.11	8.05	8.25	8.11	7.8	7.42	7.85	7.46	7.2	7.53	7.74	7.21	8.49	7.78	7.38	6.91	7.64	7.99	7.93	7.74	7.33	7.99	7.88	7.94	7.89	7.89	7.53	7.8	8.41	7.96	8.49	7.83	7.86	7.22	7.53	7.32	7.84	7.45	7.96	7.5
UBIAD1	1	11273206	11296049	1	p36.22	ENSG00000120942	7.76	7.1	7.49	7.93	7.52	7.75	7.71	7.22	6.46	7.01	7.41	6.16	7.44	6.98	6.95	7.77	6.87	6.59	6.52	6.9	7	7.77	7.37	6.54	7.37	6.56	7.14	7.36	7.59	6.94	6.97	7.48	7.14	7.94	6.86	7.58	7.39	7.19	7.45	8.06	7.81	7.42	7.85
FBXO2	1	11637018	11655785	-1	p36.22	ENSG00000116661	2.12	4.49	5.79	5.83	3.97	4.94	2.75	4.99	4.17	5.72	3.97	4.01	3.05	6.09	4.56	4.34	3.46	2.14	3.55	4.75	4.64	2.9	1.46	4.58	4.08	4.4	3.77	4.27	3.26	3.96	4.45	6.13	4.6	6.42	4.64	3.92	3.62	4.8	3.56	5.24	4.38	4.64	4.2
FBXO44	1	11654375	11663327	1	p36.22	ENSG00000132879	3.67	5.82	5.98	5.52	5.06	5.34	4.61	5.7	5.77	5.57	5.1	5.76	4.93	6.01	5.9	5.86	5.18	4.79	6.06	5.52	5.42	4.99	4.81	5.52	5.25	5.05	6.08	5.7	4.91	5.43	5.79	5.96	5.68	6.15	5.17	5.87	4.97	4.61	3.94	5.34	4.86	5.3	5.45
FBXO6	1	11664200	11674354	1	p36.22	ENSG00000116663	3.66	4.88	5.59	5.22	5.24	5.81	4.57	4.6	4.71	5.41	5.86	5.44	3.03	5.52	6.07	5	5.95	5.71	5.7	5.29	5.33	4.47	4.2	5.2	4.95	4.95	7.79	4.69	5.17	5.19	6.08	5.78	5.24	5.6	5.8	5.24	6.45	5.52	4.4	5.71	5.53	4.83	6.24
MAD2L2	1	11674480	11691650	-1	p36.22	ENSG00000116670	7.25	7.56	7.65	6.81	7.92	7.56	7.88	7.18	7.71	7.67	8.04	7.9	7.5	7.92	7.76	8.55	7.63	7.75	7.69	7.79	7.8	7.42	7.21	8.37	7.47	8.36	8.42	7.67	7.28	8.2	8.11	7.83	7.85	7.98	7.74	7.35	8.9	7.41	7.31	9.19	7.58	6.86	8.13
AGTRAP	1	11736084	11754802	1	p36.22	ENSG00000177674	3.58	6.91	6.57	6.41	6.34	6.66	5.42	6.27	5.81	6.95	6.68	6.12	5.42	6.35	5.74	5.89	5.34	5.44	6.52	6.96	6.59	6.11	5.53	5.9	6.29	4.39	7.01	6.26	6.9	5.93	6.57	6.65	6.45	6.61	5.4	6.57	5.75	5.62	4.62	5.85	6.39	4.88	6.51
MTHFR	1	11785723	11806455	-1	p36.22	ENSG00000177000	6.06	6.43	6.17	6.23	6.16	6.28	5.73	6.16	6.06	5.59	6.34	5.19	5.43	5.42	5.76	6.43	6	5.68	5.69	6.09	5.9	6.03	6.98	6.56	5.73	5.8	6.94	5.46	5.38	5.54	5.74	6.15	6.23	6.58	6.6	6.22	5.34	5.73	5.42	5.15	6.36	5.69	5.96
CLCN6	1	11806096	11848079	1	p36.22	ENSG00000011021	6.41	6.03	5.58	5.52	5.63	5.73	5.57	5.78	5.83	5.45	6.71	5.24	6.36	5.47	6.02	6.49	6.5	5.92	6.03	5.56	5.65	5.51	6.62	6.61	5.36	6.99	6.28	5.47	5.47	6.04	5.98	5.91	5.83	6.02	7.22	5.73	5.9	6.13	5.41	5.13	5.64	6.44	5.18
KIAA2013	1	11919591	11926428	-1	p36.22	ENSG00000116685	6.84	7.05	7.3	7.29	7.58	7.3	6.98	6.68	6.15	7.23	7.05	6.11	6.97	6.88	6.31	7.86	6.12	6.21	6.56	6.67	6.74	7.13	7.16	5.96	7.28	5.13	7.98	6.65	6.45	6.44	6.6	7.11	6.89	7.39	6.32	7.11	6.03	7.12	7.63	7.34	7.59	6.87	7.24
PLOD1	1	11934205	11975538	1	p36.22	ENSG00000083444	4.63	6.26	6.91	6.2	6.7	7.3	6.92	6.38	6.18	7	6.06	6.23	6.08	6.88	5.5	7.34	6.34	6.31	6.35	7.08	6.74	6.13	4.88	6.25	6.35	6.8	9.35	6.41	5.88	6.26	6.47	6.95	6.67	6.93	5.14	6.06	6.53	6.34	5.74	6.63	7.29	7.66	6.86
MFN2	1	11980181	12013514	1	p36.22	ENSG00000116688	7.42	7.01	7	6.9	7.29	6.99	7.3	6.74	7.48	7.03	7.82	8.02	7.54	7.05	7.49	7.55	7.11	7.76	7.05	7.01	6.65	6.93	7.61	7.68	7.27	8.1	7.45	6.87	6.8	7.96	7.21	6.95	7.3	7.33	7.09	7.12	7.03	7.85	8.38	7.98	7.21	7.1	6.87
MIIP	1	12019466	12032045	1	p36.22	ENSG00000116691	4.12	5.58	5.47	5.45	5.66	5.52	5.42	5.43	5.77	5.67	5.81	6.13	5.25	5.81	5.63	6.8	4.75	5.69	5.88	5.99	5.53	5.3	5.18	5.77	5.51	5.68	6.11	5.69	5.73	5.97	6.06	5.82	5.8	5.57	5.36	5.57	5.93	4.54	4.51	5.16	4.71	5.24	5.08
TNFRSF1B	1	12166991	12209228	1	p36.22	ENSG00000028137	7.72	8.36	8.47	9.51	8.78	9.26	7.22	8.1	4.97	9.21	9.55	7.53	8.26	7.01	7.45	8.57	9.12	7.93	7.95	8.2	6.09	8.5	9.18	6.7	8.63	8.02	10.06	6.74	7.72	8.29	7.34	8.62	7.51	6.48	8.4	6.39	9.12	10.22	10.43	9.27	10.4	9.41	9.12
VPS13D	1	12230030	12512047	1	p36.22	ENSG00000048707	5.58	5.99	5.87	5.91	6.3	5.85	6.02	5.6	5.35	5.33	5.87	5.27	5.35	5.26	5.84	6.05	5.57	5.05	5	5.08	5.88	6.17	6.19	5.7	6.07	5.88	5.86	5.51	5.56	5.44	5.65	6.54	5.84	6.29	6.1	5.91	5.34	5.66	5.72	5.63	6.12	6.17	5.87
DHRS3	1	12567910	12618210	-1	p36.21	ENSG00000162496	8.01	7.53	5.54	7.59	6.15	7.41	7.6	7.3	8.98	7.67	9.37	10.25	8.7	8.12	9.13	9.41	9.07	9.05	8.86	7.15	7.81	6.58	9.04	9.95	7.43	8.52	5.73	8.51	7.34	9.31	8.63	8.07	7.3	7.24	9.92	7.26	9.09	7.07	8.09	11.08	8.92	8.36	7.41
PRDM2	1	13700198	13825079	1	p36.21	ENSG00000116731	5.65	5.96	5.74	5.45	5.22	5.3	5.29	5.72	6.59	5.71	6.56	6.56	5.95	5.17	6.15	5.61	5.77	6.24	4.99	5.51	5.13	5.44	6.56	5.56	5.42	5.38	6.05	5.47	6.02	5.52	6.1	5.68	5.67	5.79	6.11	5.33	5.28	6.17	6.87	6.87	6.05	6.05	6.01
EFHD2	1	15409888	15430339	1	p36.21	ENSG00000142634	9.19	9.22	9.5	8.76	9.65	9.74	8.79	9.58	9.39	10.29	10.7	9.59	8.67	9.48	9.02	9.69	9.7	10.94	10.12	10.76	8.27	8.64	9.74	10.82	8.52	9.76	11.86	9.37	10.59	10.01	9.13	9.61	9.39	9.06	10.55	8.49	10.74	10.86	11.22	10.48	8.83	10.09	10.58
CASP9	1	15490832	15526534	-1	p36.21	ENSG00000132906	4.97	5.17	4.47	4.1	4.17	4.94	4.57	4.81	5.46	5.28	7.34	5.8	4.67	5.1	5.43	5.45	5.41	5.58	5.97	5.29	5.09	4.81	6.17	4.93	4.56	6.34	4.79	4.91	4.77	5.92	5.35	4.91	5.1	5.41	4.86	4.78	6.16	5.92	6.09	6.33	5.47	4.82	5.13
DNAJC16	1	15526813	15592379	1	p36.21	ENSG00000116138	4.99	4.83	4.68	5.15	4.64	4.77	4.75	4.95	4.23	4.47	5.07	3.26	4.21	4.57	4.59	4.87	4.62	3.66	4.2	4.27	4.59	4.85	5.65	4.05	4.86	3.95	4.41	4.64	4.57	3.41	4.25	4.58	4.83	5.33	4.23	4.78	4.15	4.46	4.25	4.15	5.03	4.79	4.31
AGMAT	1	15571699	15585051	-1	p36.21	ENSG00000116771	2.35	4.88	3.94	6.05	4.99	4.77	4.46	4.17	4.15	4.75	4.72	3.94	3.11	5.29	4.37	5.1	2.08	3.17	2.8	4.46	4.74	5.25	4.71	4.11	5.12	2.04	2.87	5.01	5.24	2.9	4.64	4.79	4.66	5.41	3.29	5.27	3.39	4.38	3.92	3.51	4.25	4.65	5
DDI2	1	15617458	15669044	1	p36.21	ENSG00000197312	5.29	5.79	5.59	5.88	5.8	5.65	5.66	5.67	5.11	5.45	5.18	5.37	5.09	5.21	5.44	5.29	5.71	5.11	4.89	5.39	5.32	5.39	7.54	6.29	5.88	5.51	5.43	5.13	5.09	4.7	5.31	5.38	5.37	6.17	5.45	5.83	4.96	5.74	6.35	6.33	5.82	5	5.54
PLEKHM2	1	15684320	15734769	1	p36.21	ENSG00000116786	8.56	8.8	8.7	8.33	8.46	8.57	8.5	8.13	9.54	8.19	9.6	9.65	8.79	8.69	9.24	9.84	9.14	9.66	8.85	8.83	8.61	8.46	9.05	9.52	8.52	9.98	8.54	8.74	8.75	9.61	8.91	8.84	8.79	8.84	9.54	8.8	9.47	8.71	9.28	9.99	8.88	8.54	8.54
SLC25A34	1	15736258	15741392	1	p36.21	ENSG00000162461	3.89	4.61	4.47	3.49	4.34	4.49	2.82	3	5.31	4.05	5.54	5.75	4.19	4.03	4.45	5.97	4.94	4.28	4.62	3.77	4.22	3.76	4.78	5.3	4.3	4.43	3.94	3.48	4.23	4.28	4.72	5.26	3.53	4.06	4.65	3.79	4.97	3.94	4.49	5.27	3.69	4.05	3.75
UQCRHL	1	15807169	15809348	-1	p36.21	ENSG00000233954	8.6	7.65	8.11	7.71	8.22	7.52	8.13	7.73	8.17	7.41	8.27	8.1	7.6	8.42	7.83	7.63	7.68	8.14	7.63	8.43	8.44	8	7.34	7.66	7.79	8.22	7.86	8.37	7.54	7.57	8.2	8.29	8.69	8.33	8.56	7.8	9.77	8.14	8.42	9.18	8.64	7.51	8.06
SPEN	1	15836095	15940456	1	p36.21	ENSG00000065526	9.15	8.93	8.57	9.04	8.92	8.99	8.76	8.76	7.9	7.88	9	7.59	8.49	8.13	8.22	9.06	8.52	8.53	7.65	8.03	8.74	9	8.82	8.43	8.56	8.9	8.72	8.45	8.39	8.19	8.35	8.86	8.67	9.18	8.64	8.78	8.71	8.7	8.21	8.85	9.3	9.09	8.74
ZBTB17	1	15941869	15976132	-1	p36.13	ENSG00000116809	6.63	6.89	6.75	6.3	6.65	6.8	6.44	7.05	8.28	6.92	8.43	8.36	7.35	7.08	7.28	7.9	7.13	8.19	7.22	7.39	6.61	6.79	8.11	7.49	6.52	7.36	7.64	6.97	7.09	8.07	7.58	6.94	7.04	7.11	8.2	6.95	7.54	7.07	7.19	7.76	6.68	6.62	7.03
ARHGEF19	1	16197854	16212652	-1	p36.13	ENSG00000142632	4.98	4.79	5.05	5.1	5.12	5.12	4.9	4.97	5.08	4.85	4.71	4.95	4.07	5.58	4.77	5.82	4.03	4.77	4.82	5.44	4.91	5	3.75	4.9	5.11	4.69	5.83	5.36	5.65	4.3	5.4	5.06	4.84	5.71	4.39	5.44	5.02	4.9	4.14	4.75	4.33	5.01	5.61
CPLANE2	1	16231692	16237183	-1	p36.13	ENSG00000132881	3.56	3.54	3.38	3.67	3.54	3.59	3.31	3.47	3.26	3.22	4.02	2.94	2.84	3.39	3.38	4.16	2.28	2.74	2.71	3.4	3.7	3.67	3.62	3.33	4.26	4.08	3.83	3.46	3.57	3.22	3.13	3.69	2.94	4.73	3.43	3.81	3.49	3.44	4.34	3.87	5.12	3.23	3.77
FBXO42	1	16246840	16352480	-1	p36.13	ENSG00000037637	6.05	5.98	5.68	5.55	5.39	5.48	6.07	5.62	5.32	5.37	5.64	5.26	5.79	5.28	6	5.93	5.91	4.96	4.98	5.11	5.06	5.57	5.98	5.42	5.45	5.98	5.75	5.45	5.81	5.77	5.22	5.48	5.71	6.01	6.49	5.38	5.5	5.57	5.96	6.33	6.68	5.68	5.71
SZRD1	1	16352575	16398145	1	p36.13	ENSG00000055070	8.36	8.27	8.07	7.98	8.36	8.24	8.41	8.08	8.5	8.65	9.41	9.13	7.98	8.52	8.7	8.91	8.43	8.86	8.84	8.68	8.51	8.52	8.06	9.26	8.11	8.37	8.79	8.46	8.53	8.65	8.99	8.36	8.13	8.21	8.91	7.81	9.19	8.87	8.98	9.81	8.54	8.36	8.53
NECAP2	1	16440721	16460078	1	p36.13	ENSG00000157191	7.39	8.54	8.18	8.57	8.62	8.49	8.63	7.94	8.6	8.57	8.53	9.01	7.9	8.54	8.85	8.81	7.2	7.11	7.97	8.58	8.79	8.79	8.61	7.71	8.87	6.72	7.76	8.59	8.86	7.08	8.62	7.99	8.32	8.7	8.64	9.17	7.56	8.29	8.51	8.47	8.45	8.92	9.12
NBPF1	1	16562319	16613562	-1	p36.13	ENSG00000219481	3.97	4.99	5.43	4.88	4.43	4.5	4.64	4.99	4.72	4.3	3.67	3.77	3.24	4.74	3.76	5.04	3.71	3.45	4.02	3.93	4.72	4.85	5.2	5.12	4.92	4.1	4.25	4.78	4.33	4.22	3.95	5.38	4.25	5.41	3.7	5.54	3.65	4.39	4.71	4.26	5.66	5.25	4.85
CROCC	1	16740273	16972964	1	p36.13	ENSG00000058453	5.85	6.73	6.62	6.63	6.72	6.42	6.29	6.25	6.23	6.4	6.38	6.44	6.06	6.21	6.58	7.54	6.13	6.01	6.18	6.74	6.58	6.27	6.4	6.47	6.66	6.21	6.19	6.22	6.6	6.55	6.78	6.88	6.89	7.07	6.49	6.62	6.03	5.91	5.14	6.47	5.44	6.65	6.11
ATP13A2	1	16985958	17011928	-1	p36.13	ENSG00000159363	4.68	6.21	6.24	6.4	6.23	6.27	6.38	5.95	5.86	6.02	5.9	6.21	4.97	6.47	5.84	7.16	4.8	5.75	5.79	6.27	6.45	6.39	5.83	6.02	6.43	5.59	6.25	6.26	6.29	5.84	6.22	6.48	6.56	6.71	5.46	6.55	5.52	5.85	5.71	6.18	5.82	4.58	6.58
SDHB	1	17018722	17054032	-1	p36.13	ENSG00000117118	8.78	8.17	8.48	8.28	8.78	8.64	8.51	8.24	8.94	8.83	8.78	9.1	8.87	8.67	8.88	8.56	8.62	8.44	8.62	8.61	8.56	8.37	8.27	8.74	8.45	8.91	8.52	8.72	8.73	8.95	8.64	8.5	8.45	8.49	8.42	8.34	9.87	8.91	9.46	10.13	8.64	8.22	8.51
PADI2	1	17066761	17119451	-1	p36.13	ENSG00000117115	2.84	3.69	4.34	2.67	4.41	4.26	3.56	3.26	1.82	5.35	3.39	4.45	2.99	3.91	2.94	3.74	5.3	4.37	5.34	4.34	2.06	3.05	1.87	3.04	3.3	2.83	3.17	2.48	2.59	2.72	4.89	5.16	3.69	2.16	3.76	1.92	4.04	4.66	2.97	3.37	4.43	3.93	2.31
PADI4	1	17308195	17364004	1	p36.13	ENSG00000159339	4.78	5.96	7.07	4.17	6.85	6.95	5.63	5.72	3.77	7.94	4.76	5.55	5.8	5.23	3.96	5.13	6.81	7.35	6.8	6.15	4.79	4.37	4.69	3.73	5.08	5.85	4.59	4.5	6.66	5.28	7.01	6.73	6.39	2.58	4.16	2.63	4.23	4.87	3.32	4.97	1.19	5.53	6.44
RCC2	1	17406760	17439677	-1	p36.13	ENSG00000179051	8.45	8.31	8.62	8.75	9.16	8.36	8.54	8.55	8.39	8.39	8.88	8.63	7.83	8.32	8.42	9.09	9.22	8.53	8.04	8.48	8.18	8.63	9.26	8.68	8.84	7.24	9.11	8.6	8.29	8.34	8.43	8.34	8.77	8.48	9.45	9.13	7.97	8.92	8.91	9.06	7.92	8.86	8.44
ARHGEF10L	1	17539698	17697874	1	p36.13	ENSG00000074964	2.89	3.9	4.66	2.47	5.01	4.55	4.04	3.61	2.68	4.23	3.73	3.23	2.91	2.72	2.89	4.12	4.52	3.82	4.19	4.8	2.71	3.34	2.67	3.48	3.8	1.94	4.31	3.59	3.12	3.87	3.32	3.58	3.59	2.93	3.84	2.27	4.21	4.72	3.69	4	5.09	3.15	2.93
ALDH4A1	1	18871430	18902724	-1	p36.13	ENSG00000159423	1.64	2.62	3.54	3.17	3.6	3.52	4.32	2.88	3.09	4.29	3.87	4.16	2.48	3.9	3.04	4.76	3.36	3.68	2.09	3.87	4.16	3.85	2.74	2.98	3.64	3.02	3.51	3.51	2.79	3.61	3.69	2.98	3.93	3.44	3.72	3.28	3.26	3.49	4.26	3.25	3.47	3.18	3.45
IFFO2	1	18904280	18956676	-1	p36.13	ENSG00000169991	7.74	5.87	5.57	6.37	5.71	5.99	5.12	5.85	4.89	6.86	7.97	8.01	5.02	6.49	6.67	5.37	5.8	8.35	5.62	7.81	4.27	6.31	7.52	8.48	6.19	7.15	6.41	6.63	8.05	7.38	6.12	5.71	5.56	6.61	8.14	5.54	6.6	8.42	8.51	7.45	6	4.72	5.52
UBR4	1	19074510	19210266	-1	p36.13	ENSG00000127481	7.48	7.06	7.02	7.37	7.74	6.89	7.37	7.2	7.15	6.4	7.82	6.57	7.56	6.51	6.98	7.74	7.73	7.1	6.27	6.56	7.41	7.07	8.61	7.28	7.11	7.62	7.21	7.17	6.91	7.49	7.3	7.22	6.96	7.62	8.33	7.32	6.65	7.13	7.28	6.82	6.94	6.74	6.88
EMC1	1	19215660	19251527	-1	p36.13	ENSG00000127463	6.57	5.83	6.16	5.97	5.79	5.74	6.53	5.98	5.65	5.61	6.24	6.03	6.43	5.56	5.67	6.41	6.45	5.77	5.11	5.41	5.78	6.03	5.93	6.38	6.14	6.45	5.74	5.75	5.72	6.38	5.75	5.45	6.27	6.43	5.99	6.25	6.14	6.26	6.77	6.57	6.09	5.7	6.6
MRTO4	1	19251805	19260128	1	p36.13	ENSG00000053372	6.45	5.53	5.78	6.1	6.53	5.87	6.38	6.2	6.19	5.74	6.49	5.92	6.32	6.25	5.25	6.71	6.03	5.97	6.01	5.66	6.07	6.41	5.01	6.08	6.24	5.41	4.94	6.28	6.25	6.66	5.77	5.54	6.33	6.18	5.63	6.09	6.7	6.69	6.55	7.35	5.64	5.3	5.97
AKR7A3	1	19282573	19288770	-1	p36.13	ENSG00000162482	4.13	3.39	2.91	3.2	3.66	3.54	3.29	3.58	3.58	3.79	3.46	4.99	4.43	4.02	4.43	4.84	4.15	3.77	4.74	4.02	4.3	3.55	5.09	4.24	3.16	4.9	3.22	3.81	3.58	4.75	4.22	3.57	4.29	3.63	4.71	3.48	4.64	3.78	3.27	4.42	3.87	4	4.25
AKR7A2	1	19303965	19312146	-1	p36.13	ENSG00000053371	6.34	7.37	8.15	7.53	8.56	7.63	8.12	7.79	7.28	7.78	7.54	6.75	5.77	7.93	6.94	8.44	6.88	7.05	7.4	7.64	8.08	7.79	5.79	6.47	7.65	6.13	7.77	7.84	7.4	7.01	7.56	7.82	7.82	8.05	6.69	8.13	7.82	7.87	7.16	8.04	8.66	7.63	8.14
SLC66A1	1	19312326	19329300	1	p36.13	ENSG00000040487	4.13	4.66	3.85	3.31	3.51	4.06	3.66	3.81	4.46	3.97	4.73	4.23	4.07	3.99	4.34	4.39	4.58	4.08	4.11	3.79	4.28	3.73	5.27	3.99	3.42	4.97	4.45	3.85	3.55	4.22	4.59	4.55	4.11	4.01	4.66	3.68	4.32	3.24	3.27	4.18	3.66	3.96	3.54
CAPZB	1	19338775	19485539	-1	p36.13	ENSG00000077549	7.72	8.58	9.19	9.02	9.16	9.15	9.35	9.3	8.32	9.14	8.86	7.66	8.56	9.6	7.61	9.3	8.4	7.77	8.03	9.32	9.18	9.22	8.21	6.67	9.19	6.92	9.2	9.11	8.83	8.35	8.41	8.93	9.17	10.34	8.94	9.04	8.69	8.85	8.46	9.28	9.65	8.06	9.36
MICOS10	1	19484403	19629821	1	p36.13	ENSG00000173436	5.36	5.3	4.85	4.96	4.8	5	5.38	5.52	5.53	5.28	6.48	5.53	6.04	5.55	5.37	5.58	5.14	5.55	5.56	6.02	5.01	5.26	5.97	5.08	5.02	5.92	4.97	5.51	6.07	5.64	5.04	5.54	5.35	5.61	5.91	5.28	5.68	4.64	5.48	5.41	4.54	6.12	5.44
NBL1	1	19596979	19658456	1	p36.13	ENSG00000158747	5.95	7.39	5.23	5.33	4.08	4.5	4	3.06	6.48	5.82	6.98	6.4	8.15	5.37	6.58	7.93	6.11	5.64	6.13	6.41	6.3	4.54	3.73	5.65	5.52	6.22	3.31	6.93	6.27	6.7	6.07	4.55	3.22	6.62	4.73	4.61	6.58	6.96	8.93	8.28	5.49	3.91	5.04
TMCO4	1	19682213	19799945	-1	p36.13	ENSG00000162542	4.44	4.72	4.99	5.21	4.8	4.83	4.1	4.97	4.48	4.51	5.5	4.99	5.33	5.13	5.36	5.07	4.92	4.47	5.32	4.66	3.95	4.2	5.88	4.51	5	5.48	6.51	4.97	5.04	5	5.16	5.18	4.77	5.54	4.92	4.9	5.43	5.18	4.91	4.84	4.07	5.63	5.73
OTUD3	1	19882395	19912945	1	p36.13	ENSG00000169914	5.83	5.82	6.3	5.16	5.36	5.68	5.5	5.34	6.13	5.78	6.15	5.9	5.99	5.45	6.42	6.13	6.47	6.2	6.06	4.69	6.17	5.85	6.63	6.84	5.65	7.1	5.66	5.55	5.32	6.04	6.19	6.15	5.7	6.2	6.05	5.59	5.57	5.61	5.56	6.06	5.45	4.91	5.82
CAMK2N1	1	20482391	20486210	-1	p36.12	ENSG00000162545	4.54	4.41	3.68	4.28	2.49	3.9	3.58	3.64	5.28	5.33	5.7	1.07	4.81	3.79	3.88	5.03	3	5.78	3.32	4.42	5.72	1.44	2.67	8.16	4.08	4.87	4.53	5.43	3.59	5.23	2.75	4.66	0.48	4.43	3.13	3.7	5.44	5.08	6.06	6.64	6.19	4.52	6.13
MUL1	1	20499448	20508151	-1	p36.12	ENSG00000090432	7.41	6.82	6.34	6.01	6.07	6.3	6.51	6.66	7.34	6.62	7.67	6.91	7.17	5.89	6.65	7.58	6.78	6.91	6.04	6.03	6.15	6.44	6.17	6.86	6.6	6.76	6.6	6.93	6.09	6.95	6.59	6.59	5.75	6.01	6.94	5.92	6.94	7.12	7.33	8.99	7.25	6.49	6.64
PINK1	1	20633458	20651511	1	p36.12	ENSG00000158828	6.07	5.3	5.13	5.3	4.63	4.96	5.21	4.8	4.85	5.35	4.85	4.36	5.91	5.39	5.68	5.98	5.45	4.52	5.28	4.86	4.91	4.48	5.98	4.98	5.13	6.12	4.82	5.17	4.51	4.7	5	5.33	5.55	5.23	5.71	5.64	6.18	5.23	6.03	5.57	5.13	5.11	5.63
DDOST	1	20651767	20661544	-1	p36.12	ENSG00000244038	8.56	8.64	9.33	9.03	9.38	9.41	9.6	9.04	8.67	8.89	9.29	8.07	8.81	9.13	8.26	9.06	8.59	8.79	9.23	8.72	8.87	9.04	8.59	8.06	8.87	8.1	9.44	9.29	8.64	8.61	8.74	9.09	9.04	9.27	8.82	8.97	9.48	9.42	8.97	9.85	9.34	8.99	9.32
HP1BP3	1	20740266	20787323	-1	p36.12	ENSG00000127483	5.73	6.6	7.08	7.22	6.79	6.8	6.79	6.56	5.76	6.66	6.12	5.7	5.77	6.8	5.84	6.59	5.74	6.34	6.19	6.34	6.55	6.98	6.03	6.02	7.07	5.87	6.54	6.4	6.34	5.51	5.99	6.45	6.5	7.35	5.4	6.99	5.54	5.79	5.85	6.21	6.62	6.94	6.23
EIF4G3	1	20806292	21176888	-1	p36.12	ENSG00000075151	6.24	7.2	6.95	6.6	6.81	6.88	7.41	7.24	7.46	7.21	7.87	6.59	6.82	7.29	6.46	7.01	6.63	6.79	6.6	6.6	7.17	6.92	6.86	7.51	6.54	6.46	8.48	7.21	6.33	7.42	6.8	7.01	7.52	7.24	6.81	6.7	6.7	6.3	6.03	6.69	6.53	7.78	6.01
ECE1	1	21217247	21345572	-1	p36.12	ENSG00000117298	6.63	6.29	6.02	6.59	5.9	6.23	5.74	6.13	4.68	6.17	5.46	5.81	6.04	5.93	5.74	7.05	5.58	5.46	5.93	5.73	5.95	6.14	5.04	6.01	6.32	5.71	5.89	5.94	6.58	5.63	6.17	6.57	5.77	6.65	6.96	6.14	6.39	6.73	7.11	7.32	6.32	5.64	5.95
NBPF3	1	21440128	21485005	1	p36.12	ENSG00000142794	3.19	5.4	5.13	5.42	4.76	4.24	4.52	5.32	4.73	4.82	4.67	4.12	3.12	4.89	4.15	5.7	1.3	4.21	4.76	4.95	4.86	4.8	5.91	4.63	4.68	3.65	4.94	4.93	3.89	4.38	4.93	5.04	5.11	5.47	2.96	4.59	4.5	4.58	4.51	4.14	4.93	4.67	5.01
USP48	1	21678298	21783606	-1	p36.12	ENSG00000090686	6.49	6.6	6.5	6.38	6.55	6.54	6.44	6.4	6.59	6.52	5.65	6.39	6.59	6.42	6.61	6.78	6.7	6.18	6.55	6.42	6.66	6.47	7.65	6.49	6.37	6.48	6.51	6.35	6.47	6.15	6.62	6.56	6.64	6.69	7.03	6.67	6.12	5.75	5.29	5.86	6.33	6.16	6.65
HSPG2	1	21822244	21937310	-1	p36.12	ENSG00000142798	2.09	5.42	4.09	4.49	5.34	2.53	3.63	1.15	1.31	2.21	3.94	5.31	5.76	4.92	5.79	5.14	2.56	5.05	3.76	5.08	3.51	5.21	3.88	6.18	6.11	5.04	1.51	4.57	5.75	4.38	4.62	2.79	4.84	3.17	5.27	6.3	2.72	5.35	5.95	4.45	5.48	3.07	4.54
CDC42	1	22025511	22101360	1	p36.12	ENSG00000070831	5.87	6.08	5.07	4.57	4.96	5.48	5.01	5.36	7.19	5.75	7.08	7.09	6.25	6.1	6.2	6.03	6.04	6.93	6.41	6.18	6.18	5.74	5.61	7.08	5.4	7.21	5.86	5.94	6.23	6.65	6.55	6.12	5.77	4.89	6.32	4.55	6.77	5.31	6.3	7.5	4.44	5.53	5.18
ZBTB40	1	22428838	22531157	1	p36.12	ENSG00000184677	6.32	7.92	7.58	7.29	6.83	7.18	6.92	8.2	7.22	7.06	6.2	6.3	6.98	7.23	7.56	8.15	6.91	6.64	6.94	7.2	7.46	7.39	7.72	7.09	7.37	6.93	7.39	7.46	7.42	6.74	7.74	7.51	7.9	8.17	6.98	7.64	6.71	7	6.29	6.6	6.57	7.94	7.51
KDM1A	1	23019443	23083689	1	p36.12	ENSG00000004487	7.88	7.73	7.63	7.92	8.01	7.92	7.93	7.43	8.14	7.63	6.67	8.15	7.99	8.09	8.08	8.57	8.24	8.46	8.29	7.9	8.09	7.86	7.75	8.41	7.91	8.89	7.33	7.92	7.95	7.99	7.84	8.12	8.03	8.29	8.33	8.19	7.83	7.39	7.29	8.11	7.91	7.68	7.57
LUZP1	1	23084023	23177808	-1	p36.12	ENSG00000169641	5.96	6.5	5.69	6.82	6.93	6.82	6.42	6.17	7.06	6.46	6.64	7.31	4.74	5.53	7	6.92	6.73	8.74	7.89	7.08	6.32	6.49	7.1	9.04	6.41	7.32	7.2	6.9	7.23	6.74	6.57	6.77	5.82	6.96	6.91	6.27	5.53	7.65	8.17	9.27	7.59	6.92	6.52
HNRNPR	1	23303771	23344336	-1	p36.12	ENSG00000125944	8.95	8.6	8.87	9.06	9.02	8.9	9.12	8.74	8.72	8.81	8.08	8.81	8.73	8.69	8.62	8.55	8.98	8.88	8.78	8.77	8.63	8.86	8.36	8.65	9.09	8.85	8.79	8.33	8.43	8.28	8.27	8.54	8.34	8.84	8.08	8.57	8.77	8.87	9.01	8.88	8.48	8.95	8.65
ZNF436	1	23359448	23369836	-1	p36.12	ENSG00000125945	4.6	5.17	4.27	4.74	4.09	4.57	4	4.83	4.18	4.32	2.94	4.53	4.51	3.81	4.32	4.92	4.52	4	4.41	3.55	5.24	4.26	4.77	5.14	4.64	5.36	4.28	4.22	4.08	3.81	4.75	4.92	3.54	4.84	4.36	4.21	3.93	5.23	5.63	4.7	5.01	4.42	3.62
TCEA3	1	23380909	23424748	-1	p36.12	ENSG00000204219	6.95	8.39	7.68	8.3	8.32	8.31	5.88	8.66	7.41	8.8	4.99	7.95	7.8	8.49	8.16	8.25	6.59	7.14	8.82	8.4	8.83	8.09	4.73	7.3	7.01	7.22	3.66	7.92	8.04	8.39	8.67	8.97	6.65	8.4	7.22	8.05	9.43	7.18	6.15	9.52	7.92	7.3	7.68
ASAP3	1	23428563	23484568	-1	p36.12	ENSG00000088280	4.32	3.53	4.21	2.32	3.63	3.73	2.9	3.96	2.55	3.46	1.07	3.57	3.14	3.54	3.08	5.5	3.62	3.06	3.17	3.4	3.59	2.08	1.66	1.93	2.43	1.59	3.16	2.74	2.99	3.41	2.9	3.67	3.11	3.63	2.68	2.9	4.86	4.17	3.17	5.17	2.42	2.59	2.39
E2F2	1	23506438	23531233	-1	p36.12	ENSG00000007968	5.26	2.95	4.56	6.5	8.32	6.49	7.14	5.03	5.43	4.77	5.73	2.81	3.76	5.32	3.96	6.76	6.38	6.93	5.01	5.62	5.93	6.5	3.32	6.83	6.56	4.83	7.44	5.23	4.96	4.85	5.12	5.18	4.64	5.68	4.04	5.41	6.2	6.3	3.66	6.48	5.27	5.93	6.08
ID3	1	23557926	23559501	-1	p36.12	ENSG00000117318	7.92	5.51	5.35	5.63	6.83	7.79	3.46	3.19	3.47	5.29	6.34	9.36	5.35	3.9	7.53	9.05	5.65	7.42	9.51	6.09	3.16	7.92	8	8.13	5.16	9.66	3.13	3.35	6.91	7.08	7.45	7.38	6.69	3.26	10.19	5.14	8.64	7.32	9.58	9	5.6	3.84	4.49
RPL11	1	23691742	23696835	1	p36.11	ENSG00000142676	13.02	13.16	13.14	12.83	13.05	13.09	13.18	12.89	13.06	13.04	11.94	13.07	13.09	13.17	12.98	12.39	12.69	12.76	13.04	13.01	13.02	12.89	12.39	12.6	13.05	12.76	12.73	13.25	12.74	12.77	13	12.91	13.13	13.22	13.01	12.88	13.85	12.8	13.02	13.71	13.28	12.84	13.05
ELOA	1	23743155	23762059	1	p36.11	ENSG00000011007	7.84	6.97	6.48	6.78	6.7	6.97	6.63	6.34	6.64	6.94	5.95	7.24	6.85	6.7	6.91	7.68	7.23	7.16	7.03	7.22	6.81	6.85	6.93	8.03	6.84	7.33	7.64	6.62	7.35	7.32	7.46	6.74	6.44	6.4	7.34	6.22	7.8	7.43	7.8	9	7.48	6.95	6.91
PITHD1	1	23778418	23788232	1	p36.11	ENSG00000057757	8.94	8.95	8.3	8.43	8.35	8.54	8.69	8.04	8.97	9.47	8.25	9.73	8.84	8.73	9.51	8.93	8.71	9.14	9.6	8.86	8.8	8.57	8.95	9.65	8.79	9.34	8.35	8.87	9.16	9.43	9.1	8.58	8.62	8.75	8.95	8.18	9.93	9.65	9.93	10.37	8.79	8.34	8.91
LYPLA2	1	23791145	23795539	1	p36.11	ENSG00000011009	6.04	5.92	6	6.25	6.12	6.11	6.2	5.88	5.64	6.3	5.18	6.12	6.38	6.23	5.17	6.51	5.57	5.84	5.86	7.04	6.3	6.12	6.45	6.07	6.04	5.59	6.62	6.09	6.53	5.83	6.52	6.08	6.35	6.16	6.73	6.19	5.95	6.41	6.3	5.76	5.74	6.02	6.54
GALE	1	23795599	23800781	-1	p36.11	ENSG00000117308	3.93	4.03	3.93	3.92	4.77	4.34	4.47	3.9	3.37	4.15	3.25	3.89	3.51	4.13	3.81	4.6	4.01	3.65	4.13	4.56	3.99	4.1	4.91	3.8	3.93	4.64	3.96	3.64	4.44	4	3.93	3.93	4.47	4.43	4.25	3.96	3.81	4.29	4.02	4.27	4.72	4.2	4.55
HMGCL	1	23801885	23838620	-1	p36.11	ENSG00000117305	5.11	4.52	4.85	5.16	5.35	4.99	4.72	4.94	3.83	4.9	3.91	4.16	5.68	5.42	4.66	5.11	4.64	4.24	4.98	5.35	4.27	4.87	5.48	4.03	5.32	4.52	5	5.07	5.41	4.78	4.52	4.67	5.28	5.6	5.17	5.65	4.59	5.3	5.06	4.75	6.06	4.19	5.58
FUCA1	1	23845077	23868294	-1	p36.11	ENSG00000179163	4.5	5	5.27	4.85	5.17	5.29	4.88	4.9	5.37	5.84	4.29	5.95	5.33	5.04	5.72	5.15	5.84	5.63	5.29	4.91	4.78	4.74	4.79	6.49	5.02	5.81	5.85	4.95	5.89	6.11	5.51	5.17	5.06	5.63	5.69	5.42	6.39	6.53	7.25	6.18	6.66	4.54	5.08
PNRC2	1	23956839	23963462	1	p36.11	ENSG00000189266	6.2	6.6	6.4	6.26	6.31	6.14	6.2	6.19	6.91	6.71	6.26	6.7	6.33	6.28	6.53	6.16	6.22	6.69	7	6.52	6.03	6.29	5.24	6.54	6.44	6.41	6.46	6.54	6.52	6.38	6.45	6.29	6.15	6.04	5.66	5.86	5.79	6.65	6.68	6.83	6.17	6.65	6.31
SRSF10	1	23964347	23980927	-1	p36.11	ENSG00000188529	7.75	7.38	6.99	7.14	7.04	7.19	6.71	7.06	8.01	7.13	7.03	7.69	7.76	7	7.41	7.68	7.74	7.58	7.25	7.28	7.09	7.19	7.02	8.08	7.12	7.93	7.07	6.95	7.23	7.3	7.43	7.29	6.71	7.2	7.16	6.86	6.76	6.36	6.58	6.89	5.89	6.77	6.79
IFNLR1	1	24154168	24187959	-1	p36.11	ENSG00000185436	3.8	4.92	4.21	5.2	4.56	4.93	4.52	2.91	3.16	4.14	2.25	3.98	4.59	2.06	5.6	3.2	5.19	4.02	4.8	4.17	3.23	3.42	6.12	5.73	4.27	6.18	5.16	2.43	3.89	5.9	4.87	2.59	2.9	4.93	5.86	4.93	4.5	4.83	5.15	6.76	5.48	3.98	5
STPG1	1	24356999	24416934	-1	p36.11	ENSG00000001460	5.09	4.8	4.13	5.14	4.79	4.99	5.05	4.08	4.15	4.43	5.29	3.55	4.55	4.55	4.55	4.74	5.09	3.68	3.34	4.37	5.32	5.25	3.7	3.97	4.84	3.85	3.59	3.93	4.58	4.4	3.99	3.88	4.53	5.17	5.07	4.51	4.63	4.41	4.36	4.82	5.41	3.19	5.52
NIPAL3	1	24415802	24472976	1	p36.11	ENSG00000001461	7.55	7.06	7.08	7.8	6.91	7.59	7.15	7.5	6.72	7.04	6.27	5.86	7.18	7.13	6.8	7	6.71	5.93	5.91	6.63	7.61	7.77	5.29	6.68	7.6	6.17	6.67	7.11	7.01	6.23	6.83	7.19	6.87	8.03	6.26	7.93	6.88	7.41	6.27	6.73	8.4	7.27	7.7
RCAN3	1	24502351	24541040	1	p36.11	ENSG00000117602	7.85	8.43	8.05	8.27	8.1	8.14	8.24	8.01	7.54	8.11	6.95	7.79	8.66	8.19	8.17	8.59	7.78	7.83	7.24	7.86	8.25	8.41	6.63	7.69	8.44	7.53	4.54	8.16	7.9	7.51	7.75	8.21	7.96	8.43	7.44	8.34	8.46	8.38	8.43	8.4	8.32	8.34	7.64
SRRM1	1	24631716	24673281	1	p36.11	ENSG00000133226	9.62	9.74	9.13	9.13	8.98	9.09	9.02	9.28	9.85	9.53	9.16	9.76	9.83	9.37	9.83	9.9	9.85	9.82	9.5	9.39	9.58	9.15	8.96	10.19	9.19	9.9	9.38	9.24	9.41	9.84	9.63	9.37	9.19	9.86	9.31	8.76	10	9.56	9.57	10.76	10.13	9.7	9.4
CLIC4	1	24745382	24844321	1	p36.11	ENSG00000169504	4.58	5.59	5.23	3.49	4.06	6.76	5.72	5.26	6.06	4.76	3.94	6.91	3.82	6.04	3.74	4.83	5.9	4.67	4.44	6.33	4.38	5.01	2.67	4.38	5.06	4.86	4.41	6.09	4.69	4.61	3.53	4.18	2.94	6.63	7.54	4.42	4.69	4.66	6.25	4.58	6.1	6.08	3.49
RUNX3	1	24899511	24965121	-1	p36.11	ENSG00000020633	8.9	8.27	8.12	8.24	7.8	8.37	8.11	7.79	7.92	8.49	8.31	8.73	8.94	8.35	9.07	9.68	8.75	8.96	9.67	7.96	8.48	8.12	8.83	9.03	8.01	9.73	9.43	8.41	8.1	9.87	7.7	8.51	7.85	8.31	9.4	7.85	9.97	9.82	9.71	9.93	9.5	8.02	8.67
SYF2	1	25222276	25232502	-1	p36.11	ENSG00000117614	8.52	7.8	7.74	7.57	7.72	7.61	7.61	7.65	8.31	8.24	7.48	8.32	8.31	8.16	8.33	7.58	8.46	8.01	8.42	8.1	7.75	7.87	7.26	8.3	7.83	8.5	7.73	8.2	7.84	8.09	8.34	7.84	7.64	7.47	8.57	7.44	9.23	7.83	8.34	9.35	8.11	7.69	7.96
RSRP1	1	25242249	25338213	-1	p36.11	ENSG00000117616	7.34	9.07	9.15	8.06	8.6	8.64	7.81	8.7	9.45	8.68	7.7	8.8	8.12	8.82	8.24	8.2	8.58	9.17	8.75	9.44	8.51	8.14	7.28	8.94	8.36	8.06	8.88	9.29	8.3	8.76	9.05	8.57	9.19	8.83	8.29	9.27	7.34	7.43	7.09	7.31	7.71	8.78	8.75
RHD	1	25272393	25330445	1	p36.11	ENSG00000187010	3.83	0.17	3.8	-0.22	3.58	0.99	-1.33	-1.56	-1.36	3.1	2.85	3.68	4.05	4.93	-1.53	-1.42	-0.43	3.51	-1.28	4.82	4.29	3.19	3.74	4.14	3.14	0.18	4.41	4.11	3.03	-0.97	4.12	4.53	4.16	4.05	4.41	0.85	4.67	4.18	4.89	5.23	5.85	4.2	3.1
TMEM50A	1	25338317	25362361	1	p36.11	ENSG00000183726	7.18	6.27	7.19	6.85	6.93	6.84	7.39	7.1	5.86	6.72	6.69	6.22	6.93	7.51	7	6.87	7.13	7.54	6.64	7.4	7.2	7.24	6.53	6.93	7.02	6.56	7.26	7.42	6.73	6.38	6.67	7.1	6.86	7.14	6.93	6.62	8	7.46	7.96	8.78	7.53	7.17	7.16
MACO1	1	25430858	25500209	1	p36.11	ENSG00000204178	7.14	5.66	6.18	5.45	5.51	5.71	5.82	6.28	6.44	5.96	6.54	6.88	6.81	6.32	6.98	6.36	7.42	7.05	5.96	6.2	6.1	5.95	6.53	6.9	5.68	8.61	5.46	6.3	5.99	7.41	6.37	6.15	6.07	6.35	7.84	5.97	7.39	6.91	7.71	7.46	6.47	5.29	5.57
LDLRAP1	1	25543606	25568886	1	p36.11	ENSG00000157978	7.18	8.18	8.35	8.67	7.95	8.08	8.11	8.18	5.99	8.12	5.53	7.52	7.94	7.93	7.45	8.67	6.93	6.11	6.96	7.06	7.49	7.58	6.42	6.75	9.32	6.18	5.01	7.44	7.95	7.11	7.31	7.4	8.47	8.83	6.23	8.92	6.4	7.4	7.04	7.88	8.85	7.98	8.3
MAN1C1	1	25617468	25786207	1	p36.11	ENSG00000117643	5.64	5.4	4.99	3.16	4.22	3.83	4.5	4.12	2.96	3.8	2.45	5	5.86	2.78	5.41	5.34	3.38	4.23	3.67	3.38	2.68	1.86	5.25	5.26	2.65	5.62	3.96	4.49	6.3	3.55	3.71	2.97	6.13	4.58	4.57	5.23	3.86	4.63	5.65	4.2	5.24	5.49	5.43
SELENON	1	25800176	25818221	1	p36.11	ENSG00000162430	5.44	6.43	6.52	5.99	6.45	6.55	6.23	6.18	4.55	5.63	4.28	5.91	6.02	5.82	5.52	6.97	5.36	5.57	5.94	4.87	5.65	5.05	6.3	6.18	5.97	5.92	5.6	6.53	6.31	5.89	5.4	6.57	6.56	7.24	5.37	6.33	6.57	6.27	6.14	6.72	5.8	5.45	6.02
MTFR1L	1	25818640	25832942	1	p36.11	ENSG00000117640	5.5	6.15	6.23	6.1	6.07	5.82	5.78	6.37	5.59	6.12	4.64	6.67	5.88	6.18	6.41	6.5	5.75	5.55	5.73	6.27	6.2	6.1	5.37	6.24	6.06	5.67	5.8	6.26	6.54	5.92	5.79	6.44	6.43	6.76	5.71	6.8	5.38	5.21	5.1	5.69	6.17	6.21	5.93
PAQR7	1	25861210	25871253	-1	p36.11	ENSG00000182749	3.34	4.67	4.66	4.68	4.37	4.88	3.94	4.04	4.09	5.22	3.6	4.58	4.2	5.3	4.69	5.15	5.17	4.74	4.95	4.47	4.92	4.39	2.1	5.31	4.2	4.4	3.89	4.63	4.79	5.02	4.34	5	4.77	5.05	4.4	4.74	4.57	4.27	3.76	4.44	5.39	3.26	3.31
STMN1	1	25884181	25906991	-1	p36.11	ENSG00000117632	3.83	4.65	5.31	5.99	7.11	5.91	6.82	4.91	4.37	5.95	5.21	3.9	3.88	5.86	5.25	5.89	4.76	5.72	5.33	5.61	6.28	6.34	3.47	5.57	6.53	5.68	5	5.57	5.43	5.61	5.37	5.05	5.88	6.14	4.31	5.97	4.81	5.5	5.69	5.88	5.32	5.01	4.83
PAFAH2	1	25959767	25998117	-1	p36.11	ENSG00000158006	4.57	5.56	5.09	5.4	5.26	4.9	4.76	5.45	4.39	4.8	4.3	5.71	4.93	4.68	5.42	5.78	4.55	4.49	4.53	4.57	4.64	4.98	4.92	4.71	4.67	5.15	6.74	4.99	5.56	5.11	5.4	4.93	5.13	5.34	5.24	5.36	4	5.09	4.98	4.46	5.41	4.73	5.6
PDIK1L	1	26111165	26125555	1	p36.11	ENSG00000175087	6.03	5.59	5.47	5.47	5.25	5.28	4.83	6	5.32	5.56	4.77	6.14	6.22	5.35	6.27	5.62	5.75	6.05	5.89	4.52	5.26	5.81	4.86	6.4	5.45	5.99	4.99	5.57	4.43	5.25	5.34	5.78	4.14	5.12	4.64	4.64	5.05	5.36	5.76	5.96	5.47	5.52	5.26
CNKSR1	1	26177484	26189884	1	p36.11	ENSG00000142675	3.84	3.35	3.34	3.74	5.08	3.12	3.3	3.32	2.69	4.72	5.31	4.18	5.72	5.88	5.77	4.82	2.95	3.84	3.02	3.08	4.08	3.87	1.86	3.58	4.44	3.71	3.41	3.6	4.25	3.78	5.1	6.04	4.18	3.48	6.33	6.6	4.09	2.9	4.72	4.02	3.27	4.39	3.42
CEP85	1	26234200	26278808	1	p36.11	ENSG00000130695	5.13	6.32	6.32	6.31	7.22	6.52	6.69	6.29	5.35	6.31	5.75	6.72	5.19	6.36	5.79	6.56	5.52	6.3	5.58	6.42	6.34	6.49	5.13	6.36	6.56	6.1	6.12	5.91	6.62	6.31	6.66	6.27	6.4	6.89	5.31	6.63	5.38	6.09	6.11	5.97	6.18	5.6	6.13
SH3BGRL3	1	26280086	26281522	1	p36.11	ENSG00000142669	9.04	8.47	9.31	9.16	10	9.51	9.87	9.31	7.85	9.62	8.8	8.52	8.37	9.28	8.53	9.78	9.09	9.23	9.23	9.94	8.77	9.36	8.02	8.67	9.05	8.62	10.62	9.32	9.32	9.58	8.89	9.3	9.91	9.69	8.45	8.99	11.06	10	9.78	10.88	10.05	8.44	9.99
UBXN11	1	26281328	26318363	-1	p36.11	ENSG00000158062	5.27	5.82	6	5.72	6.46	5.94	5.11	5.68	4.71	5.77	5.47	5.8	5.84	5.75	5.7	6.36	5.42	5.5	6.48	6.41	5.42	5.7	5.05	5.81	5.72	5.76	5.47	5.39	5.96	6	5.78	5.51	6.16	6.08	5.61	5.73	5.47	4.67	4.01	5.3	4.77	5.48	5.69
CD52	1	26317958	26320523	1	p36.11	ENSG00000169442	10.25	10.54	11.26	11.45	10.87	11.37	11.22	10.75	9.28	11.44	10.55	10.37	9.55	11.28	10.32	10.61	9.26	10.55	11.07	11.07	11.19	11.39	8.6	9.81	11.09	8.78	11.01	11.01	11.67	10.87	11.14	11.04	11.08	11.56	8.83	10.64	11.66	11.03	9.66	11.8	10.37	10.73	10.66
CRYBG2	1	26321698	26360080	-1	p36.11	ENSG00000176092	4.64	3.4	4.24	4.56	4.43	3.56	2.19	3.74	0.85	3.39	2.79	2.28	4.34	2.78	2.79	4.01	-1.69	3.07	4.72	3.41	2.77	3.3	2.21	3.07	4.21	3.4	4.34	2.75	3.69	3.3	2.68	3.62	2.83	2.97	2.72	2.97	3.52	3.62	3.99	2.63	4.11	2.78	3.07
DHDDS	1	26432282	26471306	1	p36.11	ENSG00000117682	5.63	5.68	5.49	5.72	5.57	5.25	5.49	5.83	5.34	4.85	4.95	5	6.3	5.32	5.13	6.16	5.53	5.07	5.22	5.67	5.42	5.28	5.69	5.48	5.77	6.06	5.67	5.58	5.62	5.49	5.43	5.53	5.54	5.71	5.41	6.04	5.35	5.8	5.87	5.12	5.14	4.87	5.24
HMGN2	1	26472440	26476642	1	p36.11	ENSG00000198830	6.46	7.27	7.21	7.36	8.53	7.65	7.83	7.26	6.81	7.56	6.59	6.79	7.06	7.21	7.16	8.21	7.26	7.53	7.65	7.63	7.32	7.57	6.61	7.52	7.67	6.67	7.73	7.25	7.96	7.41	6.66	7.1	7.56	6.4	6.62	7.18	7.61	7.01	7.17	8.58	7.35	7.92	7.43
RPS6KA1	1	26529761	26575030	1	p36.11	ENSG00000117676	5.6	5.89	6.65	6.74	6.7	6.78	6.23	6.21	4.86	6.6	5.55	6.04	5.91	6.94	5.72	7.01	5.75	5.54	5.44	6.76	6.63	6.82	5.75	6.08	6.8	5.02	7.5	6.44	6.86	5.65	6.31	6.5	6.18	5.83	5.91	6.71	5.35	5.8	5.31	6.01	6.31	6.47	6.71
ARID1A	1	26693236	26782104	1	p36.11	ENSG00000117713	7.52	6.74	7.55	7.63	7.36	7.35	7.45	7.52	6.55	6.99	6.53	7.1	6.88	6.64	6.9	7.72	6.9	7.28	6.22	6.58	7.05	7.4	7.11	7.39	7.22	7.64	7.46	6.96	7.04	7.39	6.96	7.24	7.19	6.94	7.45	7.58	6.71	7.54	7.46	7.87	7.6	6.94	7.53
PIGV	1	26787472	26798398	1	p36.11	ENSG00000060642	5.03	4.22	5.32	5.14	5.15	4.85	4.63	4.46	4.54	5.36	4.38	5.21	4.26	4.55	4.69	4.89	4.38	4.58	4.24	5.34	4.12	4.67	3.93	4.93	5.37	4.27	5.16	4.52	5.52	4.39	5.02	4.92	4.53	4.13	4.31	5.55	4.04	5.18	5.34	5.26	5.36	4.62	4.3
ZDHHC18	1	26826688	26857604	1	p36.11	ENSG00000204160	7.35	6.33	7.41	6.85	6.92	6.9	6.67	6.67	7.11	8.12	6.12	8.05	6.57	7.07	6.94	7.72	7.74	7.17	6.74	7.12	6.26	6.53	6.44	7.59	6.45	6.97	7.27	7.29	7.31	6.53	7.73	7.64	6.68	6.2	8.81	7.06	7.02	6.48	7.05	7.39	7.44	6.57	7.04
SFN	1	26863149	26864456	1	p36.11	ENSG00000175793	3.47	1.83	2.04	2.15	6.55	3.38	5.22	1.62	2.41	3.94	1.85	5.19	3.04	3.87	2.66	3.6	3.96	4.79	1.92	4.45	1.95	4.25	2.88	3.55	5.44	4.22	1.92	2.69	4.48	3.37	3.62	3.54	2.95	4.46	4.75	3.24	3.68	4.39	4.77	3.47	3.39	3.72	3.13
GPN2	1	26876132	26890283	-1	p36.11	ENSG00000142751	7.48	6.71	7.16	6.98	7.06	6.95	6.54	7.01	6.76	7.07	6.25	7.47	7.62	7.12	7.49	7.69	7.11	7.25	7.5	6.91	7.14	6.97	7.06	8.22	6.97	7.58	7.54	7.05	6.92	6.78	7.72	7.73	7.06	6.39	7.27	6.85	7.52	6.86	7.06	8.3	7.24	6.99	6.97
GPATCH3	1	26890488	26900467	-1	p36.11	ENSG00000198746	6.97	5.6	5.39	5.63	5.37	5.48	5.62	5.9	6.34	6.72	5.83	7.34	6.65	5.77	6.96	6.83	6.51	6.91	6	5.85	5.93	5.88	6.12	7.28	5.43	6.91	6.2	6.42	6	7.33	6.95	5.98	5.47	4.35	6.98	5.06	6.99	6.7	6.94	8.14	5.91	5.72	6.17
NUDC	1	26900238	26946871	1	p36.11	ENSG00000090273	9.09	8.62	8.49	8.63	9.18	8.72	9.06	8.52	8.17	9.25	8.3	9.5	8.61	9.24	9.07	9.19	8.97	9.07	9.22	9.41	8.88	8.84	8.96	8.87	8.81	9.35	8.71	8.87	9.3	9.29	8.89	8.67	9.3	8	9.32	8.77	10.09	9.45	9.71	10	8.96	8.47	9.2
KDF1	1	26949562	26960468	-1	p36.11	ENSG00000175707	2.85	5.12	3.84	5.39	4.13	3.25	4.4	3.78	3.1	3.82	3.02	6.24	4.2	4.89	6.14	3	5.41	4.77	5.95	4.98	3.76	5.41	2.97	4.99	5.79	4.47	0.41	5.51	3.49	4.04	3.49	4.05	5.38	4.37	5.69	5.35	2.74	4.79	6.51	4.67	4.7	2.18	2.78
SLC9A1	1	27098809	27166981	-1	p36.11	ENSG00000090020	6.58	6.69	6.94	6.51	7.07	6.49	7.09	6.35	6.04	6.61	7.03	7.15	6.4	6.83	6.44	7.66	7.24	7.32	7.13	7.49	6.36	6.67	7.16	7.31	6.78	7.75	7.24	6.15	7.61	7.56	6.92	6.67	6.81	6	8.38	6.96	6.61	8.1	8.89	8.62	6.64	7.94	6.86
WDTC1	1	27234632	27308636	1	p36.11	ENSG00000142784	4.36	5.54	5.55	5.76	5.37	5.38	5.52	5.49	3.85	5.23	4.63	4.63	4.4	5.31	5.19	6.49	4.29	4.99	5.89	5.12	5.31	5.67	5.09	4.97	5.62	4.15	5.58	5.36	5.18	4.82	5.03	5.66	5.84	5.12	5.1	5.86	4.49	5.15	5.1	5.43	6.44	5.12	5.51
TMEM222	1	27322145	27336400	1	p36.11	ENSG00000186501	6.84	6.23	6.44	6.36	6.51	6.44	6.69	6.35	5.81	6.72	5.57	7.01	6.89	6.56	6.72	6.97	6.97	6.4	6.92	6.25	6.21	6.39	7.5	6.81	6.34	5.99	6.94	6.48	6.61	6.82	6.71	6.55	6.81	5.45	7.26	6.53	7.8	6.8	7.12	7.96	6.98	5.68	6.5
SYTL1	1	27342020	27353937	1	p36.11	ENSG00000142765	7.75	8.51	7.91	8.29	8.62	8.06	7.52	8.35	7.09	8.04	7.26	7.69	7.91	8.35	7.7	9.21	7.7	7.85	6.91	8.71	8.49	8.02	8.04	7.46	8.26	7.05	8.7	8.19	8.3	7.4	8.41	7.78	8.59	7.7	7.03	9.03	8.49	7.27	6.33	6.66	6.77	7.49	8.6
MAP3K6	1	27354067	27366961	-1	p36.11	ENSG00000142733	6.75	6	4.73	4.91	5.79	5.91	4.98	5.97	4.4	5.29	5.28	5.9	5.71	5.7	5.85	6.72	4.75	5.68	6.75	5.89	5.91	4.82	6.95	7.01	6.07	6.56	6.63	4.81	5.62	5.98	5.36	3.97	5.3	5.44	5.46	6.31	5.91	4.69	3.55	5.25	5.35	5.32	5.79
GPR3	1	27392622	27395814	1	p36.11	ENSG00000181773	5.27	5.23	3.94	3.42	3.54	4.32	3.64	3.39	3.8	5.22	4.35	5.72	3.17	4.61	4.5	5.18	3.41	5.37	4.2	5.03	4.64	3.97	3.7	6.35	2.75	5.92	4.5	3.67	4.77	6.28	5.18	4.45	4.27	2.06	4.07	2.64	4.35	3.12	4.41	3.9	3.79	3.53	3.25
WASF2	1	27404230	27490167	-1	p36.11	ENSG00000158195	8.51	8.82	8.47	8.88	8.72	8.7	8.69	8.48	6.98	8.5	7.35	7.82	8.25	8.36	8.37	9.13	8.17	8	8.5	8.03	8.67	8.83	7.19	8.12	9.02	7.76	8.77	8.56	8.43	7.72	8.31	8.82	8.5	7.87	8.05	8.81	8.66	8.48	8.25	8.8	9.47	8.05	8.76
AHDC1	1	27534035	27604431	-1	p35.3	ENSG00000126705	5.09	5.69	6.05	5.43	5.22	5.27	5.01	5.57	3.46	5.03	3.83	5.16	5.46	4.94	4.8	6.04	4.25	4.78	4.24	4.75	5.05	5.17	3.71	5.17	5.37	6.23	5.55	5.03	5.31	5.87	4.76	5.88	5.28	5.07	5.62	5.75	5.3	5.19	6.19	5.31	6.16	4.73	5.48
FGR	1	27612064	27635185	-1	p35.3	ENSG00000000938	6.17	7.04	7.77	5.68	7.94	8.22	6.48	7.61	5.28	7.91	7.41	7.27	6.91	6.24	6.34	7.11	8.48	7.59	8	8.57	5.93	6.2	6.39	6.47	6.76	6.67	9.74	6.1	6.15	7.16	6.75	7.27	7.34	5.75	7.5	5.39	7.76	7.48	5.93	8.05	6.53	6.37	6.96
IFI6	1	27666064	27672198	-1	p35.3	ENSG00000126709	6.51	8.14	8.46	7.74	8.38	9.42	9.02	7.5	8.3	8.76	8.07	8.61	7.16	8.62	6.84	8.22	9.98	7.82	8.08	7.49	7.81	8.02	6.6	8.14	8.9	6.55	8.93	9.01	10.15	8.17	8.52	7.76	9.46	6.74	7.29	8.41	9.89	9.04	7.87	9.79	7.87	7.67	8.24
FAM76A	1	27725979	27763122	1	p35.3	ENSG00000009780	5.69	4.87	4.84	4.91	4.91	4.82	4.58	4.86	4.8	5.26	4.18	5.69	5.45	4.95	5.93	5.59	5.33	5.78	4.99	5.05	5.18	5.19	6.56	6.16	4.76	5.88	5.01	4.77	4.82	5.96	5.19	5.29	4.74	5.18	5.12	4.89	6.16	5.36	6.08	6.24	4.43	4.6	5.4
STX12	1	27773219	27824443	1	p35.3	ENSG00000117758	6.15	5.6	5.76	5.28	5.39	5.65	5.36	5.73	6.25	5.71	5.12	7.45	5.83	5.37	6.37	6.21	5.95	6.27	5.66	5.51	5.51	5.69	6.66	5.73	5.43	7.08	6.02	5.51	5.83	6.18	5.95	5.72	5.66	5.65	6.42	5.33	5.55	5.53	6.07	6.8	5.31	6.33	5.35
PPP1R8	1	27830782	27851676	1	p35.3	ENSG00000117751	5.86	4.62	5.42	5.73	5.52	5.12	5.56	5.46	5.74	5.48	4.69	6.42	5.99	5.02	5.89	5.67	5.31	5.9	5.53	4.85	4.93	5.7	6.01	5.43	5.59	5.4	5.5	5.74	4.92	6.14	5.16	5.23	4.79	5.69	5.4	5.42	5.34	6.35	6.83	7.47	5.86	5.01	5.44
THEMIS2	1	27872543	27886685	1	p35.3	ENSG00000130775	6.88	5.63	5.52	5.67	5.98	5.99	5.51	6.24	4.68	6.13	5.54	6.76	5.95	4.71	5.25	5.43	6.55	5.99	5.92	6.2	5.75	6.08	6.07	5.15	5.9	5.76	7.27	5.44	5.38	5.64	6.03	5.94	5.35	5.21	5.62	6.17	6.23	6.13	6.04	7.87	5.32	5.06	5.03
RPA2	1	27891524	27914746	-1	p35.3	ENSG00000117748	7.69	7.73	8.15	8.7	8.81	8.3	8.61	8.06	6.69	8.18	6.13	7.11	7.08	8.61	6.97	6.97	7.04	6.68	7.04	8.35	7.93	8.58	7.02	6.33	8.91	6.69	8.88	7.29	8.09	7.51	7.31	7.68	8.32	8.49	6.79	8.75	7.57	8.55	8.8	8.15	8.81	8.18	9.15
XKR8	1	27959973	27968093	1	p35.3	ENSG00000158156	4.7	5.03	4.56	4.98	4.71	4.89	4.43	4.47	4.54	5.69	3.82	4.64	4.95	4.36	4.96	5.53	4.47	4.01	4.8	3.61	4.63	4.16	5.51	5.28	4.63	4.21	6.12	4.16	4.5	4.9	5.35	5.67	4.07	4.5	5.33	5.23	5.03	4.83	5.82	5.67	4.99	4.82	5.12
EYA3	1	27970344	28088637	-1	p35.3	ENSG00000158161	4.74	5.24	5.23	4.81	4.88	4.88	4.89	5.21	5	4.75	3.95	4.63	5.09	4.82	4.62	5.16	4.96	4.65	4.68	4.89	5.13	5	5.56	4.56	4.98	4.09	5.49	4.89	5.09	4.19	4.91	5.04	4.98	5.13	5.07	4.93	4.37	5.21	4.91	4.09	5.06	4.64	4.91
PTAFR	1	28147166	28193936	-1	p35.3	ENSG00000169403	5.12	5.27	5.42	4.32	5.85	5.5	5.5	4.03	3.46	7.43	5.12	6.43	3.99	4.38	4.94	4.25	7.08	5.72	5.65	7.07	3.49	4.11	4.41	5.55	5.12	3.71	6.39	4.97	4.57	6.14	5.14	6.36	5.51	3.84	6.69	3.25	5.14	7.57	5.76	7.1	6.35	5.13	4.12
DNAJC8	1	28199456	28233029	-1	p35.3	ENSG00000126698	9.45	8.79	8.97	9.03	9.59	9.06	9.36	9.02	9.27	9.58	8.45	9.56	9.36	9.42	9.21	9.18	9.08	9.3	8.89	9.37	9.29	9.22	8.88	9.13	9.22	9.38	9.37	9.06	9.4	9.37	9.36	8.92	8.98	9.27	9.05	8.91	10.15	9.47	9.84	10.76	9.44	9.64	9.28
ATP5IF1	1	28236109	28246906	1	p35.3	ENSG00000130770	6.38	6.71	7.1	7.31	7.57	7.19	7.43	6.69	6.79	7.54	6.05	6.99	7.42	7.53	6.86	6.84	6.36	6.66	7.23	7.8	7.21	7.21	7.67	6.78	7.29	6.35	7.3	7.41	7.78	7.14	6.96	7	7.71	7.35	6.8	7.21	7.75	6.74	6.49	7.53	7.2	6.76	7.33
SESN2	1	28259518	28282491	1	p35.3	ENSG00000130766	6.05	3.79	4.06	4.01	3.44	4.52	4.11	3.83	4.8	5.97	4.32	5.52	3.95	4.52	4.06	5.02	6.14	6.06	4.74	5.89	4.73	3.74	6.51	7.07	3.24	5.36	5.84	4.83	6.13	5.99	5.6	5.23	4.08	5	8.5	3.07	4.14	6.8	6.77	6.9	4.61	3.66	4.12
MED18	1	28329002	28335965	1	p35.3	ENSG00000130772	4.48	3.58	3.74	4.15	4.15	3.68	4.44	3.73	3.98	3.79	3.07	4.04	4.47	4.25	3.52	4.44	3.71	4.53	3.56	4.58	3.75	3.63	4.11	2.8	4.06	2.82	4.36	3.87	4.63	3.38	3.74	3.79	3.59	3.78	4.6	3.94	2.93	5.04	4.83	4.98	4.51	3.65	4.28
PHACTR4	1	28369582	28500364	1	p35.3	ENSG00000204138	5.85	5.64	5.65	5.65	5.25	5.5	5.42	5.4	5.47	5.27	4.33	5.1	5.84	5.47	5.41	6.05	6.37	5.36	5.03	5.09	5.43	5.6	6.3	5.76	5.48	6.01	5.82	5.36	5.33	5.4	5.48	5.82	5.38	5.74	6.15	5.46	6.39	5.35	5.71	5.29	5.49	5.82	5.44
RCC1	1	28505943	28539300	1	p35.3	ENSG00000180198	4.61	4.61	5.75	5.28	5.99	5.36	6.76	4.69	4.66	5.13	4.25	4.5	4.17	5.58	4.29	5.12	5.58	5.19	5.16	4.78	5.4	5.31	4.29	4.3	5.31	4.16	4.55	5.5	4.75	4.59	5.31	4.86	5.65	5.46	5.04	5.47	5.94	5.16	4.75	5.44	5.29	4.08	5.23
TRNAU1AP	1	28553085	28578545	1	p35.3	ENSG00000180098	5.05	4.71	4.85	5.16	5.18	4.88	5.32	4.96	4.26	4.91	3.93	4.51	5.33	5.14	4.51	5.16	4.6	4.22	4.59	5.01	4.99	4.77	5.48	4.22	4.84	5.54	5.19	4.69	5.1	4.84	4.75	4.43	5.19	5.36	5.09	5.13	5.13	4.41	4.57	4.92	5.49	4.71	5.22
TAF12	1	28589323	28643085	-1	p35.3	ENSG00000120656	5.49	5.5	6.32	6.26	6.62	6.49	6.25	5.79	5.01	6.48	4.76	5.73	5.52	6.36	5.07	5.28	5.33	5.76	5.53	6.11	5.94	5.92	5.25	4.71	5.96	5.18	6.39	6.29	6.54	5.93	5.64	5.81	5.83	6.04	6.33	6.38	6.54	5.91	6.12	6.4	6.47	5.43	5.97
GMEB1	1	28668732	28719353	1	p35.3	ENSG00000162419	5.76	5.28	5.57	5.84	5.18	5.66	5.55	5.58	5.42	5.34	5.4	5.09	5.52	5.36	5.59	5.87	5.94	6.11	5.48	5.02	5.42	5.17	5.14	5.98	5.14	5.68	6.16	5.57	5.56	5.45	5.37	5.36	5.38	5.8	5.26	5.44	5.91	6.07	6.35	7.23	5.63	5.17	5.75
YTHDF2	1	28736621	28769775	1	p35.3	ENSG00000198492	8.69	7.9	7.67	7.73	7.87	8.05	7.93	7.71	8.13	8.29	7.1	8.52	7.99	7.81	8.25	8.45	8.28	8.31	8.71	8.4	8.27	7.97	7.91	8.84	7.87	8.49	8.31	7.96	8.08	7.92	8.1	8.07	7.24	7.67	7.79	7.26	8.04	8.6	8.81	9.41	8.1	7.36	7.81
EPB41	1	28887091	29120046	1	p35.3	ENSG00000159023	6.48	7.82	7.54	8.14	7.02	7.83	7.62	7.37	7.31	7.52	5.86	6.65	7.43	7.45	7.08	8	7.55	6.71	6.4	7.37	7.85	7.8	7.31	6.72	7.96	5.14	6.88	7.2	6.6	6.02	7.7	7.82	7.48	8.1	7.16	7.44	6.44	7.41	6.99	7.05	7.8	8.04	7.54
SRSF4	1	29147743	29181900	-1	p35.3	ENSG00000116350	8.8	8.95	8.82	8.87	9.11	8.78	8.91	9.41	9.94	9.49	9.16	10.18	9.94	9.06	9.83	9.28	9.61	9.83	8.97	9.37	9.02	9.13	10.45	9.87	9.14	9.92	9.38	8.76	9.38	9.73	9.69	9.29	9.43	9.47	10.07	9.34	9.85	9.03	8.95	9.48	8.82	9.19	9.09
MECR	1	29192657	29230942	-1	p35.3	ENSG00000116353	3.84	4.23	4.51	4.14	4.65	4.32	4.81	4.23	4.15	4.22	3.24	3.77	4	4.4	3.96	4.72	4.2	3.74	4.01	3.91	4.43	4.64	3.13	3.83	4.52	2.96	3.89	4.3	4.63	3.89	4.19	4.23	4.8	4.3	2.71	4.8	3.6	4.48	3.51	4.65	3.98	3.56	4.18
LAPTM5	1	30732469	30757774	-1	p35.2	ENSG00000162511	10.83	10.55	10.98	10.64	10.44	10.93	11	10.42	9.86	10.88	10.1	10.32	11.08	10.35	10.44	11.08	10.86	10.5	11.96	10.68	10.54	10.45	10.93	10.61	10.57	10.57	11.08	10.16	10.66	10.51	10.33	10.58	10.9	10.67	10.8	10.52	11.77	11.03	10.67	11.41	11.48	10.78	10.52
PUM1	1	30931506	31065991	-1	p35.2	ENSG00000134644	8.54	7.95	7.86	7.86	7.4	7.85	8.02	7.98	8.32	8.04	7.61	8.78	8.09	7.63	8.58	8.44	9.01	8.71	8.01	7.92	8.47	7.97	8.51	8.73	8.14	8.76	7.83	7.78	7.84	8.37	7.96	8.12	7.83	7.81	8.07	8.2	8.05	8.56	8.57	8.91	7.94	8.05	8.02
SNRNP40	1	31259568	31296788	-1	p35.2	ENSG00000060688	7.4	6.78	6.61	6.82	7.03	6.52	7.11	6.6	7.29	6.95	6.15	7.82	7.7	6.95	7.28	6.88	7.74	7.15	6.55	6.97	7.21	6.84	7.82	7.37	6.91	8.04	6.84	6.57	6.98	7.59	7.14	6.69	7.1	6.95	7.26	6.82	7.73	7.58	7.83	7.76	7.11	6.93	7.21
ZCCHC17	1	31296982	31364953	1	p35.2	ENSG00000121766	6.58	5.32	5.8	5.86	6.03	5.55	6.16	5.79	5.55	5.8	4.86	4.99	6.44	6.12	5.64	5.73	5.77	5.11	6.06	6.25	6.05	5.75	6.62	4.65	6	6.53	6.4	5.62	6	5.96	5.47	5.36	5.95	6.33	6.69	5.7	6.69	6.53	6.91	6.52	6.25	6.64	6.29
PEF1	1	31629866	31644896	-1	p35.2	ENSG00000162517	6.78	6.74	6.59	6.55	7.27	6.58	6.96	6.66	7.28	7.19	6.92	7.98	7.15	6.59	7.65	7.27	6.73	7.71	7.8	7.41	6.88	6.79	6.35	6.41	6.75	6.51	6.67	6.98	7.1	6.92	7.01	6.63	6.93	6.73	7.13	6.68	7.77	7.59	7.89	8.22	6.65	6.48	6.7
ADGRB2	1	31727117	31764893	-1	p35.2	ENSG00000121753	0.01	2.42	3.36	4.48	4.19	2.98	1.74	3.32	1.22	2.04	2.56	3.42	3.78	1.73	3.56	4.21	3.72	3.68	2.76	2.86	2.6	1.38	3.87	4.53	4.03	4.25	3.01	0.26	0.86	5.57	4.36	1.69	0.86	5.16	2.98	1.63	2.2	3.04	4.46	2.57	2.22	2.24	2.46
PTP4A2	1	31906421	31944856	-1	p35.2	ENSG00000184007	8.05	8.16	8.33	8.4	8.43	8.55	8.32	8.02	7.77	8.56	7.36	8.42	7.79	8.14	8.28	7.9	8.17	7.88	8.24	8.46	8.59	8.1	7.67	8.75	8.24	8.36	9.29	7.63	8.07	7.65	8.29	8.24	7.95	8.19	7.72	7.94	7.92	7.53	8.11	8.8	8.27	8.53	8.29
KHDRBS1	1	32013868	32060850	1	p35.2	ENSG00000121774	9.66	9.36	9.79	9.72	9.98	9.91	10.17	9.58	9.83	9.79	8.65	9.75	9.26	9.95	9.44	9.57	9.54	9.29	9.59	9.93	9.87	9.83	9.23	9.78	9.82	9.71	9.8	9.71	9.93	9.69	9.65	9.23	9.68	10	9.81	9.46	9.71	9.8	10.16	9.98	10.26	9.64	9.97
TMEM39B	1	32072031	32102866	1	p35.2	ENSG00000121775	6.11	5.99	6.19	6.01	6.15	5.84	6.38	5.73	6.22	6.37	5.3	6.73	6.01	6.55	5.81	6.61	6.25	6.65	5.64	7.14	6.34	6.37	6.52	6.63	6.35	6.14	6.14	6.49	7.05	6.36	6.4	6.03	6.61	6.51	6.54	6.34	6.35	6.56	5.89	6.29	6.41	5.51	6.25
KPNA6	1	32108056	32176563	1	p35.2	ENSG00000025800	7.86	7.49	7.44	7.53	7.42	7.28	7.49	7.62	8.52	7.22	6.96	8.04	7.84	7.54	8.43	7.68	8.34	8.27	7.72	7.35	7.6	7.65	8.11	8.52	7.42	8.31	7.69	7.75	7.18	8.08	7.81	8.06	7.48	8.1	7.77	7.67	7.9	7.92	7.97	8.83	7.63	6.7	7.42
TXLNA	1	32179675	32198285	1	p35.2	ENSG00000084652	7.3	7.99	8.09	8.57	8.47	8.08	8.34	8.07	7.35	8.18	6.79	6.99	6.77	7.84	6.7	8.05	6.8	7.23	7.15	7.87	7.87	7.82	7.57	7.62	8.61	6.76	7.81	7.74	7.54	7.02	7.59	7.61	7.91	9.08	7.44	8.84	6.17	8.11	8.44	8.13	8.49	7.72	8.39
CCDC28B	1	32200386	32205387	1	p35.2	ENSG00000160050	5.19	4.81	5.12	5.21	5.7	4.78	5.92	4.66	4.75	5.01	4.18	5.23	4.34	5.1	4.21	4.68	4.74	4.67	4.83	5.73	5.41	4.93	5.2	4.84	5.05	4.42	5.26	4.95	5.89	4.36	5.22	4.16	5.51	4.87	5.74	5.43	5.29	5.96	5.69	5.28	5.01	4.69	4.9
IQCC	1	32205661	32208687	1	p35.2	ENSG00000160051	6.03	4.84	4.12	4.35	5.38	4.82	4.66	4.65	5.05	5.04	4.06	5.82	5.33	4.8	4.43	5.65	5.66	4.68	4.15	6.62	5.29	4.58	6.44	4.8	4.9	5.91	3.88	4.8	5.54	5.37	4.89	4.58	4.7	4.54	5.49	4.62	5.71	6.06	6.03	6.28	5.53	4.37	4.23
TMEM234	1	32214472	32222359	-1	p35.2	ENSG00000160055	3.87	3.94	3.77	4.19	4.18	3.96	3.83	4.45	3.85	4.02	3.18	3.32	3.64	3.64	3.92	3.47	3.88	3.24	4.51	4.81	4.52	4	3.83	3.85	4.03	3.97	4.69	3.73	4.27	4.39	4.09	3.93	4.15	4.58	3.57	4.12	4.61	4.2	4.62	3.58	4.04	2.87	4.3
EIF3I	1	32221928	32231604	1	p35.2	ENSG00000084623	8.7	8.9	8.95	8.68	9.32	8.89	9.42	9.15	9.05	9.18	8.26	9.18	8.65	9.67	8.78	8.96	8.85	8.84	9.22	10.17	9.5	9.21	8.46	8.47	9.01	8.69	8.78	9.51	9.22	8.96	9.29	9	9.28	9.3	9.09	8.98	10.21	9.57	9.49	10.26	9.75	8.88	8.49
LCK	1	32251239	32286165	1	p35.2	ENSG00000182866	7.38	7.53	7.88	8	7.59	8.18	8.16	7.36	6.16	7.65	5.92	7.03	6.88	7.65	6.62	8.52	6.36	6.6	7.16	8.01	8.04	7.91	7.23	6.53	7.9	5.64	7.82	7.01	7.77	6.72	7.33	7.65	8.06	8.56	6.5	8.26	6.25	6.74	6.19	6.69	8.02	7.59	7.89
HDAC1	1	32292083	32333635	1	p35.2	ENSG00000116478	8.99	9.8	10.32	10.37	10.23	10.2	10.62	9.96	9.31	10	8.21	9.74	9.29	10.02	9.39	9.96	9.22	9.08	9.33	9.91	10.42	10.26	9.75	9.25	10.33	8.78	10.06	10.04	9.85	8.96	9.58	10.09	10.17	10.7	9.48	10.41	8.5	9.61	8.94	9.53	10.4	10.17	10.14
MARCKSL1	1	32333839	32336233	-1	p35.1	ENSG00000175130	6.16	7.61	7.8	8.65	7.51	7.62	8.91	7.11	7.34	7.99	6.72	7.65	6.73	7.29	6.76	8.72	7.29	7.63	7.66	8.42	7.84	8.25	6.32	8.49	8.49	6.74	7.21	8.55	8.68	8.71	8.01	7.01	8.04	8.02	8.38	8.95	7.22	9.33	9.71	8.4	8.5	6.4	7.71
BSDC1	1	32365103	32394731	-1	p35.1	ENSG00000160058	7.81	8.3	8.3	8.02	7.83	7.65	7.36	8.36	9.68	7.83	8.08	9.55	8.85	7.75	9.28	8.84	8	8.98	8.54	8.03	7.92	8.07	8.38	8.72	8.09	9.6	7.84	8.38	7.57	9.7	8.78	7.93	7.73	8.7	8.85	8.18	8.67	8.61	9.79	9.77	8.18	7.45	7.62
ZBTB8OS	1	32600172	32650903	-1	p35.1	ENSG00000176261	4.69	5.26	5.17	5.21	5.37	5.24	5.41	5.43	5.36	5.52	4.66	5.57	5.32	5.79	4.93	4.72	5.11	5.07	5.31	5.85	5.45	5.41	5.94	4.48	5.42	5.32	5.98	5.26	5.3	4.97	5.17	4.84	5.54	5.35	5.05	5.2	5.1	5.07	4.99	5.63	5.38	4.83	5.26
RBBP4	1	32651142	32686211	1	p35.1	ENSG00000162521	6.2	6.63	6.85	7.13	7.11	6.85	7.16	6.77	6.93	6.52	5.89	6.93	7.1	6.86	6.58	6.66	6.75	6.6	6.8	6.97	7.01	7.03	6.69	6.82	7.13	6.77	6.67	6.71	6.28	6.09	6.55	6.57	6.61	7.31	6.06	7.17	6.44	6.51	6.78	7.05	7	6.85	6.8
KIAA1522	1	32741830	32774970	1	p35.1	ENSG00000162522	3.27	2.55	2.87	4	4.17	3.32	2.96	2.92	3.05	3.09	4.26	3.05	2.43	2.78	5.46	2.92	4.15	4.15	4.18	3.98	3.94	2.67	4.33	4.14	2.96	4.13	4.05	2.73	2.15	4.91	2.08	3.65	2.27	4.5	5.41	1.94	2.89	3.72	4.4	3.45	3.95	4.06	4.79
YARS1	1	32775237	32818153	-1	p35.1	ENSG00000134684	9.2	7.84	7.89	8.37	8.57	7.93	9.1	7.84	8.69	8.04	8.3	8.65	8.82	8.63	8.73	8.8	9.8	9.25	8.05	8.77	8.37	7.86	10.62	9.04	7.9	9.17	8.61	8.05	8.1	8.57	8.35	7.98	8.6	8.1	10.85	8.26	8.26	8.26	8.68	8.72	8.27	8.89	8.58
S100PBP	1	32816767	32858875	1	p35.1	ENSG00000116497	5.21	6.07	5.92	6.48	6.06	6.3	6.68	5.97	6.02	5.58	6.43	5.57	5.7	6.33	6.09	6.44	5.57	6.4	5.84	6.16	6.4	5.71	7.11	6	5.76	5.59	6.62	5.61	5.89	5.47	5.78	6.16	6.34	6.26	5.64	6.15	4.49	4.97	5	5.42	5.93	6.04	6.13
RNF19B	1	32936445	32964685	-1	p35.1	ENSG00000116514	6.88	6.04	5.76	5.54	5.56	6.05	5.43	4.87	5.08	7.3	6.02	6.26	5.23	5.58	6.25	6.19	6.7	6.66	6.23	7.46	5.89	5.79	6.56	7.06	5.24	6.37	6.96	5.9	6.58	6.34	6.76	6.62	5.11	5.91	7.19	5.11	7.08	7.92	7.85	7.07	6.6	5.04	6.08
AK2	1	33007940	33080996	-1	p35.1	ENSG00000004455	6.42	6.76	7.03	7.05	7.47	7.17	7.3	6.89	6.09	6.85	5.87	5.5	6.66	7.09	5.78	6.74	6.18	5.94	6.29	7.2	7.25	7.06	5.83	5.26	7.13	5.02	6.67	6.91	7	5.68	6.51	6.44	6.98	7.17	6.19	7.09	6	6.7	6.04	6.63	7.3	6.19	7.3
AZIN2	1	33081104	33123492	1	p35.1	ENSG00000142920	4.31	3	4.89	1.83	2.76	3.22	4.6	3.54	2.33	3.15	1.54	3.84	4.6	4.23	3.87	3.59	3.16	2.91	3.25	4.19	2.89	2.65	3.1	3	3.27	3.77	2.67	4.27	2.89	3.99	4.2	3.96	4.88	4.04	3.45	4.17	4.53	3.67	4.14	4.98	3.53	3.31	4.43
TRIM62	1	33145399	33182059	-1	p35.1	ENSG00000116525	5.3	4.66	4.56	4.4	3.81	4.19	4.06	4.85	4.84	4.56	4.37	5.1	5.31	4.31	5.27	5.14	4.85	5.58	5.22	4.49	4.76	4.18	5.88	5.35	4.02	5.47	5.36	5	4.59	5	5.07	5.05	4.36	4.88	5.53	4.62	6.53	5.06	5.42	5.47	4.12	4.27	4.9
ZNF362	1	33256492	33300719	1	p35.1	ENSG00000160094	7.84	7.45	7.48	7.32	7.29	7.24	7.73	7.18	6.95	7.11	6.51	7.25	8.32	7.05	7.61	8.8	7.95	7.55	7.73	7.52	7.84	7.01	7.83	7.65	7.51	8.01	7.21	7.43	7.32	7.78	6.93	7.32	7.54	7.62	7.52	7.68	8.42	7.16	7.22	9.22	7.68	7.11	7.28
PHC2	1	33323623	33431052	-1	p35.1	ENSG00000134686	5.49	5.25	5.59	5.32	5.53	5.35	5.52	5.02	5.04	5.8	4.77	5.64	5.34	5.28	5.89	6.25	5.88	5.57	6	5.69	5.69	5.28	5.25	5.4	5.42	5.82	5.55	5.64	5.11	5.33	5.61	5.72	5.39	5.58	5.73	5.18	6.15	5.89	6.24	7.1	5.73	5.56	4.83
SMIM12	1	34712737	34859755	-1	p34.3	ENSG00000163866	6.7	5.67	5.69	6.11	6.29	5.79	6.07	5.96	5.69	5.75	5.3	6.13	6.54	5.69	5.98	5.99	5.14	5.36	5.46	5.99	5.9	6.11	6.08	5.38	5.98	6.64	5.89	5.63	5.76	5.71	5.34	5.71	5.53	5.85	5.17	5.87	6.17	6.28	7.21	7.7	5.98	6.43	6.3
DLGAP3	1	34865436	34929650	-1	p34.3	ENSG00000116544	3.69	3.38	3.41	4.01	4.3	3.82	3.55	3.02	2.45	3.3	1.96	2.84	3.09	3.24	2.7	3.64	2.23	3.52	3.47	3.91	3.57	3.66	2.04	2.63	4.17	2.75	2.46	3.32	4.69	3.51	2.72	4	3.51	4.15	3.44	4.14	2.95	3.63	2.68	4.41	3.24	2.46	1.81
ZMYM6	1	34986165	35031945	-1	p34.3	ENSG00000163867	4.84	4.86	4.47	4.44	4.44	4.59	4.27	4.99	4.99	4.87	4.36	5.25	4.79	4.99	5.05	5.15	4.23	4.67	5.07	5.42	4.93	4.57	5.16	4.97	4.63	5.53	4.59	4.6	4.83	5.12	4.67	4.53	4.82	4.72	3.77	4.63	3.43	3.55	3.62	3.84	3.56	5.31	4.12
ZMYM1	1	35032172	35115859	1	p34.3	ENSG00000197056	5.59	5.96	5.84	5.67	5.68	5.84	5.84	5.63	4.97	5.4	4.15	4.93	4.84	5.47	5	5.93	5.07	4.66	4.71	5.85	5.82	5.49	5.83	4.48	5.84	5.1	5.43	4.89	5.37	4.7	4.21	5.13	5.29	6.03	3.78	5.41	3.36	4.28	4.73	3.76	5.47	5.76	5.33
SFPQ	1	35176378	35193145	-1	p34.3	ENSG00000116560	8.16	8.45	7.8	7.8	7.62	7.81	7.25	8.06	9.06	8.31	7.98	8.86	8.5	7.91	8.58	8.42	9.11	9.01	8.09	8.75	8.27	8.18	8.82	9.58	7.89	8.96	8.25	8.11	8.78	8.55	8.69	8.38	8.02	7.8	8.25	7.58	7.45	8.51	8.47	8.6	6.62	7.68	7.36
ZMYM4	1	35268709	35422058	1	p34.3	ENSG00000146463	6.18	6.48	6.44	6.44	6.11	6.54	6.44	6.5	6.71	6.6	6.1	6.47	6.28	6.68	6.38	6.96	5.94	6.82	6.53	7.09	7.09	6.45	7.34	6.96	6.18	6.87	6.28	6.47	6.77	6.73	6.65	7.06	6.75	6.89	6.82	6.46	6.39	6.52	5.73	6.21	5.87	6.76	6
KIAA0319L	1	35433492	35557950	-1	p34.3	ENSG00000142687	5.41	6.05	6.47	6.21	5.77	6.12	5.77	6.81	5.96	6.02	4.94	5.29	5.53	5.72	5.9	6.65	4.93	5.63	5.83	6.14	6.36	5.85	6.49	5.54	5.83	5.2	6.04	5.94	5.76	5.47	6.16	6.83	6.14	7.59	5.76	6.35	5.25	5.15	4.53	5.67	6.93	5.63	6.06
NCDN	1	35557473	35567274	1	p34.3	ENSG00000020129	3.64	5.02	6.71	6.13	5.54	5.69	5.68	7.7	6.73	6.39	3.77	4.07	3.14	5.39	4.1	5.82	3.76	5.23	4.52	5.13	6.06	5.39	4.25	4.69	5.38	3.36	5.04	6.66	5.2	4.85	5.53	7.69	5.18	8.52	5.34	6.08	4.63	5.07	5.3	5.17	7.55	5.61	5.59
TFAP2E	1	35573314	35595328	1	p34.3	ENSG00000116819	3.58	3.77	4.34	3.44	2.78	3.53	3.45	4.92	4.87	4.88	4.13	4.69	3.98	4.33	4.1	4.8	2.79	4.77	4.04	3.47	4.43	3.67	4.75	4.51	3.32	4.46	4.8	4.44	3.05	4.64	4.57	5.17	3.86	5.21	5.61	2.97	4.96	2.83	3.49	3.9	4.06	3.04	4.08
PSMB2	1	35599541	35641526	-1	p34.3	ENSG00000126067	7.79	7.37	7.44	7.66	8.04	7.27	7.97	7.68	7.96	7.72	7.56	8.16	7.53	7.44	8.04	8.2	7.09	8.1	7.86	7.95	7.76	7.74	7.07	7.91	7.52	7.62	8.03	7.81	7.34	7.96	7.64	7.24	7.32	7.74	7.46	7.29	8.24	8.11	8.39	9.41	7.58	7.44	8.07
C1orf216	1	35713877	35718894	-1	p34.3	ENSG00000142686	3.38	4.72	5	5.83	5.5	5.37	5.25	5.41	5.59	5.68	4.53	5.38	4.07	5.06	4.29	4.68	3.14	4.84	4.32	5.4	5.32	5.31	4.99	5.65	5.2	4.92	6.42	4.84	4.48	4.74	6	5.47	4.36	5.96	5.13	5.18	3.77	5.31	5.82	4.92	4.13	4.1	5.6
CLSPN	1	35720218	35769978	-1	p34.3	ENSG00000092853	1.57	1.63	2.49	3.4	5.21	3.81	5.04	3.41	3.3	3.16	2.69	2.08	1.69	2.72	1.68	3.45	2.32	4.39	1.48	3.31	4.22	4.16	2.17	3.88	4.48	2.8	4.21	3.51	2.81	3.14	3.44	3.06	2.99	3.49	2.35	3.03	2.43	4.04	3.54	4.22	3.39	3.84	3.25
AGO4	1	35808016	35857890	1	p34.3	ENSG00000134698	5.8	6.16	6.43	6.86	5.45	6.14	5.69	6.94	5.73	6.56	4.99	4.97	5.32	5.99	5.41	5.96	5.93	5.83	6.69	5.88	6.05	6.12	6.63	5.37	6.03	5.71	6.88	6.36	5.12	4.91	5.74	6.74	5.16	7.49	6.37	5.45	5.04	5.44	5.02	5.35	6.03	6.06	5.49
AGO1	1	35869808	35930532	1	p34.3	ENSG00000092847	6.51	6.46	6.6	6.47	6.37	6.44	6.47	6.41	5.94	6.41	5.58	5.55	6.52	6.11	6.1	6.66	6.02	5.89	6.2	6.06	6.8	6.31	6.66	6.2	6.35	6.12	6.7	6.41	5.93	5.94	6.44	6.8	6.4	7.05	6.47	6.48	6.53	6.17	6.3	6.27	7.11	7.15	6.93
AGO3	1	35930718	36072500	1	p34.3	ENSG00000126070	5.27	6	5.62	5.61	5.6	5.71	5.71	5.88	5.87	5.62	5.16	5.21	5.09	5.54	5.44	5.75	4.97	5.4	5.16	5.77	6.13	5.93	5.94	5.6	5.67	5.27	5.7	5.45	5.37	5.14	5.39	5.92	5.69	6.29	5.14	5.36	4.62	5.05	4.91	5.28	5.72	5.24	5.17
ADPRHL2	1	36088892	36093932	1	p34.3	ENSG00000116863	7.56	7.25	6.47	6.73	6.73	6.49	6.85	7.12	7.64	7.17	6.59	7.94	7.32	6.84	7.74	7.76	6.52	7.25	7.58	7.1	7.33	6.94	7.9	7.76	6.75	7.44	6.72	7.51	6.91	7.94	7.51	6.85	6.62	6.56	7.84	6.49	7.89	7.93	8.1	9.18	7.59	6.93	6.96
TRAPPC3	1	36136570	36156053	-1	p34.3	ENSG00000054116	7.98	7.55	8.01	7.67	7.96	8.06	8.26	7.36	7.23	8.15	6.41	7.95	7.75	8.31	7.86	7.73	6.85	7.61	7.86	8.35	8.1	7.85	8.24	7.37	8	7.95	7.61	7.89	7.98	7.66	7.66	7.71	8.08	8.04	7.97	7.88	8.38	7.72	8.25	8.32	7.92	7.84	7.93
MAP7D1	1	36155579	36180849	1	p34.3	ENSG00000116871	9.28	8.81	8.96	8.84	8.9	8.93	9.19	8.17	9.27	9.19	8.26	9.82	9.33	9.15	9.07	10.3	8.78	9.24	8.49	9.84	8.98	9.12	9.49	9.68	8.83	9.28	9.27	9.09	9.17	8.81	9.68	9.1	9.12	8.86	9.54	8.96	9.51	9.4	9.65	10.98	8.88	9.19	9.06
THRAP3	1	36224432	36305357	1	p34.3	ENSG00000054118	7.14	6.38	6.54	6.75	6.92	6.7	6.94	6.72	6.04	6.23	6.18	6.28	7.02	6.36	7.18	7.04	6.48	6.67	6.65	6.54	6.75	6.56	7.24	5.72	7.04	7.25	6.51	6.64	6.58	6.83	5.8	6.04	6.56	7.38	6.96	7.11	7.11	7.32	7.48	6.62	7.31	6.61	7.14
SH3D21	1	36306368	36329340	1	p34.3	ENSG00000214193	1.84	3.49	3.58	3.69	2.17	2.9	3.2	3.46	3.02	3.33	2.57	3.07	3.21	2.99	3.83	3.8	3.59	2.64	2.86	3.85	3.64	2.06	4.95	3.64	2.98	4.08	3.17	2.99	3.24	3.75	3.2	3.95	3.17	3.68	4.15	3.14	3.54	3.04	3.13	4.89	6.17	4.04	3.38
EVA1B	1	36322031	36324154	-1	p34.3	ENSG00000142694	2.88	3.18	3.08	2.86	3.87	3.77	2.68	2.74	1.99	4.25	2.65	3.5	3.19	2.83	3.49	3.41	3.79	3.38	3.16	4.74	2.32	1.93	4.44	3.68	2.59	3.05	4.2	1.8	3.83	3.63	3.34	3.7	3.33	2.21	4.24	2.53	4.57	3.5	4.09	5.1	4.21	3.01	3.9
STK40	1	36339624	36385896	-1	p34.3	ENSG00000196182	6.09	6.49	6.49	6.56	6.22	6.64	6.51	6.2	5.05	6.71	6.07	6.04	5.64	5.89	5.56	7.04	6.25	5.82	5.91	6.59	6.16	6.23	7.26	5.63	6.03	5.08	6.66	5.82	6.87	6.1	6.12	6.48	6.66	6.54	7.01	6.65	5.87	7.55	8.07	6.8	7.2	6.6	6.97
LSM10	1	36391238	36397908	-1	p34.3	ENSG00000181817	6.93	6.59	6.74	6.59	6.92	7.05	7.23	6.46	6.66	7.54	6.04	7.74	6.5	7.44	7.23	6.97	6.54	6.36	7.21	7.43	7.17	6.73	7.37	6.94	6.71	7.18	7.25	6.61	6.73	7.14	7.02	7.21	7.04	6.89	7.79	6.57	7.75	7.1	7.73	8.63	7.29	6.95	7.01
MRPS15	1	36455718	36464384	-1	p34.3	ENSG00000116898	7.84	8.1	7.99	7.53	8.28	7.91	7.95	7.64	8.32	8.23	7.34	8.36	7.98	8.52	8.09	8.24	7.27	7.88	8.35	8.8	8.61	7.98	7.39	7.97	8.01	8.19	7.81	8.34	8.07	8.21	8.33	8.04	8.01	7.73	8.04	7.85	9.2	7.76	7.98	9.5	8.16	7.47	8.13
CSF3R	1	36466043	36483278	-1	p34.3	ENSG00000119535	5.95	6.36	7	4.75	7.39	7.06	5.75	6.31	4.88	9.21	7.57	7.72	6.2	6.53	6.14	6.15	9.06	7.51	8.28	7.71	5.39	5.47	5.99	6.95	5.99	6.56	6.91	5.13	6.47	6.84	8.99	9.09	7.17	4.94	7.47	4.81	7.45	6.38	5.03	7.05	5.45	5.7	4.23
ZC3H12A	1	37474580	37484377	1	p34.3	ENSG00000163874	7.86	7.4	6.01	7.07	6.28	7.06	5.65	5.74	8.32	8.14	8.22	8.61	6	8.28	7.66	7.45	7.31	8.63	9.19	9.73	7.41	6.44	7.88	9.88	5.67	8.74	7.72	7.84	9.01	8.6	8.98	6.93	6.76	5.22	9.5	5.91	6.68	8.67	8.73	7.89	7.02	5.51	7.19
MEAF6	1	37492575	37514774	-1	p34.3	ENSG00000163875	5.64	5.74	5.97	6.12	5.68	5.58	5.78	5.73	5.1	5.9	4.76	5.74	5.15	5.79	5.86	5.46	5.4	5.48	5.83	6.24	6.02	6.09	5.9	5.76	6.12	5.51	5.66	5.68	5.65	5.34	5.25	5.25	5.58	6.17	4.85	5.38	5.47	5.24	6.06	6.37	5.94	6.18	6.11
SNIP1	1	37534449	37554293	-1	p34.3	ENSG00000163877	8.43	7	6.15	6.08	6.19	6.03	6.63	7.13	8.37	7.37	7.75	9.06	8.29	6.84	8.21	7.86	7.99	8.22	7.34	7.59	7.48	6.74	8.89	9.3	6.05	9.41	7.17	7.47	7.53	8.69	7.98	6.91	6.5	6.07	8.26	6.21	7.88	8.22	8.17	9.08	6.97	7.6	6.15
GNL2	1	37566816	37595937	-1	p34.3	ENSG00000134697	8.69	7.81	7.78	7.92	8.25	8.13	8.08	7.76	8.26	8.34	8.18	8.75	7.93	8.16	8.13	8.18	8.35	8.9	7.79	8.97	8.87	8.17	8.38	8.94	8.12	8.96	7.79	8.14	8.53	8.84	8.61	8	8.14	8.29	8.14	8.06	9.09	9.13	9.44	9.22	7.96	8.1	7.75
C1orf109	1	37681570	37692249	-1	p34.3	ENSG00000116922	6.54	5.16	5.28	5.6	5.63	5.7	5.37	5.2	5.02	5.42	4.34	5.09	5.69	5.35	5.67	5.84	5.83	4.64	5.09	5.36	5.41	5.43	5.97	6.37	5.99	5.81	4.96	4.78	5.31	5.12	5.2	5.19	5.3	5.55	5.48	5.25	5.87	6.03	6.16	6.6	5.75	6.12	5.05
CDCA8	1	37692481	37709719	1	p34.3	ENSG00000134690	2.34	2.78	3.3	4.24	6.12	4.36	5.63	2.73	4.15	3.82	3.76	3.79	2.59	4.31	2.98	4.88	3.31	5.35	2.95	4.44	4.89	4.54	3.17	4.84	5.2	2.73	4.6	3.5	4.07	4.2	4.67	3.07	3.78	4.19	4.15	3.96	2.83	4.41	4.82	5.01	4.74	3.75	3.85
EPHA10	1	37713880	37765133	-1	p34.3	ENSG00000183317	2.65	4.96	3.96	3.17	3.25	1.29	-0.01	0.23	6.39	3.62	3.72	-0.76	-1.08	3.03	6.46	4.9	5.75	5.62	4.35	7	6.44	5.16	2.39	2.85	5.09	1.85	0.44	3.75	-0.14	-0.63	1.89	5.39	1.03	5.64	2.93	0.16	2.76	4.87	3.41	4.93	-0.5	2.94	2.22
MANEAL	1	37793802	37801137	1	p34.3	ENSG00000185090	3.24	3.25	2.48	4.52	4.17	2.91	3.64	2.9	2.08	3.06	2.81	1.89	2.45	2.73	1.53	3.47	2.09	1.95	1.63	2.91	2.09	3.41	1.74	1.99	3.62	1.31	4.43	2.99	3.6	3.36	2.64	2.73	3.43	3.96	2.17	3.82	3.09	2.75	4.43	3.1	3.78	2.45	3.01
YRDC	1	37802945	37808208	-1	p34.3	ENSG00000196449	8.89	8.98	8.18	8.32	7.92	8.55	8.1	8.42	7.96	8.45	8.59	8.68	8.25	8.32	8.39	8.85	7.43	8.74	8.78	8.76	8.69	8.91	8.38	9.57	8.32	8.62	8.37	8.7	8.93	8.62	8.57	8.7	8.16	8	8.56	7.89	7.7	8.73	8.64	9.61	8.19	8.68	8.81
C1orf122	1	37806979	37809454	1	p34.3	ENSG00000197982	6.48	6.33	6.42	6.34	6.35	6.36	6.58	5.54	5.96	6.7	6.16	6.52	6.29	6.74	6.36	7.47	6.02	6.03	6.48	7.21	6.93	6.37	6.3	6.45	6.3	7.12	6.51	6.33	6.72	6.82	6.65	6.53	6.46	6.32	6.97	6.14	7.37	6.24	6.18	7.79	6.21	6.17	6.31
MTF1	1	37809574	37859592	-1	p34.3	ENSG00000188786	6.68	6.23	5.94	6.14	6.27	6.41	6.13	5.91	5.95	6.36	6.06	6.15	6.33	5.37	6.2	6.64	6.42	6.55	5.83	6.24	6.2	6.42	7.72	7.2	6.42	6.8	7	5.85	5.84	7	6.02	6.54	5.46	6.54	6.22	5.85	6.59	7.92	7.73	7.88	7.32	4.03	6.01
INPP5B	1	37860697	37947057	-1	p34.3	ENSG00000204084	5.69	6.1	5.64	5.55	5.78	5.79	5.14	5.57	5.05	5.55	4.09	4.45	5.5	5.43	5.9	6.13	5.94	5.87	6.03	5.88	6.1	5.42	6.57	4.89	5.29	5.82	6.18	5.36	5.76	5.44	5.94	5.99	6.24	5.71	5.76	5.66	5.89	5.48	5.01	5.22	5.81	5.59	5.55
SF3A3	1	37956975	37990075	-1	p34.3	ENSG00000183431	8.48	8.42	8.4	9.06	8.99	8.62	8.84	8.5	8.01	8.86	7.28	8.49	8.57	8.85	8.42	8.65	8.31	8.11	8.36	9.23	9.29	8.77	8.82	8.76	9.11	8.76	8.57	8.67	9.01	8.86	8.49	8.48	8.85	9.24	8.28	8.82	9.08	8.73	9.19	10.06	9.08	9.01	9.07
FHL3	1	37996770	38005606	-1	p34.3	ENSG00000183386	4.38	4.57	4.14	4.88	4.65	4.8	3.52	4.09	2.75	5.57	3.82	4.25	3.08	4.01	4.09	4.87	5.51	4.53	4.32	5.67	5.06	3.12	5.08	5.45	3.24	4.49	3.28	4.03	4.22	3.87	3.47	4.96	4.58	4.48	6.02	3.58	6.05	5	5.75	6.15	5.43	4.23	4.38
UTP11	1	38009258	38024820	1	p34.3	ENSG00000183520	6.75	5.23	5.37	5.91	5.98	5.69	5.94	5.6	6.13	6.11	5.91	6.52	5.79	5.49	5.63	5.83	6.2	6.63	5.7	6.4	6.19	5.95	6.54	6.89	5.88	6.86	5.62	6.01	6.3	6.84	5.98	5.42	5.56	5.81	6.76	5.5	6.37	7.38	7.42	7.64	5.9	5.37	5.94
RRAGC	1	38838198	38859772	-1	p34.3	ENSG00000116954	8.06	6.26	6.28	6.39	6.17	6.43	6.31	6.21	6.48	6.85	5.53	6.54	6.96	6.68	7.24	6.33	6.98	6.78	5.2	7.13	6.81	6.29	7.51	7.51	6.49	7.48	6.55	5.96	6.5	6.84	6.53	6.33	5.89	6.89	7.23	6.1	6.67	7.09	8.72	8.25	6.85	6.49	6.54
MYCBP	1	38862493	38873368	-1	p34.3	ENSG00000214114	4.16	3.46	4.51	4.51	4.67	4.09	5.09	4.37	3.71	4.33	3.03	3.46	3.56	4.32	3.49	3.14	3	3.42	3.28	4.43	4.13	4.34	5.02	2.63	4.7	2.83	4.04	4.31	4.15	3.75	3.83	3.41	4.37	4.41	3.89	4.58	2.93	4.48	5.15	4.12	4.32	3.62	4.29
AKIRIN1	1	38991276	39006059	1	p34.3	ENSG00000174574	7.12	7.09	6.81	7.09	6.79	7.09	7.14	6.44	7.39	7.45	7.8	7.12	7.09	6.73	7.22	7.16	7.4	7.54	6.91	7.7	7.41	7.13	7.34	7.46	7.24	7.09	7.04	6.8	7.12	7.07	7.15	6.93	6.37	6.77	6.71	6.5	7.03	8.04	8.36	8.78	7.17	7.64	6.79
NDUFS5	1	39026318	39034636	1	p34.3	ENSG00000168653	8.93	8.66	8.63	8.41	9.15	8.65	9.37	8.55	9.43	8.94	8.78	9.46	8.58	9.25	9.48	7.68	8.12	8.24	9.08	9.67	9.47	8.5	8.52	8.57	8.78	9.5	8.59	8.95	9.11	9.65	9.52	9.06	9.38	8.85	9.21	8.62	10.14	9.06	9.68	10.54	9.42	8.45	8.76
MACF1	1	39081316	39487177	1	p34.3	ENSG00000127603	6.05	6.92	6.96	6.88	6.8	7.37	6.72	7.01	5.76	6.55	7.84	6.15	6.64	6.4	6.27	6.47	6.27	7.14	5.6	6.34	7.7	6.92	7.28	7.51	6.7	6.92	7.54	6.5	6.64	6.4	6.89	7.04	6.84	7.79	6.27	6.89	6.24	6.74	5.81	5.71	5.25	7.54	7.39
PABPC4	1	39560816	39576790	-1	p34.3	ENSG00000090621	8.48	8.18	8.52	8.34	8.48	8.5	8.24	8.39	8.27	8.01	8.71	8.2	7.74	8.19	8.02	8.44	7.7	8.25	7.73	8.73	8.56	8.14	8.17	8.11	8.48	8.05	7.71	8.73	8.57	8.16	8.37	8.43	8.35	8.46	8.34	8.42	8.95	8.33	8.19	8.64	8.97	8.48	8.36
HPCAL4	1	39678648	39691485	-1	p34.2	ENSG00000116983	7.06	7.07	5.05	6.83	4.66	4.04	7.18	4.69	4.69	4.32	6.74	5.84	4.95	6.13	6.55	5.44	6.71	8.08	3.7	7.65	5.53	5.38	8.29	7.6	6.26	6.93	4.69	7.58	7.28	7.95	2.51	5.13	5.7	6.75	7.39	6.27	7.98	9.71	10.11	7.83	6.03	5.39	5.9
PPIE	1	39692182	39763914	1	p34.2	ENSG00000084072	7.14	6.04	6.65	6.02	6.73	6.22	6.28	6.97	6.05	5.93	7.4	6.61	6.35	6.36	6.58	7.21	6.57	5.61	5.97	6.58	6.44	6.63	7.53	6.67	6.76	6.6	6.76	6.42	6.21	5.96	5.93	6.83	6.24	7.35	6.39	7.38	5.9	5.72	6.08	6.7	6.17	6.66	6.88
BMP8B	1	39757182	39788865	-1	p34.2	ENSG00000116985	5.76	5.22	5.09	5.91	5.03	5.85	4.75	5.16	5.07	4.69	6.1	5.24	5.97	4.91	5.92	5.91	5.94	5.63	4.58	5.4	6.39	6.05	6.66	5.25	5.37	5.66	5.81	5.05	4.59	5.21	5.43	6.25	5.01	6.05	4.78	5.94	5.49	4.53	5.27	6.38	5.09	6.68	5.3
TRIT1	1	39838110	39883511	-1	p34.2	ENSG00000043514	5.73	6.32	6.22	6.09	5.96	6.05	5.56	6.41	6.48	6.13	6.38	6.78	7.02	5.97	6.53	6.03	6.75	6.98	6.03	6.71	6.13	6.24	6.93	6.54	6.26	5.29	5.44	6.32	6.08	6.64	6.37	5.76	6.32	6.53	6.27	6.24	5.54	6.52	6.89	6	6.62	5.76	6.17
MFSD2A	1	39955112	39969968	1	p34.2	ENSG00000168389	3.46	3.1	3.74	2.09	2.7	3.08	3.22	2.78	4.26	4.57	3.96	5.06	1.53	3.1	2.84	3.12	4.7	4.2	2.8	4.57	3.65	2.05	2.67	5.22	2.2	3.96	4.62	4.05	4.02	4.06	4.47	3.93	2.82	3.52	4.77	1.33	3.09	4.99	4.81	4.73	3.26	2.41	3.81
CAP1	1	40040233	40072649	1	p34.2	ENSG00000131236	9.6	9.67	10.14	10.62	10.47	10.64	10.33	9.95	8.4	10	8.86	8.21	9.19	9.87	8.97	8.97	9.36	8.54	8.98	9.92	10.52	10.28	8.8	8.4	10.45	8.67	11.12	9.55	9.83	8.38	9.25	10	10.18	10.67	9.09	10.25	9.62	9.86	9.95	9.82	10.34	10.34	10.6
PPT1	1	40071461	40097727	-1	p34.2	ENSG00000131238	7.96	9.1	9.64	9.3	9.87	9.86	9.81	9.32	8.72	9.61	9.88	8.01	9.06	9.65	8.07	8.38	8.87	8.84	9.44	9.63	9.64	9.09	7.21	8.4	9.3	7.17	8.93	9.57	9.2	8.87	8.84	9.41	9.26	9.3	6.76	9.28	9.34	9.55	8.88	9.67	8.81	9.58	9.16
RLF	1	40161387	40240921	1	p34.2	ENSG00000117000	7.71	6.66	6.23	6.16	6.32	6.61	6.64	6.78	8.14	7.19	8.73	8.45	7.58	6.98	8.13	7.09	8.69	8.65	7.61	7.52	7.84	6.86	8.05	8.58	6.16	8.55	6.95	7.17	7.24	8.82	7.44	7.51	6.69	6.5	8.04	6.55	7.47	7.55	8.04	8.55	8.04	7.39	6.43
ZMPSTE24	1	40258236	40294180	1	p34.2	ENSG00000084073	7.29	6.63	6.59	7.11	6.56	6.69	7.07	6.89	7.33	6.98	7.7	7.7	7.59	6.6	7.1	6.67	7.16	7.34	6.94	6.96	7.23	7.13	7.15	7.68	7.1	7.57	6.98	6.57	6.36	7.27	6.4	6.37	6.23	6.55	6.34	6.55	6.13	7.43	8.09	7.97	6.24	6.99	7.01
COL9A2	1	40300489	40317813	-1	p34.2	ENSG00000049089	3.25	5.15	3.36	3.89	4.95	5.05	3.25	4.62	5	4.52	5.5	3.8	7.3	6.39	4.99	5.46	5.52	5.57	5.85	6.24	5.05	4.23	4.4	5.84	4.54	5.97	3.94	3.63	3.32	5.96	5.52	7.15	4.31	4.7	5.28	5.42	6.75	3.73	4.39	6.73	3.99	3.86	4.09
SMAP2	1	40344850	40423326	1	p34.2	ENSG00000084070	10.49	10.81	10.33	10.74	10.68	10.61	10.9	10.69	10.6	10.5	11.02	10.13	11.18	10.76	10.23	11	10.4	9.45	11.12	11.11	11.34	10.03	11.45	9.65	11.59	11.76	9.82	10.36	10.11	10.79	9.97	10.15	11.09	10.71	10.6	11.14	10.05	11.21	11.34	11.98	11.67	11.65	10.97
ZFP69B	1	40450102	40463718	1	p34.2	ENSG00000187801	2.89	3.86	3.77	4.36	3.78	4.2	4.64	4.63	4.76	3.68	4.56	4.56	4.92	3.73	3.47	3.5	3.29	2.86	4.16	3.76	4.26	3.94	4.52	4.24	4.51	4.72	2.5	4.69	3.04	4.62	3.42	3.65	3.36	4.49	3.82	4.05	3.22	5.36	5.45	4.5	5.35	3.5	3.09
ZFP69	1	40477290	40496343	1	p34.2	ENSG00000187815	4.04	4.4	4.59	4.82	4.43	5.06	4.47	4.69	3.96	4.8	4.32	4.57	4.15	4.96	4.21	3.94	2.55	3.12	4.66	4.75	5.26	4.87	4.57	4.09	4.98	2.23	4.84	4.76	4.49	3.58	4.34	4.65	4.42	5.22	3.27	4.86	2.4	3.49	4.04	3.58	4.35	3.63	4.84
EXO5	1	40508741	40516556	1	p34.2	ENSG00000164002	5.51	5.9	5.7	5.86	5.77	5.41	6.41	6.25	6.86	5.77	6.77	7.01	6.9	5.76	6.77	6.23	6.16	5.13	6.54	6.31	6.85	5.72	6.73	6.55	6.59	5.65	6.17	6.7	5.79	7.11	5.97	5.83	5.62	6.54	5.67	6.13	5.62	6.12	6.55	7.29	5.76	5.55	5.77
ZNF684	1	40531573	40548167	1	p34.2	ENSG00000117010	4.43	3.93	4.13	4.18	4.43	4.08	4.61	4.33	5.23	4.65	5.15	5.42	5.03	4.01	4.55	4.11	4.17	3.97	4.64	4.23	5.02	4.13	5	4.55	4.4	4.45	4.6	4.38	3.71	4.4	4.66	3.84	3.68	4.35	4.5	3.58	4.55	4.74	4.79	5.95	4.79	3.87	4.48
RIMS3	1	40620680	40665682	-1	p34.2	ENSG00000117016	3.02	4.55	5.23	3.77	6.38	4.25	3.7	4.61	5.01	3.69	2.7	2.08	3.43	4.08	3.7	4.22	2.94	3.2	2.29	2.9	3.27	3.25	1.95	2.97	2.93	3.86	4.93	4.34	3.7	3.53	3.35	3.67	3.46	6	3.93	3.53	3.35	4.25	3.9	3.63	3.58	4.28	4.89
NFYC	1	40691648	40771603	1	p34.2	ENSG00000066136	6.13	6.46	6.73	6.9	6.6	6.8	6.49	6.95	6.11	6.58	6.21	6.54	7.24	6.93	6.2	7.04	6.31	6.64	6.87	6.86	6.92	6.84	6.35	5.42	6.68	6.8	7.05	6.73	7.09	7.08	6.11	6.86	6.92	7.24	6.68	7.33	7.16	7.12	7.19	7.51	7.19	7.11	7.38
CITED4	1	40861054	40862363	-1	p34.2	ENSG00000179862	6.12	7.65	6.63	6.3	7.34	7.47	6.48	5.09	6.77	7.61	5.53	6.46	5.83	6.56	6.94	8.01	5.73	6.17	6.87	7.89	7.52	6.2	4.32	8.19	6.04	7.89	3.74	5.91	7.57	6.42	7.32	7.65	7.03	6.31	5.67	6.3	6.85	4.89	5.44	6.72	6.15	5.34	7.17
SLFNL1	1	41015597	41023237	-1	p34.2	ENSG00000171790	3.02	2.54	2.87	2.71	2.95	2.14	3.31	3.17	3.06	2.24	3.68	2.39	2.03	2.32	2.42	2.77	3.12	3.08	1.93	2.89	2.99	2.89	2.46	2.71	3.2	3.32	2.98	3.21	2.52	3.36	3.02	2.9	2.9	3.38	2.01	3.26	2.69	2.29	1.76	1.58	1.87	2.92	2.79
SCMH1	1	41027200	41242154	-1	p34.2	ENSG00000010803	5.19	5.5	5.47	5.31	5.45	5.33	5.58	4.79	4.91	5.01	5.2	5.26	4.92	5.36	5.73	5.45	5.86	5.27	5.83	5.5	5.75	5.19	4.35	5.9	5.48	5.38	4.5	5.03	5.46	5.65	5.33	5.44	5.51	5.85	6.05	5.46	5.6	5	4.94	5.74	5.19	5.1	5.22
HIVEP3	1	41506365	42035925	-1	p34.2	ENSG00000127124	5.04	5.54	5.47	5.71	5.23	5.68	5.89	6.58	4.51	5.73	6.37	5.52	5.78	5.43	5.53	6.17	5.21	5.56	5.69	5.33	6.22	6.23	4.89	5.8	5.36	4.67	7.29	6.13	5.51	6.49	6.25	6.97	4.17	6.05	6.27	4.13	5.54	6.52	6.14	6.33	4.75	4.83	6.65
FOXJ3	1	42176539	42335877	-1	p34.2	ENSG00000198815	9.72	9.29	9.19	8.77	8.43	8.9	8.98	8.77	9.23	8.82	8.92	9.07	9.5	9.2	8.99	9.29	9.96	8.82	7.5	9.7	9.49	9.22	9.29	8.82	8.9	9.07	8.88	9.35	9.05	8.62	8.88	8.98	8.89	8.98	9.39	8.97	9.14	8.87	9.05	9.7	9.23	9.01	8.93
PPCS	1	42456117	42473385	1	p34.2	ENSG00000127125	7.74	7.29	7.52	7.45	7.39	7.62	7.39	7.51	7.4	7.75	7.98	7.19	7.93	7.52	7.34	7.16	6.68	6.91	6.99	8.11	7.8	7.11	8.39	6.77	7.85	7.5	7.49	7.49	7.32	7.75	6.61	6.91	7.13	7.78	6.85	7.66	6.48	7.5	7.63	8.16	7.84	7.34	8.09
CCDC30	1	42463221	42657190	1	p34.2	ENSG00000186409	3.14	3.9	3.6	3.73	3.57	3.29	3.02	3.89	4.02	3.4	4.45	3.57	3.18	3.78	3.19	3.86	3.04	3.95	3.27	4.34	4.03	3.93	3.6	3.44	3.66	2.15	4.06	3.39	3.8	2.92	3.1	3.55	3.48	3.82	2.27	3.26	3.58	3.61	3.29	3.88	3.63	4.04	3.65
PPIH	1	42658423	42676758	1	p34.2	ENSG00000171960	7.26	6.58	6.87	6.28	7.25	6.72	7.34	6.42	6.85	6.83	6.85	7.01	6.98	7.27	6.74	6.63	6.76	6.1	6.83	7.35	7.51	6.64	6.79	6.76	6.78	7.27	6.91	6.94	6.91	7.07	7.27	6.88	7.27	6.87	7.11	6.51	8.24	6.6	6.67	7.69	6.66	6.26	7.08
YBX1	1	42682418	42703805	1	p34.2	ENSG00000065978	11.36	10.85	11.12	10.95	11.11	11.07	11.74	10.72	11.01	11.42	11.86	10.89	10.8	11.26	10.87	11.31	10.99	11.38	11.05	11.55	12.05	11.35	10.45	10.91	11.29	11.15	11.23	11.33	10.96	11.16	11.16	11.45	11.2	11.48	10.68	10.75	12.03	11.29	11.19	12.2	11.12	10.77	10.74
P3H1	1	42746335	42767084	-1	p34.2	ENSG00000117385	5.84	6.51	6.71	6.28	6.75	6.49	6.44	6.16	5.53	6.14	6.02	5.97	6.38	6.76	5.97	7.17	5.93	5.77	6.64	7.07	6.79	6.28	7.21	6.08	6.33	6.75	6.26	6.24	6.65	5.91	6.13	6.41	6.89	6.97	6.88	6.77	6.51	5.88	5.37	6.04	6.36	6.89	6.75
SVBP	1	42807052	42817397	-1	p34.2	ENSG00000177868	7.06	7.41	7.22	6.75	7.01	7.63	7.78	6.74	7.61	7.42	8.06	7.93	7.74	8.01	7.9	7.12	8.36	7.97	7.84	7.93	7.73	7.21	7.72	8.03	6.94	8.48	7.79	7.45	7.08	7.58	8.18	7.63	6.92	7.39	8.07	6.74	9.61	6.79	7.08	8.98	7.86	6.29	7.26
ERMAP	1	42817122	42844991	1	p34.2	ENSG00000164010	4.3	4.79	4.87	4.1	4.36	4.73	4.79	4.81	4.61	3.93	4.98	4.99	4.55	4.55	4.97	5.17	4.86	5.01	4.64	5.58	4.94	4.29	4.83	5.06	4.23	4.44	4.67	4.79	4.44	4.45	4.71	4.8	4.6	5.49	4.4	4.87	4.86	4.71	4.4	4.62	4.67	4.62	4.68
ZNF691	1	42846573	42852477	1	p34.2	ENSG00000164011	2.23	3.89	3.98	4.37	4.37	4.02	3.62	4.07	3.29	3.67	3.48	3.02	3.5	3.82	2.81	4	1.91	3.07	3.73	3.8	3.66	3.85	3.6	2.92	4.26	1.31	3.99	3.59	3.9	2.64	3.01	3.41	4.16	4.49	2.51	4.34	2.11	3.5	3.86	3.55	4.45	1.74	5
SLC2A1	1	42925375	42958868	-1	p34.2	ENSG00000117394	8.5	7.91	7.78	7.35	7.06	7.76	7.37	7.22	7.15	8.5	8.03	7.23	7.92	7.45	7.34	8.03	8.15	8.96	8.01	8.83	7.75	7.55	6.75	9.1	7.49	8.1	7.76	7.77	8.58	8.14	7.95	7.31	7.17	7.24	9.64	6.89	7.95	8.85	9.05	9.7	8.92	7.68	7.51
EBNA1BP2	1	43164175	43270936	-1	p34.2	ENSG00000117395	7.6	6.77	7.04	7.37	7.75	7.4	7.53	7.27	6.48	7.33	6.38	6	6.41	7.17	6.16	6.67	6.39	6.96	6.89	7.72	7.54	7.32	7.43	6.51	7.35	6.24	7	7.29	7.61	7.65	6.57	6.91	7.17	7.4	6.41	7.12	7	8.15	8.11	8.14	6.84	6.67	7.63
CDC20	1	43358981	43363203	1	p34.2	ENSG00000117399	2.39	2.74	2.47	4.38	7.5	5.67	6.45	2.42	3.2	3.73	4.37	3.04	1.12	4.92	2	5.13	3.31	4.91	1.78	5.56	5.73	4.89	2.35	4.91	6.4	2.94	4.96	3.14	4.87	3.58	4.43	3.11	3.98	4.25	2.32	4.28	3.02	4.36	4.25	4.76	4.93	3.93	5.15
ELOVL1	1	43363398	43368074	-1	p34.2	ENSG00000066322	6.62	5.57	6.25	6.39	6.31	6.18	5.74	5.87	4.77	5.93	5.59	5.43	5.78	5.83	5.42	5.87	5.46	4.85	5.48	6.06	5.52	5.92	6.13	5.26	6.16	5.32	6.97	5.36	5.88	5.32	5.63	6	5.81	6.44	5.67	6.22	6.65	6.06	6.25	6.4	6.09	5.83	6.21
MED8	1	43383917	43389808	-1	p34.2	ENSG00000159479	6.01	4.5	5.05	5.52	5.29	4.93	5.53	5.45	5.83	5.21	4.54	5.49	6.09	5.07	5.39	4.71	5.56	5.26	5.24	5.37	4.93	5.19	6.07	4.24	5.57	5.83	5.2	4.98	5.41	6.12	4.85	4.74	5.07	5.36	6.23	5.21	5.96	5.71	6.23	6.89	5.5	4.84	5.63
SZT2	1	43389882	43454247	1	p34.2	ENSG00000198198	5.41	5.81	5.82	5.69	5.69	5.64	5.41	5.89	5.34	4.67	5.01	4.48	5.45	5.14	5.14	5.62	5.45	5.18	5	5.62	5.82	5.67	6.33	5.27	5.69	5.26	5.86	5.42	5.49	5.5	5.51	5.59	5.9	6.09	5.6	5.85	4.72	5.36	4.54	4.93	5.53	5.14	5.53
KDM4A	1	43650149	43705518	1	p34.2	ENSG00000066135	5.32	4.61	4.79	4.56	4.15	4.32	4.48	5.02	4.84	4.44	4.61	4.17	4.89	4.45	4.86	4.84	5.46	5.04	4.66	4.44	4.84	4.27	6.14	4.88	4.33	5.4	5.13	4.92	4.52	5.15	4.87	4.88	4.21	5.08	5.97	4.46	4.9	5.55	5.5	5.29	4.59	5.01	4.96
IPO13	1	43946950	43968022	1	p34.1	ENSG00000117408	4.13	5.54	5.84	5.96	6.13	5.81	6.16	5.41	5.29	5.41	4.38	5.5	4.39	5.88	5.51	6.25	4.69	5.4	4.98	6.42	6.06	5.9	5.16	5.67	5.95	5.3	5.88	5.41	5.69	5.51	5.61	5.8	6.1	6.33	4.78	6.08	4.5	5.39	5.68	5.47	5.35	5.01	5.93
DPH2	1	43970000	43973369	1	p34.1	ENSG00000132768	6.12	5.7	5.83	5.82	6.29	5.9	6.41	5.7	5.75	5.39	4.72	5.16	5.56	5.93	5.22	6.28	4.83	5.24	4.97	6.2	6.21	5.99	4.79	5.4	6.17	5	5.21	6.06	5.9	5.79	5.9	5.51	6.32	6.19	4.86	6.1	5.14	5.65	5.24	6.08	5.16	5.65	5.85
ATP6V0B	1	43974487	43978295	1	p34.1	ENSG00000117410	8.3	7.97	8.38	8	8.93	8.79	8.34	7.61	7.73	9.27	7.96	8.99	8.77	8.61	8.6	8.62	8.77	8.5	9.02	9.62	8.87	8.46	8.68	8.88	8.09	8.81	8.55	8.25	8.45	8.66	9	8.62	8.65	8.01	9.15	7.68	9.1	8.01	8.24	9.88	8.2	7.55	8.18
B4GALT2	1	43978943	43991170	1	p34.1	ENSG00000117411	4.68	4.1	3.61	5.06	5.1	4.16	4.24	4.29	4.23	4.3	3.53	4.44	1.28	5.06	4.2	4.7	4.02	4.73	4.22	4.6	5.35	4.65	3.6	4.8	4.7	4.29	4.33	5.02	3.14	4.8	4.34	4.54	4.04	5.07	4.67	4.38	3.98	4.26	3.81	4.2	4.3	4.72	5.25
CCDC24	1	43991359	43996528	1	p34.1	ENSG00000159214	2.56	3.16	3.21	3.85	3.51	4.03	1.34	3.91	3	3.37	2.77	3.77	1.67	3.88	3.43	3.83	3.19	3.33	4.28	4.6	4.53	2.48	2.7	3.68	3.79	3.49	4.26	3.11	2.72	3.28	2.99	4.03	2.72	5.02	3.63	2.59	4.41	1.57	2.77	4.67	4.56	2.81	3.62
DMAP1	1	44213455	44220681	1	p34.1	ENSG00000178028	8.19	7.99	8.02	7.84	7.91	7.87	7.59	8.34	8.32	7.87	8.21	7.85	8.81	8.06	8.08	8.29	7.66	7.51	8.11	8.64	8.47	7.98	8.42	8.03	8.22	8.54	8.28	7.98	8.33	8.29	8.26	8.23	8.53	8.42	8.38	8.44	7.96	7	6.92	7.95	7.58	8.44	8.45
ERI3	1	44221070	44355260	-1	p34.1	ENSG00000117419	5.01	5.41	5.56	5.36	5.59	5.39	5.7	5.28	5.49	5.44	4.89	5.53	5.37	5.76	5.61	6.01	5.25	5.3	5.9	6.05	6.03	5.55	4.77	5.48	5.6	5.22	5.17	5.51	5.82	5.55	5.72	5.57	5.87	5.55	4.96	5.66	5.62	5.22	4.83	5.89	5.24	5.55	5.57
RNF220	1	44405194	44651724	1	p34.1	ENSG00000187147	8.54	8.26	8.1	8.03	7.96	7.99	8.21	7.94	7.97	8.06	8.19	8.32	8.61	8.14	7.92	8.35	7.94	7.74	7.92	8.17	8.17	7.95	8.52	8.55	8.07	8.23	8.29	8.26	7.99	8.57	8.2	8.18	8.16	8.02	8.46	8.17	8.39	7.82	8.18	9.15	7.78	8.33	8.69
TMEM53	1	44635238	44674481	-1	p34.1	ENSG00000126106	4.03	3.22	3.52	2.82	3.63	3.28	3.32	3.18	3.91	3.92	3.87	2.97	3.08	3.29	3.51	4.42	2.11	2.97	3.15	3.92	3.41	2.76	3.71	3.57	3.04	3.24	3.9	3.26	3.08	4.36	3.64	3.22	3.22	3.23	3.51	3.34	3.77	3.63	3.34	4.65	3.1	2.86	4.24
ARMH1	1	44674692	44725591	1	p34.1	ENSG00000198520	7.07	8.04	9.14	7.16	9.45	5.35	8.59	7.53	9.97	5.55	5.4	7.85	7.54	7.78	5.5	10.08	8.58	8.37	8.68	9.46	8.96	7.2	6.71	8.04	5.08	7.75	5.58	8.68	9.24	9.08	7.73	6.76	9.85	7.28	6.02	9.42	8.58	6.99	3.99	9.78	7.98	7.35	7.59
KIF2C	1	44739818	44767767	1	p34.1	ENSG00000142945	3.68	3.18	2.8	4.03	6.05	4.09	5.4	2.68	3.62	2.12	5.12	3.52	3.55	4.88	3.51	3.68	3.49	5.06	4	4.62	4.54	4.92	3.69	4.46	4.99	4.09	3.89	3.88	3.75	3.96	4	2.65	3.23	3.69	4.4	4.17	3.28	4.77	4.04	4.61	4.54	3.59	3.36
RPS8	1	44775251	44778779	1	p34.1	ENSG00000142937	9.02	9.08	9.33	8.73	9.31	9.1	9.39	9.04	9.23	9.13	8.9	9.13	9.05	9.28	9.02	8.73	8.66	8.98	8.77	9.4	9.48	9.18	8.07	8.54	9.22	8.69	8.26	9.34	8.71	8.66	9.05	9.03	9.11	9.25	9.08	9.07	9.96	9.18	9.04	9.74	9.49	8.72	8.69
BEST4	1	44783585	44788170	-1	p34.1	ENSG00000142959	4.57	3.3	3.72	4.82	3.71	2.85	3.1	3.47	4	4.08	4.78	4.68	4.39	4	4.4	3.87	3.54	3.53	3.2	3.85	3.31	3.74	4.29	3.63	3.39	4.43	2.89	4.01	3.9	5.74	4.22	3.23	3.59	4.66	3.81	3.55	5.25	3.36	3.04	3.67	2.74	3.13	3.02
PLK3	1	44800377	44805990	1	p34.1	ENSG00000173846	6.58	5.85	5.2	6.11	6.47	6.07	5.93	5.67	5.37	6.83	7.04	6.7	6.36	6.72	7	6.76	6.41	7.38	7.19	8.69	6.35	6.58	6.82	7.82	6.07	7.61	5.66	6.69	8.34	7.95	6.81	6.1	7.48	5.08	7.61	5.66	7.34	6.9	7.84	6.95	5.43	5.32	6.63
BTBD19	1	44808482	44815585	1	p34.1	ENSG00000222009	3.83	3.24	2.36	4.28	3.33	3.06	3.59	2.93	3.5	3.36	4.54	3.44	3.34	4.02	2.88	3.45	5.68	4.5	2.93	5.17	4.05	3.95	4.19	5.36	3.98	4.6	2.9	3.13	5.36	3.9	3.46	3.44	3.88	2.27	4.21	3	4.01	4.47	5.56	3.08	2.62	3.73	3.57
PTCH2	1	44819844	44843253	-1	p34.1	ENSG00000117425	3	3.18	3.11	2.58	3.17	3.63	3.91	2.98	4.39	3.39	4.32	4.59	4.26	3.79	3.72	4.36	4.31	3.56	2.61	4.37	4.01	3.46	4.24	3.76	3.23	4.28	2.63	3.41	3.6	4.35	3.46	3.42	3.59	3.53	3.45	2.49	3.47	3.13	3.59	3.82	1.58	2.14	4.1
EIF2B3	1	44850522	44986722	-1	p34.1	ENSG00000070785	3.81	4.63	4.97	5.14	5.65	5.52	5.94	5.01	5.38	5.12	4.81	4.57	4.87	6.1	4.55	5.03	4.94	4.5	5.04	5.96	5.93	5.46	3.86	4.86	5.44	4.13	5.08	5.49	5.64	4.77	5.23	5.35	5.71	5.56	4.18	5.17	5.45	5.44	5.33	5.39	4.73	5.13	5.12
HECTD3	1	45002540	45011324	-1	p34.1	ENSG00000126107	5.86	5.98	6.27	6.08	6.03	5.93	5.56	6.44	6.47	5.48	5.58	5.47	6.93	5.88	6.04	6.68	5.62	5.64	6.26	6.21	6.3	5.94	6.31	6.23	5.85	6.2	6.86	5.91	5.65	6.43	6.13	6.54	6.22	6.68	6.32	6.28	6.04	5.31	5.26	5.44	5.82	5.98	6.13
UROD	1	45010950	45015575	1	p34.1	ENSG00000126088	7.78	7.47	7.71	7.87	8.31	7.85	7.9	7.71	8.03	8.05	6.86	7.87	8.79	8.1	7.7	8.02	7.64	7.25	8.08	8.22	7.87	7.72	7.47	7.79	7.97	7.26	7.79	7.92	8.05	7.38	7.97	7.64	8.03	7.65	8.03	7.95	7.63	7.01	6.47	8.06	7.46	7.71	8.02
ZSWIM5	1	45016399	45306209	-1	p34.1	ENSG00000162415	2.84	4.66	5.32	5.64	2.28	5.15	4.4	6.29	6.53	5.29	2.9	4.14	5.03	4.83	5.14	5.29	4.58	4.6	5.57	5.54	6.62	5.78	5.7	4.54	4.34	3.41	2.68	6.29	2.83	5.29	6.5	7	2.51	7.06	5.2	5.72	3.79	4.32	4.24	4.45	5.28	3.54	4.06
HPDL	1	45326895	45328679	1	p34.1	ENSG00000186603	4.07	2.97	3.6	4.44	5.09	3.5	4.11	2.41	3.56	2.38	3.2	2.18	3.04	3.32	2.83	3.26	2.64	3.46	2	3.46	3.69	3.76	3.31	3.62	3.85	4.29	3.14	2.85	3.71	3.52	3.01	3.07	3.12	2.5	3.31	2.9	3.53	3.17	3.3	4.23	2.01	3.06	3.55
MUTYH	1	45329163	45340893	-1	p34.1	ENSG00000132781	4.97	4.94	5	5.23	5.29	5.04	5.13	5.38	5.6	4.84	4.88	4.89	5.77	5.25	5.21	5.76	4.64	4.99	5.45	6.06	5.48	5.12	5.03	4.31	5.16	5.19	4.77	5.42	5.5	6	4.95	4.93	5.71	5.64	5.7	5.57	5.61	4.74	4.39	5.5	5.06	5.23	5.21
TESK2	1	45343883	45491163	-1	p34.1	ENSG00000070759	5.11	5.12	5.28	4.32	4.72	5.25	5.31	5.06	5.29	5.55	5.28	4.92	4.38	5.36	5.12	5.92	5.03	5.57	5.28	5.65	6.13	5.02	5.27	5.51	4.56	5.15	5.19	5.54	5.2	5.24	5.86	5.75	5.36	4.97	6.54	4.81	6.06	5.09	5.1	5.46	5.91	5.41	5.62
CCDC163	1	45493866	45500079	-1	p34.1	ENSG00000280670	2.46	4.34	4.25	4.19	4.14	4.44	4.91	4.31	2.42	4.91	4.03	4.37	5.14	3.6	4.11	2.94	1.79	4.39	3.29	4.55	3.03	4.9	3.01	1	4.83	4.01	3.97	2.75	2.34	4.77	4.33	4.19	4.81	4.7	2.52	5.25	5.08	4.3	3.96	4.05	5.86	3.85	3.14
MMACHC	1	45500300	45513382	1	p34.1	ENSG00000132763	1.8	3.64	3.72	4.79	4.59	4.34	4.16	3.52	3.35	3.44	2.13	3.39	2.87	3.9	3.45	3.44	2.25	3.42	3.33	3.82	3.9	4.26	2.87	3.69	4.63	1.63	3.18	4.05	3.99	3.28	3.4	4.03	4	4.47	2.33	4.09	3.11	3.68	3.76	3.31	4.28	3.16	4.8
PRDX1	1	45511036	45523047	-1	p34.1	ENSG00000117450	7.1	6.96	7.67	8.57	8.62	8.28	8.42	8.25	6.67	8.06	7.66	6.61	6.79	8.17	6.65	6.47	6.21	6.87	7.77	8.53	8.62	8.5	6.62	6.5	7.97	6.53	7.77	8.11	7.94	7.41	7.27	7.97	8.13	8.26	7.57	8.13	7.77	8.82	8.93	7.53	7.98	7.4	7.82
AKR1A1	1	45550543	45570049	1	p34.1	ENSG00000117448	6.72	6.96	7.32	7.13	7.4	7.29	7.29	6.88	6.41	6.88	6.92	6.41	6.23	7.47	6.33	7.28	5.98	6.49	7.1	7.7	7.32	7.02	5.99	6.33	7.02	5.77	6.88	7.04	6.96	6.36	7.05	7.13	7.3	7.32	7.21	7.24	7.77	7.04	6.13	7.36	6.91	6.34	7.19
NASP	1	45583846	45618904	1	p34.1	ENSG00000132780	6.1	5.43	6.3	6.18	6.94	6.11	6.34	5.64	5.7	6.22	6.23	5.53	5.47	6.05	5.24	5.23	5.53	6.46	5.17	7.06	6.15	5.94	6.86	6.98	5.99	5.93	6.27	5.84	6.97	6.38	6.01	5.38	6.12	5.89	6.13	6.12	6.37	6.85	7.38	6.77	6.37	6.3	6.09
CCDC17	1	45620044	45624057	-1	p34.1	ENSG00000159588	4.89	4.25	3.05	3.23	3.74	3.92	3.68	4.44	4.57	4.29	4.98	5.01	5.75	3.91	3.95	4.8	4.5	4.87	3.82	4.8	5.21	4.33	5.82	4.21	3.69	5.64	3.96	3.84	4.26	4.21	4.69	5.08	4.26	3.68	5.87	4.12	4.84	3.19	3.41	3.99	3.31	3.5	3.51
GPBP1L1	1	45627304	45688113	-1	p34.1	ENSG00000159592	6.64	6.58	6.57	7.04	6.72	6.8	6.92	6.95	7.35	6.93	7.13	6.96	7.08	6.73	6.94	6.51	6.29	6.88	6.46	6.95	6.86	6.67	7.39	6.81	7.03	6.98	6.69	6.81	6.91	6.86	6.63	6.21	6.75	7.07	7.01	7.01	7.04	7.16	7.46	7.85	7.14	7	6.94
TMEM69	1	45688181	45694436	1	p34.1	ENSG00000159596	6.9	6.58	6.88	7.33	7.19	6.98	7.36	6.72	6.74	6.75	7.09	6.77	6.79	6.88	5.84	5.76	6.33	6.43	6.36	7.59	6.66	6.79	6.96	6.09	7.24	6.21	6.21	6.98	7.82	6.65	6.54	6.15	7.18	7.09	7.2	7.03	5.42	6.45	6.92	6.8	7.3	7.86	7.05
MAST2	1	45786987	46036122	1	p34.1	ENSG00000086015	3.78	5.15	5.01	5.09	5.07	5.18	5.41	4.89	5.07	4.54	4.68	5.23	5.15	5.71	5.27	5.67	3.94	5.2	5.04	5.78	5.76	5.03	4.61	5.92	5.15	5.79	5.33	5.09	4.8	5.69	5.34	5.78	5.25	6.01	4.81	5.34	4.92	4.6	4.95	5.04	5.12	4.58	5.22
PIK3R3	1	46040140	46133036	-1	p34.1	ENSG00000117461	3.61	3.15	4.54	3.85	1.26	3.15	5.13	3.74	3.63	4.4	3.5	2.57	2.2	3.23	3.24	3.89	4.05	2.44	2.39	3.35	4.77	3.05	4.27	2.77	4.43	5.55	5.26	4.02	0.76	2.04	3.87	3.45	0.85	4.48	1.31	4.03	-0.29	4.8	4.75	3.71	1.69	3.54	3.61
POMGNT1	1	46188682	46220305	-1	p34.1	ENSG00000085998	5.02	7.59	7.51	7.58	7.26	7.47	7.92	7.25	7.23	7.13	7.05	6.96	7.39	7.31	7.28	7.83	5.88	7.06	7.07	7.65	7.93	7.48	6.87	7.14	7.53	6.67	7.31	7.33	6.87	7.33	7.41	7.4	7.64	8.12	6.78	7.84	6.34	6.67	6.13	7.07	6.99	7.02	7.39
LRRC41	1	46261196	46303608	-1	p33	ENSG00000132128	6.66	6.97	7.55	7.42	7.14	7.05	7	7.18	6.04	6.42	7.71	6.15	6.47	6.93	6.46	7.34	5.99	6.34	7.05	7.17	7.46	6.93	6.88	6.05	7.32	7.4	6.53	6.85	7.15	6.85	6.38	6.93	7.36	8.11	6.85	7.59	6.7	7.23	7.62	6.71	7.78	7.72	7.39
UQCRH	1	46303698	46316776	1	p33	ENSG00000173660	9.44	9.17	9.57	9	9.94	9.84	10.11	9.25	9.68	9.52	9.76	9.45	9.1	10	9.25	8.73	8.68	9.23	9.36	10.17	10.02	9.45	8.49	9.12	9.47	9.17	9.27	9.62	9.34	9.32	9.53	9.53	10.03	9.69	9.44	9.35	10.84	9.09	9.13	10.4	9.84	9.25	9.08
NSUN4	1	46340177	46365152	1	p33	ENSG00000117481	6.23	6.25	5.53	5.66	5.63	5.65	5.62	6.14	7.35	6.01	7.26	6.72	6.06	5.58	6.17	5.87	5.2	6.67	6.45	6.51	6.06	5.81	5.46	6.2	5.81	6.29	5.37	6.35	6.74	6.85	6.44	5.81	5.7	5.67	6.03	5.8	6.7	7.15	7.08	6.93	5.96	5.61	5.8
FAAH	1	46394317	46413848	1	p33	ENSG00000117480	4.49	4.21	4.89	4.56	5.8	4.47	5.04	5.29	4.36	5.09	3.94	5.2	4.43	4.24	5.69	5.25	3.28	6.06	4.65	5.29	5.6	5.57	4.21	5.43	5.71	5.7	3.71	4.35	5.04	5.94	4.83	3.65	4.27	5.74	3.86	3.49	4.06	4	4.58	5.18	4.16	4.16	4.5
MKNK1	1	46557408	46616843	-1	p33	ENSG00000079277	5.56	5.63	5.9	4.9	5.87	5.7	5.97	5.84	5.58	5.85	5.94	5.91	5.85	5.81	5.79	6.15	5.51	5.73	5.6	6.4	5.89	5.45	5.64	5.98	5.49	6.08	6.49	6.12	5.82	5.87	5.86	5.97	5.74	5.99	5.44	6.17	6.34	5.43	4.7	5.68	5.59	5.58	5.97
MOB3C	1	46607715	46616891	-1	p33	ENSG00000142961	4.79	5.27	5.49	5.42	5.46	5.36	5.22	5.74	4.93	5.07	5.13	4.4	4.9	5.14	4.9	5.18	4.16	4.41	4.43	5.3	4.16	4.86	5.02	4.94	5.37	4.38	5.67	4.91	5.6	5.03	4.82	4.95	5.55	5.88	4.48	6.04	4.78	5.67	5.58	4.79	5.57	6.13	5.34
ATPAF1	1	46632737	46673867	-1	p33	ENSG00000123472	5.48	6.91	6.94	6.94	7.42	7.07	6.92	6.64	5.92	6.83	7.04	6.3	6.31	7.2	6.22	6.43	4.86	6.27	6.55	6.78	7.16	6.95	6.66	5.78	7.17	5.54	6.83	6.71	6.39	6.1	6.43	6.93	6.89	7.12	5.32	7.14	5.37	6.13	5.45	6.44	6.92	7.17	6.76
EFCAB14	1	46675159	46719114	-1	p33	ENSG00000159658	7.7	7.71	8.33	7.97	8.13	7.94	8.41	8.28	7.32	7.67	8.2	7.8	8.27	7.67	8.01	7.58	7.18	7.82	7.77	7.53	7.44	8.18	7.67	7.58	8.48	6.98	8.14	7.87	6.93	7.25	7.53	7.81	7.52	8.5	7.67	8.38	7.38	8.36	8.64	7.74	8.59	8.66	7.9
STIL	1	47250139	47314147	-1	p33	ENSG00000123473	4.91	3.99	4.44	4.66	6.39	4.89	5.64	4.02	5.02	4.4	5.36	5.1	4.66	4.18	5.7	4.98	4.38	6.13	4.54	4.58	5.81	4.93	5.22	5.71	5.58	6.25	4.67	4.28	4.41	4.44	4.93	4.61	4.29	4.44	5.07	4.11	5	5.86	5.71	5.8	4.68	5.65	4.52
CMPK1	1	47333797	47378839	1	p33	ENSG00000162368	8.14	8.91	9.32	8.79	8.57	9.09	9.03	8.69	8.45	9.14	8.54	8.53	8.61	9.1	8.31	8.09	7.26	8.44	8.85	8.96	9.27	8.58	7.82	8.04	8.74	7.72	8.4	8.71	8.56	8.53	8.04	8.43	8.32	9.11	7.69	8.4	8.58	7.78	7.99	8.65	8.76	8.99	8.77
FOXD2	1	47436017	47440691	1	p33	ENSG00000186564	4.48	3.23	3.45	3.74	3.88	4.29	3.65	3.71	2.8	3.11	3.48	2.77	3.12	3.48	2.66	2.08	1.36	3.35	3.7	4.47	2.78	3.61	2.55	3.78	3.63	3.72	4.89	3.01	3.1	3.18	3.44	3.46	1.89	3.84	4.4	4.12	2.81	3.63	4.3	3.33	4.4	3.53	3.88
SPATA6	1	48295373	48472208	-1	p33	ENSG00000132122	1.45	2.69	4.18	1.49	3.22	3.54	1.45	3.53	4.13	3.94	2.88	2.05	3.84	2.98	3.97	2.77	2.93	2.39	3.09	4.03	3.83	2.41	0.49	1.84	2.94	3.58	3.1	2.14	2.86	3.79	3.07	3.11	2.24	4.47	1.93	0.12	4.13	3.09	2.59	2.75	3.47	2.96	1.75
BEND5	1	48727519	48776969	-1	p33	ENSG00000162373	3.35	5.11	5.15	0.28	5.1	4.65	5.11	2.93	5.55	4.99	5.39	5.31	4.98	4.93	5.37	5.03	5.16	3.74	-0.75	5.03	1.93	2.49	1.92	1.47	3.49	4.52	2.35	4.33	4.43	2.28	4.62	-1	5.35	4.69	5.06	3.06	3.44	4.99	4.02	6.97	5.72	4.26	3.66
FAF1	1	50437028	50960267	-1	p32.3	ENSG00000185104	6.55	6.32	6.62	5.57	6.94	6.88	7.11	6.11	6.38	6.7	6.66	6.27	6.42	6.98	6.59	6.73	6.1	6.52	6.96	7.24	7.38	6.79	6.25	6.57	6.53	6.85	6.97	6.51	6.95	6.73	6.72	6.75	6.91	6.73	6.2	6.28	7.49	6.97	6.24	7.8	6.94	7.45	6.9
CDKN2C	1	50960745	50974634	1	p32.3	ENSG00000123080	3.53	2.66	4	2.9	5.16	3.63	4.55	3.15	3.57	3.57	5.12	3.68	2.73	3.22	2.89	2.82	2.83	2.57	2.81	4.39	3.47	3.31	4.12	3.8	3.97	2.78	4.33	3.39	3.96	3.01	3.55	3.13	1.95	2.88	2.85	2.87	3.62	3.01	2.85	3.04	4.18	4.55	4.41
RNF11	1	51236273	51273447	1	p32.3	ENSG00000123091	6.73	6.16	5.86	5.6	5.59	5.94	5.96	5.69	6.97	6.67	6.99	7.2	6.04	6.17	6.55	6.19	6.09	7.4	6.92	7.18	6.33	5.88	6.1	7.31	5.72	7.45	6.1	5.64	6.25	6.69	6.16	5.68	5.18	5.6	6.44	5.04	6.7	6.3	7.31	7.53	5.74	7.29	5.7
EPS15	1	51354263	51519266	-1	p32.3	ENSG00000085832	6.31	6.1	6.13	6.49	6.36	6.64	5.94	6.54	6.4	6.04	6.47	6.41	6	6.04	6.34	5.6	6.41	6	5.93	6.67	6.35	5.97	8.07	5.73	6.03	6.55	7.27	5.13	6.16	6.12	5.72	5.98	5.8	6.54	6.93	6.14	6.32	5.96	6.98	5.99	6.4	6.68	6.89
OSBPL9	1	51577179	51798427	1	p32.3	ENSG00000117859	6.45	6.23	6.85	6.56	6.36	6.41	6.52	6.32	6.73	5.91	6.59	6.56	6.72	6.4	6.38	5.59	6.32	6.6	6.19	6.81	6.56	6.42	5.77	6.06	6.3	6.61	5.81	6.45	6.54	7.01	6.13	6.37	6.42	6.48	6.61	6.11	6.18	6.53	7.64	7.06	6.33	6.78	6.63
NRDC	1	51789191	51878937	-1	p32.3	ENSG00000078618	6.71	8.4	8.29	8.17	8.61	8.26	8.86	8.22	7.73	8.78	8.47	7.74	7.37	8.6	8.04	8.14	6.64	8.15	8.09	9.24	8.83	8.31	7.83	7.81	8.32	7.32	8.7	8.07	8.35	7.61	8.21	8.56	8.68	8.66	6.81	8.23	7.19	7.67	6.37	8.14	8.56	8.54	8.01
KTI12	1	52032103	52033810	-1	p32.3	ENSG00000198841	7.66	6.75	6.36	6.36	6.3	6.66	6.37	5.62	6.5	6.87	6.3	6.47	6.46	5.83	6.54	6.88	5.6	6.26	5.62	7.19	6.97	6.46	7.15	6.66	5.96	6.12	6.58	6.4	6.54	6.32	6.24	6.76	6.23	5.4	6.68	5.49	5.72	6.56	6.71	7.52	6.14	6.56	7.11
BTF3L4	1	52056199	52090716	1	p32.3	ENSG00000134717	6.63	6.2	6.18	6.47	6.33	6.29	6.33	6.11	6.8	6.42	6.95	6.54	6.49	6.32	6.57	5.94	6.21	7.08	6.52	6.72	6.66	6.64	6.45	7.28	6.78	6.29	5.53	6.42	6.34	6.62	6.14	6.3	5.85	6.33	5.61	5.93	6.77	6.49	7	7.52	6.19	6.58	6.39
ZFYVE9	1	52142094	52346686	1	p32.3	ENSG00000157077	3.32	3.23	3.44	3.34	2.8	4.04	2.78	2.02	2.94	3.38	3.91	3.96	3.32	3.8	4.63	3.31	4.1	4.79	5.06	4.47	4.54	3.79	6.01	4.91	3.82	3.42	2.3	3.68	4.48	1.85	2.84	4.91	2.47	4.63	4.78	3.96	3.78	3.82	4.55	4.78	3.12	4.82	3.55
CC2D1B	1	52345723	52366193	-1	p32.3	ENSG00000154222	5.83	6.09	6.09	6.06	5.95	6.18	5.72	6.29	5.28	5.65	6.15	4.84	5.95	5.55	5.41	6.23	4.48	4.8	5.09	6.08	6.16	5.86	6.24	5.7	5.97	6.14	6.06	5.62	5.81	5.63	5.82	6.12	5.88	6.59	5.47	5.98	5.44	5.54	5.43	5.71	5.84	5.43	6.25
ORC1	1	52372829	52404423	-1	p32.3	ENSG00000085840	3.86	3.64	2.94	3.7	5.38	4.25	5.08	3.2	4.8	4.21	5.46	6.37	5	3.64	4.69	4.57	4.21	5.28	3.81	4.16	4.66	4.52	6.2	5.31	4.64	4.15	4.13	4.45	3.75	4.93	4.59	4.3	3.62	3.97	5.09	3.99	4.5	4.82	4.73	5.01	4.24	3.48	3.48
PRPF38A	1	52404602	52420836	1	p32.3	ENSG00000134748	6.16	6.53	6.44	6.43	6.44	6.5	6.32	6.53	7.14	6.78	7.06	6.98	6.36	5.99	6.18	5.71	5.41	6.76	6.26	6.97	6.44	6.36	6.19	6.72	6.56	6.01	6.42	6.32	6.92	6.53	7.05	6.22	6.14	6.55	5.75	6.67	6.19	6.95	7.31	6.87	6.7	6.46	6.64
TUT4	1	52408282	52553487	-1	p32.3	ENSG00000134744	7.92	7.62	7.2	7.52	7.5	7.37	7.22	7.98	7.82	7.24	8.08	7.73	7.9	7.02	7.63	7.28	7.1	7.81	7.06	8.04	7.85	7.73	8.3	8.13	7.32	8.08	7.05	8.03	7.46	7.88	8.02	7.43	7.44	7.57	7.64	7.52	7.83	7.41	7.77	7.28	7.78	7.61	7.33
GPX7	1	52602371	52609051	1	p32.3	ENSG00000116157	6.99	6.31	6.4	6.9	6.84	6.26	6.89	6.27	5.91	6.33	7.32	6.54	6.34	6.11	6.23	6.26	5.9	5.94	6.76	6.85	6.39	6.69	7	5.86	6.71	6.02	4.05	6.91	6.91	6.73	6.47	6.13	6.54	6.5	6.61	6.74	7.5	6.21	7.42	6.46	6.22	5.84	6.8
SHISAL2A	1	52633168	52669683	1	p32.3	ENSG00000182183	5.99	5.76	5.45	6	5.63	4.97	5.8	4.8	4.96	5.37	5.04	6.04	5.84	5.41	5.46	5.1	4.14	4.58	4.09	5.38	5.56	5.99	4.35	4.24	6.07	4.1	4.22	5.39	6.32	4.36	6.07	5.36	5.7	5.27	5.36	6.35	5.14	5.19	5.57	4.81	5.73	4.97	6.12
COA7	1	52684449	52698347	-1	p32.3	ENSG00000162377	4.52	3.88	4.29	4.82	4.5	4.61	4.66	4.19	3.82	4.14	3.78	4.13	4.51	4.3	3.54	4.22	3.54	4.75	2.63	4.6	4.8	5.23	3.25	3.77	5.02	3.36	4.33	4.81	4.32	3.24	4.18	4.53	4.07	4.27	3.63	4.67	2.11	4.91	5.67	5.78	4.41	3.4	4.02
ZYG11B	1	52726453	52827336	1	p32.3	ENSG00000162378	7.3	7.81	7.47	7.18	7.08	7.5	7.45	7.75	7.38	7.8	7.62	7.77	7.12	7.47	7.66	7.62	6.53	7.21	6.68	7.28	8.03	7.43	7.54	7.65	7.24	7.56	5.14	7.2	7.23	7.04	6.96	7.84	7.19	7.91	6.82	6.96	6.12	6.76	7.36	7.51	7.36	8.15	7.44
ECHDC2	1	52895910	52927212	-1	p32.3	ENSG00000121310	7.53	9.49	8.93	8.95	7.91	8.41	6.98	9.09	9.73	8.02	8.31	9.17	8.41	9.08	9.28	9.15	8.44	8.44	9.08	8.15	9.69	8.16	9.03	9.26	8.92	7.51	8.72	8.85	9.67	8.22	9.34	9.12	9.4	10.06	7.52	8.17	8.63	7.09	7.58	9.69	6.6	9.09	9.3
SCP2	1	52927276	53051698	1	p32.3	ENSG00000116171	5.09	5.16	5.88	6.03	5.96	5.85	5.98	6.1	5.54	5.44	5.95	4.67	5.43	5.91	5.07	4.95	4.77	5.39	5.6	6.05	6.01	6.08	5.02	4.78	6.16	4.84	6.48	5.93	5.54	5.01	5.07	5.42	5.85	6.32	4.89	5.82	5.16	5.55	5.1	5.76	5.69	6.17	5.31
CPT2	1	53196792	53214197	1	p32.3	ENSG00000157184	6.23	5.24	4.6	5.85	5.25	5.27	4.97	5.54	4.81	4.86	4.82	5.7	5.99	4.38	5.98	5	4.23	4.66	5.36	4.63	4.89	5.09	6.04	4.16	5.36	4.83	5.06	4.95	5.47	4.09	4.91	6.01	4.76	5.51	5.36	5.77	4.65	5.68	6.18	6.43	5.48	5.32	5.89
CZIB	1	53214099	53220634	-1	p32.3	ENSG00000162384	6.92	7.39	7.72	6.82	7.63	7.34	7.26	7.22	6.96	6.9	6.93	6.91	6.51	7.37	6.57	7.24	4.98	6.55	6.83	7.82	7.3	7.39	6.24	5.8	7.54	6.13	7.35	7.02	7.51	6.77	7.07	6.69	7.6	7.66	6.22	7.74	7.03	6.56	6.07	7.31	7.25	7.09	7.28
MAGOH	1	53226900	53238518	-1	p32.3	ENSG00000162385	6.71	6.41	6.06	6.07	6.48	6.28	6.77	6.21	6.62	6.93	7.45	6.77	6.44	6.59	6.33	5.7	5.67	6.58	6.49	7.16	6.79	6.47	5.66	6.23	6.2	6.8	5.8	6.3	6.68	6.66	6.45	6.34	6.36	5.93	6.05	5.76	7.26	6.82	7.23	8.1	6.36	5.34	6.11
LRP8	1	53242364	53328469	-1	p32.3	ENSG00000157193	5.32	4.92	5.04	5.01	5.34	4.67	4.88	5.19	5.24	4.3	5.84	4.93	5.68	4.72	4.81	5.15	4.59	4.98	4.02	4.83	5.41	4.86	5.24	5.58	5.1	4.98	5.58	5.51	4.68	4.55	5.19	5.44	4.66	5.35	4.45	4.89	5.18	4.62	4.6	4.27	2.52	5.49	4.38
NDC1	1	53765478	53838463	-1	p32.3	ENSG00000058804	6.28	5.36	5.57	5.63	6	5.74	5.92	5.63	5.79	5.56	5.83	6.14	6.01	5.33	5.67	5.34	5	5.58	5.03	5.73	5.68	5.52	6.38	6.06	6.06	5.72	4.96	5.11	5.47	5.53	5.55	5.28	5.61	5.55	5.51	5.77	5.2	5.9	6.06	5.85	5.04	4.78	5.6
YIPF1	1	53851719	53889798	-1	p32.3	ENSG00000058799	5.85	6.1	6.39	5.89	6.01	6.43	6.56	6.22	6.38	6.59	6.24	6.66	5.96	6.55	6.3	6.29	5.9	6.45	6.69	6.96	6.51	6.3	6.61	5.88	6.42	5.41	7.22	6.17	6.38	6.14	6.54	6.74	6.69	6.14	7.03	6.11	6.56	6.22	6.42	7.69	6.44	6.26	6.27
HSPB11	1	53916574	53945929	-1	p32.3	ENSG00000081870	4.31	6.29	6.69	6.52	6.78	6.74	6.43	6.74	6.8	6.51	5.91	6.25	6.32	6.65	6.45	6.16	5.14	6.07	6.99	7.05	6.78	6.27	6.68	6.06	6.58	5.86	7.42	6.48	6.09	5.92	6.51	6.52	6.45	6.89	5.89	6.54	6.44	5.6	5.14	6.09	6.51	6.02	6.15
LRRC42	1	53946085	53968168	1	p32.3	ENSG00000116212	5.96	5.32	5.5	5.91	6.26	5.92	6.12	5.27	6.05	5.87	5.6	6.65	5.63	5.97	6.46	5.75	5.55	6.57	5.73	6.2	6.14	6.06	5.91	7.17	5.59	6.96	6.65	5.62	5.4	6.23	6.39	5.95	5.82	5.69	7.13	5.77	6.75	5.75	5.91	6.85	6.41	5.43	6.08
TMEM59	1	54026681	54053504	-1	p32.3	ENSG00000116209	8.87	8.78	9.02	9.13	8.81	9.12	9.07	8.73	9.13	9.5	9.6	9.95	9.05	9.06	9.57	8.28	8.53	9.48	9.4	9.43	9.18	8.98	9.55	9.74	9.14	9.06	9.59	8.72	8.93	8.84	9.01	8.94	8.84	8.74	8.36	9.01	9.22	8.92	9.57	10.23	9.29	8.91	8.83
TCEANC2	1	54053584	54112519	1	p32.3	ENSG00000116205	4.68	5.82	5.72	5.91	6.08	5.86	5.62	5.6	5.39	5.03	5.18	4.2	4.59	5.64	4.75	5.17	3.72	4.51	4.97	5.6	5.83	5.96	4.38	5.33	6.06	3.88	5.47	5.62	5.58	4.08	5.54	5.51	5.77	5.88	4.59	5.93	4.04	5.18	4.95	4.44	5.89	4.37	5.38
CYB5RL	1	54169651	54200036	-1	p32.3	ENSG00000215883	2.99	4.66	4.43	4.09	4.38	4.41	4.12	4.33	4.56	3.47	4.41	4.03	3.94	4.24	4.02	3.82	3.61	3.68	4.12	4.68	3.97	4.98	3.94	3.91	4.89	3.37	4.42	4.09	4.53	3.42	4.24	4.06	4.37	4.06	3.71	5.42	2.4	3.78	3.36	3.07	4.45	3.38	4.27
MRPL37	1	54184041	54225464	1	p32.3	ENSG00000116221	8.14	8.18	8.08	7.94	8.92	8.32	8.51	7.73	8.11	8.09	8.33	8.52	8.04	8.55	8.34	8.02	7.44	8.17	8.03	8.56	8.87	8.36	7.72	7.91	8.41	7.81	7.96	8.4	8.31	8.47	8.35	8.21	8.47	8.09	8.79	8.16	9.1	8.3	8.7	9.63	8.68	8.23	8.07
SSBP3	1	54225432	54413479	-1	p32.3	ENSG00000157216	6.25	6.62	6.38	7.01	6.74	6.9	6.59	6.77	5.63	6.88	6.07	6.36	5.2	6.85	6.3	6.99	4.68	6.82	7.22	6.94	6.98	6.93	4.04	6.44	6.46	5.11	7.41	6.67	6.29	5.9	6.57	7.01	6.42	6.74	6.1	6.72	6.24	6.61	5.51	6.59	6.69	5.4	6.73
TTC22	1	54779712	54801323	-1	p32.3	ENSG00000006555	3.32	4.25	4.47	4.83	4.08	4.25	4.08	4.35	4.4	4.22	3.85	5.12	3.33	4.14	4.17	4.33	2.77	4.22	3.85	4.15	4.32	4.12	3.92	4.85	4.51	3.63	5.24	3.78	3.82	3.77	3.96	4.41	4.11	4.96	5.1	4.69	2.84	3.92	3.67	4.94	4.12	4.74	4.88
DHCR24	1	54849627	54887195	-1	p32.3	ENSG00000116133	0.38	3.46	3.39	6	4.96	3.93	5.14	3.51	4.65	2.84	6.05	3.71	2.18	4.54	5.01	4.99	3.84	4.58	4.81	4.98	5.06	5.42	5.04	5.42	5.4	1.88	6.18	4.44	4.54	2.84	2.76	4.83	4.56	5.32	5.67	4.91	1.36	5.39	6.23	4.58	4.12	3.33	3.92
USP24	1	55066359	55215364	-1	p32.3	ENSG00000162402	7.47	6.91	6.31	7.09	6.87	6.68	6.67	6.75	7.02	6.53	7.26	6.95	7.03	6.5	6.9	6.74	7.06	6.83	6.21	6.85	7.26	6.7	8.68	7.18	6.71	7.34	7.84	6.52	6.81	7.03	6.9	6.98	6.72	6.58	7.77	6.96	6.58	6.86	6.64	6.07	6.75	7.38	6.12
DAB1	1	56994778	58546734	-1	p32.1	ENSG00000173406	4.55	2.77	1.09	2.48	4.4	3.27	4.48	0.36	1.81	-0.67	3.12	4.48	3.76	3.98	4.05	3.49	4.54	5.34	1.72	2.6	2.61	4.01	5.82	2	3.21	2.72	0.65	3.01	4.97	1.28	1.03	-0.75	3.89	0.94	1.85	3.18	4.03	5.34	3.38	5.45	1.71	4.28	1.19
OMA1	1	58415384	58546802	-1	p32.1	ENSG00000162600	3.24	5.28	5.12	5.35	5.65	5.29	5.36	4.99	4.63	5.38	5.29	4.66	4.33	5.18	4.66	4.25	2.85	4.56	4.87	5.74	5.39	5.08	4.4	4.64	5.33	4	5.27	4.62	5.81	4.15	4.6	4.61	5.55	5.15	2.97	5.67	3.5	4.57	3.85	4.16	5.42	5.2	6.03
MYSM1	1	58643440	58700077	-1	p32.1	ENSG00000162601	5.85	5.91	5.81	5.83	5.36	5.8	5.5	5.85	5.79	4.92	6.27	5.26	6	5.15	5.6	5.27	5.35	5.69	5.5	5.7	5.69	5.67	6.03	5.64	5.65	6.3	5.78	5.53	5.14	5.39	5.3	5.62	5.46	5.48	5.51	5.48	4.79	4.75	4.75	4.61	4.6	5.52	5.12
JUN	1	58780791	58784047	-1	p32.1	ENSG00000177606	11.48	12.83	11.02	10.67	12.03	12.22	11.89	10.05	11.37	11.24	13.24	9.6	8.8	12.87	10.56	13.07	11.39	11.99	12.27	14.39	11.47	12.42	10.02	12.48	10.69	12.2	10.98	12.39	13.72	11.42	11.37	11.94	13.91	10.58	12.54	9.69	11.29	10.92	9.96	10.56	11	10.49	11.99
FGGY	1	59296638	59810647	1	p32.1	ENSG00000172456	2.92	3.76	3.98	3.27	3.92	4.29	4.13	3.06	4.71	3.39	2.18	3.71	3.73	3.64	3.94	3.41	2.79	2.88	4.25	4.66	3.42	3.27	3.71	4.29	2.61	3.58	4.67	3.01	3.76	3.49	3.36	3.7	4.37	3.28	3.46	3.89	3.99	3.84	3.72	3.78	5.13	4.02	3.66
HOOK1	1	59814786	59876322	1	p32.1	ENSG00000134709	6.33	6.97	6.49	6.77	6.45	6.46	6.87	6.32	7.47	6.6	6.02	7.23	6.54	6.87	7.39	6.36	6.57	8.31	6.75	7.52	7.07	6.94	5.43	7.88	6.43	8.34	3.47	6.58	6.57	7.33	6.93	5.85	6.54	6.21	7.02	6.6	5.75	6.09	6.73	6.3	6.44	6.76	5.68
NFIA	1	60865259	61462788	1	p31.3	ENSG00000162599	4.2	2.75	4.3	3.54	1.54	4	2.36	3.38	5.23	5	3.43	5.13	4.45	4.84	4.11	3.71	3.74	3.2	4.57	4.67	5.05	4.52	2.13	2.93	4.33	3.03	4.25	4.07	2.89	4.95	3.77	4.78	4.35	4.46	2.14	3.32	4.01	4.37	4.95	3	4.84	3.85	4.37
TM2D1	1	61681046	61725423	-1	p31.3	ENSG00000162604	5.63	6.88	6.58	6.29	6.05	6.36	6.34	7.01	7.3	6.85	7.41	6.67	6.96	6.48	6.16	6.24	5.95	6.72	6.68	6.62	7.01	6.69	6.96	6.06	6.73	6.09	6.86	6.3	6.25	6.23	6.84	6.62	6.42	6.28	5.83	6.63	5.32	5.53	5.99	5.71	6.32	6.56	6.98
PATJ	1	61742406	62178675	1	p31.3	ENSG00000132849	5.87	6.11	5.56	6.29	5.23	5.43	5.69	6.21	6.08	5.85	6.33	6.24	6.04	6.21	6.6	5.43	5.83	6.37	6.42	6.72	6.03	6.02	4.24	6.77	6.31	6.48	3.57	5.78	5.38	6.11	6.09	5.91	6.69	6.3	6.62	5.87	6.13	6.16	6.34	6.33	5.52	5.95	5.55
USP1	1	62436297	62451804	1	p31.3	ENSG00000162607	6.57	5.89	5.89	6.56	6.23	6.42	6.44	6.12	5.91	6.25	6.23	6.09	6.2	5.99	6.42	5.51	5.8	6.61	5.86	6.4	6.45	6.58	5.83	6.55	6.71	6.07	6.27	5.82	6.21	6.05	5.82	6.03	5.45	6.3	5.28	5.88	6.23	6.59	7.03	7.27	6.42	6.8	5.94
DOCK7	1	62454298	62688386	-1	p31.3	ENSG00000116641	5.07	4.2	2.95	5.18	3.57	4.62	3.63	2.89	4.92	4.71	4.99	4.87	3.64	4.46	5.51	5.21	5.04	5.64	5.67	5.22	5.81	5.03	2.49	5.73	4.95	5.43	3.33	3.19	5.08	4.89	4.7	5.66	4.12	5.08	5.22	4.27	4.7	4.73	4.93	5.25	4.69	5.21	2.51
ATG4C	1	62784132	62865516	1	p31.3	ENSG00000125703	3.91	4.47	4.68	4.76	4.49	5.26	5.33	4.52	4.43	5.18	4.21	3.55	3.26	5.09	4.15	4.4	3.4	3.85	4.52	5.44	5.28	5.06	2.43	3.25	5.11	3.28	4.1	4.57	5.32	3.3	4.25	4.19	4.84	4.52	3.08	4.7	3.28	4.4	3.76	3.33	5.4	4.74	4.7
ALG6	1	63367575	63438553	1	p31.3	ENSG00000088035	5.75	6.32	6.33	6.19	5.57	6.14	6.38	6.37	6.36	6.22	6.73	6.23	6.63	6.4	6.13	6.11	5.79	6.01	6.28	6.98	6.55	6.27	7.37	5.73	6.24	5.8	6.4	5.88	6.3	5.78	5.89	5.92	6.26	6.18	5.65	6.2	4.92	5.13	4.61	5	5.43	6.2	6.27
ITGB3BP	1	63440770	63593721	-1	p31.3	ENSG00000142856	4.44	6.05	5.35	5.2	5.52	5.98	5.54	5.36	5.64	5.42	5.82	4.59	5.12	5.14	4.95	5.49	4.29	4.66	5.62	6.09	5.88	5.93	4.9	4.8	5.61	3.98	5.49	5.64	6.05	4.58	4.99	5.23	5.23	5.52	4.43	5.15	4.66	4.76	4.29	5.11	4.53	4.01	5.97
EFCAB7	1	63523372	63572693	1	p31.3	ENSG00000203965	4.96	4.47	4.36	4.52	3.94	4.4	4.04	4.18	4.82	4.06	4.72	4.84	4.72	4.27	4.73	4.19	4.64	4.32	4.56	5.2	4.66	4.35	5.57	4.41	4.44	4.76	3.99	4.14	4.24	4.2	4.2	4.24	4.31	4.48	5.23	4.06	4.29	3.71	4.37	4.1	4.1	4.67	4.53
PGM1	1	63593411	63660245	1	p31.3	ENSG00000079739	7.18	6.53	7.31	6.92	6.47	6.87	7.44	7.14	6.6	6.91	7.56	6.37	6.28	7.32	6.69	7.21	6.17	6.62	7.19	7.32	7.47	7.22	6.61	6.42	7.38	5.84	7.24	7.4	7.04	6.49	6.77	7.55	7.1	7.72	7.84	7.35	7.37	7.04	6.75	8.12	9.11	7.33	7.6
CACHD1	1	64470129	64693058	1	p31.3	ENSG00000158966	0.13	5.55	5.83	5.4	4.05	5.32	6.4	3.37	5.04	5.95	1.21	5.88	4.55	5.76	5.93	6.06	3.45	6.12	5.15	6.13	6.7	5.62	2.18	6.59	5.69	5.36	0.73	6.37	5.03	6.44	6.04	5.61	5.59	5.49	4.74	5.56	1.38	2.76	5.02	5.48	6.34	4.53	4.84
RAVER2	1	64745095	64833232	1	p31.3	ENSG00000162437	5.68	5.96	4.71	5.13	5.02	5.1	5.09	3.82	4.31	5.02	5.56	4.85	4.86	4.18	5.59	4.62	5.42	5.9	5.48	4.69	5.13	4.82	5.05	5.94	4.82	6.66	6.14	4.03	5.35	5.1	5.15	5.71	4.88	4.39	5.13	4.59	5.37	3.97	5.08	5.38	3.31	4.03	4.64
JAK1	1	64833229	65067754	-1	p31.3	ENSG00000162434	8.81	9.15	8.96	9.19	7.69	9.03	9.35	8.8	8.03	8.84	8.47	7.94	9.31	8.64	8.85	8.81	8.52	8.71	8.85	9.07	9.05	9.01	9.38	7.73	9.32	9.38	9.15	8.53	8.17	8.62	8.45	9.15	8.7	8.89	9.07	9.23	7.97	8.45	9.86	9.8	9.67	10.35	8.76
DNAJC6	1	65248219	65415871	1	p31.3	ENSG00000116675	2.29	3.65	2.83	1.03	2.62	3.37	5.42	2.53	3.49	3.11	-0.18	4.21	1.94	4.33	3.91	4.42	2.6	4.82	4.05	4.39	5.37	4.43	1.65	-1.45	4.39	1.17	2.4	5.15	1.95	2.35	2.6	5.07	3.2	3.48	3.79	4.44	3.32	3.84	4.23	5.13	2.39	2.8	3.68
LEPROT	1	65420587	65436007	1	p31.3	ENSG00000213625	6.57	7.5	7.22	7.24	6.97	7.66	8.82	7.25	7.33	7.42	7.46	8.42	7.96	7.66	7.9	8.15	6.97	9.35	8.23	8.16	7.97	8.42	7.02	7.7	8.85	6.86	7.39	8.72	6.56	7.04	7.74	8.61	7.27	6.93	6.7	9.17	7.84	6.96	8.12	8.37	6.7	7.9	6.27
LEPR	1	65420652	65641559	1	p31.3	ENSG00000116678	3.85	3.35	4.08	1.71	1.85	4.34	5.44	4.3	3.53	3.61	4.18	4.84	3.84	4.64	3.79	4.32	3.07	4.84	3.77	3.78	4.76	4.81	2.94	1.91	4.72	3.6	3.56	4.52	1.96	4.47	2.43	4.44	3.24	4.27	2.02	5.05	2.59	3.89	3.96	3.99	3.97	3.9	3.73
PDE4B	1	65792514	66374579	1	p31.3	ENSG00000184588	6.34	5.35	5.17	5.65	4.12	5.89	6.43	6.53	3.18	6.47	4.45	5.98	6.56	4.34	6.31	6.86	4.82	7.7	4.25	5.61	5.51	6.59	5.39	6.21	4.48	7.35	5.3	5.81	5.6	6.79	6.04	5.75	5.07	4.03	5.77	3.96	6.02	7.81	8	7.28	6.12	7.02	6.47
WDR78	1	66812885	66924856	-1	p31.3	ENSG00000152763	2.29	3.78	3.19	3.89	3.47	2.86	3.73	2.51	1.84	2.82	3.31	3.03	2.14	3.18	2.72	3.89	0.71	2.96	3.3	4.14	2.99	3.86	2.39	1.95	2.55	1.01	1.68	3.21	4.15	2.33	2.67	2.66	3.43	2.95	0.95	2.19	2.76	3.08	2.92	3.49	3.69	4.07	2.09
MIER1	1	66924895	66988619	1	p31.3	ENSG00000198160	7.01	6.7	6.26	6.05	5.61	6.2	6.21	6.28	7.19	6.51	7.06	7.09	6.6	6.34	7.01	6.43	6.48	7.14	5.89	6.54	6.54	6.32	6.99	7.04	5.92	7.43	6.6	6.14	6.4	6.52	6.31	6.21	5.71	5.81	6.17	5.65	6.42	6.35	6.53	7.47	6.13	6.98	6.5
SLC35D1	1	66999350	67054148	-1	p31.3	ENSG00000116704	5.12	4.99	4.81	4.96	4.12	4.52	5.14	4.92	5.54	4.98	5.07	5.05	4.6	4.55	4.88	4.83	4.66	5.18	4.16	4.36	4.85	4.22	4.38	5.29	4.47	5.41	4.57	4.87	4.26	5.91	5.36	4.43	4.96	5.67	4.59	5.44	4.21	6.21	5.64	5.67	5.32	5.77	3.99
SERBP1	1	67407810	67430415	-1	p31.3	ENSG00000142864	9.13	7.92	8.25	8.58	8.12	8.4	8.92	8.28	8.23	8.35	8.39	8.1	8.29	8.53	8.28	7.82	8.08	8.48	7.93	8.79	8.68	8.45	7.71	8.54	9.04	8.53	7.9	8.39	8.24	8.34	8.34	7.8	8.5	8.07	8.33	8.53	9.07	8.81	9.08	9.28	8.6	8.18	8
GADD45A	1	67685201	67688334	1	p31.3	ENSG00000116717	7.79	6.7	5.18	6.15	5.65	6.89	7.25	7.21	6.47	7.67	7.41	5.67	7.38	5.34	6.07	7.28	5.8	8.11	7.19	6.87	7.47	5.53	6.66	8.01	5.78	8.26	6.31	6.34	6.85	7.28	6.49	6.54	5.28	3.74	7.96	5.34	7.5	7.35	6.44	7.79	5.5	7.01	7.77
LRRC7	1	69568261	70151945	1	p31.1	ENSG00000033122	5.83	4.6	2.96	2.74	4.01	2.7	5	3.25	6.62	3.16	4.55	4.14	3.86	3.58	3.37	3.5	3.57	4.12	3	6.11	3.87	6.03	4.32	5.31	5.79	4.7	3.54	4.18	3.22	5.21	3.66	3.52	4.93	2.71	4.15	3.14	5.02	1.18	5.23	3.02	2.51	3.86	3.62
LRRC40	1	70144805	70205579	-1	p31.1	ENSG00000066557	5.83	5.01	4.47	4.68	4.13	4.76	4.76	4.72	5.7	5.04	6.04	6.06	5.72	4.78	5.39	5.15	5.51	5.7	5.14	5.33	5.3	4.99	5.68	5.93	4.52	6.41	5.01	4.54	4.89	5.29	5.08	5.04	4.46	4.26	5.33	4.5	5.14	5.24	5.84	5.15	4.03	4.45	4.74
SRSF11	1	70205682	70253052	1	p31.1	ENSG00000116754	8.63	8.68	8.34	8.29	7.39	8.26	7.91	8.69	9.05	8.59	9.49	9.3	8.88	8.53	8.88	8.94	8.22	9.17	8.47	9.16	9.01	8.36	9.84	9.21	8.41	9.45	8.31	8.2	8.62	8.67	8.41	8.38	8.26	8.3	8.57	8.23	7.82	6.94	7.38	7.46	6.44	8.47	7.98
ANKRD13C	1	70258999	70354734	-1	p31.1	ENSG00000118454	7.13	6.61	6.13	6.07	5.51	6.39	6.37	6.42	6.95	6.18	7.26	6.9	7.02	6.17	6.84	6.42	6.53	6.68	6.29	6.37	6.54	6.38	7.24	6.57	6.34	7.23	6.4	6.29	6.28	6.96	6.37	6.14	6.21	5.76	6.88	5.75	6.39	6.92	6.97	7.4	6.16	6.88	6.18
HHLA3	1	70354805	70385339	1	p31.1	ENSG00000197568	3.2	3.48	3.59	3.59	3.69	3.93	4.61	3.63	3.53	3.86	3.68	3.21	2.57	4.03	3.17	3.62	2.01	2.63	4.09	4.52	3.6	4.24	2.12	1.75	3.72	2.5	3.29	3.58	4.38	3.06	3.54	3.3	4.39	3.77	2.63	4.14	3.75	4.45	3.82	4.24	4.36	3.69	3.9
CTH	1	70411218	70439851	1	p31.1	ENSG00000116761	3.93	2.36	1.69	3.64	0.28	3.01	2.83	2.83	1.87	4.75	3.71	3.05	1.73	2.3	1.11	2.77	2.38	3.02	2.38	3.38	3.88	2.79	-1.03	-0.12	3.4	3.68	2.8	1.36	3.92	4.92	3.83	2.26	3.55	1.84	3.06	1.57	3.58	5.83	5.75	4.26	3.5	2.28	2.66
ZRANB2	1	71063291	71081289	-1	p31.1	ENSG00000132485	7.41	8.07	8.14	7.91	7.17	7.79	7.28	8.05	8.77	7.81	8.24	8	8.23	7.8	7.29	7.39	6.73	7.87	8.26	7.91	7.76	7.75	7.23	7.59	7.89	7.65	7.35	7.65	7.3	7.32	7.35	7.43	7.05	7.35	6.86	7.79	6.28	5.92	6.32	5.87	6.12	8.29	7.05
FPGT	1	74198212	74234086	1	p31.1	ENSG00000254685	3.09	3.45	3.72	3.88	3.48	4.05	3.19	4.43	4.42	3.57	4.14	3.66	4.36	3.51	3.82	3.82	2.34	4.16	3.86	3.59	3.93	3.83	3.72	3.35	3.92	3.51	3.43	3.62	3.24	3.85	3.5	3.67	3.01	3.81	2.93	4.02	2.81	2.49	2.98	1.45	3.18	4.12	4.78
CRYZ	1	74705482	74733408	-1	p31.1	ENSG00000116791	4.21	5.59	6.37	6.81	5.62	7.01	6.78	6.05	7.06	6.12	5.03	6.06	6.78	6.21	4.62	5.21	5.07	5.53	6.37	7.15	5.7	6.91	5.7	4.47	7.03	3.59	6.78	5.47	6.82	5.11	4.89	5.4	6.07	6.41	4.1	7.07	4.51	5.88	5.74	4.73	5.95	6.36	6.78
TYW3	1	74733152	74766678	1	p31.1	ENSG00000162623	5.74	5.16	5.91	6.01	4.88	5.86	5.77	5.61	6.49	5.85	6.22	6.35	6.25	5.74	5.75	5.41	5.19	6.09	6.1	5.9	5.84	5.94	5.39	6.14	5.85	5.42	5.11	6.03	5.77	5.77	5.95	5.8	5.77	5.54	5.13	6.14	5.69	6.33	5.84	6.72	5.12	6.72	4.98
ACADM	1	75724347	75787575	1	p31.1	ENSG00000117054	6.62	6.67	7.25	7.3	6.66	7.43	7.41	7.03	5.81	7.11	7.41	5.71	5.85	7.33	5.56	5.96	5.73	6.39	5.88	7.74	7.35	7.11	6.24	5.66	7.44	4.14	6.39	6.6	6.96	5.19	5.93	6.45	7.17	6.93	5.51	6.93	4.7	6.51	5.8	6.22	7.24	7	7.25
RABGGTB	1	75786197	75795086	1	p31.1	ENSG00000137955	7.07	6.17	6.89	6.53	6.02	6.52	6.36	6.93	7.42	6.89	7.06	7.22	6.81	6.61	6.79	6.39	6.4	6.6	6.77	7.16	7.16	6.66	6.55	6.83	6.81	7.27	6.65	6.99	6.77	6.59	7	6.91	6.73	6.21	6.78	6.57	6.74	5.99	5.49	6.14	5.46	6.32	5.85
PIGK	1	77088989	77219430	-1	p31.1	ENSG00000142892	5.51	6.25	6.8	6.68	6.06	6.48	7.27	6.78	5.62	6.41	6.95	4.93	5.95	6.76	5.86	5.36	4.16	5.68	5.75	6.51	6.74	7.04	5.1	4.62	6.86	3.09	6.51	6.52	6.31	5.29	5.54	5.84	6.21	6.37	3.45	6.42	3.95	6.33	5.54	5.01	6.53	7.1	6.94
AK5	1	77282019	77559966	1	p31.1	ENSG00000154027	4.89	6.21	3.03	6.13	5.27	4.89	5.78	5.05	4.62	6.65	5.25	5.58	4.25	6.3	6.47	5.71	1.56	5.89	6.57	5.56	7.03	6.53	0.53	6.11	6.28	4.79	2.09	5.84	6	6.12	6.46	6.21	6.04	5.89	4.96	6.07	5.24	5.14	5.33	5.22	6.01	4.34	4.67
AC118549.1	1	77562416	77683419	-1	p31.1	ENSG00000036549	7.81	7.85	7.64	7.7	6.38	7.59	7.88	7.53	7.6	7.78	8.17	7.18	7.4	7.58	7.23	7.22	6.52	7.58	7.04	7.47	7.93	7.48	6.66	7.36	7.61	6.94	6.75	7.72	7.69	7.61	7.28	7.43	7.53	7.36	6.86	7.23	6.89	7.82	7.27	7.97	7.42	7.59	7.42
USP33	1	77695987	77759852	-1	p31.1	ENSG00000077254	6.29	6.49	6.24	6.16	5.61	6.27	5.99	6.22	6.26	6.09	6.18	6.04	5.98	6.16	6.37	6.04	5.86	6.05	6.13	6.64	6.48	6.11	6.78	6.34	6.3	6.22	6.49	5.78	6.09	5.47	6.04	6.26	5.98	6.29	5.94	5.8	5.71	5.14	5.36	4.62	6.02	6.27	6.09
MIGA1	1	77779624	77879539	1	p31.1	ENSG00000180488	5.49	5.35	5.3	5.28	4.34	5.14	5.51	5.31	4.99	4.61	5.74	4.69	5.57	4.74	5.23	4.74	4.92	5.08	4.85	5.03	5.42	5.17	5.81	4.89	5.13	5.78	5.21	4.62	4.61	5.01	4.68	5.11	4.98	4.94	5.06	4.73	5.29	4.74	5.09	5.6	5.54	4.81	4.47
FUBP1	1	77944055	77979110	-1	p31.1	ENSG00000162613	6.24	6.7	6.52	6.24	5.98	6.15	6.08	6.52	7.75	6.61	7.49	7.04	6.76	6.38	6.32	5.69	6.35	7.02	6.4	6.77	6.03	5.99	6.14	6.57	6.24	6.15	6.7	6.28	6.14	6.53	6.63	6.16	5.99	5.94	6	5.75	7	6.63	6.84	5.82	5.56	6.64	6.18
DNAJB4	1	77979175	78017964	1	p31.1	ENSG00000162616	5.03	4.43	3.33	3.92	4.04	4.1	4.75	3.98	5.29	4.32	5.03	5.49	4.65	5.22	3.55	4.59	4.73	5.92	3.43	6.41	4.53	4.49	3.79	4.53	4.21	5.67	4.36	5.1	5.41	4.5	4.58	4.07	4.57	3.77	5.77	3.31	3.94	5.43	6.15	4.89	4.35	4.16	3.79
IFI44L	1	78619922	78646145	1	p31.1	ENSG00000137959	6.84	6.5	5.63	3.77	4.32	7.61	7.41	5.5	8.88	5.01	7.21	6.71	6.66	5.59	5.57	6.35	8.83	7.16	4.05	3.45	5.9	4.96	2.72	7.2	7.83	7.51	4.94	7.7	8.77	5.61	7.76	5.09	8.17	5.01	6.71	8.1	8.43	6.43	5.07	6.51	5.32	5.64	5.49
IFI44	1	78649796	78664078	1	p31.1	ENSG00000137965	7.87	7.26	7.06	6.58	6.36	8.23	7.86	6.99	9.46	7.05	8.14	10.26	8.46	7.37	7.76	7.65	9.78	8.6	7.36	7.33	6.86	7.26	5.94	9.44	8.77	9.09	6.46	8.74	9.62	7.67	8.89	7.02	8.96	6.44	9.73	8.58	8.71	7.7	8.72	7.21	6.13	7.47	7.8
PRKACB	1	84078062	84238498	1	p31.1	ENSG00000142875	5.93	6.3	6.2	6.65	5.64	6.31	6.64	6.27	5.88	6.32	5.21	5.84	5.97	6.43	5.5	5.49	6.11	5.91	4.85	6.26	6.38	6.49	4.77	5.12	6.29	4.81	6.19	6.15	6.02	5.52	5.53	5.6	6.09	6.41	5.04	6.27	5.13	6.45	6.62	5.53	6.48	6.02	5.73
RPF1	1	84479259	84498352	1	p22.3	ENSG00000117133	8.38	7.89	7.12	6.98	6.87	7.25	7.35	7.2	8.44	8.02	7.41	8.27	7.97	7.83	7.69	7.3	8.05	7.95	7.98	8.14	8.14	7.42	6.23	7.89	7.41	7.85	7.94	8.15	7.81	8.16	8.25	7.65	7.21	6.78	7.64	6.76	8.12	7.92	7.47	9.18	7.3	7.06	7.82
GNG5	1	84498325	84506581	-1	p22.3	ENSG00000174021	5.78	5.18	5.54	5.45	5.47	5.61	6.1	5.38	5.3	5.73	5.51	4.85	4.88	5.06	5.24	5.26	5.8	5.18	5.51	5.68	5.27	5.26	4.78	6.1	5.06	5.96	6.56	5.06	5.68	5.63	5.88	5.68	6.04	5.25	6.37	5.34	7.38	6.46	7.04	6.52	6.2	4.68	5.72
CTBS	1	84549611	84574480	-1	p22.3	ENSG00000117151	6.57	6.49	5.87	5.86	5.23	5.93	5.96	6.43	6.75	6.2	6.44	6.75	6.56	5.93	6.59	5.89	6.9	6.37	6.8	6.05	6.25	6.05	5.99	7.05	5.61	7.2	6.28	6.37	5.65	6.09	5.94	6.15	5.4	5.51	6.3	5.39	6.47	5.55	6.01	5.87	6.14	6.01	5.64
SSX2IP	1	84643707	84690803	-1	p22.3	ENSG00000117155	5.9	4.93	4.86	5.01	4.51	4.27	5.03	5.15	5.37	5.21	4.54	4.84	5.24	5.3	4.47	4.18	5.36	5.59	4.96	4.97	4.98	4.63	3.08	4.68	4.32	5.79	4.28	5.2	4.28	5.22	4.38	4.76	4.69	4.86	5.67	4.42	3.93	5.77	6.17	5.15	5.12	4.97	5.09
MCOLN2	1	84925583	84997113	-1	p22.3	ENSG00000153898	5.11	3.71	5.27	3.4	3.71	5.29	3.17	5.2	4.92	6.08	6.34	5.05	4.94	7.07	4.17	4.2	5.43	4.66	2.85	3.39	7.9	4.59	5.45	3.89	3.32	2.39	9.13	7.12	7.96	5.34	6.8	5.85	4.36	2.9	6.98	5.08	4.46	5.87	5.13	3.81	4.4	5.43	8.01
MCOLN3	1	85018082	85048500	-1	p22.3	ENSG00000055732	1.74	5.42	7.31	8.21	1.34	7.18	1.53	7.38	5.86	8.59	7.83	7.86	7.38	8.59	7.46	6.44	3.65	4.83	0.56	0.42	9.31	8.45	-1.59	2.1	7.69	2.78	3.01	9.43	7.82	7.01	8.56	9.11	3.03	4.05	7.07	7.62	2.85	6.79	7.29	-0.99	2.87	2.83	4.34
SYDE2	1	85156889	85201016	-1	p22.3	ENSG00000097096	5.87	3.79	3.16	5.13	4.26	5.16	0.51	2.65	3.87	5.17	4.06	4.98	5.89	5.81	5.69	4.05	5.67	4.77	0.39	4.95	6.3	5.59	1.39	-0.08	5.85	4.92	2.31	5.58	5.07	3.98	5.14	5.44	4.52	1.76	5.52	4.72	4.54	5.92	6.59	6	0.91	5.05	4.75
C1orf52	1	85249953	85259672	-1	p22.3	ENSG00000162642	7.43	6.81	6.51	6.35	5.79	6.56	6.45	6.84	7.53	7.34	7.69	7.95	7.86	7.17	7.46	6.94	7.51	7.55	7.49	7.55	7.28	6.82	7.09	7.54	6.51	7.7	6.64	6.98	7.58	7.65	7.14	6.84	6.43	6	7.29	6.23	7.49	7.44	7.48	7.07	6.34	6.41	6.82
BCL10	1	85265776	85276632	-1	p22.3	ENSG00000142867	6.89	6.62	5.22	5.52	5.36	6.12	6.07	5.73	6.9	6.57	7.23	6.4	6.16	6.23	6.6	6.2	6.63	6.54	6.25	7.28	6.41	6.11	5.66	7.4	5.85	6.68	6.44	6.38	7	6.64	6.58	6.14	5.65	4.21	7.1	4.38	6.65	6.55	6.33	6.83	5.96	6.21	6.02
ZNHIT6	1	85649417	85708433	-1	p22.3	ENSG00000117174	7.13	6.75	6.73	7.14	6.19	6.84	7.15	6.86	6.97	6.57	6.49	6.6	7.3	6.78	6.87	6.43	7.05	6.73	7.07	6.64	6.88	7.09	5.96	6.61	7.24	6.67	6.7	6.83	6.87	6.54	6.55	6.94	6.82	6.79	6.43	6.68	6.74	7.3	7.19	7.41	6.38	7.01	6.61
ODF2L	1	86346824	86396342	-1	p22.3	ENSG00000122417	6.18	6.81	6.47	6.38	4.52	6.75	5.22	7.05	6.88	6.74	5.67	5.57	5.46	7.13	5.38	5.07	6.86	5.95	6.05	7.65	7.33	6.09	5.41	4.7	5.47	6.11	6.03	7.13	5.36	5.85	6.53	6.56	5.57	6.77	6.26	6.41	6.09	5.18	4.73	4.38	5.44	5.37	5.74
SH3GLB1	1	86704570	86748184	1	p22.3	ENSG00000097033	8.16	7.79	8.07	8.26	7.15	7.95	7.68	8.21	8.11	8.09	8.09	7.7	8.05	7.71	7.84	7.55	8.49	8.28	8.2	7.74	7.75	7.88	7.65	8.19	7.7	7.96	8.45	7.72	7.51	7.25	8.01	8.33	7.21	8.06	7.93	7.64	8.63	7.91	8.76	8.77	8.08	7.9	8.08
SELENOF	1	86862445	86914424	-1	p22.3	ENSG00000183291	9.04	8.31	9.2	9.15	8.77	9.15	9.56	9.09	8.24	9.34	8.77	8.34	8.86	9.53	8.05	7.86	9.05	8.47	8.73	9.17	9.05	9.42	7.44	7.52	9.09	7.66	8.86	9.07	9.03	8.03	8	8.65	8.85	8.66	8.23	8.8	8.41	9.23	8.92	8.79	8.94	8.67	9.55
HS2ST1	1	86914635	87109982	1	p22.3	ENSG00000153936	5.45	5.66	5.55	5.82	5.19	5.71	6.16	5.78	5.19	5.56	5.97	4.94	5.01	5.62	4.95	5.05	5.93	5.62	5.72	5.34	5.73	5.69	4.87	5.12	5.36	5.86	5.27	5.57	5.52	5.86	4.74	4.97	5.33	5.36	4.18	5.2	3.3	5.73	6.66	5.08	6.13	5.65	5.18
LMO4	1	87328880	87348923	1	p22.3	ENSG00000143013	7.89	4.87	7.48	5.35	6.72	7.08	4.3	6.09	7.13	6.84	5	7	8.18	5.92	5.39	6.88	8.33	8.03	8.39	7.2	4.25	5.42	5.78	7	4.15	7.68	7.67	5.65	7.04	5.78	4.55	5.91	6.27	4.32	8.06	6.73	7.61	7.26	6.15	7.7	5.67	5.99	6.68
PKN2	1	88684222	88836255	1	p22.2	ENSG00000065243	7.07	6.63	6.36	6.05	5.8	6.44	6.44	6.54	6.87	6.51	6.72	6.38	7.33	6.23	6.55	6.45	7.38	6.84	6.72	6.35	6.65	6.53	6.29	6.44	6.27	7.27	6.27	6.33	6.35	6.87	6.17	6.43	6.42	6.29	6.86	6.19	6.15	5.79	6.26	5.36	5.64	7	5.44
GTF2B	1	88852633	88891944	-1	p22.2	ENSG00000137947	8.15	7.35	6.89	6.65	6.11	6.56	6.94	7.29	8.56	7.93	8.5	8.77	7.67	7.73	8.1	7.14	8.24	8.7	8.16	8.43	6.98	7.12	7.2	8.01	6.72	8	7.46	8.35	8.56	8.55	8.19	7.39	7.23	6.34	7.99	6.55	7.9	9.5	8.99	9.28	7.43	7.82	6.93
KYAT3	1	88935773	88992953	-1	p22.2	ENSG00000137944	7.85	6.33	7.18	6.48	5.96	7.01	7.11	6.99	6.38	7.27	5.9	6.58	6.7	7.1	6.2	6.62	7.43	6.33	7.04	7.11	7.06	6.74	6.33	5.75	6.88	6.6	6.99	6.78	7.22	6.46	6.47	6.57	7.07	6.87	7.25	6.79	7.31	6.28	6.44	5.35	7.12	6.5	7.12
RBMXL1	1	88979456	88992960	-1	p22.2	ENSG00000213516	5.18	5.46	5.15	5.19	3.98	4.91	4.94	5.31	6.06	5.71	5.74	6.17	5.72	4.91	5.98	5.02	6.01	5.71	5.48	5.19	5.2	5.29	4.36	5.77	5.32	5.81	5.29	5.6	5.38	5.2	5.59	5.52	4.63	4.57	5.32	4.64	4.91	5.59	5.69	5.59	5.45	5.78	5.32
GBP3	1	89006679	89022894	-1	p22.2	ENSG00000117226	4.69	4.94	5.7	5.04	3.98	5.57	4.86	5.47	4.71	5.03	4.96	6.06	5.75	5.14	4.98	5.17	5.73	5.71	4.84	4.84	4.51	4.99	5.85	4.64	5.04	5.89	6.23	4.84	4.31	4.67	5.23	4.8	5.03	5.18	5.56	5.67	4.37	5.48	3.7	4.1	4.98	5.4	5.59
GBP1	1	89052319	89065230	-1	p22.2	ENSG00000117228	6.2	6.24	6.55	6.12	6.09	7.25	6.85	6.46	5.73	6.14	5.33	6.88	6.62	7.24	7.71	6.5	7.85	7.54	6.13	6.55	6.67	6.55	6.88	5.66	6.97	6.95	8.63	6.99	6.46	6.07	6.9	5.8	6.73	7.21	8.72	7.51	5.25	8.78	6	5.64	7.21	7.18	8.14
GBP2	1	89106132	89150456	-1	p22.2	ENSG00000162645	7.27	7.13	6.66	6.97	6.12	7.7	7.36	7.59	6.93	7.32	7.21	8.59	7.6	7.14	8.4	6.99	7.89	8.75	8.18	7.1	7.15	6.58	7.9	7.32	6.91	8.87	8.45	7.22	6.12	7.79	8	7.41	7.25	7.5	9.5	7.67	7.81	8.21	7.96	7.48	8.58	8.48	8.19
GBP4	1	89181144	89198942	-1	p22.2	ENSG00000162654	6.44	6.61	5.3	6.17	5.83	6.49	6.69	7.06	3.9	5.6	6.79	9.14	5.66	5.98	8.63	6	8.48	8.2	5.83	5.04	4.24	6.43	7.62	5.44	7.2	4.76	8.59	6.37	7.58	5.3	7.76	4.7	5.78	4.21	9.54	7.24	6.17	7.7	8.9	5.64	6.93	8.44	9.28
GBP5	1	89258950	89272804	-1	p22.2	ENSG00000154451	5.35	8.73	5.77	6.54	6.35	9.42	6.56	8.86	4.46	8.38	7.48	6.73	7.43	7.32	10.59	7.61	9.18	10.91	6.67	5.22	7.65	5.26	7.45	3.64	4.7	8.75	10.6	8.17	6.09	7.39	8.66	9.51	6.28	5.88	11.29	5.43	6.67	9.04	6.82	5.69	7.2	10.14	10.46
LRRC8B	1	89524836	89597864	1	p22.2	ENSG00000197147	5.85	5.95	5.31	5.46	4.89	5.24	5.76	5.97	6.49	5.61	6.12	6.56	6.39	5.61	6.43	5.36	7.07	6.84	6.35	5.29	5.74	5.77	7.17	5.82	5.55	6.21	4.94	6.13	4.82	6.13	5.45	5.72	5.16	5.48	6.36	5.32	5.16	6.65	6.88	5.9	5.27	6.22	4.99
LRRC8C	1	89633072	89769903	1	p22.2	ENSG00000171488	6.61	6.7	6.25	6.33	5.41	6.67	6.8	6.75	6.61	6.79	5.9	7.1	7.02	6.63	6.83	6.83	8.05	7.13	5.72	6.33	6.51	6.65	6.96	6.41	6.44	6.24	5.76	7.01	6.2	6.78	6.63	6.53	6.46	6.33	6.56	6.69	5.46	7.02	7.93	7.74	5.93	7.1	6.48
LRRC8D	1	89821014	89936611	1	p22.2	ENSG00000171492	5.44	7.08	7	6.86	6.26	7.89	7.46	6.81	6.48	7.21	5.9	5.95	6.31	6.85	5.38	6.42	6.26	6.88	6.07	6.52	6.59	6.39	6.02	4.83	6.39	5.31	5.65	6.91	6.44	6.71	6.38	6.66	6.21	7.19	6.78	7.24	4.75	6.29	6.93	7.48	7.6	7.61	6.59
ZNF326	1	89995110	90035533	1	p22.2	ENSG00000162664	6.2	6.02	5.54	5.48	4.78	5.23	5.44	5.56	6.71	5.85	6.3	6.29	6.6	5.39	6.56	5.73	6.83	6.8	6.19	5.8	5.86	5.64	5.96	6.68	5.38	6.73	5.59	5.85	5.57	6.11	5.89	5.88	5.18	5.29	6.45	5.16	6.34	5.52	5.88	6.05	4.89	5.24	4.98
ZNF644	1	90915298	91022272	-1	p22.2	ENSG00000122482	5.44	6.14	6.08	5.72	5.29	5.99	6.08	6.13	7.8	6.01	7.09	7.29	6.22	5.8	6.71	5.39	6.4	7.48	6.14	5.75	5.75	5.87	5.34	6.77	6.04	6.33	5.98	6.48	5.95	7.31	5.86	5.74	5.87	5.84	6.33	5.19	5.7	6.99	7	6.94	6.19	5.83	5.72
CDC7	1	91500851	91525764	1	p22.1	ENSG00000097046	4.42	5.42	5.61	5.53	5.89	6.09	6.01	5.59	5.48	5.68	5.15	4.64	4.04	5.18	4.69	5.61	5.3	5.19	5.68	5.27	5.98	5.64	3.71	5.92	6.01	6.51	6.13	5.34	5.42	5.07	5.63	5.1	5.48	5.18	5.2	4.95	5.3	4.41	4.08	4.65	4.82	5.93	5.16
TGFBR3	1	91680343	91906335	-1	p22.1	ENSG00000069702	8.39	5.81	5.34	5.99	2.82	6.44	3.43	7.52	4.71	6.2	7.52	4.96	6.38	4.17	6.05	4.91	5.26	6.64	7.94	1.93	4.19	5.17	7.36	4.71	4.22	7.59	10.55	5.49	4.1	8.67	4.59	5.24	3.65	4.14	4.58	4.91	7.84	7.31	8.56	6.43	7.21	9.24	9.3
BTBD8	1	92080305	92184725	1	p22.1	ENSG00000189195	3.18	4.38	3.98	4.62	3.5	4.44	4.16	4.43	3.68	3.73	3.84	3.59	3.17	4.25	3.48	4.03	2.35	3.37	4.54	4	4.46	4.72	3.4	3.99	4.43	3.36	2.52	4.83	4.36	3.35	4.04	4.42	4.49	4.83	3.18	4.54	1.56	3.61	3.09	1.19	4.36	3.36	3.46
GLMN	1	92246402	92298987	-1	p22.1	ENSG00000174842	5.65	4.58	4.46	4.69	4.38	4.69	5.26	4.86	5.22	5.12	5.18	5.34	5.29	4.89	5.06	4.78	5.36	5.08	4.64	5.12	5.26	4.7	4.24	5.13	4.7	5.51	5.13	4.64	4.91	4.97	5.07	4.5	4.93	4.46	4.83	4.9	3.91	4.62	4.46	3.47	3.68	4.19	5.01
RPAP2	1	92299059	92402056	1	p22.1	ENSG00000122484	6.17	6.54	6.12	6.9	6.15	7.06	6.39	6.27	5.95	6.12	5.88	5.66	5.96	6.25	5.83	5.91	6.13	5.98	5.92	6.1	6.39	6.76	5	6.23	6.79	6.35	6.11	6.44	6.22	5.56	6.41	6.5	6.51	6.99	5.49	6.29	6.39	5.9	5.74	5.85	6.4	6.32	5.86
GFI1	1	92473043	92486925	-1	p22.1	ENSG00000162676	7.57	4.48	4.73	6.77	5.63	6.9	6.84	5.63	4	6.13	6.48	7.37	7.05	4.74	5.39	6.88	6.01	7.3	5.95	6.28	6.94	7.06	7.08	7.99	6.07	6.62	7.39	6.28	5.38	7.14	7.3	5.09	6.02	5.42	8.42	4.51	6.8	5.52	6.29	7.99	6.14	6.71	7.12
EVI5	1	92508696	92792404	-1	p22.1	ENSG00000067208	5.8	6.34	6.12	5.88	5.98	6.22	5.24	6.88	4.91	7.82	6.45	6.06	5.39	5.88	5.52	5.94	6.57	6.14	6.91	6.6	7	4.92	5.82	7.68	5.84	5.15	6.84	5.29	5.09	6.72	5.52	7.85	4.85	7.41	6.07	4.99	5.82	6.81	7.02	5.3	6.49	7.93	6.35
RPL5	1	92832013	92841924	1	p22.1	ENSG00000122406	10.53	10.75	10.77	10.42	10.12	10.48	11.04	10.45	10.33	10.59	10.05	10.48	10.57	10.68	10.59	9.81	10.42	10.42	10.65	10.29	10.63	10.31	8.66	9.79	10.65	10.01	9.72	10.79	10.11	10.24	10.51	10.24	10.49	10.43	10.5	10.33	10.85	10.41	10.43	10.62	10.67	10.04	10.13
DIPK1A	1	92832737	92961522	-1	p22.1	ENSG00000154511	5.73	4.78	5.21	4.98	4.1	5.26	5.41	5.55	4.41	5.07	5.42	5.2	5.19	5.27	5.25	5.28	5.6	4.71	4.23	4.99	5.17	5.58	5.29	4.99	5.32	5.54	3.69	5.24	5.46	5.3	5.12	5.34	4.89	4.35	5.41	4.74	4.2	5.3	6.43	5.49	5.79	5.17	5.19
TMED5	1	93149742	93180516	-1	p22.1	ENSG00000117500	8.24	7.64	7.6	7.65	6.84	7.75	7.63	7.84	8.86	8.04	7.95	8.11	7.49	8.05	7.96	7.07	8.73	8.31	8.56	8.51	7.3	7.83	6.57	8.71	7.45	8.32	8.07	7.28	7.82	7.24	7.56	7.64	7.15	7.19	7.55	7.23	7.7	7.34	8.13	7.2	6.68	7.63	7.51
CCDC18	1	93179919	93278730	1	p22.1	ENSG00000122483	4.15	4.98	4.65	5.37	4.75	4.97	4.97	4.98	5.13	4.47	4.79	4.76	4.45	4.73	4.36	4.77	4.71	4.64	4.4	4.95	5.12	4.91	4.28	5.14	4.98	4.17	5.18	5.16	4.9	4.14	4.88	4.69	4.91	4.5	4.48	4.61	3.98	4.13	3.88	3.62	4.12	4.38	4.96
DR1	1	93345907	93369493	1	p22.1	ENSG00000117505	7.37	7.35	7.47	7.39	6.81	7.49	7.31	7.5	8.44	7.32	7.61	7.63	7.81	7.63	7.67	7.15	7.44	7.63	7.41	7.64	7.74	7.67	6.38	8.56	7.66	7.47	7.85	6.77	7.16	7.09	7.69	7.86	6.54	7.12	7.11	6.93	7.2	7.3	7.91	8.3	7.35	8.06	7.5
FNBP1L	1	93448131	93554661	1	p22.1	ENSG00000137942	2.01	1.08	2.34	4.04	0.68	4.58	3.1	2.57	5.14	3.79	1.29	2.63	1.71	2.67	2.51	2.3	5.07	4.45	0.95	5.35	4.87	2.99	0.96	4.83	5.39	2.88	2	3.24	1.64	2.99	1.35	2.05	0.63	1.39	4.14	4.65	2.36	3.67	3.61	3	2.75	3.31	2.35
BCAR3	1	93561741	93847150	-1	p22.1	ENSG00000137936	3.7	2.66	3.45	2.73	2.85	3.12	3.63	3.21	4.04	2.7	1.66	3.1	2.95	3.28	2.71	3.48	3.64	2.8	3.03	2.92	2.78	2.77	3.35	3.24	3.26	3.4	1.98	3.28	2.84	3.49	2.83	2.97	3.49	3.43	3.64	3.72	4.59	4.47	4.14	4.45	3.51	3.03	2.76
DNTTIP2	1	93866284	93879918	-1	p22.1	ENSG00000067334	6.46	6.03	5.47	5.72	5.35	6.19	5.93	5.91	6.26	6.57	5.74	6.41	5.8	5.76	5.78	5.3	5.94	5.97	6.22	6.23	6.23	6.04	4.85	6.5	5.91	5.94	6.15	5.98	5.84	6.12	6.21	6.15	5.56	5.03	5.69	5.33	6.17	6.57	6.99	7.12	5.92	5.42	6.41
GCLM	1	93885199	93909456	-1	p22.1	ENSG00000023909	6.1	5.56	6.17	6.54	5.29	5.78	6.37	6.48	5.95	5.71	5.29	5.54	5.2	5.88	5.52	5.74	6.84	5.48	6.01	5.68	5.83	6.42	5.54	5.66	6.2	5.51	5.69	5.33	5.34	5	5.46	5.55	5.68	6.24	6	5.97	6.11	5.9	6.29	5.05	5.92	6.23	6.29
ABCD3	1	94418389	94518666	1	p21.3	ENSG00000117528	5.64	5.4	5.41	5.62	4.93	5.86	6.15	5.77	5.92	5.71	5.17	5.99	5.79	6.13	5.54	5.55	6.47	6.42	4.7	5.75	6.09	6.05	4.89	5.9	5.62	5.46	5.33	5.47	6.09	5.52	5.73	5.6	6	5.84	6.04	5.92	5.23	5.38	6.1	5.46	5.45	5.8	5.68
CNN3	1	94896949	94927223	-1	p21.3	ENSG00000117519	4.84	0.32	3.02	2.14	-1.07	1.74	2.03	1.97	1.72	2.51	1.07	1.11	2.1	1.75	4.34	2.2	4.91	6.18	-0.6	4.35	2.51	0.58	1.42	-0.78	2.6	4.92	2.92	2.09	6.25	2.47	4.37	0.59	2.05	3.75	2.82	1.45	0.58	3.84	6.47	6.52	4.24	4.65	4.38
ALG14	1	94974405	95072951	-1	p21.3	ENSG00000172339	4.28	3.32	3.94	3.9	3.98	4.09	4.68	3.56	3.18	3.99	3.03	2.87	3.72	4.42	3.44	2.88	4.98	3.26	4.27	3.9	3.95	4.04	2.82	2.49	4.35	3.86	3.56	3.47	4.02	3.2	3.46	2.96	4.29	4.1	3.86	4.28	3.79	4.74	4.69	3.91	3.79	3.97	3.4
PTBP2	1	96721665	96823738	1	p21.3	ENSG00000117569	7.48	6.25	6.15	5.87	5.49	6.42	6.04	6.49	7.87	6.72	7.35	7.51	7.33	6.63	7.05	6.69	6.74	7.34	6.65	6.71	6.53	6.32	7.21	7.44	5.95	8.86	6.14	6.15	6.88	7.75	6.27	6.23	6.61	5.87	7.16	5.9	6.66	6.15	6.61	5.5	5.43	6.22	6.06
DPYD	1	97077743	97995000	-1	p21.3	ENSG00000188641	6.14	5.97	6.68	6.73	6.74	6.55	7.77	6.54	5.74	6.29	6.39	6.07	6.01	5.97	6.59	5.84	6.35	6.88	4.16	6.41	6.68	6.93	5.3	6.74	7.05	5.67	6.16	6.94	7.13	6.59	6.2	6.28	6.92	5.62	6.36	6.91	6.76	7.19	6.4	6.09	6.63	6.44	6.65
AGL	1	99850361	99924023	1	p21.2	ENSG00000162688	5.97	5.76	5.67	5.74	4.89	5.43	5.53	5.73	5.78	5.33	5.22	5.16	4.81	5.55	5.32	4.94	4.98	5.11	5.08	5.18	5.38	5.52	4.41	4.96	5.34	5.34	5.43	5.37	5.23	5.02	5.52	5.49	5.52	5.48	5.52	5.61	4.23	5.02	4.98	4.03	5.03	5.63	5.32
SLC35A3	1	99969351	100035634	1	p21.2	ENSG00000117620	7.03	7.3	7.04	6.95	6.14	7.01	6.55	7.24	7.34	6.64	7.56	7.02	7.1	6.85	7.02	6.75	6.59	7.41	7.19	6.57	6.94	7.05	6.58	7.29	6.83	7.86	7.35	6.46	6.79	6.98	6.79	7.1	6.79	6.79	6.76	6.65	6.89	5.61	6.7	5.75	6.07	6.53	6.31
SASS6	1	100083563	100132955	-1	p21.2	ENSG00000156876	4.31	4.54	4.48	4.55	4.16	4.71	4.7	4.59	4.78	4.44	4.63	4.99	4.44	4.37	4.72	4.55	4.49	4.6	4.47	4.15	4.97	4.42	4.6	4.79	4.81	5.3	5.09	4.12	3.97	4.42	4.53	4.23	4.48	4.52	4.91	4.31	4.24	3.76	4.49	2.98	4.88	4.14	4.63
TRMT13	1	100133150	100150498	1	p21.2	ENSG00000122435	5.4	6.34	6.38	6.54	5.64	6.23	5.94	6.73	6.04	5.03	5.57	5.2	5.84	5.89	5.06	5	4.82	5.3	4.91	5.97	5.55	6.01	5.36	4.89	6.72	4.87	5.82	5.43	5.79	4.63	4.99	5.24	6.01	6.15	4.63	6.21	3.88	4.45	4.49	3.43	4.99	6.31	6.37
LRRC39	1	100148449	100178273	-1	p21.2	ENSG00000122477	4.35	3.45	3.57	3.29	2.82	3.45	3.74	3.56	3.93	3.27	3.84	4.35	4.56	4.24	3.95	4.33	3.01	4.13	3.86	3.91	3.79	3.77	5.03	3.52	3.47	4.86	3.49	3.84	2.8	4.82	3.85	3.74	3.76	3.41	4.55	3.12	3.33	3	2.48	2.45	1.91	3.51	3.74
DBT	1	100186919	100249834	-1	p21.2	ENSG00000137992	5.57	5.89	5.65	5.7	5.05	5.76	5.6	5.95	5.58	4.94	5.39	4.75	6.02	5.55	5.39	5.44	5.18	5.64	5.46	5.77	5.75	5.81	5.21	5.34	6.12	5.67	5.9	5.66	5.64	5.2	5.66	5.9	5.72	5.61	5.23	5.77	4.93	6.12	6.09	3.92	5.79	5.09	5.53
RTCA	1	100266207	100292769	1	p21.2	ENSG00000137996	6.84	6.63	6.25	6.1	5.49	6.38	6.36	6.56	6.95	5.98	6.83	6.94	7.14	6.68	6.9	6.14	6.86	6.74	6.54	6.65	6.76	6.2	7.04	7.12	6.2	7.33	6.82	6.36	6.53	7.04	6.91	6.49	6.27	5.94	6.93	6.2	7.4	6.65	6.68	6.44	6.6	6.13	7.34
CDC14A	1	100345001	100520277	1	p21.2	ENSG00000079335	6.75	6.85	6.45	6.59	5.57	6.94	6.54	7.25	7.37	6.33	7.26	7.69	7.27	7.24	7.32	6.96	6.3	7.33	6.41	6.7	7.48	6.83	6.24	7.51	6.98	8.14	4.6	7.11	6.78	7.57	6.51	6.78	5.88	6.88	7.36	6.38	7.26	6.66	6.98	7.54	6.28	6.05	5.97
EXTL2	1	100872372	100895179	-1	p21.2	ENSG00000162694	3.68	4.16	4.85	5.27	3.9	5.16	5.39	4.44	4.32	4.79	4.11	4.29	4.28	4.94	3.45	4.25	3.04	4.46	4.46	4.88	5.26	5.34	4.83	4.09	4.77	3.04	4.42	4.98	5.39	4.4	4.55	4.38	4.61	4.12	2.76	4.35	3.32	4.53	3.66	4.16	3.77	4.35	3.98
SLC30A7	1	100896076	100981757	1	p21.2	ENSG00000162695	8.17	7.68	7.47	7.63	7.12	7.79	7.38	8.2	8.46	7.35	7.83	7.57	8.32	7.86	7.5	7.42	7.95	7.76	7.77	7.26	8.12	8.2	9.18	7.47	7.95	8.22	7.99	7.98	7.51	7.01	7.42	7.98	7.18	7.52	7.98	7.08	7.07	7.36	7.62	5.9	7.51	8.16	7.34
DPH5	1	100989623	101026088	-1	p21.2	ENSG00000117543	7	7.28	7.47	6.95	7.13	7.54	7.82	7.23	6.99	6.97	6.89	7.13	6.96	7.89	7.1	6.37	6	6.69	6.92	7.45	6.94	7.39	5.88	5.78	7.22	6.55	6.17	7.91	7.14	7.14	7.43	6.92	7.76	7.28	7.07	7.3	8.72	6.74	6.91	6.68	8.33	6.96	6.69
S1PR1	1	101236865	101243713	1	p21.2	ENSG00000170989	7.23	5.88	7	7.82	5.26	6.57	7.23	8.42	6.45	6.92	5.33	6.26	7.77	6.47	7.98	6.38	5.55	6.38	4.81	5.18	6.05	6.92	8.05	5.52	7.48	5.49	5.13	7.01	6.42	6.17	6.04	6.57	5.48	7.43	6.86	7.03	7.17	7.12	8.27	7.02	7.9	7.71	7.76
RNPC3	1	103525691	103555239	1	p21.1	ENSG00000185946	6.2	6.75	6.63	6.1	5.97	6.4	5.73	6.65	6.84	5.78	6.76	6.01	6.6	6.27	6.34	6.22	5.72	6.68	6.37	5.75	6.09	6.51	5.97	6.3	6.5	6.29	6.48	6.5	5.9	6.26	6.57	6.69	6.68	6.37	6.08	6.76	5.77	4.63	4.93	4.58	5.01	5.65	5.64
AMY2B	1	103553815	103579534	1	p21.1	ENSG00000240038	5.92	6.28	6.18	5.5	5.37	6.22	5.39	6.13	6.25	5.96	6.89	7.11	6.39	6.73	6.58	6.52	5.36	6.63	6.68	6.26	6.05	6.27	6.18	6.19	6.14	6.19	5.99	6.13	6.1	6.53	6.68	6.43	6.94	6.03	6.28	6.29	4.13	3.63	4.07	3.87	4.08	4.97	5.08
PRMT6	1	107056674	107067636	1	p13.3	ENSG00000198890	6.12	5.53	5.33	5.85	5.03	5.28	6.09	5.32	5.75	5.18	5.18	4.95	5.94	4.49	5.68	5.34	3.96	5.5	4.98	4.82	5.06	5.06	4.6	4.65	5.85	4.66	4.75	4.88	5.09	4.81	4.6	4.81	4.25	4.94	5.33	5.04	2.69	6.15	6.35	6.7	5.67	6.16	5.78
VAV3	1	107571161	107965180	-1	p13.3	ENSG00000134215	3.78	5.18	4.59	5.02	4.24	4.3	3.27	4.75	3.93	4.99	4.73	5.49	4.57	3.73	4.44	3.26	5.15	3.87	3.87	4.89	2.9	3.89	4.5	4.72	3.28	4.58	6.74	4.35	5.88	4.2	3.96	4.32	4.04	3.02	4.4	2.15	4.74	5.17	4.77	4.78	4.48	5.85	5.19
SLC25A24	1	108134043	108200849	-1	p13.3	ENSG00000085491	5.9	4.45	5.04	6.08	5.21	5.73	3.91	5.76	5.34	5.24	5.04	3.8	3.72	5.02	5.32	3.83	4.95	3.77	4.89	4.64	4.72	5.12	2.81	5.38	5.14	4.19	6.22	4.51	4.04	4.76	4.44	5.45	4.22	5.49	4.04	4.26	5.53	4.49	4.51	5.07	5.02	4.22	4.1
FAM102B	1	108560089	108644900	1	p13.3	ENSG00000162636	5.52	5.27	5.95	6.15	5.18	5.98	5.72	6.35	5.38	6	6.99	5.63	5.13	6.13	5.63	5.79	5.58	6.74	5.15	6	5.81	5.96	8.62	7.24	5.6	5.1	6.74	5.97	5.27	7.19	5.76	6.36	5.45	6.65	6.19	5.5	6.03	6.59	8.23	5.89	6.09	5.84	5.56
HENMT1	1	108648290	108661526	-1	p13.3	ENSG00000162639	6.91	5.9	7.12	7.68	6.93	7.41	7.95	6.8	6.3	6.78	7.04	6.68	6.82	7.31	6.24	6.53	6.26	6.62	6.09	7.28	7.63	7.47	7.34	6.24	7.4	5.22	8.33	7.3	6.97	6.03	7.11	6.7	7.27	7.27	5.56	7.14	5.34	7.04	6.3	7.12	7.49	7.23	8.07
PRPF38B	1	108692310	108702928	1	p13.3	ENSG00000134186	7.32	6.11	6.9	6.85	6.15	6.81	6.81	7.26	7.29	6.92	6.99	6.5	7.39	6.8	6.61	6.64	6.05	7.08	6.72	7.18	7.05	6.82	7.6	7.19	7.05	7.04	6.75	6.77	7.4	7.08	6.66	6.59	6.96	7.07	6.59	6.82	7.36	6.76	6.51	6.38	6.41	6.44	6.94
STXBP3	1	108746674	108809523	1	p13.3	ENSG00000116266	7.36	5.66	6.71	7.05	6.26	6.89	7.21	6.9	6.06	7.02	6.69	6.92	6.67	7.01	6.18	5.85	6.16	6.64	6.35	6.81	7	6.77	7.24	6.05	7.13	7.22	6.54	6.52	7.09	6.24	5.71	6.23	6.79	7.05	6.54	6.39	6.66	6.57	7.63	5.46	7.14	7.62	6.99
GPSM2	1	108875350	108934545	1	p13.3	ENSG00000121957	2.9	3.85	4.79	4.44	5.12	4.38	5.51	4.91	5.09	4.46	4.11	3.77	3.67	4.46	4.1	3.73	3.7	3.69	4.13	3.91	4.69	4.92	3.03	3.95	5.28	5.11	3.67	4.1	3.93	4.15	3.89	4.43	4.48	4.92	4.43	4.83	4.15	3.84	4.87	3.14	5.4	3.74	4.53
CLCC1	1	108929508	108963457	-1	p13.3	ENSG00000121940	3.91	3.86	4.45	4.32	3.39	3.92	4.13	4.88	4.46	3.93	3.55	3.34	3.36	4.51	3.69	3.58	3.29	3.47	4.22	4.12	4.2	4.05	2.28	3.73	4.34	4.53	3.57	4.28	3.67	3.78	3.73	3.99	4.14	4.89	3.99	4.62	3.71	3.93	4.45	2.98	4.66	4.16	3.91
WDR47	1	108970214	109042113	-1	p13.3	ENSG00000085433	4.45	4.42	4.68	4.91	4.07	4.82	4.95	4.73	4.45	4.77	5.08	4.66	3.99	4.91	4.06	5.02	3.78	5.68	4.6	5.09	5.03	5.07	5.61	5.11	4.4	5.15	5.27	4.66	4.9	5.92	4.48	4.89	4.63	4.79	4.6	4.33	3.74	7.01	7.15	5.7	4.83	5.09	5.01
TAF13	1	109062486	109076003	-1	p13.3	ENSG00000197780	5.11	4.06	3.56	3.64	3.33	3.76	4.03	4.29	5.58	5.15	5.28	4.94	4.95	4.4	4.48	4.85	4.22	5.21	4.62	4.67	4.4	4.09	4.71	5.18	3.51	4.16	5.04	3.91	4.85	5.26	4.34	4.14	3.64	2.95	4.43	2.5	4.37	4.86	5.38	5.25	4.15	4.19	2.73
TMEM167B	1	109090764	109096934	1	p13.3	ENSG00000215717	6.19	5.44	5.98	5.83	5.25	5.82	6.12	6.08	6.53	6.69	6.96	6.97	6.5	6.26	6.6	5.76	6.13	6.8	6.59	6.25	6.02	6.18	6.38	6.58	6	6.64	6.19	6.2	6.05	6.42	6.56	6.23	5.85	5.34	6.03	5.53	6.98	6.23	6.57	6.81	6.11	5.63	6.24
KIAA1324	1	109113679	109206781	1	p13.3	ENSG00000116299	4.86	4.37	4.54	3.56	3.45	3.5	4.35	4.67	4.05	5.65	6.4	5.28	4.67	4.56	5.57	5.23	4.73	4.88	5.72	4.86	3.4	3.74	6.37	3.39	4.24	4.19	3.84	5.6	4.75	2.69	3.58	5.1	3.32	6.41	5.03	3.27	5.22	5.99	5.72	5.14	3.14	5.62	5.23
SARS1	1	109213918	109238182	1	p13.3	ENSG00000031698	8.49	6.65	7.82	7.52	7.26	7.62	7.74	7.35	7.64	7.3	6.9	7.33	8.32	7.79	7.27	7.59	7.2	6.58	7.51	7.62	7.39	7.45	9.11	7.19	7.62	8.24	7.73	7.48	7.71	7.82	7.39	7.38	7.87	7.82	9.78	7.84	7.48	7.5	7.87	6.86	7.89	7.69	8.17
CELSR2	1	109249539	109275751	1	p13.3	ENSG00000143126	3.91	5.73	6.47	6	5.25	5.25	6.58	5.24	4.9	5.2	5.13	5.18	4.71	5.97	5.79	6.58	5.15	6.5	5.01	5.6	6.38	5.77	5.12	6.65	6.16	5.89	4.78	6.07	4.53	5.9	5.54	6.52	6.23	6.7	4.38	5.89	5.07	5.43	5.43	6.39	5.62	4.42	5.18
PSRC1	1	109279556	109283186	-1	p13.3	ENSG00000134222	1.95	2.86	3.99	3.29	4.66	4.16	4.75	3.24	3.1	3.3	3.06	3.23	2.14	3.93	2.55	4.32	3.17	3.13	3.5	4.2	3.46	3.11	2.62	2.93	4.29	2.66	4.76	2.79	2.77	2.87	3.97	3.35	3.45	3.56	2.8	2.59	2.64	2.26	1.74	1.68	3.05	2.89	2.89
SORT1	1	109309568	109397918	-1	p13.3	ENSG00000134243	4.58	4.64	6.88	3.68	5.18	5.43	7.5	4.32	3.96	5.35	4.75	4.08	3.47	4.15	3.67	4.96	6.39	5.19	5.2	6.17	3.8	3.84	3.41	4.1	4.34	4.86	6.39	5.83	3.08	4.28	3.99	4.9	5.91	3.21	4.07	2.64	5.14	5.02	3.84	5.51	4.91	5.28	3.82
PSMA5	1	109399042	109426448	-1	p13.3	ENSG00000143106	8.14	6.55	8.18	8.21	8.34	8.37	8.47	7.85	7.71	8.17	7.92	8.21	8.25	8.52	8.15	7.47	7.31	7.63	8.43	8.73	7.83	8.03	8.35	7.17	8.24	7.24	8.74	7.81	8.43	7.48	7.76	7.51	8.17	7.94	8.47	8.24	8.49	8.64	8.32	7.64	8.04	7.72	9.03
ATXN7L2	1	109483479	109492804	1	p13.3	ENSG00000162650	6.6	5.11	5.66	6.88	5.01	5.78	6.08	5.6	7.02	5.79	6.69	6.09	5.38	6.08	5.49	6.35	4.89	7.26	5.03	6.78	6.14	5.55	6.09	6.94	5.71	5.96	6.29	6.09	6.42	7.27	6.47	5.71	5.82	6.07	6.51	5.87	5.66	6.55	6.68	6.71	6.03	5.38	6.37
CYB561D1	1	109494052	109502932	1	p13.3	ENSG00000174151	6.45	6.46	7.36	7.43	6.77	7.28	6.81	7.27	6.72	6.7	6.31	5.89	7.61	6.77	5.9	6.55	4.82	6.48	6.54	6.55	6.23	7.12	6.82	7	7.46	5.39	7.91	6.95	6.54	5.88	7.22	7.69	6.19	7.52	6.12	8.07	5.42	6.96	7.19	5.97	7.71	6.83	7.38
AMIGO1	1	109504178	109509738	-1	p13.3	ENSG00000181754	5.34	4.62	5.57	5.52	4.76	5.46	5.2	4.97	4.77	4.96	4.04	4.44	6.36	5.49	5.13	5.07	4.11	4.38	4.97	4.79	4.79	5.46	5.27	5.84	5.95	4.8	2.41	5.41	5.26	4.41	4.77	5.65	5.61	5.89	4.31	5.93	4.64	4.8	4.67	3.46	5.97	5.67	5.32
GNAI3	1	109548615	109600195	1	p13.3	ENSG00000065135	6.36	4.84	5.83	6.12	5.68	5.98	6	6.18	6.36	6.46	6.42	6.08	5.68	6.17	5.75	5.01	5.64	6.33	5.95	6.46	5.91	6.1	5.38	5.93	6.27	6.21	6.24	6.12	6.98	6.23	5.81	5.57	5.31	6.04	5.6	5.87	6.62	7.13	7.56	6.73	6.36	5.33	6.35
AMPD2	1	109616104	109632053	1	p13.3	ENSG00000116337	6.41	4.6	5.25	5.18	4.8	5.24	4.9	4.91	4.25	5.61	4.87	4.69	5.25	5.28	4.39	5.52	5.2	5.51	4.76	5.83	4.92	5.17	5.91	4.89	5.14	6.37	4.91	5.2	5.97	5.38	5.44	5.13	5.45	4.93	6.16	5.06	5.64	5.77	5.3	4.76	5.4	5.84	5.46
GSTM4	1	109656099	109674836	1	p13.3	ENSG00000168765	1.92	4.96	5.27	4.97	4.74	4.87	4.22	4.32	4.78	5.38	4.33	4.35	2.45	4.94	4.38	4.5	3.96	4.17	4.61	5.38	4.42	1.29	4.2	3.82	4.79	2.77	5.67	3.03	5.52	4.43	4.82	4.48	4.92	4.95	2.01	4.57	2.74	4.85	4.52	4.81	4.7	3.18	5.97
GSTM1	1	109687814	109709039	1	p13.3	ENSG00000134184	5.43	5.66	5.78	-0.77	0.19	-0.68	6.4	-0.64	5.38	6.27	5.81	-0.16	1.51	-0.42	-0.6	0.51	-0.51	0.24	-0.35	0.51	6.42	-0.68	4.61	0.49	-0.85	1.11	6.14	6.23	0.46	6.03	0.56	0.35	5.98	0.74	5.67	2.74	6.8	6.86	6.32	0.39	6.75	3.67	2.16
GSTM3	1	109733932	109741038	-1	p13.3	ENSG00000134202	2.84	4.69	4.61	3.12	4.68	5.01	5.93	3.01	5.29	6.46	2.35	3.34	0.9	5.25	3.56	5	-0.07	3.99	1.79	4.51	3.43	5.02	3.36	2.38	4.31	5.78	2.34	4.58	5.46	3.42	3.76	4.86	3.08	4.78	4.18	4.37	1.89	5.98	6.89	4.18	5.51	6.08	5.08
CSF1	1	109910242	109930992	1	p13.3	ENSG00000184371	4.87	3.38	4.1	1.59	3.61	3.45	1.33	1.35	2.98	4.21	4.46	3.46	4.01	3.77	2.71	4.46	4.53	4.67	3.12	3.73	0.93	3.58	4.75	3.46	4.2	4.47	4.19	2.22	6.24	2.87	3.86	4.32	2.8	2.54	7.27	2.19	3.76	5.78	5.05	4.51	3.44	3.3	3.46
AHCYL1	1	109984765	110023742	1	p13.3	ENSG00000168710	6.97	6.37	7.5	7.94	7.42	7.56	7.9	7.16	5.68	7.28	6.65	6.27	6.46	7.62	6.19	6.97	5.93	6.51	6.88	7.16	7.5	7.36	7.42	6.13	7.84	7.29	7.33	6.94	7.27	6.09	6.49	6.56	7.55	7.99	6.76	7.91	6.16	7	6.92	5.64	8.24	7.17	7.24
STRIP1	1	110031577	110074641	1	p13.3	ENSG00000143093	7.27	6.34	6.73	6.78	6.05	6.67	6.68	6.55	7.33	6.78	7.07	7.68	7.19	6.7	7.26	7.16	6.47	7.48	7.05	6.7	6.76	6.66	7.49	8.11	6.92	7.77	7.12	6.91	6.86	7.83	7.71	7.02	6.9	6.94	7.25	7.07	7.38	6.88	7.48	7.1	7.09	7.13	7.16
KCNC4	1	110211343	110283100	1	p13.3	ENSG00000116396	4.54	4.39	4.21	4.87	4.29	4.35	4	4.25	4.9	3.1	4.12	3.23	4.34	4.25	4.4	3.79	3.14	3.88	3.73	4.23	4.43	3.74	4.35	5.16	4.41	4.6	4.23	4.78	4.24	3.73	4.69	4.33	4.36	5.13	2.88	4.99	4.59	3.47	3.63	3.38	3.64	3.7	4.24
RBM15	1	110338506	110346681	1	p13.3	ENSG00000162775	6.82	5.95	6.09	6.04	6.16	6.53	6.03	5.96	6.81	6.25	7.05	6.36	6.39	6.34	6.65	6.3	6.37	6.96	6.55	6.32	6.33	6.5	6.62	7.2	6.02	6.9	7.05	6.59	6.04	6.4	6.89	6.78	5.86	5.56	7.06	5.9	6.59	6.58	6.59	6.59	6.53	6.34	6.07
LAMTOR5	1	110401249	110407942	-1	p13.3	ENSG00000134248	6.98	5.92	6.19	6.28	6.08	6.52	6.43	6.27	7.29	6.74	7.13	7.8	7.19	6.8	7.23	6.89	6.11	7.16	7.28	6.91	6.65	6.76	6.85	7.47	6.37	7.56	6.73	6.6	6.69	7.43	7.25	6.78	6.69	5.79	6.73	6.15	7.35	6.08	6.88	7.05	6.32	6.15	6.21
KCNA3	1	110672465	110674940	-1	p13.3	ENSG00000177272	6.7	5.45	5.8	6.02	5.38	5.36	5.97	5.95	4.53	3.96	5.45	5.75	6.29	4.98	5.67	6.11	4.48	4.96	4.2	4.96	4.87	5.96	5.55	5.36	5.54	5.85	4.84	5.7	6.29	4.65	5.35	6.04	5.77	5.24	6.69	5.29	6.38	6.04	6.85	4.27	5.77	5.52	5.28
CD53	1	110871188	110899922	1	p13.3	ENSG00000143119	7.95	7.47	8.88	9.2	8.81	9.04	9.31	8.51	7.98	8.54	8.21	7.66	8.36	8.4	7.41	7.54	7.92	7.91	8.02	8.53	8.21	8.65	6.85	6.73	9.14	6.87	9.26	8.03	8.94	7.81	7.61	7.69	9.17	8.45	7.42	9	8.47	8.68	9.19	8.3	9.5	9.05	8.94
LRIF1	1	110947190	110963965	-1	p13.3	ENSG00000121931	3.68	3.3	4.2	4.32	4.17	4.2	4.6	3.87	3.32	3.89	3.96	3.6	3.39	4.06	3	3.55	3.21	4.48	3.38	3.72	3.91	4.59	4.57	3.16	4.47	4.39	3.64	3.66	4.18	3.6	2.42	3.05	3.87	4.32	2.33	3.86	3.11	5.08	5.12	2.76	4.17	4.28	4.4
DRAM2	1	111117333	111140216	-1	p13.3	ENSG00000156171	6.27	5.89	6.67	6.07	6.19	6.73	6.75	6.5	6.5	6.43	6.55	6.77	6.63	6.81	6.51	6.07	5.73	5.94	6.84	6.75	6.23	6.32	7.76	6.06	6.44	6.1	6.55	6.7	6.63	6.23	6.47	6.54	6.86	6.41	6.39	6.36	6.53	5.85	5.89	5.53	7.08	6.29	6.77
CEPT1	1	111139627	111185104	1	p13.3	ENSG00000134255	6.32	5.5	6.14	6.47	5.72	6.11	5.95	6.33	5.72	5.77	5.74	5.49	6.26	5.97	5.81	5.72	5.46	5.33	5.52	5.77	6.04	5.92	7.32	5.95	6.34	5.44	6.21	5.86	6.18	5.39	5.66	5.66	6.16	6.12	5.6	6.26	4.64	4.98	5.19	4.44	5.63	5.43	5.93
DENND2D	1	111185969	111204535	-1	p13.2	ENSG00000162777	7.58	7.24	8.49	8.97	7.5	8.89	8.66	8.11	7.16	7.93	6.7	6.02	7.52	8.4	6.43	7.71	6.38	5.99	6.69	7.93	8.26	7.8	8.78	7.2	8.87	6.55	8.84	7.78	8.61	6.49	7.03	7.01	8.67	8.37	6.34	9.13	6.17	7.18	5.6	6.31	8.27	8.19	8.74
CHI3L2	1	111200771	111243440	1	p13.2	ENSG00000064886	3.76	3.09	3.74	6.03	4.42	4.62	3.99	5.4	3.49	4.05	4.19	4.09	4.42	4.77	4.3	4.25	3.3	4.42	4.16	5.31	3.71	4.2	4.53	6.23	3.84	4.05	7.57	4.66	3.69	3.48	4.18	3.34	4.3	6.8	4.16	3.84	4.36	3.14	3.14	3.97	5.14	4.37	5.45
OVGP1	1	111414319	111427735	-1	p13.2	ENSG00000085465	7.73	6.19	6.14	6.12	5.25	6.46	5.81	6.01	6.16	5.94	6.57	7.13	7.35	6.85	6.74	7.31	6.45	6.97	5.91	7.18	6.71	6.25	9.2	7.32	6.02	8.13	4.36	6.48	6.24	7.19	6.75	6.29	7.11	6.18	7.91	5.79	6.39	5.64	5.36	6.01	5.13	6.26	5.44
WDR77	1	111439890	111449256	-1	p13.2	ENSG00000116455	5.65	4.82	5.67	6.07	5.39	5.44	5.86	5.69	5.46	5.36	4.23	4.78	5.52	5.68	4.86	5.28	4.17	4.59	4.05	5.15	5.63	5.65	6.24	5.31	5.79	5.37	5.16	5.76	5.63	5.1	5.55	5.51	5.63	5.94	5.15	6.36	4.46	5.01	4.7	3.85	4.79	5.32	5.75
ATP5PB	1	111448864	111462773	1	p13.2	ENSG00000116459	8.55	7.3	8.73	8.68	8.8	8.69	9.05	8.47	8.45	8.69	7.92	8.7	8.75	9.24	8.34	7.2	8.06	8.03	8.44	9	8.74	8.74	8.37	7.36	8.8	7.74	8.55	8.86	8.91	8.44	8.32	7.96	8.88	8.53	8.45	8.65	9.51	8.75	8.97	9.14	9.02	8.29	8.95
C1orf162	1	111473792	111478512	1	p13.2	ENSG00000143110	9.26	7.56	9.52	8.94	9.45	9.94	9.65	8.57	7.65	10.24	7.99	9.05	8.94	9.81	8.43	7.37	8.35	8.13	9.09	9.66	8.94	9.09	8.1	7.46	9.21	8.5	8.82	8.84	10.33	9	9.54	9.22	10.11	8.37	8.36	9.08	8.39	8.68	7.31	9.35	9.28	9.02	9.12
RAP1A	1	111542218	111716691	1	p13.2	ENSG00000116473	5.79	5.35	5.63	6.09	5.39	6.36	6.07	5.9	5.07	6.48	5.91	5.46	6.04	6.08	5.15	5.5	5.46	5.62	5.68	5.8	5.95	5.94	6.29	5.08	5.8	6.2	6.01	4.9	5.83	5.33	5.25	5.45	5.52	5.47	5.66	5.52	5.94	5.68	6.02	5.81	6.17	5.87	5.81
DDX20	1	111755245	111768000	1	p13.2	ENSG00000064703	6.43	5.45	5.31	5.06	4.4	4.81	5.56	5.38	6.33	5.86	5.58	6.4	6.04	5.41	6.24	5.87	4.69	6.17	5.94	5.79	5.79	5.09	6.62	6.72	5.4	6.75	5.03	5.94	5.24	6.63	5.93	5.59	4.91	4.81	5.83	4.49	5.86	5.89	6.08	6.45	5.15	5.63	5.48
ST7L	1	112523514	112620825	-1	p13.2	ENSG00000007341	4.32	4.15	3.79	4.54	3.48	4.48	4.26	3.83	4.39	4.38	5.36	4.55	4.16	4.64	4	4.12	3.55	4.25	4.92	4.89	4.41	4.11	3.85	4.45	4.23	5.04	4.42	4.14	5.26	4.64	4.54	4.2	4.64	3.35	4.05	4.17	3.9	4	4.03	3.74	4.16	4.03	4.36
MOV10	1	112673141	112700746	1	p13.2	ENSG00000155363	6.55	6.04	6.66	6.12	6.07	6.24	5.98	6.45	6.86	5.19	6.32	6.44	6.8	6.56	7.18	6.9	6.8	5.55	7.04	6.22	5.91	4.51	6.88	6.86	6.16	7.27	7.54	5.9	6.97	6.85	6.88	6.36	6.68	6.46	7.97	7	6.66	6.31	5.59	6.23	5.9	6.17	6.36
RHOC	1	112701106	112707434	-1	p13.2	ENSG00000155366	5.61	5.45	6.1	5.01	6.06	7.19	4.97	6.35	5.58	6.21	5.97	6.4	5.87	5.96	6.46	6.27	7.32	6.05	9.34	7.47	5.2	4.77	6.09	7.16	4.62	7.04	8.39	5.67	5.56	7.52	5.69	6.54	5.22	6.78	6.8	5.85	9.05	6.01	5.65	8.15	6.17	6.3	6.52
SLC16A1	1	112911847	112957013	-1	p13.2	ENSG00000155380	5.24	3.58	4.06	4.34	4.22	3.73	4.77	3.68	6.28	4.9	5.31	5.33	3.61	4.01	4.2	3.65	3.91	5.84	3.74	5.08	4.11	3.76	3.29	5.17	3.53	4.4	3.73	4.3	5.59	5.12	5.29	3.64	3.89	3.38	5.04	3.84	4.21	5.41	5.64	5.42	4.31	4.02	4.83
LRIG2	1	113073198	113132260	1	p13.2	ENSG00000198799	7.28	5.68	6.29	6	5.4	6.26	6.17	6.28	6.02	6.21	6.21	5.98	6.9	6.25	6.42	6.45	6.22	6.31	6	6.51	6.27	6.1	6.87	6.26	6.15	7.36	6.52	6.29	6.65	6.34	6.16	6.4	6.77	6.08	7.31	6.44	5.72	6.46	5.98	5.67	5.97	6.74	5.83
MAGI3	1	113390515	113685923	1	p13.2	ENSG00000081026	3.62	3.39	3.67	4.52	3.16	3.55	3.55	4.87	6.33	3.76	2.61	3.73	3.37	3.38	4.54	4.06	4.29	4.8	0.48	4.52	4.44	4.48	1.81	1.31	3.41	3.36	2.34	5.55	4.26	3.51	5.08	4.67	3.94	4.52	5.11	4.73	3.98	4.2	4.75	4.55	3.73	4.09	3.14
PHTF1	1	113696831	113759489	-1	p13.2	ENSG00000116793	5.06	3	4.01	4.37	2.86	4.31	1.73	4.84	3.72	4.33	4.55	4.79	4.15	4.18	4.49	3.77	4.75	4.58	4.63	4.13	3.86	3.63	4.78	4.2	3.36	4.61	5.64	3.5	3.71	4.15	5.08	5.21	3.27	4.41	4.43	3.66	3.57	4.91	5.49	4.35	3.53	5.89	5.25
RSBN1	1	113761832	113812476	-1	p13.2	ENSG00000081019	7.97	6.44	6.79	7.5	6.04	7.4	6.64	6.79	7.29	7.16	6.99	7.67	7.19	6.98	7.56	7.17	6.11	7.31	7.35	6.78	6.4	7.34	6.64	7.47	7.03	7.31	6.97	6.84	7.17	7.2	6.86	7.46	6.71	6.82	6.81	6.59	6.77	7.32	8	7.95	7.43	7.66	7.54
PTPN22	1	113813811	113871753	-1	p13.2	ENSG00000134242	7.45	5.03	6.53	6.63	4.87	6.39	5.47	6.33	5.93	6.24	7.19	5.69	7.07	6.13	5.74	5.54	5.87	6.38	5.56	6.02	5.32	6.05	6.11	5.81	5.61	7.07	7.4	6.29	5.58	6.11	6.09	5.73	6.11	5.87	5.93	5.97	6.4	6.62	6.49	5.17	5.92	6.73	6.62
BCL2L15	1	113876816	113887581	-1	p13.2	ENSG00000188761	4.02	2.26	2.29	3.17	1.81	2.9	2.75	3.37	3.17	3.53	3.77	3.41	2.63	2.8	3.29	2.5	2.7	3.24	2.79	1.91	2.7	3.06	3.73	3.78	2.36	4.51	3.69	2.56	2.6	3.66	3.17	3.12	3.01	2.81	2.55	2.94	4.08	3.02	2.92	2.42	1.07	2.99	2.91
AP4B1	1	113894194	113905201	-1	p13.2	ENSG00000134262	8.71	7.02	7.76	7.26	6.65	7.4	7.21	8.13	8.18	7.91	8.32	8.6	7.59	7.78	7.99	7.43	7.16	7.9	7.81	7.76	7.52	7.5	7.72	7.73	7.51	9.17	8.05	7.58	7.99	8.33	8.29	7.47	8.06	7.6	7.99	7.76	8.18	7.5	7.58	7.37	6.85	8.18	7.22
DCLRE1B	1	113905213	113914086	1	p13.2	ENSG00000118655	5.22	3.75	4.16	4.28	4.06	4.82	4.45	3.61	4.44	5.3	4.59	4.82	3.67	4.07	4.72	4.87	3.81	4.48	4.13	4.4	4.94	4.43	4.78	5.58	4.12	5.18	4.58	3.47	4.07	4.8	4.77	5.15	3.44	3.92	4.45	3.68	5.08	5.35	5.64	5.21	4.8	4.34	4.53
HIPK1	1	113929324	113977869	1	p13.2	ENSG00000163349	6.52	5.33	6.07	5.87	4.88	5.77	5.58	6.06	6.73	5.95	7.04	6.42	5.88	5.6	6.26	5.88	5.87	7.15	5.75	6.55	5.3	5.74	6.33	7.03	5.44	7.15	6.05	6.03	6.28	6.99	5.94	5.93	5.57	5.56	6.09	5.75	6.66	6.96	7.37	6.29	5.43	6.11	6.09
TRIM33	1	114392790	114511203	-1	p13.2	ENSG00000197323	7.77	6.66	6.91	7.41	6.34	7.29	6.96	7.44	7.28	7.13	7.36	6.73	7.37	6.99	7.16	7.08	6.91	6.92	6.76	6.89	7.37	7.31	6.95	7.17	7.22	7.61	7.51	6.86	6.97	7.05	7.04	7.51	6.82	6.92	7.03	6.87	6.79	6.87	6.8	6.31	6.49	7.3	7.4
BCAS2	1	114567557	114581629	-1	p13.2	ENSG00000116752	6.81	6.23	5.18	5.34	4.91	6.1	5.75	5.78	7.04	7.18	6.89	7.01	5.73	6.55	6.35	5.92	5.45	6.32	6.74	6.73	6.67	6.36	4.55	6.65	5.71	6.41	5.71	6.21	6.74	6.71	6.94	6.22	5.78	4.67	6.15	4.79	6.24	6.54	6.89	6.97	5.7	4.63	6.46
NRAS	1	114704469	114716771	-1	p13.2	ENSG00000213281	7.21	5.76	6.19	6.14	5.48	6.18	6.73	6.34	6.86	6.79	7.27	6.54	6.22	6.01	6.6	5.9	5.85	7.11	6.49	6.6	6.53	6.42	4.9	7.02	6.35	6.47	6.85	6.37	6.04	6.42	6.48	6.18	5.42	5.49	5.8	5.47	6.23	6.78	7.36	7.66	6.19	6.37	5.71
CSDE1	1	114716913	114758676	-1	p13.2	ENSG00000009307	7.86	6.93	7.84	7.76	6.58	7.56	7.56	7.56	8.23	7.6	8.08	7.95	7.95	7.67	7.94	7.05	7.3	8.14	7.71	7.41	7.65	7.53	7.11	8.19	7.77	8.29	7.65	7.67	7.58	7.98	7.76	7.59	7.33	7.55	7.58	7.36	7.91	7.67	8.33	7.88	8.36	8.12	7.79
SIKE1	1	114769479	114780685	-1	p13.2	ENSG00000052723	5.78	4.98	5.34	5.33	4.81	5.65	5.11	5.36	5.69	5.69	5.51	5.32	5.95	5.46	5.11	5.05	4.77	5.29	5.02	5.11	5.78	6.12	4.96	6.1	5.97	5.6	5.21	5.47	5.29	4.88	5.54	5.52	5.03	5.33	4.65	5.19	5.22	5.41	5.74	5.48	5.2	5.76	5.3
TSPAN2	1	115048011	115089503	-1	p13.2	ENSG00000134198	4.79	4.36	4.07	6.06	4.27	3.81	2.94	5.64	2.84	4.58	4.74	3.34	1.96	3.72	3.35	4.15	2.37	5.03	4.22	5.28	4.24	6.09	4.05	3.86	5.08	2.96	5.29	4.37	4.78	2.96	4.04	4.07	2.76	3.95	3.64	5.61	4.54	6.19	6.58	2.43	2.44	2.95	4.37
VANGL1	1	115641970	115698224	1	p13.1	ENSG00000173218	2.31	1.42	3.57	0.84	4.43	3.89	3.18	4.07	3.5	4.09	3.55	3.88	3.51	3.9	4.39	3.26	3.99	3.81	3.98	0.79	3.95	4.87	1.65	-0.34	4.63	2	4.65	3.49	4.05	2.68	3.19	4.79	4.16	4.77	4.47	4.43	2.1	4.79	4.92	5.5	4.21	2.13	3.45
SLC22A15	1	115976513	116070054	1	p13.1	ENSG00000163393	2.83	3.33	3.78	1.96	4.79	4.03	3.23	3.69	1.2	4.85	3.08	3.04	3.24	2.64	2.4	2.68	4.83	3.63	4.02	4.03	2.52	2.79	3.23	2.81	3.3	4.04	4.04	2.21	2.65	2.7	2.54	3.73	3.7	4.4	2.76	0.5	3.16	3.73	3.66	3.58	3.79	2.79	1.58
ATP1A1	1	116372668	116410261	1	p13.1	ENSG00000163399	8.85	8.4	9.28	9.35	8.7	9.22	9.74	9.27	8.12	9.33	8.85	9.13	8.91	8.91	8.97	9.04	7.81	9.36	9.12	8.66	8.6	9.53	8.7	8.68	9.9	9.21	8.84	9.06	9.67	9.47	8.76	9.48	9.41	9.46	8.51	9.2	8.95	10.5	10.74	9.06	9.19	9.18	8.91
CD58	1	116514534	116571039	-1	p13.1	ENSG00000116815	5.03	3.97	5.03	6.06	5.41	5.89	3.87	5.48	3.14	5.3	4.79	4.65	4.69	4.15	4.38	4.11	6.01	4.98	5.53	5.28	3.28	4.99	4.63	4.32	5.09	3.74	7.03	3.76	5.07	4.74	3.9	5.04	3.48	4.65	5.47	4.43	5.2	5.89	6.7	4.91	5.93	4.41	5.98
CD2	1	116754430	116769229	1	p13.1	ENSG00000116824	7.23	7.15	9.1	9.55	7.99	9.43	9.41	9.2	7.82	8.99	7.29	9.07	8.66	9.03	7.43	8.31	6.1	8.12	3.94	8.51	8.21	8.64	8.44	8.53	8.95	7.15	8.95	8.88	8.21	9.28	8.34	7.98	9.47	9.26	8.99	8.9	9.87	8.89	9.65	8.63	9.15	9.28	10.43
PTGFRN	1	116909916	116990353	1	p13.1	ENSG00000134247	-1.13	2.14	2.55	3.63	3.45	3.27	3.51	3.82	1.45	2.58	0.26	3.77	3.91	2.5	4.14	1.87	2.71	5.4	5.52	1.86	2.72	3.66	2.32	4.59	3.87	4.84	1.26	3.51	2.67	4.56	1.44	2.91	3.21	5.35	3.16	3.48	4.6	3.89	5.05	3.59	4.55	3.02	3.17
TTF2	1	117060326	117107453	1	p13.1	ENSG00000116830	5.33	5.37	6.31	6.48	6.35	5.99	6.44	6.51	6.79	5.86	6.44	6.43	5.6	6.23	6.42	5.84	4.8	6.58	6.59	6.78	6.34	5.93	4.96	6.69	6.4	6.17	5.68	6.69	5.23	6.12	6.66	5.87	6.01	6.48	6.79	6.24	6.46	5.95	5.44	6.42	5.19	6.23	6.33
TRIM45	1	117111060	117122587	-1	p13.1	ENSG00000134253	2.2	2.68	4.17	4.35	3.18	3.86	2.44	3.31	4.23	3.07	3.47	4.11	3.33	4.22	3.81	4.6	3.22	4.75	2.07	6.09	4.5	5.27	2.5	4.33	3.92	4.2	2.63	5.37	3.33	4.36	2.88	4.01	2.62	4.99	3.29	3.7	3.95	4.84	5.35	3	2.6	4.62	3.35
MAN1A2	1	117367449	117528872	1	p12	ENSG00000198162	5.65	5.2	5.74	5.59	4.86	5.76	5.58	5.6	5.52	5.2	5.25	5.03	5.86	5.52	5.34	5.09	5.17	5.28	5.48	4.93	5.4	5.72	4.58	5.51	5.7	5.15	5.88	5.5	4.77	5.12	5.28	5.69	5.19	5.68	4.49	5.48	4.91	5.38	5.31	4.81	5.22	5.6	5.32
TENT5C	1	117606048	117628389	1	p12	ENSG00000183508	8.06	6.61	5.26	7.42	4.75	7.82	10.06	9.74	7.26	9.13	8.84	5.67	6.29	7.7	7.77	7.64	6.69	10.24	7.21	7.84	7.64	7.83	5.67	8.7	6.3	6.84	7.42	9.69	8.34	10.56	7.25	6.5	8.25	4.68	8.56	5.17	7.79	9.38	9.64	9.12	9.23	8.89	9.6
GDAP2	1	117863485	117929621	-1	p12	ENSG00000196505	4.86	4.46	4.34	4.35	4.11	4.48	4.52	5.15	5.69	4.81	5.22	4.64	5.1	4.5	4.78	4.33	4.8	5.12	4.69	4.42	4.61	4.67	4.38	5.12	4.6	4.89	5.1	4.71	4.67	5.27	4.81	4.98	4.39	4.56	4.89	3.76	4.69	5.32	5.76	4.73	4.8	4.28	5.06
WDR3	1	117929720	117966543	1	p12	ENSG00000065183	5.12	4.17	4.81	5.1	4.45	4.76	5.31	4.9	4.18	4.57	4.29	3.6	4.51	4.91	4.41	4.61	4.1	4.29	4.56	4.41	4.78	5.06	3.68	3.3	5.23	4.25	4.04	5.04	4.87	4.73	4.31	4.5	4.82	5.06	3.98	5.04	4.7	5.33	5.62	4.57	4.96	5.49	4.81
WARS2	1	119031216	119140671	-1	p12	ENSG00000116874	4.98	3.04	3.59	4.21	4.28	3.57	3.74	4.18	4.41	3.37	4.3	3.71	4.21	4.2	3.85	3.15	3.81	4.14	3.27	4.42	3.57	3.79	3	2.88	3.49	4.22	4.14	3.67	4.18	5.19	3.52	3.17	3.83	3.6	4.59	4.16	4.88	6	6.79	4.82	3.97	3.22	4.45
PHGDH	1	119648411	119744226	1	p12	ENSG00000092621	6.36	6.93	7.84	1.52	8.58	6.21	8.95	4.43	7.06	3.2	5.75	3.48	6.54	4.6	5.26	7.46	9.26	7.37	6.64	7.54	7.11	1.07	5.87	7.38	6.34	7.37	6.74	7.38	6.26	4.99	2.5	6.26	8.12	6.51	8.88	1.65	6.84	6.37	4.85	7.74	4.33	6.38	6.1
NOTCH2	1	119911553	120100779	-1	p12	ENSG00000134250	6.17	5.79	6.16	5.57	6.31	5.86	5.75	6.09	5.14	5.65	5.58	4.43	4.34	4.84	4.92	5.77	6.02	5.36	5	5.24	5.29	5.43	4.66	5.27	5.36	5.46	6.82	5.15	5.55	5.24	5.36	6.01	5.15	5.23	6.14	5.97	5.61	6.22	6.4	5.03	6.33	5.56	4.39
SEC22B	1	120150898	120176520	-1	p12	ENSG00000265808	5.91	6.62	6.53	6.47	6.57	6.3	6.08	6.72	7.55	6.46	7.1	6.46	6.96	6.24	6.11	5.56	5.7	6.15	6.33	6.16	6.08	6.37	6.28	6.88	6.6	7.03	6.22	5.96	6.02	6.42	6.14	6.07	6.04	6.46	5.65	6.73	5.27	6.33	6.82	4.8	5.89	6.52	7.08
NBPF26	1	120723949	120842110	1	p11.2	ENSG00000273136	6.59	6.01	5.33	5.8	4.71	5.92	5.84	5.82	6.1	5.12	5.76	5.16	4.47	5.53	5.54	6.31	6.36	5.54	4.99	4.68	5.89	5.84	6.02	6.67	5.23	6.08	6.34	5.54	5.75	5	6.1	6.21	5.85	6.17	6.51	5.57	5.61	4.58	6.02	5.27	6.08	6.06	4.99
SRGAP2C	1	121184811	121392874	1	p11.2	ENSG00000171943	3.9	3.75	3.42	3.59	3.85	3.87	3.72	4.6	4.1	4.4	4.2	4.36	4.05	3.5	4.57	4.37	4.24	5.05	4.88	4.11	4.37	4.33	3.83	4.77	3.8	4.35	4.66	4.14	4.28	4.38	4.55	4.32	3.42	3.38	3.86	3.56	3.49	4.18	3.29	3.85	3.35	3.46	3.93
NBPF15	1	144421386	144461674	-1	q21.1	ENSG00000266338	4.72	6.04	5.49	5.17	4.99	5.17	5.62	5.43	5.06	4.83	5.47	5.16	4.55	5.31	5.34	5.81	4.13	3.8	4.85	4.69	5.74	5.12	6.04	5.56	5.66	4.28	4.7	4.96	6.26	5.11	5.39	5.62	6.08	5.88	3.84	6.59	4.82	4.66	4.46	3.29	4.9	4.84	3.68
SRGAP2B	1	144887265	145095528	-1	q21.1	ENSG00000196369	3.3	3.54	3.43	3.74	4	3.48	3.45	4.37	3.74	3.76	3.94	2.72	2.6	2.39	3.7	3.84	3.86	3.75	4.25	3.94	4.18	3.9	4.42	3.78	3.57	3.65	5.01	3.94	3.47	3.61	3.29	4.16	3.18	3.54	3.13	3.37	3.37	4.27	3.88	3.85	4.3	3.78	3.27
NBPF20	1	145289900	145405778	-1	q21.1	ENSG00000162825	4.39	5.03	4.97	4.47	4.19	4.63	5.36	5.28	5.57	5.71	5.26	5.53	4.94	5.37	5.34	5.48	3.92	4.27	4.92	4.25	5.93	5.11	4.89	5.42	4.44	5.66	5.22	5.1	4.85	5.55	5.15	5.26	5.06	5.7	3.66	4.77	5.37	4.85	4.32	4.25	4.47	5.46	4.64
CD160	1	145719471	145739288	1	q21.1	ENSG00000117281	3.04	4.52	4.94	3.68	1.07	4.77	3.49	5.61	3.41	4.37	3.06	3.48	2.87	3.29	3.33	3.29	2.86	3.88	2.41	2.67	3.14	4.43	5.3	3.4	3.75	4.27	5.98	2.92	2.72	2.74	3.94	4.5	3.69	5.16	2.78	4	3.62	4.09	2.31	2.87	4.49	4.45	7.26
RNF115	1	145738868	145824095	-1	q21.1	ENSG00000265491	7.27	7.19	7.01	7.15	7.04	7.26	6.86	7.08	6.89	6.89	6.92	6.51	7.6	7.23	7.09	6.99	7.24	7.28	7.41	7.21	7.21	7.1	7.73	7.2	7.04	7.78	7.7	6.7	7.04	6.56	7.29	7.38	7.22	7.42	7.15	7.02	7.97	6.92	6.87	7.36	6.75	7.52	7.33
POLR3C	1	145824088	145844402	1	q21.1	ENSG00000186141	7.28	6.95	6.9	7.34	7.03	7.07	6.79	6.95	6.49	6.84	6.66	6.64	7.09	7.15	6.18	6.64	7.13	6.59	6.69	6.91	7.07	7.03	7.22	6.57	7.18	7.1	7.07	7.06	7.25	6.78	6.82	6.8	7.13	7.43	6.86	7.22	7.83	7.53	7.44	7.4	7.37	7.28	7.38
NUDT17	1	145845630	145848954	1	q21.1	ENSG00000186364	2.67	3.56	4.07	3.95	3.94	3.39	3.56	2.71	2.99	2.88	3.91	4.18	3.97	3.84	3.76	4.07	3.88	4.09	3.99	3.76	3.91	3.78	4.32	4.03	3.8	3.81	3.5	3.57	3.05	2.83	3.63	3.86	3.51	3.72	3.5	3.83	4.03	3.17	3.19	3.41	2.36	4.18	3.17
PIAS3	1	145848522	145859836	-1	q21.1	ENSG00000131788	4.53	5.28	5.38	5.45	5.3	5.25	5.28	5.22	5.77	4.86	5.47	4.77	5.73	4.85	5.16	5.64	5.31	4.69	4.56	4.69	5.13	5.01	5.94	5.82	4.76	5.19	6.35	4.98	4.88	5.1	5.2	5.52	5.35	5.96	6.08	5.11	5.39	4.8	4.86	4.48	5.06	4.38	5.58
ITGA10	1	145891208	145910111	-1	q21.1	ENSG00000143127	2.27	3.94	3.29	3.84	4.48	4.77	4.96	4.16	3.37	3.32	3.94	3.96	3.61	4.45	3.77	4.91	3.42	4.05	2.68	4.42	3.85	4.48	3.89	4.44	3.87	4.34	4.88	3.43	3.78	3.79	4.26	4.74	4.77	4.49	3.81	5.13	2.53	3.05	3.21	2.16	3.19	3.76	4.27
PEX11B	1	145911350	145918717	-1	q21.1	ENSG00000131779	6.53	6.8	6.69	7.03	6.42	6.58	6.49	6.72	7.16	6.98	6.13	7.95	7.94	6.02	7.2	6.76	6.2	6.65	6.43	6.13	6.38	6.67	7.75	6.93	7.03	5.96	6.73	6.08	5.9	6.41	7.27	6.76	6.26	6.92	5.86	7.33	5.49	6.41	7.31	6.22	6.44	7.18	6.95
RBM8A	1	145917714	145927678	-1	q21.1	ENSG00000265241	4.96	4.53	4.59	5.4	4.94	4.65	5.1	4.51	4.6	4.93	5.11	5.36	4.98	4.94	4.68	4.62	4.42	5.11	4.61	5.17	4.7	4.9	3.87	5.35	5.18	4.68	4.59	5.13	5.58	5.29	5.11	4.32	4.8	4.86	4.77	4.63	4.57	5.78	6.05	5.77	5.07	4.1	5.09
LIX1L	1	145933423	145958017	-1	q21.1	ENSG00000271601	5.97	5.89	6.56	7.06	6.18	6.2	6.78	6.59	6.51	6.12	5.47	6.59	6.34	6.36	6.36	6.38	5.67	5.04	6.15	5.79	6.54	6.92	6.69	6.01	6.91	5.61	5.79	6.32	6	5.72	6.32	6.09	6.17	6.93	5.9	7.1	5.21	6.19	6.67	4.93	7.4	6.37	7.15
ANKRD34A	1	145959441	145964575	-1	q21.1	ENSG00000272031	3.32	4.01	3.39	4.63	4.45	3.64	3.54	3.85	3.65	3.64	4.67	3.54	4.47	4.06	3.72	4.47	3.68	3.5	2.82	3.2	3.94	4.38	3.73	3.83	4.1	3.96	4.03	3.7	4.39	3.66	3.7	3.89	3.57	3.99	2.88	4.61	3.36	3.65	2.5	2.53	3.17	3.89	3.56
TXNIP	1	145992435	145996579	-1	q21.1	ENSG00000265972	12.86	13.15	13.46	13.68	13.18	13.44	12.78	12.2	11.59	12.95	10.83	13.26	13.42	12.92	13.4	12.51	11.69	11.59	15.64	12.54	13.51	12.56	10.77	12.79	13.92	13.67	12.35	11.52	12.29	10.97	12.98	12.65	12.97	12.84	10.76	13.37	11.13	10.62	11.04	13.51	12.82	13.96	13.22
NBPF12	1	146938744	146996202	1	q21.1	ENSG00000268043	5.01	5.13	4.75	5.09	4.56	4.7	4.74	5.33	5.08	4.84	5.33	5.03	5.08	4.57	4.91	4.96	4.93	4.86	4.61	4.63	4.87	4.95	5.98	5.84	4.87	5.65	4.87	4.73	4.54	4.97	5.1	5.27	4.7	5.44	5.44	5.03	4.62	4.59	5.08	3.89	4.65	5.12	5.35
PRKAB2	1	147155106	147172550	-1	q21.1	ENSG00000131791	5.92	6.32	5.96	6.39	6.12	6.31	5.98	6.05	6.47	6.04	6.05	5.65	6.67	6.1	6	6.44	6.26	6.22	5.95	6.02	6.43	6.66	6.39	6.59	6.64	4.98	6.35	6.37	5.76	5.43	6.49	6.63	6.1	6.65	5.33	6.42	4.46	5.02	5.37	4.37	5.75	6.6	5.28
FMO5	1	147175351	147243050	-1	q21.1	ENSG00000131781	3.06	3.87	4.42	4.43	4.05	4.12	2.91	4.22	4.59	3.51	3.73	3.79	3.92	3.59	3.29	3.75	3.46	3.85	4.41	4.38	3.28	3.96	5.03	2.86	3.98	2.72	4.83	3.73	3.6	3.34	3.88	3.85	3.22	4.45	2.83	2.79	2.28	3.39	2.59	2.14	2.99	3.93	3.4
CHD1L	1	147242654	147295765	1	q21.1	ENSG00000131778	6.71	6.63	6.92	6.75	6.63	6.82	6.75	6.54	6.94	6.86	6.79	7.1	5.98	7.03	6.64	6.86	7.2	6.67	6.73	7.35	7.19	6.53	6.72	7.09	6.7	6.87	6.46	6.95	7.06	6.4	7.06	6.89	7.17	7.27	6.64	7.19	6.24	6.29	5.42	6.75	5.98	6.47	6.27
BCL9	1	147541501	147626216	1	q21.2	ENSG00000116128	5.22	6.42	6.39	6.4	6.14	6.31	6.86	6.06	5.37	5.45	6.15	5.23	5.37	5.43	4.69	6.58	5.98	6.56	5.33	5.4	5.49	6.25	5.31	6.63	6.22	5.69	5.53	6.06	5.61	5.14	5.34	5.76	6.05	6.93	5.4	6.4	4.93	6.21	5.56	6.1	7.1	6.09	5.41
ACP6	1	147629652	147670524	-1	q21.2	ENSG00000162836	3.6	6.12	6.29	5.93	6.17	5.75	6.1	5.99	5.67	5.56	5.01	5.5	6.81	5.78	5.61	5.96	5.89	5.29	6.65	5.58	6.15	6.21	5.12	4.9	6.96	4.31	3.66	6.46	5.71	4.81	6.09	5.97	6.28	6.36	5.34	6.79	5.12	4.87	4.46	5.12	6.4	5.54	6.65
GPR89B	1	147928393	147993592	1	q21.2	ENSG00000188092	4.4	5.26	5.25	4.99	5.06	5.22	5.75	5.57	5.21	5.19	4.87	5	5.5	5.7	5.38	5.8	5.47	4.95	5.17	5.54	5.34	5.29	5.99	4.95	5.16	4.43	5.71	5.44	5.63	5.17	5.69	5.23	5.67	5.78	5.77	5.55	4.32	4.74	4.88	4.03	4.92	6.08	5.31
NBPF11	1	148102046	148152322	-1	q21.2	ENSG00000263956	6.25	6.37	6.1	6.12	5.91	6.21	6.03	6.18	6.2	6.26	6.61	6.44	6.29	6.09	6.49	6.74	6.37	6.25	7.05	6.15	6.22	6.22	6.83	6.49	6.22	6.27	5.93	6.08	6.04	6.04	6.21	6.38	6.43	6.56	6.52	6.6	5.93	5.53	5.9	5.02	6.22	6.76	6.33
PDE4DIP	1	148808181	149048286	1	q21.2	ENSG00000178104	3.15	4.37	4.53	5.9	5.16	5.16	5.22	4.97	3.5	4.53	4.5	5.1	2.4	4.65	5.78	5.57	5.09	3.97	3.78	5.13	4.87	5.57	5.99	6.03	6.18	4.62	4.56	4	3.69	3.7	3.93	4.89	4.52	5.64	4.77	5.7	1.22	3.81	4.85	4.23	4.73	5.49	4.92
NBPF9	1	149054027	149103561	-1	q21.2	ENSG00000269713	5.52	5.15	4.65	4.28	4.35	3.98	4.64	4.96	4.86	4.4	5.41	5	4.23	4.59	4.82	5.08	4.33	4.13	4.82	3.91	5.25	4.46	6.52	5.91	4.9	5.31	4	4.98	5.45	5.2	4.54	4.97	5.05	5.19	4.52	5.61	4.74	4.17	4.55	3.72	4.14	5.57	5.03
H2BC21	1	149884459	149886652	-1	q21.2	ENSG00000184678	6.3	6.92	5.84	7.24	7.75	7.28	7.01	5.25	5.13	6.68	8.03	6.31	6.42	8.1	5.43	6.1	6.75	8.27	8.04	8.06	5.72	7.92	4.3	6.32	4.72	7.62	5.39	8.34	8.57	6.26	6.25	5.88	7.78	5.15	6.01	5.05	6.07	6.84	6.86	6.06	6.25	7.99	5.72
SV2A	1	149903318	149917844	-1	q21.2	ENSG00000159164	2.5	4.5	4.43	3.65	4.22	3.53	5.28	3.13	5.32	4.34	6.6	4.96	5.84	3.66	3.43	4.87	4.35	4.26	3.09	3.48	4.24	3.78	5.39	6.48	4.03	6.38	2.79	5.32	5.11	5.59	4.81	4.14	3.25	4.14	4.33	3.11	5.08	3.92	3.94	4.1	1.9	3.22	3.81
SF3B4	1	149923317	149927803	-1	q21.2	ENSG00000143368	8.7	7.91	8.14	8.72	8.56	8.15	8.48	8.25	8.62	8.97	8.4	8.58	8.36	8.08	8.35	8.62	8.3	8.29	8.06	8.97	8.57	8.63	8.06	8.5	8.4	8.3	8.64	8.56	8.68	8.79	8.76	8.14	7.98	8.23	8.81	8.22	9.36	9.32	9.54	9.89	9.03	7.92	8.89
MTMR11	1	149928651	149936879	-1	q21.2	ENSG00000014914	3.75	4.64	4.95	3.43	4.87	5.46	3.74	4.23	3.94	4.89	5.43	4.86	4.33	3.98	4	4.12	4.69	5.13	5.03	5.51	4.11	4.52	4.2	4.67	3.64	4.66	5.9	4.09	3.97	4.3	3.82	4.51	4.01	2.72	4.35	3.96	3.8	5.37	3.57	5.43	4.27	4.19	3.88
OTUD7B	1	149937812	150010726	-1	q21.2	ENSG00000264522	5.53	4.19	3.86	4.64	4.61	4.83	3.6	4.73	4.04	4.45	4.78	3.52	4.84	4.53	4.2	3.8	4.71	4.13	4.62	4.17	4.7	5.05	4.93	5.23	4.44	5.66	5.15	4.4	2.66	3.99	4.57	5.61	3.31	4.87	5.01	4.25	4.54	3.79	4.39	5.33	5.22	4.71	5.14
VPS45	1	150067279	150145329	1	q21.2	ENSG00000136631	4.68	6.16	6.61	6.49	6.59	6.47	6.46	6.42	5.91	6.2	5.67	5.53	5.41	6.42	5.8	6.58	4.92	5.42	5.57	6.69	6.57	6.42	5.54	5.5	6.4	4.6	6.68	6.11	6.18	5.12	6.45	6.25	6.55	6.82	4.75	6.49	4.52	4.95	3.74	5.03	5.78	6.56	6.09
PLEKHO1	1	150149183	150164720	1	q21.2	ENSG00000023902	7.66	7.63	8.79	9.22	8.36	8.64	8.13	7.49	6.24	8.51	7.96	7.21	7.22	7.54	7.2	8.15	7.63	7.47	7.42	8.33	8.52	8.05	8.96	7.52	7.44	8.13	7.84	8.47	8.21	7.42	7.7	7.93	7.74	8.28	8.31	7.71	9	8.54	7.9	8.21	8.57	8.61	8.23
ANP32E	1	150218417	150236156	-1	q21.2	ENSG00000143401	6.26	5.14	5.32	6.4	6.19	5.8	6.16	5.8	5.29	5.6	5.65	5.01	5.94	5.78	5.01	4.93	5.09	5.17	5.36	5.61	5.73	5.86	4.97	4.81	5.61	5.44	5.64	5.1	5.5	4.98	4.88	5.24	4.72	5.39	4.87	5	5.75	5.26	5.48	5.17	5.91	5.45	5.26
CA14	1	150257251	150265078	1	q21.2	ENSG00000118298	5.51	4.1	3.59	2.98	1.88	2.97	2.8	2.69	3.61	2.54	4.7	3.84	4.58	3.35	4.34	3.97	4.62	4.22	3.92	3.25	3.67	3.41	5.19	3.97	2.86	5.36	2.81	3.45	3.77	3.55	3.71	3.73	3.69	2.68	4.6	2.93	5.24	3.65	4.02	4.75	3.32	3.13	3.65
APH1A	1	150265399	150269580	-1	q21.2	ENSG00000117362	8.48	7.58	7.74	7.65	7.99	7.52	7.81	7.34	6.89	7.28	7.65	7	8.05	7.68	7.63	7.64	7.5	7.02	8.35	7.74	7.23	7.48	7.37	6.97	7.6	7.55	7.82	7.54	7.72	7.39	7.28	7.32	7.89	7.65	7.68	7.49	8.51	7.66	7.49	8.08	8.17	7.26	7.61
CIART	1	150282543	150287093	1	q21.2	ENSG00000159208	4.4	3.24	2.49	3.17	2.32	3.85	3.57	1.34	3.18	2.83	2.16	4.49	3.02	2.55	4.05	3.07	3.32	5.02	3.45	2.55	5.81	2.01	2.25	2.45	2.48	4.4	0.99	3.23	4.69	2.11	3.18	4.46	2.57	4.43	3.73	2.64	3.19	4	4.57	3.37	3.4	3.42	2.52
MRPS21	1	150293720	150308979	1	q21.2	ENSG00000266472	8.24	8	8.14	7.86	8.62	8.19	8.64	8.13	8.01	8.09	8.19	7.49	8.17	8.57	7.38	8.12	7.49	7.19	7.99	8.52	8.21	8.14	7.51	6.57	8.46	7.47	7.51	8.49	8.26	7.96	7.86	7.78	8.62	8.47	7.76	8.37	8.74	7.73	7.15	8.41	7.93	7.72	8.43
PRPF3	1	150321479	150353233	1	q21.2	ENSG00000117360	7.6	8.07	8.68	7.26	7.52	7.57	7.23	7.77	8.33	7.31	8.37	8.27	8.56	7.45	8.05	7.46	7.94	7.45	8.37	7.85	7.49	7.4	8.05	7.84	7.38	8.19	7.79	7.62	8.12	8.04	8.16	7.83	8.12	8.43	8.05	8.4	7.91	7.17	7.21	7.04	7.32	7.85	7.83
RPRD2	1	150363091	150476566	1	q21.2	ENSG00000163125	6.88	6.96	6.98	7.45	6.71	6.78	7.09	6.8	6.61	6.22	6.26	6.72	6.64	6.3	6.45	6.42	6.52	7.02	5.95	5.84	6.15	6.89	6.66	6.06	6.9	6.75	6.57	6.58	6.49	6.75	5.86	6.62	6.66	7.15	6.34	6.69	6.66	7.19	7.63	7.69	7.57	6.4	6.85
TARS2	1	150487364	150507609	1	q21.2	ENSG00000143374	5.33	5.42	5.32	5.53	5.88	5.59	5.3	5.4	5.46	5.14	5.45	5.98	5.91	5.48	5.09	5.42	4.88	5.18	5.11	5.55	4.95	5.55	5.98	5.19	5.56	5.56	5.6	5.25	5.49	5.35	5.44	5.53	5.93	5.83	5.15	5.91	4.8	5.03	5.18	5.64	5.7	4.85	5.45
ADAMTSL4	1	150549369	150560937	1	q21.2	ENSG00000143382	3.99	4	4.22	3.25	4.92	4.62	4.2	4.96	2.99	3.69	3.79	2.56	3.12	3.28	3.12	3.31	4.38	3.29	4.21	4.4	2.31	3.53	3.67	3.42	3.04	4.5	5.34	3.01	3.69	3.76	3.73	4.15	4.03	3.55	3.52	2.97	3.86	3.69	3.17	3.62	4.87	3.03	2.56
MCL1	1	150574551	150579738	-1	q21.2	ENSG00000143384	9.01	9.48	9.32	9.25	9.62	9.64	9.07	9.33	9.03	9.51	10.04	9.13	8.48	9.53	9.28	9.59	9.29	10.5	9.47	10.22	8.81	9.04	9.69	10.85	9.37	10.19	10.25	9.97	10.28	10.33	8.92	9.46	9.99	9.35	9.25	9.38	7.66	10.44	10.6	9.09	9.22	9.87	9.2
ENSA	1	150600851	150629612	-1	q21.3	ENSG00000143420	7.09	6.96	7.14	6.73	7.44	7.14	7.55	7.16	7.32	7.32	7.78	7.05	6.81	7.27	6.86	6.81	6.9	7.46	7.3	7.39	6.86	7.03	6.41	6.52	6.9	7.31	7.24	7.41	7.35	7.44	6.87	6.71	7.24	7.2	7.27	6.98	7.76	7.75	7.82	8.32	7.37	6.76	7.69
GOLPH3L	1	150646230	150697154	-1	q21.3	ENSG00000143457	4.24	4.94	4.91	5.54	5.04	5.09	5.34	4.52	3.77	4.86	4.09	3.87	4.2	4.83	3.58	3.99	3.95	4.45	4.18	4.89	4.24	5.19	5.18	3.33	5.23	2.97	4.54	4.37	4.93	3.6	4.13	4.2	4.93	5.36	2.95	5.04	3.56	5.85	6.02	3.14	5.79	4.76	5.3
CTSS	1	150730188	150765792	-1	q21.3	ENSG00000163131	6.78	7.74	8.77	7.41	8.48	8.67	7.36	7.35	6.04	8.62	7.28	6.33	6.58	7.23	6.74	6.47	8.23	7.03	8.06	8.36	6.13	6.97	5.89	6.01	7.58	5.7	9.04	6.78	6.87	6.57	6.91	7.16	7.27	6.88	6.56	6.79	8.36	7.83	6.59	7.14	7.76	7.03	6.86
CTSK	1	150796208	150808260	-1	q21.3	ENSG00000143387	5.2	5.54	5.22	4.44	3.97	5.51	5.09	5.03	5.58	6.32	5.98	6.31	5.98	6.16	6.41	6.06	5.65	5.99	6.43	5.44	5.86	5.58	6.93	5.96	3.72	6.37	5.62	5.54	5.47	6.36	5.95	5.82	5.93	5.69	6.93	5.16	5.49	4.12	4.14	4.97	4.12	5.37	5.22
ARNT	1	150809713	150876708	-1	q21.3	ENSG00000143437	5.15	5.58	5.62	5.75	5.38	5.76	5.43	5.84	5.26	5.27	5.24	4.24	5.55	5.43	5.25	5.33	5.53	4.9	5.38	5.13	5.74	5.65	6.11	5.22	5.43	5.34	5.58	5.57	5.53	5.45	5.18	5.83	5.44	6.5	5.89	5.93	4.86	5.77	5.63	5.05	6.29	4.59	5.37
SETDB1	1	150926263	150964744	1	q21.3	ENSG00000143379	6.72	7.07	6.76	6.76	6.45	6.54	6.42	6.6	6.51	6.24	6.37	6.05	6.81	6.34	6.33	6.52	7.14	5.92	6.02	6.54	6.27	6.39	7.56	6.45	6.5	6.58	6.64	6.56	6.54	6	6.84	6.7	6.94	6.92	6.59	6.82	6.75	6.01	5.67	6.08	7.01	5.87	6.61
CERS2	1	150960583	150975004	-1	q21.3	ENSG00000143418	7.28	7.08	7.72	7.94	7.56	7.65	7.81	7.35	6.44	7.15	6.68	6.18	6.69	7.4	6.84	6.8	6.94	7.01	7.34	6.81	7.23	7.43	6.99	6.86	7.61	6.94	7.34	7.58	7.23	7.02	6.89	7.15	7.33	8.12	7.09	7.43	7.76	7.64	7.9	6.61	8.02	7.48	7.11
ANXA9	1	150982249	150995634	1	q21.3	ENSG00000143412	3.37	3.84	4.28	4.55	3.61	3.03	4.79	4.46	2.62	4.14	2.64	3.84	3.21	4.47	3.19	4.38	3.75	4.45	3.04	4.42	4.07	4.42	2.96	4.15	4.63	2.78	2.06	4.44	5.29	3.16	3.95	3.83	4.27	4.38	3.09	5.27	3.26	4.29	4.23	1.73	3.82	3.85	4.19
MINDY1	1	150996086	151008375	-1	q21.3	ENSG00000143409	7.09	7.78	8.19	8.56	7.47	7	8.73	8.31	6.41	7.2	6.03	7.16	6.89	8.06	7.04	7.93	7.85	8.16	7.2	8.02	7.78	8.34	6.86	8.19	8.82	6.19	5.56	8.28	8.92	6.55	7.73	7.65	8.02	8.46	7.07	9.34	7.08	8.56	8.45	5.12	8.16	7.56	7.86
BNIPL	1	151036321	151047720	1	q21.3	ENSG00000163141	2.61	3.27	3.19	3.43	4.16	2.28	3.15	2.44	2.21	3.39	1.67	3.67	2.41	3.45	2.75	2.77	3.6	2.33	3.28	3.66	3.15	4.17	4.44	3.29	3.69	3.83	3.51	2.46	2.79	1.88	2.42	3.42	4	3.12	2.69	4.61	2.56	3.34	2.71	2.76	2.96	3.03	2.57
C1orf56	1	151047751	151051986	1	q21.3	ENSG00000143443	3.62	3.71	4.2	4.62	5	4.01	3.95	3.44	3.38	4.13	3.6	4.03	4.12	4.63	3.03	3.73	4.07	3.14	4.37	4.8	3.46	4.44	3.05	3.31	4.95	3.34	4.03	3.29	5.06	2.79	3.78	3.86	4.23	3.95	3.18	4.16	3.73	3.71	4.26	3.26	4.83	3.25	3.15
CDC42SE1	1	151050971	151070325	-1	q21.3	ENSG00000197622	8.47	8.85	9.15	8.76	8.47	8.41	7.93	8.48	8.46	7.93	8.06	8.07	8.84	8.36	8.64	8.91	8.17	7.76	8.74	8.12	8.53	8.63	8.46	8.17	9.25	8.12	8.93	8.53	8.34	7.55	8.51	8.61	8.22	8.95	7.36	9.22	7.62	7.8	7.41	8.18	7.98	8.49	8.62
MLLT11	1	151060397	151069544	1	q21.3	ENSG00000213190	5.97	7.04	7.19	6.83	6.72	6.33	6.44	6.89	6.52	5.7	6.82	5.96	6.51	6.65	6.1	6.78	5.84	5.75	6.47	6.83	6.05	6.78	6.38	6.18	7.02	6.64	7.1	6.54	6.75	5.91	6.83	6.98	6.37	7.07	6.1	7.7	5.69	5.61	4.78	5.28	5.62	5.75	6.9
GABPB2	1	151070578	151125542	1	q21.3	ENSG00000143458	6.56	7.92	7.88	8.09	7.66	7.62	7.94	8.09	7.8	7.52	7.15	7.24	6.94	7.37	7.74	7.4	7.07	7.87	7.62	7.08	7.47	7.63	6.19	7.88	7.87	6.53	7.93	7.91	6.97	7.22	7.66	8.02	7.92	8.13	6.25	8.13	6.69	7.41	6.84	6.75	7.44	8.08	7.72
SEMA6C	1	151131685	151146664	-1	q21.3	ENSG00000143434	5.4	4.23	4.04	4.16	4.23	3.58	4.41	3.8	2.81	3.77	2.94	4.08	4.24	4.07	4.02	5.18	5.77	5.13	3.54	4.7	4.65	3.85	4.97	4.5	3.93	6.99	3.55	4.9	4.54	4.15	4.12	4.45	4.58	4.06	4.07	4.41	5.94	4.19	3.31	4.28	2.78	4.39	4.3
TNFAIP8L2	1	151156649	151159749	1	q21.3	ENSG00000163154	2.57	3.03	4.01	5.26	4.73	3.98	4.79	3.85	2.66	4.05	2.03	2.76	4.31	4.2	3.16	2.89	3.02	2.23	2.84	4.54	2.94	4.28	3.27	2.29	4.54	2.58	3.01	3.45	5.14	1.89	3.33	3.11	4.14	4.98	2.29	5.29	3.69	3.69	3.35	2.93	4.88	2.61	3.88
SCNM1	1	151156664	151170296	1	q21.3	ENSG00000163156	7.23	5.98	6	6.84	6.36	6.36	6.1	6.27	6.47	6.97	5.99	6.61	6.94	6.62	6.45	6.67	6.42	6.3	6.06	6.94	6.4	6.45	7.4	6.37	6.19	6.51	6.87	6.41	7.12	6.86	6.79	6.4	6.61	6.48	7.05	6.46	8.15	6.41	6.66	7.8	6.93	5.91	6.55
LYSMD1	1	151159748	151165948	-1	q21.3	ENSG00000163155	1.87	3.15	4.39	4.05	3.9	3.46	3.82	3.07	2.61	3.22	2.25	3.66	2.85	3.36	4.26	3.8	3.34	2.53	2.31	3.73	2.9	3.88	4.84	3.6	4.56	2.75	3.19	3.41	4.01	3.1	3.44	2.99	4.27	3.52	3.39	3.57	3.19	3.71	4.42	3.82	2.99	3.24	3.8
VPS72	1	151176304	151195321	-1	q21.3	ENSG00000163159	5.41	6.26	5.92	6.64	6.31	6.39	6.43	5.69	4.89	6.16	4.88	5.31	5.45	6.19	5.1	5.8	4.97	4.99	5.77	6.07	5.75	6.18	5.74	5.25	6.5	4.49	6.38	5.81	6.45	4.92	5.68	5.63	6.53	6.78	5.43	6.41	5.28	6.07	6.14	5.96	6.94	5.91	7.29
PIP5K1A	1	151197949	151249536	1	q21.3	ENSG00000143398	6.23	5.53	5.35	5.61	5.45	5.44	5.73	5.46	5.34	5.38	5.01	5.23	5.72	5.42	5.2	5.63	5.81	5.34	4.97	5.13	5.42	5.32	6.14	5.23	5.17	6.21	5.11	5.64	5.66	5.61	5.29	5.26	5.59	5.62	6.1	5.57	5.12	6.08	6.08	5.46	5.64	5.69	6.19
PSMD4	1	151254703	151267479	1	q21.3	ENSG00000159352	6.99	7.29	7.62	7.89	8.13	7.83	8.01	7.53	6.96	8.05	6.44	7.18	7.19	8.04	7.01	7.25	7.09	6.73	7.22	7.98	7.78	7.67	7.26	6.29	7.88	7	7.86	7.65	7.88	6.86	7.5	7.61	8.01	7.95	7.2	7.8	7.72	7.38	7.08	7.7	8.13	7.45	8.03
ZNF687	1	151281618	151292176	1	q21.3	ENSG00000143373	5.68	5.6	5.93	5.79	5.39	5.47	4.88	5.35	5.43	5.43	5.13	5.8	6.17	4.97	6.07	6.15	5.85	5.24	5.77	4.8	5.22	5.34	5.91	5.51	5.5	5.87	6.07	5.4	4.84	5.15	5.87	6.19	5.02	5.77	5.5	5.2	5.39	5.34	5.16	5.65	6.1	4.72	5.37
PI4KB	1	151291797	151327715	-1	q21.3	ENSG00000143393	7.32	7.69	7.63	7.62	7.48	7.47	7.57	7.54	7.5	7.32	6.78	7.41	7.64	7.54	7.6	7.74	8.07	7.75	7.73	6.94	7.54	7.22	7.54	7.88	7.32	7.44	7.59	7.54	7.38	7.61	7.76	7.49	7.65	7.84	8.29	7.92	7.76	7.51	7.49	7.53	7.68	7.21	7.68
RFX5	1	151340640	151347357	-1	q21.3	ENSG00000143390	7.15	6.85	7.34	7.12	6.87	7.11	6.67	6.97	7.5	6.83	7.23	6.36	6.73	7.15	6.13	6.66	6.68	6.66	6.44	7.08	6.92	6.57	6.6	6.63	6.85	7.34	7.13	7.18	7.53	6.84	6.69	6.75	6.59	7.51	7.19	6.79	6.28	6.65	6.21	6.03	6.48	6.56	7.11
PSMB4	1	151399560	151401937	1	q21.3	ENSG00000159377	8.92	9.35	9.24	9.02	9.57	9.27	9.47	9.05	9.9	9.55	9.39	10.23	9.89	9.61	9.92	9.68	9.35	9.67	9.95	9.64	9.48	9.25	9.88	9.45	9.1	10.03	9.52	9.51	9.53	10.01	9.87	9.5	9.6	9.35	10.01	9.05	9.37	9.02	9.39	8.72	9.1	9.07	9.66
POGZ	1	151402724	151459494	-1	q21.3	ENSG00000143442	5.87	6.01	5.82	6.11	5.93	6.14	5.97	5.72	6.01	5.76	5.8	5.47	5.79	5.6	5.85	5.8	6.11	6.24	5.83	5.51	5.86	5.7	5.99	5.82	5.83	6.54	5.47	5.72	5.98	5.78	5.95	5.72	6.02	6.61	5.65	5.97	5.66	6	5.82	5.62	6.01	5.83	5.68
TUFT1	1	151540305	151583583	1	q21.3	ENSG00000143367	5.12	3.64	2.86	2.72	3.28	3.41	4.2	2.43	6.41	5.45	5.41	6.09	3.82	3.92	6.96	4.6	4.93	7.13	7.01	5.38	5.31	3.88	5.21	6	3.77	6.96	3.86	4.8	4.99	4.88	5.29	5.43	2.84	5.34	5.53	2.55	5.28	7.05	7.69	7.26	3.82	3.79	3.9
SNX27	1	151612006	151699091	1	q21.3	ENSG00000143376	7.06	7.33	7.02	7.51	7.58	7.45	7.27	7.18	6.49	7.48	6.59	6.63	6.35	7.1	6.53	6.77	7.21	6.74	6.71	6.93	7.3	7.2	7.26	6.85	7.41	6.64	7.23	6.54	7.14	6.37	6.74	7.13	7.62	7.93	7.22	7.51	5.52	6.67	7.21	5.7	7.9	7.4	7.3
MRPL9	1	151759647	151763496	-1	q21.3	ENSG00000143436	7.09	7.29	6.73	6.78	6.82	6.95	6.71	6.76	7.74	7.39	6.9	8.12	7.65	7.22	7.61	7.41	6.72	6.94	7.43	7.19	7.45	6.89	7.31	7.4	6.92	7.61	6.92	7.08	7.11	7.84	7.52	7.32	6.93	6.72	7.16	6.88	7.79	6.55	7.44	7.03	6.79	6.97	7.12
TDRKH	1	151770107	151791416	-1	q21.3	ENSG00000182134	3.51	4.62	4.73	4.91	4.59	4.19	4.91	4.57	3.86	3.97	3.87	3.27	3.46	3.99	3.92	4.28	3.36	3.31	3.43	3.16	4.28	4.44	3.2	4.07	4.38	3.49	4.06	4.19	4.11	3.8	4.23	4.39	4.23	4.99	3.16	4.61	3.57	4.55	4.09	2.48	4.45	4.78	3.97
THEM4	1	151870866	151909637	-1	q21.3	ENSG00000159445	5.23	5.93	6.22	6.35	5.46	6.07	6.33	5.64	4.99	5.93	4.78	5.89	5.29	6.22	5.76	5.88	4.6	5.09	4.46	5.93	5.74	6.33	6.21	4.83	6.75	3.82	3.43	6.02	6.33	4.86	5.49	5.92	6.58	6.69	3.34	6.8	4.71	5.13	4.95	4.44	5.96	5.8	6.84
S100A10	1	151982915	151993859	-1	q21.3	ENSG00000197747	9.51	10.02	10.5	10.79	10.97	10.61	9.98	11.04	10.39	11.24	10.22	9.86	8.85	11.28	9.66	10.4	9.46	10.19	10.53	12.23	11.18	10.71	10.57	9.94	10.2	8.97	9.95	11.77	10.04	10.63	9.87	10.62	10.12	11.36	11.05	9.77	11.62	11.09	11.44	11.05	11.18	9.7	11.23
S100A11	1	152032506	152047907	-1	q21.3	ENSG00000163191	6.71	5.46	6.58	7.33	7.04	7.04	6.01	7.18	4.19	7.76	6.36	6.03	6.16	5.58	5.78	6.19	7.33	6.33	6.68	8.13	5.15	7.08	7.04	5.75	6.65	5.53	7.63	5.91	5.82	6.44	5.48	6.82	6.29	5.91	7.25	4.96	7.71	8.32	9.63	7.92	7.08	5.04	6.55
S100A9	1	153357854	153361023	1	q21.3	ENSG00000163220	8.81	10.65	11.42	9.82	12.02	11.1	10.82	9.63	7.82	13.04	10.73	10.88	8.74	10.57	9.95	9.92	12.02	10.75	12.81	12.72	8.77	8.95	7.04	9.78	9.68	10.36	11.2	9.17	9.88	9.85	10.67	12.32	10.81	8.29	7.96	6.56	12.15	10.53	8.22	11.26	8.14	9.22	10.86
S100A12	1	153373711	153375621	-1	q21.3	ENSG00000163221	5.02	5.28	6.5	4.59	7.25	5.99	6.7	4.94	2.72	8.33	5.78	6.29	4.82	6.21	5.68	5.05	7.4	6.2	8.45	8.03	4.45	4.15	3.17	4.73	4.85	5.82	5.93	4.29	4.27	5.4	6.13	7.62	5.77	3.87	4.86	1.16	7.61	6.44	4.68	7.62	5.29	3.39	5.68
S100A8	1	153390032	153391073	-1	q21.3	ENSG00000143546	8.18	9.24	10.19	7.41	11.07	10	10.14	9.05	6.8	12.42	9.62	10.61	7.64	10.36	9.2	8.75	10.9	9.99	12.26	12.4	7.9	7.79	6.61	8.12	8.35	8.98	10.2	8.15	8.46	9.21	10.42	11.63	9.9	7.38	6.72	5.4	10.71	9.7	7.18	10.07	7.63	9.22	9.96
S100A6	1	153534599	153536244	-1	q21.3	ENSG00000197956	8.19	7.75	8.38	8.25	8.41	8.6	7.71	8.32	8.13	8.93	8.62	8.15	7.22	8.63	7.4	7.73	7.61	7.84	8.11	8.96	8.13	8.04	6.86	8.03	7.57	7.56	8.81	7.85	8.1	8.15	8.35	8.54	8.02	8.74	7.31	7.34	9.45	8.18	7.03	8.89	8.3	7.53	7.95
S100A4	1	153543613	153550136	-1	q21.3	ENSG00000196154	10.25	9.91	10.49	11.23	11.09	11.45	9.12	10.34	8.9	11.47	10.72	10.16	9.88	10.46	9.62	9.29	9.97	10.39	10.49	11.28	10.02	10.53	8.46	9.45	10.16	9.22	11.98	9.44	10.83	9.87	11.1	11.35	9.61	10.68	8.73	9.19	12.52	10.63	9.24	11.29	9.75	10.43	11.1
S100A13	1	153618787	153631360	-1	q21.3	ENSG00000189171	3.73	2.31	3.52	3.54	3.77	3.82	2.37	3.85	3.38	3.23	4.08	4.3	2.92	4.17	2.99	3.35	2.87	3.85	3.51	4.28	3.9	3.23	4.18	3.24	3.57	3.85	2.96	3.76	3.48	3.34	3.67	3.5	3.52	4.04	3.02	4.5	4.28	2.55	2.71	4.11	2.32	2.96	3.61
CHTOP	1	153633982	153646306	1	q21.3	ENSG00000160679	8.15	7.71	7.91	7.53	7.57	7.37	7.53	7.84	8.62	7.54	7.84	7.84	8.23	7.38	7.8	7.32	8.04	8.16	7.55	8.04	7.17	7.69	7.8	8.19	7.94	7.85	7.43	7.6	8.08	7.76	7.49	7.24	7.42	8	7.65	7.42	8.02	7.67	7.81	7.58	7.54	7.95	7.87
SNAPIN	1	153658703	153661852	1	q21.3	ENSG00000143553	5.44	4.83	5.9	6	6.34	6.03	6.14	5.48	4.58	5.66	5.19	4.98	5.47	6.05	4.92	4.61	4.46	4.77	4.88	5.81	5.82	5.84	5.13	4.6	5.82	4.65	5.91	5.26	6.23	5.24	5.16	5.15	5.71	6.11	5.05	5.85	4.86	6.12	6.38	5.46	6.71	5.3	6.04
ILF2	1	153661788	153671028	-1	q21.3	ENSG00000143621	9.6	9.36	8.95	9.07	9.47	9.08	9.24	8.89	9.67	9.56	9.41	9.97	9.18	9.44	9.41	9.26	9.25	9.89	9.88	9.7	9.34	9.28	8.83	10.14	9.06	9.74	9.03	9.42	9.61	9.64	9.9	9.48	9.12	8.79	9.11	8.69	9.93	10.03	9.84	10.01	8.78	9.25	8.86
SLC27A3	1	153774354	153780157	1	q21.3	ENSG00000143554	5.62	6.8	7.23	6.89	7.44	7.25	5.42	6.54	6.29	7.03	5.97	6.75	5.84	6.71	6.48	6.81	6.08	5.74	6.62	7.48	6.82	6.21	5.64	6.82	6.94	6.25	8.69	6.24	6.2	5.89	6.6	7.44	6.48	7.08	5.59	6.66	6	5.44	5.51	5.17	6.54	6.41	7.09
GATAD2B	1	153789030	153923360	-1	q21.3	ENSG00000143614	7.55	6.65	6.44	6.96	6.51	6.7	6.96	6.93	5.77	6.42	6.17	5.56	6.79	6.73	5.42	7.01	7.47	6.12	6.03	6.37	7.02	6.93	7.35	5.84	6.72	6.95	6.8	6.67	6.84	5.85	6.03	6.94	6.97	6.97	7.03	6.95	6.97	6.56	6.16	5.79	7.3	5.91	6.83
DENND4B	1	153929501	153946718	-1	q21.3	ENSG00000198837	8.37	9.01	8.92	8.79	8.99	8.71	8.61	8.69	8.13	8.36	8.71	8.15	8.43	8.5	8.22	9.09	7.47	8.05	7.6	8.71	8.83	8.54	8.85	8.1	8.66	7.83	9.16	8.7	8.94	8.17	8.64	8.59	9.02	8.8	7.7	9.06	7.76	8.3	7.36	7.52	8.59	8.19	8.67
CRTC2	1	153947669	153958615	-1	q21.3	ENSG00000160741	7.86	7.19	7.13	7.49	6.92	7.21	6.61	6.81	7.13	7.29	7.25	8.24	8.04	7.3	7.98	7.62	7.83	7.04	7.68	7.55	7.2	7.17	8.97	7.76	7.05	8.18	7.58	6.75	7.26	7.01	8.33	7.74	7.47	7.16	8.84	7.41	8.55	6.94	7.16	7.32	7.36	6.84	7.32
CREB3L4	1	153967534	153974361	1	q21.3	ENSG00000143578	4.52	3.49	4.78	4.75	4.32	4.95	4.41	3.87	3.7	3.11	3.6	3.43	4.36	4.31	3.66	4.81	4.35	3.81	5.45	4.61	4.21	4.26	3.37	3.52	4.46	4.11	3.08	4.28	4.68	3.06	4.03	4.17	3.69	4.08	3.75	4.98	4.83	4.13	3.35	3.21	4.94	3.02	4.42
RPS27	1	153990762	153992155	1	q21.3	ENSG00000177954	12.74	13.1	13.1	12.93	12.88	12.97	13.09	12.76	12.88	12.86	12.22	12.77	12.82	12.93	12.84	12.33	12.8	12.55	13.04	12.81	12.69	12.68	12.49	12.51	12.87	12.63	12.95	12.93	12.74	12.46	12.82	12.9	13.08	13.13	12.9	12.81	13.58	12.8	13.07	12.79	13.2	13.41	12.91
TPM3	1	154155304	154194648	-1	q21.3	ENSG00000143549	8.69	8.51	8.65	9.12	9.04	9.14	8.58	8.59	8.14	9.01	8.43	8.76	8.19	8.67	8.36	8.39	8.18	8.09	8.63	8.87	8.92	8.65	7.94	8.92	8.93	8.6	9.59	8.39	9.21	8.27	8.77	8.93	8.38	8.88	7.63	8.67	9.1	8.15	8.9	8.69	8.42	9.37	8.94
C1orf43	1	154206696	154220637	-1	q21.3	ENSG00000143612	7.76	6.96	7.38	7.6	7.46	7.56	7.72	7.23	7.18	7.64	7.43	7.77	7.82	7.46	7.75	6.89	7.83	7.49	7.75	7.33	7.32	7.27	7.62	7.16	7.56	7.49	7.18	7.5	7.38	7.48	7.12	7.25	7.53	7.61	7.97	7.32	8.81	7.63	8.65	8.34	7.99	6.9	7.6
UBAP2L	1	154220179	154271510	1	q21.3	ENSG00000143569	7.92	7.4	7.16	7.58	7.52	7.31	7.15	7.06	7.79	7	8.08	7.95	7.84	7.08	7.84	7.6	8.03	7.94	7.3	7.21	7.42	7.31	8.34	8.02	7.4	8.64	7.39	7.38	7.42	7.89	7.51	7.54	7.62	7.51	8.03	7.32	7.77	6.84	8.12	6.77	7.26	7.29	8.3
HAX1	1	154272589	154275875	1	q21.3	ENSG00000143575	6.76	6.31	6.83	6.65	6.86	6.94	7.04	6.42	6.94	6.58	5.76	6.35	6.82	6.96	6.68	6.45	6.35	5.67	6.76	6.74	6.45	6.81	6.17	5.26	6.8	6.66	6.13	6.57	6.81	6.46	6.28	6.27	7.08	6.71	6.8	6.79	6.84	5.94	6.39	6.25	7.26	6.23	6.62
ATP8B2	1	154325553	154351304	1	q21.3	ENSG00000143515	7.3	7.25	7.61	8.18	7.46	7.79	7.7	6.87	6.55	7.15	6.84	6.47	6.61	6.99	6.91	7.81	5.67	5.71	4.76	6.82	7.38	7.67	7.06	7.22	8.05	6.26	6.31	6.81	7.77	6.42	7.29	7.39	7.22	7.4	6.18	7.59	5.21	6.32	6.08	6.36	6.62	7.03	7.48
IL6R	1	154405193	154469450	1	q21.3	ENSG00000160712	5.87	6.02	5.51	7.01	5.87	6.13	6.05	6.33	5.14	6.53	5.3	5.53	3.92	5.66	5.79	5.87	4.84	5.38	4.74	4.32	5.82	6.44	4.96	5.61	6.41	3.99	4.3	5.71	6.46	5.57	5.44	6.15	5.62	6.84	4.61	6.87	4.18	6.4	7.22	5.08	6.06	5.57	6.38
UBE2Q1	1	154548577	154559028	-1	q21.3	ENSG00000160714	6.93	6.51	6.82	6.92	6.41	6.71	6.57	6.3	6.19	6.86	6.77	6.87	7.04	6.51	6.8	6.86	6.31	6.18	6.35	5.99	6.18	6.43	6.85	6.64	6.72	6.82	7.27	6.61	6.22	6.39	6.89	6.84	6.23	6.93	6.79	6.26	7.18	5.91	7.05	6.76	6.99	6.93	6.72
ADAR	1	154582057	154628013	-1	q21.3	ENSG00000160710	9.59	9.72	9.69	10.02	9.67	9.66	9.62	9.72	10.36	9.51	10.01	9.66	9.94	9.07	9.95	9.65	10.62	9.77	9.31	8.89	9.31	9.59	10.5	10.07	10.06	10.09	10.29	9.4	9.69	9.61	9.71	9.8	9.57	10.12	9.94	9.95	9.39	9.71	9.92	8.94	9.83	10.04	9.68
PMVK	1	154924740	154936719	-1	q21.3	ENSG00000163344	6.23	5.54	6.07	6.45	7.01	6.37	7.04	6.06	5.59	6.49	6.41	5.99	5.21	6.99	5.93	5.95	5.59	6.45	6.12	6.67	6.57	6.91	5.6	5.71	6.46	5.93	6.15	6.36	6.57	6.22	6.01	6.19	6.6	6.46	5.97	6.3	7.66	6.09	6.74	5.57	6.78	4.92	6
PBXIP1	1	154944076	154956123	-1	q21.3	ENSG00000163346	7.81	6.91	6.71	7.66	6.35	6.9	6.23	6.82	5.59	6.88	7.42	6.97	7.48	6.81	7.23	7.49	7.29	7.99	6.99	7.73	6.57	7.57	9.39	7.1	7.47	7.3	6.26	6.81	7.52	7.38	5.99	6.54	7.37	7.09	6.47	7.74	8.1	7.43	8.5	7	7.16	6.78	7.85
PYGO2	1	154957026	154963853	-1	q21.3	ENSG00000163348	6.15	5.14	5.48	5.99	5.76	5.4	5.29	5.04	4.24	5.19	4.85	4.68	5.7	4.92	5.07	5.37	5.22	5.19	4.09	4.97	4.55	5.6	7.02	5.23	6.08	5.16	5.05	5.14	5.54	5.5	4.09	4.98	5.34	6.14	5.28	6.02	5.82	5.56	6.88	5.17	6.22	4.4	4.98
SHC1	1	154962298	154974395	-1	q21.3	ENSG00000160691	6.51	5.85	6.08	6.42	5.88	6.25	5.94	6.37	6.34	5.84	6.2	5.95	5.79	6.02	6.03	6.04	6.52	6.26	6.13	5.86	6.41	6.63	7.05	6.54	6.2	6.72	6.33	6.14	6.58	6.37	6.21	6.12	6.04	6.39	6.94	6.33	7.03	5.95	6.52	5.55	6.44	5.6	6.34
CKS1B	1	154974653	154979251	1	q21.3	ENSG00000173207	5.15	4.3	5.36	5.84	6.87	6.08	6.46	5.36	4.94	5.69	6.51	5.56	4.31	5.5	5.62	5.37	4.72	5.93	5.32	5.66	5.81	6.07	5.32	6	6.53	4.81	5.61	6.12	5.86	5	5.6	5.31	5.17	5.99	4.29	5.81	5.48	5.88	6.1	4.64	6.61	5.07	5.19
FLAD1	1	154983338	154993111	1	q21.3	ENSG00000160688	5.93	6.01	6.27	6.47	6.31	6.42	6.15	6.1	5.64	6.34	5.44	6.1	6.48	6.37	5.98	6.63	5.44	5.51	5.92	6.35	6.07	6.23	6.66	5.75	6.31	5.91	6.53	6.06	6.43	5.8	6.13	6.13	6.59	6.54	5.8	6.47	6.29	5.31	5.57	5.86	5.98	6.13	6.39
DCST2	1	155018520	155033781	-1	q21.3	ENSG00000163354	2.39	2.71	2.91	2.55	2.36	2.91	1.49	3.26	3.56	3	2.75	3.97	3.54	3.66	3.97	3.64	1.86	2.27	3.61	2.94	3.45	2.41	3.5	3.12	3.14	3.47	2.5	3.16	2.33	4.02	2.84	2.96	2.36	3.4	2.56	3.88	2.58	1.22	2.43	1.04	2.31	3.29	3.22
ADAM15	1	155050566	155062775	1	q21.3	ENSG00000143537	5.15	6.36	6.31	6.79	7.04	6.65	5.79	6.38	4.99	6.54	7.02	6.54	5.79	6.88	6.28	6.8	5.95	6.44	6.19	7.18	6.72	6.59	5.68	6.71	6.18	6.26	7.17	6.9	6.17	6.61	6.56	7.25	5.86	6.71	5.12	6.55	7.23	6.5	5.69	6.37	5.75	5.55	6.39
EFNA4	1	155063737	155069553	1	q21.3	ENSG00000243364	3.01	3.58	4.41	4.11	4.21	4.38	4.42	3.91	2.75	4.41	2.74	3.61	2.14	4.98	2.88	3.82	3.3	3.01	2.9	4.46	4.06	4.37	4.01	3.7	4.45	3.17	3.72	4.23	4.46	3.67	3.4	3.36	4.27	4.89	3.93	4.42	3.31	4.65	5.1	2.64	6.17	3.7	5.08
EFNA1	1	155127876	155134899	1	q22	ENSG00000169242	2.16	2.16	-1.59	3.77	1.94	4.07	2.03	3.65	3.93	4.05	3.03	6.65	4.13	4.63	4.47	2.63	1.58	2.88	1.81	4.71	3.47	4.44	-1.14	6.83	3.95	3.89	2.69	3.05	5.96	6.18	4.94	2.51	2	1.56	3.68	2.93	4.87	3.64	5.4	3.61	3.27	1.94	2.83
SLC50A1	1	155135344	155138857	1	q22	ENSG00000169241	5.94	5.78	6.14	6.37	7.29	6.39	6.04	5.83	6	6.54	5.97	6.38	5.08	6.54	5.86	6.13	5.03	5.63	6.04	6.98	6.33	6.26	6.39	6.11	5.81	5.48	6.33	6.53	7.32	6.27	6.38	5.96	6.19	5.99	6.32	6.18	6.32	5.97	5.44	5.72	6.72	5.18	6.03
DPM3	1	155139891	155140595	-1	q22	ENSG00000179085	6.06	5.94	6.47	6.67	6.95	6.16	7.11	6.05	5.79	6.86	6.2	6.83	6.26	6.98	6.28	6.27	5.79	6.34	6.88	6.65	6.11	6.84	6.12	6.1	6.35	4.62	6.28	6.86	7.05	6.45	6.68	6.6	7.18	6.85	6.94	6.42	7.58	6.72	5.86	6.35	7.08	5.7	6.82
TRIM46	1	155173787	155184971	1	q22	ENSG00000163462	3.47	4.84	5.27	5.54	5.02	4.26	4.73	5.56	5.43	4.84	5.23	4.55	3.75	5.58	4.52	4.92	3.95	4.58	2.33	5.89	5.98	6.14	5.85	5.17	5.43	3.27	4.75	5.98	5.16	3.9	4.47	5.3	4.25	5.65	3.5	5.2	4.63	4.98	3.44	3.39	3.24	5.55	5.32
MUC1	1	155185824	155192916	-1	q22	ENSG00000185499	4.55	4.42	3.61	5.25	5.22	3.5	3.22	3.58	4.38	4.02	6.29	6.14	3.99	5.41	6.6	4.33	5.72	5.46	4.9	7.04	4.55	5.89	6.46	6.44	6.13	4.38	4.08	5.48	4.3	4.51	3.92	3.8	4.94	3.04	5.69	6.62	4.22	4.98	5.25	4.64	2.56	4.33	4.63
THBS3	1	155195588	155209051	-1	q22	ENSG00000169231	6.39	6.42	6.17	6.01	6.51	5.77	5.69	6.57	6.96	6.18	7.55	7.28	6.37	7	6.97	7.06	6.52	6.73	6.89	7.85	6.89	7.24	7.43	6.93	6.6	6.52	5.45	6.87	6.98	6.68	6.67	6.65	6.63	6.32	5.83	7.78	6.58	6.05	5.88	5	5.19	6.16	6
MTX1	1	155208699	155213824	1	q22	ENSG00000173171	6.82	5.87	5.73	6.46	6.19	5.85	5.85	5.72	6.16	6.24	6.68	6.35	6	6.42	5.94	6.35	6.47	5.77	5.93	6.95	6.25	6.44	6.86	6.3	6.08	6.57	5.89	6.45	6.89	6.14	6.08	6.19	6.08	5.34	6.14	6.48	7.03	6.04	6.5	5.97	5.47	5.47	6.24
GBA	1	155234452	155244699	-1	q22	ENSG00000177628	5.31	4.97	5.47	6.14	5.95	5.49	5.64	5.32	4.27	5.45	5.05	3.73	5.17	5.08	4.65	5.18	5.2	4.33	5.41	5.29	5.18	5.45	5.72	4.5	5.46	4.72	6.27	5.32	5.7	5.04	4.72	5.09	5.39	5.59	4.94	5.61	5.28	5.73	5.03	4.11	5.73	4.92	5.67
FAM189B	1	155247205	155255483	-1	q22	ENSG00000160767	4.1	5.31	5.87	5.77	5.95	5.73	5.99	5.34	5.18	5.83	4.96	5.44	4.21	5.84	5.24	6.33	4.76	5.48	5.31	5.42	5.93	5.59	4.13	5.41	5.82	5.03	4.53	6.14	5.4	5.26	5.49	5.73	5.91	5.75	5.01	5.93	6.03	5.61	4.94	5.36	6.31	5.88	5.44
SCAMP3	1	155255979	155262430	-1	q22	ENSG00000116521	7.08	6.37	6.71	7.13	6.93	6.62	7.15	6.35	7.11	7.03	6.36	7.36	7.24	6.82	7.11	6.89	6.94	6.24	6.31	6.87	6.84	6.74	7.62	7.26	6.83	6.47	7.07	6.88	7.31	6.71	7.29	6.91	7.1	6.92	7.64	6.99	7.72	6.86	6.85	6.46	6.89	6.58	7.54
CLK2	1	155262868	155278491	-1	q22	ENSG00000176444	6.66	6.93	6.76	6.76	7.24	6.78	6.87	6.51	6.75	6.61	6.46	6.54	6.98	6.58	6.69	7.32	6.2	6.18	6.37	6.83	6.93	6.47	7.55	6.54	6.75	7.1	6.76	6.74	6.93	6.7	6.73	6.64	7.18	7.31	6.45	7.22	5.81	5.9	5.83	5.58	6.61	6.87	7.14
HCN3	1	155277463	155289848	1	q22	ENSG00000143630	2.9	3.63	4.71	5.3	4.25	4.19	4.53	4.28	3.58	4.04	3.51	3.59	3.98	3.96	3.78	4.52	3.54	3.65	4.56	3.61	4.53	4.27	4.08	4.44	4.31	3.53	5.18	4.3	4.15	4.13	4.16	4.87	4.04	5.25	4.04	4.39	4.59	3.64	3.93	2.69	3.32	3.42	4.62
FDPS	1	155308748	155320666	1	q22	ENSG00000160752	5.83	6.02	6.07	6.59	6.72	6.41	6.59	6.19	6.03	6.5	6.73	6.19	6.13	6.44	6	6.2	6.12	5.81	6.31	6.44	6.32	6.43	6.44	6.2	6.23	6.02	6.72	6.2	6.38	5.74	6.47	6.48	6.48	6.63	7.06	6.45	6.41	5.92	5.83	5.53	6.51	6.55	6.52
ASH1L	1	155335268	155562807	-1	q22	ENSG00000116539	5.88	6.37	6.18	6.1	5.72	5.84	5.98	6.46	6.59	5.46	6.17	5.5	5.48	5.97	6.03	6.12	6.1	5.87	5.39	5.62	6.14	5.99	6.34	6.27	5.78	5.58	6.28	6.28	5.61	5.48	6.2	6.73	5.97	6.39	6.53	5.9	5.26	5.18	4.85	4.16	6.2	6.47	5.98
MSTO1	1	155610188	155614971	1	q22	ENSG00000125459	6.73	5.74	5.79	5.97	5.62	5.67	6.07	5.79	5.83	5.16	4.89	5.67	6.55	5.67	6.09	6.44	5.95	5.21	5.89	6.07	5.77	5.63	6.76	5.77	5.71	6.76	5.75	6.17	5.72	6.19	5.94	5.77	6.35	6.15	6.5	6.2	5.29	5.18	5.04	4.88	4.95	5.78	6.29
YY1AP1	1	155659443	155689000	-1	q22	ENSG00000163374	7.07	6.44	6.31	6.81	6.48	6.62	6.34	6.16	7.21	6.49	7.39	7.02	6.83	6.45	6.76	6.47	7.25	7.11	6.61	6.63	6.4	6.42	7.6	7.19	6.5	7.56	7.05	6.36	6.82	6.74	7.03	6.66	6.73	6.84	7.54	6.48	7.37	6.77	7.16	6.37	7.06	7.19	6.51
DAP3	1	155687960	155739010	1	q22	ENSG00000132676	6.93	7.14	7.15	7.02	7.3	7.15	7.41	6.95	6.84	7.19	6.69	6.84	6.68	7.51	6.69	6.5	6.64	6.65	6.93	7.2	7.23	6.96	6.49	5.91	7.12	6.36	6.84	7.41	7.02	6.93	7.15	6.97	7.36	7.21	7.11	7.11	7.99	6.76	6.69	6.43	7.33	7.3	6.73
GON4L	1	155749662	155859400	-1	q22	ENSG00000116580	6.27	6.63	6.38	6.35	6.24	6.43	6.27	6.49	5.93	5.84	5.97	5.48	6.39	6.38	6	6.52	6.3	5.81	5.77	6.47	6.44	6.39	7.17	5.87	6.44	6.59	6.69	6.22	6.41	5.92	6.2	6.49	6.8	6.7	6.48	6.37	6.31	6.09	5.8	5.69	6.46	5.94	6.39
SYT11	1	155859567	155885199	1	q22	ENSG00000132718	5.2	4.28	5.91	3.71	4.97	6.26	6.03	6.47	6.78	5.57	9.38	5.2	4.2	3.38	4.77	6.65	5.69	5.01	4.26	5.19	2.97	4.13	9.26	3.56	4.37	5.01	9.88	4.43	3.81	5.39	4.57	3.84	3.84	7.09	5.2	2.59	5.14	7.05	6.39	7.25	5.72	7.41	8.72
RIT1	1	155897808	155911404	-1	q22	ENSG00000143622	6.79	6.06	5.5	5.46	5.31	5.41	5.62	5.48	6.69	6.43	6.55	6.72	5.92	5.69	6.49	5.33	7.17	6.34	5.76	6.64	6.08	5.76	6.22	7.28	5.43	6.76	6.44	5.4	6.13	6.25	6.78	6.07	5.23	5.16	6.25	4.61	6.38	6.38	7	6.66	6.18	5.08	5.73
KHDC4	1	155913045	155934413	-1	q22	ENSG00000132680	5.46	6.99	7.02	6.67	6.57	6.23	5.79	6.63	7.13	6.15	6.95	6.9	6.65	6.64	5.82	5.58	6.49	6.82	6.36	6.94	6.03	6.13	6.86	6.57	6.7	6.53	6.62	6.18	6.24	5.95	6.45	6.22	6.53	7.09	5.93	7.25	5.49	5.63	5.9	4.48	5.93	6.28	6.63
ARHGEF2	1	155946851	156007070	-1	q22	ENSG00000116584	9.2	8.75	9.33	9.65	9.14	9.54	9.26	8.99	7.58	8.99	7.95	7.99	9.04	9.22	7.65	9.15	9.09	8.22	8.35	9.25	8.67	9.31	8.96	7.72	9.22	7.87	8.97	8.87	9.52	7.84	8.44	9.33	9.57	9.76	9.03	9.53	8.95	8.55	8.15	8.5	9.78	9.03	9.26
SSR2	1	156009048	156020951	-1	q22	ENSG00000163479	7.26	7.12	7.56	7.16	7.21	7.59	7.51	7.26	7.39	7.14	6.81	7.01	7.18	7.92	7.06	6.83	7.21	6.65	7.77	7.59	7.11	7.28	6.45	6.3	6.99	6.74	7.38	7.52	7.11	7.14	7.37	7.36	7.58	7.62	7.72	7.21	8.99	7.17	7.24	7.51	7.71	7.3	7.09
UBQLN4	1	156035299	156053798	-1	q22	ENSG00000160803	6.4	7.49	7.56	8.01	7.64	7.47	7.81	7.31	6.4	7.41	7.39	6.8	5.8	7.55	6.61	7.79	5.53	6.92	6.91	7.28	7.79	7.62	6.87	6.85	7.47	6.24	7.13	7.44	7.44	6.71	7.4	7.61	7.5	7.79	6.79	7.79	6.89	7.17	6.91	6.27	7.35	7.28	7.62
LAMTOR2	1	156054782	156058506	1	q22	ENSG00000116586	6.38	6.87	7.7	7.37	7.9	7.57	8.2	6.89	6.26	7.65	7.44	7.2	6.49	8.11	6.74	6.82	6.4	7.38	7.22	7.87	7.65	7.7	7.5	6.44	7.52	6.02	7.78	7.47	7.81	7.11	7.36	7.67	7.93	7.54	6.82	7.22	7.22	7.4	6.94	7.33	7.6	6.44	7.64
RAB25	1	156061160	156070504	1	q22	ENSG00000132698	1.5	6.24	6.49	6.81	7.41	1.81	7.76	0.1	6.12	6.56	7.34	7.26	7.7	3.86	7.52	6.35	7.61	7.19	7.33	7.44	6.73	6.35	6.97	3.86	7.86	6.72	1.42	6.07	6.81	5.02	2.97	2.36	8.19	2.91	8.2	7.82	3.51	6.59	7.22	5.66	7.05	3.27	3.42
LMNA	1	156082573	156140089	1	q22	ENSG00000160789	7.68	4.96	4.18	4.68	5.76	5.42	4.21	5.96	6.28	5.71	9.59	6.36	4.81	6.97	6.62	6.24	7.02	10.18	6.85	8.77	5.47	5.54	9.92	10.82	5.35	9.43	6.86	7.91	8.79	10.36	4.36	6	6.22	4.93	8.99	3.31	10.31	11.18	11.77	8.55	7.12	7.05	5.15
SEMA4A	1	156147366	156177752	1	q22	ENSG00000196189	4.83	5.14	5.83	7.14	5.9	6.29	4.81	4.93	3.77	6.41	5.79	5.56	4.4	4.6	5.34	5.8	6.61	5.81	5.9	6.6	4.58	4.67	8.29	6.1	4.79	4.99	7.27	4.48	4.74	5.3	5.03	5.85	5.44	3.75	6.85	3.08	5.84	6.61	4.71	5.93	5.95	5.02	4.87
SLC25A44	1	156193932	156212796	1	q22	ENSG00000160785	6.54	6.64	6.33	6.49	6.41	6.26	6.27	6.66	7.54	6.99	8	7.73	7.76	6.23	6.87	6.68	7.22	7.93	6.41	6.11	5.87	6.54	7.75	7.26	6.42	6.21	7.08	6.54	6.87	7.01	7.34	6.83	6.32	6.56	7.37	6.56	6.17	8.23	8.05	6.77	6.08	6.18	6.37
PMF1	1	156212993	156240042	1	q22	ENSG00000160783	6.27	5.62	5.46	6.12	5.33	5.29	5.56	5.72	6.67	6.04	6.75	7.26	6.51	6.03	6.45	6.03	6.13	6.68	6.34	6.19	5.82	5.13	6.34	6.63	5.19	6.69	6.04	5.94	5.91	7.26	6.53	5.79	6.1	5.67	6.43	6.06	7.65	6.17	6.91	6.83	5.74	4.09	6.3
PAQR6	1	156243320	156248117	-1	q22	ENSG00000160781	4.31	3.74	3.87	3.96	4.04	3.48	3.29	2.93	4.2	3.87	5.19	5.15	4.61	3.91	3.81	4.81	5.07	4.65	3.85	3.85	3.69	3.28	5.85	4.33	3.62	3.8	3.69	3.16	3.29	3.94	3.76	4.03	4.16	3.26	4.88	3.86	4.51	3.24	3.12	3.76	1.76	4.14	2.97
SMG5	1	156249224	156282825	-1	q22	ENSG00000198952	7.64	7.79	7.55	8.04	7.93	7.63	7.78	7.62	7.83	7.55	8	7.97	8	7.87	7.68	8.08	7.87	7.81	7.34	7.44	7.86	7.33	7.94	7.8	7.64	7.73	7.97	7.75	7.43	8.11	7.73	7.47	7.59	8.05	8.08	7.78	7.48	7.92	8.02	7.09	8.17	7.51	7.66
TMEM79	1	156282935	156293185	1	q22	ENSG00000163472	3.85	5.49	5.48	5.27	5.83	5.45	5.96	5.21	4.6	5.54	4.96	4.61	4.24	5.68	4.27	5.5	3.98	3.71	4.79	4.79	5.33	5.39	4.8	4.15	5.85	3.3	5.48	5.31	5.03	4.16	4.36	4.68	5.97	5.82	3.9	6.29	4.13	4.84	4.64	4.19	6.6	5	5.33
GLMP	1	156290089	156295689	-1	q22	ENSG00000198715	5.75	5.94	6.66	6.15	6.44	6.42	6.6	6.48	6.45	6.12	5.65	5.3	6.75	5.81	6.29	6.63	5.58	4.97	6.74	5.77	5.89	5.63	6.52	5.54	6.32	5.32	7.02	6.31	5.59	6.9	6.16	5.94	6.82	6.36	5.83	6.43	6.55	6.36	6.12	5.91	6.72	6.18	6.59
CCT3	1	156308968	156367873	-1	q22	ENSG00000163468	8.51	8.05	8.87	9.12	9.05	9.03	9.37	8.47	8.17	8.88	7.81	7.53	7.84	9.32	7.53	8.2	8.21	7.7	7.45	8.74	9.06	8.61	6.83	6.8	9.01	7.23	8.36	8.84	8.66	7.76	8.24	8.6	8.81	8.86	7.57	8.99	8.79	8.69	8.54	8.29	8.51	8.59	8.9
MEF2D	1	156463727	156500779	-1	q22	ENSG00000116604	9.15	8.45	8.39	8.08	7.79	8.23	7.91	8.45	9	9.01	9.77	8.98	8.55	8.35	8.66	8.99	8.86	9.56	8.88	8.49	8.49	8.5	8.79	10.03	7.55	9.25	9.43	8.86	8.76	9.4	9.64	8.95	8	8.2	9.04	7.67	9.24	9.29	9.2	9.73	9.6	9.2	8.91
TTC24	1	156579727	156586770	1	q22	ENSG00000187862	5	5.28	6.06	5.02	5.22	2.48	5.2	2.96	4.18	2.45	2.34	2.06	5.14	3.61	1.36	5.26	5.56	2.1	3.27	3.9	4.21	1.92	5.6	3.92	0.89	3.49	1.72	2.93	0.65	2.32	1.7	0.57	5.72	1.16	2.21	4.93	1.08	2.96	2.1	4	2.33	1.18	1.58
NAXE	1	156591762	156594299	1	q22	ENSG00000163382	7.17	7.28	7.68	7.55	8.03	7.62	8.2	7.1	6.89	8.38	7.22	7.44	6.81	7.86	7.18	7.72	6.61	7.19	7.5	7.4	7.73	7.42	6.85	7.02	7.62	6.92	7.9	7.63	7.62	8.14	7.67	7.87	8.01	7.81	6.6	7.31	8.53	7.68	6.8	8.06	7.64	6.83	7.76
GPATCH4	1	156594487	156601496	-1	q23.1	ENSG00000160818	5.54	5.57	5.33	6.1	5.79	5.46	5.8	5.76	5.68	6.08	5.67	5.57	5.47	5.74	4.81	4.88	5.29	4.68	4.94	5.49	5.27	5.54	4.85	4.88	5.75	4	5.25	5.73	5.83	5.51	5.44	5.05	5.74	5.88	4.77	5.57	5.02	6.21	5.72	4.75	4.68	4.87	5.2
CRABP2	1	156699606	156705816	-1	q23.1	ENSG00000143320	5.18	3.54	3.64	2.64	2.74	2.29	3.75	3.39	4.56	4.1	4.38	5.97	4.18	4.18	4.22	4.46	3.98	4.72	4.03	3.76	4.66	2.97	4.97	5.52	2.82	6.11	4.75	2.92	3.98	5.14	4.71	3.64	3.56	2.58	5.49	1.59	5.38	2.92	4.25	5.04	2.81	3.46	3.4
ISG20L2	1	156721891	156728799	-1	q23.1	ENSG00000143319	7.13	7.22	6.71	7.14	6.93	7.09	6.75	7.23	7.04	7.61	7.56	6.78	6.43	6.58	6.55	6.73	6.74	7.16	7.28	6.75	6.56	6.99	6.88	7.32	7.19	6.82	7.67	6.94	7.23	7.23	7.52	7.02	6.79	6.77	6.87	6.46	7.56	8.04	8.17	7.25	7.47	6.59	6.77
RRNAD1	1	156728442	156736960	1	q23.1	ENSG00000143303	5.24	5.02	5.19	4.9	5.07	5.46	4.2	5.48	5.02	5.02	5.53	4.66	4.57	5.38	4.47	4.98	4.22	4.85	4.85	5.77	4.77	4.68	5.06	4.38	5.14	5.45	5.7	4.94	5.2	4.3	4.66	5.51	5.1	5.82	4.61	5.73	4.28	4.73	4.5	4.71	5.91	4.15	6
MRPL24	1	156737303	156741590	-1	q23.1	ENSG00000143314	5.77	6.66	6.85	6.91	7.68	7.28	7.32	7	6.25	7	6.1	6.14	5.2	7.65	5.89	6.86	5.67	5.47	6.32	6.92	7.16	7.57	5.26	5.28	7.3	4.95	6.45	7.14	7.22	6.23	6.36	6.94	7.5	7.45	5.73	7.46	6.57	6.37	5.73	5.92	7.23	5.97	7.03
HDGF	1	156742109	156766925	-1	q23.1	ENSG00000143321	7.93	7.38	7.82	8.21	8.53	8.11	8.31	7.29	6.76	7.93	7.33	7.46	7.8	7.94	7.25	8.37	7.51	7.69	7.87	7.99	7.52	8.13	7.51	7.83	7.72	7.31	7.79	7.77	7.77	7.23	7.87	7.87	7.87	7.88	7.65	7.56	8.72	7.76	7.67	7.44	7.92	7.42	7.94
PRCC	1	156750610	156800815	1	q23.1	ENSG00000143294	6.39	5.99	5.83	6.24	6.25	5.81	5.86	5.95	6.37	6.09	6.38	6.62	6.25	6.16	6.64	6.49	5.96	6.5	5.96	5.97	5.99	5.99	6.65	6.52	5.88	6.61	6.15	6.13	6.28	6.6	6.47	5.76	6.13	6.26	6.62	6.2	7.05	6.9	6.88	7.08	6.6	5.24	6.18
SH2D2A	1	156806243	156816862	-1	q23.1	ENSG00000027869	7.07	5.33	4.96	5.76	5.56	5.44	5.25	6.2	5.55	5.12	6.52	4.66	5.53	5	4.53	5.02	6.15	6.41	6.53	5.11	4.74	4.92	5.92	4.59	5.24	6.3	6.87	5.34	5.28	6.01	5.08	4.61	5.2	5.05	5.44	5.18	6.99	7.67	6.97	4.82	7.46	5.58	6.24
ARHGEF11	1	156934840	157045370	-1	q23.1	ENSG00000132694	4.13	5.64	4.75	5.15	5.16	5.16	5.04	5.3	4.09	4.77	4.79	4.17	4.53	4.97	4.87	5.05	4.32	4.66	4.33	4.93	5.42	5.48	5.71	4.91	5.66	4.56	4.21	5.05	5.5	4.36	5.11	4.99	4.7	5.5	3.92	6.12	3.62	4.75	3.6	3.45	4.58	5.36	4.67
ETV3	1	157121191	157138474	-1	q23.1	ENSG00000117036	6.38	5.97	5.26	5.86	5.19	5.68	6.08	6.48	6.03	5.93	6.16	6.47	5.85	5.38	5.88	5.98	6.5	7.3	6.22	5.74	5.7	6.52	6.24	7.52	5.51	6.49	5.98	6.24	6.56	6.98	6	5.71	4.86	4.84	6.64	5.13	5.96	7.8	8.7	6.25	6.25	6.35	6.08
FCRL3	1	157674321	157700769	-1	q23.1	ENSG00000160856	3.36	4.46	3.98	3.08	1.4	5.35	2.56	5.42	2.69	6.04	6.9	3.8	0.97	2.8	2.09	4.95	2.57	2.43	1.92	0.94	3.45	4.2	8.07	2.68	3.49	2.49	6.37	3.83	3.14	4.24	3.52	3.36	1.84	3.55	4.49	3.67	3.2	4.7	4.28	2.7	7.1	6.34	7.13
CD1D	1	158178030	158186427	1	q23.1	ENSG00000158473	6.06	4.62	5.96	3.29	6.25	6.14	4.69	4.72	3.69	5.52	5.46	4.56	5.79	4.5	5	5.03	7.42	5.32	6.26	6.35	4.94	4.61	5.94	4.78	5.25	5.35	6.05	3.87	3.79	5.29	4.47	5	5.37	3.47	6.16	2.69	5.22	4.49	3.62	6.03	4.97	4.58	3.12
CD1C	1	158289923	158294774	1	q23.1	ENSG00000158481	1.53	4.68	5.32	3.5	5.24	6.22	5.69	4.69	4.27	5.79	4.73	2.85	3.71	3.86	4.43	5.02	4.11	4.53	4.42	5.01	5.16	5.09	2.16	3.87	4.79	1.61	3.14	4.72	3.71	4.82	4.35	4.35	5.48	4.48	2.34	2.9	4.97	6.33	4.19	5.12	6.46	6.24	3.6
MNDA	1	158831351	158849506	1	q23.1	ENSG00000163563	5.04	5.19	7.35	5.17	7.43	7.13	6.51	5.58	2.68	8.37	4.38	4.48	3.79	4.95	3.97	3.99	7.53	4.47	5.93	5.66	3.29	4.85	2.88	3.29	6	3.83	5.61	4.32	4.58	3.86	4.81	6.18	5.67	4.37	3.94	3.12	5.33	5.17	3.9	5.39	5.68	5.42	4.07
PYHIN1	1	158930796	158977059	1	q23.1	ENSG00000163564	4.1	7.08	4.8	7.14	5.96	7.18	5.81	6.78	4.79	5.99	6.45	4.21	6.7	5.99	5.84	6.88	6.91	5.74	5.38	5.28	5.59	4.01	7.42	5.49	4.01	2.59	9.28	6.26	5.79	5.79	6.59	5.36	5.84	7.42	6.22	5.51	3.88	5.58	3.73	2.86	6.29	8.14	8.09
IFI16	1	158999968	159055155	1	q23.1	ENSG00000163565	7.6	7.5	7.17	8.69	8	8.24	8.06	7.7	7.14	6.93	7.59	7.22	7.3	7	6.91	7.33	8.09	7.66	6.95	7.42	7.1	7.35	7.83	6.96	8.21	7.89	8.77	7.6	8.26	6.34	7.44	6.49	7.9	7.9	7.61	8.08	6.81	8.69	7.65	6.51	8.03	8.09	8.09
DUSP23	1	159780932	159782543	1	q23.2	ENSG00000158716	6.19	6.58	7	7.07	7.03	7.52	7.01	6.4	6.43	7.78	6.76	6.66	5.81	7.09	5.78	7.4	5.28	6.39	6.84	7.13	7.41	7.26	6.26	5.91	6.41	4.84	7.74	7.11	7.31	6.66	7.62	7.45	6.67	7.17	6.75	6.66	7.41	6.52	6.1	6.04	6.16	5.98	7.53
TAGLN2	1	159918107	159925732	-1	q23.2	ENSG00000158710	9.02	8.97	9.13	9.83	9.91	9.3	9.19	9.41	8.86	9.4	9.55	9.11	7.84	9.61	9.08	9.29	8.99	9.5	9.63	10.12	9.22	10.08	10.08	8.95	9.64	8.27	8.75	10	9.8	9.53	8.66	9.51	9.23	9.5	9.76	9.76	10.46	10.56	11.07	9.4	9.57	9.37	9.07
PIGM	1	160024953	160031990	-1	q23.2	ENSG00000143315	5.75	6.19	6.2	6.42	6.22	6.26	5.51	5.94	5.88	5.49	5.69	5.17	6.32	5.87	5.08	5.14	4.95	5.82	6.13	5.88	5.45	6.24	6.43	5.44	6.33	4.67	5.57	6.09	6.08	4.74	5.69	5.87	5.82	6.38	4.67	6.47	4.62	5.38	5.75	4.48	5.74	6.92	5.43
IGSF8	1	160091340	160098943	-1	q23.2	ENSG00000162729	5.13	5.93	6.55	5.7	6.3	6.04	6.43	5.33	5.27	5.64	5.11	5.55	5.96	6.18	5.98	6.1	4.95	5.52	5.52	5.45	5.86	5.75	5.46	5.32	5.75	4.72	5.84	5.87	5.83	5.37	5.83	5.56	6.4	6.13	5.27	6.36	4.66	5.55	5.19	5.26	5.31	4.77	5.54
PEA15	1	160205337	160215376	1	q23.2	ENSG00000162734	7.26	7.15	7.45	7.54	7.65	8.02	6.84	7.25	6.52	7.7	7.86	6.42	5.72	7.5	6.54	7.09	6.9	7.92	7.44	8.14	7.23	6.91	7.01	7.1	6.83	7.85	8.1	7.15	7.3	7.49	7.05	7.68	6.98	7.2	8.09	6.75	8.38	8.25	8.98	7.68	8.49	7.18	7.39
PEX19	1	160276812	160286348	-1	q23.2	ENSG00000162735	6.96	6.83	7.06	7.16	6.61	6.67	6.92	6.78	6.5	6.83	6.72	6.7	7.28	6.14	6.96	6.44	6.01	5.92	6.72	6.2	6.58	6.77	6.93	6.55	6.85	7.17	6.41	6.7	6.36	6.78	6.38	6.56	6.54	7.15	5.6	6.97	6.5	6.62	6.9	6.53	7.56	7.4	7.15
COPA	1	160288594	160343273	-1	q23.2	ENSG00000122218	9.15	8.23	8.46	8.84	8.59	8.45	8.63	8.57	8.61	7.94	9	8.51	9.41	8.31	8.46	8.15	9.2	8.47	8.43	8.23	8.52	8.45	9.79	8.15	8.71	9.28	8.71	8.35	8.16	8.7	8.41	8.45	8.39	8.95	9.25	8.72	8.86	9.33	9.63	7.72	9.13	8.74	9.12
NCSTN	1	160343316	160358952	1	q23.2	ENSG00000162736	8.14	7.95	8.39	8.36	7.91	8.16	8.43	8.43	7.87	8.05	8.86	7.88	8.53	7.98	7.85	8.34	8.28	7.8	8.02	7.84	7.94	8.26	8.76	7.65	8.33	7.2	8.66	8.19	7.93	7.77	7.97	8	8.49	8.59	7.97	8.39	7.61	8.25	8.16	7.81	8.56	9.06	8.24
SLAMF6	1	160485030	160523262	-1	q23.3	ENSG00000162739	6.23	6.67	6.54	8.1	6.5	7.42	7.6	7.78	3.32	6.68	5.92	4.87	4.2	6.48	4.27	5.17	4.3	5.34	6.21	5.75	5.8	6.95	7.84	4.26	6.87	4.7	8.63	6.98	7.05	4.46	5.99	5.72	6.38	7.61	4.25	7.69	4.02	5.73	4.69	4.16	7.15	8.28	8.3
CD84	1	160541095	160579516	-1	q23.3	ENSG00000066294	5.93	4.36	5.12	6.69	4.83	5.22	4.43	7.01	2.89	4.38	6.5	3.66	4.61	4.54	3.59	3.5	5.24	4.91	5.53	4.73	3.67	3.63	8.32	5.22	4.04	5.91	7.44	5.6	5.17	4.67	4.21	4.6	3.91	5.36	4.56	6.1	4.77	4.65	3.7	3.83	6.04	6.65	6.87
SLAMF1	1	160608106	160647295	-1	q23.3	ENSG00000117090	7.73	4.66	3.11	6.75	1.74	5.14	2.73	6.28	2.34	6.12	7.36	7.31	5.99	3.35	7.39	4.76	3.78	8.39	9.43	1.41	7.23	5.38	8.25	9.26	5.93	10.29	4.94	6.2	7.78	6.93	5.77	6.54	1.67	6.7	6.02	6.68	6.48	7.75	8.24	7.29	4.77	7.16	7.15
CD48	1	160678746	160711831	-1	q23.3	ENSG00000117091	9.53	10.05	10.65	9.71	9.59	10.46	10.36	10.02	8.81	10.05	8.78	9.56	9.43	9.79	9.75	8.84	9.63	8.88	8.53	8.2	9.75	8.84	8.09	8.9	9.39	9.29	10.19	9.49	10.06	10.13	10.18	9.78	10.34	9.63	10.22	10.11	12.1	9.88	9.6	9.71	10.3	10.13	11.01
SLAMF7	1	160739057	160754821	1	q23.3	ENSG00000026751	4.86	4.23	4.73	3.19	3.24	6.42	3.89	5.77	3.03	5.1	3.93	4.17	2.75	2.97	3.57	3.35	4.69	3.49	2.95	4.26	2.36	4.26	5.56	3.72	3.37	3.34	8.07	3.97	3.55	4.57	3.16	3.32	3.66	3.63	6.66	2.8	4.21	6.17	6.03	5.55	6.37	5.53	7.02
LY9	1	160796074	160828261	1	q23.3	ENSG00000122224	5.61	7.84	7.18	7.64	5.81	7.5	7.46	6.8	6.95	7.6	6.46	7.64	6.67	7.46	6.56	6.97	6.81	6.99	6.29	7.05	7.21	6.87	6.26	7.48	6.81	7.09	7.06	6.92	7.24	8.1	8.03	6.81	7.42	7.5	7.64	7.28	6.76	6.38	7.22	7.13	8.11	7.38	7.19
CD244	1	160830160	160862887	-1	q23.3	ENSG00000122223	4.82	5.28	5.26	4.42	4.76	5.18	4.25	5.24	3.4	5.05	4.43	4.11	4.4	4.33	3.83	3.99	4.5	3.75	3.76	4.28	3.52	3.6	4.52	5.35	3.68	5.11	7.7	3.88	4.54	4.83	4.78	4.03	4.73	3.77	4.41	2.95	4.35	4.7	4.12	4.47	5.2	4.7	4.31
TSTD1	1	161037631	161038977	-1	q23.3	ENSG00000215845	4.84	6.71	6.76	6.49	6.68	6.62	7.06	6.25	6.59	6.19	5.9	6.64	6.43	6.78	6.65	6.57	5.3	6.53	7.08	6.76	6.51	6.58	6.15	6.25	6.85	5.78	6.26	6.69	7.08	6.84	6.81	6.71	7.17	6.98	5.89	7.17	7.54	6.18	5.69	6.4	6.5	5.65	6.66
USF1	1	161039251	161045977	-1	q23.3	ENSG00000158773	7.08	6.26	6.63	6.18	6.42	6.51	5.93	6.22	6.36	6.45	6.16	7.1	7.32	6.78	7.45	6.95	7.59	7.38	6.93	7.34	6.11	6.29	8.28	7.09	6.04	7.03	7.14	6.45	6.6	6.92	6.67	6.45	6.87	6.21	7.67	6.55	7.47	5.86	5.86	6.05	5.87	5.6	6.29
ARHGAP30	1	161046946	161069970	-1	q23.3	ENSG00000186517	8.55	8.7	8.96	9.21	8.85	9.01	8.94	8.35	7.16	8.52	7.59	7.25	7.65	8.78	7.46	8.78	7.86	7.34	7.42	8.16	8.61	8.76	7.9	7.27	8.8	6.36	9.43	8.24	8.51	6.97	7.94	8.55	8.81	9.33	7.04	8.94	7.72	8.19	7.27	7.17	8.84	8.29	9.13
PFDN2	1	161100556	161118055	-1	q23.3	ENSG00000143256	5.65	5.13	4.61	5.11	5.44	5.25	5.48	4.77	6.25	6.06	6.32	6.89	5.24	5.67	5.7	4.99	5.69	6.61	5.53	6.12	5.54	5.42	5.51	6.88	5.16	6.22	5.21	5.46	5.73	6.45	6.01	5.05	5.71	5.01	6.21	4.78	6.91	5.95	6.23	6.83	5.28	5.06	5.75
NIT1	1	161118086	161125445	1	q23.3	ENSG00000158793	4.99	5.36	5.37	5.38	5.51	5.3	4.91	5.22	4.55	5.31	4.55	4.53	5.16	5.2	4.81	5.27	4.81	4.23	4.69	5.55	5.31	4.71	5.43	4.88	5.26	5.11	5.1	5.15	5.47	4.14	5.06	4.59	5.37	5.58	5.05	5.71	4.61	4.55	4.41	4.13	5.3	4.55	5.21
DEDD	1	161120974	161132688	-1	q23.3	ENSG00000158796	6.57	5.79	5.78	6.06	5.52	5.75	5.76	5.58	6.15	5.99	6.58	6.7	6.12	6	6.46	6.24	6.47	6.07	5.92	6.17	5.9	5.83	6.97	6.3	5.75	6.26	6.15	5.67	6.12	6.11	6.56	6	5.88	5.93	6.73	5.67	6.99	6.18	6.66	6.12	6.21	6.09	5.74
UFC1	1	161152776	161158856	1	q23.3	ENSG00000143222	8.7	8.26	8.59	8.69	8.26	8.64	8.78	8.21	8.74	8.37	8.85	8.64	7.89	8.97	8.47	8.25	8.63	9.07	8.56	10.05	8.54	8.45	8.67	9.15	8.39	8.22	8.34	9.18	8.9	8.98	8.57	8.45	9.4	8.64	8.81	8.36	10.24	8.86	9.4	8.54	8.69	8.48	8.63
USP21	1	161159450	161165723	1	q23.3	ENSG00000143258	5.93	5.95	5.77	5.8	5.92	5.87	5.65	5.47	5.8	5.67	5.89	6.16	6.13	6.02	5.96	6.42	5.88	6.06	5.82	6.54	5.83	5.79	7.12	6.38	5.8	6.15	5.75	5.77	5.99	5.86	5.92	5.84	6.39	6.11	5.95	6.23	5.81	5.14	5.32	4.64	5.71	5.35	5.97
PPOX	1	161166056	161178013	1	q23.3	ENSG00000143224	5.75	6.72	7.13	7.03	6.76	6.62	6.49	7.05	6.92	6.38	6.05	6.73	6.63	6.76	6.87	7.34	6.22	6.27	6.92	7.58	6.65	6.67	6.65	6.28	6.87	6.17	6.16	7	6.69	6.32	6.84	6.8	7.14	7.63	5.82	7.79	6.37	5.77	5.11	5.11	6.1	6.32	7.34
B4GALT3	1	161171310	161177968	-1	q23.3	ENSG00000158850	7.82	7.54	7.66	8.26	7.53	7.77	7.74	7.13	7.33	8.12	7.94	8.98	7.6	7.66	8.46	7.67	7.38	8.71	7.93	8.18	7.7	7.8	9.09	8.78	7.61	7.73	8.5	7.54	7.69	7.98	8.03	7.89	8.04	8.08	8.04	8.08	7.99	7.58	8.35	7.99	7.51	7.46	8.13
ADAMTS4	1	161184302	161199054	-1	q23.3	ENSG00000158859	1.25	4.41	3.39	5.46	4.56	4.07	3.57	2.09	1.97	4.26	5.8	4.64	3.34	3.93	5.34	4.31	2.57	3.64	2.6	4.15	4.95	4.95	5.97	4.7	4.88	2.13	3.64	3.96	4.45	3.13	3.5	4.02	4.2	2.79	2.93	5.25	1.34	3.94	3.85	4.42	2.68	7.53	3.55
NDUFS2	1	161197104	161214395	1	q23.3	ENSG00000158864	5.57	5.76	5.96	6.47	6.36	5.94	6.51	5.78	5.8	6.25	5.36	6.25	6.18	6.2	6.78	5.84	6.04	5.75	5.92	6.09	6.03	5.96	6.42	5.9	6.19	6.07	5.91	6.01	6.03	5.4	5.99	5.72	6.5	6.41	6.31	6.54	5.75	5.69	5.65	5.66	6.78	5.49	5.4
FCER1G	1	161215234	161220699	1	q23.3	ENSG00000158869	5.97	7.05	8.27	6.53	8.31	8.49	7	6.88	4.82	8.43	6.74	6.52	5.51	5.99	5.72	6.09	8.25	6.62	7.76	8.82	7.11	5.6	5.78	5.45	7.05	5.63	9.18	5.9	5.83	6.35	6.98	7.91	7.57	4.79	7.39	4.47	7.76	8.39	6.1	7.77	7.74	5.99	4.68
TOMM40L	1	161225939	161230746	1	q23.3	ENSG00000158882	4.99	4.73	5.25	5.84	5.63	5.4	5.6	5.09	5.04	5.54	5.93	5.11	5.74	5.19	4.8	5.54	5.78	5.07	4.57	5.42	5.58	5.17	5.09	5.54	5.03	5.46	6.44	5.18	4.94	5.39	5.38	5.25	5.48	5.42	5.55	5.7	4.91	5.32	4.71	5.61	4.79	4.57	5.37
SDHC	1	161314257	161375340	1	q23.3	ENSG00000143252	5.96	6.43	7.09	6.85	7.09	6.65	7.09	6.81	5.89	6.23	5.92	5.18	5.81	6.86	5.7	5.57	5.37	6.15	6.42	6.28	6.59	6.95	5.48	5.33	6.86	5.48	6.55	6.78	6.46	5.47	5.85	6.33	7.13	6.95	4.98	7.1	5.15	6.5	6.45	5.59	6.71	6.29	7.06
FCGR2A	1	161505430	161524013	1	q23.3	ENSG00000143226	4.17	4.09	5.38	3.57	5.56	5.88	4.86	4.74	3.08	6.54	4.5	4.46	3.54	4.48	2.63	3.59	6.16	4.41	5.38	5.76	3.5	3.7	4.38	3.02	4.45	3.73	5.76	3.73	3.91	4.48	4.75	5.85	4.84	3.18	4.67	2.67	5.29	5.22	4.14	5.17	5.94	4.03	3.26
FCGR3A	1	161541759	161550737	-1	q23.3	ENSG00000203747	3.6	5.13	6.32	5.07	5.91	7.28	5.33	6.7	3.48	6.74	4.84	4.93	3.85	4.94	4.39	4.76	5.67	3.9	5.32	7.06	3.3	5	4.5	3.96	4.71	3.2	8.22	4.62	4.07	4.38	4.61	5.37	5.16	4.47	4.06	3.57	4.63	5.8	4.48	5.21	5.91	5.09	4.24
DUSP12	1	161749758	161757238	1	q23.3	ENSG00000081721	8.53	7.03	7.39	7.68	7.53	7.63	7.24	7.27	7.26	7.73	7.13	7.97	7.97	7.58	6.91	7.26	7.14	7.34	7.19	7.73	7.02	7.59	7.27	7.06	7.88	7.72	8.22	7.32	7.51	7.26	7.63	7.54	7.19	7.03	6.96	7.31	7.86	7.54	7.88	8.18	7.59	7.61	8.31
ATF6	1	161766320	161964070	1	q23.3	ENSG00000118217	6.74	6.69	7.16	6.98	7.18	7.16	7.56	6.81	6.9	6.55	6.64	6.01	7.05	6.74	6.67	6.87	7.37	6.46	6.64	6.45	6.61	7.13	6.71	6.03	7.19	7.35	7.18	6.95	6.92	6.7	6.43	6.69	7.48	6.96	6.88	7.2	6.84	7.35	7.66	5.92	7.07	7.32	7.04
UHMK1	1	162497251	162529631	1	q23.3	ENSG00000152332	8.08	8.06	8.15	8.11	7.82	7.94	8.11	8.23	8.68	7.9	8.11	8.18	8.39	7.59	8.36	7.56	8.1	8.1	7.72	7.37	8.24	8.41	8.19	8.8	8.33	8.33	8.57	7.84	7.07	7.93	7.72	8.07	7.23	8.18	7.36	7.59	6.91	7.79	8.49	6.62	8.03	7.94	8.13
UAP1	1	162561506	162599842	1	q23.3	ENSG00000117143	5.45	4.93	4.96	5.4	5.02	5.4	5.43	4.95	6.3	5.6	6.08	6.16	4.5	5.36	5.44	4.8	5.61	6.57	5.64	5.55	5.35	5.22	5.24	6.03	4.59	6.42	6.55	5.41	4.93	6.63	5.37	5.02	5.04	5.28	6.37	4.89	6.56	6.63	7.32	5.78	5.23	5.81	5.77
DDR2	1	162631373	162787405	1	q23.3	ENSG00000162733	4.85	2.76	2.38	2.72	1.75	3.18	3.55	2.82	3.33	2.69	2.49	3.29	2.86	3.27	2.71	3.54	3.47	3.2	2.93	2.8	3.19	2.53	5.28	3.3	1.65	5.01	4.83	2.99	2.08	3.66	3.16	3.01	2.7	2.79	4.38	3.06	3.62	3.41	4.58	2.71	2.64	3.85	4.16
HSD17B7	1	162790702	162812817	1	q23.3	ENSG00000132196	6.92	5.78	6.31	6.05	5.67	5.99	6.06	6.42	6.1	6.07	5.75	5.96	6.67	6.33	6.41	6.02	6.93	6.69	6.24	6.71	6.17	5.96	7.28	5.57	6.13	6.59	6.57	6.39	6.51	6	6.06	6.03	6.41	6.59	6.79	6.31	5.99	6.4	6	5.43	6.58	6	6.21
NUF2	1	163266576	163355764	1	q23.3	ENSG00000143228	2.9	2.78	3.19	3.68	5.08	3.7	4.93	3.19	4.04	2.58	3.76	2.73	2.85	3.53	3.6	4.1	3.54	4.68	4.2	3.85	3.84	3.68	3.59	3.42	4.42	3.67	3.91	3.3	3.01	3.89	3.39	2.81	3.3	3.47	2.77	3.27	2.34	3.18	3.11	2.41	2.95	3.19	3.59
MGST3	1	165631213	165661796	1	q24.1	ENSG00000143198	5.83	7.16	7.26	7.35	7.23	7.13	7.86	7.3	6.94	7.15	6.14	5.63	5.87	7.49	6.43	6.38	6.05	6.62	7.37	6.73	7.25	6.88	5.7	6.08	6.68	5.27	7.74	6.9	7.16	7.59	6.81	7.29	7.74	7.29	6.15	7.07	7.63	7.12	6.53	6.24	7.46	6.3	7.99
ALDH9A1	1	165662216	165698863	-1	q24.1	ENSG00000143149	8.57	8.01	8.81	8.97	8.5	8.31	8.89	8.4	8.83	8.62	7.65	8.09	7.96	9	7.76	7.21	8.74	8.66	8.77	9.08	8.42	8.7	8.28	8.75	9.09	8.16	9.14	8.75	8.65	8.54	8.58	8.04	8.81	9.23	8.36	8.91	9.02	9.19	9.96	9.17	8.23	8.63	9.12
TMCO1	1	165724293	165827755	-1	q24.1	ENSG00000143183	8.06	7.28	7.86	8.07	8.19	7.76	8.53	7.78	7.95	7.35	7.09	6.61	8.33	7.89	7.5	6.45	8.07	7.14	7.1	7.72	7.3	8.37	7.79	7.43	7.97	7.67	8.39	7.5	7.84	7.54	7.19	6.77	7.6	7.91	7.64	7.79	7.5	8.24	8.85	7.48	7.61	7.75	8.34
UCK2	1	165827614	165911618	1	q24.1	ENSG00000143179	6.35	4.12	3.97	5.94	4.99	4.87	3.23	3.74	2.83	4.47	4.2	3.62	3.31	4.28	3.24	4.05	4.5	5.11	3.82	3.89	4.4	3.55	3.03	4.79	4.51	0.8	5.27	4.58	4.59	2.89	3.27	5.19	3.09	2.42	3.91	2.93	4.36	5.42	4.82	5.12	4.11	4	3.43
POGK	1	166839447	166856344	1	q24.1	ENSG00000143157	7.38	7.73	8.1	8.57	7.97	8.06	7.72	8.19	7.7	7.57	7.39	6.63	7.67	7.41	7.31	7.2	6.75	7.12	7.05	7.31	7.37	8.07	6.72	7.16	8.28	7.08	7.3	7.96	7.39	7.39	7.4	7.97	7.42	8.43	6.54	8.24	6.56	7.84	8.52	6.85	7.75	7.9	7.85
TADA1	1	166856510	166876264	-1	q24.1	ENSG00000152382	6.93	6.82	6.06	6.39	5.99	6.13	6.15	6.36	7.07	6.95	6.59	7.67	6.59	6.61	7.66	6.92	7.3	7.32	6.93	6.38	6.91	6.72	6.97	7.98	6.37	7.59	6.19	6.75	6.12	7.09	7	6.83	5.95	6.41	6.54	5.98	6.36	5.95	6.45	6.76	6.15	6.6	6.55
ILDR2	1	166895711	166975540	-1	q24.1	ENSG00000143195	3.43	3.08	1.7	3.82	4.44	2.66	4.41	1.77	3.39	2.08	2.51	4.28	4.58	2.19	3.74	2.65	3.32	4.42	4.69	3.19	1.57	3.79	6.18	4.45	3.77	5.12	0.99	3.09	2.27	4.26	2.49	3.28	2.95	2.58	3.72	3.43	2.49	2.49	4.15	4.45	2.92	4.24	2.51
GPA33	1	167052836	167166479	-1	q24.1	ENSG00000143167	0.76	6.3	3.06	7.72	5.44	5.5	7.29	5.25	0.49	6.51	5.55	5.26	4.85	4.74	6.36	5.86	3.33	5.27	7.03	5.9	4.92	7.73	6.41	5.39	7.68	4.6	3.47	4.5	4.99	5.48	5.94	3.91	6.13	3.31	4.3	7.17	1.7	4.54	6.51	3.51	7.13	6.8	6.32
POU2F1	1	167220876	167427345	1	q24.2	ENSG00000143190	6.91	6.46	5.75	5.64	5.58	5.96	5.82	6.53	6.56	6.07	6.96	6.23	6.72	6.18	6.41	5.87	7.75	6.56	5.64	6.03	6.31	6.14	8.04	6.1	5.38	7.37	6.71	6.18	5.99	6.66	6.41	6.77	6.06	6.03	7.61	5.68	6.77	6.41	6.65	6	5.68	6.06	5.73
CD247	1	167430640	167518610	-1	q24.2	ENSG00000198821	11.27	10.61	10.49	11.77	10.49	10.37	10.6	11.5	10.96	10.56	9.33	11.09	10.99	10.96	10.79	10.95	10.84	10.51	12	10.65	10.52	10.83	12.2	10.44	10.52	11.52	11.27	10.44	11.45	11.09	10.88	10.29	11	10.98	11.36	11.23	11.23	10.8	10.68	10.34	11.04	11.22	11.22
CREG1	1	167529117	167553805	-1	q24.2	ENSG00000143162	5.92	6.99	7.62	6.57	7.26	7.4	6.95	6.25	6.56	7.3	6.58	6.78	6.73	6.66	6.95	6.04	7.91	7.83	9.04	7.83	6.61	5.86	5.63	7.53	6.9	7.07	6.73	6.93	7.04	6.77	6.61	6.98	6.95	6.97	6.36	6.17	7.59	6.81	8.01	6.82	6.35	6.71	5.77
RCSD1	1	167630093	167708696	1	q24.2	ENSG00000198771	7.61	8.41	8.11	8.78	8.34	8.4	8.11	7.68	6.69	8.51	7.59	7.52	7.27	8.07	7.48	8.45	6.97	7.73	8.24	7.96	8.42	8.51	7.84	7.38	9.05	6.42	6.91	7.68	8.4	6.96	7.87	8.44	7.9	7.99	6.93	8.15	8.04	7.67	6.65	7.47	8.6	8.63	8.21
MPZL1	1	167721192	167791919	1	q24.2	ENSG00000197965	3.05	4.66	4.57	4.98	5.14	4.86	5.5	4.33	3.18	5.1	3.26	3.93	2.79	4.3	3.37	4.47	4.58	4.44	3.86	4.18	4.8	4.61	3.12	3.95	4.41	3.58	3.89	4.17	5.06	2.87	4.34	4.83	4.29	4.62	4.86	5.29	4.14	4.32	4.55	3.4	4.21	4.07	3.89
MPC2	1	167916675	167937072	-1	q24.2	ENSG00000143158	7.88	7.75	7.04	7.33	7.71	7.52	7.88	6.78	8.25	8.07	8.35	8.48	7.53	8	7.97	7.41	7.81	8.89	7.77	8.54	7.57	7.54	7.92	8.24	7.07	8.34	7.41	7.95	8.55	8.48	7.76	7.27	7.76	7.41	7.62	6.78	8.56	8.43	9	7.96	7.41	6.88	7.83
DCAF6	1	167935783	168075843	1	q24.2	ENSG00000143164	6.54	6.1	5.66	5.88	5.85	6.12	6.01	5.85	6.06	6.07	6.56	5.84	5.43	6.24	5.8	6.14	6.05	6.14	5.7	6.25	6.43	6.07	6.16	5.5	5.52	5.12	6.02	6.01	6.06	5.81	6.22	6.2	6.29	5.9	5.98	5.72	5.59	6.09	5.74	4.74	6.06	5.6	5.57
TIPRL	1	168178962	168202109	1	q24.2	ENSG00000143155	6.37	5.91	6.14	6.45	6.31	6.29	6.35	5.74	6.36	6.24	6.19	6.38	6.24	6.56	5.95	5.81	6.14	6.9	6.22	6.69	6.2	6.14	6.66	5.99	6.36	6.41	6.19	5.96	6.53	5.81	5.95	5.78	5.98	6.36	6.42	5.9	6.6	6.21	6.42	6.09	5.96	5.49	5.98
SFT2D2	1	168225938	168253021	1	q24.2	ENSG00000213064	5.72	5.86	5.61	5.89	5.6	5.68	5.38	6.05	6.72	6.1	6.2	6.27	5.98	5.42	6.2	5.7	6.14	6.46	5.97	5.44	5.72	5.89	6.23	6.81	5.74	5.69	7	5.88	5.31	5.88	6.22	6.18	5.33	5.8	5.58	5.4	5.76	5.82	6.07	5.62	5.38	5.68	6.26
TBX19	1	168280877	168314426	1	q24.2	ENSG00000143178	4.68	3.65	3.8	3.5	3.58	4.47	3.88	4.68	3.78	4.48	3.42	3.44	3.93	4.08	3.98	4.13	3.84	3.58	3.72	4.2	4.65	3.84	5.34	2.89	3.46	4.38	4.93	4.16	4.27	3.7	4.08	3.95	4.14	4.41	4.65	4.24	3.98	4.19	3.93	3.92	5.5	2.82	4.63
ATP1B1	1	169105697	169132722	1	q24.2	ENSG00000143153	5.06	5.47	3.49	6.55	5.92	4.59	5.05	3.21	3.37	4.46	6.49	5.21	7.81	4.55	4.43	4.96	4.19	7.51	2.32	8.25	2.92	6.84	3.01	6.6	6.02	6.31	4.66	6.05	6.57	6.34	6.27	5.18	5.16	2.46	6.71	3.41	5.05	7.93	8.41	7.6	4.8	3.64	4.35
NME7	1	169132531	169367948	-1	q24.2	ENSG00000143156	4.25	3.84	3.65	3.6	4.28	4.46	4.84	4.23	4.46	4.52	3.98	4.37	4.25	4.52	4.52	3.59	4.56	4.04	4.72	5.04	4.6	4.77	4.81	3.59	4.3	3.63	3.81	4.19	4.36	3.96	4.09	3.89	4.51	4.04	4.13	4.06	3.96	4.98	4.64	3.51	5.56	3.98	4.49
BLZF1	1	169367970	169396540	1	q24.2	ENSG00000117475	7.63	8.26	8.24	8.19	8.34	8.2	8.67	8.54	9.25	7.62	9.34	7.28	8.28	7.92	7.96	8.59	7.62	9.05	8.17	8.1	8.07	8.07	9.74	8.69	8.34	7.99	8.52	8.62	8.6	9.33	8.3	7.13	8.12	8.6	8.03	7.92	7.97	8.92	9.12	7.99	8.22	8.46	8.66
SLC19A2	1	169463909	169485944	-1	q24.2	ENSG00000117479	6.35	6.35	5.31	5.34	5.04	5.27	6.08	5.6	6.29	5.61	5.63	5.46	5.68	5.43	5.92	5.64	6.52	6.9	5.31	5.93	6.2	5.47	5.34	4.87	5.27	7.15	4.62	5.76	5.29	6.23	6.17	5.81	5.48	5.42	6.37	5.2	4.57	6.85	6.62	5.13	5.35	6.19	5.49
F5	1	169511951	169586588	-1	q24.2	ENSG00000198734	4.28	3.68	4.76	5.07	6.16	4.33	6.81	4.14	2.89	5.41	4.64	3.53	3.42	5.85	2.71	4.91	4.97	5.87	4.75	4.04	3.93	5.65	7.35	3.21	3.22	2.72	4.78	7.25	4.24	2.73	3.36	4.75	3.76	2.6	4.61	2.34	4.53	5.11	4.45	4.77	5.73	5.44	4.41
SELP	1	169588849	169630193	-1	q24.2	ENSG00000174175	5.61	2.74	3.27	3.5	2.92	4	4.01	3.58	0.92	3.58	5.4	2.92	3.11	2.44	2.88	4.22	2.6	2.88	2.21	1.48	3.53	2.89	5.45	1.22	2.09	2.63	2.86	3.43	3.62	2.59	2.33	3.15	3.72	3.21	1.22	3.18	3.36	3.45	3.52	3.32	4.13	7.36	3.49
C1orf112	1	169662007	169854080	1	q24.2	ENSG00000000460	2.68	4.88	4.76	4.61	5.61	5.06	5.93	4.97	4.39	4.1	4.83	3.14	4.09	4.38	3.89	5.72	5.44	4.87	4.23	4.24	5.6	5.09	5.56	4.68	5.65	3.6	5.05	4.63	4.9	4.94	4.47	4.38	5.3	4.68	3.98	5.56	3.61	3.87	3.48	3.32	5.22	4.13	4.44
SELL	1	169690665	169711702	-1	q24.2	ENSG00000188404	8.65	8.04	9.49	10.16	9.16	9.83	10.14	9.39	7.31	9.26	8.36	7.14	8.69	9.36	7.5	9.05	8.45	7.05	7.69	8.1	8.34	9.15	7.83	4.87	9.51	5.7	7.19	8.86	9.39	6.76	7.82	8.84	9.6	9.99	4.74	10.39	8.28	9.2	7.02	7.97	10.27	10.36	9.48
METTL18	1	169792529	169794963	-1	q24.2	ENSG00000171806	5.48	4.02	4.3	4.68	4.77	4.34	4.21	4.53	4.94	4.89	4.08	4.37	5.07	4.13	4.2	4	3.94	3.33	3.85	4.47	3.96	4.19	4.78	2.96	4.18	4.56	4.62	3.88	4.25	3.7	3.68	4.05	3.37	4.11	2.44	3.9	3.97	4.12	4.5	4.19	4.8	4.62	4.25
SCYL3	1	169849631	169894267	-1	q24.2	ENSG00000000457	5.06	5.44	5.47	5.65	5.54	5.52	5.69	5.35	4.79	4.66	4.79	5.02	5.21	5.15	4.42	5.21	5.11	4.96	4.6	4.86	5.09	5.39	5.44	4.49	5.68	4.66	5.4	5.13	5.78	4.39	4.92	4.97	5.51	5.98	5.54	5.71	4.19	5.64	5.31	4.76	6.06	5.57	5.68
KIFAP3	1	169921326	170085208	-1	q24.2	ENSG00000075945	6.41	5.55	5.61	5.86	5.71	5.68	5.99	6.11	7.14	6.06	6.47	6.93	6.63	6.11	6.68	5.96	7.15	6.98	6.37	6.03	5.94	5.66	7.45	6.31	5.77	7.08	6.57	6.07	5.62	6.87	6.64	5.42	6.14	6.6	7.31	5.94	6.63	6.64	6.42	5.68	5.73	7.12	6.55
GORAB	1	170532129	170553446	1	q24.2	ENSG00000120370	6.71	5.46	5.64	5.64	4.72	5.47	4.88	5.56	7.06	5.71	6.93	6.26	6.59	5.19	5.81	5.81	6.33	5.76	5.69	5.84	5.2	5.2	7.27	6.4	5.06	6.52	5.59	5.89	6.42	5.7	6.1	5.77	5.46	5.44	7.04	4.87	5.48	5.88	5.08	4.9	4.55	6.39	5.33
FMO4	1	171314183	171342084	1	q24.3	ENSG00000076258	1.86	3.56	4.19	3.59	4.31	4.14	3.93	4.09	3.78	3.63	3.47	2.82	3.2	3.66	3.42	3.05	3.47	2.88	4.42	4.12	3.67	4.17	1.68	2.52	4.57	1.62	4.18	3.73	3.29	2.71	3.37	3.67	3.55	4.07	1.62	4.34	3.57	3.99	2.1	1.41	4.6	3.09	3.67
PRRC2C	1	171485551	171593511	1	q24.3	ENSG00000117523	9.37	9.32	8.9	9.08	8.63	8.72	8.63	9.04	9.86	8.75	9.85	9.6	9.29	8.48	9.43	9	9.67	9.62	8.49	8.42	8.7	8.78	10	10.09	8.81	9.73	9.52	8.98	8.7	9.58	9.5	9.23	8.72	9.13	9.52	8.91	8.81	9.68	10.03	8.36	8.8	9.53	8.7
VAMP4	1	171700160	171742074	-1	q24.3	ENSG00000117533	6.02	6.64	6.57	6.66	6.27	6.61	6.33	6.37	6.02	6.53	6.87	6.38	6.43	6.56	6.6	6.55	5.84	6	6.39	6.23	6.37	6.5	7.28	6.29	6.41	5.76	6.25	5.98	6.15	5.65	5.93	5.78	6.08	6.68	5.56	6.02	5.5	5.11	5.16	5.29	6.22	6.6	6.83
EEF1AKNMT	1	171781660	171814023	1	q24.3	ENSG00000010165	5.64	4.58	5.19	6.31	6.33	5.67	6.09	4.72	4.32	5.05	4.4	4.52	4.88	5.21	4.24	4.76	4.82	5.45	3.83	5.01	4.44	5.72	5.18	4.48	6.17	4.5	5.26	4.53	5.63	4.8	4.51	4.37	5.35	6.27	4.71	6.13	4.76	6.06	6.37	6.16	6.67	5.03	5.97
DNM3	1	171841498	172418466	1	q24.3	ENSG00000197959	3.32	3.42	3.72	3.16	3.55	3.73	4.03	3.49	3.73	3.89	8.19	3.77	3.95	4.2	3.85	3.89	4.11	4.35	4.28	4.12	4.05	4.42	4.46	3.74	3.93	4.19	3.7	3.67	2.69	3.65	3.43	3.2	3.65	3.52	2.88	2.32	2.95	4.04	3.86	3.2	2.66	7.12	3.83
PIGC	1	172370189	172444086	-1	q24.3	ENSG00000135845	6.86	6.79	6.55	7.51	6.86	6.74	6.6	6.76	7.09	7.48	6.65	7.14	7.32	6.1	7.14	5.81	6.62	6.46	6.84	6.71	6.54	6.69	7.19	6.13	6.93	6.55	7.18	6.67	6.53	6.86	6.79	6.89	6.27	6.68	6.7	6.79	7.1	6.29	6.59	7.18	7.26	6.94	6.81
SUCO	1	172532349	172611833	1	q24.3	ENSG00000094975	5.61	5.22	5.07	5.33	4.94	5.33	5.24	5.23	6.62	6.07	6.61	6.86	5.43	4.92	6.16	5.2	5.8	6.9	5.63	5.29	5.39	5.23	5.87	6.8	5.04	6.55	5.42	5.41	5.63	6.54	5.93	5.4	4.97	5.22	5.31	4.71	4.75	5.37	5.78	5.42	5.28	4.24	5.81
PRDX6	1	173477330	173488815	1	q25.1	ENSG00000117592	7.66	8.07	8.03	8.28	8.85	8.62	8.64	7.19	7.55	8.43	9.02	7.9	7.15	7.98	7.88	8.37	7.53	8.02	8.07	9.03	8.09	8.06	7.39	7.54	8.08	7.41	8.25	7.89	8.87	8.41	8.16	7.29	9.04	8.07	8.08	7.82	9.65	7.97	8.07	9.21	8.23	9.41	8.83
KLHL20	1	173714941	173786692	1	q25.1	ENSG00000076321	5.95	6.21	5.75	5.93	4.89	5.78	5.57	5.79	5.88	5.49	6.04	5.25	6.63	5.52	5.99	5.65	6.02	5.83	5.62	5.15	5.73	5.92	6.73	6.01	5.55	6.97	5.85	5.63	5.52	6.03	5.58	5.69	5.51	5.76	6.14	5.38	6.34	5.45	5.8	5.21	5.47	5.82	6.59
CENPL	1	173799550	173824720	-1	q25.1	ENSG00000120334	6.11	5.14	4.3	4.91	5.06	4.67	4.91	4.21	5.36	5.07	5.35	4.96	4.71	4.42	5.08	4.19	5.32	5.7	5.05	4.38	4.75	4.69	5.07	5.65	4.89	6.27	5.22	4.77	4.56	4.99	5.57	4.32	4.32	4.51	5.8	3.75	6.11	4.96	5.21	4.94	5.08	4.6	4.36
DARS2	1	173824653	173858808	1	q25.1	ENSG00000117593	3.95	4.41	4.48	5.51	5.9	4.99	5.38	4.67	3.9	4.26	3.94	3.48	3.43	4.05	3.39	3.86	3.89	4.05	3.76	3.84	4.66	5.01	3.66	5.11	4.98	5	4.29	3.84	4.38	3.68	4.08	4.29	4.63	4.72	3.27	4.87	3.8	4.45	3.56	2.52	4.26	3.81	4.73
ZBTB37	1	173868082	173903549	1	q25.1	ENSG00000185278	3.88	5.68	5.29	5.44	5.23	5.4	4.81	5.78	5.62	4.83	5.75	4.45	5.26	5.03	5	4.46	4.87	4.96	4.55	4.81	4.65	5.52	5.11	4.91	5.52	4.22	6.15	5.28	4.57	3.61	5.29	5.6	5.29	5.94	4.34	5.61	3.89	3.94	3.5	3.01	4.67	6.16	4.6
RC3H1	1	173931084	174022357	-1	q25.1	ENSG00000135870	5.66	5.6	4.97	5.24	5.4	5.66	5.39	5.14	5.38	5.59	5.54	6.06	5.54	5.05	5.84	5.13	5.94	6.06	5.11	5.04	5.38	5.44	5.68	6.04	5.29	6.29	5.7	5.18	5.21	5.45	5.04	5.89	5.09	5.42	5.17	5.13	5.33	5.22	5.88	5.2	5.04	5.75	6.2
RABGAP1L	1	174159410	174995308	1	q25.1	ENSG00000152061	6.18	6.77	6.16	8.13	6.52	7.07	7.06	6.65	6.52	6.76	7.25	6.42	6.55	6.87	6.49	6.75	6.92	7.1	7.2	7.21	7.2	7.6	6.93	6.36	6.54	6.42	8.36	6.85	6.94	6.67	6.71	6.4	6.79	6.38	6.68	5.94	6.81	6.74	7	6.33	6.62	7.06	7.25
CACYBP	1	174999163	175012027	1	q25.1	ENSG00000116161	5.59	5.42	5.39	6.1	6.22	6.4	5.79	4.7	5.78	6.41	4.7	5.85	5.21	6.18	5.44	4.71	5.36	5.77	5.61	6.28	6.43	5.54	5.14	6.31	5.95	4.97	5.37	5.6	6.34	5.24	5.78	5.64	5.85	5.84	5.82	5.58	6.69	5.62	6.09	6.01	6.14	6.19	6.44
MRPS14	1	175010789	175023425	-1	q25.1	ENSG00000120333	4.39	4.88	5	5.24	5.15	4.76	5.43	4.96	5.89	5.16	4.42	5.35	5.49	4.91	4.96	3.54	4.6	4.48	4.03	5.1	4.42	4.66	5.27	4.57	5.24	4.8	4.75	4.86	5.16	4.82	4.51	4.08	5.04	5.1	4.75	5.6	3.8	4.87	5.26	4.12	4.57	4.69	4.91
KIAA0040	1	175156986	175192999	-1	q25.1	ENSG00000235750	4.82	5.56	5.68	6.63	5.61	5.98	5.2	5.17	4.32	5.24	4.84	5.18	5.48	4.36	4.62	4.9	4.98	4.1	4.55	4.29	4.86	5.1	4.63	5.72	4.9	4.47	5.75	4.45	4.67	3.77	5.13	5.08	5.28	5.84	4.94	5.7	4.55	4.99	5.48	4.73	5.37	5.47	4.73
COP1	1	175944831	176207286	-1	q25.2	ENSG00000143207	6.96	6.3	6.48	6.38	6.47	6.54	6.55	6.26	7	6.5	6.5	6.7	6.66	6.4	6.6	6.4	6.9	6.55	6.46	6.3	5.55	6	7.13	6.49	6.19	6.95	6.46	6.48	6.83	6.82	6.44	6.31	6.45	6.76	7.33	6.16	6.51	7.1	6.72	6.2	6.66	6.86	6.33
RALGPS2	1	178725147	178921841	1	q25.2	ENSG00000116191	5.26	5.95	5.64	5.55	5.06	5.3	5.26	6.06	6.08	5.62	2.67	4.99	4.06	5.96	5.32	5.41	5.28	5.1	5.45	6.07	5.22	6.33	4.57	5.26	4.14	4.92	3.68	6.67	3.84	5.15	4.58	5.93	5.05	5.59	4.92	5.17	4.81	4.72	5.11	3.9	6.13	4.41	4.22
FAM20B	1	179025804	179076567	1	q25.2	ENSG00000116199	6.98	7.26	7.41	7.75	7.52	7.59	7.84	7.42	6.68	7.01	7.3	6.58	7.25	7.32	7.18	7.8	7.5	7.12	7.05	6.71	6.39	7.55	7.8	6.91	7.51	6.21	7.2	7.11	6.99	6.62	6.64	7.13	7.22	7.93	6.81	7.26	6.87	7.52	7.33	6.91	7.82	7.08	7.68
TOR3A	1	179082070	179098023	1	q25.2	ENSG00000186283	6.97	6.54	6.96	6.47	6.95	6.92	6.49	6.28	6.15	7.03	6.76	6.97	5.97	7.13	6.53	6.85	6.25	7.08	6.76	7.48	5.63	6.24	7.83	7.24	6.6	6.24	6.91	6.34	7.12	6.57	6.89	6.63	6.69	6.97	8.45	6.23	7.34	6.41	7.28	6.42	6.27	6.44	6.78
ABL2	1	179099330	179229684	-1	q25.2	ENSG00000143322	5.14	5.23	4.84	5.17	4.85	5.06	4.83	5.22	4.73	4.87	4.91	4.22	4.62	4.75	4.9	4.83	5.12	4.67	4.67	4.17	4.46	4.88	4.91	4.95	4.56	5.07	4.85	4.97	4.74	4.96	4.7	5.19	4.92	5.37	4.61	4.85	4.27	5.26	4.79	4.51	4.93	4.83	4.73
SOAT1	1	179293714	179358680	1	q25.2	ENSG00000057252	5.74	5.43	5.51	5.26	5.27	5.38	5.32	5.59	5.91	5.42	5.23	5.8	5.38	4.87	5.9	5.01	5.88	5.82	5.32	5.56	4.28	5.38	6.43	6.3	5.14	6.07	5.68	4.71	5.59	6.11	5.17	5.46	5.24	5.29	5.87	5.56	5.18	5.9	5.88	4.72	4.9	6.26	5.16
TOR1AIP2	1	179839967	179877803	-1	q25.2	ENSG00000169905	5.48	5.67	4.62	4.86	4.98	5.35	5.02	4.98	6.27	5.68	6.33	6.43	5.21	5.3	5.57	5.5	5.59	5.99	5.37	5.65	4.96	5.5	5.36	6.84	5.13	6.08	5.3	5.4	5.43	5.58	6.07	5.62	4.96	4.95	5.35	4.67	5.01	5.58	5.81	5.83	5.26	5.56	5.06
TOR1AIP1	1	179882042	179925000	1	q25.2	ENSG00000143337	8.27	7.37	6.89	6.96	6.53	6.84	6.87	6.96	9.05	7.6	9.13	8.86	8.11	7.16	8.51	7.05	8.2	9.01	8.14	7.81	6.85	7	7.99	9.65	6.85	9.15	7.65	7.75	7.51	9.31	8.48	7.49	6.44	6.63	7.81	6.8	7.94	8.58	9.48	8.31	7.26	7.11	6.81
CEP350	1	179954773	180114875	1	q25.2	ENSG00000135837	7.87	7.72	7.5	7.63	8.02	7.49	7.78	7.73	7.04	7.22	7.42	6.03	7.49	7.14	7.08	7.12	7.94	6.93	6.49	6.76	6.76	7.47	7.88	6.92	7.56	7.99	7.89	7.58	7.16	7.28	7.11	7.81	7.18	7.8	7.53	7.15	7.32	7.79	7.82	6.3	8	7.6	7.24
QSOX1	1	180154869	180204030	1	q25.2	ENSG00000116260	4.66	6.12	5.99	5.31	5.87	6.03	5.51	5.31	5.41	5.86	6.39	6.18	5.39	5.8	5.55	6	5.84	6.23	5.92	6.24	4.78	5.19	6.33	5.97	5.39	5.11	6.14	5.47	5.7	6.03	5.54	5.69	6.01	6.17	5.75	5.56	6.04	6.19	6.71	6.42	6.28	5.57	5.94
LHX4	1	180230264	180278984	1	q25.2	ENSG00000121454	2.26	4.25	4.14	4.31	4.06	3.9	3.97	4.25	4.42	2.56	3.05	2.53	3.56	3.32	3.27	3.27	3.49	3.48	2.99	3.27	2.54	4.16	3.29	3.02	4.62	3	4.24	3.83	2.77	2.98	3.46	4.76	4.08	4.69	2.12	4.6	2.5	2.75	3.2	2.54	3.55	3.65	3.03
ACBD6	1	180269653	180502954	-1	q25.3	ENSG00000230124	6.25	6.84	6.82	6.69	7.11	6.81	6.85	6.53	6.9	6.8	6.36	6.28	6.68	7.26	6.49	6.93	6.72	6.26	6.84	7.05	6.13	7.02	5.68	6.39	6.86	6.07	6.35	6.94	6.75	6.43	6.8	7.07	7.34	7.15	6.64	7.06	7.06	6.38	5.8	6.33	6.57	6.75	6.73
XPR1	1	180632022	180890279	1	q25.3	ENSG00000143324	6.49	5.94	5.57	5.9	5.52	5.71	5.78	5.9	6.15	5.91	6.49	6.09	6.02	5.47	6.17	5.69	6.24	6.2	5.47	5.46	5.31	5.98	6.49	6.23	5.39	6.76	6.14	5.69	5.56	6.16	6.01	6.14	5.38	5.65	6.03	5.55	5.83	6.52	7.22	5.31	5.57	6.26	6.22
STX6	1	180972712	181023121	-1	q25.3	ENSG00000135823	5.9	5.92	6.46	6.54	6.15	6.36	6.56	6.38	5.41	6.49	5.92	5.75	6.98	6.3	5.61	6.25	6.19	6.01	6.05	6	5.43	6.28	7.69	5.54	6.31	5.98	6.27	6.22	6.14	6.1	5.79	6.03	6.22	6.61	6.65	6.18	4.8	7.03	7.77	4.41	6.92	7.04	6.32
MR1	1	181033425	181061938	1	q25.3	ENSG00000153029	5.74	5.83	6.4	6.34	5.69	6.27	5.96	6.41	5.86	5.96	6.59	6.41	6.64	5.75	6.36	5.5	5.97	6.83	6.3	5.27	4.55	6.14	5.96	6.04	6.35	5.45	6.97	6.38	5.47	5.75	6.1	5.98	5.87	6.71	5.99	6.01	5.64	6.81	6.48	5.79	6.84	5.83	6.29
IER5	1	181088700	181092900	1	q25.3	ENSG00000162783	8.15	7.94	6.86	7.29	8.72	8.65	8.09	6.24	8.5	8.18	9.21	7.76	7.98	9.34	7.4	8.4	8.36	8.28	8.12	10.46	6.52	7.31	8.5	9.84	6.61	8.45	8.33	9.83	9.94	8.68	8.12	7.63	8.98	6.53	10.51	5.1	8.64	9.77	9.71	7.99	8.2	7.21	7.05
GLUL	1	182381704	182392206	-1	q25.3	ENSG00000135821	5.08	4.49	4.72	5.79	6.24	5.49	4.29	4.88	3.04	6.04	5.14	5.66	5.21	5.05	5.12	5.73	6.45	5.78	5.58	6.89	4.07	5.79	3.81	5.88	6.13	5.8	6.01	3.96	6.51	5.94	5.83	6.07	5.48	3.71	5.73	4.5	5.7	6.02	5.93	6.37	5.73	5.53	4.95
RNASEL	1	182573634	182589256	-1	q25.3	ENSG00000135828	4.8	5.84	5.6	5.72	5.52	5.81	5.21	5.3	3.75	5.44	4.34	4.53	5.36	5.13	4.68	5.63	4.86	3.75	5.36	4.37	4.37	5.37	5.44	4.22	5.81	3.8	5.24	4.93	5.65	4.18	4.96	4.9	5.79	6.01	3.26	5.98	3.8	5.1	4.96	2.97	6.56	5.54	5.64
RGS16	1	182598623	182604389	-1	q25.3	ENSG00000143333	3.28	0.76	-0.09	5.71	3.29	3.58	2.12	4.47	2.86	3.6	3.38	2.54	1.6	2.47	4.16	1.37	3.86	5.1	1.51	4.94	3.41	2.5	4.53	5.79	1.68	2.19	1.16	3.96	3.94	5.22	4.04	2.31	1.95	1.19	7.94	3.98	4.7	5.83	6.17	3.5	3.19	3.14	3.27
NPL	1	182789293	182830384	1	q25.3	ENSG00000135838	3.28	4.83	5.26	5.13	5.23	5.4	5	4.7	4.58	6.43	4.4	4.96	3.64	5.29	4.62	4.08	4.72	4.52	4.88	6.39	4.52	5.16	2.36	4.42	5.22	3.28	5.69	4.81	4.41	4.39	4.89	5.38	4.92	5.04	3.9	4.91	4.12	4.61	4.81	4.22	5.56	4.66	4.61
DHX9	1	182839347	182887982	1	q25.3	ENSG00000135829	8.19	7.57	7.21	7.65	7.8	7.37	7.74	7.59	8.56	7.88	8.49	8.71	8.01	7.46	8.19	7.49	7.94	8.8	7.8	7.79	6.77	7.58	8.03	8.89	7.66	8.88	7.63	7.87	7.97	8.9	8.16	7.78	7.16	7.42	7.92	7.39	8.05	8.57	9.03	8.14	7.14	8.47	7.57
SMG7	1	183472216	183598246	1	q25.3	ENSG00000116698	6.63	6.5	6.35	6.55	6.63	6.32	6.65	6.66	6.6	6.38	6.17	6.5	6.4	6.16	6.6	6.66	7.38	6.89	6.39	6.27	5.7	6.67	6.88	6.91	6.59	6.38	6.69	6.47	6.56	6.35	6.67	6.61	6.85	6.61	6.71	6.48	7.25	6.74	6.55	6.5	7.19	6.13	5.9
NCF2	1	183555563	183590876	-1	q25.3	ENSG00000116701	5.97	6.14	6.97	4.62	7.01	7.14	6.01	5.96	4.06	7.36	6.71	6.86	5.49	5.44	5.34	5.23	8.04	6.91	7.12	7.18	4.66	6.1	6.34	5.66	5.78	5.41	7.03	5.06	5.44	6.02	6.52	7.21	6.53	4.15	6.13	3.15	6.85	7.23	6.8	6.6	6.47	4.84	4.86
ARPC5	1	183620846	183635783	-1	q25.3	ENSG00000162704	7.34	8.63	9.63	9.85	9.48	10.08	9.83	9.78	7.77	9.29	8.4	8.64	8.69	9.26	7.44	8.15	8.34	8.48	8.17	9.48	8.36	9.57	8.65	7.46	9.99	7.03	9.45	8.41	9.38	6.99	7.79	8.53	9.01	10	7.08	9.35	7.78	9.28	9.64	7.87	9.09	9.95	10
RGL1	1	183636085	183928531	1	q25.3	ENSG00000143344	2.46	3.81	3.87	2.98	2.91	4.17	4.81	3.92	4.36	4.01	3.94	4.5	4.98	3.72	4.16	4.8	4.45	5.3	4.09	4.6	3.68	4.78	4.69	5.04	3.9	3.34	2.5	3.76	4.5	4.38	3.07	3.68	4.66	4.06	5.16	2.73	4.08	5.23	5.46	6.19	5.45	3.43	3.19
TSEN15	1	184051651	184123978	1	q25.3	ENSG00000198860	6.24	6.39	6.72	7.07	6.94	6.6	7.41	6.56	7.14	6.81	6.28	6.85	7.47	6.72	6.39	6.37	7.23	6.62	6.05	6.63	5.66	7.39	6.75	6.72	7.33	5.84	6.04	6.79	6.28	6.56	6.16	6.5	6.75	6.79	6.62	6.64	6.11	6.42	6.75	6.17	6.33	6.42	6.82
C1orf21	1	184387029	184629019	1	q25.3	ENSG00000116667	3.32	3.41	3.33	1.72	2	4.72	2.21	7.1	1.8	3.98	3.48	3.52	2.28	1.82	2.9	2.08	4.94	4.6	3.21	4.05	2.29	3.14	3.95	1.81	2.31	1.83	8.07	2.73	1.97	3.08	2.59	2	2.28	2.36	3.93	1.73	3.2	4.71	1.87	4.56	4.39	4.89	5.5
EDEM3	1	184690237	184754907	-1	q25.3	ENSG00000116406	5.61	5.74	5.59	6.33	5.9	6.08	6.03	6.38	5.35	6.15	6.09	5.16	5.38	5.94	5.1	5.56	5.41	6.22	5.86	5.26	5.35	6.3	5.61	5.18	6.09	5.93	5.05	5.91	4.72	5.07	5.53	5.81	5.83	6.09	4.83	5.77	4.67	6.1	5.75	3.9	5.76	5.55	6.05
NIBAN1	1	184790724	184974508	-1	q25.3	ENSG00000135842	7.38	5.88	5.41	7.1	8.13	6.35	6.54	6.95	5.85	6.99	7.77	4.55	5.35	5.42	6.1	6.19	8.76	7.49	6.82	6.1	6.35	6.99	7.86	6.13	5.69	5.76	8.12	5.7	6.43	6.28	6.77	7	4.35	5.34	8.75	6.43	7.63	7.1	6	7.6	6.96	8.14	7.32
RNF2	1	185045526	185102603	1	q25.3	ENSG00000121481	5.23	4.28	4.69	5.04	4.9	4.57	5.22	4.61	4.85	4.36	4.05	4.46	5.15	4.93	4.22	4.52	5.51	5.05	4.68	4.69	3.82	4.92	4.34	3.6	5.06	4.57	4.32	4.74	4.84	4.67	3.69	3.99	4.41	4.1	4.6	4.53	4.89	5.23	5.98	5.43	5.08	5.13	5
TRMT1L	1	185118101	185157072	-1	q25.3	ENSG00000121486	4.65	5.02	4.67	5.71	5.16	5.06	4.62	5.17	4.49	4.74	4.79	4.65	3.99	4.9	4.63	4.82	3.8	4.36	4.7	5.54	4.49	5.05	4.66	4.47	5.35	4.32	4.4	4.5	5.65	4.34	4.41	4.49	4.89	5.09	3.41	5.18	3.69	4.73	4.91	2.81	5.76	4.72	4.72
SWT1	1	185157080	185291781	1	q25.3	ENSG00000116668	6.02	5.36	4.22	5.52	4.88	5.33	4.66	5	4.94	5.06	5.74	4.53	4.75	4.65	5.2	5.06	5.38	5.56	4.52	5.17	4.15	5.56	5.54	5.57	4.98	5.26	5.16	5.24	5.29	4.86	5.35	5.34	5.03	4.93	5.07	4.77	5.16	4.68	4.6	3.67	4.84	5.06	4.66
IVNS1ABP	1	185296388	185317273	-1	q25.3	ENSG00000116679	9.1	6.79	6.4	7.44	6.9	7.15	7.51	7.41	7.02	7.15	8.38	6	7.47	6.58	6.68	7.02	8.03	8.86	7.62	7.55	5.99	7.54	8.04	7.08	7.48	8.53	6.96	7.98	8.27	8.37	6.65	6.51	7.43	7.28	7.82	7.05	7.64	8.28	8.46	6.06	7.24	7.11	7.04
TPR	1	186311652	186375693	-1	q31.1	ENSG00000047410	8.08	8.4	8.04	8.6	8.49	8.44	8.93	8.79	8.09	9.04	8.71	8.19	8.12	9.28	7.83	7.72	8.33	8.31	7.5	8.01	7.03	8.25	9.76	8.71	8.54	9.02	8.65	8	7.98	8.71	8.89	8.9	8.46	8.82	7.91	8.7	7.32	8.01	8.09	6.91	8.69	9.81	8.38
ODR4	1	186375838	186421378	1	q31.1	ENSG00000157181	5.52	4.99	4.79	4.84	4.92	5.06	4.98	4.9	6.14	5.49	6.08	6.42	5.47	5.17	5.73	5.21	5.98	6.36	5.51	5.11	4.63	5.11	5.34	6	4.91	6.36	4.94	4.96	5.49	6.06	5.94	5.16	5.18	4.83	5.31	4.64	5.34	5.39	5.57	4.36	4.62	4.41	4.76
PTGS2	1	186671791	186680423	-1	q31.1	ENSG00000073756	4.01	3.5	4.08	2.1	4.75	4.46	4.95	5.91	3.14	5.65	2.43	4.92	1.88	2.65	4.04	2.67	6.16	4.99	4.92	4.6	1.29	3.6	2.69	5.35	2.47	2.41	4.8	4.19	2.61	5.86	3.95	4.65	5.08	2.75	4.88	0.83	4.92	6.92	5.31	4.19	5.33	4.67	3.18
RGS1	1	192575763	192580024	1	q31.2	ENSG00000090104	7.75	9.44	4.53	10.29	7.67	9.71	7.78	9.24	9.05	9.78	7.87	6.12	6.36	5.87	8.09	7.66	9.91	11.06	6.14	11.24	8.5	5.09	10.91	11.2	6.54	10.28	8.22	9.89	6.88	10.71	8.92	6.08	9.3	5.72	10.68	2.49	8.91	9.46	10.05	8.88	9.52	9.75	10.04
AL136454.1	1	192716132	192716653	1	q31.2	ENSG00000231767	10.59	9.54	9.61	9.41	10.16	9.86	10.48	9.54	10.16	9.94	8.95	10.73	9.9	10.27	10.32	9.43	9.92	9.59	9.93	9.51	9.79	9.23	9	9.46	9.66	10.4	9.2	10.3	9.74	10.28	10	9.55	10.04	9.5	10.78	9.34	11.21	9.91	10.43	10.14	10.35	10.11	10.13
RGS2	1	192809039	192812275	1	q31.2	ENSG00000116741	8.62	9.09	9.07	7.26	8.99	9.29	9.23	9.14	9.97	10.96	7.92	8.38	7.27	9.11	7.32	8.85	10.38	9.22	7.92	9.55	8.6	7.17	7.05	7.53	7.63	9.74	9.28	10.1	7.83	11.01	9.19	9.33	9.41	8.52	9.95	5.93	9.85	9.18	8.38	9.81	10.21	8.95	8.84
UCHL5	1	193012250	193060080	-1	q31.2	ENSG00000116750	6.32	6.47	6.48	7.12	7.17	6.61	6.9	6.74	6.32	6.6	6.29	6.13	6.89	6.76	6.38	5.86	6.45	5.73	5.99	6.65	5.8	6.66	6.74	5.65	7.1	6.16	7.1	6.51	6.34	5.45	5.98	5.96	6.25	6.6	6.17	6.47	5.85	6.01	6.46	5.59	6.8	7.02	6.99
RO60	1	193059422	193091777	1	q31.2	ENSG00000116747	7.63	6.89	6.74	6.97	6.61	6.69	6.62	7.08	7.73	6.79	7.1	6.94	7.6	6.65	7.58	6.43	7.53	7.55	6.85	6.27	6.08	6.8	7.68	7.44	6.78	7.74	7.45	6.56	5.91	6.87	6.9	7	5.95	6.42	6.78	6.06	7.43	6.85	7.4	6.82	6.93	6.89	6.95
GLRX2	1	193090866	193106114	-1	q31.2	ENSG00000023572	4.74	5.02	5.01	5.29	4.11	4.69	4.21	4.95	5.51	5.19	4.86	5.69	5.09	5.17	5.35	4.83	4.72	5.17	4.9	4.72	4.1	5.42	4.92	4.8	5.11	4.83	4.97	4.62	4.86	4.05	5.05	5.6	4.54	4.78	4.25	4.52	4.51	4.38	5.13	4.09	4.18	3.84	5.12
CDC73	1	193121958	193254815	1	q31.2	ENSG00000134371	5.32	5.06	4.96	5.18	4.64	5.01	4.96	5.16	5.82	4.99	4.71	4.72	5.07	5.06	4.81	4.3	5.41	5.39	4.63	4.81	4.27	5.01	4.51	5.26	4.72	5.59	5.03	4.82	4.77	5.11	4.43	4.6	4.58	4.53	4.73	4.15	5.5	5.47	5.63	4.78	5.38	4.96	4.99
CFH	1	196652043	196747504	1	q31.3	ENSG00000000971	7.22	4.88	7.83	6.17	4.39	4.93	6.32	5.84	8.14	5.74	2.08	7.07	7.22	4.25	0.24	6.36	7.39	3.25	4.62	5.41	2.64	6.29	1.25	0.46	6.77	4.37	4.53	8.03	2.75	4.11	1.21	1.15	3.7	2.47	6.58	6.74	6.82	5.97	1.88	1.56	2.63	3.92	4.5
ASPM	1	197084127	197146694	-1	q31.3	ENSG00000066279	3.51	2.76	3.44	5.22	7.38	5.38	6.54	3.93	5.09	2.52	5.58	2.44	3.05	5.47	3.24	5.26	4.58	6.08	3.73	5.04	5.1	5.71	4.37	5.29	6.58	5.26	5.32	4.81	3.94	5.03	0.11	3.61	4.18	4.64	4.86	4.84	2.55	4.52	2.92	3.14	4.3	3.37	4.73
ZBTB41	1	197153680	197200542	-1	q31.3	ENSG00000177888	5.33	5.23	4.98	5.09	4.85	5.03	4.93	5.37	4.9	4.54	5.2	4.78	5.43	4.99	5.52	4.6	5.44	5.69	5.4	4.27	4.39	5.16	5.33	5.06	4.99	5.53	4.88	5.07	4.26	4.39	0.52	4.87	4.22	4.81	4.18	4.52	4.53	5.02	5.06	3.62	5.04	4.9	4.39
DENND1B	1	197504748	197775696	-1	q31.3	ENSG00000213047	6.47	5.99	5.99	6.63	5.76	6.17	5.64	6.69	6.64	5.57	5.98	6.51	6.37	5.79	6.45	5.84	6.81	6.65	6.08	5.23	5.16	6.43	5.31	6.88	5.64	6.74	6.21	5.56	5.77	6.32	2.63	6.18	5.55	5.92	6.51	5.28	5.44	5.81	6.22	4.92	4.56	6.37	5.49
NEK7	1	198156994	198322420	1	q31.3	ENSG00000151414	6.24	5.73	5.93	6.17	5.57	6.2	5.93	6.03	5.13	5.43	4.38	4.77	5.72	5.79	5.02	5.54	5.86	5.65	5.86	5.59	5.11	6.12	6.35	4.87	5.83	5.6	5.6	5.32	5.61	4.69	1.85	5.33	5.59	5.39	4.69	5.48	4.99	5.54	5.05	3.52	6.19	6.73	5.75
PTPRC	1	198638457	198757476	1	q31.3	ENSG00000081237	7.82	7.86	7.9	8.49	7.5	8.08	7.78	7.95	6.8	7.33	7.11	6.91	7.31	7.21	7.33	7.36	7.56	7.34	6.8	6.55	6.87	7.9	8.64	7.09	8.06	7.21	8.44	7.54	7.74	7	4.4	7.56	7.65	7.86	6.78	8.16	6.47	7.41	6.79	5.87	7.64	9.15	7.35
ZNF281	1	200404940	200410056	-1	q32.1	ENSG00000162702	8.12	7.68	7.45	7.57	7.19	8.01	7.72	6.54	7.68	7.28	6.79	7.52	7.65	6.54	7.59	7.82	7.51	7.55	6.86	7.13	8.46	7.56	7.58	8.47	7.52	7.35	7.95	6.7	6.54	7.06	7.21	7.95	5.84	6.38	7.44	6.48	6.13	7.6	7.97	7.09	7.21	6.66	6.83
KIF14	1	200551497	200620751	-1	q32.1	ENSG00000118193	2.93	1.54	2.45	4.15	5.88	4.23	5.55	2.56	3.37	2.52	4.13	3.55	2.25	3.7	3.11	3.78	4.18	5.26	1.86	4.36	4.31	4.18	3.63	5	5.38	3.29	4.02	2.98	2.99	3.21	3.28	2.74	3.27	3.46	3.64	3.69	2.27	3.81	3.97	3.08	3.35	3.74	2.83
DDX59	1	200623896	200669907	-1	q32.1	ENSG00000118197	5.72	5.26	5.47	5.57	5.22	5.59	4.82	5.4	5.53	5.1	5.3	5.63	6.03	5.06	5.87	5.31	6.16	5.78	5.84	5.39	5.12	5.4	5.59	5.83	5.18	6.33	5.7	5.08	5.66	5.5	5.95	5.89	5.55	5.56	6.04	5.56	6.08	5.41	5.54	4.88	5.23	4.98	5.98
CAMSAP2	1	200739558	200860704	1	q32.1	ENSG00000118200	6.4	5.55	5.25	1.57	3.81	5	5.91	5.29	5.92	4.66	2.58	4.26	2.51	5.09	4.18	4.43	5.43	4.12	4.96	4.19	4.59	3.08	4.52	3.57	4.86	6.59	1.95	3.91	5.33	5.64	3.81	5.33	5.08	5.28	3.62	5.66	5.34	4.84	5.62	5.46	4.81	3.82	4.85
KIF21B	1	200969390	201023700	-1	q32.1	ENSG00000116852	6.56	6.53	6.34	6.64	6.09	6.24	6.16	6.49	6.01	5.6	6.1	5.98	6.62	5.96	6.31	6.29	5.93	5.83	6.22	5.86	6.05	6.36	7.8	6.2	6.12	6.45	6.94	5.87	5.99	6.44	6.37	6.47	6.35	6.39	7.81	6.5	5.53	6.2	6.15	5.42	5.99	6.61	6.56
TMEM9	1	201134772	201171574	-1	q32.1	ENSG00000116857	5.85	5.71	6	4.62	6.03	5.95	6.21	5.5	5.9	5.27	5.34	5.44	6.27	6.04	6.16	6.39	6	6.08	6.26	5.95	6.13	5.89	6.13	5.13	5.79	6.08	5.51	5.89	5.77	5.8	5.68	5.75	6.41	5.97	6.62	5.93	6.88	5.71	5.58	6.04	6.51	5.82	6.05
CSRP1	1	201483530	201509456	-1	q32.1	ENSG00000159176	5.77	6.99	7.05	7.13	7.01	7.03	6.19	7.09	8.31	7.46	6.36	7.23	6.46	6.85	6.63	6.92	5.41	6.79	7.36	6.9	6.77	6.7	5.76	6.89	7.18	5.12	7.7	7.11	7.19	7.02	7.36	7.51	6.5	7.15	5.59	6.98	6.64	6.84	7.68	8.11	6.56	5.81	7.23
NAV1	1	201622885	201826969	1	q32.1	ENSG00000134369	3.88	4.74	3.92	4.31	3.8	3.77	3.41	3.91	4.41	3.05	4.31	3.74	3.91	4.3	4.35	4.43	3.8	3.74	4.34	4.13	4.38	3.29	5.33	4.48	3.9	4.34	3.65	4.55	2.93	4.49	3.72	4.46	4	4.87	4	3.94	3.41	4.3	3.92	4.44	4	4.13	3.12
IPO9	1	201829149	201884291	1	q32.1	ENSG00000198700	6.58	6.93	6.74	7.04	6.83	6.76	6.79	6.63	6.25	6.15	6.21	5.49	6.45	6.39	6.07	6.41	6.05	6	5.27	6.13	6.57	6.52	6.74	6.69	6.69	5.96	6.75	6.45	6.41	5.98	6.49	6.68	6.68	6.74	6.32	6.77	5.64	6.26	5.67	6.09	6.6	6.06	6.55
TIMM17A	1	201955503	201970664	1	q32.1	ENSG00000134375	5.68	5.41	4.71	4.69	4.99	4.92	4.71	5.2	5.89	5.49	5.67	6.32	5.59	5.04	5.66	4.99	5.32	5.83	5	5.45	5.3	5.15	5.6	5.91	4.91	5.59	5.05	5.12	5.2	6.06	5.72	5.14	4.63	4.2	4.98	4.4	5.48	5.63	5.78	6.23	4.28	4.62	5.45
ELF3	1	202007945	202017183	1	q32.1	ENSG00000163435	4.53	3.52	2.67	2.29	2.75	3.23	1.62	2.69	3.18	3.51	3.15	5.11	3.77	3.58	4.31	3.7	4.26	3.79	3.39	3.13	3.68	2.77	5.17	5.15	2.41	5.31	3.85	2.7	2.48	3.5	4.04	4.48	3.13	3.04	4.51	2.48	5.21	1.67	2.51	4.1	2.3	2.52	2.84
ARL8A	1	202133404	202144743	-1	q32.1	ENSG00000143862	5.82	4.8	4.76	4.89	4.43	4.69	4.08	4.76	4.71	5.04	5.16	5.45	4.99	4.74	5.33	5.18	5.67	4.99	4.5	5.03	4.67	4.54	5.22	5.5	4.68	5.87	5.69	4.59	4.72	5	5.16	5.35	4.28	4.74	5.74	4.31	5.71	4.65	5.33	6.38	4.9	5.1	4.74
PTPN7	1	202147013	202161588	-1	q32.1	ENSG00000143851	6.46	5.51	5.66	6.9	5.81	6.11	5.12	6.12	6.93	6.34	7.07	6.87	6.67	5.82	6.52	5.97	6.15	5.8	5.93	5.95	5.92	5.24	7.83	7.27	6.03	7.23	6.99	5.08	5.69	6.48	6.77	6.18	5.67	6.33	6.88	6.25	6.87	5.76	5.87	6.69	5.57	5.68	6.21
UBE2T	1	202331657	202341980	-1	q32.1	ENSG00000077152	3.2	3.08	3.93	4.95	6.11	4.79	5.81	4.03	4.19	4.64	3.6	3.51	2.93	4.46	3.6	4.04	2.98	4.34	2.4	4.43	4.81	4.92	4.12	3.49	5.16	4.63	4.12	4.14	4.39	4.04	4.18	3.32	4.65	4.45	4.63	4.42	3.36	4.55	4.42	4.56	5.08	3.29	4.44
PPP1R12B	1	202348699	202592706	1	q32.1	ENSG00000077157	4.31	4.97	4.85	5.06	5.14	4.99	5.01	5.13	5.33	5.16	4.71	5.18	4.96	4.81	5.15	4.96	5.54	5.05	4.19	4.67	5.26	5.21	4.87	5.38	5.09	4.66	5.51	5	4.74	4.88	5.33	5.28	5.1	5.25	4.87	5.31	4.56	5.01	4.59	4.51	5.6	5.05	5.01
KDM5B	1	202724495	202808487	-1	q32.1	ENSG00000117139	6.64	6.76	6.76	6.43	5.57	6.28	6.39	6.88	7.97	6.01	6.8	6.2	6.63	6.63	6.86	6.97	7.63	7.55	6.54	6.63	6.92	3.7	8.24	7.71	4.07	7.76	6.09	6.97	3.5	6.98	6.56	7.25	6.72	6.77	7.64	6.77	6.75	6.66	6.91	7.56	7.74	6.8	6.28
RABIF	1	202878282	202889149	-1	q32.1	ENSG00000183155	5.01	4.34	4.29	4.81	4.4	4.55	4.23	4.46	4.88	4.87	4.45	4.72	3.92	4.3	4.03	3.54	3.63	4.56	3.1	4.61	4.08	4.52	3.78	5.03	4.6	4.71	4.97	4.62	4.65	5.01	4.91	4.49	3.77	4.32	4.99	4.26	4.85	5.33	6.16	5.66	4.63	3.67	3.53
KLHL12	1	202891116	202928636	-1	q32.1	ENSG00000117153	6.88	6.49	6.67	6.48	6.47	6.45	6.67	6.42	7.01	6.39	6.77	6.97	7.2	6.21	7.05	6.42	6.93	7.04	6.49	6.04	6.23	6.41	6.65	6.59	6.37	7.04	6.29	6.95	6.04	6.88	6.32	6.09	6.23	6.77	6.74	6.78	5.86	7.28	7.29	7.66	6.85	7.2	6.57
ADIPOR1	1	202940826	202958572	-1	q32.1	ENSG00000159346	8.31	7.47	7.48	7.35	7.35	7.35	7.72	7.41	8.1	7.76	7.93	8.2	7.97	7.26	8.21	7.61	8.15	8.31	8.31	7.68	7.2	7.48	8	8.21	7.42	9.02	7.17	7.61	7.39	8.44	7.99	7.71	7.32	7.14	8.13	7.26	9.1	8.17	8.58	8.87	8.02	7.77	6.89
CYB5R1	1	202961873	202967275	-1	q32.1	ENSG00000159348	6.78	6.62	6.39	6.42	6.21	6.55	6.3	6.16	6.31	6.48	6.05	6.52	7.01	6.34	6.54	6.54	5.91	5.76	5.61	6.56	6.14	6.15	7.51	6.26	6.43	7.92	6.58	6.28	6.63	6.76	6.2	5.86	6.81	6.55	6.53	6.39	6.41	6.56	6.51	6.56	6.63	7.12	6.95
TMEM183A	1	203007374	203024848	1	q32.1	ENSG00000163444	7.94	7.99	7.39	7.34	7.3	7.49	7.56	7.11	8.38	8.03	7.98	8.74	8.26	7.63	8.65	7.95	7.78	8.22	8.21	7.7	8.04	7.56	8.16	8.83	7.52	8.65	7.84	7.9	7.54	8.44	8.39	7.86	7.5	7.04	7.95	7.17	8.68	7.25	7.58	8.75	7.43	7.34	7.45
PPFIA4	1	203026498	203078740	1	q32.1	ENSG00000143847	2.41	3.3	3.6	3.76	3.43	3.57	3.33	2.91	3.06	3.38	2.86	2.94	3.59	3.54	3.03	2.94	2.72	3.23	2.08	3.02	3.88	2.9	3.1	4.05	3.14	3.52	3.15	3.6	2.66	2.71	3.61	3.43	3.23	3.56	4.98	3.66	2.03	3.16	2.3	2.92	6.23	3.66	3.66
BTG2	1	203305491	203309602	1	q32.1	ENSG00000159388	8.17	9.76	8.9	9.83	9.2	9.37	9.25	9.13	7.67	9.2	8.4	8.58	8.56	9.84	8.87	9.45	8.14	8.37	7.65	9.63	8.63	10	7.19	10.5	8.56	8.39	8.29	9.96	10.14	8.92	8.84	8.98	11.09	8.52	9.22	9.15	8.33	9.6	9.56	8.32	9.27	9.01	9.29
ATP2B4	1	203626561	203744081	1	q32.1	ENSG00000058668	5.65	7.01	6.76	8.16	7.03	7.29	6.82	8.16	5.84	7.31	6.96	5.42	4.93	6.23	6.18	6.71	4.59	6.5	6.81	7.04	7.21	7.72	7.54	6.91	6.88	6.41	8.66	6.78	6.81	5.93	6.73	7.58	5.51	7.82	6.47	7.12	5.3	7.36	6.95	5.66	6.59	7.87	7.9
LAX1	1	203765177	203776372	1	q32.1	ENSG00000122188	5.74	6.05	8.12	8.38	6.55	6.57	6.03	6.13	5.01	5.95	6.17	6.84	6.61	4.87	5.48	6.08	5.23	6.32	4.35	5.99	5	5.99	7.87	6.96	6.47	6.52	7.14	5.5	5.98	5.99	5.93	5.8	6.11	7.46	6.62	6.16	4.63	7.53	8.23	7.06	6.87	4.95	6.68
SNRPE	1	203861599	203871152	1	q32.1	ENSG00000182004	5.37	5.14	5.23	4.98	5.59	5.23	5.73	4.95	5.54	5.24	5.06	5.56	5.17	5.53	4.97	4.56	5.12	5.12	5.42	5.35	5.24	5.27	3.76	4.96	5.19	4.77	4.55	5.54	5.2	5.01	5.19	4.94	5.47	4.73	4.75	4.9	5.46	4.91	5.08	5.87	4.98	4.95	5.19
ETNK2	1	204131062	204152044	-1	q32.1	ENSG00000143845	4.7	4.14	3.5	0.58	1.28	1.8	1.93	2.16	4.74	1.62	3.04	4.62	3	2.93	5.23	3.38	4.26	4.45	5.22	3.01	2.85	-1.55	3.46	3.39	2.17	5.99	3.82	2.55	3.79	2.33	1.17	3.75	2.51	3.95	3	1.74	6.49	4.9	5.45	6.19	1.67	4.2	2.83
PLEKHA6	1	204218853	204377665	-1	q32.1	ENSG00000143850	2.6	4.69	3.38	3.85	3.32	1.84	1.61	2.05	0.74	1.66	4.33	5.22	5.15	2.85	5.05	3.7	4.06	4.05	4.63	4.13	2.67	4.58	3.96	3.98	5.32	4.41	2.17	0.81	2.7	2.26	1.35	2.07	4.84	4.16	4.61	5.21	1.61	3.2	5.5	2.54	1.98	3.18	3.55
PPP1R15B	1	204403381	204411817	-1	q32.1	ENSG00000158615	6.52	6.58	5.88	5.94	6.4	6.52	5.97	5.79	6.52	6.59	7.78	6.27	6.11	7.38	6.09	5.99	6.92	7.22	6.29	8.02	6.09	6.15	6.86	8.14	5.85	6.94	6.57	7.25	7.72	6.95	6.66	6.33	7.37	5.31	7.67	5.08	5.43	7.55	7.33	6.74	6.11	5.96	6.01
PIK3C2B	1	204422628	204494724	-1	q32.1	ENSG00000133056	6.42	6.54	6.08	6.71	6.14	6.02	5.54	5.88	5.53	6.02	5.59	6.63	6.86	5.96	5.86	7	6.83	6.2	6.14	5.3	5.41	6.24	7.6	7.67	6.1	6.26	5.82	6.29	7.38	6.08	6.22	6.39	5.79	5.74	8.58	6.65	6.08	6.28	6.64	5.97	6.62	6.48	6.23
MDM4	1	204516379	204558120	1	q32.1	ENSG00000198625	6.7	7.1	6.71	6.69	6.43	6.75	6.17	6.77	7.2	6.68	7.05	6.98	7.42	6.66	6.97	6.74	7.09	7.38	7.22	6.6	6.95	6.94	7.38	7.48	6.5	7.46	7.14	6.52	6.6	6.58	7.35	7.43	6.87	6.37	6.95	6.5	7.17	5.08	5.06	6.4	5.88	6.78	6.16
LRRN2	1	204617170	204685738	-1	q32.1	ENSG00000170382	3	4.41	4.06	4.07	3.53	4.12	3.74	4.42	4.21	3.53	3.9	3.56	4.38	3.62	5.44	4.3	4.31	4.76	3.51	3.51	3.05	4.15	5.5	5.05	4.08	4.84	4.48	3.75	3.79	4.3	4.44	4.45	4.15	4.36	3.96	5.9	1.83	2.84	2.36	2.62	3.15	4.08	3.27
TMEM81	1	205083129	205084460	-1	q32.1	ENSG00000174529	3.68	2.23	1.77	2.71	2.75	3.22	3.35	2.29	3.56	3.82	3.16	3.67	3.64	3.83	2.47	2.95	1.98	3.37	3.73	2.97	3.18	3.01	3.65	3.73	3.24	4.36	3.05	2.79	3.73	3.28	3.65	2.96	3.25	3.41	4	3.28	3.08	4.17	4.67	4.54	4.29	3.35	3.3
RBBP5	1	205086142	205122015	-1	q32.1	ENSG00000117222	6.46	5.4	5.38	5.5	5.58	5.38	5.8	5.51	6.6	5.79	5.44	6.35	6.21	5.26	5.84	5.28	6.24	6.49	5.51	5.2	5.28	5.68	6.66	6.91	5.72	6.35	6.07	5.48	5.65	6.51	5.87	5.56	5.48	5.74	6.12	5.54	6.25	7.36	7.67	7.96	6.5	4.95	5.16
DSTYK	1	205142505	205211702	-1	q32.1	ENSG00000133059	6.57	6.43	6.13	6.24	5.77	5.93	5.92	6.2	6.61	5.84	6.21	6.44	6.59	5.81	6.74	5.87	6.73	6.96	6.17	5.45	5.97	6.31	7.62	6.84	5.9	6.97	5.63	6.18	5.64	6.63	6.06	6.65	5.75	6.31	6.13	5.85	6.34	6.3	6.63	7.36	6.43	5.75	5.79
TMCC2	1	205227946	205285632	1	q32.1	ENSG00000133069	2.81	5.15	5.62	5.45	3.88	4.88	4.64	4.54	3.6	4.94	3.83	2.97	1.93	4.89	2.72	4.96	4	4.05	3.31	5.92	4.45	4.2	5.72	3.32	2.23	2.82	2.45	4.67	2.83	3.07	5.67	5.68	3.92	5.47	7.22	4.02	2.88	2.87	2.53	3.4	4.81	4.48	3.65
NUAK2	1	205302063	205321760	-1	q32.1	ENSG00000163545	5.61	5.2	5.36	5.83	3.68	5.54	4.09	5.2	4.59	5.84	4.67	6.81	6.09	4.51	6.05	5.77	6.07	5.73	4.8	5.03	4.31	4.9	5.87	6.24	5.82	5.19	5.64	5.05	6.09	5.63	5.88	5.81	4.9	5.64	7.38	4.74	5.62	5.84	6.83	6.5	6.94	5.22	5.47
CDK18	1	205504595	205532793	1	q32.1	ENSG00000117266	2.28	4.23	4.37	2.61	4.47	3.92	3.78	3.6	3.93	3.12	3.78	3.88	4.22	4.46	4.29	4.69	4.03	3.56	3.03	4.2	3.98	3.13	3.97	4.17	4.27	3.56	2.29	4.83	4.06	3.95	3.19	2.96	4.38	4.23	3.54	4.1	2.89	4.17	3.31	4.7	2.84	3.68	3.61
MFSD4A	1	205568885	205602918	1	q32.1	ENSG00000174514	2.64	4.02	3.07	3.32	3.24	3.31	2.84	3.72	3.58	3.45	3.11	3.91	4.07	2.76	3.91	2.75	4.03	3.6	3.28	2.86	3.08	3.18	4.36	3.21	2.77	3.83	3.44	3.04	2.93	3.31	3.01	3.43	2.91	3.42	3.2	3.49	3.12	3.13	2.88	3.11	3.12	3.96	3.89
ELK4	1	205597556	205632011	-1	q32.1	ENSG00000158711	5.83	6.31	6.12	6.18	5.84	5.79	5.79	6.64	6.8	6	6.01	5.99	6.69	6.13	6.68	5.54	6.62	6.05	5.6	5.79	5.83	6.2	6.44	6.2	6.28	5.59	5.94	6.47	5.34	5.36	6.02	6.33	5.61	6.08	5.93	6.03	5.85	5.85	5.89	5.94	5.9	5.68	5.89
NUCKS1	1	205712822	205750182	-1	q32.1	ENSG00000069275	8.87	7.89	8.87	8.52	8.86	8.26	8.79	8.31	8.26	7.87	8.01	8.28	8.75	8.14	8.32	7.93	8.88	8.71	8.56	8.13	8.14	8.38	8.18	7.85	8.36	8.7	8.41	8.11	7.92	8.08	7.33	8.06	8.23	8.38	8.04	8.15	8.6	8.16	8.33	9.15	8.66	8.18	7.73
RAB29	1	205767986	205775482	-1	q32.1	ENSG00000117280	6.65	6.61	6.66	7.38	7.02	7.11	7.24	7	5.29	6.94	5.74	5.6	5.54	7.07	5.96	5.49	5.07	5.9	5.16	5.95	6.87	6.56	5.99	5.33	6.78	4.74	8.24	6.42	7.24	5.43	6.4	6.27	6.66	6.54	5.43	6.97	5.75	7.69	7.58	5.3	6.66	6.59	7.86
SLC41A1	1	205789094	205813748	-1	q32.1	ENSG00000133065	6.62	6.28	6.26	5.68	5.76	5.85	6.19	5.5	5.95	5.49	5.95	5.89	6.06	5.07	6.26	6.3	6.37	5.87	5.72	5.42	5.74	5.71	7.07	7.1	5.86	6.52	6.55	5.72	5.7	6.29	6.36	6.03	5.91	6.17	6.31	6.33	6.07	6.16	6.76	6.12	6.37	5.67	6.42
SRGAP2	1	206203345	206464443	1	q32.1	ENSG00000266028	3.5	4.73	4.83	4.85	5.33	5.05	4.77	5.13	4.63	4.64	5.09	4.47	4.17	4.03	4.79	5.32	4.95	5.35	5.95	5.13	5	4.56	5.03	5.48	4.84	4.4	5.95	4.83	4.89	4.9	4.89	5.14	4.66	4.54	4.21	4.36	4.61	4.81	3.69	4.81	4.42	4.57	4.94
IKBKE	1	206470476	206496889	1	q32.1	ENSG00000263528	4.3	6.2	5.9	6.77	6.55	6.51	5.89	6.46	5.54	6.12	6.98	5.22	5.53	6.38	6.44	6.9	5	5.49	6	6.05	6.2	5.4	7.06	6.15	6	4.64	7.05	6.02	7.22	5.81	6.01	6.87	6.14	5.9	6.91	7.05	5.59	6.07	5.26	6.01	5.03	6.27	7.17
RASSF5	1	206507531	206589448	1	q32.1	ENSG00000266094	7.97	8.08	8.42	8.84	8.02	8.39	8.45	8.19	7.25	8.15	7.85	7.86	8.61	7.62	7.89	8.28	8.03	7.43	7.83	7.37	7.73	8.24	8.23	7.93	8.46	7.53	8.17	7.73	7.72	7.46	7.53	7.97	7.63	8.07	7.86	8.47	7.77	8.22	8.65	8.75	9.08	9.15	8.27
EIF2D	1	206571292	206612465	-1	q32.1	ENSG00000143486	7.66	8.3	8.44	8.09	8.34	8.06	8.45	8.06	8.2	8.14	7.29	7.83	7.82	8.42	7.82	7.88	7.81	7.87	8.19	7.88	8.03	8.12	6.51	7.43	8.08	7.23	7.31	8.37	7.95	7.57	8.18	8.01	8.45	8.09	8.07	8.56	8.77	7.87	7.93	8.57	8.6	8.05	8.03
MAPKAPK2	1	206684944	206734283	1	q32.1	ENSG00000162889	6.98	6.25	6.56	6.57	6.02	6.69	6.33	6.53	6.81	6.82	6.96	6.96	6.69	6.26	6.71	7.33	7.09	7.6	7.2	6.47	6.66	6.07	7.27	7.11	5.76	7.9	7.1	6.63	6.41	7.04	7.01	6.82	6.04	6.81	7.47	6.12	7.53	6.92	7.43	8.14	6.91	6.74	6.47
IL24	1	206897443	206904139	1	q32.1	ENSG00000162892	6.02	5.79	4.97	5.66	4.42	5.29	5.68	4.93	3.69	4.89	5.02	5.09	5.39	5.2	5.38	5.31	4.83	4.47	5.11	4.63	4.68	5.4	5.82	4.36	5.65	4.72	4.83	4.39	5.81	4.15	4.86	4.62	5.93	4.83	4.94	5.76	4.82	4.86	5.54	4.27	6.26	5.02	5.08
FCMR	1	206903317	206923247	-1	q32.1	ENSG00000162894	10	9.83	9.34	10.57	8.94	9.78	10.42	9.09	7.28	8.68	8.61	8.46	9.13	9.2	9.27	9.55	8.57	7.94	9.05	8.8	8.82	9.81	9.21	7.53	10.31	7.44	9.15	8.54	10.06	7.97	8.68	8.57	10.41	9.4	8.55	10.45	9.14	9.6	10.04	8.73	11.17	9.89	10.41
PFKFB2	1	207034366	207081024	1	q32.1	ENSG00000123836	3.94	4.4	4.25	3.7	4.7	4.14	5.09	3.97	4.44	4.49	4.41	4.33	5.57	4.36	4.43	4.61	5.49	5.47	4.08	5.19	4.62	4.87	4.14	4.7	5.75	6.03	3.89	4.39	3.08	4.81	4.17	4.14	4.87	3.9	4.29	4.7	3.87	4.62	5.58	5.27	4.03	4.66	4.35
YOD1	1	207043849	207052980	-1	q32.1	ENSG00000180667	6.07	6.27	5.99	5.63	5.7	6.05	5.85	5.58	7.32	6.18	6.49	6.77	7.07	6.03	6.59	6.17	6.9	6.56	6.36	6.25	6.36	6.31	6.2	7.47	6.18	6.8	6.08	5.92	4.49	5.53	6.13	6.48	5.21	5.2	5.68	5.07	4.88	4.56	4.72	5.22	4.6	5.4	5.86
CD55	1	207321376	207386804	1	q32.2	ENSG00000196352	7.27	7.01	7.54	6.38	7.19	6.63	8.55	7.37	7.31	7.21	8	7.61	7.74	8.03	7.54	7.93	8.11	8.17	8.07	7.88	7.11	7.62	7.26	7.43	7.45	8.18	5.5	7.55	6.96	8.33	6.89	6.57	7.89	6.44	6.62	7.47	8.33	8.95	8.77	7.86	8.24	7.86	7.19
CR2	1	207454230	207489895	1	q32.2	ENSG00000117322	5.67	4.95	7.92	6.96	4.53	6.05	6.93	5.77	6.46	6.29	4.07	6.44	5.71	6.79	5.38	7.04	5.95	6.04	-2.21	5.62	6.78	7.07	2.75	5.39	6.64	5.89	0.94	7.71	4.59	4.35	6.76	6.84	5.7	7.04	7.37	6.47	4.04	5.91	5.51	3.37	7.61	4.89	5.06
CR1	1	207496147	207641765	1	q32.2	ENSG00000203710	7.65	6.16	6.95	7.08	3.8	5.31	5.69	6.5	6.9	6.74	4.99	6.69	7.27	6.59	6.26	6.71	6.35	6.14	4.01	6.06	6.34	6.5	-0.37	5.23	6.7	6.5	3.65	7.44	4.92	4.93	7.51	7.23	4.31	6.67	6.25	6.02	6.56	6.97	6.42	4.18	6.91	4.32	4.89
CD46	1	207752057	207795513	1	q32.2	ENSG00000117335	8.18	8.16	8.09	8.04	7.78	8.08	7.73	8.23	7.74	7.84	7.49	7.29	8.16	7.63	7.93	8.49	8.42	7.8	7.96	7.49	7.9	8	8.31	7.54	8.34	7.49	7.61	8.03	7.36	7.34	7.65	7.81	7.66	7.97	7.35	8.11	6.67	7.29	7.06	6.6	6.73	8.11	7.33
G0S2	1	209675412	209676390	1	q32.2	ENSG00000123689	4.61	4.49	4.53	0.49	3.12	5.55	5.07	4.17	3.95	8.48	4.38	8.25	4.2	6.78	4.76	4.65	8.77	7.33	7.48	7.46	2.85	0.76	2.9	7.39	2.3	5.87	7.02	4.12	6.24	6.82	7.27	8.16	5.45	1.82	7.99	1.14	7.33	4.83	5.11	6.97	4.63	2.71	2.84
TRAF3IP3	1	209756032	209782320	1	q32.2	ENSG00000009790	8.68	10.51	10.57	10.9	10.39	10.39	10.1	10.38	10.13	10.25	9.54	10.5	9.89	10.3	10.26	10.45	9.16	9.64	9.86	10.22	10.1	10.29	9.87	9.55	10.63	9.39	10.51	9.95	10.15	9.74	10.5	10.13	10.82	10.83	9.04	11.14	8.61	9.01	7.45	8.66	9.45	10.92	10.55
C1orf74	1	209779208	209784559	-1	q32.2	ENSG00000162757	4.08	3.66	3.8	4.11	4.09	3.78	3.44	3.42	3.49	3.56	2.65	5.4	4.47	3.01	4.52	3.34	3.33	3.54	4.81	3.51	2.8	3.48	4.54	5.31	4.32	4.9	3.31	3.72	3.51	3.4	2.99	3.49	3.43	4.06	3.79	4.56	1.85	3.92	4.63	4.6	4.63	3.66	3.24
IRF6	1	209785617	209806175	-1	q32.2	ENSG00000117595	2.37	4.89	0.62	5.3	3.07	3.5	3.08	1.5	1.38	3.64	2.95	6.31	2.02	4.38	6.1	0.68	4.13	4.67	6.85	4.15	2.97	5.71	1.69	6.75	5.73	6.03	2.08	3.19	2.25	3.66	-0.11	2.25	3.8	2.49	4.1	5	1.65	5.53	7.69	2.44	3.46	2.54	2.36
UTP25	1	209827972	209857565	1	q32.2	ENSG00000117597	5.41	4.87	5.25	5.43	4.85	5.12	5	5.4	5.38	4.53	4.31	4.84	4.77	4.59	4.94	4.75	5.17	5.13	4.55	4.16	4.89	5.72	4.51	5.46	5.27	3.82	5.13	5.49	5.03	4.88	4.97	4.86	4.83	5.2	4.8	5.16	4.28	5.29	5.39	5.83	5.19	5.28	5.25
HHAT	1	210328252	210676296	1	q32.2	ENSG00000054392	3.35	3.6	3.6	4.27	3.16	3.91	3.47	3.91	4.05	4	3.17	3.63	4.48	2.85	4.1	3.32	3.61	3.94	4.77	3.13	3.81	3.57	2.91	4.24	2.92	3.75	2.54	3.43	4.02	4.02	3.84	4.04	3.64	3.83	2.85	3.97	3.56	4.24	3.55	4.33	3.61	3.93	4.29
RCOR3	1	211258377	211316385	1	q32.2	ENSG00000117625	8.05	7.36	7.45	7.77	7.17	7.44	7.35	7.57	7.46	7.36	7.85	7.28	8.05	7.39	7.13	7.45	8.07	7.63	7.22	7.48	7.49	7.55	8.83	7.5	7.19	8.11	7.39	7.27	7.43	7.32	7.11	7.49	7.55	7.4	8.08	7.25	7.25	6.89	6.27	6.85	7.15	7.46	7.25
TRAF5	1	211326615	211374946	1	q32.3	ENSG00000082512	6.14	6.47	6.4	6.93	6.53	6.58	5.16	6.47	5.56	5.68	4.85	5.19	6.2	6.18	5.62	5.77	6.06	4.6	5.3	6.05	5.92	6.03	6.66	5.7	6.15	4.87	5.79	5.65	6.37	4.94	5.95	6.41	6.12	6.79	5.29	6.4	5.15	5.28	4.43	5.34	6.33	5.97	6.48
SLC30A1	1	211571568	211579161	-1	q32.3	ENSG00000170385	4.82	5.2	5.85	5.06	5.92	5.73	5.42	4.99	5.42	4.85	5.18	4.23	4.89	4.94	4.29	5.76	5.61	6.77	5.84	6.16	5.59	5.84	5.82	6.98	6.31	5.49	6.28	5.3	5.41	5.15	4.55	5.85	4.8	4.7	5	4.24	4.68	6.2	7.69	6.83	5.83	4.63	5.47
LPGAT1	1	211743457	211830763	-1	q32.3	ENSG00000123684	5.57	5.75	6.38	5.9	6.45	5.95	6.82	6.4	5.2	5.94	5.38	5.48	5.41	5.89	6.63	5.31	6.45	6.36	5.66	5.62	5.35	5.57	5.71	5.81	6.43	5.46	6.55	5.74	5.86	5.45	5.72	6.06	5.4	6.02	4.75	5.76	5.33	5.52	5.74	5.5	5.78	6.77	5.64
INTS7	1	211940399	212035557	-1	q32.3	ENSG00000143493	4.03	4.76	4.7	5.33	5.37	5.07	5.33	5.21	5.06	4.44	4.92	4	3.85	4.98	4.62	4.29	5.27	4.38	4.59	4.92	5.09	4.76	3.46	4.54	5.19	3.75	5.8	5.18	4.75	4.2	5.2	4.65	4.74	4.8	4.18	5.13	4.28	5.19	4.45	4.22	4.97	5.54	5.85
DTL	1	212035553	212107400	1	q32.3	ENSG00000143476	1.68	1.65	2.54	4.22	5.59	4	5.44	2.98	4.28	3.36	5.02	4.75	1.19	3.13	3.71	3.54	3.57	5.37	3.02	3.38	4.41	4.69	2.27	5.43	4.97	3.04	3.98	3.86	3.65	5.09	4.37	2.33	3.13	3.71	3.06	3.85	2.83	4.87	4.17	5.02	4.24	3.92	4.47
PPP2R5A	1	212285410	212361853	1	q32.3	ENSG00000066027	6.76	6.75	6.6	7.02	6.56	6.77	6.38	6.27	7.41	7.06	6.5	8.02	6.54	6.43	7.19	6.4	6.76	7.58	7.36	6.57	6.31	6.19	6.73	8.03	6.71	7.85	7.17	6.18	6.49	7.62	6.91	6.75	6.37	6.53	6.7	6.35	7.06	6.47	7.77	7.23	6.64	7.11	6.59
PACC1	1	212363931	212414901	-1	q32.3	ENSG00000065600	4.54	4.76	5.23	4.83	5.04	4.74	5.28	4.11	4.49	4.38	4.46	4.01	3.52	5.19	4.32	4.84	4.67	4.29	3.88	5.09	4.83	4.77	4.58	3.83	4.8	3.72	5.17	4.65	4.97	3.62	4.92	4.23	4.93	4.4	4.98	4.71	4.76	4.44	4.51	5.32	4.28	5.24	5.53
NENF	1	212432920	212446379	1	q32.3	ENSG00000117691	7.1	7.74	7.62	7.62	8.24	7.88	8.28	7.11	7.71	7.43	7.34	8.34	7.1	8.22	8.17	7.87	7.74	8.07	8.47	7.92	7.7	7.23	7.07	7.96	7.35	8.52	7.86	7.6	7.48	8.6	8.14	7.75	8.23	7.95	8.82	7.6	9.74	7.77	8.22	8.98	8.02	7.79	7.97
ATF3	1	212565334	212620777	1	q32.3	ENSG00000162772	5.26	4.98	2.59	1.08	4.84	4.8	4.49	3.27	5.24	3.9	6.3	5.8	3.33	5.48	5.53	4.14	7.18	7.38	5.09	6.52	4.03	1.59	3.85	6.98	3.76	7.92	6.23	5.93	6.3	6.49	4.89	4.01	6.55	2.02	7.85	-0.46	5.74	7.34	7.16	5.46	6	3.78	3.62
NSL1	1	212726153	212791782	-1	q32.3	ENSG00000117697	5.56	5.35	5.54	5.41	5.51	5.51	5.72	5.12	5.3	4.97	4.46	5.44	5.64	5.45	5.12	4.99	5.43	5.21	4.95	5.35	5.31	5.45	4.82	5.28	5.57	5.39	5.22	5.03	5.5	5.02	5.29	4.95	5.28	5.06	5.2	5.18	5.72	5.27	5.72	6.37	5.8	5.65	5.79
TATDN3	1	212791828	212816830	1	q32.3	ENSG00000203705	5.49	5.35	6.54	6.19	5.72	5.91	6.05	5.58	5.62	5.29	5.22	5.9	6.13	5.75	5.5	5.74	6.02	5.63	6.35	5.44	5.98	5.89	6.36	5.5	5.66	6.1	5.56	6.03	5.56	5.64	5.97	5.66	5.8	5.91	6.25	5.44	5.98	5.5	5.74	7	5.79	5.82	5.68
FLVCR1	1	212858275	212899363	1	q32.3	ENSG00000162769	5.49	4.69	4.98	4.87	4.69	4.81	4.34	4.89	5.22	4.38	5.18	5.3	5.87	4.99	4.68	5.24	5.03	5.14	4.17	4.73	4.93	5.26	6.3	4.65	4.99	5.22	5.35	4.56	4.58	4.45	5.19	5.35	4.61	5.37	4.91	4.77	4.5	4.08	4.15	3.86	3.78	3.1	4.84
ANGEL2	1	212992182	213015867	-1	q32.3	ENSG00000174606	7.89	8.02	7.43	7.97	7.16	7.96	7.17	7.81	8.28	7.77	7.87	8.33	8.47	7.74	8.07	7.64	8.33	7.9	7.9	7.41	7.8	7.78	9.18	7.83	7.96	8.63	8.12	7.43	7.72	7.89	8.26	7.94	7.81	7.61	8.29	7.68	8.61	7.18	7.45	7.41	6.91	8.09	8.03
RPS6KC1	1	213051233	213274774	1	q32.3	ENSG00000136643	3.46	5.01	4.79	4.55	5	5.12	5.24	5.09	5.08	5.15	5.39	5.35	4.91	4.62	5.29	5.05	4.87	5.1	4.73	4.51	5.08	4.73	4.46	5.04	4.8	4.41	5.41	4.63	4.34	5.54	5.43	4.73	4.67	4.88	4.26	4.52	4.43	4.98	4.77	5.04	5.35	4.34	5.17
SMYD2	1	214281102	214337131	1	q32.3	ENSG00000143499	5.71	7.04	7.25	7.79	7.68	7.35	6.94	7.28	7.2	7.21	7.01	6.98	6.48	7.76	6.66	7.03	6.58	6.77	6.72	7.46	7.45	7.35	4.22	7.12	7.12	5.09	6.7	7.08	7.36	6.25	7.64	7.18	7.1	7.26	6.4	7.55	6.61	6.27	6	7.57	6.88	7.41	7.54
CENPF	1	214603195	214664571	1	q41	ENSG00000117724	2.31	3.14	4.11	5.01	6.67	5.07	5.85	4.22	4.26	3.33	5.1	3.87	2.86	4.3	4.02	4.57	4.2	6.17	3.04	4.28	5.12	5.2	4.86	5.97	6.03	2.83	4.64	4.34	4.1	5.65	4.28	3.57	3.92	5.01	4.43	4.53	3.4	4.95	5.64	4.2	4.76	5.34	4.23
KCTD3	1	215567304	215621807	1	q41	ENSG00000136636	2.14	3.4	4.93	4.46	4.78	5.72	4.19	5.05	5.35	5.25	4.63	4.99	4.95	4.77	5.03	4.7	5.39	5.06	5.83	4.39	5.32	4.99	0.98	3.93	5.63	4.47	2.67	5.39	5.34	4.37	5.11	5.85	3.68	5.62	5.83	4.87	4.33	4	3.93	4.68	4.59	4.62	4.23
GPATCH2	1	217426992	217631090	-1	q41	ENSG00000092978	5.11	5.27	5.01	4.62	4.53	4.71	4.77	5.39	5.5	4.33	5.26	4.77	5.63	5.05	5.11	4.84	5.47	5.26	5.34	5.06	4.78	5.05	6.45	4.91	4.85	5.24	4.85	5.63	4.82	5.41	5.1	4.97	4.91	4.68	5.86	4.79	4.53	6.38	6.61	4.79	3.94	4.6	5.34
RRP15	1	218285293	218337983	1	q41	ENSG00000067533	6.6	6.16	6.07	6.28	5.81	5.99	6.22	6.33	7.14	6.31	6.75	6.72	6.7	6.37	6.23	6.16	6.36	7	6.01	5.91	5.94	6.63	4.98	7.41	6.28	6.2	5.17	6.25	5.99	6.99	6.68	6.18	6.21	5.75	5.2	5.91	6.39	6.88	6.79	7.14	5.02	4.63	5.74
LYPLAL1	1	219173869	219212865	1	q41	ENSG00000143353	4.85	5.39	5.52	6.05	5.62	5.58	5.36	5.89	5.98	6.23	5.72	6.46	6.32	5.65	6.34	5.6	5.22	5.66	5.49	5.32	5.44	5.59	5.96	4.85	5.79	4.6	4.77	5.53	5.5	5.27	5.67	5.15	5.55	5.19	5.01	5.74	4.53	4.9	4.99	4.35	5.09	5.57	5.61
EPRS1	1	219968600	220046530	-1	q41	ENSG00000136628	8.53	8.31	8.76	8.95	9.08	8.64	9.25	8.33	8.99	8.26	7.59	8.18	7.98	8.58	7.54	7.41	9.04	7.73	7.21	8.38	8.4	8.87	8.62	8.61	8.78	7.18	8.14	8.92	8.32	7.81	8.64	8.04	8.62	8.75	8.99	8.76	7.55	8.41	8.51	8.05	9.35	9.13	8.73
BPNT1	1	220057482	220090462	-1	q41	ENSG00000162813	4.86	4.21	5.55	5.63	5.42	5.23	5.97	4.76	3.7	4.7	4.13	3.72	3.9	5.34	3.27	4.72	4.18	3.97	3.29	4.97	5.08	5.37	4.5	2.72	5.5	4.11	4.63	4.54	5.3	3.65	3.84	3.92	5.49	5.21	3.94	5.42	3.34	5.01	5.22	4.61	5.74	3.87	5.8
IARS2	1	220094132	220148041	1	q41	ENSG00000067704	7.94	7.94	8.35	8.58	8.52	8.43	8.62	7.9	6.8	8.35	6.88	7.23	7.62	8.44	7.5	7.35	7.88	7.2	7.32	7.74	8.06	8.23	7.82	7.85	8.34	7.64	7.78	7.99	7.97	7.36	8.12	8.25	8.2	8.27	7.55	8.23	7.98	7.54	7.69	7.6	8.58	8.16	7.93
RAB3GAP2	1	220148293	220272453	-1	q41	ENSG00000118873	7.33	6.78	6.52	6.65	6.3	6.55	6.68	6.55	6.83	6.43	6.72	6.15	6.87	6.4	6.59	6.42	7.37	6.58	6.39	6.42	6.66	6.67	7.05	6.62	6.58	7.79	6.58	6.52	6.35	6.57	6.74	6.66	6.4	6.4	7.18	6.29	6.79	6.72	6.38	6.04	6.48	6.89	6.67
C1orf115	1	220690363	220699153	1	q41	ENSG00000162817	5.49	4.65	3.74	3.81	5.8	4.47	1.32	2.56	1.85	4.22	3.08	4.77	3.81	2.9	3.37	3.89	5.91	4.69	-1.34	3.36	4.9	4.54	3.57	0.08	5.07	1.66	1.32	3.53	5.69	2.98	3.45	0.83	3.77	0.73	3.85	4.97	2.36	4.88	6.32	4.97	5.29	3.34	3.75
DUSP10	1	221701424	221742089	-1	q41	ENSG00000143507	7.48	6.75	5.36	4.64	5.42	6.07	7.09	4.82	7.34	6.8	7.36	6.94	4.69	8.02	6.3	6.88	6.96	9.13	6.97	8.85	6.28	6.44	7.38	8.6	4.92	8.23	7	7.76	7.35	8.25	7.24	6.81	7.39	3.79	8.98	3.23	6.56	7.82	8.45	9.21	6.09	4.93	5.56
TAF1A	1	222557902	222589933	-1	q41	ENSG00000143498	4.73	4	3.73	3.9	3.75	3.74	3.93	3.58	3.69	3.53	3.23	3.68	4.28	3.82	3.73	4	4.43	3.74	3.55	3.82	3.91	3.62	4.73	3.07	3.95	4.46	3.86	3.58	3.99	3.95	3.67	3.39	3.86	3.81	4.48	3.7	4.13	4.74	4.99	3.28	3.84	3.77	3.63
MIA3	1	222618097	222668007	1	q41	ENSG00000154305	6.32	6.01	5.83	6.12	5.82	5.78	5.82	5.51	6.19	5.86	5.46	6.85	6.14	5.82	5.82	5.6	6.4	6.31	4.93	5.73	5.72	5.82	6.67	6.17	5.97	6.74	5.95	5.83	5.77	6.21	6.42	5.73	5.79	5.69	6.92	5.78	5.99	5.99	7.61	6.58	5.86	5.79	5.47
AIDA	1	222668013	222713210	-1	q41	ENSG00000186063	5.99	6.05	5.81	6.16	5.98	6.1	6.23	5.67	4.91	5.5	5.16	5.2	5.43	5.94	5.14	5.1	5.14	5.18	5.09	5.55	6.28	6.06	5.53	4.84	6.09	5.35	5.78	5.66	5.88	4.88	5.91	5.35	5.47	5.61	5.37	6.05	4.79	5.52	6.71	5.41	6.03	5.91	6.31
BROX	1	222712553	222735196	1	q41	ENSG00000162819	5.21	5.18	4.73	5.39	4.92	4.89	4.38	5.55	5.78	5.54	5.77	6.05	5.25	5.19	5.47	5.12	5.47	5.4	5.59	5.05	5.27	5.21	6.54	5.63	5.33	5.99	5.79	5.04	4.89	4.7	5.5	5.52	4.73	4.62	5.13	4.67	5.23	4.79	5.21	5.21	4.88	5.2	5.92
DISP1	1	222872271	223005995	1	q41	ENSG00000154309	3.28	4.37	4.35	3.73	3.45	4.2	3.83	4.36	3.74	4.39	3.41	3.64	2.83	4.05	4.06	4.51	2.17	3.17	3.84	3.99	4.56	4.37	3.69	2.52	3.77	3.22	4.36	3.8	4.2	3.09	3.95	4.68	4.13	4.57	2.47	4.14	1.25	3.56	2.62	2.94	4.43	4.39	4.97
TLR5	1	223109404	223143248	-1	q41	ENSG00000187554	4.5	4.21	5.55	4.13	5.05	5.13	5.29	5.75	2.91	5.49	2.79	2.53	4.41	3.82	4.01	4.23	3.56	3.35	4.93	3.19	4.02	3.45	1.28	3.98	5.12	4.73	2.83	3.58	2.59	4.07	5.17	5.54	3.88	4.97	2.25	6.02	3.92	4.93	6.56	4.33	6.54	4.61	2.81
SUSD4	1	223220819	223364178	-1	q41	ENSG00000143502	8.49	5.62	6.95	4.61	6.26	5.8	6.71	7.26	6.28	7.16	2.95	6.94	6.84	7	6	7.04	5.74	5.84	6.88	3.91	6.45	6.1	-0.72	7.22	6.74	9.17	1.89	6.59	6.61	7.29	7.61	7.22	5.95	5.85	5.91	7.61	8.57	6.51	6.27	7.48	6.7	3.55	3.55
CAPN2	1	223701593	223776018	1	q41	ENSG00000162909	7.14	7.46	7.24	7.76	7.21	7.29	5.8	7.79	6.5	7.6	7.28	6.69	6.41	7.35	6.9	6.94	6.88	6.72	7.13	6.09	6.74	6.49	7.28	6.89	6.91	6.45	8.4	6.49	7.1	6.66	7.94	7.62	6.47	7.24	6.82	6.8	7.35	7.15	6.11	7.48	6.31	7.4	7.23
TP53BP2	1	223779893	223845954	-1	q41	ENSG00000143514	7.16	6.49	6.04	6.11	6.28	6.43	6.34	6.25	7.81	6.65	7.35	8.16	7.06	6.43	7.5	6.61	7.52	8.42	6.97	6.89	6.5	6.28	7.46	8.34	5.93	8.38	7.15	6.84	6.9	8.55	7.38	6.77	6.23	6.05	8.25	5.95	7.82	7.86	8.83	8.82	6.61	8.03	6.15
FBXO28	1	224114111	224162047	1	q42.11	ENSG00000143756	6.74	6.64	6.37	6.79	6.14	6.51	6.24	6.39	6.87	6.78	6.61	7.05	7.17	6.43	6.73	6.43	6.87	6.58	6.93	5.77	6.54	6.79	6.7	7.04	6.66	6.64	6.37	6.58	5.9	6.74	7.18	6.92	5.64	6.2	5.98	6.13	6.62	7.1	7.28	7.9	6.53	6.84	6.38
DEGS1	1	224175756	224193441	1	q42.11	ENSG00000143753	8.56	7.92	7.78	8.03	7.45	7.7	8.03	7.62	7.62	8.09	7.8	8.79	8.03	7.04	8.2	7.73	7.81	8.59	7.47	7.73	7.61	8.05	7.81	8.51	8.46	7.92	6.85	7.59	7.79	7.81	7.65	7.31	7.25	7.36	7.7	7.35	7.62	8.55	9.55	9.04	7.83	8.04	7.73
NVL	1	224227334	224330189	-1	q42.11	ENSG00000143748	5.9	5.64	5.27	5.64	5.48	5.47	5.73	5.69	5.36	5.09	5.22	4.75	5.57	5.72	5.09	5.48	5.91	4.82	5.03	5.5	5.71	5.5	5.73	5.11	5.74	5.39	5.41	5.3	5.97	5.27	5.5	5.18	5.99	5.38	5.37	5.78	5.35	5.21	5	4.87	5.5	5.82	5.58
CNIH4	1	224356858	224379459	1	q42.11	ENSG00000143771	7.04	7.39	7.43	7.43	7.49	7.01	7.91	7.74	7.72	7.55	7.24	8.79	7.56	7.96	7.91	7.57	7.79	7.12	8.41	7.51	7.21	7.32	8.43	8.54	7.33	7.96	7.35	7.89	7.61	7.87	8.62	7.08	7.69	7.71	7.95	8.53	7.62	7.54	8.52	8.31	8.01	6.98	7.38
WDR26	1	224385143	224437033	-1	q42.12	ENSG00000162923	8.41	8.33	8.05	7.99	7.72	7.7	7.34	8.21	8.8	8.14	9.28	8.94	8.55	7.94	8.5	8.28	8.74	8.5	8.34	8.47	7.93	7.8	9.43	9.18	7.78	9.32	8.63	8.12	7.86	8.6	8.75	8.06	7.63	7.71	8.39	7.84	8.55	7.86	9.47	8.11	7.94	8.05	8.09
LBR	1	225401502	225428925	-1	q42.12	ENSG00000143815	6.88	6.36	6.42	6.99	6.53	6.43	6.81	6.48	6.45	6.77	6.64	7.34	7.62	6.29	6.84	5.98	6.86	6.72	6.46	6.02	6.85	6.35	6.51	7.14	6.6	7.21	6.97	5.85	6.12	6.16	6.97	6.41	5.96	6.26	5.74	6.32	6.48	6.21	6.73	6.77	6.16	7.16	6.36
SRP9	1	225777813	225790468	1	q42.12	ENSG00000143742	7.86	8.58	9.01	9.16	9.3	8.89	9.19	9.04	8.58	9.18	9.08	9.29	9.63	9.02	8.83	8.09	8.39	8.53	8.36	8.8	8.56	9.05	8.98	8.68	9.4	8.44	8.26	8.33	8.26	7.82	8.41	8.24	8.01	8.49	6.67	8.67	7.81	7.87	8.4	8.29	8.11	9.35	8.84
EPHX1	1	225810092	225845563	1	q42.12	ENSG00000143819	5.36	5.6	5.33	5.44	4.82	5.21	4.68	5.37	4.35	4.7	4.9	3.79	5.38	4.75	5.1	5.38	5.26	4.54	3.97	3.91	4.95	4.94	5.55	5.16	5.11	4.44	3.44	4.93	5.32	4.75	5.5	5.54	5.41	5.18	5.51	5.2	4.65	5.13	5.02	4.54	5.19	4.5	4.71
TMEM63A	1	225845536	225882380	-1	q42.12	ENSG00000196187	5.88	7.18	7.04	7.26	6.67	7.03	6.95	6.91	6.05	6.18	5.63	5.51	6.63	6.27	6.58	6.79	6.15	5.37	5.13	6.08	6.7	6.59	6.21	6.13	7.09	5.32	5.02	6.45	7.27	6.16	7.02	6.94	7.18	7.09	6.35	7.43	5.55	6.38	5.14	5.53	6.84	6.26	6.63
PYCR2	1	225919877	225924340	-1	q42.12	ENSG00000143811	6.91	6.75	7.57	7.82	7.96	7.63	8.06	7.47	6.26	7.24	6.04	7.14	7.61	7.84	6.76	7.75	6.85	6.53	5.71	7.82	7.56	7.93	7.18	6.33	8.23	6.84	6.9	7.48	7.96	6.36	6.96	7.1	8.15	7.51	6.95	8.17	6.51	7.15	6.86	7.84	7.37	7.15	8
SDE2	1	225982702	225999343	-1	q42.12	ENSG00000143751	8.24	8.68	7.81	7.2	6.67	7.18	7.2	7.79	8.48	8.05	8.8	8.48	7.79	7.52	8.25	7.16	7.53	8.28	7.53	8.06	7.19	7.31	8.24	9.04	7.27	8.16	8.19	8.07	7.7	8.19	8.61	7.43	6.32	6.15	7.83	6.38	7.48	9.12	9.15	9.22	7.75	7.78	7.89
H3-3A	1	226061851	226073212	1	q42.12	ENSG00000163041	9.46	9.71	9.9	10.14	10.33	10.29	10.32	9.66	9.62	10.53	10.3	9.41	9.56	9.72	9.68	9.19	10.06	9.96	9.55	9.95	10.05	9.96	9.42	10.37	9.94	9.82	10.36	10.08	9.91	10.14	10.12	10.02	10.1	9.71	9.82	9.98	10.58	10.29	11.25	11.13	10.17	10.11	9.99
ACBD3	1	226144679	226186741	-1	q42.12	ENSG00000182827	7.99	6.72	6.53	7.12	6.59	6.79	6.54	6.77	7.73	6.98	7.02	7.66	7.5	6.76	7.74	6.7	7.68	7.41	6.54	6.83	6.54	6.88	7.33	7.95	7.08	8.1	6.92	6.9	6.6	7.79	7.04	6.89	5.96	6.61	7.25	6.31	7.65	7.65	8.11	8.7	7.38	6.76	6.92
LIN9	1	226231149	226309869	-1	q42.12	ENSG00000183814	3.45	4.67	4.43	5.1	5	5.06	5.01	4.02	4.55	4.05	3.13	4.54	4.23	4.45	3.88	4.42	4.93	4.4	3.18	4.48	4.49	4.37	4.4	4.4	4.82	4	4.02	4.53	3.86	3.88	4.1	4.26	4.28	4.41	4.06	4.03	3.43	4.18	4.49	4.15	3.94	3.96	4.31
ITPKB	1	226631690	226739323	-1	q42.12	ENSG00000143772	8.29	8.46	8.84	8.65	7.68	8.24	8.09	8.59	7.29	8.32	8.09	8.63	8.42	7.8	8.99	8.98	7.63	7.19	8.44	7.02	8.42	7.88	7.26	8.47	8.57	9.58	7.24	7.45	7.97	8.98	8.08	8.21	8.08	9.03	7.73	8.8	7.7	7.64	9.09	9.13	9.18	8.5	8.81
COQ8A	1	226897536	226987545	1	q42.13	ENSG00000163050	7.03	6.47	6.45	6.72	6.51	6.46	6.59	6.11	6.77	6.51	6.28	7.68	7.43	6.74	6.77	7.26	7.41	7.02	6.85	6.64	6.45	6.52	6.84	7.55	6.51	7.01	5.61	6.56	6.41	7.04	7.57	6.53	7.02	6.59	7.14	7.05	6.59	6.29	6.78	7.3	6.2	6.63	6.91
CDC42BPA	1	226989865	227318474	-1	q42.13	ENSG00000143776	4.31	2.64	3.43	0.66	3.19	2.79	1.58	2.2	3.83	2.12	1.87	1.06	5.48	3.45	2.73	0.96	7	5.69	2.38	4.91	1.73	1.09	1.27	1.01	3.57	-0.37	3.23	1.13	5.76	2.02	3.5	5.99	2.14	5.35	2.12	0.73	2.83	4.95	5.23	5.08	2.33	1.96	2.79
ZNF678	1	227563543	227677443	1	q42.13	ENSG00000181450	3.29	5.11	5.05	4.7	4.42	5.05	4.89	4.86	4.91	4.12	4.69	3.7	4.79	4.43	3.9	4.32	4.58	4.48	4.5	4	4.5	5.04	4.67	4.04	4.9	3.57	5	4.51	3.79	4.02	4.41	4.74	4.36	4.8	4.52	4.02	2.67	3.97	3.61	3.72	3.61	3.64	4.02
SNAP47	1	227728539	227781231	1	q42.13	ENSG00000143740	5.21	5.23	5.53	5.87	5.99	5.76	5.75	5.26	4.61	5.91	5.17	4.97	5.6	5.69	5.04	5.88	4.75	4.81	5.08	5.86	5.55	5.6	5.09	4.62	5.66	5.53	5.9	5.14	5.83	5.51	5.25	5.17	5.85	5.48	5.77	5.43	6.03	4.96	5.68	6.51	6.08	5.18	6.3
JMJD4	1	227730425	227735411	-1	q42.13	ENSG00000081692	4.34	4.2	3.97	4.68	4.61	4.16	4.27	3.98	3.23	3.35	3.83	2.81	4.5	3.82	3.82	3.88	3.71	2.76	3.56	4.12	3.92	3.75	4.32	2.72	4.74	4.32	4.21	3.69	5.22	3.93	3.87	3.74	4.14	4.15	3.9	3.9	2.5	4.35	3.88	4.05	4.8	3.24	5.05
ARF1	1	228082660	228099212	1	q42.13	ENSG00000143761	8.61	8.23	8.08	8.33	7.95	7.97	8.21	8.04	8.52	8.4	8.77	8.83	8.12	8.14	8.47	8.6	8.72	8.83	8.76	8.37	7.96	8.28	8.2	8.57	8.03	8.54	8.57	8.38	8.12	8.58	8.75	8.47	8.16	7.85	8.62	7.82	9.12	8.75	9.21	9.7	8.21	8.53	8.22
C1orf35	1	228100726	228105411	-1	q42.13	ENSG00000143793	7.5	6.52	6.23	6.63	6.94	6.54	6.25	6.13	6.41	6.95	6.44	7.37	7.59	6.73	7.15	7.33	6.65	6.69	7.43	7.2	6.79	6.6	7.43	7.3	6.38	8.18	6.18	6.52	6.83	7.47	7.31	6.52	6.94	6.45	7.79	6.74	7.94	6.02	6.28	7.05	6.23	6.12	6.24
MRPL55	1	228106679	228109312	-1	q42.13	ENSG00000162910	6.81	7.15	6.12	6.17	6.73	7.04	6.34	6.34	6.96	7.14	6.36	7.48	7.39	6.8	7.34	7.41	6.6	6	7.65	7.14	7.05	6.48	7.15	7.14	6.43	7.47	6.63	6.52	6.64	7.2	7.66	7.16	6.98	6.17	7.04	6.54	7.85	5.86	6.12	7.86	6.81	6.59	6.72
GUK1	1	228139962	228148984	1	q42.13	ENSG00000143774	9.85	10.08	10.16	9.22	10.54	9.73	10.15	9.48	9.75	9.86	10.1	10.21	9.8	9.79	10.04	10.49	9.58	9.8	9.73	10.46	9.67	10.02	9.92	9.77	9.56	9.89	10.02	9.52	10.2	10.1	10.25	9.86	10.57	9.31	10.39	9.69	10.45	9.87	9.55	10.51	9.76	9.27	9.8
IBA57	1	228165804	228182257	1	q42.13	ENSG00000181873	5.85	5.52	5.21	5.19	4.87	4.24	5.16	5.79	6.81	5.01	5.49	5.08	5.57	4.78	5.48	4.57	5.57	6.46	4.77	5.09	4.11	4.98	5.12	5.21	5.12	5.44	4.97	5.87	5.41	6.51	5.74	5.27	5.06	4.53	5.68	5.18	5.57	6.63	6.42	5.94	5.24	4.52	5.22
OBSCN	1	228208063	228378876	1	q42.13	ENSG00000154358	4.83	7.11	6.88	6.95	6.98	7.41	6.12	7.46	7.09	6.29	4.08	5.69	5.19	6.8	6.9	6.87	6.36	6.82	6.44	6.63	7.04	6.18	5.71	7.83	6.57	6.73	3.81	6.86	6.23	6.83	7.27	7.1	7.3	7.21	6	7.25	6.13	5.91	5.63	6.78	6.34	5.76	6.4
TRIM11	1	228393673	228406835	-1	q42.13	ENSG00000154370	6.81	6.61	6.74	6.78	6.41	6.56	6.18	6.51	6.28	6.77	6.86	6.91	7.02	6.5	6.67	7.12	7.13	6.53	7.16	7.11	6.43	6.68	7.55	7.03	6.48	7.04	7.86	6.76	6.99	6.35	7.63	7.33	6.3	6.37	7.02	6.48	7.21	6.29	6.05	7.5	6.37	6.56	6.86
H2AW	1	228456979	228457873	-1	q42.13	ENSG00000181218	6.99	6.42	6.05	7.63	7.49	7.59	7.91	5.97	5.92	6.91	7.37	6.36	6.67	7.34	6.85	6.85	8.08	8.56	8.29	7.98	7.17	8.16	5.14	6.55	6.48	7.05	6.22	8.05	7.53	7.05	6.73	7.14	7.03	6.73	7.47	6.61	7.27	7.55	6.29	8.61	7.54	5.66	6.61
RNF187	1	228487382	228496188	1	q42.13	ENSG00000168159	5.52	5.65	6.02	6.16	6.39	6.02	6.15	5.29	4.42	5.99	4.92	5.03	5.14	6.19	5.28	6.12	5.04	4.8	5.73	6.19	6.02	6.22	4.76	5.13	6.11	4.69	6	5.81	6.08	4.96	5.87	5.71	6.14	5.9	5.5	6.04	5.73	5.65	5.29	6.35	6.69	5.45	5.63
RHOU	1	228735479	228746664	1	q42.13	ENSG00000116574	3.93	4.9	4.97	7	5.98	5.65	4.08	3.92	3.05	5.03	5.18	5.02	6.43	3.75	3.75	4.34	5.47	6.88	5.79	5.22	3.47	7.93	3	5.69	6.85	5.28	5.91	3.79	6.34	4.69	3.94	4.95	4.78	4.27	4.17	3.89	5.8	5.19	5.23	6.24	4.28	5.36	5.11
RAB4A	1	229271062	229305894	1	q42.13	ENSG00000168118	6.1	5.4	5.41	5.16	5.58	5.44	6.02	2.72	4.52	5.49	5.01	5.03	5.18	5.37	5.43	5.17	5.57	5.34	5.44	5.79	5.26	5.24	5.15	5.09	5.57	5.11	5.24	5.81	5.24	4.64	6.03	5.37	5.47	5.19	4.26	4.77	6.77	5.54	5.05	6.7	5.31	6.6	6.15
CCSAP	1	229321011	229343294	-1	q42.13	ENSG00000154429	7.34	5.51	4.9	5.78	4.99	4.52	4.53	4.69	6	6.04	6.37	5.27	5.42	5.7	5.38	4.67	6.17	6.8	6.23	5.94	5.76	3.99	6.17	6	4.25	7.25	4.63	4.8	4.87	5.69	6.69	6.01	4.19	4.76	4.94	4.4	6.23	5.92	4.83	6.19	4.5	5.44	4.78
NUP133	1	229440259	229508341	-1	q42.13	ENSG00000069248	6.67	6.07	5.93	5.91	6	5.82	5.93	5.85	6.49	5.65	6.03	6.74	6.84	5.96	6.33	5.95	6.7	6.15	6.46	5.48	5.8	5.8	6.88	6.43	6.01	7.26	5.79	6.08	5.82	6.68	6.43	5.67	6	5.75	6.51	6.13	5.97	6.23	6.41	5.46	6.24	6.32	5.77
ABCB10	1	229516582	229558707	-1	q42.13	ENSG00000135776	5.9	6.28	6.01	6.63	6.42	6.57	6.29	6.06	5.78	6.17	6.66	6.1	5.68	6.06	5.74	6.33	5.19	5.84	5.63	6.1	6.63	6.14	7.14	6.02	6.19	6.07	5.84	5.42	6.08	5.54	6.13	5.91	5.67	6	5.28	6.09	5.81	5.43	5.61	5.18	5.91	6.76	6.18
TAF5L	1	229593111	229626047	-1	q42.13	ENSG00000135801	4.61	4.87	4.64	4.9	4.67	4.84	4.55	4.71	5.34	4.93	5.71	5.18	4.71	4.78	5.03	4.84	4.96	5.48	5.02	4.36	4.55	4.84	5.46	5.84	4.53	4.36	5.54	4.97	5.21	5.39	5.79	5.17	4.38	4.73	5.13	4.74	4.84	5.56	6.13	6.06	4.77	4.42	4.29
URB2	1	229626247	229660200	1	q42.13	ENSG00000135763	6.29	5.91	5.78	6.01	6.2	5.86	6.28	5.67	5.71	5.69	5.89	5.47	5.57	5.56	5.52	6.01	6.03	6.36	5.43	5.14	5.79	5.93	5.45	6.39	5.98	5.55	5.63	6.13	5.62	6.27	6.3	5.84	5.89	5.93	5.36	5.64	5.56	6.6	6.93	7.79	5.24	5.31	5.65
GALNT2	1	230057990	230282122	1	q42.13	ENSG00000143641	4.89	5.65	6.27	5.73	7.16	5.74	6.27	5.37	5.12	5.42	6.2	5.36	5.69	5.83	5.53	6.29	5.78	5.84	5.55	7.82	5.6	5.44	5.81	6.02	5.61	4.66	6.33	5.39	5.94	5.06	5.8	5.37	6.2	5.54	6.84	5.84	5.06	6.16	6.32	5.99	6.24	5.57	6.53
COG2	1	230642481	230693982	1	q42.2	ENSG00000135775	7.19	7.34	7.25	7.38	7.54	7.54	7.34	7.31	6.34	7.36	6.52	6.28	7.06	7.56	6.82	7.01	7.31	6.82	6.78	7.01	7.48	7.35	7.62	6.45	7.39	7.41	7.06	7.28	7.32	6.71	7.11	6.95	7.37	7.5	6.99	7.38	7.09	7.26	6.56	8.05	7.08	7.42	7.22
C1orf198	1	230837119	230869589	-1	q42.2	ENSG00000119280	4.3	4.72	4.41	4.75	5.49	4.8	5.47	4.07	5.02	4.45	4.55	5.2	4.52	4.23	4.74	5.64	4.34	5.3	5.49	5.18	5.11	3.83	3.61	4.35	4.9	4.74	3.49	4.3	3.36	5.44	5.07	4.71	4.74	4.98	4.83	4.83	4.84	6.04	6.97	6.69	5.13	6.98	4.09
TTC13	1	230906243	230978875	-1	q42.2	ENSG00000143643	5.19	6.74	6.67	6.94	6.09	6.55	6.36	6.86	6.54	6.63	5.58	6.36	5.6	6.84	6.39	6.51	5.53	5.78	5.64	6.67	6.96	6.27	5.87	6.84	6.54	5.47	7.09	6.66	6.8	6.12	7.12	6.39	6.96	6.76	4.97	6.66	4.72	5.26	4.94	5.28	5.42	6.97	6.49
ARV1	1	230978981	231000733	1	q42.2	ENSG00000173409	3.64	5.03	5.71	6.31	6.13	5.92	6.52	5.21	4.44	5.51	4.32	4.96	5.06	5.95	4.42	4.12	4.62	3.66	4.95	6.02	5.68	5.53	5.45	4.16	6.04	3.68	5.68	5.47	5.7	4.17	4.9	4.44	6.31	5.9	4.49	6.05	2.74	4.88	5.22	4.62	6.07	4.86	5.86
FAM89A	1	231018958	231040254	-1	q42.2	ENSG00000182118	3.91	4.35	4.84	4.95	3.92	4.14	4.84	4.4	3.59	3.04	2.5	2.86	2.15	4.18	3.13	3.69	2.29	3.21	3.78	4.4	3.59	1.72	1.89	3.56	3.57	3.43	3.81	4.24	3.87	2.97	3.2	4.2	4.5	4.8	2.21	4.69	2.5	4.32	5.29	4.41	2.15	3.3	4.56
C1orf131	1	231223763	231241187	-1	q42.2	ENSG00000143633	7.45	6.47	6.14	6.49	6.63	6.35	6.46	6.56	6.67	6.57	6.01	7.66	6.99	6.24	6.98	6.35	6.41	7.38	6.77	6	5.86	6.62	7	6.52	6.73	6.47	6.41	7.04	6.49	6.5	6.72	6.52	5.89	6.41	6.94	6.11	6.13	6.77	7.32	7.82	6.78	6.45	6.82
GNPAT	1	231241207	231277973	1	q42.2	ENSG00000116906	6.79	6.84	6.63	6.97	6.7	6.85	6.84	6.76	6.03	6.79	6.64	6.66	6.56	6.89	6.2	6.6	6.8	6.36	6.55	6.79	6.96	6.76	7.66	5.92	6.88	6.66	6.67	6.71	7.11	6.21	7.12	6.6	6.86	6.63	7.08	6.91	6.04	6.27	6.26	5.84	6.94	6.72	6.97
EXOC8	1	231332753	231337852	-1	q42.2	ENSG00000116903	6.21	6.19	5.57	5.5	5.18	5.83	6.06	5.85	5.99	5.72	5.57	6.16	5.41	5.34	6.14	5.96	5.41	6.12	6.03	5.84	5.67	5.86	5.52	5.98	5.76	5.46	5.65	5.63	5.58	4.88	5.94	6.17	4.63	4.42	4.67	4.81	4.68	5.68	6	6.09	5.5	5.81	5.52
SPRTN	1	231337104	231355023	1	q42.2	ENSG00000010072	5.77	5.22	4.64	4.8	4.17	4.87	4.77	5.01	6.24	5.76	5.5	5.83	5.42	4.42	5.75	4.88	5.49	5.86	5.39	4.79	5.15	4.77	5.67	6.3	4.5	5.97	5.34	5.04	4.97	6.07	5.83	4.9	3.92	4.38	5.67	4.05	5.73	6.04	6.19	6.66	4.53	5.7	4.86
EGLN1	1	231363751	231422287	-1	q42.2	ENSG00000135766	6.06	6.53	6.86	6.97	6.03	6.52	6.58	6.3	5.33	6.62	5.52	5.92	6.1	6.27	6.18	6.21	6.64	5.9	5.81	5.94	6.17	6.37	6.05	5.95	6.54	5.85	6.26	6.07	6.1	5.58	5.96	6.41	5.91	6.78	7.48	5.96	5.93	5.9	6.86	6.12	8.27	6.04	6.29
TSNAX	1	231528541	231566524	1	q42.2	ENSG00000116918	6.41	6.05	6.15	6.53	6.1	6.04	6.35	5.83	5.54	6.05	5.72	6.09	6.96	6.22	6.32	5.29	6.45	5.56	5.47	6.44	6.02	6.65	6.93	5.25	6.63	5.23	5.32	5.07	6.16	4.63	5.21	5.19	5.82	5.51	5.31	5.82	5.28	5.39	6.13	5.86	6.18	6.18	6.28
DISC1	1	231626815	232041272	1	q42.2	ENSG00000162946	2.79	5.05	3.88	4.28	4.08	4.77	3.11	4.51	4.16	4.62	4.54	5.03	3.9	4.49	5.23	3.7	4.65	4.79	4.05	4.73	4.6	5.42	4.3	5.55	5.25	3.77	3.98	4.99	4.98	4.72	5.08	4.31	4.73	5.4	4.07	4.58	4.25	5	5.78	4.66	4.16	5.02	4.4
SIPA1L2	1	232397965	232561558	-1	q42.2	ENSG00000116991	3.38	6.15	8.06	6.95	2.68	5.38	3.98	7.7	8.8	5.83	4.34	4.36	5.28	3.72	3.41	4.64	5.15	8.24	8.32	5.64	6.22	3.28	7.76	6.27	3.43	3.86	4.68	8.32	3.37	3.56	6.61	6.09	3.16	7.86	7.9	5.19	5.43	5.25	4.48	5.19	7.03	5.69	4.94
MAP10	1	232804892	232808407	1	q42.2	ENSG00000212916	5.29	3.8	4.73	4.79	4.65	4.59	5.39	3.81	3.87	3.64	3.28	4.01	4.48	3.12	2.69	3.97	4.18	4.37	2.19	3.07	3.51	4.05	4.95	3.56	5	2.32	3.78	4.52	3.84	2.69	1.95	3.87	3.47	3.98	2.98	3.99	2.81	3.71	3.64	3.95	3.67	3.68	3.43
NTPCR	1	232950605	232983882	1	q42.2	ENSG00000135778	5.32	6.14	6.61	6.72	6.92	6.99	6.58	6.42	6.23	6.48	5.79	5.83	6.38	6.36	5.95	6.18	5.01	6.12	6	5.76	6.38	6.88	5.5	5.74	6.45	4.39	6.31	6.63	6.13	5.27	6.65	6.34	6.64	7.24	6.03	6.63	5.96	5.59	4.84	6.45	6.96	4.93	6.9
PCNX2	1	232983435	233295725	-1	q42.2	ENSG00000135749	4.87	6.21	5.96	5.92	5.2	6.15	5.82	5.6	6.29	5.25	5.9	5.86	5.88	5	6.14	6.39	6.31	5.77	6.2	6.22	5.75	5.67	6.65	6.64	5.56	5.61	5.81	6.74	5.22	5.19	6.25	6.18	5.77	6.39	6.23	5.79	6.15	5.46	5.02	6.08	5.85	5.14	5.85
MAP3K21	1	233327724	233385148	1	q42.2	ENSG00000143674	3.86	2.86	3.14	3.44	3.81	4.19	3.37	2.89	3.31	3.55	3	3.62	3.21	2.92	3.67	3.53	4.08	4.01	3.35	4.19	4.07	3.19	1.75	4.84	3.1	3.61	2.52	2.97	1.63	3.03	3.3	3.61	2.69	4.12	3.37	2.81	4.29	3.77	3.84	4.66	3.43	2.81	3.27
COA6	1	234373456	234385068	1	q42.2	ENSG00000168275	5.24	4.27	4.43	4.82	4.95	4.82	4.85	4.59	5.61	5.17	4.57	5.24	4.93	5.45	5.22	4.35	5.13	4.64	5.09	5.71	5.1	4.21	5.01	4.72	4.78	4.98	4.97	4.58	5.42	5.1	5.07	4.39	4.31	4.1	4.87	4.6	6.39	4.53	4.9	5.93	4.53	4.56	5.02
TARBP1	1	234391313	234479179	-1	q42.2	ENSG00000059588	7.85	8.43	7.97	7.63	7.83	7.5	7.79	7.45	7.78	7.11	7.49	7.44	7.59	7.83	7.98	7.88	7.94	7.57	7.22	7.62	7.74	7.62	8.14	7.36	7.9	7.29	6.97	7.89	7.81	7.65	8.51	7.81	8.33	7.14	6.86	7.75	7.33	6.87	5.81	6.3	5.93	7.51	6.87
IRF2BP2	1	234604269	234609525	-1	q42.3	ENSG00000168264	8.31	8.29	7.46	7.92	7.23	8.32	7.67	8.13	8.63	8.43	8.92	8.56	7.28	7.78	7.95	8.73	7.4	8.93	8.16	8.71	7.27	7.37	7.44	9.31	7.33	8.64	7.16	8.3	8.06	9.03	8.89	7.79	7.59	6.9	8.83	6.97	8.27	8.18	8.58	8.95	8.29	8.01	7.79
TOMM20	1	235109341	235128837	-1	q42.3	ENSG00000173726	9.84	9.49	9.39	9.31	9.15	9.28	9.39	8.97	9.66	9.78	9.55	9.75	9.59	9.38	9.66	8.89	9.68	9.81	9.79	9.35	9.47	9.2	8.73	10.23	9.41	9.37	8.89	9.44	9.37	9.6	9.94	9.34	9.08	8.92	9.32	8.67	10.17	9.3	9.84	10.71	9.45	9.29	9.09
ARID4B	1	235131634	235328219	-1	q42.3	ENSG00000054267	7.71	7.17	6.61	6.9	6.29	7.1	6.79	7.22	7.96	6.55	8.04	7.6	7.24	6.67	7.52	6.82	7.81	7.96	6.96	6.59	6.86	6.8	8.51	7.25	6.68	7.92	7.13	6.72	6.82	7.63	6.73	6.87	6.59	6.63	7.32	6.4	7.2	7.86	8.16	7.88	6.7	7.5	6.28
GGPS1	1	235327350	235344532	1	q42.3	ENSG00000152904	5.7	4.6	4.83	5.52	5.27	5.11	5.55	5.39	4.72	5.4	5.49	6.27	5.54	5.48	4.89	4.35	5.07	5.61	4.86	5.41	4.83	5.04	6.1	4.53	5.44	6.4	4.98	4.82	5.77	5.24	5.1	4.42	5.08	5.1	5.36	5.26	5.66	5.74	5.81	5.93	5.35	4.81	5.49
B3GALNT2	1	235447190	235504452	-1	q42.3	ENSG00000162885	4.92	4.26	4	4.49	4.43	4.6	4.62	4.01	4.24	3.54	4.25	3.36	3.62	4.25	3.76	4.37	4.75	4.39	4	3.19	4.61	4.17	3.98	5.03	4.16	4.88	4.04	4.3	4.13	4.36	4.96	4.77	4.32	4.08	4.69	3.96	4.39	4.58	4.91	4.89	4.67	4.91	4.05
LYST	1	235661041	235883640	-1	q42.3	ENSG00000143669	4.91	6.4	6.03	6.29	5.78	5.43	5.28	6.01	5.36	6.13	5.82	5.1	4.76	5.5	5.31	5.44	5.38	5.6	5.65	5.72	5.59	5.65	6.72	5.38	5.23	4.48	6.45	5.76	5.33	5.32	6.03	5.86	5.39	5.89	5.78	5.42	4.96	4.78	4.81	4.56	6.43	5.15	5.79
GPR137B	1	236142505	236221865	1	q42.3	ENSG00000077585	4.24	4.28	4.62	3.45	4.46	4.8	4.26	4.35	5.08	4.45	5.16	5.15	3.87	3.31	5.43	3.74	5.02	4.95	5.4	5.09	4.24	2.24	6.08	6.13	3.9	3.7	7	5.33	3.15	4.89	4.47	3.28	4.68	4.62	5.03	5	5.15	5.57	6.21	5.53	5.48	6	5.36
ERO1B	1	236215101	236281958	-1	q42.3	ENSG00000086619	4.98	5.04	4.98	4.9	4.01	4.45	4.16	4.92	5.16	4.92	4.71	5.48	5.77	4.79	5.48	5.01	5.25	5.56	5.59	4.87	4.34	4.57	6.02	5.24	4.16	5.69	5.19	4.69	4.42	5.26	5.07	4.75	4.62	4.72	5.78	4.31	4.76	4.86	5.34	4.03	4.03	4.75	4.97
LGALS8	1	236518000	236552981	1	q43	ENSG00000116977	6.82	6.58	6.33	6.75	6.44	6.41	6.6	6.96	6.82	6.7	6.53	6.7	6.81	5.98	6.52	6.52	6.94	7.02	6.42	6.08	6.35	6.41	7.59	7.2	6.3	6.76	6.51	6.7	6.28	6.67	7.23	6.53	6.4	6.69	7.03	6.78	6.44	6.11	6.25	6.39	7.32	6.79	6.48
HEATR1	1	236549005	236604516	-1	q43	ENSG00000119285	8.26	7.53	7.19	7.24	7.48	7.29	7.49	7.68	8.09	6.32	7.43	6.31	7.62	6.6	6.77	6.96	7.71	7.13	6.52	6.61	7.09	7.17	6.89	7.56	7.44	8.21	7.35	7.56	6.9	7.97	7.87	7.33	7.47	7.33	7.44	7.34	6.62	7.62	7.19	7.05	6.41	7.55	7.19
MTR	1	236795292	236921278	1	q43	ENSG00000116984	6.55	6.97	6.78	6.92	6.91	6.92	6.72	7.04	7.57	6.65	6.75	7.02	7.21	6.5	7.03	6.72	6.85	7	6.72	6.45	6.82	7.16	7.21	7.09	7.01	6.75	6.6	6.56	6.45	7.23	7.24	7.2	6.97	7.07	7.02	7.1	6.22	6.68	6.78	5.7	7.13	6.71	6.75
GREM2	1	240489573	240612155	-1	q43	ENSG00000180875	4.04	-1.81	2.48	3.26	0.27	3.81	6.32	2.63	3.36	-1.39	4.55	5.52	4.67	3.27	5.27	5.98	6.04	5.81	-1.26	3.96	-0.08	4.69	0.71	2.69	3.2	2.69	1.86	4.85	3.56	2.78	0.66	-0.09	3.92	4	3.21	5.46	2.23	4.85	5.21	4.38	6.86	3.58	2.56
FH	1	241497603	241519761	-1	q43	ENSG00000091483	6.77	6.77	7.18	7.34	7.8	7.43	7.7	6.82	6.4	7.15	5.32	6.27	6.72	7.45	6.75	6.49	7.06	6.81	6.9	7.14	7.13	7.14	4.65	5.85	7.4	6.16	6.51	7.35	7.38	6.19	7.3	6.94	7.54	7.28	6.56	7.27	6.89	7.25	7.68	7.59	7.26	6.23	7.45
OPN3	1	241590102	241677376	-1	q43	ENSG00000054277	3.21	4.04	4.28	5.12	4.97	4.12	5.46	4.65	2.99	4.22	2.63	3.53	2.56	3.79	2.79	5.21	2.84	3.34	2.28	4.46	4.15	4.62	1.93	3.59	3.77	4.42	2.73	4.68	2.8	3.4	3.9	4.5	4.12	4.79	2.49	3.84	2.45	4.49	4.1	4.8	7.17	4.19	3.93
CHML	1	241628853	241640254	-1	q43	ENSG00000203668	4.13	6.06	5.98	6.78	5.78	6.22	6.03	6	6.04	6.14	5.1	4.95	6.05	5.35	4.9	5.72	4.83	5.89	5	5.61	5.87	6.16	3.25	5.51	5.32	5.2	4.34	5.78	5.07	5.21	6.28	5.84	5.28	5.32	4.45	5.48	3.46	4.88	5.42	4.34	5.91	7	4.85
EXO1	1	241847967	241895148	1	q43	ENSG00000174371	2.34	2.2	2.02	3.09	4.93	3.43	4.65	2.29	3.53	2.3	3.53	2.38	2.08	2.88	2.17	3.2	3.02	4.38	2.44	2.69	3.67	3.69	1.5	4.04	4.16	1.73	3.02	3.11	3.04	3.73	3.57	1.89	3	3.11	2.93	3.21	2.85	4.63	3.79	4.25	3.52	2.88	2.8
CEP170	1	243124428	243255348	-1	q43	ENSG00000143702	4.91	5.48	5.13	5.13	4	5.43	4.96	5.52	5.4	5.1	5.24	5.26	4.98	4.78	5.25	5.02	5.38	4.69	5.12	4.77	5.26	5.19	5.68	5.69	4.81	4.67	4.62	4.96	5.16	5.15	5.45	5.34	5.2	5.04	4.73	4.77	5.13	4.61	4.74	4.69	5.82	4.93	4.75
SDCCAG8	1	243256034	243500091	1	q43	ENSG00000054282	4.02	5.26	4.79	5.26	4.17	5.53	4.88	5.41	4.91	5.44	5.01	5.31	4.54	5.69	5.42	5.18	5.12	4.91	5.64	5.66	5.69	5.54	5.3	4.97	5.15	4.34	5.13	5.28	5.66	4.16	6	5.3	5.58	5.35	4.84	5.37	5.29	5.09	4.51	5.4	6.21	5.5	5.63
AKT3	1	243488233	243851079	-1	q44	ENSG00000117020	4.69	5.47	5.98	5.38	3.13	5.68	4.85	6.33	6.51	5.77	5.38	4.74	4.76	5.37	5.2	5.43	5.56	4.6	4.59	5.22	5.12	4.91	6.11	3.15	5.3	4.56	3.62	4.95	4.63	5.31	6.05	5.93	3.42	6.27	5.55	5.85	5.09	5.19	3.78	4.64	6.26	4.93	5.13
ZBTB18	1	244048939	244057476	1	q44	ENSG00000179456	4.97	5.22	5.38	4.7	4.76	5.03	5.58	5.44	6.03	5.61	4.71	5.18	5.58	5.26	5.22	5.38	5.11	4.91	4.88	5.17	4.94	4.77	5.75	4.79	5	5.24	3.67	5.13	4.88	5.48	5.01	5.17	5.11	4.91	4.75	5.66	4.55	5.34	5.68	5.1	5.82	5.69	4.91
ADSS2	1	244408494	244451909	-1	q44	ENSG00000035687	7.53	7.52	7.45	7.58	7.18	7.45	7.91	7.56	6.89	6.83	6.79	6.39	7.55	7.2	7.05	7.02	6.94	6.4	6.88	6.95	7.37	7.5	8.16	6.42	7.64	6.74	7.16	7.36	7.04	6.91	7.21	6.78	7.25	7.48	6.64	7.3	6.63	7.4	7.74	6.38	7.86	7.45	7.73
CATSPERE	1	244454377	244641177	1	q44	ENSG00000179397	3.84	4.17	4.23	3.12	4.26	4.15	4.28	3.23	4.84	3.74	3.22	4.69	4.06	4.74	4.12	4.97	4.43	3.57	4.48	4.04	3.99	3.84	5.14	3.47	3.76	4.56	2.82	4.2	3.09	3.67	4.1	3.56	4.3	4.05	2.52	3.66	3.13	3.81	2.68	2.89	3.1	3.69	3.23
DESI2	1	244653103	244709033	1	q44	ENSG00000121644	6.39	6.51	6.44	6.85	6.52	6.48	6.78	6.34	6.54	6.56	6.6	6.55	6.62	6.49	6.87	6.39	6.75	6.95	6.66	5.94	6.25	6.75	7.71	6.79	6.45	6.63	6.41	6.56	6.06	6.73	6.78	6.7	5.89	6.6	6.44	6.46	5.63	7.11	7.85	6.96	6.67	7	6.4
COX20	1	244835616	244845057	1	q44	ENSG00000203667	5.61	6.69	6.34	6.94	6.17	6.24	6.11	6.32	6.23	5.69	5.79	5.17	5.72	5.46	5.97	5.14	5.34	5.45	5.82	6.03	6.35	5.58	5.82	5.69	6.67	6.67	6.18	6.2	6.65	5.93	6.42	5.82	6.06	6.26	5.15	6.95	5.77	5.55	5.54	5.84	5.93	5.52	6.35
HNRNPU	1	244840638	244864560	-1	q44	ENSG00000153187	8.29	8.78	8.4	8.98	8.84	8.84	8.44	8.61	9.23	9.15	9.38	8.96	8.37	8.78	8.83	8.33	9.03	9.46	8.58	9.61	8.8	8.9	9.42	9.73	8.98	9.4	9.17	8.46	9.6	9.39	9.42	8.83	8.81	8.65	8.64	8.68	8.67	8.83	9.52	8.73	8.38	8.92	9.19
EFCAB2	1	244969705	245127164	1	q44	ENSG00000203666	3.5	3.23	2.76	4.34	2.05	3.31	2.65	2.56	4.74	4.11	3.62	3.21	4.47	3.75	3.41	2.62	2.87	3.76	4.38	4.47	3.13	3.68	2.97	3.39	3.44	3.3	3.35	3.41	3.74	3.83	4.14	3.96	3.48	3.24	1.96	3.53	2.84	2.64	3.33	3.42	3.81	3.47	3.52
SMYD3	1	245749342	246507312	-1	q44	ENSG00000185420	6.51	5.48	5.86	5.51	5.73	5.97	6.11	5.4	6.22	6.18	6.25	5.99	5.66	6.72	5.72	5.82	6.36	5.62	6.51	6.1	6.59	5.79	5.93	4.97	5.67	6.88	5.94	6.46	6.14	6.42	6.42	5.84	6.38	5.69	5.9	5.4	7.15	6.4	6.2	7.48	6.57	5.97	6.53
TFB2M	1	246540561	246566261	-1	q44	ENSG00000162851	7.43	6.47	5.99	6.41	6.33	6.18	6	6.2	7.38	6.94	8.12	7.46	6.3	6.23	6.91	6.28	7	7.27	7.09	6.11	6.51	6.53	6.92	7.7	6.55	6.24	6.47	6.73	6.16	8.15	7.45	6.66	6.03	5.71	5.99	6	6.63	6.9	7.28	7.62	6.3	5.88	6.8
CNST	1	246566444	246668595	1	q44	ENSG00000162852	7.75	8.46	7.54	7.84	7.3	7.18	8.02	7.46	7.28	7.51	8.42	8.14	8.39	8.1	7.86	7.82	8.41	6.87	8.08	8.06	8.24	8.51	8.71	6.85	8.38	7.38	6.73	8.36	7.81	8.18	8.18	7.38	8.21	7.05	7.86	7.76	7.89	8.16	8.57	7.94	7.53	9.56	7.91
SCCPDH	1	246724409	246768137	1	q44	ENSG00000143653	5.92	5.43	5.65	5.9	6.21	5.91	5.87	3.84	4.97	5.43	4.87	3.53	5.25	6.19	3.82	5.17	5.16	4.79	5.47	5.81	6.1	4.82	4.69	5.56	5.68	6.21	4.7	5.07	5.45	4.89	4.9	6.01	5.84	5.28	3.63	5.05	6.26	5.54	4.67	5.89	5.51	4.76	5.19
AHCTF1	1	246839098	246931967	-1	q44	ENSG00000153207	7.04	6.21	6.08	6.39	6.19	6.38	6.42	6.42	7.52	6.52	7.16	7.79	6.96	6.23	7.08	6.24	7.14	7.68	6.17	6.28	6.45	6.32	7.39	7.4	6.16	7.72	6.33	6.52	6.64	7.49	6.79	6.45	6.58	6.32	7.04	6.02	6.61	6.91	7.17	7.02	6.15	6.88	6.06
ZNF670	1	247034637	247078811	-1	q44	ENSG00000277462	2.4	2.88	3.53	3.79	2.53	3.32	2.82	3.55	2.97	3.48	1.5	2.59	3.29	3.57	0.85	2.14	2.36	3.37	3.36	2.52	2.58	3.43	4.21	0.63	3.28	2.35	3.3	3.83	2.4	2.49	1.01	3.01	2.73	3.52	2.84	2.95	1.37	3.98	4.28	2.78	4.02	1.52	2.77
ZNF669	1	247099962	247104372	-1	q44	ENSG00000188295	7.52	6.04	5.94	6.52	5.3	6.01	6.44	5.93	6.13	6.01	5.82	5.81	6.3	5.32	5.82	6.39	6.07	5.73	5.73	5.68	6.01	6.03	6.33	6.57	6.37	6.6	5.62	5.85	5.82	6.14	5.61	5.87	4.67	5.19	5.94	5.21	6.12	6.05	6.14	7.26	6.18	6.4	5.73
ZNF124	1	247121975	247172016	-1	q44	ENSG00000196418	3.63	4.52	4.66	4.31	3.72	3.8	4.55	4.96	5.06	4.49	4.02	4.36	4.74	3.98	3.82	3.73	4.27	4.54	4.37	3.69	3.47	4.4	3.97	3.82	4.24	3.76	4.27	4.73	4.02	4.29	4.14	3.78	3.98	3.87	4.33	3.95	3.31	5.78	5.55	4.35	4.37	3.41	4.68
ZNF496	1	247297412	247331846	-1	q44	ENSG00000162714	5.5	5.01	5.63	4.69	4.73	4.99	5.48	3.76	4.02	4.28	4.73	4.17	4.6	4.92	4.85	4.56	5.54	4.79	5.41	5.29	4.11	2.3	4.33	4.83	4.22	5.54	4.54	4.99	4.51	4.37	4.35	5.22	6.06	5.07	4.31	4.65	5.69	4.67	4.26	6.13	5.13	5.15	4.52
NLRP3	1	247416156	247449108	1	q44	ENSG00000162711	5.94	5.6	5.39	4.04	5.81	5.58	5.43	5.22	4.51	5.79	6.3	6.59	5.49	4.64	5.25	4.55	7.08	6.67	6.21	7.99	3.98	4.25	5.6	7.09	5.17	6.6	6.73	5.23	6.18	6.76	4.94	5.2	5.84	3.43	7.8	2.79	6.14	7.09	6.64	7.68	6.66	5.21	4.04
SH3BP5L	1	248810446	248825915	-1	q44	ENSG00000175137	5.63	5.12	5.11	5.52	5.83	5.25	5.33	5.47	5.17	4.45	5.32	4.84	6.25	5	5.27	5.44	5.85	5.58	4.25	5.09	5.08	5.39	6.94	5.22	5.98	6.05	5.02	5.39	5.68	5.66	4.66	4.69	5.21	5.59	6.08	6.02	5.92	6.23	6.13	6.29	6.27	4.52	5.43
ZNF672	1	248838210	248849517	1	q44	ENSG00000171161	7.18	6.25	6.56	6.84	6.98	6.42	6.76	6.88	5.16	5.92	6.62	5.14	6.54	5.76	6.18	6.76	5.7	5.53	6.73	5.51	5.39	6.25	7.22	4.85	6.5	6.55	6.66	6.07	6.43	6.37	5.18	5.53	6.48	6.95	6.4	6.52	5.96	6.92	6.77	7.37	7.45	7.1	7.07
ZNF692	1	248850006	248859144	-1	q44	ENSG00000171163	4.49	5.91	5.93	5.96	5.96	5.92	5.7	6.11	5.7	6.06	4.87	5.69	5.15	6.33	5.41	6.42	4.55	5.02	5.57	6.14	6.2	5.82	5.2	5.6	5.95	5.73	5.36	6.05	6.42	5.44	6.1	5.93	6.2	5.95	5.24	6.56	5.33	4.62	3.65	5.09	5.05	5.37	5.94
PGBD2	1	248906196	248919946	1	q44	ENSG00000185220	3.04	3.98	4.9	5.08	4.58	5.04	3.68	4.29	2.89	4.19	2.2	2.84	3.19	4.71	2.73	3.6	1.85	2.72	2.34	3.27	2.63	4.33	2.23	3.1	4.4	2.28	4.26	3.44	4.57	2.47	2.63	4.18	4.12	5.01	1.7	5.28	2.4	3.93	4.4	3.68	3.81	4.2	3.19
SH3YL1	2	217730	266398	-1	p25.3	ENSG00000035115	7.24	8.63	8.39	8.37	7.44	7.55	7.96	7.68	7.87	7.68	6.33	8.34	8.5	8.42	8.49	6.78	7.79	7.38	9.3	8.59	7.94	8.52	5.76	6.92	8.12	7.85	6.33	8.01	7.6	7.13	7.16	7.37	8.11	8.09	7.24	8.06	7.03	7.07	7.49	7.25	6.41	8.43	7.34
ACP1	2	264140	278283	1	p25.3	ENSG00000143727	9.04	8.8	9.04	8.71	9.04	9.02	8.97	8.65	9.17	9.17	9.16	9.03	9.14	9.13	9.06	8.17	8.91	8.79	9.31	8.66	8.83	8.91	7.88	8.54	9.1	8.84	8.86	8.99	8.7	8.78	8.78	8.6	8.77	8.48	8.52	8.57	9.45	8.44	8.86	9.18	8.8	8.93	8.7
TMEM18	2	663877	677406	-1	p25.3	ENSG00000151353	5.64	5.87	6.13	5.76	6.12	5.67	6.02	6.44	6.72	5.92	6.14	6.11	6.02	5.93	5.84	5.12	5.76	6.14	6	5.38	5.31	5.65	4.7	5.42	5.67	5.17	5.38	5.99	5.77	6.5	6.31	5.36	5.82	5.68	5.73	6.06	6.27	6.19	6.14	5.52	6.13	5.24	5.45
EIPR1	2	3188925	3377882	-1	p25.3	ENSG00000032389	7.16	7	7.14	7.35	7.38	7.03	7.59	6.96	6.83	6.97	6.7	6.78	6.15	7.33	6.33	7.46	6.71	6.31	6.54	7.15	6.85	7.12	5.79	6.22	7.26	5.95	7.3	7.21	7.43	6.17	6.81	6.97	7.67	7.01	6.95	7.24	6.72	7.06	5.99	6.43	6.89	7.44	7.4
TRAPPC12	2	3379675	3485094	1	p25.3	ENSG00000171853	5.22	6.86	6.59	6.65	6.92	6.53	6.63	6.62	6.15	6.16	5.57	5.63	6.05	6.49	5.85	7.13	5.64	5.49	5.8	6.41	6.45	6.55	5.7	5.2	6.7	6.25	6.41	6.06	6.74	5.67	6.13	6.32	6.88	6.76	6.41	6.99	5.79	5.74	4.82	5.17	6.79	6.59	7.12
ADI1	2	3497366	3519531	-1	p25.3	ENSG00000182551	5.25	5.68	5.39	6.31	5.19	6.22	5.34	6.36	6.88	6.61	6.93	6.72	6.25	6.48	6.09	5.33	5.79	6.64	6.68	5.9	6.14	6.14	5.57	6.6	5.89	6.81	5.01	6.59	6.01	6.67	5.87	5.98	5.88	6.34	5.84	6.36	6.96	6.14	6.35	6.21	6.01	5.18	6.28
RNASEH1	2	3541430	3558333	-1	p25.3	ENSG00000171865	8.07	8.2	7.67	7.54	7.38	7.31	7.88	7.95	8.23	7.41	8.21	7.1	8.25	7.04	8.42	7.52	7.97	7.85	7.87	7.45	7.31	7.59	7.39	8.21	7.79	8.22	7.63	7.89	6.95	7.83	7.81	8.21	7.06	7.25	7.76	7.1	8.5	8.17	8.26	8.25	7.97	7.63	7.37
RPS7	2	3575260	3580920	1	p25.3	ENSG00000171863	8.19	8.6	8.6	8.05	8.61	8.38	8.79	8	8.37	8.34	7.94	8.33	8.41	8.55	8.36	7.41	7.89	8.14	8.28	8.32	8.38	8.09	6.72	7.75	8.45	7.94	7.92	8.75	8.17	8.09	8.34	8.17	8.4	8.35	8.32	8.14	9.48	8.19	8.33	9.16	8.69	8.09	7.96
CMPK2	2	6840570	6866635	-1	p25.2	ENSG00000134326	3.84	4.42	4.5	4.29	4.36	4.56	4.36	4.14	4.91	3.88	3.69	4.98	4	3.53	5.02	4.53	6.17	4.65	3.94	3.29	3.48	3.69	2.29	5.1	5.22	4.47	4.66	5.16	5.31	3.72	4.65	4.56	4.56	3.35	5.59	4.32	5.28	6.04	5.12	5.26	3.31	4.72	4.44
RSAD2	2	6865806	6898239	1	p25.2	ENSG00000134321	3.41	4.17	4.38	3.83	4.92	4.71	4.7	4.37	4.9	4.07	4.24	6.28	3.94	3.56	5.27	4.2	7.18	5.1	4.13	3.48	3.62	3.81	3.07	5.18	5.45	5.42	4.91	4.86	6.1	3.75	4.67	4.2	5.44	3.92	7.29	4.52	4.76	6.99	8.66	5.09	3.96	3.48	4.37
RNF144A	2	6917412	7068286	1	p25.1	ENSG00000151692	6.99	7.67	8.03	7.82	8.02	8.01	7.95	8.6	7.48	8.45	5.63	7.06	7.47	7.6	7.53	7.36	6.42	7.61	8.02	6.4	8.49	7.7	2.54	7.61	8.08	7.39	5.69	8.53	7.58	7.91	8.2	8.64	7.88	8.67	8.24	7.83	7.58	8.18	7.42	7.47	8.25	7.29	7.5
ID2	2	8678845	8684461	1	p25.1	ENSG00000115738	7.11	8.4	8.66	7.9	8.63	9.91	9.67	9.33	9.48	9.94	8.65	7.79	6.62	9.61	9.19	8.89	9.96	9.73	10.66	9.56	10.09	7.18	5.64	10.75	7.42	9.97	9.47	10.31	6.56	10.42	7.19	8.93	9.56	9.5	9.43	10.49	8.37	8.48	9.03	9.67	10.47	9.14	9.32
KIDINS220	2	8721081	8837630	-1	p25.1	ENSG00000134313	6.6	6.64	6.71	6.7	6.91	6.97	7.12	6.72	6.51	6.47	6.31	6.56	6.84	6.27	6.6	6.32	7.1	6.94	6.31	6.17	6.49	6.79	5.68	6.83	6.83	7.14	7.05	6.18	6.39	6.55	6.35	6.43	6.78	6.9	6.45	6.84	6.2	6.88	7.18	6.02	6.88	6.7	6.82
MBOAT2	2	8852690	9003709	-1	p25.1	ENSG00000143797	3.75	3.53	4.56	3.58	5.88	5.1	4.54	3.5	5.01	5.17	6.7	3.66	2.98	3.35	3.94	4.2	5.64	5.94	7.63	4.4	3.94	3.06	1.65	7.85	4.25	5.84	4.75	2.78	3.69	3.79	4.22	5.28	3.78	3.77	5.27	2.59	4.78	3.99	4.66	4.52	2.9	3.38	2.88
ITGB1BP1	2	9403475	9423547	-1	p25.1	ENSG00000119185	5.95	6.86	7.01	6.76	7.24	7.21	7.43	6.79	6.96	7.19	7.23	6.86	5.86	7.59	6.46	6.67	6.36	7.28	7.18	7.34	7.1	7.1	5.49	6.51	7.3	6.13	7.27	6.85	7.71	6.45	7.01	7.22	7.08	6.76	6.39	6.85	7.35	6.7	6.05	7.23	6.19	6.09	7.3
CPSF3	2	9423651	9473101	1	p25.1	ENSG00000119203	7.8	7	7.25	7.66	8.18	7.31	7.43	7.03	6.73	7.22	6.74	6.8	6.57	7.44	6.68	6.7	7.45	6.95	7.32	7.67	7.29	7.21	7.04	6.6	7.35	7.37	7.12	7.49	7.32	6.85	6.84	6.74	7.12	7.3	7.55	7.44	7.21	7.21	7.09	7.22	7.75	7.55	6.95
IAH1	2	9473658	9496543	1	p25.1	ENSG00000134330	6.71	6.15	6.24	5.85	5.88	6.26	5.81	6.27	6.42	6.32	6.05	5.61	5.61	6.14	5.91	5.54	5.35	5.06	6.06	5.66	6.24	5.8	4.74	5.94	5.95	7.04	6.38	5.87	6.16	6.32	6.12	6.32	6.1	6.25	6.2	6.11	7.32	5.78	6.07	5.97	6.01	5.85	5.76
ADAM17	2	9488486	9556732	-1	p25.1	ENSG00000151694	6.25	6.33	6.03	5.98	5.93	6.04	5.88	6.14	6.15	5.95	6.46	5.91	6.18	5.57	5.96	5.74	6.44	6.47	5.7	5.77	5.81	6.02	6.32	6.41	6.01	7.2	6.89	6.12	5.94	5.95	6.24	6.39	5.99	6.05	6.59	5.94	5.66	6.53	6.4	6.08	6.15	6.54	5.82
YWHAQ	2	9583967	9630997	-1	p25.1	ENSG00000134308	10.12	9.77	10.13	10.05	10.49	10.35	10.36	9.67	9.41	10.14	10.03	9.48	8.25	10.34	9.6	9.65	9.67	10.1	10.03	10.4	10.29	9.95	8.05	9.87	10.2	10.06	10.58	10.15	10.71	9.27	9.63	9.9	9.8	9.7	8.77	9.54	9.63	10.52	10.82	10.56	9.6	10.49	10.66
TAF1B	2	9843443	9934416	1	p25.1	ENSG00000115750	6.02	5.66	5.16	5.18	5.22	5.38	5.84	5.45	5.81	5.38	5.03	4.63	3.63	5.36	5.36	5.27	5.43	5.22	5.41	4.81	5.69	5.39	4.84	5.91	5.02	5.56	6.19	5.31	5.1	4.66	5.1	5.61	5	4.87	5.09	4.55	4.71	5.39	5.65	5.14	4.56	5.55	5.8
KLF11	2	10042849	10054836	1	p25.1	ENSG00000172059	7.22	6.93	6.29	6.33	6.61	7.35	5.62	6.77	5.89	6.49	6.24	4.84	4.93	5.83	6.39	6.31	6.05	6.01	6.16	5.99	6.71	6.78	3.97	7.84	5.8	6.66	6.98	5.51	6.22	6.15	6.76	7.38	5.29	5.92	5.6	5.14	6.22	6.4	7.8	5.89	6.93	7.07	6.19
RRM2	2	10120698	10211725	1	p25.1	ENSG00000171848	1.26	1.83	1.8	3.84	5.54	4.68	5.62	3.23	3.47	2.35	4.92	1.16	0.54	3.62	2.34	3.81	3.15	5.34	3.13	3.85	4.14	4.73	1.95	4.16	5.01	2.34	4.94	3.54	3.22	3.37	3.35	2.6	3.25	3.64	1.94	4.02	1.78	4.3	1.79	4.11	3.66	3.89	4.12
HPCAL1	2	10302889	10427617	1	p25.1	ENSG00000115756	5.61	6.1	6.48	6.38	6.67	6.39	6.33	6.59	5.33	6.18	6.1	6.13	5.69	6.28	6.28	6.49	6.35	5.99	6.47	6.47	6.06	6.96	6.09	5.71	6.95	5.64	5.56	5.99	7.06	5.93	5.65	6.11	6.69	6.94	7.63	7.05	6.17	6.4	6.45	6.44	7.6	6.64	6.47
ODC1	2	10439968	10448327	-1	p25.1	ENSG00000115758	9.03	9.25	8.08	8.8	9.46	8.83	9.02	8.31	8.61	8.75	9.38	8.24	5.95	9.07	8.36	9.29	9	10.07	8.24	9.69	9.03	9.19	8.33	10.12	8.94	8.43	8.66	9.64	10.47	10.09	7.86	8.57	10.2	8.19	9.76	7.78	9.51	10.5	10.74	10.38	9.21	10.21	8.91
NOL10	2	10570754	10689987	-1	p25.1	ENSG00000115761	7.03	5.72	5.58	5.75	6.23	5.98	6.35	5.54	6.52	5.84	6.12	6.73	6.62	6.39	6.32	6.05	7.16	6.56	6.14	6.07	6.49	6.15	4.92	6.75	6.12	7.28	5.95	6.12	6.41	7.05	6.16	5.93	6.28	5.64	6.81	5.74	7.46	6.62	6.84	6.9	5.86	8.27	6.68
ATP6V1C2	2	10721100	10785110	1	p25.1	ENSG00000143882	4.16	1.58	2.4	2.83	2.18	2.29	2.41	3.05	4.56	1.65	2.93	3.31	3.68	2.82	3.81	2.48	4.22	3.79	2.53	3.33	2.4	2.63	2.61	2.43	2.99	1.56	3.36	3.17	2.11	3.16	2.56	2.53	2.25	2.95	4.65	3.05	2.86	2.6	2.62	3.34	3.18	3.27	3.08
PDIA6	2	10783391	10837977	-1	p25.1	ENSG00000143870	7.37	6.47	7.05	7.47	7.34	7.49	7.66	6.79	6.73	6.3	6.18	5.36	6.41	7.3	6.62	6.35	8.12	6.87	7.16	6.89	7.06	7.05	4.95	6.36	7.25	5.07	7.67	7.11	6.22	6.25	6.43	7.41	6.84	7.01	7.41	6.88	7.72	7.86	7.08	7.43	7.43	7.43	7.43
SLC66A3	2	11155198	11178870	1	p25.1	ENSG00000162976	7.26	7.28	8.05	7.9	8.22	8.11	7.61	8.12	7.04	7.86	6.54	7.07	6.3	7.6	6.89	7.21	7.22	7.57	7.75	7.73	7.88	7.46	5.13	7.13	7.53	5.45	8.81	7.39	6.99	7.16	7.67	7.76	7.52	7.93	6.17	7.28	7.23	7.57	6.82	6.93	7.92	7.47	8.19
ROCK2	2	11179759	11348330	-1	p25.1	ENSG00000134318	7.74	8.47	8.28	8.72	8.1	8.65	7.69	8.69	8.47	8.18	7.69	7.68	7.03	8.15	8.23	7.81	8.06	8.29	7.96	8.18	8.78	8.66	7.74	8.45	8.52	7.46	8.84	8.01	8.31	7.62	8.47	8.76	8.26	8.63	7.47	8.13	6.5	7.66	6.82	6.79	8.51	9.12	8.32
E2F6	2	11444375	11466177	-1	p25.1	ENSG00000169016	5.21	4.54	4.43	4.62	4.92	4.75	4.93	4.27	4.7	4.98	4.1	4.88	5.05	4.43	4.54	4.78	5.3	5.21	4.95	4.06	4.67	4.9	3.53	6.11	4.83	5.78	4.96	4.7	4.45	5.47	4.65	4.89	4.26	4.7	5.56	4.36	4.32	5.33	5.9	5.78	4.72	5.56	4.92
LPIN1	2	11677595	11827409	1	p25.1	ENSG00000134324	9.24	8.94	8.69	8.65	8.42	8.61	8.11	9.02	8.25	8.38	8.21	8.92	8.82	8.39	9.27	8.64	9.09	9.18	8.81	8.6	8.22	8.53	9.2	8.87	8.49	10.36	9.12	8.63	8.69	8.68	8.46	8.49	8.45	9.08	9.52	8.52	7.94	8.74	9.43	8.08	8.21	8.7	9.15
TRIB2	2	12716889	12742734	1	p24.3	ENSG00000071575	7.24	8.96	7.29	9.14	8.53	8	7.74	9.52	7.73	8.76	9.29	8.46	8.97	8.72	8.44	9.28	7.31	9.54	8.9	7.19	8.96	9.04	7.76	8.54	8.94	7.1	7.66	8.97	8.47	7.36	8.78	9.13	7.77	8.5	7.3	9.59	7.41	7.61	7.66	7.42	8.01	8.44	8.31
NBAS	2	15166914	15561334	-1	p24.3	ENSG00000151779	6.42	6.25	6.09	6.44	6.85	6.45	6.64	6.33	6.3	6.36	6.03	6.33	6.2	6.51	6.25	6.06	6.69	6.15	6.09	5.98	6.55	6.31	5.27	6.18	6.42	6.77	6.45	6.58	6.5	6.72	6.45	6.23	6.56	6.43	6.64	6.3	6.15	7.06	6.31	5.99	7.17	6.62	6.41
DDX1	2	15591178	15631111	1	p24.3	ENSG00000079785	8.06	7.91	7.61	7.99	8.02	7.77	8.07	7.37	8.28	7.98	7.87	8.59	8.26	7.85	8.54	7.44	8.11	7.94	8.15	7.52	7.93	7.76	6.99	8.64	8.12	8.79	7.27	8.12	7.79	8.61	7.89	7.58	7.67	8.12	7.67	7.81	8.41	8.05	8.52	8.92	8.17	7.75	7.35
FAM49A	2	16549459	16666331	-1	p24.2	ENSG00000197872	5.37	4.69	5.1	3.75	4.74	5.44	4.19	5.1	3.68	5.37	5.2	5.43	5.04	3.89	5.01	4.58	6.12	4.71	5.27	5.18	3.65	3.68	4.7	5.08	4.15	5.71	5.98	4.06	4.16	5.69	4.27	5.07	4.42	3.54	6.1	2.76	5.73	6.33	5.7	6.18	6.29	4.48	4.49
GEN1	2	17753858	17788946	1	p24.2	ENSG00000178295	4.28	4.23	4.35	4.67	4.87	4.35	4.14	4.62	4.83	4.48	5.07	4.46	3.64	3.81	4.42	4.16	4.23	4.97	5.43	4.37	4.57	4.07	3.87	5	4.48	4.68	5.33	3.97	3.85	4.82	4.73	4.19	4.26	4.4	4.13	3.98	3.59	3.73	3.79	2.92	5.44	4.58	4.16
TTC32	2	19896631	19901983	-1	p24.1	ENSG00000183891	7.24	7.73	7.7	7.28	7.27	7.26	6.87	7.14	7.85	7.33	7.79	7.76	8.03	7.25	7.82	7.45	7.3	7.82	7.9	7.37	7.24	7.43	7.12	7.56	7.41	8.26	6.89	7.46	7.45	7.06	7.46	7.27	7.16	6.96	7.13	7.37	6.39	5.66	5.81	6.41	6.1	7.58	7.46
WDR35	2	19910260	19990131	-1	p24.1	ENSG00000118965	5.3	5.01	5.04	3.9	4.16	4.53	4.4	4.87	4.94	4.73	4.71	3.98	4.47	4.37	4.73	4.95	4.64	4.98	5.19	4.69	4.81	5.1	4.83	4.75	4.5	5.27	4.64	4.49	4.31	5.06	4.19	4.96	4.67	4.84	4.59	4.01	4.87	4.65	5.62	4.25	4.29	5.11	4.67
LAPTM4A	2	20032650	20051628	-1	p24.1	ENSG00000068697	7.21	6.59	6.96	6.62	6.96	6.96	7.14	7.31	7.21	7.68	7.83	7.44	6.91	6.5	7.18	6.38	7.23	7.56	8.14	7.24	6.87	6.79	5.98	7.78	6.63	7.52	7.24	6.43	6.55	8.47	7.37	6.76	6.44	6.53	6.69	6.42	7	7.43	8.23	8.21	7.33	7.17	7.27
PUM2	2	20248691	20352234	-1	p24.1	ENSG00000055917	8.79	7.98	8.03	8.01	7.73	7.86	7.98	8.19	7.95	8.2	8.31	7.92	8.52	7.96	8.15	7.53	8.79	8.01	7.57	7.61	7.93	7.94	7.89	7.66	8.14	9.01	7.48	7.84	8.11	8.04	7.52	7.52	7.55	8.08	7.88	7.67	7.91	8.2	8.48	7.3	8.16	9	8.28
RHOB	2	20447074	20449440	1	p24.1	ENSG00000143878	6.69	8.2	6.51	4.85	7.57	7.73	8.4	5.2	8.04	7.37	10.46	4.85	4.42	8.44	5.72	8.72	8.58	6.81	7.17	9.85	7.72	4.69	3.53	5.98	4.73	9.54	7.67	8.48	8.17	7.7	7.29	7.15	8.59	7.36	8.5	6.21	9.41	5.95	7.4	6.76	7.2	5.14	6.15
HS1BP3	2	20560448	20651130	-1	p24.1	ENSG00000118960	5.42	5.65	5.6	5.33	5.68	5.51	5.48	5.24	5.19	5.78	4.96	5.3	5.06	5.55	5.52	5.76	5.28	5.37	5.79	5.68	5.08	5.41	4.47	5.07	5.39	4.82	6	5.44	4.93	5.14	5.35	5.56	5.49	5.66	5.95	5.73	6.63	5.34	5.5	5.75	5.76	4.74	5.53
LDAH	2	20684014	20823130	-1	p24.1	ENSG00000118961	3.75	5.54	5.36	5.38	5.52	5.77	5.38	5.5	5.57	5.39	4.86	4.55	4.39	5.5	4.99	5.34	4.72	5.14	5.87	5.37	5.66	5.89	3.1	4.67	5.54	3.48	5.74	5.8	5.48	4.79	5.42	5.5	5.33	5.56	3.07	5.37	4.12	5.34	4.02	4.21	5.54	5.42	5
KLHL29	2	23385179	23708611	1	p24.1	ENSG00000119771	2.97	4.21	4.47	3.12	2.18	3.34	3.82	4.83	4.36	4.1	3.82	4.95	4.21	3.62	5.3	4.44	3.77	6.26	4.67	5.38	4.38	2.36	5.26	3.29	2.95	5.03	3.86	3.47	4.06	4.6	4.09	4.01	4.05	4.17	3.39	5.06	4.09	4.15	3.38	5.07	3.41	3.62	3.74
ATAD2B	2	23748664	23927123	-1	p23.3	ENSG00000119778	6.07	5.49	5.56	5.55	5.67	5.68	5.64	5.79	6.07	5.07	5.81	5.37	6.13	5.41	5.5	5.16	6.48	5.71	5.37	5.63	5.52	5.55	5.45	5.55	5.71	6.34	5.92	5.47	5.74	5.58	4.99	5.18	5.71	5.76	5.96	5.67	5.14	6.31	5.84	4.58	5.84	6.07	5.2
UBXN2A	2	23927285	24004909	1	p23.3	ENSG00000173960	6.97	6.56	6.52	6.74	6.54	6.72	6.78	6.08	7.31	6.62	7.61	7.3	5.71	6.73	7.37	6.91	6.72	7.71	7.67	6.73	6.54	6.58	5.09	7.53	6.54	7.77	6.26	6.24	6.58	7.66	6.33	6.89	6.58	6.22	6.61	6.54	7.13	7.47	8.14	7.55	6.46	7.75	6.01
WDCP	2	24029347	24049575	-1	p23.3	ENSG00000163026	4.48	5.24	5.26	5.78	5.8	5.43	5.29	5.37	5.61	4.95	3.88	5.24	5.62	4.68	5.4	5.21	5.02	4.64	4.08	4.42	4.46	5.35	5.32	4.86	6.12	4.17	6.11	5.24	4.01	4.07	4.25	4.92	4.99	5.56	4.83	5.59	3.93	5.84	6.35	5.71	6.37	5.7	5.26
SF3B6	2	24067586	24076373	-1	p23.3	ENSG00000115128	8.22	7.74	7.56	7.52	8.01	7.88	8.17	7.45	8.61	8.28	8.35	8.73	7.92	8.06	8.07	7.08	7.82	8.33	8.25	8.38	8.09	7.73	6.34	8.59	7.72	8.36	7.62	7.96	8.14	8.13	8.34	7.69	8.01	7.17	7.85	7.39	8.85	8.01	8.36	9.23	7.91	7.02	7.69
TP53I3	2	24077433	24085861	-1	p23.3	ENSG00000115129	3.33	3.94	4.28	4.4	4.93	4.44	3.91	3.8	4.27	3.6	3.67	4.07	4.31	3.54	3.98	4.94	4.57	3.85	3.94	5.73	3.92	3.58	2.05	4.59	4.16	3.83	3.69	3.34	3.52	3.53	3.5	4.96	4.04	3.78	3.48	4.24	3.4	3.26	3.5	3.44	3.95	4.11	3.34
ITSN2	2	24202864	24360714	-1	p23.3	ENSG00000198399	5.83	6.06	5.66	5.95	5.6	5.88	5.57	5.74	6	5.81	5.35	5.74	6.1	5.67	5.87	5.6	6.31	5.87	5.43	5.54	5.61	5.83	5.77	5.9	5.65	6.62	6.32	5.32	5.81	5.91	5.7	5.84	5.85	5.54	6.19	5.87	5.66	5.47	6.03	4.62	5.28	5.64	5.48
NCOA1	2	24491914	24770702	1	p23.3	ENSG00000084676	7.34	7.12	6.85	6.81	5.9	6.68	6.72	6.94	6.56	6.8	6.09	6.38	6.3	6.47	7.05	6.95	7.29	7.11	6.82	6.59	6.75	6.73	6.04	6.72	6.62	6.55	8.12	6.21	6.47	6.61	6.57	7.06	6.54	7.25	6.77	6.92	6.64	7.08	6.83	6.96	7.33	7.19	7.15
PTRHD1	2	24789734	24793382	-1	p23.3	ENSG00000184924	6.65	5.86	6.01	5.49	6.11	5.99	5.97	5.61	6.5	6.14	5.15	6.5	5.73	6.45	5.98	4.97	6.47	6.33	5.99	6.07	6	5.89	4.23	5.41	5.9	5.82	6.42	6.14	5.57	5.94	6.4	5.25	6.3	5.58	6.74	5.67	7.42	6.24	6.54	7.11	6.2	5.27	6.34
CENPO	2	24793136	24822376	1	p23.3	ENSG00000138092	3.92	4.42	3.99	3.77	4.82	4.05	4.28	4.41	5	4.07	3.89	4.57	3.64	3.86	4.39	4.06	4.71	4.73	4.14	3.8	4.56	4.42	3.28	4.63	4.31	4.17	4.76	4.13	3.67	4.01	4.81	4.4	3.84	4.21	4.72	4.24	3.85	4.54	4.55	4.21	3.68	4.27	4.17
ADCY3	2	24819169	24919839	-1	p23.3	ENSG00000138031	7.64	9.19	8.17	8.81	8.13	8.03	7.47	8.54	7.31	7.23	7.06	7.56	6.88	8.36	7.67	7.28	7.84	8.08	7.07	8.38	8.56	8.11	7.91	8.91	8.24	9.23	6.95	8.06	7.86	7.22	8.35	8.53	7.4	8.6	7.88	8.27	6.94	8.57	7.31	8.35	6.5	7.86	7.66
DNAJC27	2	24943636	24972094	-1	p23.3	ENSG00000115137	6.91	6.55	5.87	6.09	5.77	6.1	6.4	6.3	6.8	6.85	6.99	7.1	5.88	5.8	6.68	6.4	6.78	7.95	6.8	6.29	6.62	6.46	6.77	7.99	6.12	7.34	6.36	6.45	6.57	7.34	6.37	6.46	6	6.23	6	5.85	6.7	7.39	7.9	6.31	6.06	5.91	5.54
POMC	2	25160853	25168903	-1	p23.3	ENSG00000115138	1.79	5.42	5.17	5.45	6.64	2.8	6.5	5.09	4.61	5.7	5.65	1.92	4.65	3.78	5	5.81	4.57	4.92	1.44	6.77	1.38	6.15	0.5	5.24	4.91	5.18	4.68	3.52	0.32	0.87	4.53	5.01	5.2	0.07	1.82	5.21	5.01	6.56	1.88	6.5	6.44	2.01	4.82
DNMT3A	2	25227855	25342590	-1	p23.3	ENSG00000119772	5.98	6.44	6.72	6.17	5.94	6.37	5.98	6.26	6.05	6.07	4.73	5.36	5.44	6.06	5.77	6.48	5.35	5.59	6.2	5.6	6.29	6.03	5.02	5.91	6.05	5.75	4.73	5.93	6.13	5.5	6.21	6.37	6.11	6.12	5.17	6.46	5.79	5.37	4.07	5.31	5.67	6.34	5.84
DTNB	2	25377198	25673647	-1	p23.3	ENSG00000138101	4.54	4.95	4.41	4.43	4.06	4.91	5.03	4.32	4.29	4.64	3.98	4.26	4.93	5.26	4.62	4.92	4.61	4.64	4.88	4.52	4.88	4.34	3.85	4.45	4.34	5.15	4.41	4.8	4.62	5.24	5.15	5.02	5.2	4.84	4.87	4.6	5.45	5.07	4.44	4.76	5.15	4.47	5.17
ASXL2	2	25733753	25878487	-1	p23.3	ENSG00000143970	5.19	6.81	6.56	6.99	6.47	6.59	6.62	6.83	6.08	6.38	4.98	5.6	4.28	6.08	5.54	6.08	4.93	5.27	4.76	5.76	6.38	6.72	5.2	6.15	6.69	4.21	6.77	6.44	6.09	4.94	6.1	6.62	6.29	6.6	5.1	6.32	4.08	5.86	5.66	4.51	6.82	6.49	6.53
KIF3C	2	25926598	25982749	-1	p23.3	ENSG00000084731	2.2	3.86	4.49	4.57	3.79	3.68	4.68	3.86	3.2	3.69	3.72	3.36	1.25	3.2	3.69	4.73	2.15	3.55	3.5	3.71	4.02	3.57	2.04	4.7	3.26	3.51	4.08	4.41	4.1	3.63	2.87	3.94	4.03	4.6	2.8	3.33	-0.81	4.69	5.08	3.97	3.04	4.18	3.82
RAB10	2	26034084	26137454	1	p23.3	ENSG00000084733	7.58	7.48	8.16	8.65	8.44	8.54	9.01	7.91	7.2	7.6	6.23	7.01	7.68	7.86	6.86	7.25	7.82	7.47	7.04	8.31	7.8	8.56	6.1	6.1	8.9	7.25	7.81	7.18	8.06	6.8	6.58	7.17	7.83	8.23	7.4	8.2	7.24	8.36	8.58	7.37	7.93	8.52	8.14
GAREM2	2	26173088	26189663	1	p23.3	ENSG00000157833	1.96	4.71	4.15	4.78	2.65	4.37	1.61	4.02	4.31	3.85	1.63	2.95	3.14	3.64	3.92	2.81	1.91	3.6	4.28	1.86	3.1	2.78	1.72	4.07	3.04	2.18	4.34	4.37	2.34	4.27	3.56	4.71	3.8	4.86	1.47	4.67	2.32	4.44	4.52	4.06	3.24	3.02	3.21
HADHA	2	26190635	26244672	-1	p23.3	ENSG00000084754	7.48	7.84	8.12	7.64	8.25	7.94	8.25	7.73	7.17	7.65	6.1	6.94	7.53	8	7.23	6.97	7.45	7.29	7.46	7.85	7.79	7.56	5.67	6.05	7.78	6.81	7.6	8.06	7.48	7.24	7.52	7.67	7.99	7.91	7.76	7.7	8.83	7.6	7.7	7.91	8.32	8.47	6.71
HADHB	2	26243170	26290465	1	p23.3	ENSG00000138029	6.33	6.76	7.03	6.61	7.1	7.1	7.08	7.05	6.41	6.92	5.86	6.61	6.55	7.13	6.3	6.01	6.85	6.29	6.59	6.98	6.75	6.49	5.77	5.91	6.68	6.35	6.79	6.56	6.97	6.16	7.03	6.8	7.13	6.79	6.62	7.3	6.79	6.31	6.72	5.89	7.42	6.8	7.33
ADGRF3	2	26308173	26346817	-1	p23.3	ENSG00000173567	2.36	3.73	4.05	3.51	4.1	3.3	3.62	3.38	3.42	3.27	2.55	3.36	2.59	3	3.49	3.28	3.11	3.83	2.9	3.1	3.38	3.34	1.89	2.65	3.33	3.71	2.91	3.49	3.93	3.16	4.02	3.7	3.99	3.2	2.63	4.82	2.14	3.56	3.53	2.17	2.89	3.72	3.56
SELENOI	2	26308547	26395891	1	p23.3	ENSG00000138018	6.33	6.11	6.44	6.2	5.72	5.94	6.13	6.78	6.33	6.32	6.21	6.96	6.05	6.11	6.8	5.55	6.2	7.09	5.9	5.56	5.9	6.3	6.03	5.89	6.24	6.44	6.1	6.48	5.87	6.17	6.26	6.54	5.99	6.11	5.73	5.85	5.82	6.83	6.87	6.21	5.28	6.53	6.16
SLC35F6	2	26764284	26781231	1	p23.3	ENSG00000213699	5.41	5.32	4.58	4.89	4.39	4.44	4.7	4.8	5.2	4.88	4.6	4.93	5.65	4.51	6.04	4.8	5.32	4.99	5.68	4.81	4.8	4.34	4.73	5.89	4.78	6.35	5.37	5.01	4.45	5.86	4.83	4.85	4.12	4.7	4.95	4.55	6.22	5.65	5.6	6.09	5.07	5.37	5.13
MAPRE3	2	26970637	27027219	1	p23.3	ENSG00000084764	3.66	4.2	4.23	3.24	3.06	3.28	2.18	4.02	3.85	4.19	4.97	3.44	4.39	4.84	4.49	4.8	4.41	4.49	4.25	5.78	4.75	4.92	5.14	4.18	4.24	4.67	2.97	4.63	4.4	5.61	3.17	4.87	3.48	4.45	4.55	3.51	5.49	5.2	6.89	5.15	3.71	3.14	3.7
TMEM214	2	27032910	27041694	1	p23.3	ENSG00000119777	6.47	6.12	6.22	6.66	6.28	6.31	6.23	6.07	5.8	6.07	4.72	5.39	5.41	6.54	5.41	6.36	5.6	5.3	5.82	6.73	6.32	6.33	5.7	5.67	6.49	5.59	6.59	6.12	6.39	5.76	6.02	6.24	6.52	6.48	6.5	6.5	5.5	6.25	6.12	5.88	6.69	4.74	6.3
AGBL5	2	27042364	27070622	1	p23.3	ENSG00000084693	4.49	5.45	5.11	5.49	5.46	5.08	5.13	4.82	4.77	5.06	5.27	5.4	4.82	5.13	5.58	5.46	4.52	5.56	5.9	4.96	5.13	5.4	4.56	5.76	5.62	5.59	4.89	5.08	5.13	5.28	5.41	5.58	5.42	5.63	5.11	5.77	6.17	4.69	5.3	5.85	5.9	5.05	5.55
OST4	2	27070472	27071654	-1	p23.3	ENSG00000228474	8.97	8.87	9.33	8.76	9.41	9.45	9.62	9.18	9.51	9.28	9.06	8.57	8.82	9.44	8.86	8.4	8.55	8.37	8.98	9.13	9.36	8.97	7.43	8.33	9	8.96	9.08	9.4	9.32	9.28	9.23	9.14	9.56	9.3	9.18	9.15	10.64	9.14	8.9	9.74	9.76	9.48	9.34
EMILIN1	2	27078615	27086403	1	p23.3	ENSG00000138080	2.82	2.65	3.91	3.81	3.72	3.56	2.36	2.66	1.59	3.42	2.86	1.93	1.9	2.47	2.13	4.02	1.19	1.62	1.74	2.31	2.42	2.78	1.5	3.52	3.35	2.32	3.35	2.67	3.37	1.61	3.71	2.58	2.32	3.19	1.78	3.07	2.49	2.2	2.63	2.08	3.02	2.36	3.23
KHK	2	27086747	27100762	1	p23.3	ENSG00000138030	1	2.95	3.67	3.61	4.34	3.91	4.06	3.68	3.27	3.96	3.15	2.85	2.01	4.2	2.73	3.85	2.17	2.86	1.75	3.54	3.95	2.69	1.37	3.41	2.94	3.44	4.05	3.58	3.9	3.46	3.42	3.6	3.32	4.27	1.38	3.47	3.69	3.5	3.63	3.04	3.78	2.98	4.26
ABHD1	2	27123789	27130812	1	p23.3	ENSG00000143994	2.78	3.5	2.43	3.99	3.97	3.68	4.01	2.88	3.83	3.4	4.5	1.93	4.21	3.64	3.67	3.54	3.57	3.1	1.99	4.04	4.6	2.9	2.15	2.68	3.51	3.76	3.19	3.7	3.96	3.44	3.67	2.98	3.44	3.89	2.57	3.64	4	3.73	3.16	4.29	2.99	3.07	3.37
PREB	2	27130756	27134666	-1	p23.3	ENSG00000138073	5.52	6.17	6.32	6.62	6.92	6.63	6.56	6.3	5.33	6.13	5.87	5.28	6.17	6.51	5.32	6.55	4.98	4.76	5.55	6.49	6.28	6.1	5.74	4.61	6.54	5.24	6.33	6.16	6.25	5.56	5.08	5.72	6.52	6.68	5.61	6.83	5.69	6.42	6.44	5.88	6.43	5.44	6.65
SLC5A6	2	27199587	27212958	-1	p23.3	ENSG00000138074	6.58	7.5	7.11	6.96	6.61	7.03	7.5	8.11	9.14	8.49	9.03	8.34	6.7	6.94	7.51	7.45	6.42	8.37	8.15	6.78	7.97	6.67	6.29	8.04	6.94	8.42	7.11	7.2	6.9	10.58	8	7.08	7.2	6.89	6.33	7.16	7.39	7.82	8.22	7.63	6.12	6.86	6.81
ATRAID	2	27212027	27217178	1	p23.3	ENSG00000138085	8.5	8.44	8.58	8.42	8.91	8.95	8.82	8.29	8.34	9.12	8.4	8.64	8.48	9.19	8.87	8.48	7.85	8.34	9.19	8.79	8.76	8.8	7.86	8.14	8.72	9.12	8.69	8.7	8.79	8.65	8.48	8.68	8.95	8.49	7.96	8.73	9.32	8.36	8.07	9.44	9.02	8.34	8.93
CAD	2	27217369	27243943	1	p23.3	ENSG00000084774	6.16	6.7	7.09	7.44	7.68	7.19	7.85	7.04	5.91	6.51	6.07	5.46	6.02	6.69	5.35	7.29	5.55	5.7	5.4	6.35	7.17	7.18	5.13	5.81	7.44	6.98	6.02	6.97	6.67	6.44	6.23	6.82	7.37	7.45	5.11	7.33	5.78	6.66	5.38	5.69	6.64	6.4	6.65
UCN	2	27307400	27308445	-1	p23.3	ENSG00000163794	4.24	3.83	4.03	3.78	3.84	3.7	4.04	3.63	4.34	4.46	3.99	4.89	4.51	4.6	4.01	5.54	3.78	3.61	4.23	4.55	3.92	3.75	4.46	4.2	4.43	4.15	4.62	3.15	4	3.68	4.26	3.49	4.27	4.13	4.96	4.41	4.66	3.24	2.7	4.28	3.83	3.29	3.87
MPV17	2	27309492	27325680	-1	p23.3	ENSG00000115204	5.69	6.86	7.05	6.98	7.17	6.79	7.06	7.07	6.87	6.71	6.67	6.38	6.41	6.97	6.32	6.93	5.96	6.25	6.89	6.7	6.53	6.82	6.18	6.38	7.09	5.44	6.92	7.1	6.86	6.23	6.92	6.68	7.51	7.17	5.6	7.51	6.55	6.34	5.09	6.27	7.12	6.15	7.01
EIF2B4	2	27364352	27370486	-1	p23.3	ENSG00000115211	7.24	6.66	6.56	6.59	6.54	6.6	6.44	6.42	6.67	6.78	6.4	6.81	7.1	6.66	6.64	6.97	5.89	6.3	6.65	6.95	6.7	6.35	7.18	6.85	6.48	7.86	6.48	6.61	6.86	7.24	6.78	6.55	7	6.73	6.87	6.98	6.46	5.93	6.21	5.94	6.35	6.34	6.83
SNX17	2	27370496	27377535	1	p23.3	ENSG00000115234	8.4	8.2	8.71	8.65	8.83	8.63	8.61	8.31	7.34	8.48	7.66	8.07	8.49	8.51	8.37	8.44	7.89	7.03	8.18	8.2	8.43	8.43	7.92	7.33	8.75	8.37	8.74	8.02	8.54	7.86	7.82	8.42	8.66	8.54	7.95	8.81	8.62	7.94	8.17	8.69	9.01	8.84	9.07
ZNF513	2	27377235	27380790	-1	p23.3	ENSG00000163795	5.66	6.34	6.3	5.58	5.46	5.7	5.44	5.95	6.72	5.79	6.05	6.7	6.39	6.35	6.3	7.38	5.31	5.83	6.15	5.87	6.28	5.7	5.5	6.07	5.68	7	6.2	6.14	5.81	6.45	6.28	6.35	6.1	6.2	6.4	6.36	6.14	5.15	5.56	5.9	5.03	5.75	6.66
PPM1G	2	27381195	27409591	-1	p23.3	ENSG00000115241	7.14	6.95	7.41	7.58	7.93	7.52	7.65	7.03	7.04	7.57	7.07	7.36	7.08	7.79	7.17	7.32	7.43	7.46	6.97	7.58	7.73	7.59	7.14	7.42	7.67	7.36	7.51	7.54	7.66	7.47	7.55	7.31	7.57	7.48	7.56	7.53	8.23	7.58	8.06	8.19	7.3	7.8	7.53
NRBP1	2	27427790	27442259	1	p23.3	ENSG00000115216	6.54	6.65	6.5	6.25	6.49	6.84	5.88	6.46	6.87	7.25	6.87	7.4	6.19	6.85	7.08	6.67	5.87	6.38	6.9	6.47	6.91	6.01	6.58	7.37	6.17	7.52	7.37	6.29	6.76	7.7	7.48	7.21	6.3	6.56	7.75	6.22	7.15	6.98	7.85	8.13	6.87	6.16	6.63
IFT172	2	27444377	27489789	-1	p23.3	ENSG00000138002	4.6	5.04	4.81	4.36	5.23	4.66	4.83	4.87	5.28	4.7	4.99	5.09	5.15	4.84	5.26	5.16	5.27	5.3	5.29	4.98	5.03	4.93	4.18	5.21	4.22	6	5.38	4.38	4.78	5.24	4.85	4.85	4.75	4.38	4.6	5.48	4.18	4.22	4.22	3.8	4.85	5.42	4.37
ZNF512	2	27582969	27623217	1	p23.3	ENSG00000243943	5.06	7.31	7.48	7.09	6.57	6.95	6.52	6.57	6.96	7.27	6.25	6.84	6.95	6.95	6.66	6.76	6.04	6.27	6.81	6.74	6.41	6.54	6.1	6.35	7.22	5.66	7.1	6.76	6.88	5.84	6.87	6.89	6.94	7.4	5	7.73	4.2	5.96	5.43	5.66	5.83	6.94	7.17
GPN1	2	27628247	27651511	1	p23.3	ENSG00000198522	7.75	7.19	7.2	7.42	7.34	7.28	7.36	7.26	7.68	7.96	8.41	8.13	7.7	7.77	7.51	7.1	7.26	8.12	7.39	7.35	7.38	7.42	6.86	7.91	7.44	8.28	7.51	7.6	7.58	8.81	7.7	7.45	7.41	7.25	7.48	7.34	8.42	8.38	9.14	8.35	7.49	7.6	7.31
SUPT7L	2	27650809	27663840	-1	p23.3	ENSG00000119760	5.41	5.91	5.59	5.39	5.49	5.72	5.3	5.71	6.44	5.74	5.92	6.1	5.86	5.84	5.67	5.99	5.37	5.97	5.4	5.81	5.76	5.74	5.17	5.87	5.64	6.4	5.71	5.45	5.84	6.3	6.03	5.69	5.95	5.3	5.67	5.82	5.31	5.2	5.54	5.6	4.72	5.45	5.02
SLC4A1AP	2	27663471	27694976	1	p23.3	ENSG00000163798	5.6	5.78	5.7	5.85	5.8	5.7	5.7	5.71	6.28	6.04	5.72	6.1	6.34	5.81	5.59	5.78	5.82	5.91	5.7	5.91	6.03	5.94	5.31	6.1	6.09	6.38	6.06	5.34	5.87	6.51	5.93	5.76	5.81	5.78	5.19	5.87	5.68	5.85	6.55	6.51	6.18	5.25	6.41
MRPL33	2	27771717	27988087	1	p23.2	ENSG00000243147	7.62	7.17	7.29	6.89	7.36	7.29	7.75	7.1	7.59	6.82	7.61	6.79	7.9	7.32	7.05	6.69	6.91	6.89	7.1	7.22	7.24	7.28	6.47	6.57	7.15	7.6	7.04	7.05	7.42	7.57	7.08	6.91	7.09	6.73	7.26	6.56	8.47	6.94	7.42	7.99	7.24	6.93	7.45
RBKS	2	27781379	27890681	-1	p23.2	ENSG00000171174	3.52	4.97	3.03	3.5	3.68	3.63	4.57	4.11	5.34	4.43	5.86	4	3.07	4.61	4.04	3.56	3.39	4.5	4.28	4.78	4.2	4.14	2.11	3.37	3.48	4.59	3.33	4.62	6.04	4.64	3.96	3.6	4.96	3.31	4.4	3.69	4.41	5.59	5.93	4.96	4.47	2.48	4.32
BABAM2	2	27889941	28338901	1	p23.2	ENSG00000158019	5.8	5.62	5.47	5.45	5.85	5.44	5.8	5.61	5.96	6	6.75	6.21	5.95	6.21	6.04	5.54	6.29	5.78	6.3	6.25	6.12	5.82	5.29	5.16	5.6	5.51	6.24	5.99	6.68	6.04	5.94	5.73	6.23	5.44	5.98	5.54	6.82	6.33	6.24	6.21	6.72	6.38	6.2
FOSL2	2	28392448	28417317	1	p23.2	ENSG00000075426	8.75	6.67	6.23	5.34	6.11	5.85	6.8	8.34	7.66	6.6	7.97	6.29	7.32	6.32	6.68	7.47	7.54	7.78	7.29	7.01	5.44	6.1	4.85	7.96	5.24	8.69	6.8	7.38	6.93	8.89	7.79	6.11	5.65	3.59	7.47	4.17	8.12	9.07	8.94	8.96	8.7	7.38	7.53
PLB1	2	28457145	28644142	1	p23.2	ENSG00000163803	3.67	3.66	3.63	3.11	4	3.82	3.23	2.63	2.32	4.01	5.46	3.79	3.55	3.52	2.99	3.83	4.01	4.24	3.64	4.39	2.49	3.53	1.03	4.03	3.28	5.04	3.06	3.42	5.32	3.6	3.95	4.1	3.63	2.44	4.25	1.65	3.76	4.52	5.13	3.9	4.02	3.47	3.66
PPP1CB	2	28751640	28802940	1	p23.2	ENSG00000213639	8.65	7.3	7.08	7.54	7.14	7.2	7.36	7.91	8.65	8.35	9.46	9.26	8.44	7.61	8.33	7.79	8.08	9.41	8.32	7.77	7.84	7.87	7.23	8.73	7.62	9.81	6.75	7.69	8.57	8.83	7.16	7.11	6.67	6.87	7.61	6.73	8.01	8.77	9.57	8.04	7.49	7.83	6.85
SPDYA	2	28782517	28850611	1	p23.2	ENSG00000163806	4.57	3.32	2.77	2.36	2.28	2.69	3.16	3.95	4.63	3.58	4.56	4.33	3.4	3.1	3.52	3.23	3.01	4.36	3.26	2.86	3.48	3.2	3	4.64	2.8	5.64	2.95	3.35	3.75	3.83	3.06	2.88	2.39	2.18	3.9	2.13	4.03	3.21	3.45	2.96	2.4	3.98	3.37
TRMT61B	2	28849821	28870309	-1	p23.2	ENSG00000171103	6.13	6.24	5.63	5.72	5.77	6.08	5.87	5.5	6.76	6.38	6.31	6.77	6.71	5.75	6.62	6.16	6.42	5.8	6.4	5.87	6.08	5.79	5.1	7.01	5.8	7.1	5.82	5.86	6.07	6.12	6.35	5.92	5.98	5.16	6.47	5.61	6.89	5.19	6.2	6.49	5.54	5.18	6.11
WDR43	2	28894667	28948219	1	p23.2	ENSG00000163811	8.08	7.07	6.91	7.18	7.16	6.91	7.52	6.93	8.19	7.2	7.84	8.07	7.46	7.21	7.91	7.47	7.75	8.25	7.37	7.1	7.53	7.26	5.82	8.14	7.26	8.11	6.28	7.69	7.12	8.15	7.68	7.26	6.95	6.59	7	6.7	8.13	7.96	7.68	8.75	6.24	6.67	6.81
TOGARAM2	2	28956611	29061373	1	p23.2	ENSG00000189350	5.85	3.86	4.43	5.01	4.48	4.08	4.1	4.58	2.95	3.92	4.88	4.32	5.22	3.28	3.87	3.26	3.84	4.18	4.75	3.91	3.46	3.49	4.24	4.39	4.18	5.39	7.37	3.86	4.22	4.12	4.66	3.17	3.97	3.59	4.23	4.11	4.58	4.37	3.5	3.95	3.09	4.61	4.91
CLIP4	2	29097705	29189643	1	p23.2	ENSG00000115295	6.51	6.37	6.44	6.07	5.96	5.25	5.93	6.47	6.06	3.31	5.95	4.56	6.66	6	6.02	5.68	5.8	5.56	6.5	5.49	5.69	5.24	6.07	5.69	6.26	6.76	6.23	5.24	5.11	5.17	5.56	5.65	5.64	6.14	5.9	6.1	5.56	5.95	5.24	3.98	5.96	7.25	6.05
YPEL5	2	30146941	30160533	1	p23.1	ENSG00000119801	10.4	10.22	8.91	8.91	8.78	9.83	10.2	10.63	10.21	11.02	11.61	10.05	9.68	10.98	9.99	9.8	10.25	11.65	10.15	11.57	10.14	9.75	9.91	11.15	9.12	10.79	9.65	11.1	11.86	12.43	9.75	9.41	11.56	8.47	10.43	8.32	10.87	11.71	12.05	10.72	9.4	10.45	9.87
LBH	2	30231534	30323730	1	p23.1	ENSG00000213626	6.44	6.3	7.02	7.6	6.69	7.06	7.78	6.55	5.79	7.05	5.58	6.69	6.36	6.62	6.3	6.55	5.46	6.86	6.5	6.27	6.4	6.63	5.72	6.1	7.68	6.3	7.1	6.47	6.97	6.46	6.3	6.17	7.42	6.92	6.3	7.56	5.29	7.55	8.11	7.3	8.19	7.17	7.32
LCLAT1	2	30447226	30644225	1	p23.1	ENSG00000172954	5.77	5.87	5.18	5.15	5.42	5.73	6.32	6.11	5.09	5.36	4.83	5.52	4.93	5.18	4.91	5.44	6.27	4.99	5.31	4.72	5.8	5.45	3.51	5.38	5.9	4.21	5.24	5.8	5.39	4.8	5.22	5.83	5.47	4.82	4.93	5.11	4.68	5.72	5.49	5.16	5.68	4.88	5.23
EHD3	2	31234152	31269451	1	p23.1	ENSG00000013016	2.41	3.92	4.21	2.95	2.62	4.41	3.33	4.06	3.46	4.21	2.27	2.33	3.59	3.31	3.3	3.96	2.56	2.84	2.99	2.74	4.29	1.67	1.9	2.09	4.07	1.71	3.83	3.17	3.58	1.76	3.05	4.27	2.69	4.13	1.86	1.03	3.26	4	4.14	3.22	6.86	5.67	2.77
DPY30	2	31867809	32039805	-1	p22.3	ENSG00000162961	6.02	5.53	5.81	5.94	6.32	6.26	6.55	5.96	5.57	6.43	5.59	4.86	5.24	6.5	4.49	4.98	5.04	5.02	5.33	6.5	6.64	6.3	4.47	4.85	6.23	5.35	5.82	5.67	6.61	5.14	5.69	5.5	6.44	5.98	4.72	6.06	5.9	5.82	6.43	6.04	6.56	5.42	6.15
SPAST	2	32063547	32157637	1	p22.3	ENSG00000021574	5.52	5.75	5.87	5.94	5.26	5.54	6.02	5.56	4.64	5.6	4.98	4.66	4.83	5.7	4.8	4.98	5.61	5.28	4.69	5.27	5.32	5.83	4.86	5.1	5.65	5.15	5.7	5.03	5.29	4.76	4.54	5.02	5.19	5.39	4.38	5.19	4.77	5.08	5.93	5.15	5.45	5.37	5.37
SLC30A6	2	32165841	32224379	1	p22.3	ENSG00000152683	4.65	5.19	5.05	4.93	4.67	4.87	4.88	5.19	4.57	4.76	4.64	4.05	5.01	4.52	4.71	4.57	4.17	3.91	4.77	4.5	4.63	4.77	4.66	4.45	4.92	3.63	4.89	4.57	4.26	3.74	4.53	4.75	4.58	4.66	3.28	4.86	3.76	4.69	4.64	3.38	4.94	5.85	4.49
YIPF4	2	32277904	32316594	1	p22.3	ENSG00000119820	4.39	6.04	6.11	5.69	5.72	5.62	5.71	6.12	5.73	5.23	5.47	5.1	6.31	5.94	5.25	4.73	5.82	5.19	5.28	6.01	5.14	5.42	5.68	4.34	6.17	5.77	5.33	5.31	5.56	4.91	4.5	4.81	5.69	5.85	5.25	6.17	4.99	5.91	6.16	4.23	5.63	4.95	5.84
BIRC6	2	32357028	32618899	1	p22.3	ENSG00000115760	7.72	7.21	7.38	7.45	7.87	7.41	7.67	7.32	7.43	6.64	7.19	6.73	7.27	6.62	6.96	6.9	7.74	6.84	6.17	6.45	7.17	6.92	7.45	7.42	7.27	7.58	7.68	7.2	6.97	6.85	6.95	7.37	7.08	7.65	7.68	7.39	6.72	7.36	6.94	6.26	7.44	7.81	7.14
TTC27	2	32628032	32821051	1	p22.3	ENSG00000018699	6.51	7.09	6.63	6.89	7.04	7.26	7.05	6.62	6.46	6.87	5.97	6.09	5.86	7.26	6.5	6.58	7.05	6.17	6.55	6.84	6.83	7.02	3.22	5.99	7.1	5.15	6.65	6.67	7.26	6.05	6.91	6.85	7.26	6.82	5.91	6.69	5.75	6.99	6.69	5.84	6.6	7.83	7.21
RASGRP3	2	33436324	33564750	1	p22.3	ENSG00000152689	4.7	4.31	3.64	3.78	2.49	4.55	3.2	4.54	5	4.98	4.52	4.6	3.43	3.76	4.76	4.31	4.58	4.77	3.04	3.03	2.8	2.96	3.81	3.73	2.99	5.23	4.95	3.36	4.28	4.83	3.63	3.1	3.34	2.96	6.11	3.96	4.29	5.93	5.53	4.07	4.86	5	4.56
FAM98A	2	33583660	33599382	-1	p22.3	ENSG00000119812	6.82	6.48	6.23	5.74	5.89	6.01	5.88	6.48	7.99	6.81	5.89	7.45	5.91	5.56	6.28	6.13	5.22	6.44	5.29	6.38	5.85	5.89	5.47	6.39	6.15	5.68	6.85	6.24	5.78	6.77	6.81	6.13	5.6	5.86	6.4	5.78	4.83	6.8	7.2	6.68	6.05	5.49	6.47
CRIM1	2	36355778	36551135	1	p22.2	ENSG00000150938	3.93	3.15	3.96	2.93	2.52	3.69	2.88	4.27	4.2	4.12	4.97	3.09	2.91	2.81	3.81	3.83	3.83	5.27	7.05	3.27	3.55	3.16	2.18	6.3	2.9	4.84	6.76	3.66	1.63	3.34	3.04	3.61	2.99	4.1	1.92	3.78	3.86	3.85	4.05	3.58	4.91	3.62	4.09
FEZ2	2	36531805	36646087	-1	p22.2	ENSG00000171055	5.17	5.36	5.67	5.23	5.25	5.69	4.76	6.03	6.68	5.76	5.98	5.64	5.29	5.19	5.37	5.27	5.33	5.95	5.22	5.44	5.08	4.66	4.73	6.27	4.52	6.38	6.75	5.8	5.3	5.84	5.63	5.26	5.24	5.48	4.87	4.65	4.65	5.51	5.45	5.27	4.92	5.63	6.27
STRN	2	36837698	36966536	-1	p22.2	ENSG00000115808	6.46	6.13	5.94	6.09	6.04	6.09	6.11	6.02	6.1	5.91	5.97	5.36	5.55	6.03	6.09	5.65	6.62	6.2	6.27	5.99	6.38	6.19	5.54	6.33	6.28	6.51	6.79	6.62	5.67	5.42	5.93	6.22	5.74	5.98	6.14	5.84	5.82	5.69	5.61	5.56	6.21	5.96	5.65
HEATR5B	2	36968383	37084372	-1	p22.2	ENSG00000008869	7.38	7.22	7.1	6.96	7.15	7.18	7.2	7.64	7.62	6.83	7	6.87	6.78	7.22	7.4	7.43	7.52	7.05	7.18	6.63	7.51	7.19	6.54	7.06	7.46	6.54	7.24	8.08	7.56	7.32	7.35	7.46	7.56	7.33	6.72	8.29	5.87	7.13	5.91	5.8	7.56	8.1	7.5
GPATCH11	2	37084451	37099244	1	p22.2	ENSG00000152133	5.33	4.18	4.45	4.4	4.67	4.36	4.39	4.14	4.02	4.42	3.58	4.67	4.96	3.95	3.98	3.69	4.58	4.36	2.82	3.91	3.8	4.52	4.52	4.42	4.68	5.07	4.18	3.82	4.2	4.21	4.03	3.38	3.95	4.23	4.96	4.32	4.08	4.93	5.87	4.96	5.23	4.23	3.92
EIF2AK2	2	37099210	37157065	-1	p22.2	ENSG00000055332	8.07	7.83	8.12	7.8	8.14	8.36	8.5	7.59	9.36	7.76	8.63	8.4	8.28	7.72	8.3	7.68	9.59	8.24	7.37	7.05	8.09	7.58	6.54	8.87	8.95	8.38	7.97	8.28	8.94	7.74	8.36	8.04	8.25	7.73	7.85	8.28	8.66	9.28	8.15	8.23	6.93	7.9	7.41
CEBPZ	2	37201612	37231596	-1	p22.2	ENSG00000115816	9.29	8.29	7.82	8.21	8.68	8.19	8.02	8.09	8.87	8.7	9.24	8.25	8.73	7.91	8.48	7.84	8.88	8.44	8.47	7.72	8.34	8.14	7.85	9.34	8.05	9.49	8.14	8.63	8.06	9.48	8.69	8.25	7.62	8.11	8.12	7.95	8.56	9.03	9.33	9.19	8.81	8.31	7.87
NDUFAF7	2	37231631	37253403	1	p22.2	ENSG00000003509	6.34	5.91	5.95	5.58	5.9	5.75	5.62	6.41	6.49	5.49	6.32	5.58	6.37	5.87	5.89	5.65	6.67	5.8	5.92	5.09	5.87	5.6	6.32	5.97	5.65	6.78	5.96	6.12	6.21	6.82	5.76	5.77	5.84	5.92	6.46	6.09	5.88	5.49	5.68	5.39	5.77	5.95	5.74
PRKD3	2	37250502	37324808	-1	p22.2	ENSG00000115825	6.51	5.95	5.89	5.83	4.66	5.54	5.29	5.95	6.95	5.87	4.5	3.73	6.29	5.98	3.62	5.5	6.88	4.02	3.82	5.63	5.94	3.7	4.05	6.5	5.66	4.01	6.15	6.03	6.46	6.3	5.76	5.94	5.49	6.18	6.33	5.63	6.12	5.67	6.39	5.47	6.65	5.84	5.72
CDC42EP3	2	37641882	37738468	-1	p22.2	ENSG00000163171	6.97	5.25	5.54	5.64	5.84	5.57	5.14	5.24	4.26	5.92	5.47	6.81	5.56	4.96	5.3	4.42	6.54	6.45	4.77	6.14	3.03	5.31	3.82	6.99	4.74	6.72	6.38	4.92	5.33	5.23	5.61	5.63	4.8	5.17	7.14	4.36	6.76	5.99	6.77	7	5.16	5.91	5.19
RMDN2	2	37923187	38067142	1	p22.2	ENSG00000115841	3.66	3.92	4.28	3.93	3.58	3.66	3.43	3.76	3.91	4.09	2.6	3.29	3.51	3.87	3.28	2.67	4.29	3.04	4.11	3.67	3.74	3.4	0.56	3.13	3.73	2.76	3.91	4.01	2.84	3.19	3.5	3.55	3.79	3.69	3.47	2.9	3.7	2.42	2.84	2.42	3.67	4.05	3.28
ATL2	2	38293954	38377285	-1	p22.1	ENSG00000119787	6.44	6.23	5.75	5.78	6.06	6.43	5.67	6.23	6.69	6.57	7.29	7.32	6.64	6.07	6.63	6.34	6.87	7.73	6.4	6.06	6.5	6.25	6.07	6.99	5.87	7.86	5.32	6.5	6.02	7.46	6.21	6.31	5.87	6.04	6.35	5.74	5.82	6.31	6.91	6.09	6.11	5.86	5.26
HNRNPLL	2	38561969	38603586	-1	p22.1	ENSG00000143889	6.68	5.62	5.79	5.8	6.06	6.8	6.26	6.84	2.31	6.77	5.97	5.8	5.44	6.57	6.26	5.45	6.56	6.86	7.18	5.79	6.32	6.2	6.04	4.27	6.49	6.39	6.5	6.44	6.02	7.11	6.04	6.26	5.53	6.31	6.78	5.09	7.08	5.67	6.73	6.01	6.76	6.67	7.77
GALM	2	38666081	38741237	1	p22.1	ENSG00000143891	6.3	5.39	5.73	6.11	6.27	6.42	5.92	6.6	4.45	7.01	4.91	5.51	5.45	6.67	5.33	4.87	4.74	5.4	6.59	6	6.43	6.02	3.67	4.42	6.11	5.4	6.36	6.27	6.2	5.38	6.58	5.9	5.98	6.27	5.88	5.98	5.87	5.71	5.11	4.84	7.56	6.27	6.7
SRSF7	2	38743599	38751494	-1	p22.1	ENSG00000115875	8.58	8.34	7.27	7.6	8.56	8.21	7.88	8.02	8.52	7.89	7.77	7.65	7.61	8.66	7.81	7.92	8.52	7.81	8.24	9.48	7.87	7.79	7.53	8.77	7.94	8.74	8.23	8.93	9.66	9.17	7.79	7.48	9.52	7.44	8.5	7.57	7.81	8.32	8.01	7.81	7.19	8.4	8.41
GEMIN6	2	38751534	38785002	1	p22.1	ENSG00000152147	4.81	4.16	4.86	5.17	6.23	4.97	5.53	4.75	4.71	4.74	4.25	4.67	4.51	5.32	4.7	4.66	3.9	4.45	3.87	4.95	4.78	5.15	3.99	4.31	5.48	3.87	4.43	4.84	5.12	3.81	4.26	4.45	5.05	5.05	4.2	5.25	4.36	5.42	5.73	5.99	5.73	4.13	4.44
DHX57	2	38797729	38875934	-1	p22.1	ENSG00000163214	4.59	4.81	4.54	4.29	4.91	4.5	4.23	4.5	5.15	4.7	5.27	4.77	5.09	4.48	4.87	4.75	5.51	5.54	4.48	4.62	4.55	4.65	4.76	4.78	4.65	5.84	5.03	4.22	4.52	5.72	4.62	4.6	4.81	4.65	5.16	4.51	4.7	4.9	5.06	5.19	4.69	5.07	4.75
MORN2	2	38875962	38929072	1	p22.1	ENSG00000188010	3.92	3.07	2.8	2.47	3.89	2.97	4.38	3.3	3.58	4.5	4.1	3.1	2.58	3.7	2.97	3.65	3.26	4.54	3.5	4.48	3.99	3.02	4.52	2.71	3.05	3.48	3.84	3.38	3.56	4.92	3.15	2.85	3.79	2.35	3.42	2.67	4.99	4.94	5.26	5.2	3.69	2.98	3.42
SOS1	2	38981549	39124345	-1	p22.1	ENSG00000115904	6.15	5.9	6.07	6.33	7.11	6.65	6.13	6.67	4.95	6.31	6.33	5.12	4.69	5.24	5.3	5.6	5.38	6.42	4.86	5.1	6.92	5.76	5.35	4.78	5.86	5.15	5.8	5.5	5.43	5.08	5.41	6.14	5.98	5.98	5.33	5.97	5.51	5.62	5.02	4.73	6.23	6.11	6.04
MAP4K3	2	39249266	39437301	-1	p22.1	ENSG00000011566	6.13	5.66	5.26	5.14	5.32	5.37	5.39	5.61	6.32	5.44	5.73	5.85	5.96	5.51	5.99	5.61	6.92	6.14	6.35	5.68	5.96	5.67	5.64	6.11	5.15	7.13	4.88	5.79	5.41	6.04	5.33	5.85	4.96	4.51	5.83	4.95	4.33	5.09	5.21	4.55	4.77	5.9	4.36
THUMPD2	2	39736060	39779267	-1	p22.1	ENSG00000138050	7.97	6.59	6.2	6.24	6.71	6.51	6.1	6.76	8.52	7.02	7.73	8.13	7.58	7.08	8.01	6.98	8.47	8.32	7.65	6.82	7.32	6.52	7.46	8.09	6.36	8.03	7.03	7.25	5.87	8.03	7	7.09	6.69	6.07	7.75	6.28	7.88	6.68	6.57	7.57	5.24	6.29	6.01
SLC8A1	2	40097270	40611053	-1	p22.1	ENSG00000183023	2.54	3.2	3.9	3.97	4.55	4.24	3.71	3.27	2.21	4.24	3.36	1.99	2.45	2.93	2.25	3.12	4.06	3.36	3.72	3.98	3.72	5.31	3	2.76	4.08	2.05	4.65	2.39	1.88	3.12	2.67	3.45	3.2	1.59	3.78	2.02	3.8	4.67	2.39	3.68	4.24	2.88	2.42
EML4	2	42169353	42332548	1	p21	ENSG00000143924	10.64	8.42	8.58	8.79	8.52	8.74	7.87	8.96	8.82	8.46	9.22	9.07	9.63	7.95	8.89	8.86	9.32	9.35	8.89	7.81	8.39	8.21	9.44	9.09	7.79	10.33	8	8.1	8.13	9.32	8.74	8.73	8.34	8.78	9.63	8.87	9.82	8.75	9.23	7.8	8.42	9.54	8.6
COX7A2L	2	42333546	42425088	-1	p21	ENSG00000115944	8.12	8.65	9.15	8.6	9.7	9.05	9.52	8.47	8.48	9.02	8.33	8.8	8.56	9.2	8.7	7.86	8.38	8.43	9.15	8.79	8.78	8.79	7.33	7.64	8.15	8.23	8.51	8.92	8.77	8.75	8.6	8.39	9.26	8.52	9.08	8.74	9.56	8.31	8.53	8.96	9.17	8.27	8.35
MTA3	2	42494569	42756947	1	p21	ENSG00000057935	5.52	5.53	5.55	5.61	5.91	5.55	5.79	6.04	5.3	5.47	4.96	5.2	5.15	5.77	5.45	5.75	5.7	5.38	5.95	5.31	5.88	5.27	3.25	5.32	4.78	5.74	4.97	5.68	5.21	5.1	5.73	6.18	5.83	5.96	5.62	5.91	4.78	5.68	4.88	5.32	6.1	5.51	5.05
ZFP36L2	2	43222402	43226606	-1	p21	ENSG00000152518	9.63	9.51	10.37	11.15	9.88	10.55	9.74	11.15	9.18	10.43	10.28	10.04	10.64	10.39	10.25	9.86	9.35	9.65	11.77	10.06	10.21	10.21	8.86	10.19	10.17	11.34	8.67	10.09	9.88	9.88	7.7	8.87	9.6	10.22	9.95	10.46	8.55	10.1	10.7	10.05	10.16	11.86	10.65
THADA	2	43230836	43596046	-1	p21	ENSG00000115970	5.71	6.33	6.07	5.71	6.57	5.99	6.32	6.29	6.21	5.98	6.17	5.94	5.88	6.47	6.19	6.48	6.2	6.3	6.34	6.29	6.14	6.07	5.03	5.46	5.21	6.36	6.12	6.54	6.44	6.33	6.27	6.13	6.41	5.73	5.71	6.11	5.86	6.41	5.78	5.58	5.63	6.29	6.06
PLEKHH2	2	43637260	43767987	1	p21	ENSG00000152527	0.6	4.24	3.19	0.37	2.96	3.61	1.51	1.82	3.45	2.51	3.62	4.44	3.67	3.02	4.18	3.44	3.2	2.82	-1.21	3.34	3.99	4.24	2.34	-1.34	6.51	2.85	1.07	3.17	2.28	-0.89	3.96	1.76	2.62	3.48	4.64	4.11	3.44	2.99	4.18	1.86	-0.78	2.98	3.53
DYNC2LI1	2	43774039	43810010	1	p21	ENSG00000138036	1.82	3.47	3.63	3.16	3.71	4.29	2.66	4.04	4.2	4.4	4.17	3.84	2.89	4.3	3.95	3.51	3.37	3.63	4.47	4.12	4.23	4.03	2.4	0.6	3.84	4.31	3.18	3.7	3.26	3.65	3.3	3.34	4.06	4.35	3.14	2.79	3.09	3.46	3.58	3.44	4.2	3.24	4.26
LRPPRC	2	43886224	43995989	-1	p21	ENSG00000138095	7.42	7.06	7.54	7.3	8.26	7.36	7.92	7.05	7.33	6.89	6.96	7.63	7.45	7.41	7.26	6.73	8.02	7.19	7.03	7.2	7.41	7.43	6.12	7.25	7.7	7.69	6.53	7.38	7.35	7.45	6.98	6.76	7.68	7.4	7.04	7.57	7.19	7.4	7.49	6.33	7.48	7.83	6.88
PPM1B	2	44167969	44244384	1	p21	ENSG00000138032	6.3	5.81	5.9	5.73	6.01	5.55	5.7	6.46	7.39	7.16	7.22	8.32	7.42	6.53	7.39	6.25	6.99	7.51	6.89	6.23	6.08	6.03	6.82	6.65	5.8	7.78	6.01	5.87	5.98	6.51	6.46	5.75	5.77	5.48	6.19	5.34	6.47	5.98	6.54	6.56	5.47	6.32	5.52
PREPL	2	44316281	44361862	-1	p21	ENSG00000138078	4.48	5.38	5.75	5.83	6.17	5.54	5.63	5.58	6.41	5.3	6.05	4.87	4.56	5.47	4.54	4.03	4.97	6.57	4.98	5.41	4.81	5.34	5.78	5.71	5.72	5.53	4.88	4.5	5.16	5.23	4.35	3.93	5.57	5.85	4.85	6.12	3.78	5.56	6.75	3.95	5.79	5.27	5.17
CAMKMT	2	44361947	44772592	1	p21	ENSG00000143919	4.79	5.02	4.19	4.46	5.22	4.53	4.99	4.78	5.57	5.08	5.11	5.74	5.5	5.74	5.25	5.13	5.67	5.1	5.26	5.35	5.67	5.37	4.58	4.68	5.12	5.48	5.04	5.27	5.53	5.45	5.27	5.16	5.15	4.82	4.37	4.94	5.38	5.29	5.1	4.7	5.45	4.54	5.76
PRKCE	2	45651345	46187990	1	p21	ENSG00000171132	5.82	4.92	4.06	4.04	4.78	4.66	4.4	3.81	4.62	4.82	4.72	4.23	4.09	4.38	4.35	4.55	5.12	4.88	5.1	4.4	4.29	4.06	4.48	5.29	3.68	5.79	5.38	4.38	4.4	5.01	4.33	4.19	4.54	3.64	5.05	3.28	5.34	4.82	4.84	5.27	6.05	4.04	5.21
EPAS1	2	46293667	46386697	1	p21	ENSG00000116016	4.04	6.19	3.47	4.21	1.82	2.64	1.7	2.33	5.41	2.19	4.43	5.73	2.13	4.36	4.5	5.1	4.13	5.22	6.34	2.34	2.05	0.92	2.49	7.29	3.38	5.92	0.91	3.93	0.21	6.82	1.69	2.14	3.51	6.13	3.06	4.43	4.36	4.56	8.52	4.98	5.24	2.68	2.85
ATP6V1E2	2	46490750	46542577	-1	p21	ENSG00000250565	4.93	6.3	5.77	5.69	6.09	5.33	6.2	5.47	5.56	5.47	5.29	5.12	4.91	6.17	5.99	6.31	4.95	5.27	4.8	5.06	5.86	6.12	3.64	5.01	5.79	5.4	4.88	5.74	5.28	5.72	5.7	5.89	5.65	6.32	4.68	6.16	4.53	5.26	5.12	5.6	5.87	5.67	5.81
RHOQ	2	46541806	46584688	1	p21	ENSG00000119729	5.59	5.95	6.69	6.03	5.95	5.97	5.57	6.17	6.46	6.27	5.91	5.99	6.38	5.98	5.6	5.77	6.25	5.96	5.51	6.24	5.47	5.85	5.17	5.15	5.76	5.83	6.18	5.87	5.28	5.81	6.04	6.16	5.88	6.38	6.49	5.82	5.46	5.74	6.83	5.55	5.56	5.43	5.58
PIGF	2	46580937	46617055	-1	p21	ENSG00000151665	3.62	5.09	5.17	4.69	5.4	4.75	5	5.09	4.82	4.35	4.41	3.91	4.35	4.58	4.12	4.28	4.11	4.35	4	4.34	4.67	4.9	2.76	4.06	5.12	4.21	5.04	4.81	4.15	3.24	4.4	4.81	4.79	4.98	2.36	4.46	2.53	3.77	3.4	2.59	4.13	3.99	5.29
CRIPT	2	46616416	46630176	1	p21	ENSG00000119878	5.29	5.07	4.69	4.96	5.04	4.86	4.69	5.46	6.15	4.49	5.22	3.78	5.1	4.68	4.77	3.2	5.58	5.01	4.68	4.57	4.82	4.74	5.68	5.58	4.78	6.32	5.41	4.83	5.08	5.48	4.86	4.54	4.45	4.82	4.69	4.93	5.92	5.57	6.28	5.07	4.92	5.05	4.6
SOCS5	2	46698952	46780245	1	p21	ENSG00000171150	4.93	4.98	4.99	4.57	4.69	4.97	4.51	4.3	6.18	4.85	5.24	5.09	4.86	4.82	4.97	4.74	5.6	5.35	4.87	4.61	4.66	4.95	4.47	5.66	4.65	5.06	4.69	4.52	4.41	4.96	4.78	4.78	4.25	4.63	4.92	4.36	4.48	4.68	5.06	4.95	5.12	4.79	4.41
MCFD2	2	46901870	46941855	-1	p21	ENSG00000180398	6.18	5.72	6.21	5.88	5.92	5.75	5.77	5.69	6.02	5.72	5.49	6.49	5.94	5.8	6.26	5.5	5.87	6.09	6.01	5.49	5.31	5.6	5.33	6.11	5.55	5.63	5.4	5.96	5.64	5.29	6.03	6.14	5.2	5.56	5.56	5.53	6.19	6.31	6.5	6.05	5.58	5.64	5.78
TTC7A	2	46916157	47076137	1	p21	ENSG00000068724	6.18	5.64	5.48	5.92	6.5	5.9	5.76	5.7	4.97	5.45	5.17	4.94	5.61	5.36	5.19	6.25	5.8	5.38	5.22	5.65	5.49	5.05	5.1	5.85	5.03	6.01	5.73	5.3	5.56	5.43	5.97	6.1	5.47	5.36	7.28	5.08	6.23	6.01	5.78	6.19	5.43	5.19	4.93
CALM2	2	47160083	47176921	-1	p21	ENSG00000143933	9.36	8.82	10.05	9.62	10.07	9.16	10.01	9.97	9.7	9.48	9.09	9.27	9.62	9.36	9.17	8.4	9.09	9.41	9.64	9.46	8.85	9.7	8.8	8.1	10.06	9.35	9.59	9.68	9.09	9.42	8.3	9.21	9.12	9.46	8.47	9.48	8.83	10.63	10.99	9.77	9.35	10.11	9.84
MSH2	2	47403067	47663146	1	p21	ENSG00000095002	5.07	5.34	5.1	5.82	6.78	5.56	6.19	4.85	4.38	5.02	4.6	4.45	4.81	5.39	4.74	4.64	5.17	4.56	5.23	5.6	5.42	5.5	3.59	5.1	6.13	4.91	4.7	5.08	5.62	4.36	4.69	4.55	5.85	5.41	3.93	5.75	4.71	4.66	4.97	4.07	5.75	4.54	5.12
MSH6	2	47695530	47810101	1	p16.3	ENSG00000116062	6.34	6.12	6.04	6.29	7.31	6.35	5.94	6.13	6.79	6.38	6.28	6.05	5.4	5.98	6.26	5.7	6.84	6.92	6.51	6.01	6.21	6	5.7	7.15	6.39	7.19	5.9	6.38	6.58	6.64	5.86	5.84	5.95	6.58	6.22	6.13	6.54	6.85	7.06	7.19	6.63	5.98	5.28
FBXO11	2	47789316	47905793	-1	p16.3	ENSG00000138081	6.85	6.84	6.76	6.46	6.61	6.76	6.68	6.79	7.03	6.22	6.8	6.4	6.48	6.47	6.79	6.79	7.21	7.49	6.42	6.16	6.71	6.76	6.67	6.45	6.32	7.99	6.66	6.73	6.11	7.35	5.99	6.75	6.58	6.8	6.86	6.56	6.71	7.21	7.73	7.22	7.01	6.51	6.27
FOXN2	2	48314637	48379295	1	p16.3	ENSG00000170802	8.69	7.75	7.76	7.96	8.35	7.94	7.64	7.77	7.29	7.79	7.81	8.73	7.68	7.54	8.38	6.72	8.57	9.02	7.38	8.13	7.97	7.94	8.13	9.18	8.26	8.28	8.41	7.74	8.6	7.74	7.2	7.34	7.11	7.76	7.22	7.34	8.09	8.49	9.08	8.37	7.83	8.71	7.76
PPP1R21	2	48440598	48515391	1	p16.3	ENSG00000162869	6.21	6.68	6.93	6.39	6.82	7.03	6.46	6.77	6.3	7.01	5.57	6.52	6.03	6.71	6.31	6.6	6.1	5.99	6.81	6.98	6.66	6.14	5.39	6.16	6.48	6.99	6.8	6.7	6.68	6.01	6.86	6.77	6.5	6.89	6.13	6.84	5.7	6.05	5.46	5.45	6.82	7	6.84
STON1	2	48529383	48598513	1	p16.3	ENSG00000243244	3.09	3.17	3.92	3.64	3.38	3.26	3.8	4.47	4.16	3.74	3.86	3.16	4.1	3.55	3.6	3.67	3.3	3.47	5.84	3.19	3.89	3.41	4.89	3.25	3.09	4.42	3.92	3.38	2.51	3.69	3.6	3.41	3.66	3.48	3.49	3.72	4.52	3.44	2.26	2.99	2.42	4.34	4.11
ASB3	2	53532672	53860160	-1	p16.2	ENSG00000115239	5.52	4.75	4.1	4.38	5.04	4.6	4.85	4.93	5.64	5.43	5.19	5.6	5.58	5.25	5.15	4.79	5.39	5.08	5.1	5.27	4.82	5.01	5.54	5.34	4.57	5.9	4.9	4.68	5.26	5.41	5.05	4.95	4.91	4.33	5.29	4.68	4.1	4.55	4.56	4.73	4.17	5.25	4.83
CHAC2	2	53767804	53775196	1	p16.2	ENSG00000143942	4.03	3.35	3.46	4.02	4.93	3.86	4.14	3.4	4	4.29	3.08	3.48	3.5	3.6	2.66	1.79	2.56	3.19	0.72	3.87	3.86	3.47	2.4	2.8	3.75	3.6	2.48	3.54	3.59	3.25	3.02	2.03	2.67	3.16	2.93	2.97	2.51	4.98	5.11	3.91	3.19	2.3	4.34
ERLEC1	2	53787044	53818819	1	p16.2	ENSG00000068912	7.76	6.84	7.3	6.97	6.58	6.86	6.93	7.12	7.35	6.72	7.21	6.9	7.73	6.98	7.31	6.5	7.5	6.93	7.02	6.6	6.14	6.85	6.78	6.78	6.91	7.68	6.74	7	6.27	7.05	6.82	6.41	6.29	6.96	7.31	6.79	6.73	7	7.87	7.93	7.37	7	7.38
GPR75	2	53852912	53859967	-1	p16.2	ENSG00000119737	4.33	2.76	3.09	3.5	3.44	3.07	3.36	2.91	2.9	2.39	4.45	2.11	3.78	2.4	2.67	3.53	2.87	3.85	1.84	2.42	3.19	3.76	3.71	2.88	3.14	3.34	3.8	2.57	2.94	3.8	3.02	3.27	3.6	3.03	3.06	3.08	3.14	3.51	3.64	2.87	3.06	2.74	2.65
PSME4	2	53864069	53970993	-1	p16.2	ENSG00000068878	9.08	8.33	7.78	8.52	8.89	8.23	8.15	8.15	9	8.43	9.78	9.23	9.42	7.99	8.88	8.24	9.06	10.05	7.62	8.22	8.65	8.24	8.72	9.74	8.18	9.97	9.04	8.13	8.62	9.73	9.03	8.59	8.49	7.63	9.16	8.08	8.24	9.17	9.29	8.37	8.39	8.66	8.16
ACYP2	2	53970838	54305300	1	p16.2	ENSG00000170634	5.35	5.07	5.1	5.03	5.28	5.17	5.97	5.15	6.1	5.11	4.92	4.77	5.18	5.93	5.33	5.19	4.87	5.42	5.01	5.56	5.84	5.1	3.97	4.74	5.07	5.41	5.15	5.74	5.47	5.46	5.2	5.1	5.31	5.3	5.38	5.17	6.28	5.44	4.77	6.08	5.81	4.57	5.5
SPTBN1	2	54456317	54671446	1	p16.2	ENSG00000115306	8.07	7.3	6.95	7.61	7.58	7.16	7.29	7.26	7.92	6.93	8.05	7.87	7.13	6.83	7.46	7.59	6.48	7.92	7.55	6.06	6.69	7.15	6.5	8.43	7.17	7.81	5.75	7.34	7.32	8.27	7.1	7.59	6.92	7.16	7.15	7.65	6.93	7.57	8.47	8.37	7.39	7.28	7.03
EML6	2	54723499	54972025	1	p16.1	ENSG00000214595	4.31	3.18	3.36	2.94	4.04	2.81	3.96	3.67	4.69	4.07	3.8	2.24	3.31	3.71	2.99	3.42	4.71	4.07	0.27	4.42	4.14	2.88	3.21	2.49	2.62	4.36	3.4	3.54	2.51	3.74	4.15	4.05	3.12	4.36	3.8	2.62	1.77	3.2	3.3	3.53	2.73	2.15	4.3
RTN4	2	54972187	55112621	-1	p16.1	ENSG00000115310	6.95	6.34	6.7	6.78	7.74	7.16	7.48	6.78	7.1	7.13	6.67	6.86	5.89	6.44	6.96	6.58	7.04	7.39	6.67	7.76	7.02	6.94	6.24	6.71	6.14	6.95	6.95	5.73	6.88	7.04	6.65	6.85	6.64	5.96	6.56	6.46	6.88	7.08	7.7	7.21	7.22	6.83	6.79
CLHC1	2	55172547	55232563	-1	p16.1	ENSG00000162994	2.8	4.24	4.41	5.11	4.82	4.21	4.12	3.8	4.08	4.35	4.61	4.61	4.26	4.53	3.68	4.71	3.87	4.38	4.53	4.56	3.93	4.39	3.67	3.61	4.46	3.83	3.85	4.08	4.04	3.63	3.7	4.51	4.72	3.66	3.21	4.27	4.64	3.49	3.36	3.37	3.97	2.76	3.76
RPS27A	2	55231903	55235853	1	p16.1	ENSG00000143947	12.59	12.67	12.62	12.52	13.02	12.53	12.7	12.44	12.63	12.78	11.97	12.65	12.42	12.67	12.51	11.63	12.33	12.32	12.45	12.48	12.46	12.47	11.48	12.25	12.58	12.44	12.29	12.57	12.42	12.12	12.58	12.4	12.63	12.42	12.54	12.34	13.13	12.25	12.52	12.72	12.76	12.94	12.8
MTIF2	2	55236595	55269347	-1	p16.1	ENSG00000085760	5.44	5.8	5.58	5.43	6.06	6.05	5.33	5.93	5.22	5.61	5.21	5	5.79	5.91	5.14	5.32	5.56	5.03	5.55	6.11	5.85	5.59	5.2	4.15	5.88	5.26	5.42	5.97	5.97	5.02	5.55	5.53	5.6	5.71	4.75	5.89	5.27	5.13	4.39	5.24	5.85	5.21	5.67
CCDC88A	2	55287842	55419895	-1	p16.1	ENSG00000115355	4.32	5.39	5.19	4.9	5.83	5.42	5.51	4.61	5.4	4.54	4.16	4.29	5.1	4.37	4.69	5.23	5.43	4.95	4.61	4.78	5.28	4.95	4.8	5.46	4.97	5.09	3.99	4.59	5.16	5.25	5	5.25	5.15	3.93	3.77	4.28	4.56	4.62	4.22	4.58	4.24	4.74	4.62
CFAP36	2	55519604	55545879	1	p16.1	ENSG00000163001	6	5.78	5.64	5.05	5.6	5.54	4.91	5.91	5.58	6	6.08	5.93	4.88	6	5.99	5.35	5.99	6.01	6.78	5.71	6.13	6	5.77	5.8	5.64	6.13	4.42	5.47	5.51	6.37	5.94	5.48	6.01	5.73	6.02	5.77	7.28	5.57	5.9	6.05	6.44	5.3	6.27
PNPT1	2	55634061	55693863	-1	p16.1	ENSG00000138035	9.03	8.92	8.79	8.93	9.16	8.84	9.35	8.56	8.45	8.73	8.45	8.23	8.43	8.96	7.95	8.37	9.48	8.46	7.42	8.27	8.81	8.79	7.27	8.12	9.14	8.34	8.04	8.75	8.95	8.06	8.49	8.47	8.95	8.8	7.96	8.78	8.54	8.61	8.31	8.37	7.81	9.21	8.63
VRK2	2	57907629	58159920	1	p16.1	ENSG00000028116	5.58	4.93	4.75	4.91	5.04	5.2	4.23	4.88	4.78	4.72	4.45	3.69	4.94	4.41	4.94	4.02	5.3	4.54	4.9	4.51	4.65	4.49	4.03	4.9	4.84	4.85	6.06	4.94	4.53	4.31	5	4.97	4.24	4.79	5.47	4.25	5.43	5.07	5.32	4.47	4.9	4.55	5.63
FANCL	2	58159243	58241372	-1	p16.1	ENSG00000115392	4.41	3.99	3.89	4.03	4.16	4.36	3.82	4.02	3.75	4.2	4.06	4.02	3.81	3.99	4.4	3.66	4.23	4.37	4.52	3.8	3.88	4.11	4.19	3.71	4.05	3.62	5.09	3.52	4.04	3.07	3.98	4.18	3.44	3.95	3.82	3.33	2.88	3.4	3.44	3.27	3.15	3.28	3.82
BCL11A	2	60450520	60554467	-1	p16.1	ENSG00000119866	5.14	4.52	4.51	3.33	3.44	5.14	3.64	5.04	3.69	5.7	4.47	4.45	3.46	2.99	4.13	4.44	5.05	4.46	3.6	3.21	2.98	4.29	4.07	3.84	3.26	3.72	4.35	3.67	4.14	4.6	3.88	3.18	3.98	2.81	4.71	2.14	6.3	4.75	4.58	4.95	6.9	4.18	3.35
PAPOLG	2	60756253	60802086	1	p16.1	ENSG00000115421	5.69	4.85	4.71	4.94	5.09	4.75	4.96	4.89	5.37	4.39	5.03	5.07	5.28	4.69	5.41	4.76	5.34	5.27	4.68	4.24	4.6	4.71	5.83	4.58	4.98	6.09	5.18	4.87	4.72	4.76	4.42	4.5	4.83	4.8	4.53	4.76	4.18	5.85	5.88	4.89	5.29	4.3	4.04
REL	2	60881521	60931610	1	p16.1	ENSG00000162924	6.69	5.98	5.46	5.57	5.35	5.51	5.55	6.25	7.44	5.36	6.79	5.42	5.88	5.04	6.05	5.47	6.88	6.88	5.32	5.77	5.45	5.97	6.83	7.5	5.05	7.9	6.61	6.13	5.98	6.88	6.5	5.95	5.03	5.09	6.57	4.77	5.55	8.36	8.18	6.58	6.5	5.23	5.8
PUS10	2	60940222	61018259	-1	p15	ENSG00000162927	4.68	3.76	3.61	3.79	4.03	3.83	3.76	4.3	4.16	3.41	4.5	3.52	4.1	3.61	3.92	3.51	4.29	4.63	3.56	3.61	3.8	4.02	5.64	4.24	3.61	5.16	4.59	3.69	3.9	3.9	3.47	3.31	3.37	3.53	3.78	3.11	2.85	4.16	4.09	4.35	3.91	3.56	3.4
PEX13	2	61017225	61051990	1	p15	ENSG00000162928	5.45	5.84	5.84	5.81	6.1	5.7	5.44	5.57	5.78	5	5.68	5.54	6.37	5.62	5.72	5.89	5.52	5.94	5.43	4.45	5.64	5.9	6.2	6.29	5.91	5.74	5.69	5.72	5.18	5.41	4.74	5.69	4.9	5.69	5.04	5.14	5.25	6.22	6.56	6.34	6.35	5.16	6.22
KIAA1841	2	61065871	61138034	1	p15	ENSG00000162929	1.26	3.65	3.16	4.39	4.34	3.82	4.23	4.62	3.18	3.85	3.18	2.79	1.99	3.81	3.44	3.15	2.85	3.46	3.76	3.84	4.09	4.12	2.36	3.23	3.93	2.15	4.36	3.99	2.95	2.8	3.48	4.17	3.03	4.58	2.59	3.29	2.56	3.9	4.18	3.07	2.95	2.39	3
USP34	2	61187463	61471087	-1	p15	ENSG00000115464	7.91	8.12	7.93	7.9	8.17	7.9	8.2	7.87	7.74	7.17	7.77	6.97	7.42	7.01	7.54	7.22	7.84	7.43	6.58	6.82	7.68	7.72	8.1	7.07	8.17	7.99	8.17	7.73	7.25	7.56	7.46	7.82	7.71	8.09	7.65	7.94	6.75	7.64	7.53	6.78	8.16	8.35	7.2
XPO1	2	61477849	61538626	-1	p15	ENSG00000082898	7.77	8.38	8.39	8.32	9.16	8.56	8.71	8.54	8.32	8.27	8.32	7.63	7.4	7.88	7.82	8.17	8.15	8.56	7.48	7.97	8.54	8.4	8.43	7.78	8.85	7.55	8.34	8.17	8.4	7.8	7.68	8.25	8.39	8.82	6.57	8.76	6.18	7.43	7.31	7	8.07	8.51	8.65
FAM161A	2	61824848	61854143	-1	p15	ENSG00000170264	3.27	3.88	4.03	4.35	5.11	4.33	4.51	3.47	3.72	4.1	3.53	3.52	3.57	4.24	2.9	3.12	3.88	3.89	4.24	4.68	4.02	4.01	2.09	4.07	4.05	3.99	3.05	3.61	3.43	3.28	3.81	3.24	4.14	3.84	2.26	3.96	3.31	2.75	3.37	3.14	3.2	3.24	4.22
CCT4	2	61868085	61888671	-1	p15	ENSG00000115484	6.32	6.22	6.06	6.13	7.4	6.57	6.91	5.92	6.37	6.45	5.98	6.51	6.21	6.7	6.17	5.72	6.43	6.26	6.6	6.65	6.64	6.12	5.41	6.45	6.48	6.66	5.81	6.59	7	6.49	6.48	5.86	6.54	6.4	6.6	6.49	7.27	6.81	6.82	6.88	7.09	6.67	6.4
COMMD1	2	61888724	62147247	1	p15	ENSG00000173163	4.92	5.21	5.15	5.05	6.15	5.55	5.81	5.26	5.86	5.62	5.53	4.93	5.62	6.24	5.43	5.32	5.09	4.59	6.28	6.14	5.98	5.43	4.41	4.81	5.26	5.13	6.14	5.84	5.61	5.72	5.45	5.63	6.05	5.32	5.56	5.19	6.92	6.04	5.48	6.25	5.82	5.26	6
B3GNT2	2	62196115	62224731	1	p15	ENSG00000170340	7.67	7.15	6.25	6	6.61	7.16	6.43	6.44	7.17	6.93	7.03	6.9	6.32	6.4	6.06	6.37	6.92	7.41	7.03	7.47	6.88	6.24	7.3	8.2	5.65	7.09	7.17	6.27	7.19	6.17	7.04	6.34	5.42	4.66	6.98	5.12	4.83	6.97	7.08	7.54	5.64	7.93	6.67
EHBP1	2	62673851	63046487	1	p15	ENSG00000115504	5.95	6.07	6.02	6.11	6.67	6.37	6.43	6.1	6.16	6.01	6.34	5.49	6.04	6.07	5.99	6.17	5.79	6.98	5.84	6.08	6.38	6.51	5.28	6.13	5.75	5.43	6.24	6.52	6.23	6.3	5.95	6.14	6.21	5.77	5.05	5.83	5.74	7.14	6.15	5.83	5.65	6.42	6.56
WDPCP	2	63119559	63827843	-1	p15	ENSG00000143951	4.22	4.12	3.88	3.44	4.55	4.27	3.86	3.85	4.53	3.79	4.19	4.17	4.17	4.19	4.31	4.02	4.67	4.07	4.43	3.83	4.24	3.95	3.85	4.19	3.8	4.54	4.09	3.9	4.17	4.68	4.35	3.88	4.15	3.58	4.78	3.73	4.68	4.35	4.59	4.04	4.41	4.6	4.36
UGP2	2	63840940	63891562	1	p15	ENSG00000169764	6.55	6.25	6.59	6.71	7.65	7.08	6.97	6.67	5.56	6.76	6.35	5.44	5.41	6.76	5.96	5.73	6.14	6.9	6.65	6.31	7.39	6.37	5.41	5.64	6.67	6.67	6.84	5.74	6.57	5.96	6.04	6.73	6.57	6.45	5.32	6.65	6.56	6.15	5.94	7.08	6.9	6.36	6.26
VPS54	2	63892146	64019428	-1	p14	ENSG00000143952	5.14	5.59	5.26	5.38	5.96	5.68	5.15	5.29	4.94	5.79	5.66	5.43	5.09	5.73	5.72	5.42	5.96	6.16	5.64	5.52	5.8	5.67	6.52	5.53	5.48	5.95	5.79	4.98	5.69	5.49	5.58	5.62	5.4	5.43	6.34	5.22	4.46	4.92	4.94	4.69	5.42	5.6	5.57
PELI1	2	64092652	64144420	-1	p14	ENSG00000197329	7.49	7.95	5.6	6.71	6.72	7.05	7.09	8.57	9.48	9.45	9.97	10.51	8.23	8.85	9.84	7.71	8.78	10.84	10.81	10.04	9.77	7.97	9.48	10.47	6.74	10.74	7.61	8.95	7.71	10.5	8.94	8.21	6.79	4.83	10.26	5.77	7.25	8.44	9.67	9.79	7.44	8.23	5.78
LGALSL	2	64453969	64461381	1	p14	ENSG00000119862	2.54	1.57	2.2	2.08	4.67	3.41	3.93	2.97	3.48	3.93	1.11	3.68	3.5	4.08	3.89	3.41	4.71	4.54	4.93	4.27	3.62	3.26	2.14	5.76	4.19	4.74	1.11	4.52	1.27	2.99	3.18	4.74	1.77	1.83	1.96	3.01	3.19	3.01	5.56	5.17	1.67	5.09	2.62
AFTPH	2	64524305	64593005	1	p14	ENSG00000119844	6.87	6.37	6.34	6.56	7	6.83	6.58	6.23	6.18	6.57	6.05	6.99	6.6	6.31	6.76	5.65	7.08	6.35	6.31	6.36	6.2	6.69	7.38	5.95	6.77	7.42	6.48	6.05	6.31	6.14	5.47	5.8	6.23	6.63	6.74	6.22	6.47	6.67	7.22	6.79	7.08	6.54	6.48
SERTAD2	2	64631621	64751005	-1	p14	ENSG00000179833	8.45	8.92	8.57	8.85	8.04	8.68	8.71	8.34	7.9	8.83	8.08	8.77	6.63	9.07	8.75	8.45	9.06	9.22	9.08	9.76	8.83	8.62	8.7	10.03	8.42	9.35	8.61	8.17	8.01	9.25	9.5	9.5	8.02	8.69	9.77	8.16	8.26	8.57	9.17	8.64	9.83	8.98	8.47
SLC1A4	2	64988477	65023865	1	p14	ENSG00000115902	3.68	3.28	3.33	3.85	4.79	4.75	4.02	3.95	2.73	3.36	4.66	3.17	3.51	3.38	3.44	3.32	4.43	3.67	4.15	3.51	3.13	3.33	3.55	4.06	3.87	3.36	7.41	3.46	3.1	4.01	3.43	3.73	3.33	3.42	4.82	3.65	3.45	5.95	6.21	4.55	4.48	3.17	4.52
CEP68	2	65056366	65087004	1	p14	ENSG00000011523	5.73	5.75	5.34	6.05	6.17	6.18	5.84	6.1	4.33	5.66	4	5.11	6.33	5.32	5.6	6.07	5.95	5.14	6.18	4.93	5.55	6.07	5.85	5.32	6.11	6.17	4.31	5.95	5.24	4.83	5.09	5.75	6.04	5.6	5.47	6.02	6.73	5.54	5.78	5.78	5.89	5.94	6.13
RAB1A	2	65070696	65130331	-1	p14	ENSG00000138069	6.71	6.33	5.88	5.75	6.17	5.91	5.91	6.15	7.02	7.03	7.06	7.56	6.48	6.39	6.75	6.2	7.19	7.37	6.74	6.98	5.97	6.14	6.36	7.12	5.7	7.41	6.54	6.21	6.35	6.76	6.67	6.24	5.77	5.52	6.46	5.51	5.85	6.9	7.22	6.85	6.62	6.15	5.79
ACTR2	2	65227753	65271253	1	p14	ENSG00000138071	9.38	9.34	9.81	10.13	10.56	9.98	10.28	10	8.74	9.74	9.56	8.73	9.8	9.75	9.2	8.77	9.76	8.82	9.27	9.6	9.93	9.95	9.66	8.1	10.04	8.34	10.62	9.3	9.57	8.1	8.58	9.42	9.26	9.72	8.72	9.31	9.11	9.83	9.89	9.03	9.4	10.21	10
SPRED2	2	65310851	65432637	-1	p14	ENSG00000198369	2.58	3.77	3.23	5.22	3.01	4.22	3.6	3.12	4.79	3.37	4.21	4.61	3.85	2.1	3.45	3.16	3.54	5.89	4.46	3.15	3.23	2.98	4.03	5.33	3.55	6.18	4.2	3.06	2.41	5.4	2.51	3.9	2.73	4.08	3.95	1.88	3.45	5.44	6.64	5.04	3.63	3.72	3.01
ETAA1	2	67397322	67412089	1	p14	ENSG00000143971	5.1	5.27	4.95	5	5.22	5.11	4.62	4.78	5	5.06	5.01	5.3	5.25	4.46	5.56	4.98	4.78	5.25	4.98	4.29	5.15	4.94	5.95	5.56	5.15	4.95	4.65	4.82	4.04	4.4	5	4.8	4.37	4.6	3.89	4.74	3.53	3.64	3.63	4.34	4.24	4.7	4.96
C1D	2	68041130	68110948	-1	p14	ENSG00000197223	5.14	4.87	4.18	3.96	4.36	4.25	4.53	4.46	5.44	4.86	5.38	5.31	4.6	4.56	4.97	4.37	5.1	5.35	5.01	4.49	4.74	4.62	4.59	4.96	4.28	5.37	4.33	4.46	3.92	4.57	4.49	4.37	3.66	3.58	4.21	3.57	4.52	4.51	4.75	5.44	4.13	4.46	3.75
PNO1	2	68157888	68176238	1	p14	ENSG00000115946	7.28	6.21	5.76	5.82	6.13	5.8	6.24	6.37	7.33	6.85	7.2	7.18	6.28	6.37	6.73	6.18	6.41	7.21	7.04	6.6	6.68	6.41	6.39	6.77	6.02	7.51	6.04	6.51	6.65	7.25	7.18	6.3	5.83	5.55	6.21	5.25	6.92	7.1	7.43	7.61	5.31	6.07	6.2
PPP3R1	2	68178857	68256237	-1	p14	ENSG00000221823	7.28	6.3	6.64	6.62	6.8	6.39	7.12	7	7.31	7.26	7.29	7.59	7.68	6.87	7.5	6.83	7.81	7.74	6.98	7.02	6.44	6.76	7.66	6.55	6.63	7.64	6.8	6.94	6.93	6.88	6.75	6.43	6.83	6.38	8.05	6.35	7.51	7.4	7.59	7.92	7.08	7.43	6.6
PLEK	2	68365282	68397453	1	p14	ENSG00000115956	8.57	7.66	8.43	6.87	8.53	8.76	7.91	8.27	6.7	9.6	8.88	8.02	5.43	7.88	7.01	7.25	10.1	9.23	8.26	10.36	5.62	6.73	6.21	8.15	6.93	7.75	10.76	6.84	7.22	8.3	8.43	8.63	8.06	5.98	10.32	6.93	8.29	8.89	7.96	10.28	8.54	9.52	8.23
FBXO48	2	68459422	68467294	-1	p13.3	ENSG00000204923	2.97	4.25	4.34	4.14	4.56	3.94	3.74	4.63	3.9	3.91	3.99	4.09	2.86	4.13	3.85	3.53	2.96	4.38	3.52	3.86	2.85	4.12	3.9	3.23	4.01	3.29	3.51	4.06	3.97	2.36	3.82	4.15	3.79	4.31	3.49	4.5	3	4.65	4.46	3.18	4.69	4.07	4.18
APLF	2	68467572	68655862	1	p13.3	ENSG00000169621	1.69	3.5	3.24	3.81	4.2	4.01	4.2	3.96	3.83	4.23	3.95	3.97	3.55	4.24	4.1	4.13	3.15	4.05	3.87	4.45	4.34	4.25	3.23	3.5	3.81	2.81	3.36	3.96	3.78	4.28	4.13	4.26	3.98	3.83	3.5	4.28	3.4	3.99	3.1	3.24	4.07	3.7	3.53
ARHGAP25	2	68679601	68826833	1	p13.3	ENSG00000163219	5.43	6.8	6.46	6.61	6.26	6.53	5.89	6.53	5.62	6.62	5.88	6.27	5.72	6.78	5.8	6.55	5.91	5.44	5.59	6.06	6.19	6.4	6.48	5.59	6.71	4.67	7.62	6.03	6.45	5.71	6.32	6.54	6.37	6.74	5.7	6.88	5.7	5.72	5.51	5.51	6.08	6.45	7.05
GFPT1	2	69319769	69387254	-1	p13.3	ENSG00000198380	6.17	5.88	7.2	7.57	5.83	5.99	5.81	6.91	6.91	6.83	6.3	5.83	5.26	6.44	6.23	5.51	6.48	6.18	5.68	5.75	6.64	6.39	5.88	6.82	5.82	6.88	6.46	6.92	5.35	6.33	6.37	7.23	5.58	7.31	6.76	5.68	6.02	6.28	6.84	5.75	5.77	5.87	6.12
NFU1	2	69395750	69437628	-1	p13.3	ENSG00000169599	8.69	6.43	6.62	6.66	7.17	6.91	6.62	6.46	6.6	7	7.13	7.69	6.97	7.08	6.34	6.7	6.04	6.41	6.69	6.79	6.49	6.51	7.66	6.54	6.52	7	6.78	6.65	7.09	7.12	6.61	6.85	7	6.57	6.47	6.73	7.34	6.28	6.65	6.56	7.53	5.98	7.32
AAK1	2	69457997	69674349	-1	p13.3	ENSG00000115977	6.42	6.5	6.24	6.38	6.2	6.15	6.17	6.8	6.47	6.2	5.75	5.72	6.42	6.03	5.96	6.1	6.26	5.97	5.28	5.59	6.67	6.3	7	6.69	6.63	6.07	6.15	6.05	6.15	5.88	6.43	6.62	6.37	6.81	6	6.36	5.7	6.04	5.26	5.62	6.11	6.62	5.72
ANXA4	2	69644425	69827112	1	p13.3	ENSG00000196975	3.19	4.12	5.09	4.68	4.99	5.11	3.89	5.32	4.17	4.83	4.14	4.14	3.44	3.93	3.53	3.88	3.6	4.5	4.97	4.71	3.9	4.62	3.9	3	4.46	2.34	5.62	4.48	4.88	2.84	3.87	5.01	3.86	4.91	3.2	4.51	3.14	4.81	2.85	2.58	4.35	4.06	6.26
GMCL1	2	69829660	69881384	1	p13.3	ENSG00000087338	7.33	6.24	6.32	6.18	6.72	6.34	6.64	6.13	6.06	6.35	6.9	6.06	5.86	6.38	6.3	5.97	7.04	6.04	5.32	6.26	6.28	6.43	7.77	7.01	6.54	6.46	5.86	5.75	5.76	5.98	5.84	5.8	6.16	6.01	5.86	6.05	5.59	5.47	6.2	5.39	6.44	6.93	6.53
SNRNP27	2	69893956	69905575	1	p13.3	ENSG00000124380	7.49	7.19	7.24	6.59	7.19	6.88	6.79	7.25	8.35	7.59	6.87	7.95	7.89	7.16	8.08	6.86	7.38	7.11	7.58	7.09	7.05	6.78	7.08	7.62	7.04	7.71	7.14	7.05	6.66	7.55	7.22	7.2	6.55	6.48	7.06	6.16	7.92	6.89	7.64	8.01	7.06	6.65	7.71
MXD1	2	69897688	69942945	1	p13.3	ENSG00000059728	8.15	7.5	6.21	6.3	6.53	6.88	6.58	7.35	8.74	8.34	7.15	7.85	6.38	7.58	7.47	7.13	8.82	8.64	7.69	8.79	7.66	7.11	5.88	8.71	6.46	7.96	7.15	8.57	7.91	7.23	8.81	8.05	6.92	6.06	8.99	5.85	6.4	7.71	8.67	7.58	7.21	6.61	6.16
ASPRV1	2	69960089	69962265	-1	p13.3	ENSG00000244617	3.21	3.27	3.6	3.37	3.42	3.91	4.13	3.5	3.92	4.76	3.5	4.52	4.49	3.7	4.03	4.54	3.63	3.92	4.16	4.02	4.08	3.29	4.66	2.89	3.2	3.71	2.36	3.69	3.74	3.88	4.03	3.97	3.77	3.76	3.52	3.13	3.06	3.96	3.84	4.28	4.4	2.88	3.78
PCBP1	2	70087477	70089203	1	p13.3	ENSG00000169564	10.68	10.06	10.8	10.67	10.95	10.57	10.61	10.22	9.99	10.41	9.43	9.43	9.96	10.58	10.01	10.3	10.32	9.95	10.25	10.47	10.29	10.58	8.76	9.87	10.26	9.78	10.19	10.63	10.3	9.55	10.64	10.72	10.53	10.6	10.5	10.46	11.3	10.53	11.05	11.28	11.65	10.38	11.17
C2orf42	2	70149880	70248615	-1	p13.3	ENSG00000115998	5.43	5.82	5.11	5.38	5.98	5.54	5.35	5.71	5.95	6	6.53	7.19	5.23	5.51	5.88	5.93	5.13	6.15	5.26	5.35	5.66	5.56	6.27	5.83	6.22	6.73	6.05	5.53	6.16	6.3	5.69	5.45	5.81	5.76	5.32	5.91	5.69	6.23	6.63	5.54	6.4	6.04	5.63
TIA1	2	70209444	70248660	-1	p13.3	ENSG00000116001	6.74	6.92	7.68	7.47	7.52	7.34	7.5	7.49	6.6	6.9	5.95	6.92	6.94	7.27	6.59	6.75	6.83	6.52	6.58	7.05	7.05	7.09	6.93	5.89	7.73	6.08	6.53	6.59	7.41	5.94	6.02	6.13	7.3	7.66	5.99	7.29	6.13	5.93	5.81	5.68	6.8	7.82	7.04
PCYOX1	2	70257386	70281185	1	p13.3	ENSG00000116005	5.48	5.82	6.19	6.57	6.43	6.05	6.34	5.77	5.39	5.87	4.46	4.27	5.5	5.52	6.02	5.14	5.02	4.72	4.75	4.76	5.64	5.97	4.68	6	6.05	5.4	5.55	5.37	5.01	5.08	5.15	5.87	5.36	6.4	5.04	6.3	5.43	5.75	6.84	5.54	6.27	6.16	5.74
SNRPG	2	70281362	70293740	-1	p13.3	ENSG00000143977	8.94	8.56	8.25	8.15	9.31	8.47	9.08	8.37	9.16	9.05	9.21	9.56	8.28	8.75	8.72	7.77	8.48	8.92	8.22	8.92	8.56	8.75	8.03	8.51	8.29	8.76	8.32	8.57	9.03	8.91	9.03	8.42	8.67	7.88	8.86	8.17	9.19	9.07	9.14	9.57	8.34	8.01	8.71
FAM136A	2	70295975	70302090	-1	p13.3	ENSG00000035141	7.83	7.61	8.07	7.85	7.76	7.49	7.83	7.66	8.28	8.06	7.75	8.59	8.61	8.12	7.7	8.33	6.99	7.94	8.16	8.47	8.1	7.34	8.29	8.07	7.56	7.47	7.2	8.71	7.34	7.91	8.44	8.06	8.01	7.82	8.28	8.16	8	6.65	7.07	7.53	7.04	7.93	7.35
TGFA	2	70447284	70554193	-1	p13.3	ENSG00000163235	3.45	3.71	3.09	5.19	5.07	3.91	4.71	4.54	0.96	4.43	4.59	4.79	3.2	4.1	3.64	3.17	3.03	5	4.88	3.73	3.72	5.45	0.1	4.36	5.06	2.6	1.52	4.79	4.09	2.08	3.89	4.35	4.08	4.02	2	4.47	2.84	5.21	6.46	2.57	3.93	2.9	3.44
ADD2	2	70607618	70768225	-1	p13.3	ENSG00000075340	3.4	5.38	3.19	1.89	6.75	4.07	1.54	2.84	5.53	3.41	2.05	2.83	1.54	4.16	2.08	2.73	5.39	2.44	4.9	3.46	1.48	0.96	0.18	1.41	2.61	2.69	4.57	2.17	1.12	2.75	1.43	2.06	2.55	3.98	-0.6	6.12	2.81	3.58	4.45	6.08	3.1	2.84	4.01
TEX261	2	70985942	70994873	-1	p13.3	ENSG00000144043	5.34	6.5	6.73	6.55	7.17	6.37	7.07	6.25	6.15	6.36	6.28	6.25	6.54	6.46	6.3	6.41	5.87	6.41	6.73	5.93	6.28	6.75	6.18	5.57	6.84	4.62	6.56	6.73	6.31	6.14	6.13	6.43	6.62	6.51	5.83	6.93	6.18	6.45	6.47	6.5	6.41	7.01	6.41
NAGK	2	71064344	71079808	1	p13.3	ENSG00000124357	6.52	7.62	7.81	6.87	8.04	7.83	6.82	7.9	7.8	7.27	7.07	7.21	7.2	7.16	7.22	7.83	6.91	6.74	7.22	7.53	7.29	6.85	7.78	7.53	7.08	6.91	7.6	6.98	7.86	7.45	7.47	7.62	7.69	7.44	7.79	7.92	6.81	6.72	6.49	6.22	6.98	6.94	7.76
MCEE	2	71109684	71130239	-1	p13.3	ENSG00000124370	7.12	6.07	5.86	6.27	6.07	6.15	5.54	5.63	5.61	5.25	5.49	5.75	6.64	6.43	5.29	5.2	6.5	5.45	5.37	5.84	5.79	5.73	5.65	5.65	5.8	6.62	5.45	5.74	6.38	5.23	5.63	5.61	5.88	5.7	7	6.01	6.42	5.66	5.31	5.41	6.49	5.34	6.16
MPHOSPH10	2	71130632	71150101	1	p13.3	ENSG00000124383	6.82	6.23	5.92	6.18	6.58	6.17	6.18	6.28	6.74	6.13	5.55	6.65	6.48	6.24	6.16	5.91	6.11	6.05	6.17	6.3	6.18	6.62	6.15	6.65	6.37	6.11	6.35	6.81	6.34	6.83	6.46	6.29	6.05	5.95	6.01	5.92	6.21	6.66	7.01	7.26	6.26	6.45	6.12
PAIP2B	2	71182738	71227103	-1	p13.3	ENSG00000124374	3.1	4.98	5.35	4.96	4.95	5.01	4.86	4.69	4.72	4.65	3.89	4.31	3.25	5.3	4.39	4.43	3.34	4.9	5.02	4.68	5.39	5.45	3.32	3.93	4.92	3.14	3.46	5.11	4.36	3.45	4.77	5.01	5.03	5.26	3.62	4.82	2.59	3.96	4.62	3.36	5.67	3.22	3.24
ZNF638	2	71276561	71435069	1	p13.3	ENSG00000075292	6.47	7.09	7.01	7.11	7.25	7.21	7.14	7.07	6.77	7.21	6.36	6.5	6.63	7.23	6.57	6.76	6.41	6.46	7.01	7.22	7.09	7.06	7.01	6.26	7.19	6.53	6.94	7	7.16	6.43	6.93	6.85	7.28	7.13	6.35	7.05	5.98	6.24	5.67	5.74	7.51	6.91	6.91
DYSF	2	71453722	71686768	1	p13.2	ENSG00000135636	8.26	4.67	8.64	4.57	8.11	6.43	6.88	4.18	1.93	7.03	4.84	4.83	3.86	6.44	3.43	5.22	7.4	5.25	6.09	6.1	3.77	2.91	3.28	3.92	4.52	4.62	6.44	3.68	3.48	4.3	6.12	7.49	5.83	2.92	3.67	3.4	5.75	5.91	3.58	7.86	3.12	3.86	4.19
EXOC6B	2	72175984	72826041	-1	p13.2	ENSG00000144036	4.2	4.55	4.11	3.96	4.6	4.6	4.7	4.47	4.82	4.52	4.48	4.62	4.44	4.52	4.93	4.56	5.34	4.78	5	4.38	4.98	4.6	4.26	4.94	4.39	4.97	3.27	4.62	4.3	4.88	4.52	4.68	4.65	4.86	5.08	4.25	4.86	5.11	4.65	4.77	4.94	4.45	4.54
SFXN5	2	72942036	73075619	-1	p13.2	ENSG00000144040	3.98	4.89	6.01	4.82	5.69	4.84	5.5	4.26	4.73	5.02	4.1	4.78	5.81	5.31	5.24	6.19	5.91	5.15	5.21	5.43	5.01	5.01	3.36	4.37	4.95	4.39	5.19	4.11	4.85	4.38	4.69	5.46	5.45	4.48	4.91	4.37	5.1	4.6	4.74	5.38	3.57	4.04	4.91
RAB11FIP5	2	73073382	73156721	-1	p13.2	ENSG00000135631	4.72	4.63	3.21	2.84	4.34	4.72	5.16	5.34	4.66	5.49	2.65	5.41	3.93	5.56	6.23	6.39	5.25	5.84	4.42	5	5.98	5.43	2.64	4.6	4.83	5.58	7.5	5.02	4.35	5.7	4.8	6.1	4.66	5.79	6.35	4.26	6.5	5	6.1	6.19	6.4	6.34	7.07
SMYD5	2	73214222	73227221	1	p13.2	ENSG00000135632	5.26	5.72	5.17	5.41	5.9	5.44	5.19	5.34	5.87	5.21	4.96	5.67	5.19	5.5	5.63	5.74	5.34	5.18	5.68	5.01	5.27	5.58	4.37	5.52	5.32	5.13	4.46	5.45	5.43	6.05	5.75	5.48	5.73	4.96	5.06	5.71	5.49	5.49	5.56	5.62	4.98	5.1	5.29
PRADC1	2	73228010	73233239	-1	p13.2	ENSG00000135617	4.2	4.61	5.15	4.76	5.89	4.98	5.79	4.26	4.56	5.12	4.47	4.72	3.87	5.15	4.55	5.36	4.03	4.57	4.63	4.84	4.73	5.17	3.64	4.84	4.77	4.1	5.65	4.41	4.35	4.81	4.7	4.48	5.16	4.71	3.64	4.74	5.44	4.81	5.27	5.67	4.85	4.11	5.24
CCT7	2	73233420	73253021	1	p13.2	ENSG00000135624	8.14	8.45	8.9	8.73	9.81	8.99	9.51	8.7	7.8	8.94	7.51	8.07	7.88	9.22	7.87	8.11	7.75	8.07	8.11	8.79	8.84	8.73	7.5	7.2	9.05	7.33	8.45	8.97	8.98	8.04	8.44	8.83	9.2	8.93	8.06	8.96	9.18	8.95	8.87	8.87	8.98	8.67	9.33
FBXO41	2	73254682	73284431	-1	p13.2	ENSG00000163013	5.37	6.53	6.65	6.38	6.95	5.93	6.1	5.08	5.86	5.28	5.9	5.38	5.01	6	5.07	6.36	5.47	4.9	5.55	5.66	6.35	5.64	6.13	5.65	5.92	5.12	6.1	5.94	5.46	5.41	5.39	6.29	5.9	6.59	4.94	5.91	4.42	5.49	4.48	5.79	5.46	4.55	5.76
ALMS1	2	73385758	73625166	1	p13.1	ENSG00000116127	5.25	5.74	5.76	5.92	6.92	5.73	6.09	5.92	6.37	5.27	5.67	5.4	5.87	5.32	5.94	5.41	6.11	6	5.45	5.26	5.93	5.49	5.99	6.36	5.66	6.17	6.26	6.12	5.17	6.61	6.06	5.9	6.05	6.2	5.72	5.74	6.34	6.14	5.92	5.46	5.69	5.73	5.67
TPRKB	2	73729104	73737400	-1	p13.1	ENSG00000144034	5.28	4.9	4.95	4.3	5.44	5.32	5.01	4.83	5.59	5.11	4.69	5.47	5.33	5.1	4.58	4.63	4.7	4.8	5.29	5.24	5.03	4.72	5.44	4.89	4.85	5.55	4.59	4.91	4.94	5.16	4.54	4.56	4.43	4.41	4.68	4.45	5.52	4.07	4.69	5.29	4.68	4.54	4.29
DUSP11	2	73762184	73780157	-1	p13.1	ENSG00000144048	7.17	6.47	5.52	5.79	6.09	5.71	6	6.2	7.31	6.47	6.1	6.92	7.06	6.31	6.95	5.99	6.73	6.54	7.08	6.19	6.09	6.27	6.63	6.84	5.91	7.09	6.15	6.67	5.83	6.72	6.33	5.9	5.6	5.76	6.68	5.77	7.23	6.7	7.56	7.88	6.58	5.57	6.91
STAMBP	2	73828916	73873659	1	p13.1	ENSG00000124356	5.48	6.19	6.11	6.02	6.1	6.29	5.91	6.2	5.49	5.93	5.75	5.08	5.65	6.05	5.6	5.74	5.47	5.21	5.94	5.96	6.23	5.87	6.25	5.24	6.21	5.72	6.09	6.29	6.38	5.12	5.98	5.99	5.98	6.32	5.83	6.33	5.14	5.43	5	5.75	6.23	6.02	6.13
DGUOK	2	73926826	73958961	1	p13.1	ENSG00000114956	6.77	6.82	7	6.87	7.63	6.89	7.1	6.92	6.54	7.24	7.32	6.71	7.01	7.21	6.53	6.74	6.7	6.46	6.89	7.07	6.92	6.84	7.19	5.38	7.01	6.28	6.88	7.08	7.36	6.35	6.82	6.82	7.39	7.11	7.17	7.14	7.07	7.34	7.05	6.95	7.65	6.81	7.4
TET3	2	73986404	74108176	1	p13.1	ENSG00000187605	5.3	5.45	5.77	5.23	5.15	5.44	5.84	5.29	5.42	5.47	6.03	4.87	4.87	5.05	5.11	5.63	5.68	5.32	4.63	5.02	5.46	5.27	6.03	5.44	4.89	4.71	5.75	5.54	5.06	4.88	5.49	5.87	5.31	5.19	5.66	5.61	4.89	5.37	5.19	4.97	5.65	5.25	4.43
BOLA3	2	74135400	74147912	-1	p13.1	ENSG00000163170	5.31	5.84	5.85	5.75	6.99	6.38	6.96	5.98	6	6.32	6.47	6.13	4.93	6.6	5.74	5.23	4.59	5.95	5.81	5.88	6.31	6.24	4.15	6.11	6.13	5.51	5.66	6.5	6.62	6.51	6.21	6.33	6.38	5.99	4.61	6.08	6.73	6.22	6.25	6.95	6.33	5.64	6.48
MOB1A	2	74152528	74178898	-1	p13.1	ENSG00000114978	7.26	7.44	7.17	6.8	7.26	7.1	6.6	7.3	7.79	7.49	7.49	7.58	7.37	6.84	7.62	6.63	7.63	7.25	7.58	6.72	7.04	7.16	6.98	8.12	7.07	7.29	8.08	7.1	6.51	6.93	7.09	7.31	6.16	6.52	6.05	6.51	7.04	7.34	7.99	7.56	6.87	6.9	7.81
MTHFD2	2	74198610	74217565	1	p13.1	ENSG00000065911	6.86	5.4	5.72	5.72	6.53	6.04	6.62	6.37	6.47	5.55	7.24	5.52	6.1	5.69	5.38	5.77	8.14	6.55	5.45	6.1	5.58	6.03	6.93	5.47	5.6	5.49	6.04	6.46	5.64	6.12	5.22	5.5	5.34	5.02	7.18	5.57	6.3	7.66	7.24	6.96	5.29	6.48	6.38
SLC4A5	2	74216242	74343414	-1	p13.1	ENSG00000188687	7.14	7.47	6.81	6.36	7.6	7.1	7.06	7.66	8.02	6.32	7.79	7.2	7.73	6.89	7.6	7.63	7.86	6.74	6.19	7.04	7.43	7.85	9.22	6.79	7.31	8.41	5.55	6.7	7.27	7.53	7.91	7.07	7.47	6.69	7.52	7.03	6.36	7.24	6.87	7.89	7.1	8.9	7.35
DCTN1	2	74361154	74392087	-1	p13.1	ENSG00000204843	6.52	6.7	6.92	6.88	7.53	6.89	7.15	6.5	6.06	6.61	6.26	5.6	5.91	6.75	6.28	7.03	6.33	5.96	6.28	6.76	6.75	6.92	6.03	6.26	6.88	5.63	7.02	6.66	6.82	6.17	6.67	6.93	7.05	6.85	6.32	6.93	6.28	6.49	6.09	6.51	6.67	6.24	6.6
WDR54	2	74421678	74425755	1	p13.1	ENSG00000005448	6.13	7.42	7.05	6.93	8.21	7.19	7.24	7.05	6.81	7.27	7.84	7.07	6.69	7.75	7.22	7.59	6.41	6.99	7.48	8.24	7.92	8.01	9	7.06	7.25	6.67	7.23	7.63	8.23	7.1	7.36	7.3	7.58	7.18	7.65	7.43	8.12	7.28	6.93	7.75	8.8	7.1	8.27
INO80B	2	74455087	74457944	1	p13.1	ENSG00000115274	4.94	4.13	4.58	4.39	4.38	3.63	3.65	4.67	4.75	3.97	4.78	4.02	5.27	4.07	3.75	4.87	3.99	3.82	4.06	4.29	4.03	4.39	5.74	3.58	4.43	4.96	4.29	4.31	5	4.2	4.33	3.9	4.37	3.8	4.77	4.1	3.99	3.71	3.36	2.64	3.7	3.24	4.66
MOGS	2	74461057	74465410	-1	p13.1	ENSG00000115275	5.51	6.95	6.73	6.52	6.99	6.48	6.04	6.82	6.15	6.27	6.08	5.99	6.85	6.54	5.91	6.7	5.26	5.3	6.68	5.75	6.14	6.65	6.2	5.43	6.54	4.97	6.53	6.67	5.94	5.44	6.38	6.61	6.58	6.84	5.95	7.23	5.71	5.78	5.75	5.33	5.9	5.79	6.59
CCDC142	2	74471986	74483408	-1	p13.1	ENSG00000135637	3.55	3.79	3.8	4.62	4.69	4.43	3.84	3.66	2.51	3.23	3.59	2.35	2.84	3.35	2.47	3.98	2.83	2.25	3.52	3.49	4.08	3.77	4.53	3.57	4.26	4.36	4.36	2.94	4.5	3.48	2.69	3.39	3.94	4.11	2.66	3.89	2.83	3.23	2.87	2.46	3.79	3.7	3.67
TTC31	2	74483073	74494886	1	p13.1	ENSG00000115282	5.13	7.14	7.11	6.89	7.46	6.91	6.74	6.99	6.9	6.56	6.16	6.29	6.88	6.61	6.2	6.94	5.76	5.81	6.73	6.77	6.7	6.75	6.53	6.13	6.99	4.78	7.51	6.62	6.52	6.71	6.62	6.51	6.98	7.32	5.68	7.43	5.32	6.07	5.4	5.6	6.12	6.84	7.74
PCGF1	2	74505043	74507695	-1	p13.1	ENSG00000115289	6.2	4.91	5.15	5.03	5.14	5.03	5.55	5.58	6.65	5.17	5.81	5.57	5.56	5.4	5.53	4.65	5.05	5.41	5.18	5.57	5.07	5.61	6.16	4.93	5.25	4.9	6.12	5.85	5.57	6.23	6.2	5.04	5.12	4.92	6.5	5.41	6.13	5.79	6.1	6.37	5.91	4.62	5.57
AUP1	2	74526645	74529760	-1	p13.1	ENSG00000115307	7.9	8.13	7.59	7.81	8.54	8.11	7.72	7.95	8.34	8.22	8.17	8.67	8.35	8.51	8.28	8.7	7.57	7.79	8.09	8.84	8.16	7.97	8.54	8.23	8.06	8.37	8.46	8.22	8.28	8.48	8.62	8.31	8.27	7.98	8.07	8.28	8.06	7.49	7.5	8.11	7.54	7.49	8.26
HTRA2	2	74529377	74533348	1	p13.1	ENSG00000115317	6.31	5.67	5.75	5.95	6.8	6.25	5.9	5.56	5.56	5.8	6.03	5.97	6.04	5.99	5.35	6.22	5.31	5.22	6.02	5.94	6.02	5.83	6.13	5.78	5.75	6.07	6.65	5.83	6.31	5.81	6.12	5.56	5.9	5.68	6.41	6.06	6.44	5.1	5.12	5.18	5.77	5.74	6.56
DOK1	2	74549026	74557554	1	p13.1	ENSG00000115325	4.1	4.44	4.65	4.53	5.05	4.73	4.4	4.79	4.39	4.69	3.83	4.12	3.83	4.11	3.14	4.51	4.12	3.4	4.92	4.61	3.59	4.05	4.81	2.83	4.55	3.54	5.51	4.49	5.02	4.01	3.84	4.02	4.12	4.63	4.43	4.31	4.23	5.02	4.71	4.88	4.79	3.81	3.79
SEMA4F	2	74654228	74683853	1	p13.1	ENSG00000135622	3.55	5.77	5.31	4.93	5.57	4.93	5.22	5.05	5.08	4.74	5.03	4.27	4.33	4.44	5.35	5.4	3.7	4	4.4	4.44	4.97	4.96	5.79	5.01	5.15	5.1	5.57	4.81	4.78	4.72	4.84	5.06	5.39	5.83	4.56	5.83	4.26	4.85	5.1	4.14	5.17	5.61	5.75
HK2	2	74834127	74893359	1	p12	ENSG00000159399	7.42	5.74	5.91	6.27	6.12	5.57	6.49	4.65	5.61	6.06	6.51	6.23	5.35	5.73	5.28	5.92	7.87	6.64	4.82	6.53	5.69	5.65	5.57	6.87	6.56	6.63	5.28	6.2	6.27	5.86	5.59	5.81	6.6	4.65	8.42	5.51	6.01	7.16	7.01	6.66	8.72	5.03	5.24
POLE4	2	74958643	74970128	1	p12	ENSG00000115350	8.02	8.19	7.76	7.85	8.85	8.22	9.03	8.23	7.92	8.56	8.18	8.31	8.32	8.82	7.87	7.77	7.58	8.27	8.16	8.7	8.46	8.1	7.36	7.94	8.14	8.41	8.55	8.59	8.19	9.11	8.32	8.35	8.89	8.1	7.49	8.25	9.51	8.47	7.98	8.82	7.79	7.42	8.68
MRPL19	2	75646783	75690851	1	p12	ENSG00000115364	6.03	5.68	5.72	6.18	6.53	5.85	5.97	5.95	6.71	5.85	5.57	6.11	5.85	6.29	6.03	5	6.08	5.73	5.79	5.85	6.17	6.11	5.55	6.14	6.45	6.47	5.58	6.06	5.62	6.07	5.37	5.79	5.55	5.9	5.76	5.83	6.57	6.24	6.84	6.67	5.92	5.55	6.5
GCFC2	2	75652000	75710985	-1	p12	ENSG00000005436	5.14	5.43	5.14	5.18	5.24	5.36	5.25	4.43	5.38	5.41	4.81	5.04	4.62	5.44	5.03	4.82	5.6	4.8	5.22	5.48	5.61	5.28	4.82	5.23	5.18	5.85	4.8	5.08	5.09	4.73	5.14	5.09	5.33	5.06	4.52	4.79	5.43	4.43	3.78	5.18	4.62	5.05	4.82
SUCLG1	2	84423528	84460045	-1	p11.2	ENSG00000163541	7.36	7.49	7.83	7.45	8.78	7.95	8.07	7.44	8.42	7.66	7.61	8.23	7.72	8.19	7.92	7.48	8.16	8.14	7.93	8.15	7.99	7.69	8.32	7.79	7.76	8.23	7.83	7.92	8.11	7.5	7.74	7.66	7.93	7.87	8.51	7.92	8.12	7.18	7.54	7.35	7.88	7.39	8.01
DNAH6	2	84516455	84819589	1	p11.2	ENSG00000115423	1.25	4.63	3	2.45	4.34	3.46	3.42	4.83	4.37	3.41	4.45	3.93	3.96	3.64	4.17	4.66	3.8	4.28	3.06	5.23	3.13	5.61	4.83	3.66	4.76	3.71	2.83	5.42	3.81	3.93	3.66	2.7	3.02	4.83	3.55	4.47	2.79	3.99	4.94	3.96	5.35	5.07	4.01
TRABD2A	2	84821650	84907008	-1	p11.2	ENSG00000186854	5.47	8.54	8.66	7.75	8.25	9.11	8.1	9.1	8.33	8.43	7.33	8.32	7.55	8.74	8.71	8.92	7.01	8	4.96	7.96	8.76	8.76	5.78	7.43	8.68	4.45	5.24	8.52	8.5	8.03	7.34	8.08	9.15	9.4	6.86	9.23	5.86	5.47	6.69	7.87	9.4	9.16	9.37
TMSB10	2	84905656	84906671	1	p11.2	ENSG00000034510	10.22	11.8	11.99	12.13	12.93	12.72	12.88	12.32	12.39	12.62	13.12	11.98	11.32	12.81	12.18	12.35	11.55	11.61	11.92	12.76	12.47	12.33	12.1	12.3	12.46	10.73	13.04	12.37	12.9	12.67	12.2	11.86	13	12.41	11.81	12.57	12.03	11.94	11.71	12.61	12.45	12	12.7
KCMF1	2	84971093	85059472	1	p11.2	ENSG00000176407	5.42	5.2	5.27	5.14	5.42	5.22	5.16	5.12	5.48	5.42	5.54	5.87	5.61	5.66	5.89	5.43	5.89	5.73	5.65	5.22	5.27	5.21	5.63	5.18	5.13	5.79	5.48	5.54	5.07	5.53	5.46	5.44	5.26	5.32	6.18	4.99	6.48	5.35	5.56	6.03	5.76	6.14	5.18
TCF7L1	2	85133392	85310387	1	p11.2	ENSG00000152284	2.76	2.67	2.83	2.97	2.97	3.15	1.9	2.03	2.86	3.24	2.72	4.69	3.35	3.43	3.1	2.65	3.3	3.46	3.93	3.44	3.44	3.04	3.87	4.66	2.62	4.29	3.92	1.45	2.94	2.4	3.95	3.07	3.33	2.85	4.02	3.13	4.09	-0.17	2.98	3.19	2.2	2.92	2.56
TGOLN2	2	85318020	85328296	-1	p11.2	ENSG00000152291	9.21	9.71	9.78	9.71	9.6	9.59	8.97	9.21	9.56	9.58	9.18	8.89	9.45	8.78	9.52	9.11	9.4	8.92	9.75	8.94	9.07	9.29	10	10.25	9.72	9.33	10.31	8.77	9.19	8.65	9.68	9.7	9.25	9.66	9	9.67	8.83	8.92	9	9.33	9.39	9.56	9.87
RETSAT	2	85341955	85354531	-1	p11.2	ENSG00000042445	5.64	5.84	6.14	6.31	6.38	5.82	5.98	6.3	6.23	6.18	5.76	6.15	6.1	6.2	5.97	6.02	5.54	5.96	5.79	5.85	6.22	6.2	6.92	6.7	6.2	5.56	6.4	5.99	6	6.17	6.57	5.88	6.26	6.41	6.36	6.91	5.26	6.22	6.58	5.32	6.19	5.86	6.11
ELMOD3	2	85354394	85391752	1	p11.2	ENSG00000115459	4.55	5.79	5.7	5.4	5.83	5.43	5.26	5.89	5.57	5.68	5.32	5.75	5.69	5.78	6.01	5.86	5.19	5.3	5.71	5.7	5.76	5.49	5.63	5.13	5.76	4.89	5.77	5.33	5.64	5.32	5.94	5.84	5.81	5.9	5.6	6	5.39	4.77	4.57	5.08	4.97	6.04	5.3
CAPG	2	85394753	85418432	-1	p11.2	ENSG00000042493	4.79	5.32	6.37	6.74	6.78	6.43	4.7	7.21	4.97	6.49	5.42	5.52	4.52	5.29	5.04	5.12	6.23	5.77	6.78	6.18	4.91	5.39	4.29	5.76	5.55	5.09	5.71	5.4	6.43	5.39	6.12	5.94	5.58	6.49	5.49	3.36	6.23	6.04	5.13	5.93	5.83	5.34	5.69
MAT2A	2	85539168	85545281	1	p11.2	ENSG00000168906	8.16	8.43	9.4	9.66	10.09	8.91	8.53	9.46	8.54	9.12	7.65	7.62	8.71	8.07	7.4	8.12	7.77	8.18	9.8	8.33	8.22	8.79	7.05	8.78	9.52	8.39	8.21	9.11	8.4	8.93	8.61	8.46	9.04	9.02	8.31	9.96	6.77	8.57	9.45	6.29	7.4	8.82	8.5
GGCX	2	85544720	85561547	-1	p11.2	ENSG00000115486	4.23	4.93	4.8	4.76	5.08	4.86	4.72	4.61	4.73	4.49	4.34	4.24	4.14	4.08	3.93	4.23	4.01	4.28	4.23	4.2	4.77	4.39	4.59	4.62	4.74	4.85	4.81	4.41	4.9	5.24	4.76	4.46	4.93	4.95	4.98	5.1	4.37	4.56	5.14	4.96	5.18	4.32	5.18
VAMP8	2	85561562	85582031	1	p11.2	ENSG00000118640	8.38	7.9	8.6	8.9	9.17	8.9	8.7	8.88	7.88	9.1	8.65	8.71	8.65	9.3	8.1	8	8.55	7.78	8.85	9.6	8.73	9.25	8.13	7.74	9.09	8.1	9.09	8.73	9.3	8.36	8.96	8.73	9.11	8.74	8.83	9	9.89	8.75	8.43	8.78	8.69	8.5	8.78
VAMP5	2	85584431	85593406	1	p11.2	ENSG00000168899	6.95	6.96	6.96	5.67	5.81	6.77	6.51	6.56	6.11	6.1	6.67	7.05	6.53	7.03	7.25	7.14	6.99	6.37	6.42	6.96	6.24	5.53	7.42	6.42	5.77	6.41	8.61	6.55	8.11	6.98	7.71	6.53	6.06	5.94	7.58	6.21	8.22	6.87	6.22	7.72	7.02	6.6	8.05
RNF181	2	85595725	85597708	1	p11.2	ENSG00000168894	7.38	6.55	6.92	6.82	7.36	7.02	7.1	6.37	6.98	7.18	6.64	7.31	7.7	7.18	7.08	6.63	7.36	6.45	7.36	7.42	6.68	6.73	7.11	6.62	6.91	7.02	7.33	7.01	7.4	7.05	7.42	6.87	7.12	6.53	8.02	6.87	8.72	7.11	7.27	8.08	7.78	6.5	7.02
TMEM150A	2	85598547	85603196	-1	p11.2	ENSG00000168890	4.54	6.15	6.26	6.21	5.11	5.61	6.08	6.2	5.63	6.08	5.02	5.81	5.72	6.22	6.32	6.7	5.21	5.26	5.27	6.01	6.18	5.95	6.44	5.38	5.95	5.42	5.25	6.36	5.72	6.02	6.19	6.14	6.47	6.5	5.43	6.51	6.02	5.71	5.75	5.71	5.8	5.97	6.52
USP39	2	85602856	85649283	1	p11.2	ENSG00000168883	8	7.47	7.46	7.64	8.41	7.63	7.76	7.14	7.72	7.97	7.6	8.54	8	7.76	8.15	7.5	8.02	7.58	7.78	7.68	7.93	7.66	8.06	8.11	7.95	8.26	7.76	7.66	7.67	7.59	7.91	7.52	7.88	7.49	8.02	7.54	8.84	7.92	8.21	8.81	7.86	7.98	7.48
C2orf68	2	85605254	85612066	-1	p11.2	ENSG00000168887	4.98	6.66	6.43	6.4	6.68	6.03	5.59	6.2	5.65	6.01	5.93	5.42	6.59	5.48	6.11	6	5.68	5.36	5.78	5.58	5.69	6.03	6.58	5.43	6.36	5.08	5.89	6.09	5.46	5	6.06	6.2	6.05	6.47	5.02	6.87	4.91	5.14	5.25	5.6	6.58	6.23	6.26
GNLY	2	85685175	85698854	1	p11.2	ENSG00000115523	7.67	7.97	7.77	4.31	4.99	8.81	4.62	10	7.14	8.35	7.06	7.86	7.11	6.12	7.56	6.18	8.84	6	8.29	2.72	6.4	6.66	8.75	6.25	5.58	6.36	10.17	7.42	5.81	6.86	8.01	5.81	5.34	5.77	7.91	4.57	6.21	8.28	5.42	8.29	8.86	8.29	9.52
ST3GAL5	2	85837120	85905199	-1	p11.2	ENSG00000115525	8.08	6.75	6.68	6.33	7.35	6.77	6.78	5.86	4.92	6.83	5.78	7.16	8.15	6.48	7.17	7.07	7.37	6.59	7.18	6.21	6.45	5.92	6.66	7.4	6.54	7.4	7.15	6.67	7.02	6.63	6.44	6.45	7.01	6.14	7.75	7.02	7.77	6.09	7.42	7.82	7.11	7.64	6.61
POLR1A	2	86020216	86106155	-1	p11.2	ENSG00000068654	5.83	5.34	5.14	5.44	5.92	5.2	5.72	5.47	5.52	4.85	5.36	4.51	5.03	4.9	4.77	5.49	5.58	4.95	4.42	4.45	5.34	5.47	5.08	5.54	5.54	5.13	4.81	5.34	5.02	5.35	5.37	5.32	5.45	5.52	4.9	5.35	5.08	5.73	5.61	4.62	4.76	4.72	6.07
PTCD3	2	86106223	86142157	1	p11.2	ENSG00000132300	5.67	6.16	5.98	5.69	6.24	5.98	5.94	5.85	6.25	5.63	5.95	6.09	6.15	5.9	6.01	6.24	5.62	5.95	5.93	5.78	5.85	5.67	6.05	5.86	6.02	6.19	5.63	6.04	5.9	6.27	5.8	5.6	6.12	5.9	5.38	6.13	4.64	5.3	5.3	4.61	5.05	5.7	5.46
IMMT	2	86143932	86195770	-1	p11.2	ENSG00000132305	7.6	7.42	7.51	7.65	8.91	7.67	8.22	7.3	7.14	7.58	7.03	7.28	8.07	8.07	7.19	7.31	8.03	7.37	7.14	7.9	7.64	7.78	7.68	7.33	7.99	7.02	7.62	7.81	8.1	7.13	7.54	7.86	8.06	7.59	8.03	8.12	7.89	7.8	7.31	7.29	7.93	7.99	7.9
MRPL35	2	86199355	86213790	1	p11.2	ENSG00000132313	5.81	5.39	5.48	5.72	6.64	5.47	5.75	5.35	6.07	5.63	4.82	6.33	6.16	5.44	5.7	4.73	5.02	4.97	4.87	5.56	4.99	5.41	5.77	5.34	6.11	5.22	4.85	5.69	5.57	4.86	5.27	5.07	5.3	5.71	4.96	5.67	5.22	5.88	6.37	6.01	5.82	5.4	5.84
KDM3A	2	86440647	86492716	1	p11.2	ENSG00000115548	8.62	8.59	7.73	8.07	7.85	7.85	7.54	7.82	8.45	7.89	8.5	8.85	8.69	7.87	8.84	8.16	8.61	9.01	8.61	7.91	7.71	8.16	9	9.36	7.99	9.41	8.02	8.46	8.39	9.1	8.44	8.27	7.99	7.71	8.85	8.27	8.03	8.17	8.71	8.1	8.67	8.14	8.11
CHMP3	2	86503430	86563479	-1	p11.2	ENSG00000115561	6.61	6.27	6.65	6.11	6.33	6.26	7.08	6.45	6.68	5.85	5.9	6.09	6.55	6.69	6.89	5.6	7.27	6.56	7.44	6.39	6.11	6.55	5.05	6.01	7.21	6.04	6.11	6.52	6.14	6.13	6.03	6.28	6.56	6.88	6.5	6.31	7.27	6.53	6.93	6.79	6.83	7.05	6.12
RNF103	2	86603398	86623866	-1	p11.2	ENSG00000239305	8.14	7.58	7.11	6.83	6.73	6.65	6.87	7.23	8.45	7.4	8.5	8.87	8.41	7.4	8.42	8	8.55	8.82	8.29	7.93	7.37	7.5	8.68	8.13	6.88	8.94	6.64	7.08	7.55	7.72	8.05	7.44	7.32	6.4	8.13	6.49	7.1	7.01	7.47	6.98	5.82	8.17	6.73
RMND5A	2	86720291	86778041	1	p11.2	ENSG00000153561	7.16	6.14	6.59	6.14	7.09	6.16	6.8	5.5	6.05	6.97	6.14	6.82	6.56	5.85	6.37	5.87	7.25	7.25	5.67	5.81	5.96	6.2	5.46	7.48	6.11	6.63	6.32	6.03	6.43	5.87	6.52	6.43	6.01	5.94	6.09	5.7	5.31	6.8	7.08	7.69	6.57	5.75	5.44
CD8A	2	86784610	86808396	-1	p11.2	ENSG00000153563	11.3	6.08	11.63	4.84	11.5	8.05	11.15	7.38	4.27	6.93	6.17	4.92	10.56	4.33	4.71	4.29	10.15	4.68	5.51	4.61	4.68	4.83	6.63	4.41	3.74	11.09	10.32	5.54	4.06	4.72	5.19	4.98	11.12	5.19	5.7	2.65	5.8	10.95	4.18	10.61	4.86	9.58	10.93
CD8B	2	86815339	86861924	-1	p11.2	ENSG00000172116	7.3	2.61	8.25	5.13	8.09	5.43	8.05	3.23	1.5	5.15	2.2	1.93	7.18	2.08	1.26	1.73	6.07	2.08	5.04	3.58	3.9	0.29	1.93	0.58	0.05	5.09	6.92	2.26	0.45	2.13	5.83	2.14	8.13	1.13	1.4	-1.02	2.67	7.06	1.93	6.85	1.2	0.51	2.1
KRCC1	2	88027205	88064252	-1	p11.2	ENSG00000172086	5.77	6.09	6.39	7.43	7.08	6.69	6.02	5.97	5.1	6.95	5.74	5.5	4.91	5.86	5.73	5.18	4.35	5.76	5.81	6.61	6.46	6.84	4.94	5.71	7.02	4.5	5.56	5.71	6.64	4.45	5.77	5.81	6.01	6.69	4.42	6.39	4.5	5.95	5.93	4.56	6.53	5.94	6.35
EIF2AK3	2	88556741	88627464	-1	p11.2	ENSG00000172071	6.84	5.78	5.55	5.56	5.59	5.52	5.37	5.51	7.95	5.93	6.79	7.37	6.17	6.14	6.68	5.97	7.18	7.53	6.2	6	5.49	5.47	6.75	7.31	5.08	8.35	5.68	6.02	5.54	7.74	6.36	5.9	5.67	5.17	8.03	5.34	5.08	6.32	6.69	7.43	5.67	5.83	5.38
RPIA	2	88691673	88750929	1	p11.2	ENSG00000153574	7.26	7.39	7.7	7.55	8.18	7.61	8.18	7.02	7.59	7.78	7.85	7.75	7.39	7.53	7.52	7.6	7.01	7.71	7.75	7.33	7.44	7.32	6.9	8.05	7.23	7.77	7.44	7.18	7.32	7.9	7.69	7.52	7.92	7.37	7.41	7.25	7.97	7.36	7.73	9.05	7.68	7.24	7.77
MAL	2	95025677	95053992	1	q11.1	ENSG00000172005	7.97	9.7	9.89	9.71	11.04	9.22	9.46	9.71	9.49	9.51	10.4	8.98	9.05	11.14	8.9	10.06	8.35	8.07	9.15	10.78	8.46	9.55	7.77	8.2	9.73	7.86	5.77	9.6	10.28	9.6	10.05	10.61	9.92	8.56	10.86	9.67	10.62	9.28	8.18	10.29	9.07	9.61	10.17
MRPS5	2	95085369	95149434	-1	q11.1	ENSG00000144029	7.52	7.19	7.31	7.61	8.52	7.5	7.77	7.16	6.78	7.59	6.52	6.85	7.21	7.72	7.03	7.46	7.58	6.77	6.98	7.75	7.67	7.57	7.51	6.9	7.6	6.36	7.16	7.54	7.58	6.31	7.42	7.26	7.98	7.5	7.2	7.83	7.77	6.72	6.3	7.32	7.44	6.68	7.44
ZNF514	2	95145000	95165413	-1	q11.1	ENSG00000144026	3.6	6.53	6.69	6.54	6.11	6.16	5.39	6.01	5.33	5.23	5.4	4.95	5.61	5.72	5.52	5.51	4.75	5.88	5.94	5.31	5.31	5.64	4.85	6.17	6.05	5.12	5.31	5.78	5.62	4.25	6.41	6.21	5.89	6.84	4.23	6.77	4.84	4.81	4.6	3.96	4.62	4.89	6.3
ZNF2	2	95165432	95184317	1	q11.1	ENSG00000275111	2.99	3.53	3.41	3.76	4.73	4.32	4.19	3.53	2.46	3.41	2.07	2.46	2.34	3.44	1.72	2.53	2.37	2.53	2.04	3.23	3.37	3.85	2.7	1.98	4.27	2.51	3.5	3.07	4.01	2.04	2.18	2.87	3.78	4.31	2.9	4.09	1.35	4.86	4.99	4.39	5.72	2.74	2.23
FAHD2A	2	95402708	95416616	1	q11.1	ENSG00000115042	4.58	6.06	5.76	5.58	6.69	5.42	5.65	5.75	6.08	5.35	5.45	5.58	6.38	5.55	5.67	6.09	5.91	5.47	6.12	5.24	5.51	5.51	5.49	5.45	5.57	5.42	4.92	5.6	5.78	5.44	5.55	5.54	6.13	5.92	5.21	6.37	6.03	4.84	4.13	5.27	5.53	4.27	5.35
ANKRD36C	2	95836919	95991831	-1	q11.1	ENSG00000174501	5.5	5.41	5.01	5.28	5.64	5	5.07	5.54	6.09	4.21	5.54	4.49	4.83	4.52	4.83	4.4	5.48	4.95	4.77	4.79	5.19	5.01	5	5.72	5.28	6.25	5.59	5.06	5.28	5.67	5.48	5.24	5.07	5.14	5.6	5.33	4.89	4.34	3.95	3.69	3.82	5.2	4.95
GPAT2	2	96021946	96039451	-1	q11.2	ENSG00000186281	2.08	2.74	1.69	1.02	2.06	3.17	2.18	1.52	3.93	3.02	5.07	5.7	2.77	2.5	3.61	3.22	4.76	3.65	2.88	1.61	2.42	2.06	3.32	3.33	5.64	4.64	1.92	1.78	2.2	3.14	2.38	3.21	2.13	1.8	4.65	6.01	3.14	5.18	2.93	2.74	4.31	3.9	2.7
DUSP2	2	96143169	96145440	-1	q11.2	ENSG00000158050	6.13	8.89	7.26	8.03	9.06	8.68	7.27	8.64	8.37	8.85	9.87	6.64	6.71	10.35	6.66	7.9	7.7	8.91	9.95	10.95	8.38	8.87	7.18	11.15	6.4	8.91	6.86	9.38	9.95	10.02	7.7	7.16	9.39	6.59	9.65	6.99	8.97	9.65	9.46	7.62	8.45	9.75	10.08
STARD7	2	96184859	96208825	-1	q11.2	ENSG00000084090	7.92	7.25	7.47	7.72	8.27	7.66	7.81	7.39	8.33	7.61	7.12	7.93	7.4	7.26	8.34	7.15	7.84	7.45	7	7.19	7.28	7.32	7.86	7.99	7.68	7.67	8.06	7.38	7.11	7.79	7.41	7.12	7.23	7.48	7.46	7.58	7.07	8.13	8.23	8.41	7.91	7.51	7.51
TMEM127	2	96248516	96265994	-1	q11.2	ENSG00000135956	5.62	5.77	5.84	5.26	5.77	5.63	5.54	6.07	5.67	6.26	6.49	5.89	5.66	4.84	5.82	6.02	5.93	6.09	6.21	5.1	5.28	5.78	6.22	6.06	5.61	5.74	6.33	5.76	5.01	6.48	6.02	5.91	4.98	5.61	5.68	5.5	6.03	6.89	7.07	7.22	6.5	6.15	5.73
CIAO1	2	96266159	96274173	1	q11.2	ENSG00000144021	7.92	7.89	7.9	7.99	8.35	7.93	7.59	8.08	7.88	7.57	7.85	7.59	8.47	7.92	7.72	7.85	7.81	7.53	7.9	7.79	7.97	8.07	8.95	8.1	8.04	8.04	7.94	7.96	7.76	7.92	7.91	8.09	7.92	7.97	8.12	8.13	8.6	7.57	7.67	7.11	7.65	7.58	7.83
SNRNP200	2	96274338	96321271	-1	q11.2	ENSG00000144028	8.16	8.07	8.12	8.07	8.85	7.9	8.23	8	8.81	7.42	8.51	8.65	8.71	7.47	8.25	8.08	8.67	8.24	8.32	7.88	7.96	7.9	9.31	8.95	8	9.38	8.77	7.69	7.87	8.7	8.22	8.17	8.15	8.18	8.37	8.31	7.82	7.92	8.37	7.45	8.31	8.31	7.85
ITPRIPL1	2	96325331	96330517	1	q11.2	ENSG00000198885	2.76	2.96	3.82	3.94	5.15	3.58	4.08	3.81	2.79	3.02	4.79	3.47	3.64	3.69	2.08	3.81	2.8	3.61	3.48	3.78	3.81	3.7	2.86	3.75	3.51	4.17	6.18	4.2	4.01	3.07	3.27	3.23	2.94	3.09	3.59	3.11	4.71	4.04	3.25	5	4.92	5.25	3.84
NCAPH	2	96335766	96377091	1	q11.2	ENSG00000121152	1.43	1.54	1.92	3.03	5.36	3.81	4.83	2.47	3.2	2.48	5.74	3.13	2.25	2.41	2.78	3.05	2.58	4.3	2.6	2.92	3.47	3.54	3.11	3.54	4.4	3.52	4.35	3.17	1.77	4.41	2.87	1.81	2.3	2.92	2.91	3.24	3.84	3.67	3.96	4.08	3.64	2.72	3.41
ARID5A	2	96536743	96552634	1	q11.2	ENSG00000196843	6.87	5.43	4.86	5.96	5.25	5.37	5.74	6.88	6.95	5.66	7.38	7.58	6.9	5.29	7.13	7.11	6.14	7.22	7.4	5.24	5.24	5.04	6.97	6.61	5.09	7.42	6.38	6.17	5.65	7.59	5.43	5.75	5.63	4.74	7.53	5.41	7.83	6.83	8.02	7.77	6	6.05	5.63
KANSL3	2	96593170	96642787	-1	q11.2	ENSG00000114982	8.74	8.38	8.09	8.11	8.7	8.23	7.96	7.94	8.1	8.34	8.72	8.74	8.18	8.28	8.7	8.6	8.55	8.51	8.27	8.52	8.48	7.99	9.81	8.48	8.24	9.23	8.67	8.16	8.27	8.51	8.61	8.32	8.65	8.27	8.54	8.56	8.95	8.27	8.34	8.61	8.26	8.65	8.08
LMAN2L	2	96705929	96740064	-1	q11.2	ENSG00000114988	6.04	5.14	5.01	5.55	5.75	5.45	5.87	5.05	3.75	5.01	4.02	4.17	4.3	5.26	4.2	5.01	4.85	3.72	4.7	4.75	5.27	5.22	6.2	3.45	5.54	5.76	5	4.94	5.22	4.01	3.91	4.12	5.85	5.27	4.57	5.52	6.22	5.14	5.22	5.08	6.2	4.89	5.57
CNNM4	2	96760902	96811874	1	q11.2	ENSG00000158158	4.3	5.05	4.26	4.49	5.07	4.59	4.54	4.26	4.35	4.58	5.06	4.81	4.14	4.37	5.1	4.91	5.32	4.88	4.47	4.25	4.78	4.47	5.55	5.3	3.7	5.03	4.93	4.28	4.48	4.79	4.96	4.66	4.54	4.63	4.82	4.61	4.64	5.56	6.13	4.56	4.59	4.38	4.64
CNNM3	2	96816245	96835382	1	q11.2	ENSG00000168763	6.62	7.11	6.6	6.74	6.72	6.24	6.43	6.67	5.57	5.89	6.19	5.05	6.78	6	6.61	6.91	6.15	5.46	5.97	5.62	6.41	6.2	7.25	5.96	6.3	6.29	6.28	6.34	5.78	5.89	6.4	6.54	6.23	6.54	5.99	6.81	6.53	6.2	5.98	5.73	6.9	6.41	6.95
ANKRD23	2	96824526	96857934	-1	q11.2	ENSG00000163126	2.25	4.08	3.32	3.48	3.84	3.18	3.31	3.73	3.39	3.64	3.22	3.69	3.53	3.73	3.84	4.17	3.31	2.77	3.73	3.2	3.64	3.58	4.31	3.6	3.37	3.34	3.64	3.16	3.54	3.35	3.82	3.56	3.69	3.44	3.15	3.96	2.19	2.69	2.16	2.67	3.38	3.12	3.63
SEMA4C	2	96859718	96870757	-1	q11.2	ENSG00000168758	6.86	6.99	6.73	7.06	6.5	5.8	6.38	6.52	5.3	6.44	5.24	6.7	6.77	5.75	6.91	7.38	5.37	6.16	5.86	5.87	6.96	6.44	6.82	7.2	6.31	6.42	4.79	5.94	6.6	6.55	6.89	6.25	6.42	6.03	6.62	6.83	5.56	6.55	6.55	5.15	6.8	6.37	6.96
FAHD2B	2	97083583	97094882	-1	q11.2	ENSG00000144199	5.38	6.76	6.19	5.49	6.94	5.94	6.13	5.8	7.4	6.67	5.78	6.11	7.09	6.28	5.84	6.54	6.72	5.76	4.84	5.29	6.55	6.36	5.47	5.59	6.08	5.88	5.55	5.79	6.04	6.41	6.07	6.14	6.35	6.36	5.21	5.65	6.56	5.34	5.64	5.9	7.33	5.51	6.29
ANKRD36	2	97113218	97264434	1	q11.2	ENSG00000135976	6.35	6.05	5.87	5.92	6.2	5.95	5.61	6.21	6.76	4.96	5.81	5.22	5.67	5.04	5.84	5.25	6.13	5.58	5.78	5.31	6.02	5.45	6.36	6.55	5.93	7.16	6.35	5.98	5.97	6.5	6.25	6.24	5.72	6.1	6.33	5.96	5.81	5.07	4.65	4.32	4.68	5.5	4.83
ANKRD36B	2	97492663	97589965	-1	q11.2	ENSG00000196912	6.32	7.18	5.69	5.81	6.18	5.84	5.85	7.1	7.51	5.94	7.02	6.11	6.11	5.76	6.05	5.77	6.72	6.07	6.45	5.98	6.17	5.55	6.98	7.65	6	7.31	6.93	6.53	5.95	6.66	6.69	6.54	6.55	5.95	6.33	7.28	6.42	5.58	5.75	5.47	5.88	6.25	5.43
COX5B	2	97646062	97648383	1	q11.2	ENSG00000135940	7.54	7.36	7.49	7.3	8.66	7.76	7.97	7.4	7.67	7.77	7.27	7.85	7.64	7.98	7.68	7.37	7.32	7.39	7.89	8.09	7.67	7.55	7.3	7.45	7.63	7.48	7.69	7.94	7.7	7.78	7.75	7.81	8.07	7.32	7.54	7.65	8.98	7.54	7.53	8.76	7.66	7.19	8.39
ACTR1B	2	97655939	97664044	-1	q11.2	ENSG00000115073	7.95	8.08	7.79	7.84	8.68	7.97	7.9	7.57	8.27	7.51	8.13	8.05	7.86	7.98	7.94	8.64	6.75	7.37	7.73	7.79	7.95	8.08	8.35	7.63	8.11	7.92	7.82	7.98	8.03	7.9	7.78	7.82	8.1	8.05	8.57	8.39	7.64	7.32	7.3	7.91	8.15	7.77	8.13
C2orf92	2	97664217	97703064	1	q11.2	ENSG00000228486	3.91	4.82	5.01	4.71	4.77	4.75	3.8	5.09	5.08	4.76	4.77	5.56	5.4	5.07	5.58	5.42	4.93	4.94	4.57	5.9	4.74	3.88	5.34	5.45	5.75	5.14	3.78	4.94	5.19	5.29	5.27	4.87	5.28	5.22	4.49	6.16	4.61	3.85	4.26	3.83	3.76	4.41	4.4
ZAP70	2	97713560	97739862	1	q11.2	ENSG00000115085	7.91	7.93	7.83	7.66	8.2	7.8	7.67	7.98	8.07	7.31	7.88	7.76	8.26	7.9	7.59	8.66	7.59	8	8	8.03	7.82	7.7	8.83	7.64	7.74	8.01	8.56	7.71	7.69	7.64	7.67	7.68	8.23	7.83	7.28	8.19	6.64	6.89	6.32	6.42	5.96	7.3	7.82
TMEM131	2	97756333	97995948	-1	q11.2	ENSG00000075568	8.72	8.3	8.39	8.44	8.95	8.54	8.65	8.54	8.52	7.94	8.44	8.15	8.61	7.98	8.3	8.35	8.71	8.61	8.09	8.32	8.34	8.48	9.08	8.51	8.46	8.82	8.54	8.16	8.53	8.28	8.27	8.37	8.73	8.61	9.16	8.68	7.67	8.59	8.08	7.66	8.84	8.15	8.45
INPP4A	2	98444854	98594390	1	q11.2	ENSG00000040933	6.84	6.56	7	6.74	6.93	7	6.69	7.06	6.09	6.77	6.08	5.89	6.31	6.59	5.88	6.53	5.53	6.4	5.91	6.25	6.65	6.54	5.56	5.85	6.86	5.66	6.95	6.52	6.44	5.73	6.39	6.63	6.57	7.05	5.66	7	5.83	6.42	5.33	5.57	7.1	6.26	6.01
COA5	2	98599314	98608515	-1	q11.2	ENSG00000183513	6.35	7.79	7.46	7.09	7.5	7.13	6.45	7.33	7.8	7.57	7.5	8.09	8.38	7.13	7.69	7.33	6.7	7.39	7.53	6.82	7	7.11	7.99	6.64	7.4	6.5	7.16	7.12	7.23	6.8	7.33	7.13	7.25	7.06	6.07	7.73	6.06	5.39	5.93	5.92	6.09	8.07	7.09
UNC50	2	98608579	98618515	1	q11.2	ENSG00000115446	6.66	8.07	8.02	7.41	7.65	7.58	7.04	7.53	7.78	7.58	7.39	8.15	7.9	7.65	7.6	7.74	7.07	7.25	7.81	7.18	7.04	7.63	7.66	7.04	7.86	7.23	7.82	7.41	7.96	6.8	7.56	7.47	7.3	7.42	7.08	7.9	6.29	6.29	7.18	5.96	6.74	7.55	7.68
MGAT4A	2	98619106	98731132	-1	q11.2	ENSG00000071073	9.43	9.02	9.12	8.91	8.45	9.03	9.47	9.74	8.74	9.53	8.24	8.98	9.87	9.26	9.14	9.24	8.92	10.07	9.16	8.21	9.1	9.4	6.18	8.6	9.54	9.28	8.48	9.26	8.54	8.74	8.69	9.19	9.3	9.04	7.42	9.13	8.6	9.17	8.62	9.29	9.17	9.33	9.12
TSGA10	2	98997261	99154964	-1	q11.2	ENSG00000135951	3.33	4.39	4.69	3.53	4.24	4.31	4.39	4.41	4.47	4.26	5.03	4.62	4.33	4.38	4.68	3.57	3.4	4.73	3.93	4.26	3.65	3.88	3.44	3.95	4.06	3.98	3.32	4.76	4.56	4.41	4.51	4.42	4.56	3.85	3.8	4.62	4.28	4.17	4.01	3.83	4.23	4.69	4.4
C2orf15	2	99141485	99151487	1	q11.2	ENSG00000273045	4.86	4.04	3.46	4.65	4.43	3.76	4.4	3.33	3.59	4.24	2.52	3.87	2.62	4.54	3.75	3.83	3.56	3.91	3.93	3.74	4.33	4.68	3.31	3.45	4.86	3.9	1.69	3.25	3.89	3.53	2.83	3.41	3.88	4.65	3.37	4.29	3.37	4.24	4.79	3.04	4.7	2.1	2.93
LIPT1	2	99154955	99163157	1	q11.2	ENSG00000144182	5.55	4.63	4.7	4.55	4.99	4.61	4.69	4.73	5.8	5.01	4.9	6	5.59	4.84	5.29	3.93	5.42	5.13	5.02	5.28	4.43	5.04	5.54	4.97	5.08	5.29	5.5	4.96	5.42	5.32	5.23	4.76	4.9	3.99	4.96	4.61	5.99	4.93	5.12	5.29	4.96	5.04	5.16
MITD1	2	99161427	99181058	-1	q11.2	ENSG00000158411	6.89	7.22	7.37	7.18	8.05	7.48	7.18	7.42	6.61	7.75	6.27	7.12	7.23	7.48	6.8	7.03	5.94	6.81	6.55	7.2	6.87	6.74	7.91	6	7.44	6.14	6.97	6.83	7.6	5.55	6.74	6.38	7.22	7.38	7.06	7.32	5.63	6.2	5.65	5.78	7.23	7.1	7.73
MRPL30	2	99181152	99199561	1	q11.2	ENSG00000185414	5.5	4.64	4.97	4.92	5.62	5.02	5.01	4.89	4.7	4.99	4.12	4.65	5.19	5.19	4.57	4.83	5.22	4.21	4.78	4.8	5.09	4.83	4.87	3.27	5.1	4.96	4.69	5.18	4.97	5.02	4.38	4.24	4.64	4.81	4.82	4.7	5.35	5.16	5.51	4.52	5.54	4.22	5.16
LYG1	2	99284238	99304742	-1	q11.2	ENSG00000144214	3.53	3.99	3.65	3.47	4.36	4.11	4.45	4.37	4.11	4.16	3.83	4.98	3.94	3.99	4.5	4.6	3.76	3.84	4.17	4.97	4.46	3.96	4.87	3.69	3.91	4.44	3.86	4.13	4.25	4.28	4.35	3.63	4.46	4.48	4.4	4.45	3.68	3.85	1.58	2.95	3.9	3.86	2.64
TXNDC9	2	99318982	99340702	-1	q11.2	ENSG00000115514	5.81	4.77	5.24	5.56	5.81	5.25	5.51	5.26	5.92	5.68	4.83	5.71	5.85	5.22	5.21	4.34	6.05	5.15	4.59	5.64	5.71	5.46	5.98	5.15	6.02	5.08	5.48	5.42	5.71	5.17	4.59	4.57	4.39	5.17	5.26	4.99	5.59	6.04	6.84	5.89	5.27	5.16	6.14
EIF5B	2	99337371	99401326	1	q11.2	ENSG00000158417	5.81	6.22	6.42	6.6	7.37	6.58	6.88	6.66	6.54	6.86	6.21	6.8	6.35	6.49	6.17	5.43	5.87	5.93	5.64	6.67	6.53	6.15	6.52	5.4	6.67	6.79	5.89	6.73	6.68	6.51	6.07	5.94	6.59	6.53	6.26	6.48	6.32	6.71	7.01	5.91	6.28	7.01	6.73
REV1	2	99400475	99490035	-1	q11.2	ENSG00000135945	7.48	7.68	7.24	7.02	7.49	7.66	6.92	7.25	7.28	7.04	7.16	6.93	7.56	7.33	7.37	7.39	7.25	6.9	7.25	6.84	7.2	7.08	8.33	6.78	7.1	7.05	7.16	7.5	6.91	6.75	7.33	7.65	7.29	7.32	6.94	7.1	6.1	6.33	6.14	6.55	6.89	8.11	7.49
AFF3	2	99545419	100192428	-1	q11.2	ENSG00000144218	4.94	3.75	2.99	3.04	1.79	4.1	2.6	3.91	2.42	4.77	3.7	3.33	1.57	2.41	3.49	3.76	3.89	3.27	5.82	2.97	2.97	3.17	5.91	3.62	2.57	4.94	3.59	3.06	3.22	4.22	3.45	2.27	3.22	1.62	3.8	1.96	6.17	4.94	4.68	4.39	6.26	4.6	3.62
CHST10	2	100391860	100417668	-1	q11.2	ENSG00000115526	5.11	4.67	4.42	5.16	4.5	4.83	4.01	3.17	4.28	4.53	3.22	3.56	4.4	4.94	3.52	4.87	4.8	4.66	5.1	4.16	4.23	2.09	4.66	4.17	3.99	4.42	5.42	4.5	3.64	3.77	3.23	4.94	4.04	3.76	3.35	3.5	3.93	4.34	4.65	5.61	3.16	3.52	3.48
PDCL3	2	100562993	100576739	1	q11.2	ENSG00000115539	6.53	5.31	5.95	5.99	6.62	6.4	6.42	6.47	6.62	6.65	6.06	5.84	6.06	6.46	5.93	5.62	5.25	6.74	6.97	6.19	6.61	6.13	4.31	5.91	6.32	6.99	5.92	6.19	6.25	6.9	6.15	6.22	6.12	6.15	5.82	6.17	7.04	6.65	7.6	7.81	6.09	5.93	6.31
NPAS2	2	100820139	100996829	1	q11.2	ENSG00000170485	4.17	6.41	6.62	1.76	4.22	5.3	3.67	3.89	1.45	2.98	2.91	6.12	4.37	4.55	6.14	5.51	6.17	6.27	5.92	4.66	5.57	2.38	4.71	1.79	5.35	5.55	2.11	6.21	2.04	6.62	1.55	3.14	4.62	4.9	1.88	5.08	5.97	4.62	6.47	6.45	3.43	4.15	2.69
RPL31	2	101002229	101024032	1	q11.2	ENSG00000071082	12.34	12.49	12.86	12.17	13.12	12.8	12.95	12.3	12.85	12.53	11.75	12.6	12.59	12.74	12.37	11.48	12.09	12.23	12.59	12.54	12.57	12.2	11.39	11.93	12.55	12.27	11.85	13.02	12.2	12.2	12.46	12.33	12.69	12.32	12.37	12.4	13.55	12.33	12.48	12.88	12.74	12.14	12.15
TBC1D8	2	101007617	101252866	-1	q11.2	ENSG00000204634	4.94	4.1	4.32	3.44	4.74	5	3.98	4.14	3.04	4.13	4.64	4.5	4.87	4.06	4.17	4.3	5.46	4.98	4.45	4.85	4.01	3.67	7.83	4.72	4.09	4.92	5.73	3.62	4.13	4.39	4.09	4.56	4.8	3.37	5.91	3.7	4.27	4.71	3.55	4.77	4.75	3.74	4.3
CNOT11	2	101252886	101270316	1	q11.2	ENSG00000158435	8.47	8.84	8.48	8.53	9.48	8.66	8.62	8.29	8.52	9.2	8.5	9.35	8.58	8.54	9.04	8.86	8.49	8.47	8.33	8.53	8.41	8.63	8.8	8.41	8.98	8.87	8.49	8.33	8.53	8.22	8.82	8.36	8.5	8.37	8.03	8.64	8.05	8.18	8.56	8.34	7.94	8.94	8.55
RNF149	2	101271219	101308701	-1	q11.2	ENSG00000163162	8.46	7.7	7.48	7.62	7.93	7.81	7.48	8.78	7.94	8.11	7.57	8.96	8.49	7.72	7.97	7.6	8.49	8.04	8.4	8	7.79	8.03	8.43	8.02	7.9	8.84	8.15	7.78	7.57	7.96	7.72	7.81	7.83	7.41	8.61	7.73	8.03	7.61	9.44	8.03	7.63	7.81	7.9
MAP4K4	2	101696850	101894689	1	q11.2	ENSG00000071054	5.85	6.96	6.54	6.42	6.64	6.75	6.71	6.72	6.67	6.56	6.9	6.89	7.17	6.65	7.16	7.37	6.83	7.04	7.01	6.22	6.72	6.83	6.28	7.31	6.78	6.15	6.02	6.96	6.68	6.59	6.56	7.03	6.46	7.02	6.61	6.95	6.25	6.68	6.49	7.09	6.71	7.18	6.88
IL18R1	2	102311529	102398775	1	q12.1	ENSG00000115604	8.37	3.83	4.74	3.57	6.83	5	5.2	4.84	3.2	4.34	3.74	4.92	9.36	4.82	4.55	4.44	7.05	7.54	7.81	4.11	3.56	4.56	5.54	3.28	4.3	8.35	6.18	3.56	5.3	4.35	4.16	3.34	4.58	2.6	6.82	4.2	6.5	4.82	4.81	4.56	4.57	8.02	6.15
IL18RAP	2	102418689	102452565	1	q12.1	ENSG00000115607	8.54	5.18	5.45	3.77	4.56	5.7	4.6	6.93	4.26	6.87	4.62	6.27	8.26	5.2	5.01	4.95	6.69	7.09	6.75	4.72	4.33	5.64	6.75	3.74	4.09	7.34	5.6	4.45	5.36	5.19	6.18	6.78	4.91	3.18	6.66	3.66	2.41	5.41	4.71	4.2	5.75	9.2	6.65
MFSD9	2	102714630	102736888	-1	q12.1	ENSG00000135953	5.13	4.37	4.61	4.37	4.46	4.61	4.5	4.2	4.38	4.38	4.2	4.25	4.6	4.37	3.93	4.38	5.13	4.34	4.83	4.05	3.78	4.37	5.26	4.46	4.45	3.9	5.45	4.14	3.89	3.85	4.17	4.15	4.49	4.4	5.18	4.16	3.4	4.77	5.32	4.56	4.74	4.81	4.74
TMEM182	2	102736905	103019900	1	q12.1	ENSG00000170417	1.61	3.29	3.95	3.54	3.98	3.81	3.87	3.67	3.51	3.88	3.07	2.91	1.72	4.03	2.45	2.28	0.98	2.63	3.22	3.34	3.52	3.96	1.43	2	4.04	1.31	3.47	3.78	3.19	1.99	2.54	3.22	3.59	3.21	2.23	3.44	1.59	4.11	3.69	2.76	3.74	4.22	2.18
MRPS9	2	105038069	105099960	1	q12.1	ENSG00000135972	6.54	6.42	6.42	6.15	6.97	6.28	6.31	6.28	6.53	6.74	6.2	7.09	6.94	6.85	6.62	6.64	7.1	7.52	6.62	6.77	6.56	6.6	5.78	5.86	6.48	6.74	6.18	6.29	6.95	6.58	6.41	5.89	6.61	6.28	6.92	6.41	6.62	6.58	6.44	5.86	5.9	6.7	6.79
TGFBRAP1	2	105264391	105329735	-1	q12.2	ENSG00000135966	6.98	6.78	6.73	6.73	7.03	6.67	6.59	6.43	5.63	6.47	6.22	5.85	6.49	6.26	6.21	6.61	6.54	5.97	5.78	5.77	6.46	6.55	6.28	6.43	6.54	6.26	6.71	6.5	6.13	6.47	6.37	6.72	6.24	6.85	6.48	6.58	6.12	6.2	6.75	6.99	6.45	7.05	6.48
C2orf49	2	105337532	105349211	1	q12.2	ENSG00000135974	5.91	6.15	5.98	5.6	5.92	5.92	5.65	6.06	6.84	5.99	6.05	6.51	6.66	5.28	6.68	5.21	6.17	6.25	5.67	5.49	5.75	5.88	6.63	6.5	6.14	6.14	5.78	5.55	5.23	5.89	5.74	5.61	4.94	5.43	5.86	5.43	5.87	6.36	6.81	6.34	6.2	4.47	5.93
FHL2	2	105357712	105438513	-1	q12.2	ENSG00000115641	3.75	3.37	2.87	2.31	3.82	4.24	4.05	2.84	3.55	3.14	3.84	4.73	4.45	4.03	4.04	3.8	5.09	5.15	3.45	4.07	4.55	3.6	5.01	4.88	4.28	5.14	3.06	3	3.44	3.71	3.56	4.05	3.78	2.94	5.1	3.94	4.8	4.35	4.2	6.12	3.44	4.43	3.87
NCK2	2	105744912	105894274	1	q12.2	ENSG00000071051	7.78	8.41	8.71	8.27	8.13	8.18	9.09	8	7.08	8.02	7.63	7.13	8.2	8.16	7.54	8.5	7.54	7.67	7.78	7.8	8.68	8.56	7.01	5.87	9.26	5.9	6.31	8.05	8.17	6.74	7.16	7.31	9.06	8.82	7.43	8.61	6.16	7.56	7.78	8.82	8.5	9.31	8.8
UXS1	2	106093303	106194339	-1	q12.2	ENSG00000115652	5.61	6.15	6.07	6.28	6.14	5.59	6.55	5.33	4.7	5.63	5.65	5.9	5.01	5.93	5.84	6.26	5.44	5.92	4.88	5.41	5.91	5.85	5.55	5.31	5.82	4.69	4.46	5.59	6.27	5.7	6.07	5.19	6.13	5.09	5.88	5.88	4.95	5.68	5.76	5.91	5.07	5.59	4.73
GCC2	2	108449191	108509415	1	q12.3	ENSG00000135968	6.49	6.23	5.82	6	5.98	5.92	5.9	5.91	5.78	5.6	5.33	5.51	6.21	5.65	6.09	5.65	6.53	5.27	6.65	5.36	6.04	5.24	6.31	5.6	6.08	6.06	5.87	5.42	5.36	5.06	5.12	5.78	5.56	5.81	5.86	5.97	5.55	5.55	6.21	5.31	6.07	5.79	5.16
LIMS1	2	108534355	108687246	1	q12.3	ENSG00000169756	5.04	6.03	5.67	6.98	6.88	6.04	6.81	7.4	4.89	6.03	5.31	4.99	4	7.51	5.6	4.73	5.76	6.32	6.06	7.12	5.45	7.44	4.35	3.67	5.51	4.75	5.86	7.24	6.48	5.24	4.76	5.01	5.47	7.08	5.96	5.36	5.44	6.28	6.8	5.3	6.13	7.89	5.92
RANBP2	2	108719482	108785809	1	q13	ENSG00000153201	6.89	6.01	5.67	5.79	6.21	5.92	6.01	5.86	7.82	6.29	7.4	7.82	6.88	5.68	7.2	5.76	7.08	7.5	6.31	5.69	6.26	5.91	6.47	7.4	6.02	8.23	6.03	6.01	5.73	8.11	6.46	5.98	5.81	5.94	6.65	5.78	6.62	7.36	7.94	6.46	6.04	5.58	5.92
CCDC138	2	108786757	108885477	1	q13	ENSG00000163006	4.53	4.91	5.17	5.06	5.21	4.71	5.1	4.53	4.74	4.67	4.38	3.83	3.82	5.01	4.31	4.26	4.54	3.75	4.25	4.66	4.97	4.35	3.37	3.84	4.69	3.89	4.5	4.93	4.54	3.99	4.52	4.12	4.7	4.57	3.14	4.34	3.91	4.62	4.52	3.9	4.5	5.44	4.8
EDAR	2	108894471	108989372	-1	q13	ENSG00000135960	5.01	6.36	7.05	3.57	5.71	2.57	6.85	5.96	6.4	5.55	2.94	4.43	4.83	7.13	5.92	6.98	1.61	6.14	6.77	5.75	1.6	6.77	1.72	5.26	5.72	3.88	2.71	7.21	6.75	4.95	5.7	3.46	5.96	7.03	4.4	6.48	3.39	5.33	4.7	5.18	7.1	6.76	6.41
SH3RF3	2	109129205	109504634	1	q13	ENSG00000172985	2.56	4.99	3.62	4.75	3.72	4.1	3.79	0.75	4.54	3.57	4.6	4.14	5.52	4.32	5.17	4.38	5.34	4.98	5.9	4.04	2.46	1.78	5.67	5.79	3.9	1.1	1.84	1.67	1.6	4.47	2.78	4.34	4.15	4.22	3.73	4.94	2.2	3.78	5.2	4.65	3.39	4.06	1.61
MTLN	2	110211529	110245420	-1	q13	ENSG00000175701	6	5.06	5.59	5.54	7.05	5.91	6.54	5.66	6.23	3.28	4.82	5.59	5.94	5.86	4.73	5.74	4.22	4.44	5.04	5.43	5.99	5.71	4.7	3.98	6.02	5.25	5.74	5.34	4.9	5.83	5.18	4.86	6.19	5.82	4.72	6.1	4.75	6.13	5	7.24	6.41	4.98	6.25
BUB1	2	110637528	110678063	-1	q13	ENSG00000169679	2.9	3.2	3.52	3.68	6.26	4.49	5.36	2.96	4.68	2.82	3.52	4.32	3.62	3.58	4.29	3.59	4.02	4.82	4.05	3.92	3.81	3.66	4.25	4.07	4.93	4.5	3.21	3.72	2.67	4.64	4.51	3.14	3.23	3.52	4.73	3.23	3.67	3.92	4.63	3.82	4.13	3.1	4.62
BCL2L11	2	111119378	111168445	1	q13	ENSG00000153094	5.26	4.9	6	5.15	6.94	5.17	5.64	5.06	5.07	5.42	5.84	4.39	4.83	4.68	4.93	5.45	7.94	7.3	5.54	4.52	6.1	5.23	5.84	5	5.23	6.34	5.19	4.67	4.42	4.92	4.36	5.26	5.19	4.52	5.34	6.25	5.22	6.45	7.01	8.94	6.19	5.9	4.85
ANAPC1	2	111611639	111884690	-1	q13	ENSG00000153107	6.46	6.4	6.46	6.34	6.83	6.39	6.78	6.26	6.49	6.12	6.32	5.98	6.14	6.07	6.15	6.07	6.67	5.93	5.71	6.03	6.35	6.22	5.83	6.31	6.57	6.23	6.09	6.45	6.28	6.23	6.13	6.29	6.43	6.33	6.09	6.3	5.82	6.59	6.21	5.4	6.17	6.51	6.1
TMEM87B	2	112055269	112119318	1	q13	ENSG00000153214	5.56	5.31	5.9	6.07	5.52	5.48	5.05	5.75	5.45	5.5	5.26	5.28	5.29	5.46	5.68	5.03	4.46	5.24	5.31	5.52	5.49	5.85	4.88	5.33	5.88	4.47	5.47	5.22	5.53	4.75	4.87	5.46	5.18	5.68	4.22	5.46	4.64	4.7	5.34	3.97	5.11	5	4.94
FBLN7	2	112138385	112188218	1	q13	ENSG00000144152	5.22	5.53	4.56	6.74	5.26	5.1	4.93	5.5	3.41	5.74	6.24	5.96	6.33	5.57	6.08	4.06	2.18	4.76	6.11	4.29	4.67	5.7	6.22	6.78	5.89	5.38	2.39	5.82	5.4	5.42	5.86	5.03	4.74	6.06	6.5	6.3	6.19	5.64	7.69	1.71	6.44	5.33	5.37
ZC3H8	2	112211529	112255136	-1	q14.1	ENSG00000144161	6.21	6.6	6.47	6.77	6.77	6.59	6.25	6.44	6.05	6.45	6.75	6.24	6.08	6.35	5.94	6.35	6.04	6.35	5.8	6.12	6.32	6.61	5.86	6.82	6.97	5.76	5.61	6.49	6.3	5.54	6.57	6.26	6.36	6.61	5.7	6.87	5.67	6.02	6.2	4.91	5.84	6.08	5.93
ZC3H6	2	112275597	112340063	1	q14.1	ENSG00000188177	4.76	5.58	4.9	4.47	5.44	4.69	4.64	5.57	4.94	4.97	4.62	5.32	5.09	4.5	5.06	4.8	5.05	4.64	4.85	4.32	4.69	5.32	5.36	4.26	4.99	6.05	4.45	4.69	4.87	4.38	4.57	5	5.1	5.2	5.29	5.28	4.52	4.44	3.89	3.53	5.84	5.42	4.13
RGPD8	2	112368369	112434488	-1	q14.1	ENSG00000169629	5.24	4.11	3.81	3.6	3.24	3.96	3.58	3.47	5.24	4.38	4.97	5.56	4.69	4.49	5.28	4.07	5.31	5.93	5.27	4.55	4.48	4.54	2.67	6.1	3.7	6.83	4.8	4.08	3.81	6.16	4.87	4.87	4.5	3.51	5.63	4.36	5.7	5.12	6.03	4.97	4.36	4.79	4.09
TTL	2	112482156	112541739	1	q14.1	ENSG00000114999	4.45	6.92	6.69	6.9	7.31	6.68	7.13	6.26	5.92	6.32	6.43	5.73	5.38	6.16	6.3	6.28	5.86	6.42	6.24	6.05	6.54	6.46	6.07	6.42	6.5	5.25	6.87	6.61	5.75	5.8	6.76	6.76	6.54	6.85	4.87	6.99	4.96	6.03	6.36	6.16	6.01	6.4	6.07
POLR1B	2	112541915	112579818	1	q14.1	ENSG00000125630	5.99	4.98	5.05	5.2	5.42	5.18	5.36	5	5.07	4.93	5.23	5.94	4.88	5.14	4.76	5.76	5.17	4.84	3.98	5.03	5	5.35	4.09	5.59	5.47	4.93	5.03	5.06	5.24	5.07	5.16	5.55	5.3	5.22	4.53	5.35	4.69	5.74	5.88	5.77	4.67	5.84	4.83
CHCHD5	2	112584240	112589275	1	q14.1	ENSG00000125611	6.45	5.94	5.92	5.71	6.63	5.98	6.57	5.82	6.26	6.12	6	6.24	5.86	6.59	6.16	6.06	6.12	5.97	6.88	6.35	5.77	6.15	5.87	5.52	5.92	5.83	6.87	6.38	5.96	6.61	6.39	5.91	6.72	5.8	6.85	6.19	7.95	6.55	6.34	7.23	6.87	5.33	6.59
SLC20A1	2	112645939	112663825	1	q14.1	ENSG00000144136	8.75	7.92	7.69	7.86	8.61	7.88	8.46	8.55	8.48	8.11	8.2	8.36	8.66	7.93	8.36	7.97	7.79	8.69	9.31	9.17	7.87	7.73	7.36	9.48	8	9.19	9.97	8.28	9.28	8.98	8.43	7.81	8.57	7.97	8.33	7.89	7.85	8.95	8.76	8.34	7.48	8.71	7.83
CKAP2L	2	112736349	112764664	-1	q14.1	ENSG00000169607	2.43	1.32	1.88	3.47	6.31	4.04	5.65	2.78	3.67	2.04	3.93	2.04	-1.79	3.97	3.57	3.77	2.99	5.39	1.75	3.76	4.68	4.61	1.56	4.57	5.4	2.48	4.26	2.99	2.23	4.32	3.99	2.16	2.32	3.57	2.77	3.58	1.2	3.88	2.93	4.18	4.92	2.87	2.7
IL1B	2	112829751	112836816	-1	q14.1	ENSG00000125538	5.01	5.06	2.8	1.35	6.65	4.96	4.54	6.12	4.82	5.25	4.31	7.15	2.42	5.86	3.87	2.02	6.44	6	2.24	8.99	2.06	2.06	4.81	6.96	3.13	4.52	6.89	5.99	4.23	7.91	3.26	4.22	7.78	3.01	8.16	0.37	7.31	8.99	7.1	6.11	8.3	4.72	2.91
[truncated: 9,409 more rows]
[truncated: 78 more columns]
