# Supplementary material for: Computational gene expression analysis reveals distinct molecular subgroups of T-cell prolymphocytic leukemia
Source: PLoS One. 2022 Sep 21;17(9):e0274463. doi: 10.1371/journal.pone.0274463 (PMC9491575; doi:10.1371/journal.pone.0274463)
Supplement: S9 Table — (TSV) [file pone.0274463.s021.tsv]

Gene	Chr	Start	Stop	Strand	Band	EnsemblID	Erkeland_GSM4450396	Erkeland_GSM4450397	Erkeland_GSM4450398	Erkeland_GSM4450399	Erkeland_GSM4450400	Erkeland_GSM4450401	Erkeland_GSM4450402	Erkeland_GSM4450403	Erkeland_GSM4450404	Erkeland_GSM4450405	Erkeland_GSM4450406	Erkeland_GSM4450407	Erkeland_GSM4450408	Erkeland_GSM4450409	Erkeland_GSM4450410	Erkeland_GSM4450411	Erkeland_GSM4450412	Erkeland_GSM4450413	Erkeland_GSM4450414	Erkeland_GSM4450415	Erkeland_GSM4450416	Erkeland_GSM4450417	Erkeland_GSM4450418	Schrader_control_1	Schrader_control_2	Schrader_control_3	Schrader_control_4	Schrader_control_5	Schrader_control_6	Schrader_control_7	Schrader_control_8	Schrader_control_9	Schrader_control_10	Schrader_TP067	Schrader_TP029	Schrader_TP030	Schrader_TP031	Schrader_TP032_excluded	Schrader_TP081	Schrader_TP033_excluded	Schrader_TP084	Schrader_TP042	Schrader_TP088
SAMD11	1	923928	944581	1	p36.33	ENSG00000187634	5.64	5.03	5.53	5.59	5.46	5.71	5.29	6.22	5.3	5.65	5.91	5.53	5.68	5.26	5.38	5.26	4.84	5.35	5.62	5.72	5.39	5.66	5.16	6.08	5.26	5.51	4.97	5.54	4.99	5.02	5.94	5.45	5.55	5.2	5.23	5.92	5.15	5.31	5.64	5.51	5.74	5.87	5.35
NOC2L	1	944203	959309	-1	p36.33	ENSG00000188976	5.71	6.39	6.04	6.07	6.3	5.82	6.14	5.91	6.18	5.97	6.16	5.68	5.97	6.63	6.38	6.08	6.51	6.13	5.88	6.36	6.96	6.53	6.48	5.78	5.98	6.18	6.35	6.44	5.73	6.03	5.58	6.33	6.11	6.09	6.42	5.81	5.79	5.77	5.98	6.17	6.58	7.19	5.83
KLHL17	1	960584	965719	1	p36.33	ENSG00000187961	5.56	5.59	5.98	6.06	5.68	5.75	5.62	5.73	5.51	5.67	6.4	6.08	5.58	5.78	5.78	5.58	6.1	5.48	5.42	5.97	6.08	5.53	5.8	5.04	5.96	5.66	5.74	5.5	5.25	5.74	5.3	5.44	5.57	6.47	6.03	5.99	5.56	5.92	5.26	5.96	6.03	5.73	5.34
PLEKHN1	1	966482	975865	1	p36.33	ENSG00000187583	5.31	5.67	5.75	5.46	5.62	6.38	5.48	6	5.09	5.95	6.18	5.84	5.6	5.51	5.81	5.17	5.15	5.5	6.15	5.92	5.46	5.52	5.3	5.06	5.32	5.65	5.78	4.52	5.21	5.74	5.48	5.37	5.22	5.93	5.77	5.64	5.64	5.86	5.44	5.93	5.67	5.75	5.16
PERM1	1	975204	982093	-1	p36.33	ENSG00000187642	5.43	5.33	5.47	5.17	5.28	5.65	5.15	5.63	5	5.48	5.55	5.66	5.02	4.79	5.06	4.97	5.09	4.94	5.6	5.53	4.99	5.13	4.95	5.29	5.14	4.96	5.72	4.86	5.04	5.45	5.5	5.38	5.06	5.19	5.69	5.76	5.46	5.08	5.6	5.57	4.99	4.42	5.38
HES4	1	998962	1000172	-1	p36.33	ENSG00000188290	6.76	7.37	7.55	6.89	7.3	7.44	7.59	7.69	6.97	7.64	7.43	7.16	7.08	7.4	7.25	7.11	7.35	7.1	9.45	7.34	7.1	8.7	9.47	5.59	5.5	5.29	6.5	5.71	5.66	6.15	6.41	7.95	7.32	8.96	8.94	8.41	6.36	5.29	7.22	6.6	8.26	7.33	5.42
ISG15	1	1001138	1014540	1	p36.33	ENSG00000187608	12.61	10.22	10.23	11.81	10.19	10	11.93	8.73	10.06	11.1	9.36	10.42	8.89	11.31	10.11	10.79	11.68	10.09	9.76	10.48	10.19	10.42	10.43	9.05	10.2	9.74	11.79	10.17	9.15	8.91	9.53	10.66	10.16	12.21	10.49	11.1	10.49	9.97	9.56	9.42	11.42	11.61	9.01
AGRN	1	1020120	1056118	1	p36.33	ENSG00000188157	5.34	5.73	6.56	5.94	5.37	6.08	5.27	5.59	5.23	6.05	5.89	5.49	5.72	5.48	5.66	5.28	5.71	5.11	5.74	5.65	5.72	5.39	6.25	5.71	5.5	5.49	5.52	5.19	5.29	5.45	5.41	5.78	5.68	5.64	5.98	5.93	5.28	5.46	5.3	5.51	5.47	5.68	5.28
C1orf159	1	1081818	1116361	-1	p36.33	ENSG00000131591	6.13	5.87	6.29	6.22	5.92	6.11	6.09	6.22	6.29	6.25	6.84	6.04	6.5	6.46	6.29	5.97	6.62	6.06	5.98	6.4	6.52	6.26	6.63	5.35	6.14	6	6.42	6.38	5.94	6.21	5.34	6.19	6.54	6.87	4.88	5.45	5.8	6.03	6.08	5.93	6.32	6.26	5.98
TTLL10	1	1173880	1197936	1	p36.33	ENSG00000162571	4.78	4.28	4.74	4.75	4.63	5.04	4.58	4.99	4.41	4.85	4.82	4.86	4.54	4.32	4.59	4.3	4.1	4.29	4.81	4.96	4.56	4.33	4.49	4.18	5.43	4.6	4.59	3.44	4.34	4.48	4.46	4.92	4.73	4.78	3.83	3.46	4.51	4.29	3.91	4	4.34	4.65	4.11
TNFRSF18	1	1203508	1206592	-1	p36.33	ENSG00000186891	5.06	4.82	6.33	4.78	5.14	5.67	6.78	5.59	5.06	5.28	5.56	5.06	5.12	4.85	4.88	4.81	7.47	5.97	5.48	6.17	4.8	5.28	5.35	5.24	5.76	6.09	6.3	5.97	5.88	5.76	6.25	5.7	6.04	5	4.47	4.82	4.33	5.17	5.07	5.31	5.83	7.66	4.62
TNFRSF4	1	1211340	1214153	-1	p36.33	ENSG00000186827	5.25	5.18	6.59	5.53	5.79	6.68	7.14	7.52	5.49	6.5	6.08	5.55	5.75	5.22	5.76	6.72	9.83	7.2	6.94	7.37	5.62	6.72	5.8	7.11	7.62	7.68	7.65	7.21	6.91	6.73	7.54	7.34	7.35	6.01	5.05	5.48	5.9	6.23	5.61	6.66	6.44	6.46	5.58
SDF4	1	1216908	1232067	-1	p36.33	ENSG00000078808	7.3	7.59	7.46	7.28	7.42	6.91	7.96	7.34	7.23	7.59	6.6	7.19	6.91	7.59	7.78	7.99	7.8	7.86	6.11	7.42	7.68	7.81	7.67	7.12	7.6	7.5	7.94	7.63	7.2	7.27	7.31	7.71	7.78	7.39	6.75	7.03	7.5	7.83	6.88	7.73	7.19	7.9	7.1
B3GALT6	1	1232237	1235041	1	p36.33	ENSG00000176022	6.63	7.46	7.73	6.91	7.24	6.95	7.03	6.83	7.2	6.99	5.88	6.3	6.41	7.42	7.12	7.25	7.84	7.48	5.32	6.53	7.11	5.49	6.21	6.56	7.34	7.69	7.15	7.43	7.33	6.33	6.07	6.41	6.95	7.51	6.41	6.34	7.95	7.39	6.9	7.35	6.34	7.11	7.96
C1QTNF12	1	1242446	1246722	-1	p36.33	ENSG00000184163	4.36	5.07	5.81	5.01	4.35	5.11	4.57	4.95	4.87	5.09	5.25	5.34	5.13	4.79	4.72	4.75	4.6	4.56	5.16	5.2	4.59	5.14	5.57	4.74	4.23	4.41	5.23	4.09	4.37	4.36	5.94	4.27	4.91	6	4.34	4.29	4.69	4.82	4.86	4.01	5.22	4.14	4.66
UBE2J2	1	1253909	1273885	-1	p36.33	ENSG00000160087	5.86	5.89	5.73	5.95	6.07	6.3	5.91	5.45	5.87	5.73	5.67	5.79	5.54	5.85	5.99	6.09	6.3	6.16	5.62	5.44	5.59	4.97	5.88	5.68	5.63	5.57	6.01	6.15	5.66	5.86	5.9	5.76	5.86	6.03	5.96	5.49	5.98	5.98	5.61	5.95	5.43	6.52	6.22
SCNN1D	1	1280436	1292029	1	p36.33	ENSG00000162572	7.23	7.06	7.39	7.47	7.12	7.7	7.13	7.52	7.22	6.97	7.58	7.73	7.08	7.07	7.82	7.37	6.94	7.08	7.79	7.41	7.05	7.4	7.56	7.07	6.69	6.8	6.86	7.32	7.41	7.53	7.66	6.44	6.87	7.78	7.27	7.63	7.43	6.83	7.26	6.65	5.99	6.41	6.98
ACAP3	1	1292390	1309609	-1	p36.33	ENSG00000131584	5.09	5.71	5.85	5.7	5.53	5.29	5.07	4.96	4.75	5.93	5.93	5.54	5.22	5.74	5.79	5.91	5.88	5.16	5.63	6.19	5.89	5.37	5.92	4.99	5.27	5.14	5.4	5.61	5.07	5.15	4.95	5.67	5.72	5.52	4.85	5.08	5.11	5.07	5.47	4.75	5.79	5.33	5.18
PUSL1	1	1308597	1311677	1	p36.33	ENSG00000169972	6.26	7.11	6.9	6.8	6.66	5.86	6.39	6.46	6.17	6.46	5.58	6.28	5.71	6.62	6.7	6.77	7.2	6.11	6.19	6.53	6.57	5.64	6.86	5.22	6.39	6.35	6.83	6.53	5.97	5.74	5.64	6.3	6.24	6.34	5.41	6.24	6.1	5.74	6.57	5.9	6.39	7.38	6.8
INTS11	1	1311585	1324691	-1	p36.33	ENSG00000127054	6.78	7.65	7.09	7.32	6.91	7.26	7.23	6.94	6.96	7.21	7.17	6.89	6.58	7.62	7.94	7.2	8.02	6.97	7.68	6.72	7.55	7.44	7.45	7.42	7.34	7.29	7.24	7.23	7.18	7.29	7	6.79	6.92	7.8	6.44	6.95	7.15	7.05	7.11	6.76	6.78	7.35	6.85
CPTP	1	1324756	1328896	1	p36.33	ENSG00000224051	6.34	6.9	6.04	6.72	6.42	6.61	6.07	6.33	6.21	6.66	5.97	4.74	6.08	6.81	6.4	6.86	6.79	6.99	5.34	6.05	6.46	5	5.86	6.64	6.66	6.48	6.47	6.48	5.91	5.84	6.38	6.25	6.21	6.36	6.85	6.24	6.07	5.68	6.14	5.99	6.09	6.25	6.63
DVL1	1	1335276	1349418	-1	p36.33	ENSG00000107404	5.59	6.17	6.12	5.54	6.1	6	4.99	4.84	5.12	6.06	5.91	5.6	5.83	5.94	5.97	6.08	5.96	5.79	6.27	5.89	5.97	5	5.6	5.76	5.62	5.56	5.86	5.69	5.71	5.96	5.68	5.6	5.91	5.79	5.53	5.63	5.65	5.52	5.65	5.93	5.99	5.96	5.72
MXRA8	1	1352689	1361777	-1	p36.33	ENSG00000162576	7.41	8.33	5	8.43	7.67	6.67	4.88	5.17	4.05	7.56	5.41	4.91	6.14	6.52	6.34	4.66	6.16	4.19	7.01	7.83	7.74	4.43	4.92	5.62	5.08	4.6	5.41	5.95	5.5	5.7	5.15	5.64	5.22	8.19	5.79	5.48	5.83	5.12	5.47	5.55	6.93	5.42	5.39
AURKAIP1	1	1373730	1375495	-1	p36.33	ENSG00000175756	9.82	10.14	10.08	9.93	10.3	9.91	10.17	9.84	9.92	9.84	9.7	9.94	9.76	9.86	10.43	10.37	10.37	9.76	9.8	10.27	10.26	9.61	10.18	9.32	10.23	10.36	10.89	10.48	9.8	9.55	9.84	10.38	10.28	10.55	9.86	9.91	10.55	10.48	9.97	10.39	10.27	10.67	10.44
CCNL2	1	1385711	1399335	-1	p36.33	ENSG00000221978	6.44	6.4	5.86	6.28	6.59	6.2	5.48	6.01	6.02	6.07	6.78	5.65	6.27	6.32	6.49	6.78	5.91	7	6.49	6.56	6.86	6.67	5.95	6.28	6.09	5.87	6.1	6.1	5.63	6.64	6.3	6.28	6.31	6.17	5.6	6.54	6.14	6.09	5.88	6.5	6.06	6.38	6.11
MRPL20	1	1401909	1407293	-1	p36.33	ENSG00000242485	6.82	7.04	7.02	7.16	7.07	6.85	7.09	6.84	7.27	6.76	6.68	6.34	6.89	6.96	6.97	6.96	7.19	6.61	6.13	6.49	6.94	6.16	6.62	6.93	7	7.42	7.3	7.32	6.85	6.93	6.75	7.42	7.14	6.93	6.49	6.64	7.15	7.34	6.83	7.07	7.34	7.12	7.35
ANKRD65	1	1418420	1421769	-1	p36.33	ENSG00000235098	4.82	4.22	4.43	4.43	4.4	4.75	4.45	4.97	4.21	4.87	4.95	5.01	4.83	4.27	4.55	4.38	4.41	4.09	4.99	4.48	4.39	4.61	4.16	4.22	3.74	4.55	4.35	4.96	4.65	5.56	4.42	4.24	4.35	4.74	3.77	4.18	4.71	3.63	4.53	5.11	4.79	4.21	4.62
TMEM88B	1	1426128	1427787	1	p36.33	ENSG00000205116	4.51	4.53	4.41	4.35	4.25	4.57	4.17	4.65	4.38	4.53	4.72	4.93	4.69	4.47	4.6	4.18	4.56	4.14	4.72	4.29	4.39	4.51	4.15	3.6	4.79	4.4	4.94	4.38	4.47	4.52	4.66	4.51	4.09	4.43	4.39	4.43	4.02	4.62	4.49	5.12	4.77	4.52	4.35
VWA1	1	1434861	1442882	1	p36.33	ENSG00000179403	4.91	4.64	5.13	4.79	4.87	5	4.68	5.07	4.67	4.96	5.21	5.1	4.86	4.61	4.85	4.57	4.52	4.66	5.21	5.16	4.82	4.86	4.75	5.03	4.62	4.84	5.04	5.05	4.45	5.04	4.55	5.05	5.09	4.82	4.96	4.82	4.87	4.62	4.74	4.72	4.95	4.94	4.57
ATAD3B	1	1471765	1497848	1	p36.33	ENSG00000160072	6.58	6.51	6.71	6.61	6.89	6.67	6.6	6.82	6.31	6.69	7.06	7.08	6.67	6.52	6.83	6.69	6.69	6.72	6.85	7	6.78	6.53	6.74	6.88	6.5	6.39	6.27	6.56	6.33	6.24	6.19	6.73	6.73	6.79	7.35	7.38	6.22	6.77	6.89	6.58	6.64	7.1	6.62
ATAD3A	1	1512162	1534685	1	p36.33	ENSG00000197785	6.83	6.86	7.14	7.05	7.3	6.84	6.86	7	6.67	6.94	7.44	7.96	7.2	6.94	7.29	6.97	7.26	6.95	7	7.47	6.96	6.86	6.97	5.39	7.15	6.71	7.1	6.7	6.29	6.69	6.52	7.16	6.58	7.81	6.31	7.58	6.99	6.56	6.72	6.65	6.22	8.68	7.29
SSU72	1	1541673	1574863	-1	p36.33	ENSG00000160075	9.9	10.42	10.31	10.45	10.47	9.92	10.36	9.55	10.68	9.92	9.39	10.04	9.57	10.15	10.74	10.88	10.34	10.44	10.08	10.3	10.49	10.22	10.85	10.56	10.53	10.92	10.76	10.91	10.58	10.67	10.65	10.69	10.55	10.48	8.55	9.81	10.78	11.06	10.12	10.82	10.61	9.98	10.9
FNDC10	1	1598012	1600135	-1	p36.33	ENSG00000228594	5.24	5.75	5.45	5.47	5.27	5.39	5.31	5.06	4.89	5.04	5.21	5.18	5.34	5.24	5.68	4.49	5.84	4.67	4.94	5.87	5.53	4.64	5.12	4.93	4.64	4.53	5.17	5.23	5.3	5.5	5.45	5.19	4.31	5.48	5.02	5.11	4.94	5.1	4.59	4.76	4.57	5.31	4.94
MIB2	1	1615415	1630610	1	p36.33	ENSG00000197530	7.79	8.63	9.04	8.59	8.5	7.73	7.57	8.38	9.08	8.37	8.71	8.57	7.85	7.91	8.73	8.38	8.45	8.35	7.76	8.71	8.44	8.09	8.98	7.51	8.2	7.76	8.54	8.2	7.75	7.86	7.93	8.06	8.2	9.74	8.16	8.32	8.52	7.78	7.32	8.53	8.63	8.52	8.19
SLC35E2A	1	1724838	1745999	-1	p36.33	ENSG00000215790	5.02	6.16	5.48	5.46	5.72	4.69	4.64	5.31	5.55	5.96	7.6	5.47	5.71	6.4	6.7	5.9	5.48	6.8	4.8	5.78	5.91	4.87	5.12	5.11	5.44	5.91	5.54	5.8	5.56	5.55	6.39	5.77	5.84	6.08	6	5.5	5.55	5	5.37	5.8	5.25	4.58	5.44
NADK	1	1751232	1780457	-1	p36.33	ENSG00000008130	6.62	7.2	6.71	6.84	6.89	6.81	7.38	6.66	6.8	6.94	6.91	6.69	6.47	6.87	6.9	6.61	7.43	6.41	5.89	6.93	6.95	6.36	6.71	5.69	6.87	6.26	6.55	6.75	6.65	6.36	6.69	6.36	6.47	7.66	6.94	6.47	7.54	6.96	7.21	6.83	6.27	6.94	6.76
GNB1	1	1785285	1891117	-1	p36.33	ENSG00000078369	10.68	10.89	10.77	11.07	11.35	10.67	11.6	10.21	11.06	10.94	9.78	10.5	10.79	11.01	11.17	11.48	11.64	11.31	10.67	10.71	11.02	10.31	10.93	11.29	11.18	10.99	11.03	10.99	11.28	11.43	11.36	11.05	11.07	11.1	10	11.02	11.45	11.52	10.86	11.52	11.11	10.92	11.03
CALML6	1	1915108	1917296	1	p36.33	ENSG00000169885	4.87	4.3	4.93	4.71	4.82	4.92	4.72	4.91	4.71	4.83	4.84	5.19	4.99	4.54	4.53	4.36	4.49	4.4	4.66	4.95	4.46	4.35	4.52	4.8	4.94	4.5	4.83	4.44	4.98	4.44	4.03	4.88	4.47	4.94	4.29	4.05	3.6	4.84	4.32	4.58	5.18	4.63	4.53
TMEM52	1	1917590	1919279	-1	p36.33	ENSG00000178821	4.55	5.08	5.23	4.71	4.87	5.37	4.66	5.17	4.91	4.81	4.96	5.3	5.02	4.92	4.81	4.46	5.17	4.52	4.9	4.98	4.66	4.86	4.79	4.64	5.34	4.3	4.79	5.2	4.81	5.06	4.79	5.37	4.86	4.89	6.42	4.41	5.23	5.11	5.51	4.39	4.89	5.28	5.14
CFAP74	1	1921951	2003837	-1	p36.33	ENSG00000142609	6.57	5.78	5.98	6.19	6.01	6.43	5.87	6.57	5.9	6.69	6.76	6.65	6.72	5.83	6.31	6.01	5.63	6	6.92	6.24	6.08	6.33	5.71	6.14	6.19	6.26	6.09	5.94	6.24	6.25	6.15	6.09	5.97	6.32	6.55	6	6.3	6.26	6.25	6.04	6.05	6.12	6.2
GABRD	1	2019329	2030758	1	p36.33	ENSG00000187730	4.49	4.27	4.27	4.26	4.59	4.76	4.27	4.74	4.53	4.54	4.61	4.81	4.5	4.37	4.59	4.37	4.37	4.44	4.54	4.49	4.22	4.37	4.29	5.08	4.63	4.62	4.03	4.06	4.36	3.6	4.66	3.99	5.49	4.65	5.22	3.97	4.48	4.59	4.56	4.52	4.77	3.84	4.02
PRKCZ	1	2050411	2185395	1	p36.33	ENSG00000067606	6.08	6.1	6.42	6.11	6.18	6.25	5.84	6.34	6.18	6.47	6.58	6.49	6.21	6.07	6.27	6.15	5.69	6.02	6.09	6.39	6.2	5.28	6.18	6.07	6.44	6.35	6.14	6.04	6.22	6.18	6.01	6.07	6.17	6.39	5.73	5.99	6.2	6.27	6.28	6.18	5.95	5.4	6.05
FAAP20	1	2184461	2212720	-1	p36.33	ENSG00000162585	6.11	6.23	6.42	6.12	6.19	6.42	6.11	6.29	6.17	6.21	6.13	6.26	6.23	6.04	6.24	6.11	6.19	6	6.34	6.31	6.15	5.88	6.19	5.72	6.25	6.19	6.45	6.49	6.37	6.11	6.21	6.36	6.51	6.52	5.29	6.14	6.45	5.96	5.93	6.25	5.95	6.58	6.49
SKI	1	2228319	2310213	1	p36.33	ENSG00000157933	6.4	7.11	6.98	7.12	6.89	6.19	6.48	5.95	6.47	6.61	6.03	5.71	6.6	6.99	7.24	6.51	6.88	7	7.29	6.44	7.22	6.98	7.49	6.31	6.56	6.37	6.22	6.75	6.13	6.06	6.34	6.53	7	6.89	8.07	7.06	6.69	6.84	6.89	6.72	7.04	6.78	6.5
MORN1	1	2321253	2391707	-1	p36.32	ENSG00000116151	4.97	4.64	4.97	4.75	4.86	5.41	4.67	5.33	4.62	4.98	5.13	5.62	5.1	4.61	4.92	4.44	4.4	4.45	5.17	4.8	4.54	4.7	4.57	4.77	4.56	4.8	3.89	5.55	4.56	5.14	4.83	5.17	4.22	4.8	5.01	5.05	3.83	4.87	4.94	4.59	5.15	4.53	4
RER1	1	2391775	2405442	1	p36.32	ENSG00000157916	6.72	7.44	6.99	7.28	7.47	6.88	7.38	7.23	7.69	6.96	6.58	6.57	6.93	7.53	7.53	7.97	7.9	7.62	5.64	7.04	7.47	5.66	7.1	7.48	7.65	7.5	7.64	7.4	7.3	7.2	6.65	6.81	7.23	7.64	5.73	6.45	7.93	7.79	6.91	7.43	6.98	6.95	6.63
PEX10	1	2403964	2413797	-1	p36.32	ENSG00000157911	5.34	5.88	5.7	5.65	5.7	5.5	5.87	5.69	5.8	5.4	5.38	5.45	5.38	5.88	5.53	5.64	6.01	5.97	5.55	5.61	5.58	5.11	5.67	5.57	5.67	5.47	5.89	5.78	5.22	5.7	5.82	5.71	5.52	5.39	5.2	5.42	6.02	5.54	5.61	5.66	5.57	6.03	5.83
PLCH2	1	2425980	2505532	1	p36.32	ENSG00000149527	5.68	6.01	5.74	6	5.82	6.35	6.1	6.05	5.61	6.17	6.2	6.23	6.26	5.63	6.09	5.99	5.73	5.97	5.87	6.16	6.16	6.11	5.98	6.46	6.72	6.7	6.91	6.87	6.81	7.04	7.07	6.58	7.13	6.43	5.57	6.23	6	7.27	5.44	7.25	5.48	6.41	5.3
PANK4	1	2508537	2526611	-1	p36.32	ENSG00000157881	7.07	7.72	6.1	7.18	7.09	6.95	7.2	6.47	7.25	7.04	6.98	6.33	6.74	7.43	6.66	6.77	7.4	6.6	6.47	6.44	6.87	6.88	7.16	7.06	7.16	7.21	7.5	7.99	7.35	7.61	7.2	7.17	7.07	6.82	5.68	6.56	6.96	6.42	7.35	6.51	7.22	5.59	7.32
HES5	1	2528745	2530263	-1	p36.32	ENSG00000197921	4.87	4.9	4.78	4.81	4.9	5.15	5.3	5.68	4.95	5.19	4.81	4.92	5.04	4.79	4.78	4.66	4.81	4.56	5.82	5.41	4.85	5.01	4.95	4.1	5.11	4.04	4.63	4.25	5.28	5.29	5.04	4.55	3.89	4.18	4.8	5.51	5.12	4.42	4.98	4.69	4.78	5.58	6.47
TNFRSF14	1	2555639	2565382	1	p36.32	ENSG00000157873	7.73	8.39	8.74	7.85	8.95	8.68	8.06	8.47	9.13	8.14	8.25	8.08	8.34	8.25	8.84	9.11	8.74	8.32	9.33	8.6	8.93	8.74	8.48	8.47	8.96	8.79	8.71	8.92	8.8	8.57	8.7	8.86	8.79	8.8	8.42	8.27	8.76	8.77	8.88	8.88	8.79	8.11	8.92
PRXL2B	1	2586491	2591469	1	p36.32	ENSG00000157870	6.01	7.48	7.91	7.43	7.53	7.13	6.67	6.43	6.52	6.56	6.65	7.12	6.69	7.91	7.62	6.49	7.67	6.67	4.86	7.08	7.39	4.67	6.78	6.4	7.01	7.27	7.2	7.09	7.01	7.51	7.4	6.53	6.88	6.78	4.84	6.2	6.83	5.69	6.34	6.31	7.08	8.01	7.36
MMEL1	1	2590639	2633016	-1	p36.32	ENSG00000142606	5	4.51	4.9	5.79	5.68	5.14	4.66	5.35	4.45	4.87	4.73	4.79	5.83	4.74	4.7	4.51	4.29	4.6	5	5.19	6.18	4.94	5.55	4.87	4.99	5.21	4.94	5.13	4.68	4.65	4.7	4.66	5.34	4.37	4.77	5.19	5	4.76	4.96	4.87	5.67	5.15	4.84
TTC34	1	2635976	2801717	-1	p36.32	ENSG00000215912	4.84	4.7	4.89	5.1	4.78	5.11	5.09	4.9	5.2	4.85	5.37	4.44	4.99	5.06	4.87	4.66	4.86	4.83	5.12	4.76	5.04	4.7	5.13	5.32	4.58	5.01	5.08	4.77	4.92	4.99	4.81	5.08	4.8	4.57	4.84	4.95	4.74	4.77	4.82	4.87	5.03	5.34	5.08
ACTRT2	1	3021467	3022903	1	p36.32	ENSG00000169717	4.82	4.41	4.85	4.74	4.61	4.94	4.42	4.69	4.74	5.05	4.94	4.92	4.84	4.45	4.3	4.73	4.54	4.42	5.19	5.02	4.53	4.78	4.49	4.77	4.73	4.29	4.49	4.62	4.69	4.43	4.48	4.77	4.58	5.02	5.02	4.87	4.62	4.78	4.69	4.97	4.67	4.68	4.93
PRDM16	1	3069168	3438621	1	p36.32	ENSG00000142611	4.22	5.43	4.96	4.31	4.47	4.77	3.92	4.55	5.06	4.4	4.66	4.29	4.59	4.25	4.63	4.28	4.08	4.09	4.57	4.5	4.13	4.33	5.66	4.22	4.44	4.7	4.23	4.35	4.49	4.55	4.34	4.76	4.49	4.59	4.99	4.49	4.35	4.46	4.47	4.7	4.69	4.26	4.73
ARHGEF16	1	3454665	3481113	1	p36.32	ENSG00000130762	5.49	5.22	5.4	5.28	5.11	5.26	5.1	6.18	5.18	5.8	6.1	5.18	5.58	5.01	5.36	5.11	4.95	5.28	5.49	5.6	5.36	5.35	5.43	5.11	5.23	5.38	4.59	5.44	4.05	4.26	5.01	4.65	5.15	5.05	5.29	4.98	5.21	5.33	4.87	4.12	6.36	4.51	4.9
MEGF6	1	3487951	3611508	-1	p36.32	ENSG00000162591	6.78	7.37	6.79	7.37	7.14	7.1	6.47	5.96	8.61	6.39	7.65	7.4	7.47	7.62	7.19	5.61	5.53	5.71	7.1	6.63	8.24	6.27	7.21	6.89	7.07	7.43	7.05	7.33	7.73	7.43	7.27	7.46	7.15	7.08	6.04	8.16	6.45	6	7.63	5.57	7.31	5.04	5.84
TPRG1L	1	3625015	3630127	1	p36.32	ENSG00000158109	9	10.18	9.77	9.85	9.85	9.56	9.24	9.07	10.21	9.92	9.16	7.96	9.65	9.77	10.52	10.36	9.53	10.74	9.61	9.45	10.56	9.67	10.36	10.5	10.02	10.34	9.95	9.95	10.36	11.08	10.81	10.46	9.93	9.75	9.03	8.68	10.15	10.4	9.8	10.45	10.61	8.37	9.94
WRAP73	1	3630767	3652761	-1	p36.32	ENSG00000116213	8.05	8.73	8.05	8.22	8.1	7.72	8.12	7.94	8.51	8.1	9.8	7.34	7.9	8.46	8.17	8.5	8.42	8.43	7.65	8.01	8.05	8.54	8.15	7.62	8.28	7.87	7.78	7.8	8.11	7.99	8.09	7.82	7.99	8.22	7.49	8.42	8.56	8.07	7.66	8.17	8.05	7.92	7.93
TP73	1	3652516	3736201	1	p36.32	ENSG00000078900	4.52	3.96	4.3	4.05	4.28	4.68	4.28	4.42	4.2	4.31	4.75	4.76	4.48	4.07	4.34	4.1	4.07	4.21	4.39	4.35	4.17	4.17	4.16	4.75	4.02	4.07	4.81	4.34	4.59	4.23	4.18	4.98	4.44	4.32	4.88	3.26	3.68	4.34	4.42	4.21	3.16	4.21	4.3
CCDC27	1	3746460	3771645	1	p36.32	ENSG00000162592	5.06	5.34	5.15	5.04	5.39	5.58	5.21	5.04	5.11	5.08	5.14	5.35	5.36	4.98	5.05	4.9	4.82	5.05	5.57	5.22	5.2	4.92	5.03	5.38	5.36	5.7	5.47	5.67	4.97	5.29	5.28	5.2	4.96	5.46	5.99	5.31	4.81	5.25	4.9	5.49	5.15	5	4.38
SMIM1	1	3772761	3775982	1	p36.32	ENSG00000235169	6.14	6.09	5.83	5.89	6.15	6.01	7.08	6.34	5.7	6.02	6.4	7.03	6.22	5.81	6.35	5.7	5.93	5.76	6.38	5.79	5.97	6.13	5.78	6.19	6.44	6.89	7.11	7.12	6.12	6.08	5.53	6.6	6.92	6.39	6.89	5.4	6.16	6.42	8.54	6.17	6.07	4.85	6.2
LRRC47	1	3778559	3796498	-1	p36.32	ENSG00000130764	8.4	8.99	8.04	8.78	8.89	8.34	8.52	8.08	9.17	8.53	7.59	7.46	8.06	8.79	8.69	8.82	9.39	9.03	6.9	7.97	8.38	8.53	8.64	8.26	8.58	8.56	8.57	8.58	8.33	8.6	8.29	8.29	8.48	8.72	8.08	7.54	8.53	8.69	8.14	8.63	8.05	8.55	8.79
CEP104	1	3812086	3857214	-1	p36.32	ENSG00000116198	5.8	6.05	5.89	5.8	5.7	5.66	5.45	5.36	6.04	5.57	5.89	5.41	5.79	6.08	5.7	5.45	5.49	5.77	4.62	5.39	5.59	4.52	5.87	5.32	6.1	5.57	5.8	5.43	5.71	5.67	5.28	5.59	5.18	6.09	5.44	5.62	5.95	5.62	5.56	5.41	5.65	5.82	5.4
DFFB	1	3857267	3885429	1	p36.32	ENSG00000169598	5.91	6.69	5.73	6.42	5.97	6.1	5.73	5.3	6.47	6.44	5.55	5.26	5.33	6.59	6.53	6.13	6.83	6.77	3.98	5.98	6.48	5.04	6.66	6.22	6.56	6.55	6.3	6.09	6.03	6.26	6.22	5.78	6.23	6.26	4.59	5.54	6.38	6.26	5.99	6.27	6.01	5.91	6.34
C1orf174	1	3889125	3900293	-1	p36.32	ENSG00000198912	7.76	8.11	7.8	8.04	8.67	7.68	8.55	7.45	8.91	7.75	7.51	7.7	7.99	8.42	7.87	8.54	8.89	8.24	7.88	8.37	8.07	9.01	8.86	7.99	8.54	8.15	8.13	8.05	8.15	7.95	7.93	8.43	8.41	7.51	7.84	7.95	7.8	8.47	7.94	8.42	8.17	8.52	7.93
AJAP1	1	4654609	4792534	1	p36.32	ENSG00000196581	4.7	4.57	5.02	4.91	4.73	5.02	4.76	5.04	4.85	4.86	4.81	4.8	4.69	4.52	4.9	4.7	4.58	4.61	5.12	5.24	4.71	4.69	4.66	4.89	4.7	4.67	5	4.99	4.29	4.3	5.06	4.54	4.3	4.88	5.06	4.69	4.7	4.66	4.89	4.83	5	4.62	4.71
NPHP4	1	5862811	5992473	-1	p36.31	ENSG00000131697	5.63	6.12	5.84	5.94	5.91	6.03	6.02	5.87	6.26	6.03	5.65	5.65	5.73	5.88	6.31	5.92	6.49	5.88	5.64	6.38	6.14	5.32	6.18	4.86	5.8	5.85	5.81	5.58	5.96	5.81	5.45	5.5	5.81	6.66	4.72	5.54	6.33	5.81	5.85	5.43	5.3	6.02	6.31
KCNAB2	1	5990927	6101193	1	p36.31	ENSG00000069424	5.66	6.48	5.77	5.84	5.94	6.05	6.57	6.11	6.01	6.02	6.12	5.77	6.12	6.2	5.82	6.9	6.32	5.97	6.54	5.95	6.18	5.6	6.85	6.19	6.17	6.06	6.17	6.1	6.06	6.14	5.99	6.37	5.94	6.33	6.03	6.11	6.11	6.17	5.83	5.99	6.13	6.29	5.96
CHD5	1	6101787	6180321	-1	p36.31	ENSG00000116254	5.01	4.73	4.98	4.86	4.99	5.28	5.01	5.57	4.69	5.3	5.43	5.03	4.83	4.77	4.92	4.86	4.85	4.7	5.3	5.17	4.79	5.12	4.72	5.35	4.89	5.17	4.9	5.19	4.67	5.03	4.84	5.06	5.05	5.23	4.56	5.01	5.65	5.11	4.69	5.1	5.41	5.08	5.37
RPL22	1	6185020	6209389	-1	p36.31	ENSG00000116251	9.96	10.56	10.68	10.04	10.53	10.51	9.35	9.48	10.06	9.92	9.17	10.06	10.35	10.3	10.68	9.9	9.92	10.27	10.47	10.15	10.35	9.49	10.21	9.72	10.16	10.17	10.07	10.26	9.82	9.91	9.89	9.96	10.24	9.91	9.78	9.76	10.1	8.96	10.42	9.2	10.19	9.23	10.48
RNF207	1	6205475	6221299	1	p36.31	ENSG00000158286	5.05	4.65	5.03	5.09	5.05	5.3	5.13	5.44	4.69	5.17	5.6	5.32	5.23	4.53	4.97	5.32	5.13	4.58	5.23	5.89	5.06	4.99	4.68	4.68	4.95	5.32	5.09	4.92	5.1	5.43	5.07	4.72	5.01	4.65	4.67	4.74	5.16	4.63	4.98	5.15	5.1	5.15	5.44
ICMT	1	6221193	6235972	-1	p36.31	ENSG00000116237	5.74	5.85	6.08	5.75	5.85	5.79	6.34	5.75	5.8	5.8	5.41	5.57	5.6	6.02	5.87	6.1	6.33	5.87	5.15	5.53	5.53	5.2	5.39	5.82	5.9	5.98	5.99	5.49	6.03	5.85	5.93	5.98	5.86	5.55	4.98	5.83	5.96	6.34	5.74	6.22	5.85	5.91	6.47
GPR153	1	6247353	6261098	-1	p36.31	ENSG00000158292	6.1	5.31	5.54	5.73	5.56	6.08	5.63	5.87	5.37	5.9	6.12	5.97	5.82	5.13	5.62	5.5	5.32	5.18	6.12	5.6	5.65	5.91	5.51	5.42	5.94	5.59	5.29	5.67	5.29	5.52	5.56	5.91	5.62	6.11	5.63	5.72	5.96	5.93	5.62	5.06	5.88	5.73	5.94
ACOT7	1	6264269	6394391	-1	p36.31	ENSG00000097021	5.09	5.27	5.58	5.19	5.95	5.69	7.67	5.42	4.56	5	5.52	5.78	5.22	5.97	5.47	6.18	8	5.56	5.03	5.65	4.87	5.76	5.44	5.74	5.9	5.59	5.93	5.57	5.68	5.83	5.69	5.93	5.97	5.94	5.33	5.84	5.44	6	6.05	5.9	5.56	6.32	5.75
HES2	1	6412418	6424670	-1	p36.31	ENSG00000069812	4.41	4.43	4.85	4.56	4.61	4.73	4.63	4.94	4.63	4.7	4.64	5.17	4.63	4.31	4.48	4.51	4.34	4.31	4.97	4.63	4.54	4.55	4.48	4.41	4.21	4.15	4.16	4.45	4.33	4.44	5.49	4.87	4.75	4.87	4.7	4.49	4.21	4.7	4.9	5.15	5.04	4.74	4.64
ESPN	1	6424776	6461367	1	p36.31	ENSG00000187017	4.8	4.95	5.29	5.15	5.12	5.14	4.97	5.51	5	5.17	5.31	5.39	4.92	4.92	5.05	4.69	4.92	4.81	5.37	5.66	5.06	4.8	4.91	4.54	4.65	5.02	4.88	4.67	4.97	4.9	4.93	5.16	5.3	6.22	4.62	4.77	4.11	4.53	4.66	4.45	5.04	5.51	4.89
TNFRSF25	1	6460786	6466195	-1	p36.31	ENSG00000215788	9.61	9.91	9.98	9.95	10.16	9.63	9.47	10.53	9.24	10.32	10.78	9.78	10.03	9.67	9.97	9.78	9.74	10.2	9.98	10.93	10.31	9.82	9.03	9.87	9.85	9.79	10.26	10.17	10.09	10.28	10.06	10.02	10.26	10.13	10.29	9.38	10.03	8.27	10.28	8.17	9.65	9.48	10.08
PLEKHG5	1	6466092	6520061	-1	p36.31	ENSG00000171680	4.69	4.86	5.49	5.3	4.94	5.33	4.37	5.46	4.64	5.19	4.92	4.71	4.96	4.4	4.79	4.44	4.5	4.35	5.19	5.76	4.91	4.87	4.75	4.9	5.02	4.8	4.49	4.55	5.12	5.17	4.87	5.32	5.1	4.8	5.03	4.74	4.94	4.57	4.83	4.84	4.7	5.18	4.79
NOL9	1	6521347	6554513	-1	p36.31	ENSG00000162408	5.84	6.62	6.05	6.2	6.24	6.15	6.03	5.57	5.89	6.23	6.16	6.11	6.17	6.44	6.25	6.12	6.23	6.35	6.34	6.39	6.4	6.56	6.17	5.21	5.82	6.08	5.71	5.76	6.26	6.33	5.79	5.35	6.15	6.4	6.06	5.8	5.68	5.23	5.96	5.66	5.88	5.85	6.3
TAS1R1	1	6555307	6579755	1	p36.31	ENSG00000173662	4.71	4.26	4.46	4.78	4.31	4.82	4.54	4.84	4.59	4.59	4.51	4.95	4.66	4.3	4.52	4.3	4.15	4.32	4.59	4.41	4.61	4.52	4.47	4.71	4.72	4.71	4.27	5.06	4.57	4.52	3.91	4.62	5.74	2.72	4.16	4.66	4.53	3.63	4	4.78	4.59	4.48	4.53
ZBTB48	1	6579994	6589280	1	p36.31	ENSG00000204859	6.95	8.42	7.36	7.3	7.56	7.25	7.14	7.36	7.96	7.52	8.01	7.04	6.71	7.67	7.73	8.1	7.5	7.88	7.13	7.56	7.74	7.18	7.93	7.64	7.66	7.69	7.84	7.68	7.63	7.86	8	7.45	7.45	7.99	7.38	7.3	7.53	7.62	7.53	7.52	7.55	6.8	7.98
KLHL21	1	6590724	6614607	-1	p36.31	ENSG00000162413	6.67	8.57	7.63	7.26	7.51	7.87	6.82	6.94	6.78	8.08	6.32	7.51	6.96	7.91	7.37	7.57	7.39	7.75	7.11	7.61	7.6	7.53	7.15	6.75	6.7	6.81	7.05	7	6.91	7.39	7.3	7.11	6.98	6.3	8.69	7.98	6.89	6.75	6.82	7.11	6.94	6.55	7.24
PHF13	1	6613731	6624030	1	p36.31	ENSG00000116273	7.67	8.12	6.68	7.72	7.44	7.59	7.5	7.97	8.07	7.3	7.26	6.74	7.66	7.86	7.56	8.61	8.63	8.12	7.26	7.31	7.8	7.98	7.42	7.55	7.98	7.77	7.99	8.14	7.83	8.04	7.34	7.44	7.89	7.34	7.09	7.27	7.49	7.84	7.34	7.69	7.45	7.31	7.75
THAP3	1	6624866	6635586	1	p36.31	ENSG00000041988	5.71	5.43	5.31	5.35	5.71	5.85	5.38	5.8	5.5	5.55	5.8	5.36	5.57	5.61	5.7	5.58	5.3	5.52	5.77	5.44	5.54	5.75	5.61	5.25	5.36	5.2	5.9	5.34	5.78	5.38	5.86	5.43	5.49	5.01	5.31	5.5	5.16	5.63	5.27	5.05	5.44	5.11	5.09
DNAJC11	1	6634168	6701924	-1	p36.31	ENSG00000007923	5.69	5.35	5.46	5.96	5.75	5.58	5.83	6.19	5.84	5.85	6.11	5.77	5.8	5.76	5.82	5.71	5.88	5.77	5.62	5.79	5.81	5.4	5.63	5.41	5.6	5.95	6.11	6.4	5.91	5.76	5.83	5.6	5.93	5.63	5.06	5.32	5.37	5.3	5.66	5.26	5.64	5.72	5.63
CAMTA1	1	6785454	7769706	1	p36.31	ENSG00000171735	7.08	6.03	6.36	5.77	7.79	5.74	6.03	5.49	5.99	6.25	5.51	5.78	6.13	5.76	7.81	5.96	7.55	5.97	6.4	6.69	5.76	6.51	6.05	6.14	5.77	6.49	5.99	5.81	6.14	5.83	5.81	6.15	6.46	9.44	5.49	5.29	8.72	5.83	5	5.71	4.8	5.03	8.25
VAMP3	1	7771296	7781432	1	p36.23	ENSG00000049245	7.77	8.41	8.56	8.06	8.8	8.07	9.1	7.69	8.78	8.28	7.51	7.71	7.95	8.5	8.43	8.72	9.18	8.98	8.39	8.67	8.23	10.07	8.76	7.94	8.03	7.75	7.65	7.66	8.16	8.09	8.11	8.11	8.01	7.9	8.35	8.95	8.07	8.02	7.69	8.21	8.25	8.46	7.78
PER3	1	7784320	7845177	1	p36.23	ENSG00000049246	5.56	5.71	5.74	5.45	5.89	5.42	5.1	6.04	6.11	6.25	5.58	5.62	5.99	5.15	5.44	5.56	5.78	5.59	6.01	5.8	5.48	6.21	5.8	5.69	4.74	5	5.99	5.5	6.3	5.86	6.19	5.37	5.65	5.4	5.09	4.97	6.19	5.46	5.35	5.89	5.7	4.84	5.92
UTS2	1	7843083	7853512	-1	p36.23	ENSG00000049247	4.51	4.49	4.71	4.79	4.79	4.82	4.41	6.71	7.44	4.5	4.62	4.91	4.73	4.53	4.49	4.7	5.95	4.83	5.6	4.69	4.49	4.34	4.56	5.27	4.86	5.11	5.08	5.35	4.97	4.88	4.74	5.62	5.29	4.59	5.12	4.89	5.14	6.17	4.78	5.4	4.67	4.96	4.57
TNFRSF9	1	7915894	7943165	-1	p36.23	ENSG00000049249	5.08	4.68	4.87	4.82	5.07	4.97	5.01	6.84	6.83	4.97	5.04	5.21	5.15	4.63	5.11	4.59	4.88	4.82	5.47	5.06	4.96	5.35	4.67	5.78	5.53	4.97	4.9	5.56	4.84	4.8	5.78	5.74	5.53	4.88	5.27	4.34	5.16	7.3	5.15	5.77	5.21	5.05	5.07
PARK7	1	7954291	7985505	1	p36.23	ENSG00000116288	10.84	11.37	11	10.62	11.11	10.86	11.5	10.95	11.56	10.34	10.48	10.8	10.71	10.92	11.19	10.92	11.66	10.48	10.47	11.06	11.14	10.01	11.42	10.69	10.93	11.5	11.29	11.28	10.74	10.79	10.91	11.19	11	10.62	10.15	10.75	11.23	11.35	10.73	11.32	11.31	11.66	11.21
ERRFI1	1	8004404	8026309	-1	p36.23	ENSG00000116285	5.08	4.95	5.33	5.39	4.52	4.26	4.27	6.65	5.11	4.24	5.03	5.4	4.49	4.38	4.55	6.57	7.16	5.17	6.73	5.22	4.63	8.67	5.36	5.46	4.92	4.74	5.33	4.81	5.89	4.8	5.09	5.73	6.21	4.39	4.13	4.18	5.41	6.22	4.22	5.99	4.86	4.6	4.33
SLC45A1	1	8317826	8344167	1	p36.23	ENSG00000162426	4.92	5.05	5.25	5.21	4.94	4.9	4.97	5.76	5.49	4.98	5.02	4.96	4.94	4.93	5.09	5.43	5.95	4.84	5.23	5.7	5.25	5.25	5.25	5.62	5.04	5.78	5.92	5.23	5.81	5.53	5.53	4.92	5.08	4.59	5.24	4.72	5.75	5.07	5.25	5.21	5.2	4.78	4.88
RERE	1	8352397	8848921	-1	p36.23	ENSG00000142599	6.36	6.67	6.53	6.65	6.63	6.65	6.4	6.67	6.92	6.6	6.73	6.82	6.56	6.64	6.51	6.79	6.78	6.52	6.34	6.69	6.42	6.35	6.81	7.1	6.57	7.01	6.55	6.66	7	6.81	6.92	7.04	6.82	6.87	7.04	6.85	7.05	6.07	6.84	5.96	6.69	6.11	6.03
ENO1	1	8861000	8879190	-1	p36.23	ENSG00000074800	11.12	11.38	11.42	11	11.78	11.47	12.17	10.85	11.23	11.25	10.64	11.59	10.98	11.57	11.59	11.21	12.27	10.97	10.28	11.07	11.7	10.39	11.5	11.18	11.43	11.64	11.28	11.18	11.4	11.67	11.48	11.04	10.98	11.09	10.71	11.1	11.47	11.15	11.02	11.09	11.32	12.55	11.34
CA6	1	8945867	8975092	1	p36.23	ENSG00000131686	5.27	5.21	6.59	4.95	5.56	5.77	4.63	5.09	4.53	6.37	6.59	5.59	4.94	6.15	5.37	4.6	5.69	4.47	5.19	5.17	5.78	4.6	5.15	5.93	5.74	5.62	5.21	5.84	5.1	5.05	4.45	5.01	5.15	4.91	5.49	5.19	4.25	5.01	5.21	4.84	5.74	8.69	4.47
SLC2A5	1	9035106	9088478	-1	p36.23	ENSG00000142583	5.48	5.24	5.59	5.4	5.68	5.91	5.54	5.88	5.45	5.83	5.76	5.81	5.49	5.23	5.66	5.2	5.14	5.37	5.79	5.87	5.57	5.74	5.57	5.89	6.16	5.18	5.85	7.86	5.39	5.74	6.11	5.04	5.01	5.28	5.68	5.26	5.3	5.23	4.81	5.07	4.72	5.01	5.1
GPR157	1	9100305	9129102	-1	p36.22	ENSG00000180758	5.34	5.49	4.76	5.67	4.72	4.7	4.8	5.65	4.58	4.9	5.4	5.23	4.74	5.09	4.9	4.28	5.31	4.24	4.28	4.72	5.11	4.19	5.64	5.05	5.08	4.77	5.26	5.43	5.09	5.25	5.36	5.34	5.65	4.89	5.32	5.05	4.84	5.57	4.81	4.49	4.87	4.63	4.77
H6PD	1	9234775	9271337	1	p36.22	ENSG00000049239	5.73	5.73	5.53	5.66	5.63	5.28	5.6	5.54	6.06	5.28	5.23	5.34	5.61	5.56	5.44	6	5.88	5.66	5.21	5.65	5.55	4.83	5.61	5.69	5.16	5.77	5.46	6.03	5.61	5.89	5.49	5.3	5.69	6.07	4.81	5.39	5.79	5.75	4.77	5.45	5.38	4.89	5.56
SPSB1	1	9292894	9369532	1	p36.22	ENSG00000171621	4.86	4.61	5.05	4.89	4.65	5.21	4.81	5.79	4.77	5.11	5.24	4.98	4.48	4.85	4.42	7	5.97	4.94	4.89	5.15	4.6	4.68	4.69	4.76	5.85	5.14	5.45	4.76	5	5.39	4.98	5.6	5.59	4.18	4.2	4.6	4.54	5.5	4.76	5.6	4.85	4.46	4.93
TMEM201	1	9588911	9614877	1	p36.22	ENSG00000188807	4.92	4.95	5.52	5.31	4.9	5.11	4.86	5.24	4.8	5.08	5.1	5.18	4.9	4.99	5.39	5.21	5.4	5.11	5.16	5.85	4.92	5.36	5.08	4.78	4.62	4.9	4.93	5.14	5.36	5.38	5.02	4.75	5.24	4.93	4.88	5.85	4.73	4.81	4.85	4.55	5.45	5.4	4.46
PIK3CD	1	9651731	9729114	1	p36.22	ENSG00000171608	9.22	9.48	9.04	9.38	9.54	9.75	8.7	8.64	9.4	9.64	9.56	8.85	8.99	9.54	9.63	9.77	9.52	9.27	9.23	8.67	9	8.09	8.81	9.04	9.12	9.44	9.1	9.51	9.33	9.31	9.23	9.21	9	10.14	8.52	9.56	9.86	9.22	9.34	8.62	9.84	8.91	9.52
CLSTN1	1	9728926	9823984	-1	p36.22	ENSG00000171603	7.08	7.86	7.52	7.06	7.09	7.27	7.2	7.2	7.41	6.94	6.94	6.95	6.7	7.79	7.55	7.34	7.22	7.69	6.51	6.67	7.31	6.09	7.26	7.48	7.58	7.65	7.39	7.19	7.27	7.25	7.5	7.16	7.43	7.01	6.36	7.12	7.25	7.46	7.04	7.56	7.18	6.99	7.21
CTNNBIP1	1	9848276	9910336	-1	p36.22	ENSG00000178585	6.02	6.49	6.79	6.07	5.96	6.19	6.26	5.67	6.15	6.25	6.39	5.74	5.91	6.03	5.9	6.59	6.62	6.29	6.05	6.52	6.29	6.14	6.96	5.63	5.9	6.1	6.21	6.22	5.82	6.21	5.59	6.38	6.19	5.94	4.9	6.6	6.29	6.28	5.81	5.76	6.3	6.41	5.87
LZIC	1	9922113	9943407	-1	p36.22	ENSG00000162441	5.76	6.4	6.23	6.3	6.56	5.56	6.67	5.63	6.58	5.85	5.55	5.92	6.15	6.42	6.48	6.42	6.27	6.45	5.3	5.88	5.97	5.26	6.33	6.47	6.23	6.34	6.44	6.39	6.3	6.39	6.33	6.02	6.07	6.08	5.27	5.42	6.34	6.21	6.53	6.45	6.02	6.6	6.59
NMNAT1	1	9943428	9985501	1	p36.22	ENSG00000173614	5.22	5.79	4.92	5.41	5.23	4.95	5.51	5.39	5.87	5.04	5.15	5.14	4.94	5.66	4.98	5.27	5.72	5.28	4.75	5.06	5.25	4.72	5.4	5.05	5.3	5.75	5.55	5.59	4.67	5.61	5	4.88	5.3	4.98	5.08	5.27	5.13	5.21	5.95	5.52	5.54	5.43	5.59
RBP7	1	9997206	10016021	1	p36.22	ENSG00000162444	6.16	7.81	5.2	5.42	5.18	5.87	8.55	5.31	4.92	5.55	5.96	5.08	5.34	5.81	4.84	5.05	7.38	5	4.77	6.9	5.25	7.54	7.18	4.63	4.63	4.69	5.03	4.93	5.12	4.24	5.1	5.44	5.05	5.71	5.33	5.86	7.6	5.17	5.53	5.47	5.43	5.56	5.59
UBE4B	1	10032832	10181239	1	p36.22	ENSG00000130939	6.87	7.37	7.63	7.53	7.92	7.42	7.39	7.33	7.81	7.11	7.08	7.25	7.12	7.15	7.68	7.73	7.87	7.77	7.06	7.21	7.34	7.38	7.18	7.51	7.45	7.62	6.91	7.3	7.56	7.52	7.46	7.19	7.35	7.56	7.63	7.15	7.3	7.49	7.4	7.44	7.15	6.67	7.56
KIF1B	1	10210805	10381603	1	p36.22	ENSG00000054523	5.27	5.92	5.65	5.77	5.69	5.51	6.79	5.5	6.61	5.72	5.22	5.99	5.22	5.7	5.53	7.31	7.23	6.59	5.63	5.47	6.16	7.65	5.81	5.89	6.31	6.17	5.77	5.89	6.19	5.95	5.82	5.89	6.1	5.89	5.81	5.95	6.37	6.43	5.69	6.35	5.99	5.53	6.03
PGD	1	10398592	10420511	1	p36.22	ENSG00000142657	8.25	8.41	8.08	8.01	8.15	8.01	8.86	7.81	8.34	8.03	7.68	8.06	8.3	8.07	8.4	7.88	8.7	7.95	7.74	8.12	8.19	8.37	8.58	7.74	7.77	8.14	7.51	8.61	7.58	8	7.87	7.76	7.29	7.82	6.96	7.88	8.83	7.6	7.48	7.11	7.93	8.14	7.49
DFFA	1	10456522	10472529	-1	p36.22	ENSG00000160049	7.31	7.61	7.29	7.35	7.24	7.19	7.31	7.09	7.57	7.04	6.79	6.51	6.88	7.46	7.43	7.31	7.44	7.38	6.49	7.13	7.48	6.53	7.5	6.66	7.5	7.51	7.53	7.58	7.05	7.06	7.02	7.14	7.12	7.57	6.74	7.01	7.55	7.38	7.5	6.97	7.58	7.78	7.82
PEX14	1	10472288	10630758	1	p36.22	ENSG00000142655	5.98	6.61	6.34	6.55	5.94	6.27	6.05	5.77	6.56	6.35	6.39	6.25	6.11	6.68	6.23	6.57	6.43	6.1	6.19	6.21	6.38	5.82	6.29	5.1	6.66	6.58	6.64	6.55	6.3	6.24	5.95	6.26	6.51	6.22	4.22	5.67	6.46	6.54	5.65	6.2	5.8	5.47	6.16
CASZ1	1	10636604	10796650	-1	p36.22	ENSG00000130940	5.42	5.19	5.45	5.44	5.68	5.58	5.43	5.57	5.56	5.66	5.79	6.11	5.63	5.46	5.52	5.99	5.18	5.42	6.04	5.76	5.56	7.89	5.57	5.67	5.68	5.15	5.46	5.48	5.63	5.53	5.68	5.8	5.68	5.58	6.21	6.52	5.22	6.08	5.47	5.75	5.51	5.62	5.2
C1orf127	1	10946471	10982037	-1	p36.22	ENSG00000175262	5.79	4.95	5.05	5.07	4.93	5.72	5.2	5.55	4.83	5.85	5.64	5.41	5.03	4.85	5	4.72	4.55	5.2	5.48	5.34	4.84	5.19	4.87	4.82	4.8	5.42	5.48	4.73	5.33	4.92	5.27	5.03	5.16	5.64	5	5.37	5.41	5.4	4.92	5.07	4.62	5.48	5.29
TARDBP	1	11012344	11026420	1	p36.22	ENSG00000120948	6.17	6.69	6.41	6.47	6.39	5.62	5.66	5.65	6.29	6.55	6.85	5.89	6.55	6.54	6.63	6.62	6.21	6.72	6.67	6.4	6.71	6.25	6.45	6.4	5.66	6.17	5.79	6.36	6.57	6.47	6.72	5.91	6.11	6.05	6.6	6.63	6.38	6.55	6.45	6.16	6.27	6.29	5.75
MASP2	1	11026523	11047239	-1	p36.22	ENSG00000009724	4.93	4.89	5.02	4.88	5	5.22	4.71	5.49	4.81	5.14	5	5.14	4.95	4.64	4.91	4.78	4.66	4.84	5.45	5	4.85	4.85	4.88	5.37	4.99	4.54	4.7	4.68	4.93	5.15	4.83	5.01	5.07	4.93	5.33	5.26	5.26	5.15	5	4.59	4.86	4.88	5.17
SRM	1	11054584	11060020	-1	p36.22	ENSG00000116649	6.55	8.13	8.71	7.56	8.45	8.4	8.45	8.35	7.91	7.97	6.69	8.08	7.51	8.15	8.73	8.27	9.3	7.77	6.9	8.56	7.39	6.45	6.82	7.72	8.57	8.57	8.7	8.38	7.85	7.84	7.86	8.09	8.03	8.4	6.45	7.87	8.5	7.71	7.98	7.47	7.09	9.64	8.8
EXOSC10	1	11066618	11099869	-1	p36.22	ENSG00000171824	8.6	8.81	7.74	8.47	8.59	8.55	8.8	7.87	8.73	8.46	10.04	8.08	8.36	8.97	8.68	8.94	8.7	9.02	8.85	8.3	8.61	9.26	8.45	8.46	8.41	8.37	8.38	8.24	8.49	8.79	8.63	8.06	8.27	8.67	9.22	8.96	8.75	8.61	8.76	8.65	8.53	8.95	8.75
MTOR	1	11106535	11262551	-1	p36.22	ENSG00000198793	7.9	8	7.98	7.99	7.94	7.98	8.05	7.5	8.19	7.94	7.96	7.33	7.45	8.03	8.21	8.36	8.32	8.43	7.44	7.83	7.97	7.85	8.05	8.13	7.71	7.98	7.63	7.71	8.26	8.38	8.37	7.6	7.62	7.98	7.97	7.7	8.31	7.86	7.72	7.94	7.95	7.28	8.11
ANGPTL7	1	11189355	11195981	1	p36.22	ENSG00000171819	5.05	4.39	4.58	4.54	4.49	4.69	4.56	4.84	4.64	4.83	5.07	5.52	4.85	4.28	4.8	4.51	4.36	4.54	5.35	4.88	4.38	4.64	4.27	5.21	5.15	5.06	4.96	4.26	4.83	5.21	5.11	4.51	4.89	5.04	4.72	4.43	4.81	4.4	4.27	4.2	4.63	4.4	4.2
UBIAD1	1	11273206	11296049	1	p36.22	ENSG00000120942	8.42	8.58	8.35	8.6	8.53	8.48	7.89	8.46	8.56	8.73	8	7.61	8.44	8.52	8.7	8.19	8.44	8.33	7.85	8.22	8.42	7.86	7.73	8.46	8.84	8.72	8.88	8.27	8.25	8.44	7.85	8.85	8.8	7.47	7.96	8.23	8.94	7.97	8.37	8.32	8.62	8.57	8.66
DISP3	1	11479155	11537551	1	p36.22	ENSG00000204624	5.03	4.61	4.82	5.1	4.92	5.63	4.82	5.6	4.83	5.18	5.32	4.91	5.12	4.92	4.85	4.76	4.53	4.66	5.04	5.43	4.84	4.98	4.9	4.62	4.73	5.11	4.64	5.73	5.2	4.89	5.4	5.23	4.51	4.39	4.83	4.73	5.01	4.59	4.67	4.98	4.56	5.76	4.83
FBXO2	1	11637018	11655785	-1	p36.22	ENSG00000116661	5.15	6.02	5.55	5.88	6.24	6.04	5.29	5.99	6.25	6.04	5.77	6.04	5.84	5.52	6.65	6.53	5.73	5.95	5.54	5.62	6.24	5.61	6.3	6.13	5.87	6.5	6.16	5.69	5.66	5.89	5.57	6.01	5.82	6.25	5.77	5.24	6.6	5.09	5.94	5.51	5.48	6.77	6.41
FBXO44	1	11654375	11663327	1	p36.22	ENSG00000132879	5.46	5.59	5.43	5.07	5.33	5.88	5.26	5.29	5.17	5.56	5.66	6.09	5.52	5.23	5.59	5.23	5.14	5.11	5.58	5.23	5.26	5.46	5.38	5.38	5.45	5.56	5.16	5.61	5.15	5.35	5.31	5.45	5.59	5.21	5.7	5.08	5.32	5.3	5.33	5.18	5.22	5.88	5.31
FBXO6	1	11664200	11674354	1	p36.22	ENSG00000116663	7.11	6.49	5.4	6.4	6.74	5.45	9.32	7.15	7.07	6.28	5.73	6.01	6.16	6.52	6.08	7.43	8.06	6.2	5.34	6.42	6.21	6.3	6.64	6.14	7.46	6.71	7.66	6.8	6.19	6.26	6.66	7.01	6.83	6.52	4.5	6.48	5.92	8.68	5.94	8.15	6.17	8.02	6.75
MAD2L2	1	11674480	11691650	-1	p36.22	ENSG00000116670	8.57	8.97	8.91	8.72	9.36	8.79	9.72	8.7	9.37	8.72	8.05	8.29	8.49	8.89	8.79	9.11	9.56	8.84	8.63	9.46	8.87	9.87	9.95	8.19	9.29	8.9	9.23	9.08	8.4	8.14	8.37	9.03	8.98	8.88	8.56	10	8.31	9.07	8.53	9.23	8.7	9.96	8.84
DRAXIN	1	11691710	11725857	1	p36.22	ENSG00000162490	5.09	5.53	4.88	4.85	4.6	4.9	4.55	4.72	5.06	4.91	5.06	5.42	5.01	4.4	4.49	4.29	5.65	4.4	5.15	4.75	4.54	4.84	6.04	4.75	4.46	4.3	4.79	5.17	5.04	4.89	4.86	4.79	4.77	4.84	4.71	5.07	4.67	4.02	4.75	4.54	4.9	4.62	4.84
AGTRAP	1	11736084	11754802	1	p36.22	ENSG00000177674	7	7.4	6.49	6.94	7.25	6.68	7.52	6.74	6.9	6.4	6.48	6.91	7.2	7.2	7.59	6.45	7.34	6.22	5.99	6.95	7.21	7.23	7.3	5.85	7.34	7.14	7.05	7.07	6.48	6.12	6.63	7.21	6.62	6.58	4.78	6.11	7.21	7.59	6.06	7.36	6.09	7.75	7.01
MTHFR	1	11785723	11806455	-1	p36.22	ENSG00000177000	6.27	6.44	6.27	6.44	6.21	6.3	6.28	6.39	6.74	6.23	6.44	6.46	6.38	6.18	6.35	5.97	6.19	5.99	6.14	6.43	6.3	6.09	6.4	6.09	6.31	6.28	6.54	6.55	6.46	6.16	6.4	6	6.48	6.71	4.66	6.08	6.29	6.46	5.8	6.63	5.7	5.27	6.39
CLCN6	1	11806096	11848079	1	p36.22	ENSG00000011021	5.86	6.6	6.37	6.27	6.34	6.57	6.3	6.49	6.72	6.29	6.55	5.98	6.22	6.24	6.53	6.68	6.6	6.63	6.74	6.48	6.42	7.07	6.73	6.85	5.91	5.98	6.13	6.13	6.38	6.4	6.22	6.36	6.37	6.38	6.87	6.97	6.28	6.59	6.41	6.49	5.98	6.31	5.99
NPPA	1	11845709	11848345	-1	p36.22	ENSG00000175206	5.39	5.18	5.49	5.14	5.46	5.94	5.11	5.62	5.32	5.38	5.73	5.94	5.21	4.88	4.94	5.02	5.28	5.11	5.69	5.45	5.35	5.41	4.96	5.74	5.93	5.06	5.31	5.64	5.3	5.33	4.72	5.69	5.47	4.55	6.93	5.83	5.51	5.24	5.1	5.92	4.92	5.59	5.09
NPPB	1	11857464	11858945	-1	p36.22	ENSG00000120937	4.75	4.63	5.27	5.05	4.76	5.31	4.83	5.21	4.94	5	5.07	6.04	5.04	4.67	5.31	4.38	4.36	4.68	5.12	4.86	4.85	4.86	4.81	4.79	4.41	4.94	4.9	4.84	5.22	5.04	4.93	4.09	4.82	4.62	5.32	5.16	5.27	4.71	5.12	5.22	4.91	4.98	4.97
KIAA2013	1	11919591	11926428	-1	p36.22	ENSG00000116685	7.67	7.95	7.72	8.11	7.86	7.67	7.8	7.99	8.13	7.78	7.87	7.61	7.58	7.96	7.63	8.04	8.09	7.69	7.33	7.62	7.67	7.25	7.26	7.78	8.05	7.73	8.12	7.85	7.68	7.5	8.18	7.6	7.67	8.13	7.24	7.41	8.34	8.72	7.22	8.37	7.41	8.03	8.14
PLOD1	1	11934205	11975538	1	p36.22	ENSG00000083444	7.99	8.27	7.81	7.53	7.32	8.21	8.02	7.61	7.48	7.55	7.85	7.34	7.63	7.93	7.51	7.08	8.54	7.23	7.17	7.08	7.49	7.85	7.97	8.58	7.99	7.25	7.41	7.24	7.49	7.52	8.11	7.31	7.5	8.25	8.11	7.23	8.05	9.99	7.72	8.97	7.54	8.06	7.67
MFN2	1	11980181	12013514	1	p36.22	ENSG00000116688	7.34	7.75	7.49	7.78	7.44	7.13	7.71	7.26	7.87	7.61	7.8	7.01	7.41	7.68	7.62	8.06	7.83	7.96	7.6	7.41	7.63	8.01	7.57	7.44	7.24	7.55	7.89	7.9	7.28	6.93	7.64	7.73	7.59	7.55	7.95	8.13	7.61	7.45	7.38	7.28	7.65	8.05	7.69
MIIP	1	12019466	12032045	1	p36.22	ENSG00000116691	5.84	6.17	6.16	6.07	6.18	6.61	5.73	5.99	6.16	6.03	6.68	6.35	6.25	6.03	6.45	6.75	6.1	6.11	6.1	6.53	6.13	5.91	6.15	5.95	5.83	5.91	6.12	6.31	6.22	5.94	5.47	5.78	6.41	6.36	5	6.87	5.78	5.93	5.41	6.06	5.83	5.82	6.03
TNFRSF8	1	12063303	12144207	1	p36.22	ENSG00000120949	4.6	4.7	5.14	5.07	4.79	5.41	4.65	5.1	4.96	4.97	5.25	5.55	5.09	4.67	5.12	6.28	4.56	4.43	5.45	5.04	4.89	4.84	4.8	4.87	4.71	4.98	5.1	4.19	4.65	4.97	4.78	5.14	4.74	5.02	5.39	4.72	5.02	4.73	5.37	4.94	5.27	4.7	5.11
TNFRSF1B	1	12166991	12209228	1	p36.22	ENSG00000028137	8.24	9.97	6.6	8.92	8.84	9.09	10.33	8.99	10.49	7.86	9.16	8.84	8.27	10.27	6.94	10.8	9.7	8.67	8.95	8.52	9.55	10.64	8.98	10.16	9.91	9.3	10.11	9.25	10.18	10.06	10.72	9.99	10.03	8.7	8.89	9.07	10.2	11.28	8.77	10.91	8.07	9.96	9.06
VPS13D	1	12230030	12512047	1	p36.22	ENSG00000048707	5.49	5.74	5.09	5.44	5.5	5.31	5.08	4.74	5.65	5.41	6.01	5.31	5.52	5.93	5.69	5.9	5.45	5.77	5.62	5.35	6	5.12	6.17	5.8	5.61	5.46	5.64	5.5	5.58	5.56	5.6	5.53	5.14	5.49	4.82	5.22	5.21	5.74	5.44	5.96	5.39	5.07	5.57
DHRS3	1	12567910	12618210	-1	p36.21	ENSG00000162496	7.71	9.58	9.75	8.93	8.41	7.46	9.75	9.57	8.11	8.57	8.7	8.83	8.95	9.19	8.82	5.88	9.12	5.88	9.96	9.95	9.9	9.73	8.89	8.98	8.21	8.27	8.91	8.85	8.74	9.09	8.79	9.42	8.89	7.86	10.79	10.25	7.46	6.16	9.28	6.83	8.93	7.82	7.9
C1orf158	1	12746200	12763699	1	p36.21	ENSG00000157330	4.78	4.75	4.82	4.62	4.77	5.1	4.91	5.11	4.6	4.81	4.55	4.85	4.54	4.62	4.74	4.62	4.78	4.64	4.79	4.62	4.51	4.2	4.65	4.66	4.39	4.33	4.24	4.52	4.36	5.15	5.41	4.7	5.19	5.05	4.8	4.32	5.01	4	5.35	4.91	4.85	5.02	4.73
PRAMEF12	1	12774841	12777906	1	p36.21	ENSG00000116726	4.48	4.33	5.04	4.83	4.53	4.87	4.68	5.16	4.75	4.66	4.86	4.86	4.81	4.21	4.41	4.21	4.01	4.28	5.01	5.26	4.42	4.64	4.47	3.84	4.84	4.31	5.07	4.03	5.04	4.67	4.77	4.47	4.76	4.69	4.59	3.15	4.56	4.73	4.99	4.76	4.98	5.02	4.42
HNRNPCL1	1	12847408	12848725	-1	p36.21	ENSG00000179172	4.93	4.84	4.7	4.9	5.19	5.13	5.06	4.98	4.81	4.6	5.05	4.98	4.9	5.04	4.66	4.63	4.59	4.81	5.12	4.98	4.79	4.63	4.88	4.84	4.85	4.69	5.42	4.9	5.24	5.24	4.92	5.14	5.25	4.89	4.78	4.84	4.69	4.52	4.81	4.58	4.96	5.12	4.88
LRRC38	1	13474973	13514003	-1	p36.21	ENSG00000162494	4.74	4.68	4.62	4.66	4.77	5.17	4.57	4.65	4.66	5.09	4.93	5.14	5.04	4.67	4.91	4.85	4.54	4.59	5.73	4.91	4.74	5.28	4.47	4.58	4.6	5.12	4.62	4.99	5.57	4.97	4.96	4.65	4.46	4.51	4.76	5.24	4.84	4.74	5.18	4.47	4.67	5.17	5.08
PDPN	1	13583465	13617957	1	p36.21	ENSG00000162493	4.69	4.31	4.67	4.78	4.61	4.79	4.55	4.74	4.51	4.87	4.94	5.11	4.68	4.38	4.54	4.52	4.48	4.5	4.78	4.9	4.59	4.72	4.45	5.01	4.48	5	4.92	5.05	4.95	3.87	4.37	4.77	4.31	4.68	4.91	4.8	4.3	4.22	4.47	4.57	4.77	4.26	4.42
PRDM2	1	13700198	13825079	1	p36.21	ENSG00000116731	5.32	5.65	5.19	5.35	5.38	5.25	5.22	7.09	5.58	5.21	5.82	4.94	5.42	5.77	5.64	5.7	5.23	5.82	5.47	5.71	5.42	5.87	5.23	5.67	5.65	5.95	5.7	5.64	5.67	5.56	5.35	5.46	5.32	5.45	5.34	5.25	5.78	5.47	5.85	5.8	5.57	5.23	5.39
KAZN	1	13892792	15118043	1	p36.21	ENSG00000189337	4.97	4.82	4.94	4.81	4.96	5.05	4.83	5.11	4.69	4.74	5.29	5.56	5.23	4.71	4.83	4.63	4.74	4.6	5.12	5.04	4.87	5.09	4.83	4.99	4.77	5.13	5.02	4.97	4.92	4.81	4.76	4.95	4.93	4.87	5.16	4.87	4.79	4.82	4.87	4.93	4.81	5.34	4.77
TMEM51	1	15152532	15220478	1	p36.21	ENSG00000171729	6.06	5.66	5.68	5.76	5.73	6.38	6.8	6.89	5.73	6.08	6.38	5.57	5.93	5.67	5.73	5.69	6.24	5.77	6.1	5.72	5.63	6.54	5.72	4.96	5.46	5.12	5.66	5.85	5.22	5.71	5.03	5.72	5.21	6.21	6.04	5.73	5.54	5.45	5.37	5.82	5.58	5.55	5.47
FHAD1	1	15247272	15400283	1	p36.21	ENSG00000142621	5.02	4.65	5.09	5.04	4.73	4.93	4.63	5.24	4.66	4.96	5.09	5.38	5.07	4.58	4.74	4.61	4.44	4.53	5.15	5.1	4.76	4.92	4.58	4.89	4.67	5.15	4.63	4.89	5.1	4.7	4.65	5.11	3.97	5.41	4.35	5.27	5.22	4.62	5.35	4.85	4.46	5.21	4.57
EFHD2	1	15409888	15430339	1	p36.21	ENSG00000142634	10.02	10.29	10.02	9.55	10.12	9.87	11.11	10.52	9.79	10.16	10.28	9.41	9.66	9.93	9.69	10.39	11.13	10.02	11.19	10.88	10.19	13.2	10.01	10.68	11.13	10.22	10.14	9.97	10.52	10.47	11.03	10.65	10.78	9.99	10.85	10.08	10.29	12.72	9.87	12.69	9.12	9.9	9.42
CTRC	1	15438442	15449242	1	p36.21	ENSG00000162438	5.61	4.98	5.34	5.8	5.64	5.93	5.21	5.62	5.45	5.63	5.68	5.81	5.64	5.14	5.13	5.21	5.09	5.33	6.3	5.9	5.91	7.16	5.21	6.26	5.55	5.09	5.24	4.66	5.77	4.83	5.28	5.58	5.45	5.89	5.37	5.21	5.65	6.14	5.86	5.85	5.12	5.14	5.82
CELA2B	1	15465909	15491395	1	p36.21	ENSG00000215704	4.88	4.52	4.76	4.9	4.34	5.14	4.5	5.29	4.49	5.09	4.83	4.64	4.89	4.29	4.74	4.31	4.48	4.52	4.53	5.19	4.45	4.79	4.55	4.44	4.56	4.58	5.09	4.77	5.1	4.91	4.54	5.67	4.92	4.85	5.05	4.51	4.72	4.84	4.43	4.47	3.69	4.34	4.64
CASP9	1	15490832	15526534	-1	p36.21	ENSG00000132906	6.03	5.93	6.04	6.3	6.06	5.9	5.84	5.97	6.19	6.02	6.08	6.06	5.91	5.81	6.11	5.82	6.02	5.89	6.72	6.17	6.14	6.17	6.22	5.74	5.95	6.02	6.17	5.63	5.88	6.34	5.97	5.41	5.73	6.09	6.38	5.94	5.7	5.69	5.36	5.8	5.95	5.72	5.8
DNAJC16	1	15526813	15592379	1	p36.21	ENSG00000116138	5.28	5.58	4.97	5.44	5.51	5.46	5.22	5.24	5.85	5.14	5.07	4.74	5.27	5.56	5.44	5.43	5.47	5.67	4.44	4.48	5.4	4.14	5.22	5.38	5.05	5.86	5.29	4.98	5.51	5.45	5.79	5.15	4.63	5.52	4.86	4.82	4.66	5.19	5.22	5.34	5.22	4.69	5.03
AGMAT	1	15571699	15585051	-1	p36.21	ENSG00000116771	5.03	6.63	4.9	6.14	5.63	6.29	4.76	6.97	6.86	4.73	6.27	6.13	5.91	6.3	6.19	6.39	7.85	6.12	5.52	5.53	7.31	4.35	4.89	6.19	6.42	7.09	6.51	6.67	6.59	6.85	6.03	6.3	6.52	6.4	5.26	5.03	5.51	4.89	6.21	5.62	6.71	6.71	5.77
DDI2	1	15617458	15669044	1	p36.21	ENSG00000197312	5.76	6.22	5.79	6	6.08	5.65	5.86	5.62	6.01	5.77	5.52	5.37	5.77	6.09	6.15	6.02	6.27	6.18	6.31	5.43	6.04	5.89	5.86	5.58	5.88	5.78	5.74	5.88	5.59	5.99	5.86	5.8	5.49	5.82	6.07	5.99	5.91	5.7	5.9	5.81	5.58	5.71	6.12
PLEKHM2	1	15684320	15734769	1	p36.21	ENSG00000116786	8.68	9.67	9.35	9.04	9.51	8.94	8.9	8.84	9.4	8.84	9.29	8.93	8.58	9.54	9.5	9.67	9.53	9.34	9.73	9.58	9.36	10.95	9.66	8.96	8.96	8.8	9.36	9.07	8.98	9.1	9.06	8.87	9.2	9.05	10.53	9.73	8.83	8.61	9.22	8.66	8.71	9.28	8.79
SLC25A34	1	15736258	15741392	1	p36.21	ENSG00000162461	5.71	5.53	5.89	6.07	5.78	6.02	5.38	5.76	5.79	5.85	6.2	6.41	5.9	5.28	5.69	5.55	5.71	5.46	6.02	6.96	5.77	6.62	6.14	5.6	5.33	5.84	5.6	6.55	6.06	5.94	6.08	5.42	5.76	5.99	7.14	4.52	5.36	5.57	5.85	5.78	4.78	5.23	5.38
FBLIM1	1	15756607	15786594	1	p36.21	ENSG00000162458	5.47	4.8	5.15	5.37	5.27	5.45	4.92	5.25	4.91	5.24	5.67	5.52	5.87	4.95	5.27	4.9	4.84	5.04	5.29	5.47	5.09	5.11	5.46	5.42	5.11	5.11	4.86	5.11	5.56	5.04	5.3	4.99	5.27	5.16	5.89	5.34	5.22	4.94	5.41	5.05	5.3	5.45	5.02
SPEN	1	15836095	15940456	1	p36.21	ENSG00000065526	9.01	9.06	8.87	8.66	8.98	8.29	8.7	8.21	8.82	8.94	9.39	8.46	9.26	9.33	8.81	8.95	8.73	9.02	8.95	8.9	9.12	9.21	9.04	9.39	9.06	9.03	8.85	8.88	9.15	9.44	9.45	8.72	9.02	8.96	9.23	8.4	9.22	9.5	8.76	9.19	8.37	8.09	8.55
ZBTB17	1	15941869	15976132	-1	p36.13	ENSG00000116809	7.4	7.52	7.65	7.35	7.67	7.84	7.36	7.49	7.85	7.19	7.67	7.76	7.47	7.46	7.81	7.72	7.48	7.77	7.95	7.71	7.37	8.17	7.49	7.08	7.44	7.34	7.81	7.5	7.24	7.82	7.51	7.57	7.39	8.32	8.63	8.15	7.43	7.6	7.19	7.41	7.15	7.27	7.3
SRARP	1	16004236	16008807	1	p36.13	ENSG00000183888	4.94	5.18	5.03	5.19	5.02	5.63	5.22	5.33	5.28	4.98	5.68	5.58	4.93	5.33	5.1	4.79	5.03	4.73	5.29	5.32	5.17	5.16	4.82	5.08	5.66	5.7	4.63	5.41	5.25	4.95	5.16	5.37	5.44	4.77	4.64	4.86	4.85	5.1	5.41	5.28	5.29	5.11	5.53
HSPB7	1	16014028	16019594	-1	p36.13	ENSG00000173641	4.93	4.15	4.55	4.44	4.49	5.05	4.47	4.85	4.57	4.48	5.11	5.49	5.05	4.33	4.86	4.55	4.22	4.23	4.9	4.46	4.51	4.54	4.49	4.46	4.39	4.43	4.79	4.97	4.6	4.65	4.07	4.76	3.61	4.65	4.86	4.89	4.51	4.55	5.01	4.43	3.87	5.17	4.67
CLCNKB	1	16043736	16057308	1	p36.13	ENSG00000184908	4.53	4.4	4.69	4.67	4.4	4.98	4.4	4.98	4.54	4.58	4.74	4.86	4.7	4.39	4.71	4.24	4.38	4.41	4.73	4.77	4.35	4.52	4.41	5.2	4.27	5.14	4.13	4.79	4.79	5.15	4.35	4.56	4.17	5.04	3.98	4.32	4.27	4.45	4.02	4.86	4.63	3.94	4.85
EPHA2	1	16124337	16156069	-1	p36.13	ENSG00000142627	4.98	4.54	4.85	4.68	4.54	5.57	4.64	5.56	4.81	5.15	5.33	5.19	4.97	4.45	5	4.18	4.61	4.67	4.96	4.81	4.51	4.95	4.57	4.93	4.52	4.6	4.45	5.32	5.12	4.78	4.77	4.6	4.82	5.39	4.62	4.88	4.94	4.68	4.77	4.66	4.78	4.95	5.12
ARHGEF19	1	16197854	16212652	-1	p36.13	ENSG00000142632	6.14	6.24	5.79	6.07	6.07	6.46	6.51	5.82	7.22	6.12	6.59	5.84	5.81	6.3	6.3	6.4	6.98	6.38	5.79	6.08	6.42	5.49	5.88	6.27	6.81	6.82	7.16	6.8	6.32	6.85	6.83	6.15	6.38	6.75	5.24	5.88	6.09	6.77	6.32	6.88	6.62	6.38	6.18
CPLANE2	1	16231692	16237183	-1	p36.13	ENSG00000132881	4.93	4.74	5.01	5.27	5.02	5.48	5.04	5.43	4.95	4.8	5.25	5.4	5.14	4.84	5.18	5.16	5.05	4.8	5.41	4.99	4.9	4.91	4.85	4.8	5.22	5.58	5.7	5.11	5.14	5.65	5.3	4.69	5.24	5.21	4.24	4.62	4.89	5.25	4.52	5.34	5.05	6.02	5.51
FBXO42	1	16246840	16352480	-1	p36.13	ENSG00000037637	6.17	6.21	5.75	6.07	6.01	5.86	5.63	5.82	6.15	6.05	6.4	5.96	6.18	6.3	6.07	6.01	6.04	5.96	5.82	6	5.96	6.3	6.22	6.05	6.07	5.47	5.85	5.73	5.4	6.17	6.2	6.68	6.33	6.23	4.67	5.28	5.84	6.27	5.73	6.01	5.78	5.42	5.86
SZRD1	1	16352575	16398145	1	p36.13	ENSG00000055070	8.5	8.92	9.04	8.94	8.74	8.52	9.27	8.79	8.84	8.68	8.69	9.03	8.56	8.74	9.03	8.67	8.62	8.44	9.08	9.22	8.57	9.29	8.86	8.67	8.81	8.97	9.29	8.94	8.95	8.87	9	9.12	8.98	8.15	9.1	8.02	8.51	9.16	8.67	9.14	9.09	8.98	8.76
SPATA21	1	16387117	16437424	-1	p36.13	ENSG00000187144	4.46	4.34	4.61	4.55	4.4	4.88	4.15	4.6	4.28	4.94	5.07	5.17	4.89	4.38	4.44	3.96	3.93	4.1	4.8	4.45	4.44	4.56	4.41	4.01	5.18	5.2	4.88	4.15	2.43	3.36	4.69	4.21	4.43	4.03	4.71	4.99	4.41	5.06	5.12	4.62	5.09	5.21	5.05
NECAP2	1	16440721	16460078	1	p36.13	ENSG00000157191	8.42	9.11	8.22	9.16	9.53	8.99	8.51	8.67	8.51	8.46	9.16	8.85	8.86	8.99	9.83	8.87	8.42	9.33	8.9	9.64	9.83	9.43	8.46	9.61	9.8	10	9.56	9.57	9.9	10.14	9.81	9.55	9.31	9.33	8.17	8.35	9.61	8.99	9.41	8.73	9.5	8.53	9.43
NBPF1	1	16562319	16613562	-1	p36.13	ENSG00000219481	5.28	6.02	4.88	5.58	5.08	4.95	5.08	5.75	5.91	5.3	5.12	5.16	5.28	4.51	5.39	5.46	5.72	5.86	4.63	5.37	4.88	4.63	5.53	5.67	5.48	5.58	5.17	5.26	5.18	5.45	4.7	5.24	5.41	5.63	5.41	5.27	5.64	5.32	5.6	4.89	5.54	4.89	5.46
CROCC	1	16740273	16972964	1	p36.13	ENSG00000058453	6.36	6.24	6.39	6.5	6.39	6.52	6.33	6.5	6.2	6.35	7.18	6.17	6.42	6.27	6.46	6.29	6.42	6.38	6.54	6.87	6.14	6.13	6.41	6.66	6.18	6.25	6.37	6.74	5.94	6.4	5.79	6.17	6.26	7.37	5.58	6.44	6.29	6.24	6.41	6.38	6.25	6.22	6.18
ATP13A2	1	16985958	17011928	-1	p36.13	ENSG00000159363	5.73	6.85	6.5	6.55	6.57	6.54	6.49	6.6	5.89	6.46	6.71	6.09	5.94	6.57	6.95	6.86	6.61	6.55	5.59	6.66	6.61	5.86	6.67	5.24	6.87	6.15	6.72	6.47	6.38	6.27	6.54	6.27	6.33	6.7	5.34	6.22	6.67	6.4	6	6.44	6.42	7.09	6.43
SDHB	1	17018722	17054032	-1	p36.13	ENSG00000117118	9.6	10.07	10.1	9.69	10.28	9.7	10.34	9.18	10.41	9.51	8.36	8.78	9.19	10.2	9.9	10.32	10.17	9.91	9.43	10.07	10.12	10.1	10.48	9.5	9.7	9.86	9.95	10.02	9.65	9.54	9.64	10.18	9.81	9.21	9.87	9.97	9.76	9.62	9.59	9.6	9.66	10.23	9.77
PADI2	1	17066761	17119451	-1	p36.13	ENSG00000117115	5.15	5.16	5	5.09	5.05	5.39	5.38	5.33	4.98	5.21	5.53	5.24	5.13	4.65	5.09	6.68	5.03	5.07	5.43	5.4	5.09	5.47	5.08	5.38	4.77	5.26	5.33	5.09	5.27	4.98	5.33	5.37	5.15	5.21	5.58	5.35	5.25	5.24	5.2	5.16	5.65	5.74	5.55
PADI1	1	17205128	17246007	1	p36.13	ENSG00000142623	5.14	4.7	5.23	5.32	4.99	5.53	4.86	5.49	4.62	5.31	5.37	5.15	5.26	4.53	4.87	4.62	4.62	4.64	5.4	5.31	4.73	5	4.71	4.3	5.26	4.91	4.81	5.05	5.1	4.85	4.79	5.21	4.99	4.51	5.06	4.85	4.57	5.51	5.25	5.04	5.49	5.33	4.91
PADI3	1	17249098	17284233	1	p36.13	ENSG00000142619	4.98	4.69	5.13	4.95	4.98	5.07	4.88	5.49	4.86	5.19	5.29	4.79	4.88	4.66	4.53	4.64	4.35	4.78	5	4.8	4.89	4.86	4.62	5.2	4.82	5.08	4.33	5.11	4.4	4.55	4.84	5.25	3.89	4.57	5.15	5.19	5.05	5.16	5.04	4.67	5.48	4.31	4.53
PADI4	1	17308195	17364004	1	p36.13	ENSG00000159339	6.71	7.42	6.44	6.37	7	7.18	7.84	6.94	8.16	6.67	6.88	6.8	6.77	6.56	6.58	6.32	7.21	6.45	6.71	7.22	6.77	7.4	7.54	7.29	8.09	7.99	7.98	9.27	7.94	7.48	8.07	7.69	6.94	5.89	5.3	5.95	8.79	5.77	5.75	6.2	5.69	5.11	6.32
RCC2	1	17406760	17439677	-1	p36.13	ENSG00000179051	9.77	9.91	9.79	10.26	9.08	9.26	10.06	9.35	10.61	9.74	10.09	8.4	9.02	9.97	9.57	9.72	10.43	9.32	8.26	9.4	9.39	8.66	9.62	9.86	9.44	9.49	9.41	9.39	9.26	9.88	9.68	9.33	9.25	9.63	9.51	9.83	9.61	10.68	9.5	10.3	10.13	10.27	9.72
ARHGEF10L	1	17539698	17697874	1	p36.13	ENSG00000074964	5.46	5.82	5.32	5.17	5	5.69	5.77	5.59	4.93	4.99	5.62	5.3	5.23	5.28	5.29	4.46	5.65	4.86	5.48	5.48	4.88	5.04	5.16	5.07	4.98	5.17	5.33	5.26	5	4.98	5.37	5.26	4.94	5.1	5.3	5.58	5.51	5.1	5.19	5.2	5.41	5.99	5.1
ACTL8	1	17755333	17827063	1	p36.13	ENSG00000117148	5.61	4.95	4.79	4.74	5.05	5.66	5.24	5.46	4.81	5.08	5.56	4.62	4.98	4.83	5.07	5.02	4.9	4.88	5.66	4.97	5.29	4.86	4.76	5.39	5.11	4.97	4.53	4.85	4.83	4.77	5.12	4.88	5.04	5.12	5.15	4.94	5.29	5.61	5.48	5.14	5.21	5.33	4.81
IGSF21	1	18107798	18378483	1	p36.13	ENSG00000117154	3.91	3.99	3.94	4.29	3.67	4.04	4.1	4.38	3.97	4.05	4.11	4.43	3.95	4.17	4.05	3.76	3.76	4.17	4.1	4.48	4.05	4	4.11	4.31	3.81	3.9	4.17	3.94	3.46	5.14	3.55	3.95	4.13	3.81	3.71	3.32	3.9	3.68	4.62	2.94	4.32	3.7	4.05
KLHDC7A	1	18480982	18486126	1	p36.13	ENSG00000179023	4.75	4.65	4.97	5.02	4.85	5.33	4.79	5.1	4.81	4.84	5.33	5.55	4.74	4.66	4.57	4.46	4.61	4.64	5.11	4.96	4.78	4.78	4.6	4.76	5.09	4.35	4.68	5.12	4.99	5.25	5.22	4.83	5.05	4.32	4.74	4.78	4.81	5.07	4.8	5.23	4.72	5.24	4.83
PAX7	1	18630846	18748866	1	p36.13	ENSG00000009709	5.17	4.84	5.32	5.14	4.92	5.1	4.89	5.32	4.85	5.11	5.21	5.44	5.07	4.78	4.95	4.91	4.63	5.01	5.44	5.4	5.05	5	4.86	5.4	5.56	5	5.04	4.83	5.39	4.91	4.55	5.33	5.36	5.06	5.62	5.16	4.91	5.02	5.26	4.9	4.86	4.9	5.07
TAS1R2	1	18839599	18859682	-1	p36.13	ENSG00000179002	5.27	4.59	5.01	5.09	4.87	5	4.71	4.85	4.88	5.13	5.26	5.46	5.09	4.64	4.75	4.61	4.63	4.44	5.34	5.13	4.47	4.7	4.68	5.19	5.13	4.5	5.26	4.91	5.11	5.13	4.96	5.15	4.86	5.47	5.2	5.14	5.12	4.84	4.9	5.24	5.04	4.96	4.47
ALDH4A1	1	18871430	18902724	-1	p36.13	ENSG00000159423	5.03	5.4	5.04	5.06	5.01	5.05	5.04	5.22	5.11	5.23	5.36	5.03	5.09	4.85	5.04	4.8	4.76	4.79	5.06	4.91	5.11	4.9	5.11	4.9	5.03	4.75	5.19	4.99	4.75	4.91	4.96	4.98	4.96	4.93	4.83	4.35	5.3	4.79	4.6	4.91	4.98	5.41	5.36
IFFO2	1	18904280	18956676	-1	p36.13	ENSG00000169991	6.27	6.61	6.71	6.69	7.24	6.66	6.45	6.08	5.75	7.18	7.04	6.29	6.25	6.98	6.67	7.58	7.77	6.91	7.49	8.26	6.67	8.77	6.33	5.34	6	6.53	6.33	6.23	6.03	5.84	5.81	6.2	6.11	7.14	9.07	7.43	6.68	6.97	6.66	7.4	6.75	5.37	6.97
UBR4	1	19074510	19210266	-1	p36.13	ENSG00000127481	6.51	6.04	6.41	6.5	6.32	6.23	6.07	6.62	6.24	6.18	6.43	6.45	6.37	6.28	6.25	6.59	6.11	6.11	6.89	6.82	6.25	7.85	6.46	6.13	6.23	6.54	6.27	6.52	6.18	6.09	6.02	6.74	5.95	6.93	7.6	6.68	6.51	6.3	6.26	6.08	6.49	6.31	5.93
EMC1	1	19215660	19251527	-1	p36.13	ENSG00000127463	6.12	6.76	6.25	6.45	6.39	6.24	6.58	5.94	6.38	6.25	6.34	5.8	6.07	6.65	6.37	6.45	6.79	6.83	5.77	6.15	6.34	5.95	6.48	6	6.91	6.62	6.13	6.73	7	6.78	6.29	6.06	6.8	6.6	6.42	6.52	6.65	6.71	6.59	6.88	7.06	6.54	6.87
MRTO4	1	19251805	19260128	1	p36.13	ENSG00000053372	6.77	7.32	7.25	6.65	6.99	7.07	7.67	7.04	6.78	6.68	6.8	7	6.44	7.4	7.21	6.83	7.73	7.02	6.26	6.71	7.39	6	7.11	6.23	6.85	7.11	7.51	7.48	6.74	6.79	6.7	7.45	6.63	7.52	7.56	6.96	7.18	6.68	6.72	6.2	6.78	8.28	7.44
AKR7A3	1	19282573	19288770	-1	p36.13	ENSG00000162482	5.81	6.28	6.37	6.24	6.19	6.04	6.43	5.67	6.52	5.79	6.18	5.39	6.14	6.33	6.19	6.06	5.98	6.07	5.67	6.17	6.53	5.4	6.43	6.08	6.23	6.32	6.44	5.68	6.04	6.02	5.93	5.99	6.32	5.99	4.99	5.92	5.95	5.96	5.88	6.06	6.09	6.67	6.27
AKR7A2	1	19303965	19312146	-1	p36.13	ENSG00000053371	8.78	9.33	9.24	9.15	9.37	9.3	9.84	8.29	9.61	8.73	8.11	8.63	8.72	9.15	9.42	9.28	9.22	9.01	7.84	9.21	9.69	7.24	9.52	9.16	9.64	9.66	9.9	9.63	9.44	9.4	9.31	9.44	9.53	9.32	7.46	9.03	9.3	9.39	9.1	9.36	9.4	10.18	9.52
SLC66A1	1	19312326	19329300	1	p36.13	ENSG00000040487	4.84	5.21	5.02	5.05	4.64	4.72	5.03	5.01	4.74	4.68	4.7	4.7	4.5	4.76	4.62	5.06	4.74	4.84	4.57	5.04	4.97	4.78	4.96	4.74	4.48	4.51	4.91	4.49	4.89	5.09	4.35	4.6	5.14	4.73	4.83	4.07	4.32	5.01	4.8	4.64	4.49	4.69	4.78
CAPZB	1	19338775	19485539	-1	p36.13	ENSG00000077549	9.99	9.89	9.36	9.71	10.16	9.23	9.74	8.86	10.09	9.58	9.81	9.46	9.65	9.8	10.23	9.75	10.33	9.04	8.08	9.42	10.04	8.15	9.99	8.98	10.09	10.02	9.92	9.61	9.41	9.38	9.51	9.35	9.78	10.78	8.15	8.85	10.26	9.99	9.32	9.92	9.95	9.27	9.53
MICOS10	1	19484403	19629821	1	p36.13	ENSG00000173436	6.16	7.25	5.86	6.98	6.47	6.58	6.19	6.18	6.41	5.83	6.58	5.73	6.39	6.99	6.46	6.68	6.86	6.47	5.23	5.59	6.04	5.02	6.12	6.83	6.31	6.2	5.93	6.78	6.27	6.01	6.61	6.59	6.23	6.51	7.23	6.64	6.45	6.44	6.76	6.46	6.69	6.14	6.28
NBL1	1	19596979	19658456	1	p36.13	ENSG00000158747	7.86	7.1	7.33	7.01	6.78	7.16	6.96	6.94	6.06	6.81	6.93	8.03	7.33	8.09	6.71	6.06	6.99	5.98	7.56	8.22	6.68	6.52	7.63	5.57	6.46	7.37	7.39	6.84	6.75	7.2	6.67	7.29	7.23	8.1	7.98	9.04	5.75	6.06	8	6.09	8.44	5.9	7.27
HTR6	1	19664875	19680966	1	p36.13	ENSG00000158748	4.99	4.68	5.02	4.95	4.84	5.52	4.91	5.4	4.84	5.09	5.42	5.4	5.27	4.8	4.83	4.48	4.57	4.74	5.16	5.08	4.7	5.11	4.83	4.71	4.52	5.27	5.32	5.1	5.59	4.81	4.78	5.03	5.19	5.26	5.4	4.85	5.02	4.83	4.95	5.08	5.52	5.42	4.94
TMCO4	1	19682213	19799945	-1	p36.13	ENSG00000162542	5.65	5.54	5.76	5.65	5.65	5.66	5.57	5.91	5.89	5.44	5.63	5.53	5.74	5.25	5.65	6.3	5.55	5.96	5.93	5.87	5.69	5.7	5.43	6.22	6.3	5.99	6.11	5.89	6.11	6.09	6.11	6.03	5.87	5.67	4.12	4.95	5.48	6.58	5.86	6.31	5.6	5.47	5.32
RNF186	1	19814029	19815283	-1	p36.13	ENSG00000178828	5.43	4.88	5.36	5.23	5.1	5.37	5.08	5.27	4.84	4.95	5.48	4.94	5.07	4.83	5.07	4.84	4.78	5.02	5.79	5.13	5.07	5.36	4.97	5.17	4.95	5.29	4.84	5.15	4.39	4.71	4.74	5.4	5.12	4.03	4.58	5.75	5.09	5.38	5.14	5.36	5.16	5.28	4.67
OTUD3	1	19882395	19912945	1	p36.13	ENSG00000169914	5.59	6.54	6.34	5.96	6.48	5.8	5.57	5.3	6.46	6.27	6.4	6.19	5.47	6.21	6.16	6.43	6.27	6.46	6.71	6.84	6.42	7.16	6.84	5.41	6.19	6.19	5.92	5.63	5.8	6	5.55	5.99	5.96	5.62	6.64	6.58	6.29	6.85	5.82	6.46	6.22	6.56	6.27
PLA2G2E	1	19920009	19923617	-1	p36.13	ENSG00000188784	4.52	4.42	4.68	4.57	4.54	4.87	4.24	5.07	4.79	4.46	5.09	4.28	4.56	4.19	4.33	4.89	4.27	4.24	4.55	5.01	4.48	4.47	4.28	4.17	4.19	4.37	4.23	4.82	4.67	4.03	5.48	4.55	4.79	5.24	4.22	4.15	4.4	4.46	5.05	4.37	4.24	4.83	4.31
PLA2G2A	1	19975431	19980416	-1	p36.13	ENSG00000188257	4.81	4.25	4.78	4.86	4.63	5.64	4.62	5.2	4.55	5.12	5.02	5.45	4.72	4.37	4.92	4.48	4.44	4.47	5.39	5.28	4.66	4.83	4.88	4.78	4.46	4.73	4.95	4.52	5.13	4.75	4.49	5.41	4.42	4.83	4.54	4.83	4.6	4.5	5.25	4.4	5.15	5.53	4.9
PLA2G5	1	20028179	20091911	1	p36.13	ENSG00000127472	4.52	4.25	4.51	4.61	4.55	4.77	4.57	4.84	4.3	4.72	4.86	5.06	4.82	4.25	4.51	4.32	4.24	4.35	4.58	4.48	4.38	4.41	4.36	4.6	4.82	3.87	4.85	4.45	4.12	4.49	4.67	4.6	4.62	4.88	4.63	4.67	4.82	4.72	4.4	4.22	4.18	5.23	4
PLA2G2D	1	20111939	20119566	-1	p36.12	ENSG00000117215	6.96	6.33	6.64	6.39	6.38	6.54	6.21	7.1	6.16	6.42	6.67	6.92	6.47	6.15	6.65	6.19	5.95	6.24	6.44	6.58	6.61	6.39	5.74	6.99	6.37	6.46	6.74	6.36	6.49	5.79	6.29	6.29	6.46	6.94	7.65	6.21	6.65	6.88	6.91	6.58	5.9	6.44	5.95
PLA2G2F	1	20139326	20150386	1	p36.12	ENSG00000158786	4.84	4.78	4.86	4.72	4.69	5.04	4.75	4.7	4.5	4.71	4.67	5.13	4.81	4.69	4.71	4.81	4.82	4.96	4.81	4.84	4.91	4.63	4.86	4.84	4.83	4.42	5.36	4.46	4.56	4.8	5.61	4.13	4.37	4.72	5.44	5.2	5.4	4.46	4.43	4.59	3.81	4	4.3
PLA2G2C	1	20161253	20177424	-1	p36.12	ENSG00000187980	5.19	5.08	4.96	5.97	4.71	4.72	6.47	6.29	6.62	5.14	5.27	4.95	5.65	5.7	4.76	4.65	7.5	4.44	5.09	4.92	5.67	5.65	5.88	5.24	5.08	5.38	5.33	5.54	5.49	5.12	5.17	5.81	5.28	5.19	5.25	5.01	5.43	4.81	5.2	5.31	5.58	5.48	5.42
UBXN10	1	20186096	20196050	1	p36.12	ENSG00000162543	4.88	4.48	4.98	4.87	4.61	5.04	5.21	5.06	4.79	4.87	5.36	4.82	4.92	4.87	4.92	4.66	5.68	4.66	5.22	5.05	4.64	4.85	4.71	5.58	4.97	4.93	4.82	5.16	5.59	5.66	4.84	5.56	5.23	4.64	5.11	5.33	4.8	5.03	4.62	4.66	4.88	5.23	4.97
VWA5B1	1	20290919	20354894	1	p36.12	ENSG00000158816	4.82	4.66	4.78	4.64	4.92	5.13	4.97	4.59	4.76	5.21	4.8	5.33	4.85	4.63	4.71	4.6	4.26	4.7	4.77	4.99	4.75	4.57	4.73	4.98	4.73	4.75	4.87	4.7	4.8	4.86	4.89	4.8	4.94	5.01	4.5	4.59	4.7	4.83	4.99	4.81	5.12	4.59	4.59
CAMK2N1	1	20482391	20486210	-1	p36.12	ENSG00000162545	5.2	6.29	6.62	7.03	6.38	5.98	5.53	6.23	6.04	6.25	5.72	6.22	6.05	5.62	7.18	5.4	6.19	6.36	5.46	5.81	5.63	8.61	7.34	6.43	7.56	7.02	6.93	6.4	5.88	6	5.98	6.93	7.7	5.88	6.49	5.37	5.72	5.66	5.66	6.96	5.83	4.27	5.07
MUL1	1	20499448	20508151	-1	p36.12	ENSG00000090432	7.13	7.62	7.61	7.49	7.51	7.71	7.63	7.76	7.68	7.36	7.67	7.4	7.19	7.62	7.57	7.77	7.63	7.68	6.91	7.36	7.31	8.21	7.7	7.41	7.52	7.53	7.68	7.46	7.4	7.76	7.8	8	7.52	6.99	8.8	8.14	7.18	7.89	7.41	7.81	7.89	7.32	7.39
FAM43B	1	20552573	20555020	1	p36.12	ENSG00000183114	5.19	5.05	5.14	4.92	5.17	5.2	4.75	5.16	4.71	4.83	4.98	5.36	5.13	4.45	5.01	4.48	4.44	4.71	5.46	5.12	4.88	4.87	4.73	4.93	4.84	4.73	4.48	5.65	4.7	5.33	4.29	3.89	4.9	5.35	5.19	5.46	5.27	4.9	4.46	5.31	4.37	5.32	4.55
CDA	1	20589086	20618903	1	p36.12	ENSG00000158825	5.52	6.89	5.78	5.97	5.15	5.7	6.65	5.6	5.24	5.48	5.86	5.31	5.24	5.46	5.88	5.24	6.95	5.23	5.45	6.71	5.94	7.32	6.53	4.7	4.88	4.55	5.17	6.8	5.91	4.98	5.24	5.34	4.56	4.95	4.97	4.88	6.54	4.54	4.4	4.52	4.59	5.28	5.63
PINK1	1	20633458	20651511	1	p36.12	ENSG00000158828	6.67	7.04	6.73	6.68	6.64	6.66	6.89	6.57	6.56	7.09	6.32	6.16	6.49	6.6	6.79	6.84	7	6.75	6.48	6.68	6.65	6.02	6.9	6.53	6.95	6.72	6.75	6.73	6.18	6.85	6.62	6.69	6.62	6.85	5.92	5.73	6.59	6.52	6.74	6.83	7.2	6.54	6.06
DDOST	1	20651767	20661544	-1	p36.12	ENSG00000244038	9.88	10.29	10.58	9.53	10.32	9.89	10.78	9.7	10.05	10.26	8.36	9.54	9.83	10.24	10.23	10.72	10.67	10.4	9.27	9.87	10.29	10.04	10.09	10.08	10.34	10.41	10.16	10.22	10.33	10.36	10.34	10.24	10.18	9.87	9.14	10	10.21	10.53	9.91	10.58	9.88	10.27	10.77
KIF17	1	20664014	20718017	-1	p36.12	ENSG00000117245	4.67	4.45	4.7	4.55	4.56	4.87	4.19	4.77	4.79	4.49	4.44	4.56	4.67	4.41	4.38	4.4	4.2	4.48	4.64	4.83	4.35	4.15	4.55	4.52	4.92	4.6	4.77	4.46	4.61	4.41	4.58	4.24	4.8	4.52	4.78	4.58	4.45	4.55	4.71	4.45	4.6	4.86	4.12
SH2D5	1	20719731	20732837	-1	p36.12	ENSG00000189410	5.57	4.94	5.2	5.27	5.08	5.44	5.3	6.01	5.17	5.43	5.43	6.01	5.76	4.87	5.25	4.8	4.75	5	5.81	5.7	5.06	5.19	4.95	5.59	5.19	5.53	5.42	5.35	5.32	5.64	4.65	5.26	5.31	5.12	5.19	5.45	5.09	5.3	5.15	5.25	5.31	5.36	5.28
HP1BP3	1	20740266	20787323	-1	p36.12	ENSG00000127483	6.89	6.6	6.03	6.7	6.61	6.51	6.63	5.94	6.78	6.47	6.85	6.55	6.51	7.01	6.64	6.67	6.62	6.5	5.62	6.23	6.69	5.52	7.01	6.79	6.43	6.36	6.48	6.46	6.4	6.71	6.82	6.45	6.33	6.14	6.62	6.08	6.48	6.53	6.28	6.35	6.67	6.58	6.09
EIF4G3	1	20806292	21176888	-1	p36.12	ENSG00000075151	6.61	7.29	8.14	6.79	7.26	6.6	7.53	7.07	8.24	6.92	6.79	7.04	6.56	7.33	7.29	7.61	7.91	6.91	6.54	7.37	7.01	8.35	7.92	8.02	6.53	7.09	7.07	7.01	7.61	7.34	7.75	7.17	7.19	7.72	7.23	7.49	7.36	8.45	7.71	8.61	7.29	7.31	7.09
ECE1	1	21217247	21345572	-1	p36.12	ENSG00000117298	6.1	5.88	5.76	5.92	6.12	6.29	6	5.94	6.07	6.15	6.05	5.83	5.91	5.93	5.92	6.02	5.66	5.97	6.45	5.81	5.9	5.87	6.09	5.6	5.85	5.81	5.86	5.65	5.7	5.69	5.3	6.1	5.51	6.31	5.73	5.78	5.64	5.59	6.01	5.97	6.43	6.52	6.02
NBPF3	1	21440128	21485005	1	p36.12	ENSG00000142794	5.31	5.21	5.59	5.25	5.44	5.72	5.49	5.45	5.47	5.71	5.73	6	5.62	5.29	5.46	5.41	5.31	5.68	6.29	5.52	5.66	5.53	5.39	5.59	5.71	5.6	5.22	5.71	5.82	5.8	5.76	5.69	5.47	5.51	5	5.48	5.56	5.49	5.65	5.35	5.18	5.44	5.7
ALPL	1	21509397	21578410	1	p36.12	ENSG00000162551	5.85	5.7	5.92	5.73	5.73	6.28	5.78	6.16	5.63	5.9	5.87	5.97	5.83	5.55	5.84	5.67	5.4	5.42	6.26	5.99	5.66	5.92	5.72	4.79	3.63	3.74	5.09	5.1	4.57	4.31	3.81	4.95	5.07	4.98	4.43	3.71	4.69	4.85	4.35	4.69	3.58	4.89	3.8
RAP1GAP	1	21596215	21669363	-1	p36.12	ENSG00000076864	5.79	5.47	5.62	5.57	5.67	5.58	5.38	5.99	5.21	5.61	5.79	5.67	5.62	6.58	5.55	5.17	7.23	5	5.95	6.38	5.69	5.65	5.56	4.75	4.78	4.96	5.04	4.85	4.96	4.64	5.09	4.73	5.26	5.67	7.32	4.85	5.36	6.01	6.61	5.43	5.2	6.29	5.18
USP48	1	21678298	21783606	-1	p36.12	ENSG00000090686	6.44	6.57	6.16	6.47	6.46	6.35	6.58	5.99	6.64	6.33	7.08	6.47	6.65	6.92	6.43	6.69	6.75	6.67	6.09	6.18	6.62	6.25	6.65	6.3	6.62	6.49	6.44	6.28	6.58	6.29	6.46	6.29	6.53	6.44	6.37	6.43	6.61	6.21	6.16	6.49	6.55	6.69	6.36
HSPG2	1	21822244	21937310	-1	p36.12	ENSG00000142798	4.47	5.45	5.05	4.72	4.72	5.18	4.64	4.8	4.54	4.8	5.59	5.06	5.32	5.04	4.83	4.49	5.06	4.29	5.31	5.13	5.23	4.72	4.84	4.44	5	4.49	4.37	4.66	4.69	5.06	4.61	5.01	4.61	5.77	4.8	4.97	4.72	4.45	5.15	4.5	4.46	4.96	4.78
CDC42	1	22025511	22101360	1	p36.12	ENSG00000070831	5.79	5.85	7.49	6.42	6.94	6.06	7.14	5.55	6.67	6.22	5.81	6.42	6.28	6.81	7.16	7.15	7.25	6.58	7.97	8.07	6.94	8.64	7.61	6.58	6.42	6.86	6.53	6.78	6.33	6.13	6.58	6.96	6.79	6.47	7.11	6.68	6.37	6.62	6.76	6.88	7.03	6.77	6.53
WNT4	1	22117313	22143969	-1	p36.12	ENSG00000162552	4.7	4.48	4.62	4.51	4.64	4.59	4.71	4.79	4.5	4.78	4.83	4.9	4.76	4.44	4.49	4.43	4.42	4.4	4.82	4.82	4.54	4.41	4.64	4.63	4.09	5.01	4.01	4.61	4.92	4.32	4.89	4.58	4.62	4.16	4.2	4.26	4.76	4.88	4.82	5.33	4.32	4.68	4.24
ZBTB40	1	22428838	22531157	1	p36.12	ENSG00000184677	7.31	7.59	6.9	7.54	7.16	7.22	6.96	7.27	7.32	7.38	7.74	7.14	7.56	7.66	7.68	7.62	6.94	7.57	7.31	7.31	7.62	6.9	7.17	7.99	7.64	7.44	7.46	7.65	8.03	7.85	7.52	7.23	7.66	8.23	6.87	6.92	7.9	7.36	7.89	7.27	7.49	6.21	6.71
EPHA8	1	22563489	22603595	1	p36.12	ENSG00000070886	5.77	5.16	5.22	5.22	5.18	5.61	5.21	5.93	5.3	5.62	5.6	5.69	5.39	4.95	5.3	5.2	5.08	5.12	5.74	5.53	5.32	5.55	5.21	5.61	4.94	5.63	5.15	5.83	5.05	5.21	5.28	5.85	5.41	5.36	5.63	5.33	5.37	5.45	4.84	5.22	5.32	6.04	5.21
C1QA	1	22636628	22639678	1	p36.12	ENSG00000173372	5.31	5.2	5.34	5.06	4.93	5.47	6.4	5.51	4.91	5.31	5.64	5.51	5.24	5.19	5.33	4.97	5.09	5.17	5.65	4.97	4.77	5.32	5.5	5.41	4.82	5.05	5.28	5.23	5.62	5.92	5.57	5.39	4.99	4.95	5.66	5.09	5.59	5.36	5.87	4.92	5.19	5.72	5.36
C1QC	1	22643633	22648110	1	p36.12	ENSG00000159189	5.15	4.53	5.53	5.43	4.83	5.18	5.58	5.53	4.17	5.27	5.2	5.34	5.09	4.67	5.02	4.55	4.43	4.72	5.22	5.21	4.78	4.86	4.76	5.42	4.87	4.72	5.24	4.84	4.74	4.2	4.44	4.45	4.79	5.23	5.05	4.39	3.93	5.98	4.77	4.57	4.93	5.79	6.04
C1QB	1	22652762	22661637	1	p36.12	ENSG00000173369	4.71	4.7	4.93	4.86	4.84	5.31	5.46	4.86	4.93	4.95	4.86	4.97	4.97	4.57	4.74	4.55	4.54	4.59	4.72	4.97	4.71	4.22	5.03	4.48	4.68	4.31	3.84	5.32	4.86	4.82	4.78	4.95	4.11	5.21	4.18	3.57	4.5	4.28	4.55	5.14	4.57	4.6	4.4
EPHB2	1	22710839	22921500	1	p36.12	ENSG00000133216	4.95	4.84	4.96	4.87	4.92	5.18	4.87	5.3	4.86	5.02	4.97	5.25	4.86	4.59	4.73	4.69	4.68	4.57	5.01	4.95	4.79	4.85	4.62	4.83	5	4.47	4.9	4.91	4.47	4.7	4.44	4.93	4.52	4.94	4.6	4.66	5.54	5.34	4.96	4.54	4.64	5.44	4.87
TEX46	1	23010834	23015852	-1	p36.12	ENSG00000227868	4.32	4.51	4.3	4.36	4.62	4.44	4.83	4.82	4.44	4.48	5.08	4.36	4.61	4.57	4.79	4.53	4.33	4.37	4.5	4.44	4.41	4.19	4.36	3.85	5	4.59	4.88	4.57	4.41	4.99	4.67	4.2	4.81	4.77	4.65	4.2	4.16	4.07	3.99	4.49	4.45	4.33	4.69
KDM1A	1	23019443	23083689	1	p36.12	ENSG00000004487	8.71	9.02	8.69	8.65	8.93	8.67	8.92	7.77	8.89	8.63	7.97	8.51	8.07	8.94	8.86	8.57	9.57	8.79	8.08	8.47	8.45	8.45	8.89	8.41	8.32	8.2	8.2	8.38	8.79	8.81	8.67	8.08	8.14	8.73	9.04	9.22	8.73	8.57	8.46	8.48	8.74	8.52	8.67
LUZP1	1	23084023	23177808	-1	p36.12	ENSG00000169641	6.92	7.33	7.68	7.47	7.37	6.94	7.87	7.63	7.64	7.32	7.93	7.7	7.18	7.85	7.32	6.93	7.53	7.45	7.15	7.9	7.68	8.98	7.4	7.63	7.26	7.37	7.52	7.4	7.5	7.81	7.37	7.99	7.75	6.37	9.5	8.51	6.75	7.53	7.39	7.05	8.05	7.68	7.07
HTR1D	1	23191895	23194729	-1	p36.12	ENSG00000179546	4.84	4.56	5.01	4.85	4.82	5.09	4.74	5.27	4.47	4.72	4.75	4.94	4.65	4.27	4.72	4.54	4.65	4.56	4.67	4.69	4.71	4.45	4.56	4.68	4.91	4.7	4.63	5.09	4.45	4.59	5.06	4.97	4.85	4.73	4.9	5.2	4.75	4.4	4.78	4.95	5.09	3.43	4.75
HNRNPR	1	23303771	23344336	-1	p36.12	ENSG00000125944	9.14	9.54	9.37	9.24	8.99	8.92	9.25	8.51	9.39	9.21	9.2	8.74	9.12	9.43	9.22	9.24	9.26	9.68	8.52	8.86	9.05	8.83	9.11	9.35	9.09	9.04	8.76	9.01	9.12	9.25	9.23	9.01	8.91	8.57	9.18	9.29	8.72	9.11	9.18	9.34	9.12	9.17	9.17
ZNF436	1	23359448	23369836	-1	p36.12	ENSG00000125945	4.88	5.51	5	5.1	4.64	4.9	4.72	5.53	5.18	4.71	4.72	5.1	4.4	5.53	5.07	5.15	5.2	6.1	5.1	4.88	5.37	5	4.94	5.04	4.6	4.77	5.19	4.53	4.85	4.64	4.8	4.84	5.25	4.91	5.12	5.14	5.11	5.09	5.25	5.05	4.96	4.86	5.21
TCEA3	1	23380909	23424748	-1	p36.12	ENSG00000204219	9.44	8.66	8.42	9.47	9.1	9.07	7.93	8.41	8.51	9.36	8.56	9.3	9.46	9.15	9.11	6.74	7.36	9.68	8.05	9.67	8.79	7.13	8.88	8.43	8.78	9.34	9.36	9.28	8.28	8.88	8.62	8.8	8.84	9.2	8.33	4.63	9.1	6.81	9.14	6.38	8.67	5.03	9.26
ASAP3	1	23428563	23484568	-1	p36.12	ENSG00000088280	5.62	5.22	5.59	5.39	5.29	5.59	5.41	5.74	5.38	5.59	5.74	5.87	5.48	5.14	5.33	5.12	5.04	5.56	5.76	5.76	5.39	5.44	5.33	5.1	4.99	5.8	5.83	5.89	5.51	6.23	5.91	5.72	5.52	4.57	5.33	6.17	5.36	4.82	5.69	5.41	5.18	4.98	5.17
E2F2	1	23506438	23531233	-1	p36.12	ENSG00000007968	6.98	6.38	6.76	6.98	6.62	6.87	7.64	7.07	6.52	6.82	7.38	7.38	6.77	7.06	6.69	7.13	7.15	6.59	6.93	6.95	6.81	6.64	6.86	7.39	7.52	7.14	8.84	7.2	6.9	7.28	7.33	6.69	6.92	7.87	8.18	7.9	6.33	7.42	6.7	7.14	6.25	9.62	6.97
ID3	1	23557926	23559501	-1	p36.12	ENSG00000117318	6	8.32	6.25	7.01	6.3	8.09	5.95	8.24	11.23	6.33	7.29	8.13	5.76	8.84	6.03	7.54	6.42	6.89	9.56	9.68	7.95	6.87	8.48	5.27	5.84	7.19	7.11	6.76	6.08	6.38	6.43	7.06	7.13	4.42	10.56	6.95	4.9	4.74	10.27	5.13	10.27	6.55	6.02
RPL11	1	23691742	23696835	1	p36.11	ENSG00000142676	13.97	14.36	14.24	13.94	14.25	14.1	13.63	13.56	14.28	13.81	13.06	13.87	14.14	14.01	14.07	13.29	12.92	13.5	14.24	14.32	14.15	14.11	14.26	13.85	13.98	13.89	14.21	13.69	13.96	13.95	13.86	13.97	13.97	13.92	14.04	14.13	14.18	13.91	13.94	13.99	13.77	13.95	14.16
ELOA	1	23743155	23762059	1	p36.11	ENSG00000011007	7.52	7.93	7.74	7.72	7.49	7.47	7.86	7.82	8.13	7.44	7.94	7.55	7.14	8	7.51	7.81	8.1	7.45	7.45	8.14	7.24	8.66	7.84	7.65	7.62	7.24	7.57	7.19	7.52	7.66	7.83	7.82	7.53	7.2	8.56	8.8	7.36	7.54	7.29	7.87	8.07	8.98	7.46
PITHD1	1	23778418	23788232	1	p36.11	ENSG00000057757	9.42	9.62	9.6	9.35	9.75	9.41	9.64	9.09	9.79	9.44	9.27	9.56	9.54	9.46	9.82	9.56	9.4	9.66	10.25	9.77	9.73	10.56	10.53	9.17	9.62	9.64	9.41	9.46	9.44	9.7	9.56	9.73	9.58	8.78	9.98	10.18	8.84	9.08	9.42	9.54	9.17	9.5	9.58
LYPLA2	1	23791145	23795539	1	p36.11	ENSG00000011009	6.51	6.55	6.49	6.67	6.58	6.85	6.56	7.29	6.53	6.6	7.26	6.83	6.61	6.43	6.93	6.81	6.87	6.79	6.47	6.87	6.87	6.72	6.4	6.63	7.11	7.44	6.86	6.75	6.56	6.74	6.81	6.88	6.88	7.49	7.5	6.34	7.01	6.99	6.18	7.15	6.57	7.35	6.78
GALE	1	23795599	23800781	-1	p36.11	ENSG00000117308	4.99	5.19	5.39	5.49	5.23	5.29	5.02	5.58	5.2	5.21	5.55	5.49	5.37	4.98	5.45	5	5.19	5.11	4.93	5.39	5.06	4.92	4.94	5.26	5.49	5.19	5.63	5.3	5.16	5.48	5.67	5.51	4.84	5.22	5.4	5.29	5.36	5.27	5.05	5.26	4.83	5.8	5.3
HMGCL	1	23801885	23838620	-1	p36.11	ENSG00000117305	6.84	7.12	6.34	6.41	6.29	6.39	6.39	6.75	7	6.58	6.65	5.13	6.13	6.62	5.92	6.59	6.75	6.36	5.27	5.85	6.28	4.88	6.02	5.56	6.86	6.95	6.76	6.61	6.74	6.78	6.23	6.57	6.56	6.58	5.39	5.39	6.93	6.45	6.08	6.77	6.29	6.16	6.77
FUCA1	1	23845077	23868294	-1	p36.11	ENSG00000179163	7.33	7.66	5.86	7.2	6.2	6.92	7.35	6.69	7.44	6.43	6.89	6.4	6.04	7.03	5.99	7.65	7.82	7.47	6.91	6.74	7.23	7.14	6.19	6.06	6.53	6.38	6.01	6.12	6.86	6.81	6.11	5.99	6.47	6.9	6.43	7.21	8.11	7.59	6.05	6.96	6.95	7.02	6.46
PNRC2	1	23956839	23963462	1	p36.11	ENSG00000189266	7.18	7.09	7.12	6.72	6.72	6.25	6.97	6.88	6.99	6.55	6.47	6.18	6.62	6.8	6.74	6.07	5.85	6.46	6.55	6.57	6.49	7.04	6.66	6.83	6.64	6.52	6.58	6.35	6.85	6.67	6.89	6.46	6.73	6.18	6.71	6.76	6.73	6.89	6.95	6.7	6.77	6.46	6.85
SRSF10	1	23964347	23980927	-1	p36.11	ENSG00000188529	6.67	7.17	6.71	6.85	7.33	6.63	7.1	5.8	7.22	6.77	6.78	6.01	6.66	7.49	6.67	6.85	7.08	7.04	6.77	7	7	7.63	7.11	6.62	6.63	6.65	6.79	6.81	6.76	6.55	6.74	7.05	6.92	6.71	7.31	7.09	6.5	6.51	6.81	6.59	6.5	7.09	6.15
MYOM3	1	24056035	24112135	-1	p36.11	ENSG00000142661	4.74	4.45	4.76	4.67	4.73	4.66	4.7	4.75	4.64	4.99	4.97	5.18	4.77	4.68	4.68	4.42	4.39	4.62	4.82	4.73	4.39	4.47	4.41	4.48	4.55	4.85	4.82	4.28	4.71	4.38	4.98	5.26	4.91	4.84	5.14	4.81	4.09	4.8	4.94	4.42	5	4.43	4.93
IL22RA1	1	24119771	24143140	-1	p36.11	ENSG00000142677	5.17	4.53	4.74	4.77	4.43	5.3	4.73	5.32	5.01	5.22	4.98	5.18	5.16	4.68	5	4.7	4.53	4.61	5.2	5.17	4.83	4.9	4.75	5.26	4.77	4.89	5	4.94	4.67	4.79	5.13	5.1	4.77	4.77	5.87	4.73	4.89	6.18	4.49	4.84	4.88	4.47	4.68
IFNLR1	1	24154168	24187959	-1	p36.11	ENSG00000185436	6.1	5.86	5.64	5.87	5.96	5.56	5.84	5.63	5.36	5.5	5.46	5.7	5.65	4.83	5.33	5.63	6.48	5.99	5.38	6	5.98	6.15	5.8	5.46	6.05	5.87	5.7	5.77	6.17	5.17	5.65	5.79	5.91	5.17	5.37	5.66	5.52	7.58	5.14	7.27	5.93	4.78	5.44
GRHL3	1	24319322	24364482	1	p36.11	ENSG00000158055	4.31	4.16	4.73	4.85	4.05	4.44	4.58	5.18	4.6	4.84	4.65	4.65	4.8	4.4	4.4	4.4	4.6	4.27	4.74	4.83	4.44	4.52	4.37	4.27	4.49	4.42	4.44	4.98	4.59	4.85	4.6	4.47	5.01	4.63	4.49	5	4.87	4.61	4.33	4.33	4.78	5.11	4.7
STPG1	1	24356999	24416934	-1	p36.11	ENSG00000001460	5.8	5.73	5.23	5.6	5.36	5.79	5.27	5.78	5.6	5.5	5.73	5.63	5.7	5.35	5.5	5.63	5.43	5.75	5.76	5.43	5.73	5.41	5.44	4.6	6.3	5.49	5.18	5.43	6.16	5.48	5.78	4.96	5.05	6.3	7.22	5.45	5.45	5.4	5.39	5.94	5.44	5.58	5.36
NIPAL3	1	24415802	24472976	1	p36.11	ENSG00000001461	7.4	7.84	7.53	8.07	7.52	7.47	7.07	7.49	7.28	7.93	7.42	7.05	7.11	7.88	7.82	8.45	7.57	8.75	6.78	7.18	7.68	5.76	7.36	7.82	8.22	8.2	7.9	7.77	7.87	7.74	7.77	7.98	7.6	8.4	6.03	6.8	8.44	7.89	7.55	7.54	7.73	7.7	8.42
RCAN3	1	24502351	24541040	1	p36.11	ENSG00000117602	8.48	8.84	8.46	8.34	8.5	7.55	8.04	7.03	6.87	8.71	8.08	8.02	8.67	8.84	8.89	8.49	8.21	8.71	8.83	8.11	8.76	5.19	8.84	8.53	7.95	7.93	8.63	8.32	8.18	8.64	8.47	8.65	8.57	7.63	8.3	7.92	8.23	5.97	8.16	6.31	8.81	8.96	7.93
SRRM1	1	24631716	24673281	1	p36.11	ENSG00000133226	10.35	10.3	10.36	10.19	10.4	10.15	10.11	9.74	10.04	10.46	10.35	10.38	10.44	10.19	10.75	10.18	10.14	10.44	10.85	10.49	10.41	11.22	10.68	10.56	10.27	10.34	9.61	10.18	10.53	10.72	10.63	10.3	10.3	9.68	10.93	11.08	10.05	9.96	10.52	10.34	10.45	9.51	10.16
CLIC4	1	24745382	24844321	1	p36.11	ENSG00000169504	6.13	5.72	5.26	5.54	6.49	5.35	6.17	6.08	4.45	5.04	5.46	5.64	5.49	5.47	5.59	7.36	8.19	7.26	5.44	5.12	6.49	6.82	5.01	6.67	4.89	5.8	5.11	5.5	5.45	5.1	5.05	5.26	5.21	6.32	6.05	5.45	5.98	4.54	6.62	5.18	6.14	4.77	7.16
RUNX3	1	24899511	24965121	-1	p36.11	ENSG00000020633	7.93	8.53	9.38	8.26	8.94	8.41	8.58	7.9	8.84	8.85	8	8.04	8.3	8.44	8.56	8.41	7.73	8.03	9.96	9.36	8.37	10.21	9.35	8.18	8.61	8.28	8.24	8.23	8.81	8.57	8.66	8.82	8.42	7.41	8.75	8.34	8.37	8.82	8.51	9.27	8.09	9.15	8.43
SYF2	1	25222276	25232502	-1	p36.11	ENSG00000117614	8.09	8.29	8.39	8.57	8.45	8.18	8.2	7.67	8.62	8.28	9.01	8.15	8.24	8.89	8.5	8.18	8.33	8.24	8.64	8.25	8.97	9.18	8.91	8.23	8.42	8.54	8.37	8.45	8.07	8.35	8.07	8.66	8.61	7.77	8.52	8.94	8.26	8.18	8.26	8.36	8.64	8.14	8.19
RSRP1	1	25242249	25338213	-1	p36.11	ENSG00000117616	8.78	9.88	8.46	8.48	9.89	9.01	8.37	7.74	9.13	8.81	9.71	8.76	9.08	8.8	9.28	8.92	8.1	9.36	8.93	9.15	10.1	9.27	8.6	9.26	9.24	9.31	8.33	8.8	9.23	9.07	9.25	8.43	8.92	8.82	9.06	8.88	9.4	8.72	8.82	9.18	9.17	8.85	8.3
RHD	1	25272393	25330445	1	p36.11	ENSG00000187010	4.86	4.26	4.68	4.69	4.53	4.48	6.3	4.8	4.76	4.84	4.72	5.08	4.91	4.51	4.78	4.42	4.52	4.45	4.82	4.96	4.63	4.85	4.6	5.31	4.92	5.15	4.85	4.75	4.83	4.9	4.49	4.85	4.49	4.35	4.8	4.54	4.83	5.12	4.99	4.6	4.81	5.34	4.94
TMEM50A	1	25338317	25362361	1	p36.11	ENSG00000183726	7.85	7.76	8.9	7.88	8.11	7.25	8.22	7.18	7.52	8.06	6.93	6.81	7.59	8.4	8.17	7.82	9.1	7.9	7.63	7.56	7.69	7.9	7.4	7.89	7.88	7.96	7.69	7.47	7.78	8.16	7.99	7.97	7.6	7.39	8.07	8.26	7.54	8.47	7.9	8.34	7.73	7.46	7.9
RHCE	1	25362249	25430192	-1	p36.11	ENSG00000188672	4.4	4.22	4.76	4.54	4.06	4.57	6.42	4.35	4.74	4.66	4.75	4.97	4.69	4.55	4.31	3.86	4.94	4.29	4.58	4.87	4.56	4.83	4.5	4.79	4.8	4.76	4.32	4.92	4.33	4.63	4.22	4.65	4.26	4.5	4.49	4.29	4.26	4.21	4.25	4.41	4.72	4.11	4.45
MACO1	1	25430858	25500209	1	p36.11	ENSG00000204178	6.47	7.25	6.69	6.58	7.27	6.48	6.62	5.97	7.72	6.44	6.25	5.66	6.85	7.68	6.94	6.64	7.41	6.74	7.65	6.53	6.56	7.85	6.88	5.71	5.97	5.84	6.13	6.93	6.25	6.71	6.01	6.38	6.04	6.88	8.42	7.84	6.82	6.08	7.15	6.22	6.56	6.24	6.47
LDLRAP1	1	25543606	25568886	1	p36.11	ENSG00000157978	9.03	9.55	7.81	9.81	8.81	8.54	7.85	6.54	8.54	8.81	8.6	7.76	8.34	8.89	9.61	7.22	7.75	8.33	6.12	7.73	9.22	5.17	9.06	8.63	8.91	9.63	9.09	9.23	9.4	9.1	9	8.69	8.64	8.77	5.5	7.78	9.18	7.45	8.37	7.11	8.71	7.52	9.03
MAN1C1	1	25617468	25786207	1	p36.11	ENSG00000117643	4.03	5.68	4.29	4.85	5.69	6.9	4.45	9.28	5	5.3	4.81	3.83	7.17	7.02	6.1	7.59	4.15	8.59	5.59	4.43	3.78	3.89	5.05	6.1	6.07	6.07	6.42	5.9	6.06	6.13	6.08	5.58	5.83	5.11	4.78	5.62	5.99	5.31	6.2	5.53	5.69	4.72	5.44
SELENON	1	25800176	25818221	1	p36.11	ENSG00000162430	6.41	7.11	6.36	5.9	6.45	6.63	6.57	5.9	6.46	6.07	6.18	5.84	6.38	7.12	6.5	7.18	6.21	6.54	6.26	6.48	6.05	6.18	6.81	6.04	6.45	6.54	6.18	6.4	6.06	6.02	6.19	6.54	6.08	6.53	6.15	6.64	6.62	5.64	6.33	5.44	5.93	5.03	6.76
MTFR1L	1	25818640	25832942	1	p36.11	ENSG00000117640	6.64	6.92	6.22	6.71	7.23	6.59	6.69	5.7	6.7	6.79	6.76	6.85	6.41	6.66	7.24	7.22	7.09	6.78	6.05	6.51	7.07	5.21	7.2	6.85	6.61	6.99	6.43	6.13	7.11	7.03	6.96	6.62	6.34	6.67	5.36	6.17	6.77	6.75	6.61	6.79	6.45	5.58	6.71
AUNIP	1	25831913	25859458	-1	p36.11	ENSG00000127423	5.08	4.49	4.82	4.85	4.69	4.81	5.51	5.34	4.71	4.95	5.01	5.01	4.64	5.17	4.65	4.41	5.07	4.41	5.17	5.04	4.68	4.8	4.43	4.41	4.15	4.73	5.33	4.05	4.61	4.56	4.65	4.53	4.8	5.08	4.45	6.02	5.14	3.98	4.93	4.01	4.97	5.31	4.58
PAQR7	1	25861210	25871253	-1	p36.11	ENSG00000182749	5.82	6.25	5.92	5.86	5.36	6.16	5.48	5.51	5.27	5.82	6.39	6.98	5.95	6.03	5.91	5.32	5.94	5.56	5.69	6.03	5.57	5.74	6.21	4.72	4.77	5.71	5.22	5.81	5.52	4.77	5.35	5.45	5.5	6.98	4.36	6.57	6.59	4.71	5.32	5.07	5.62	5.2	6.18
STMN1	1	25884181	25906991	-1	p36.11	ENSG00000117632	5.44	5.46	5.81	5.72	5.17	5.58	6.45	5.06	6.54	5.22	5.77	5.51	5.53	6.34	5.05	5.39	6.12	5.63	4.63	5.43	5.02	4.99	6.4	5.4	5.32	5.67	5.78	5.49	5.1	5.4	5.46	5.54	5.63	5.65	5.05	6.09	5.76	4.99	5.07	5.53	5.61	6.31	5.36
PAFAH2	1	25959767	25998117	-1	p36.11	ENSG00000158006	5.58	6.27	5.49	5.56	5.76	5.58	5.75	5.73	6.82	5.46	5.48	5.65	5.61	5.93	5.77	5.46	5.42	5.93	5.37	5.72	5.78	6.94	5.7	5.51	6.29	6.52	6.25	6	5.81	5.9	6.08	6.27	6.17	5.66	4.32	5.1	6.12	7.43	5.65	7.26	5.63	4.95	6.18
EXTL1	1	26019884	26036464	1	p36.11	ENSG00000158008	5.4	4.87	5.25	5.35	5.01	5.38	5.14	5.27	4.88	4.94	5.01	5.84	4.97	4.7	5.14	4.79	4.81	4.73	5.07	5.68	4.78	5.19	4.91	4.55	6.02	4.97	4.93	4.87	5.7	5.26	5.51	5.58	4.99	5.16	4.32	5.08	5.35	4.81	5.7	4.49	4.51	4.7	5.17
SLC30A2	1	26037252	26046118	-1	p36.11	ENSG00000158014	4.84	4.35	4.8	4.55	4.7	5.28	4.52	5.14	4.72	4.62	4.96	5.04	5.04	4.35	4.61	4.42	4.33	4.44	5.23	4.76	4.55	4.7	4.47	4.99	4.93	4.74	4.74	4.74	4.78	5.01	5.07	4.48	5.16	4.48	4.3	4.92	4.44	4.68	4.72	4.89	4.81	4.85	4.91
TRIM63	1	26051304	26068436	-1	p36.11	ENSG00000158022	4.98	4.99	4.77	4.51	4.48	4.82	4.65	5.23	4.62	5.18	5.11	5.62	5.03	4.8	4.98	4.7	4.79	4.57	4.92	4.91	4.51	4.88	4.43	4.8	5.03	5.21	4.8	4.13	4.85	4.68	4.51	4.96	4.6	4.57	5.41	4.94	4.93	5.24	4.51	5.22	5.25	5.16	5.39
PDIK1L	1	26111165	26125555	1	p36.11	ENSG00000175087	5.84	7.33	6.54	6.45	6.35	5.85	6.21	6.19	6.89	6.24	5.79	5.45	5.87	7.59	5.87	6.88	6.51	7.01	6.7	6.46	6.09	6.34	6.51	6.44	6.23	6.37	5.88	6.3	6.46	6.32	6.26	6.69	6.51	5.67	5.43	6.74	6.46	5.83	6.58	6.08	5.95	5.92	6.53
FAM110D	1	26159079	26163962	1	p36.11	ENSG00000197245	4.92	4.66	5.02	4.5	4.51	5.03	4.55	4.94	4.49	4.81	4.74	5.35	4.85	4.58	4.56	4.38	4.39	4.52	4.88	5.1	4.52	4.5	4.59	4.19	4.41	3.52	4.5	4.59	5.42	4.83	4.73	4.91	4.96	4.98	4.32	5.33	5.26	4.09	4.9	3.66	4.68	4.93	4.57
ZNF593	1	26169908	26170873	1	p36.11	ENSG00000142684	7.98	8.49	8.57	8.02	8.09	8.01	8.89	8.2	7.88	7.98	8.13	8.09	7.11	8.78	7.75	8.4	9.18	7.47	6.68	9.34	7.92	8.19	8.31	6.33	8.6	7.59	8.62	8.06	7.56	7.08	7.55	8.38	8.17	8.82	9.1	8.91	8.23	8.2	8.45	8.14	8.64	9.37	8.52
CNKSR1	1	26177484	26189884	1	p36.11	ENSG00000142675	4.9	5.47	5.9	5.59	5.48	5.62	5.06	5.03	5.06	5.52	5.28	6.16	5.8	5.3	5.69	5.47	5.29	5.46	5.75	5.53	5.17	5.11	5.37	5.55	5.1	5.39	5.73	5.35	5.61	5.95	5.68	5.4	5.43	5.02	5.81	5.42	5.11	4.63	5.44	5.67	5.41	5.1	5.2
CEP85	1	26234200	26278808	1	p36.11	ENSG00000130695	7.01	7.19	6.08	7.05	6.91	6.76	7	6.65	6.97	7.04	6.93	6.43	6.67	7.21	6.99	7	7.08	6.9	6.57	6.94	6.85	6.98	6.97	6.45	6.87	7.11	6.71	7.04	6.87	7.28	7.2	6.15	6.9	7.17	6.82	7.13	7.22	6.84	7.01	6.86	6.96	7.41	7.46
SH3BGRL3	1	26280086	26281522	1	p36.11	ENSG00000142669	9.6	10.94	10.4	10.07	10.66	10.34	10.77	9.78	10.14	10.11	10.25	9.57	10.27	10.67	10.55	10.83	11	10.24	9.63	10.99	10.33	10.54	10.73	9.72	10.91	11.38	11.12	10.73	9.92	9.86	10.47	11.21	10.99	10.1	9.44	10.34	10.3	11.16	9.75	11.23	10.05	10.73	10.23
UBXN11	1	26281328	26318363	-1	p36.11	ENSG00000158062	5.42	5.98	5.53	5.18	5.25	5.66	5	5.23	5.15	5.54	6.53	5.33	5.54	5.51	5.08	5.43	6.16	6.33	5.15	5.56	6.09	5.31	5.06	5.45	5.55	5.53	5.54	5.61	5.59	5.61	5.47	5.74	5.7	5.72	5.22	5.12	5.72	5.32	5.06	5.21	5.09	5.56	5.34
CD52	1	26317958	26320523	1	p36.11	ENSG00000169442	12.43	12.33	12.17	12.5	12.45	12.1	12.15	11.49	9.91	12.15	11.8	12.26	11.84	12.54	12.06	12.45	12.71	11.78	11.11	12.4	12.57	11	11.93	12.07	12.01	12.99	12.72	12.46	12.24	12.38	12.67	12.67	12.57	12.05	10.18	12.46	12.3	12.23	12.07	12.96	12.11	13.51	12.39
CRYBG2	1	26321698	26360080	-1	p36.11	ENSG00000176092	4.67	4.88	4.96	4.86	4.65	4.98	4.62	5.25	4.51	5	5.24	4.61	4.87	4.91	4.63	5.53	4.88	5.72	5.13	5.18	4.71	5.48	5.47	4.82	4.92	5.11	5.1	5.1	4.97	4.8	5.08	5.32	4.74	4.88	4.91	4.87	5.04	4.9	4.66	5.2	4.85	5.58	5
ZNF683	1	26361634	26374522	-1	p36.11	ENSG00000176083	6.21	5.7	6.11	6.05	6.3	6.17	5.88	6.41	5.56	6.03	6.01	6.02	5.65	5.42	5.89	6.44	5.74	5.51	5.93	6.3	5.81	9.29	5.53	7.46	10.33	9.21	7.03	6.94	7.49	6.9	8.37	8.51	8	4.86	5.46	5.24	6.54	9.59	5.08	10.42	5.52	8.72	5.48
LIN28A	1	26410817	26429728	1	p36.11	ENSG00000131914	4.62	4.38	4.44	4.35	4.13	4.31	4.49	4.99	4.27	4.49	5.08	4.24	4.97	4.44	4.73	4.33	4.28	4.7	4.91	4.87	4.44	4.99	4.32	4.28	4.18	4.82	4.85	4.41	4.4	4.94	4.54	4.73	5.1	5.05	4.58	4.09	4.34	4.27	4.58	4.69	4.7	4.94	4.53
DHDDS	1	26432282	26471306	1	p36.11	ENSG00000117682	6.16	6.43	6.09	6.1	6.38	6.16	6.25	6.46	6.32	6.48	6.39	5.76	6.37	6.67	6.66	6.54	6.58	6.62	5.87	5.98	6.33	5.92	6.14	5.67	6.02	6.09	6.11	6.43	6	6.31	6.4	5.65	5.72	6.61	6.03	5.99	6.95	6.51	5.8	6.32	5.6	5.87	6.74
RPS6KA1	1	26529761	26575030	1	p36.11	ENSG00000117676	5.83	7.2	6.4	7.12	6.77	6.91	6.49	6.5	6.95	6.92	7	6.66	6.41	7.06	7	7.4	7.05	6.56	4.6	6.59	6.87	5.71	6.2	6.76	6.88	6.69	6.68	6.61	6.67	6.81	6.99	6.72	6.69	6.64	6.29	6.5	6.66	7.16	7.08	7.14	6.57	6.98	6.57
ARID1A	1	26693236	26782104	1	p36.11	ENSG00000117713	7.04	7.69	7.32	7.38	7.4	7	7	6.82	7.44	7.18	7.05	6.71	7.3	7.41	7.48	6.92	7.2	7.16	6.57	7.3	7.25	7.63	7.4	6.98	7.49	7.02	7.26	7.36	7.29	7.17	7.29	6.98	7.29	7.1	7.35	7.04	7.54	7.38	7.45	7.28	7.41	6.99	7.44
PIGV	1	26787472	26798398	1	p36.11	ENSG00000060642	5.93	7.21	6.72	6.54	6.03	6.08	7.21	7.48	7.74	6.07	5.96	5.63	5.5	6.31	5.87	5.72	6.27	6.22	5.06	6.4	5.79	6.51	6.04	6.14	5.9	6.46	6.09	5.79	6.03	6.47	6.1	5.83	5.9	6.32	6.94	6.51	6.51	6.4	6.34	6.5	6.28	6.11	6.5
ZDHHC18	1	26826688	26857604	1	p36.11	ENSG00000204160	6.78	7.16	7.01	6.91	7.16	7.05	6.68	7.26	6.73	7.18	7.28	6.9	7.01	7.04	7.2	7.22	7.01	7.94	7.63	7.67	7.03	8.35	6.95	6.73	7.2	7.08	7.16	7.59	6.93	7.05	7.54	7.2	7.23	7.19	7.7	7.49	6.91	6.97	7.08	7.41	6.69	7.62	6.49
SFN	1	26863149	26864456	1	p36.11	ENSG00000175793	5.12	5.27	5.21	5.84	4.95	4.65	7.87	5.13	4.59	5.17	7.65	5.11	4.86	6.35	4.91	4.59	6.4	5.24	5.16	5.67	5.15	6.07	4.98	5.54	5.24	5.35	5.32	5.17	5.37	4.96	4.33	5.05	5.83	5.6	5.39	5.55	5.01	5.35	5.49	5.01	5.82	5.39	6.43
GPN2	1	26876132	26890283	-1	p36.11	ENSG00000142751	7.76	8.37	7.96	7.48	7.87	7.13	8.12	7.48	8.14	7.58	7.32	7.92	7.67	8.12	7.7	7.52	8.01	7.96	7.83	8.16	7.85	8.86	8.31	7.74	7.72	7.74	8.1	8.17	7.86	7.5	8.02	8.48	8.21	7.61	8.08	7.77	7.88	7.81	7.96	8	8.08	8.16	7.99
GPATCH3	1	26890488	26900467	-1	p36.11	ENSG00000198746	7.01	7.06	7.15	6.88	7	6.45	7.16	6.97	7.34	6.88	6.68	6.55	6.33	7.21	6.78	6.84	7.14	7.17	6.73	7.12	6.4	8.31	7.22	6.59	6.94	6.54	6.9	6.86	6.31	6.61	6.76	7.48	6.75	7.06	8.1	8.07	6.54	6.71	6.97	6.76	6.56	6.31	6.39
NUDC	1	26900238	26946871	1	p36.11	ENSG00000090273	10.42	10.02	9.91	10.05	10.17	10.08	10.61	9.86	10.1	10.01	10.16	9.79	10.01	10.24	10.34	9.66	10.64	10.44	10.16	10.36	10.37	9.97	10.21	9.74	10.31	10.39	10.49	10.45	10	10.25	10.11	10.23	10.2	10.18	10.09	10.21	10.27	10.45	9.99	10.2	10.19	10.74	10.26
NR0B2	1	26911489	26913975	-1	p36.11	ENSG00000131910	4.63	4.4	4.92	4.81	4.71	5.3	4.04	5.39	4.55	5.09	5.08	4.61	5.25	4.4	4.72	4.45	4.01	4.62	5.45	4.93	4.67	4.57	4.27	4.94	4.78	4.87	5.22	4.83	4.47	4.91	4.8	5.29	4.21	4.97	4.13	4.66	4.96	4.83	4.46	5.13	3.82	4.67	5.03
KDF1	1	26949562	26960468	-1	p36.11	ENSG00000175707	6.5	7.06	5.97	6.65	5.85	5.43	5.29	5.05	5.03	5.55	6.22	5.69	5.96	5.08	5.92	5.2	5.39	5.61	5.78	5.45	6.46	4.47	6.66	4.53	4.86	5.08	4.84	6.01	5.76	5.41	5.3	5.22	5.3	5.48	4.95	5.77	5.69	5.29	5.68	5.19	6.29	5.28	6.61
TRNP1	1	26993692	27000886	1	p36.11	ENSG00000253368	4.99	4.55	4.87	4.99	4.82	5.52	5.18	4.89	4.86	5.08	5.37	5.2	5.05	4.68	4.85	4.81	5.05	4.8	5.34	5.05	4.78	5.13	4.81	5.09	4.68	4.92	4.63	4.95	4.95	5.14	4.36	4.09	4.98	4.74	5.56	5.34	4.8	4.92	4.68	4.9	4.92	4.78	4.34
TENT5B	1	27005020	27012850	-1	p36.11	ENSG00000158246	4.76	4.22	4.52	4.66	4.24	4.89	4.38	5.15	4.23	4.57	4.65	4.64	4.77	4.18	4.36	4.33	4.06	4.46	4.78	4.82	4.49	4.68	4.3	4.61	4.55	4.78	4.55	5.03	4.76	4.84	4.38	4.27	5.33	4.26	4.98	4.17	4.82	4.08	4.81	4.02	4.3	4.68	4.94
SLC9A1	1	27098809	27166981	-1	p36.11	ENSG00000090020	7.48	7.72	7.65	7.63	7.6	7.74	7.44	8.02	7.63	7.65	7.97	7.83	7.54	7.37	7.61	7.46	7.64	7.44	7.43	7.71	7.63	8.16	7.47	8.47	7.52	7.86	8.1	8.1	8.09	8.48	8.46	8	7.81	7.51	9.2	8.18	7.89	8.25	7.3	8.3	7.48	6.99	7.68
WDTC1	1	27234632	27308636	1	p36.11	ENSG00000142784	5.46	5.6	5.76	5.97	5.56	5.58	5.37	5.69	5.61	5.6	5.97	5.28	5.64	5.51	5.53	5.48	5.48	5.37	5.16	5.69	5.35	5.21	5.75	5.48	5.73	6.06	5.51	5.4	5.73	4.25	5.62	5.15	5.45	5.49	5.09	5.51	5.5	5.53	5.46	5.74	5.42	5	5.54
TMEM222	1	27322145	27336400	1	p36.11	ENSG00000186501	7.08	7.5	7.82	7.48	7.52	7.15	7.01	7.49	7.44	7.27	7.86	7.23	7.21	7.25	7.58	7.54	7.43	7.42	7.56	7.84	7.41	7.4	7.52	6.61	7.3	7.04	7.6	7.5	7.3	6.38	6.77	7.06	7.26	7.44	7.63	7.32	7.06	7.12	6.9	7.27	7	7.54	7.12
SYTL1	1	27342020	27353937	1	p36.11	ENSG00000142765	8.48	8.63	7.94	8.76	8.52	7.93	7.94	8.24	8.2	8.65	10.24	9.34	8.79	8.2	8.58	8.65	8.77	8.67	8.16	8.86	9.56	7.68	8.63	8.23	9.18	9.11	9.25	8.91	8.46	9.24	8.96	8.67	9.3	8.69	7.15	7.37	8.21	8.74	8.2	9.39	8.3	8.45	8.4
MAP3K6	1	27354067	27366961	-1	p36.11	ENSG00000142733	6.63	6.69	6.5	6.39	6.86	6.68	7.01	6.75	7.18	6.64	6.95	6.58	6.36	6.31	6.6	6.39	6.88	6.95	6.48	6.81	6.94	6.21	6.83	6.48	6.85	6.73	6.98	7.24	6.94	6.62	6.63	6.45	7.29	7.71	5.69	6.14	6.71	7.74	5.86	7.19	6.41	7.07	6.48
FCN3	1	27369112	27374824	-1	p36.11	ENSG00000142748	5.01	4.75	4.92	4.92	5.1	5.12	4.9	5.05	4.62	4.95	5.2	5.08	5.13	4.78	5.1	4.76	4.69	4.71	5.69	5.17	4.85	4.74	4.78	5.08	5.25	5.34	5.01	4.7	4.71	5.18	4.77	5.12	4.51	4.85	4.89	4.7	4.33	4.69	4.66	4.51	4.53	4.27	4.81
GPR3	1	27392622	27395814	1	p36.11	ENSG00000181773	5.6	5.21	5.66	5.46	5.55	5.36	4.97	5.8	5.01	5.43	5.64	5.94	5.73	5.24	5.2	5.26	4.93	5.35	5.8	5.43	5.27	5.17	4.95	4.84	4.63	4.79	5.2	4.86	5.17	4.74	5.36	4.4	5.2	5.22	5.47	6	4.94	5.24	5.59	5.17	5.28	4.53	5.22
WASF2	1	27404230	27490167	-1	p36.11	ENSG00000158195	8.26	9.42	9.22	9.17	9.21	8.9	8.91	7.85	8.72	8.97	8.93	8.96	9.01	9.26	9.2	8.85	9.11	8.95	8.76	9.06	9.42	8.19	9.04	8.66	9.22	8.98	9.12	8.95	8.8	8.69	8.95	8.8	8.64	9.53	8.34	8.48	9.1	9.2	9.01	9.02	9.16	8.61	8.43
AHDC1	1	27534035	27604431	-1	p35.3	ENSG00000126705	5.16	5.91	6.13	5.6	5.77	5.54	5.38	5.35	5.6	5.76	5.53	6.27	5.64	5.7	5.81	5.38	5.31	5.47	5.78	5.97	5.63	5.7	5.91	5.37	5.84	5.75	5.52	5.24	5.67	5.42	5.38	5.73	5.66	5.84	5.8	5	5.28	5.77	5.32	5.3	5.18	5.57	5.76
FGR	1	27612064	27635185	-1	p35.3	ENSG00000000938	8.04	9.76	6.32	8.42	7.15	8.22	10.02	7.34	6.4	6.5	8.83	6.9	6.31	8.05	6.09	6.12	9.53	7.04	6.49	8.1	7.11	9.32	8.57	7.18	7.68	6.98	7.09	7.53	7.45	7.36	7.41	6.95	7.58	7.92	7.1	7.38	8.83	9.48	6.91	9.37	5.87	6.86	7.53
FAM76A	1	27725979	27763122	1	p35.3	ENSG00000009780	5.28	5.47	5.54	5.66	5.89	5.06	5.45	4.9	6.04	5.35	5.56	5.53	5.4	5.7	5.3	5.62	5.36	5.7	6.01	5.85	5.47	6.35	6.19	5.16	5.68	5.89	5.61	5.01	5.21	4.96	5.23	5.53	5.72	5.7	5.1	5.82	5.44	5.41	5.54	5.81	6.16	5.68	5.57
STX12	1	27773219	27824443	1	p35.3	ENSG00000117758	6.13	7.11	6.59	6.46	6.6	6.24	6.64	6.05	7.26	6.72	6.81	5.33	6.48	7.11	6.78	6.81	7.36	7.34	6.22	6.26	6.35	6.36	6.67	6.98	6.15	6.83	6.52	6.77	7.04	6.9	6.56	6.54	6.65	6.78	6.45	7.02	7.11	7.23	6.58	6.92	6.71	4.94	6.87
PPP1R8	1	27830782	27851676	1	p35.3	ENSG00000117751	6.27	7.06	6.65	6.54	6.35	6	6.81	6.27	7.12	6.47	6.1	5.75	5.96	7.05	6.46	6.75	6.9	6.8	5.72	6.47	6.25	6.74	6.46	6.08	6.37	6.37	6.66	6.52	6.19	6.3	6.49	6.78	6.55	5.82	7.05	6.94	6.11	6.44	6.44	6.67	6.19	6.32	6.21
THEMIS2	1	27872543	27886685	1	p35.3	ENSG00000130775	5.77	6.64	5.84	7.02	6.47	6.06	7	6.06	6.05	5.65	6.76	5.45	5.4	7.62	6.47	5.49	6.91	5.72	5.99	6.46	5.59	7.74	5.74	5.59	5.56	6.1	6.25	6.15	6.42	5.9	6.26	5.97	6.06	5.56	5.6	5.92	6.71	7.36	5.3	6.3	5.75	6.01	6.24
RPA2	1	27891524	27914746	-1	p35.3	ENSG00000117748	9.35	10.1	8.4	9.46	9.82	8.95	10	9.01	10.14	8.95	8.65	8.28	9.13	9.94	9.84	9.21	9.88	9.48	7.53	8.69	9.58	7.98	9.27	9.57	10.41	10.36	9.85	10.08	10.13	10.13	9.88	9.51	9.92	9.57	8.14	8.86	10.24	10.36	9.34	10.28	10.17	9.63	10.12
SMPDL3B	1	27935000	27959157	1	p35.3	ENSG00000130768	4.84	4.43	4.77	4.69	4.7	5.26	4.46	5.18	4.61	5.03	5.01	5.12	4.68	5.59	4.4	4.6	4.45	4.45	4.72	4.85	4.45	4.34	4.38	4.64	4.52	4.87	4.56	4.91	4.8	4.9	4.76	4.81	4.86	4.64	5.13	4.82	4.47	5.03	4.59	4.91	4.44	4.84	5.08
XKR8	1	27959973	27968093	1	p35.3	ENSG00000158156	5.94	6.05	5.8	6.27	6.45	6.98	6.35	6.6	6.52	6.41	6.46	6.36	6.3	6.08	6.63	7.24	6.38	6.69	6.68	6.65	6.1	6.55	6.08	6.39	6.59	6.43	6.46	6.24	6.6	6.28	6.17	6.3	6.6	6.2	5.98	6.32	6.01	6.7	6.03	6.58	5.82	6.87	6.43
EYA3	1	27970344	28088637	-1	p35.3	ENSG00000158161	5.23	5.38	5.32	5.19	5.42	5.55	5.59	5.48	5.29	5.45	5.57	5.06	5.2	5.51	5.4	5.57	5.48	5.45	5.26	5.24	5.42	4.86	5.43	5.2	5.39	5.38	5.22	5.54	5.42	5.25	5.54	5.51	5.67	5.46	5.48	5.17	4.94	5.6	5.45	5.66	5.75	5.35	5.23
PTAFR	1	28147166	28193936	-1	p35.3	ENSG00000169403	6.48	6.88	5.8	6.49	5.87	6.41	7.54	6.46	5.68	6.13	6.55	6.21	5.99	6.18	5.73	5.67	7.59	5.89	6	6.55	6.02	7.5	6.31	6.22	5.43	5.6	5.84	5.7	5.63	5.56	5.41	5.86	5.34	5.47	6.7	6.08	6.67	5.65	5.42	5.67	5.16	6.03	6.22
DNAJC8	1	28199456	28233029	-1	p35.3	ENSG00000126698	9.68	10.35	10.13	10.01	10.5	10.03	10.52	9.82	10.54	9.88	9.58	9.53	9.81	10.34	10.4	10.41	10.59	10.45	9.64	9.83	10.07	10.71	10.14	10.42	10.13	10.48	10.33	10.35	10.54	10.68	10.66	10.55	10.25	9.88	10.22	9.84	10.18	10.57	10.11	10.5	10.19	10.01	10.5
ATP5IF1	1	28236109	28246906	1	p35.3	ENSG00000130770	8.01	8.16	7.97	8.28	8.01	7.71	9.1	8.06	8.76	7.52	7.7	7.76	7.21	8.26	8.31	7.89	7.92	7.62	7.34	8.03	8.22	7.32	8.55	7.66	8.16	8.27	8.35	8.2	7.88	7.62	7.45	8.08	8.37	7.91	7.01	8.11	7.81	8.46	7.73	8.34	8.37	8.35	7.8
SESN2	1	28259518	28282491	1	p35.3	ENSG00000130766	5.43	5.71	5.56	5.52	5.63	5.44	6	5.84	6.19	5.93	5.55	5.09	5.04	5.85	5.6	5.89	6.11	5.29	5.51	6.5	5.52	7.83	5.99	4.71	5.05	4.98	5.16	5.07	4.99	5.32	4.31	4.98	5.03	5.86	7.56	8.05	5.84	6.54	4.18	6.57	5.47	6.3	5.53
MED18	1	28329002	28335965	1	p35.3	ENSG00000130772	5.01	5.55	4.75	4.97	4.89	4.75	5.61	5.51	6.53	4.9	5.35	4.93	4.64	5.57	4.74	5.41	5.55	5.09	4.51	4.95	5.05	4.68	4.68	4.92	5.26	4.9	5.08	5.07	5.02	5.12	4.1	5.35	4.72	5.01	5.07	5.17	4.99	5.11	5.49	5.19	5.32	4.52	5.32
PHACTR4	1	28369582	28500364	1	p35.3	ENSG00000204138	5.94	6.59	6.1	6.43	6.4	6.12	6.24	5.7	6.47	6.16	5.39	5.73	6.02	6.53	6.02	6.19	6.56	6.61	6.06	6.17	5.97	6.31	6.4	6.33	6.09	6.28	6.37	6.38	6.22	5.63	6.36	5.78	6.36	6.04	6.01	6.09	6.05	6.33	6.27	6.29	5.61	6.29	5.93
RCC1	1	28505943	28539300	1	p35.3	ENSG00000180198	5.54	5.73	5.71	5.54	6.15	6.27	5.98	6	6.19	5.14	5.31	5.42	5.39	5.85	5.42	5.46	5.55	5.28	5.39	5.32	5.56	5.02	5.56	4.99	5.69	5.34	5.67	5.42	5.37	5.72	5.69	4.91	5.59	5.56	5.25	5.55	5.77	5.02	5.67	5.66	5.65	6.17	5.81
TRNAU1AP	1	28553085	28578545	1	p35.3	ENSG00000180098	5.39	5.76	5.13	5.68	5.61	5.23	5.97	5.28	5.64	5.21	5.86	5.47	5.15	5.84	5.61	6.01	6.43	6.01	4.97	5.31	5.4	5.17	5.74	5.4	5.8	5.88	6.03	5.59	5.73	5.71	5.46	5.56	5.68	5.76	4.75	4.69	5.42	5.9	5.29	5.78	5.28	5.18	5.93
TAF12	1	28589323	28643085	-1	p35.3	ENSG00000120656	6.9	7.73	7.01	6.49	7.8	7.63	7.76	6.64	7.96	7.14	6	6.29	6.54	7.56	7.33	7.22	7.52	7.17	6.27	6.92	7.26	6.77	7.51	6.68	7.16	7.27	7.49	7.5	6.98	6.89	6.76	6.97	7.23	6.86	5.52	5.86	7.32	7.51	7.19	7.47	7.12	7.59	7.11
GMEB1	1	28668732	28719353	1	p35.3	ENSG00000162419	6.37	6.77	6.72	6.9	6.61	6	6.66	6.48	6.95	6.62	6.61	5.96	6.27	6.76	6.45	6.95	6.95	6.72	5.72	6.19	6.39	6.76	6.47	6.16	6.64	6.63	6.47	6.41	6.09	6.65	6.57	6.06	6.67	6.7	6.63	5.93	6.16	6.99	6.31	7.17	6.81	6.14	6.15
OPRD1	1	28812142	28871267	1	p35.3	ENSG00000116329	5.37	4.91	5.19	5.15	4.96	5.16	4.93	5.43	5.03	5.17	5.25	5.31	5.37	4.84	5.15	5	4.93	4.85	5.29	5.29	5.12	5.17	5.08	4.7	5.24	5.35	5.06	5.12	4.27	5.51	5.47	4.97	5.3	5.01	5.24	4.7	5.03	5.02	5.25	5.3	5.17	4.92	4.94
EPB41	1	28887091	29120046	1	p35.3	ENSG00000159023	7.54	6.67	6.23	6.99	7.22	6.45	6.02	6.09	6.2	6.75	7.37	6.68	7.36	6.97	7.06	6.95	6.21	6.67	6.26	6.81	7.52	5.92	6.49	7.33	6.96	6.85	6.15	6.45	6.7	6.79	6.66	6.71	6.24	6.67	5.82	6.42	6.84	6.6	7.19	6.56	6.94	6.34	6.52
TMEM200B	1	29119429	29123903	-1	p35.3	ENSG00000253304	5.66	5.74	5.61	6.14	5.84	4.85	4.54	4.59	5.19	5.12	5.36	4.88	5.19	5.84	5.77	5.66	5.26	5.78	4.42	5.8	6.39	4.04	4.79	5.6	5.16	5.18	5.24	5.81	4.92	5.32	5.79	5.27	5.51	5.45	5.08	5.09	5.5	5.94	5.91	4.97	5.33	5.26	5.33
SRSF4	1	29147743	29181900	-1	p35.3	ENSG00000116350	9.49	9.28	9.01	9.26	9.94	9.24	9.15	8.82	9.53	9.87	9.39	9.21	9.66	9.73	9.65	10.16	9.58	9.93	9.85	9.17	9.66	10.62	10.24	9.43	9.35	9.22	9.08	9.15	9.33	9.76	9.46	9	9.08	9.2	9.8	9.31	9.5	9.53	9.56	9.53	9.22	9.27	9.19
MECR	1	29192657	29230942	-1	p35.3	ENSG00000116353	4.75	5.2	5.21	5.08	5.37	5.2	5.54	5.06	5.74	4.91	4.86	4.67	4.64	5.19	5.25	5.02	6.15	5.07	4.56	5.39	5.21	4.2	5.55	4.7	5.14	5.45	5.32	5.41	5.1	5.2	5.16	5.35	5.4	5.1	4.51	4.68	4.88	5.03	5.17	4.89	5.39	5.45	4.85
PTPRU	1	29236516	29326813	1	p35.3	ENSG00000060656	5.43	5.14	5.35	5.64	5.5	6.27	5.45	6.03	5.33	5.66	6.06	6.26	5.77	5.19	5.52	5.23	5.28	5	6.06	5.7	5	5.3	5.41	5.37	5.5	5.48	5.62	4.95	5.79	5.73	5.58	5.74	5.71	5.67	6.8	5.16	4.92	6.19	5.22	5.58	5.57	5.93	5.49
MATN1	1	30711277	30723585	-1	p35.2	ENSG00000162510	5.07	4.83	5.34	5.32	4.98	5.15	4.85	5.37	5.23	5.12	5.54	5.61	5.17	4.94	5.37	4.96	4.84	4.9	5.33	5.36	5.21	5.27	5.05	4.91	4.86	4.85	5.5	4.29	5.03	5.45	5.05	5.1	5.06	5.23	5.49	5.86	4.87	5.27	6.12	5	5.13	5.33	5.27
LAPTM5	1	30732469	30757774	-1	p35.2	ENSG00000162511	10.82	11.6	11.2	11.23	11.8	11.78	11.58	10.96	11.46	11.54	10.43	11.01	11.5	11.34	11.7	11.23	11.27	10.98	11.64	11.44	11.65	11.86	11.54	11.43	11.16	11.55	11.12	11.29	11.53	12.01	11.56	11.22	11.19	10.81	10.66	11.13	11.52	10.57	10.93	10.99	11.1	9.99	10.83
SDC3	1	30869466	30908758	-1	p35.2	ENSG00000162512	5.1	4.92	4.97	5.24	5.05	5.14	5.09	5.08	5.08	5.11	5.41	5.23	5.18	4.81	5	4.77	5.13	4.79	5.37	5.18	4.94	5.04	5.1	5.17	5.14	4.99	4.96	4.84	5.27	5.09	5.02	5.18	4.99	5.13	5.3	5.09	5.07	4.97	5.22	5.21	5.25	5.24	4.75
PUM1	1	30931506	31065991	-1	p35.2	ENSG00000134644	8.76	9.11	8.56	9.16	8.89	8.42	8.51	8.39	9.25	9.08	8.63	8.42	9	9.17	8.86	9.33	8.86	10.11	9.1	8.98	9.1	9.46	9.16	8.84	8.81	8.81	8.67	8.72	9	9.13	8.97	8.53	8.7	8.61	9.45	8.83	8.95	8.25	8.91	8.43	9.2	7.95	8.67
NKAIN1	1	31179745	31239887	-1	p35.2	ENSG00000084628	5.08	4.48	4.6	4.73	4.64	4.83	4.6	5.52	4.29	4.37	4.83	5.49	4.86	4.45	4.53	4.6	4.71	4.28	5.06	5.13	4.39	4.82	4.65	4.82	4.55	5.64	4.74	4.84	4.11	4.64	4.69	4.58	4.6	5.7	5.15	4.49	5.01	4.59	4.78	5.17	4.67	4.85	4.37
SNRNP40	1	31259568	31296788	-1	p35.2	ENSG00000060688	7.88	8.58	7.54	8.07	8.08	8.44	8.79	8.03	9.13	8.24	8.21	6.62	7.89	8.47	8.53	8.28	8.92	8.13	7.76	7.47	8.22	8.03	8.23	7.97	8.21	8.49	8.26	8.18	8.02	8.23	8.11	7.85	8.15	8.23	8.82	8.22	8.64	8.6	8.26	8.43	8.39	8.42	8.38
ZCCHC17	1	31296982	31364953	1	p35.2	ENSG00000121766	7.51	7.74	7.24	6.96	7.55	7.22	7.63	7.38	7.98	7.27	6.95	6.51	7.29	7.57	7.36	7.65	7.46	7.63	6.56	6.71	6.92	6.59	7.25	7.89	7.56	7.74	7.94	7.81	7.74	7.77	7.69	7.65	7.6	7.18	5.31	6.22	7.55	8.15	7.48	8.17	7.4	7.28	7.88
FABP3	1	31365253	31376850	-1	p35.2	ENSG00000121769	4.35	4	4.23	4.42	4.28	4.39	4.39	4.43	4.25	4.81	4.64	4.5	4.58	4.18	4.41	4.28	6.74	4.26	4.43	4.54	4.11	4.18	4.09	4.98	4.46	4.94	4.76	4.52	4.33	4.08	4.79	4.29	4.71	4.34	4.03	4.22	4.31	4.36	4.43	4.59	4.59	3.7	4.65
SERINC2	1	31409565	31434680	1	p35.2	ENSG00000168528	4.7	4.86	5.1	4.39	4.73	5.18	5.2	5.14	4.46	4.83	4.92	4.67	4.55	4.67	4.8	4.74	5.79	4.49	5.26	5.06	4.72	5.18	5.05	4.61	4.77	4.41	4.77	4.33	5.31	5.5	4.88	4.75	4.48	5.01	4.46	4.93	5.14	4.86	4.9	4.65	4.63	5.49	5.3
TINAGL1	1	31576485	31587686	1	p35.2	ENSG00000142910	5.06	4.18	4.64	4.68	4.67	4.92	4.67	5.22	4.55	4.99	5.29	4.89	5.21	4.09	4.69	4.31	4.34	4.06	5.44	4.85	4.26	4.26	4.31	5.04	4.97	4.2	4.81	5.14	3.75	5.47	4.83	4.23	4.48	4.38	4.05	3.95	4.21	4.47	4.64	4.33	5.15	5.13	4.34
HCRTR1	1	31617686	31632518	1	p35.2	ENSG00000121764	4.73	4.74	4.75	4.68	5.12	5.13	4.88	5.5	4.77	4.43	4.75	5.27	5.15	4.54	4.83	4.47	4.53	4.61	4.99	4.89	4.8	4.75	4.76	3.99	4.6	4.76	4.7	4.81	5.21	5.08	4.29	4.46	4.99	5.27	4.97	4.54	4.26	4.13	5.14	4.81	4.75	5.01	4.85
PEF1	1	31629866	31644896	-1	p35.2	ENSG00000162517	7.53	8.16	8.02	8.13	7.95	7.71	8.19	7.83	8.2	8.04	7.79	7.49	7.12	8.09	8.16	8.09	8.29	7.96	8	7.98	7.83	7.24	8.18	7.44	7.62	7.59	8.04	7.31	7.58	7.56	7.21	7.56	7.49	8	8.41	7.34	7.81	7.87	7.51	7.41	7.72	7.72	7.75
COL16A1	1	31652263	31704319	-1	p35.2	ENSG00000084636	5.4	5.59	5.25	4.94	5.1	5.83	5.36	5.07	5.54	5.54	5.65	5.34	4.98	5.23	5.28	5.12	5.31	4.96	5.36	5.34	5.22	5.47	5.73	5.74	5.65	4.97	5.13	4.65	5.18	5.52	5.21	5.67	5.47	5.64	5.83	5.27	4.86	5.49	5.88	5	5.42	5.09	5.03
ADGRB2	1	31727117	31764893	-1	p35.2	ENSG00000121753	4.37	4.11	4.59	4.9	4.28	5.09	4.62	5.27	4.33	4.77	4.99	5.08	4.76	4.3	4.65	4.34	4.68	4.15	5.87	5.01	4.32	4.42	4.44	4.37	4.46	4.75	3.99	5.06	4.91	4.54	3.74	5.06	4.03	4.38	4.51	3.88	4.71	4.23	4.74	4.74	4.96	5.23	4.63
SPOCD1	1	31790422	31816051	-1	p35.2	ENSG00000134668	4.92	4.75	4.6	4.84	4.8	5.09	4.47	5.08	4.53	5.15	5.24	5.06	5.05	4.78	4.59	4.58	4.33	4.74	4.93	4.83	4.68	5.09	4.71	5.65	4.68	6.07	5.97	5.41	5.49	5.58	5.16	6.67	5.08	4.29	4.4	4.09	4.4	3.79	4.1	3.76	4.32	4.35	4.87
PTP4A2	1	31906421	31944856	-1	p35.2	ENSG00000184007	8.63	8.76	8.33	8.43	9	8.53	9.17	8.38	8.92	8.67	8.04	8.65	8.9	8.95	8.77	9.39	8.72	9.03	8.63	8.76	8.39	9.65	9.4	9.06	8.88	8.66	8.6	8.66	8.55	8.48	8.64	8.34	8.5	9.37	9.03	8.8	8.78	9.09	8.8	9.04	8.45	8.69	8.33
KHDRBS1	1	32013868	32060850	1	p35.2	ENSG00000121774	10.56	10.72	10.31	10.44	10.68	10.47	10.75	10.32	10.87	10.37	10.19	10.38	10.67	10.77	10.58	10.69	10.58	10.4	10.56	10.3	10.59	10.91	10.74	10.49	10.8	10.75	10.51	10.45	10.69	10.73	10.6	10.28	10.66	10.52	9.95	10.28	10.72	10.58	10.58	10.69	10.54	10.27	10.73
TMEM39B	1	32072031	32102866	1	p35.2	ENSG00000121775	6.32	8.32	7.36	7.57	7.68	7.15	7.51	7.17	8.5	7.26	7.04	7.67	7	8.11	7.61	7.66	8.2	7.21	6.18	7.28	7.64	6.6	7.16	6.62	7.36	7.39	7.18	7.34	7.09	7.18	6.72	7.35	6.98	7.79	7.37	7.78	7.37	6.97	7.56	7.09	7.6	8.36	7.35
KPNA6	1	32108056	32176563	1	p35.2	ENSG00000025800	7.9	9	8.24	8.31	8.25	7.92	8.24	8.18	8.79	8.08	7.54	7.86	7.99	8.72	8.3	8.64	9.44	8.69	8.58	8	8.29	8.78	8.8	7.33	8.03	8.28	7.99	8.31	7.84	7.47	7.74	8.49	8.2	8.13	7.96	8.33	8.03	8.25	8.71	8.18	8.58	7.8	8.02
TXLNA	1	32179675	32198285	1	p35.2	ENSG00000084652	7.94	9.06	8.09	8.88	8.98	8.02	8.61	8.75	9.18	8.59	8.14	7.71	8.25	9.21	9.11	9.11	9.63	9.14	6.08	8.41	8.57	8.14	8.27	8.55	9.14	9.04	8.88	8.97	8.91	9.14	9.06	8.22	8.38	9.08	8.49	8.56	9.46	9.5	8.59	9.45	9.02	9.34	9.73
CCDC28B	1	32200386	32205387	1	p35.2	ENSG00000160050	6.05	6.48	6.08	6.19	6.43	6.58	6.57	6.34	6.92	6.37	6.33	5.82	6.06	6.42	6.47	6.11	6.03	5.92	6.34	6.15	6.13	6.29	6.28	5.95	6.15	6.33	6.68	6.33	5.87	5.64	5.96	5.96	5.85	6.87	6.25	6.53	6.04	6.91	6.49	6.49	6.56	8.04	7.19
IQCC	1	32205661	32208687	1	p35.2	ENSG00000160051	6.46	6.55	6.14	6.1	6.26	6.89	6.6	6.6	6.26	6.44	6.8	7.09	6.19	6.47	6.71	5.91	6.39	6.29	6.88	6.47	6.23	6.26	6.32	5.88	5.77	5.57	6.12	5.85	5.91	5.81	5.69	5.67	5.72	7.05	7.42	7.2	5.84	5.67	6.66	5.95	6.49	5.87	6.62
DCDC2B	1	32209094	32216196	1	p35.2	ENSG00000222046	4.82	4.71	4.91	4.3	4.94	5.25	4.76	4.83	4.77	5.05	5.06	4.85	4.55	4.72	4.79	4.57	4.6	4.6	5.11	4.6	4.62	4.78	4.72	4.4	5.84	4.63	4.65	3.02	5.27	4.98	4.58	4.77	4.92	4.64	6.12	4.82	5.02	4.86	4.64	4.67	5.06	5.65	5.1
TMEM234	1	32214472	32222359	-1	p35.2	ENSG00000160055	5.41	5.05	5.28	5.3	5.32	5.61	5.22	5.69	5.49	5.15	5.58	5.48	5.53	5.01	5.37	5.43	5.29	5.37	5.33	5.46	5.2	5.52	5.11	4.57	5.53	5.41	5.16	5.15	5.38	5.41	5.05	5.04	5.27	5.5	5.1	5.13	5.53	5.37	5.67	5.5	5.11	5.23	5.66
EIF3I	1	32221928	32231604	1	p35.2	ENSG00000084623	9.97	10.52	10.12	9.96	10.45	10.49	10.79	9.69	10.43	9.6	8.6	9.27	9.7	10.09	10.62	10.04	10.22	9.85	10.28	10.1	10.5	9.74	10.53	9.89	9.6	10.27	9.97	10	10.03	10.18	10.07	10.09	9.79	9.76	9.63	9.5	10.04	9.76	10.06	9.6	10.23	10.3	10.18
FAM167B	1	32247222	32248856	1	p35.2	ENSG00000183615	5	4.85	4.77	5.04	4.84	4.87	5.36	5.16	4.87	4.94	5.56	4.86	4.91	4.74	4.82	4.96	4.62	5.09	4.99	5.14	4.64	4.87	4.95	4.74	5.07	5.07	4.74	4.45	4.45	4.24	5.29	4.82	4.83	5.35	4.65	4.76	5.06	4.97	4.72	4.86	5.01	5.35	4.95
LCK	1	32251239	32286165	1	p35.2	ENSG00000182866	8	7.95	6.81	8.4	8.22	7.77	7.4	7.3	8.31	7.94	7.67	7.51	7.81	8.42	8.28	8.58	8.04	7.94	6.11	7.14	8.18	5.15	8.19	7.92	8.16	8.23	7.87	8.23	7.92	8.66	8.32	7.95	7.86	7.55	6.12	7.11	7.59	7.54	7.21	7.39	8.05	7.49	8.04
HDAC1	1	32292083	32333635	1	p35.2	ENSG00000116478	10.98	11.51	11.22	11.33	11.72	10.64	10.62	10.78	11.77	10.84	10.82	10.25	10.65	11.11	11.57	10.92	11.39	11.09	9.36	10.44	11.57	9.48	11.15	11.33	11.3	11.52	11.27	11.37	11.4	11.66	11.39	11.31	11.13	10.97	10.28	10.62	11.58	11.34	10.77	11.43	11.4	11.35	11.58
MARCKSL1	1	32333839	32336233	-1	p35.1	ENSG00000175130	8.92	9.19	7.88	9.11	9.65	9.09	8.99	9.39	10.36	8.51	8.33	7.93	8.97	9.28	9.37	9.57	9.8	10.17	7.13	7.77	9.71	8.99	9.08	7.78	8.87	8.79	8.95	8.83	8.39	8.27	8.03	8.86	8.6	8.99	9.18	8.92	9.51	7.2	9.26	8.07	10.09	8.05	9.46
TSSK3	1	32351521	32364312	1	p35.1	ENSG00000162526	5.37	4.52	5.02	5.39	5.13	5.67	5.1	5.93	5	5.5	5.24	6.03	5.35	4.74	4.91	4.78	4.67	5.01	5.43	5.64	5.22	4.93	5.06	5.19	5.4	5.42	5.04	5.46	5.45	5.69	5.17	5.28	5.79	5.17	4.3	5.06	5.42	5.07	5.23	5.29	5.2	4.62	5.22
BSDC1	1	32365103	32394731	-1	p35.1	ENSG00000160058	8.91	9.34	9.07	8.99	8.94	8.74	8.56	8.92	9.21	8.94	9.68	8.46	8.68	9.03	8.93	9.33	9.34	9.63	9.82	9.04	9.08	9.35	9.43	8.21	8.37	8.42	8.13	8.28	8.38	8.56	8.42	8.58	8.42	9.33	10.27	9.59	9.19	8.64	9.22	8.63	9.02	7.51	8.53
ZBTB8OS	1	32600172	32650903	-1	p35.1	ENSG00000176261	7.13	6.82	6.19	6.56	7.05	5.98	7.35	6.55	7.01	6.39	5.75	5.42	5.99	6.77	6.73	6.81	6.53	6.44	5.3	6.32	6.96	6.29	6.95	6.06	6.46	6.54	7.12	6.81	6.71	6.11	6.31	6.98	6.95	6.49	5.31	6.29	6.79	6.81	6.49	7.27	6.69	6.82	6.35
RBBP4	1	32651142	32686211	1	p35.1	ENSG00000162521	6.66	7.56	7.26	7.34	7.05	6.34	7.21	6.32	7.28	7.43	6.86	6.45	7.1	7.62	6.78	7.1	8	7.12	6.61	7.03	6.87	6.44	7.5	7.09	7.06	7	6.91	7.13	7.14	6.93	7.05	6.89	6.82	6.77	7.2	7.28	7.02	7.31	7.01	7.02	7.29	6.88	7.48
SYNC	1	32679906	32703596	-1	p35.1	ENSG00000162520	4.7	5.84	5.35	5.38	4.4	4.15	5.2	4.61	4.77	5.26	4.65	4.74	4.75	5.46	4.79	4.94	5.85	4.84	5.11	5.49	4.9	4.95	5.74	5.22	4.99	4.85	5.2	4.57	5.34	4.93	5.04	4.86	4.9	4.97	4.95	4.95	4.66	4.88	5.17	4.67	4.35	5.19	4.69
KIAA1522	1	32741830	32774970	1	p35.1	ENSG00000162522	6.08	6.51	5.38	5.46	5.34	5.32	5.79	5.82	5.07	5.65	5.56	5.71	5.4	4.96	5	5.13	5.35	5.05	6.01	5.61	5.61	5.68	5.38	5.75	6.09	5.32	5.13	5.21	5.47	4.74	5.39	5.41	5.41	5.58	5.69	5.45	5.42	5.24	5.37	5.61	5.48	5.35	5.43
YARS1	1	32775237	32818153	-1	p35.1	ENSG00000134684	8.89	9.76	8.83	8.92	9.01	8.92	8.88	9.42	8.78	8.79	9.86	9.43	8.77	9.3	8.77	9.13	10.24	8.52	9.33	8.93	9.61	10.55	9.21	9.47	9.24	9.28	9.2	9.02	9.84	9.87	9.6	9.03	9.14	8.98	9.41	9.36	9.01	9.6	8.95	9.68	9.69	10.41	9.28
S100PBP	1	32816767	32858875	1	p35.1	ENSG00000116497	6.42	7.74	5.68	6.44	6.35	6.3	7.26	7.27	7.17	6.3	6.72	6.71	6.29	6.92	6.59	7.58	7.88	7.1	5.76	5.85	7.03	5.59	6.35	6.71	6.76	6.72	6.58	6.44	6.92	6.85	6.62	6.74	6.88	6.49	6.02	6.51	6.7	6.62	6.43	6.86	6.81	6.45	6.59
FNDC5	1	32862268	32872482	-1	p35.1	ENSG00000160097	5.14	4.41	4.72	4.6	4.59	4.99	4.73	5.27	4.52	4.94	4.92	5.34	4.95	4.42	4.64	4.57	4.57	4.63	5.09	4.92	4.71	4.77	4.6	4.15	4.86	4.81	3.96	4.87	5.19	5.14	4.37	4.38	4.47	4.87	5.27	4.63	4.93	4.92	4.91	4.99	5.29	5.96	4.54
HPCA	1	32885994	32898441	1	p35.1	ENSG00000121905	4.96	4.97	5.06	4.41	4.81	5.38	4.84	4.69	5.03	4.87	4.88	4.96	5.06	4.68	4.84	4.69	4.32	4.61	4.9	5.03	4.68	4.75	4.68	4.41	4.97	4.99	4.64	4.58	4.82	4.76	4.27	4.74	5.41	5.23	4.88	4.83	5.42	4.96	4.36	4.55	5.35	5.01	4.57
TMEM54	1	32894594	32901438	-1	p35.1	ENSG00000121900	5.1	4.74	4.89	5.15	4.62	5.34	5	5.82	4.48	5.33	5.45	5.7	5.03	4.61	4.8	4.4	4.49	4.55	5.17	5.1	4.84	4.64	4.78	4.89	4.95	4.05	5.05	5.24	5.4	5.36	5.77	4.54	5.22	5.05	4.49	4.51	4.93	5.18	4.93	4.67	5.15	5.23	4.88
RNF19B	1	32936445	32964685	-1	p35.1	ENSG00000116514	5.99	6.55	6.41	6.67	6.68	6.78	6.67	6.62	6.5	6.83	6.38	6.63	6.07	6.72	6.24	7.16	7.22	7.49	6.78	7.98	6.19	8.26	6.24	5.59	6.56	6.04	6.11	5.81	6.14	5.88	5.95	6.1	6.15	6.38	7.29	6.34	6.08	6.27	5.69	6.67	6.01	6.78	6.22
AK2	1	33007940	33080996	-1	p35.1	ENSG00000004455	6.49	6.98	7.18	6.98	7.2	6.65	7.21	6.39	7.02	6.78	6.56	6.68	6.56	7.28	7.27	7.3	7.32	7.17	5.99	6.76	7.12	6.12	6.73	6.58	7.48	7.5	7.48	7.23	7.32	7.12	6.91	7.2	7.27	7.02	5.3	6.55	7.17	7.05	6.96	6.77	7.07	7.17	7.03
AZIN2	1	33081104	33123492	1	p35.1	ENSG00000142920	5.26	5.22	5.58	5.31	5.07	5.58	5.03	5.6	5.39	5.26	5.19	5.27	5.45	4.9	5.2	5.01	4.83	5.36	5.2	5.39	4.93	5.09	5.28	5.04	5.73	6.2	5.78	5.95	6.15	5.8	6.29	5.82	5.66	5.83	4.79	4.6	5.31	4.82	4.75	5.08	5.02	4.08	5.28
TRIM62	1	33145399	33182059	-1	p35.1	ENSG00000116525	5.06	5.57	5.6	4.8	5.75	5.6	4.99	5.57	5.69	5.62	5.32	5.24	5.22	5.51	5.41	5.87	4.99	5.94	5.98	5.65	5.22	5.74	5.09	5.14	5.45	5.6	5.56	4.94	5.85	5.51	5.57	5.71	5.87	5.6	5.56	5.4	5.39	5.56	5.55	5.72	5.44	5.55	5.67
ZNF362	1	33256492	33300719	1	p35.1	ENSG00000160094	8.25	8.79	8.41	8.03	8.26	8.31	8.19	7.74	8.49	8.45	8.7	7.98	8.54	8.64	8.14	8.28	7.96	7.96	8.69	8.29	8.32	7.95	8.92	7.96	8.1	8.09	8.42	8.49	7.87	8.19	8.22	8.22	8.41	8.16	8.1	8.28	8.04	8.25	8.4	8.33	7.82	7.2	7.94
PHC2	1	33323623	33431052	-1	p35.1	ENSG00000134686	5.64	5.79	5.82	5.55	5.49	5.79	5.97	5.72	5.58	5.41	5.61	5.68	5.59	5.33	5.49	5.36	5.74	5.41	5.91	6.1	5.55	5.83	5.72	5.63	5.08	5.33	5.5	5.5	5.42	5.28	5.37	5.75	5.41	4.77	5.82	6.03	5.29	5.56	5.19	5.56	5.5	5.82	5.29
ZSCAN20	1	33472645	33496507	1	p35.1	ENSG00000121903	5.13	4.43	4.61	4.76	4.73	5.18	4.56	4.95	4.43	4.89	5.14	5.12	5.05	4.39	4.66	4.37	4.36	4.51	5.26	4.65	4.53	4.65	4.52	4.79	4.13	4.5	5.04	4.97	4.33	4.5	5.02	4.08	4.44	5.18	4.36	4.93	5.22	4.65	4.6	4.94	5.08	5.12	4.99
CSMD2	1	33513999	34165842	-1	p35.1	ENSG00000121904	5.06	4.58	4.91	4.95	4.69	4.98	4.79	5.45	4.63	5.01	5.14	4.92	5.07	4.72	4.94	4.78	4.64	4.68	5.17	5.09	4.7	4.99	4.55	5.23	4.76	4.79	5.19	4.65	4.54	5.21	4.92	5	4.71	4.87	5.19	4.84	4.96	5.57	4.74	5.02	5.62	5.69	4.88
HMGB4	1	33860475	33864791	1	p35.1	ENSG00000176256	4.29	4	4.22	4.14	4.59	4.29	4.28	4.91	4.15	4.19	4.67	4.41	4.18	4.09	4.54	4.19	4.12	4.17	4.28	4.47	4.18	4.42	4.06	4.4	4.34	4.69	4.39	4.46	4.67	5.1	4.35	3.8	4.2	4.45	4.34	4.01	4.1	3.91	4.01	3.99	4.64	4.23	4.43
C1orf94	1	34166883	34219131	1	p35.1	ENSG00000142698	5.43	4.34	4.96	5.11	4.85	5.65	4.93	6.06	4.51	5.39	6.01	5.27	5.3	4.55	4.68	4.43	4.33	4.58	5.92	5.28	4.66	4.99	4.38	4.73	5	4.5	4.69	5.04	4.6	5.07	5.23	4.87	4.91	5.1	4.79	5.51	5.13	4.6	4.73	5.05	5.02	5.72	4.98
SMIM12	1	34712737	34859755	-1	p34.3	ENSG00000163866	6.39	6.72	6.56	6.89	6.61	6.43	7.06	6.68	6.59	6.76	6.55	6.47	6	6.88	6.64	6.83	6.99	6.73	6.14	6.77	6.43	6.7	6.53	7.05	6.93	7.22	7.31	7.12	6.97	6.61	7.07	7.21	7.31	6.84	5.9	6.21	6.7	7.53	6.69	7.36	6.96	6.62	7.23
GJB5	1	34755047	34758512	1	p34.3	ENSG00000189280	4.36	4.54	4.76	4.64	4.48	4.73	4.24	4.82	4.2	4.74	4.5	4.9	4.99	4.09	4.79	4.22	4.31	4.35	4.55	4.67	4.53	4.07	4.41	4.6	4.82	4.66	4.75	4.83	5.17	4.14	4.98	4.51	5.24	4.72	4.74	4.75	4.1	4.8	4.52	4.19	5.08	4.36	3.72
GJB3	1	34781214	34786369	1	p34.3	ENSG00000188910	4.74	4.59	4.9	4.75	4.64	4.88	4.58	5.17	4.6	4.98	4.77	5.19	4.76	4.44	4.56	4.38	4.19	4.52	4.88	4.73	4.71	4.69	4.48	4.57	4.98	5.14	4.43	5.01	4.09	4.59	4.69	4.83	4.7	4.55	4.44	4.66	5.03	4.61	4.58	5.07	4.9	4.73	5.03
GJA4	1	34792999	34795747	1	p34.3	ENSG00000187513	4.73	4.57	4.7	4.86	4.63	5.03	4.55	4.82	4.52	4.96	4.7	5.08	4.76	4.42	4.77	4.52	4.51	4.57	5.23	5.17	4.84	4.75	4.67	5.04	4.6	4.93	4.88	4.66	4.39	4.08	4.98	5.23	4.56	4.84	5.47	4.94	4.19	4.7	5.32	4.96	4.93	5.36	4.89
DLGAP3	1	34865436	34929650	-1	p34.3	ENSG00000116544	4.76	4.77	5.1	4.8	4.8	5.35	5.16	5.15	4.66	5.44	5.12	5.38	4.2	4.66	5.12	4.48	4.73	4.7	4.93	5.41	5.01	5.11	5	4.4	4.02	4.48	4.96	5.2	5.64	5.23	4.53	5.11	5.15	5.03	5.29	4.62	5.08	5.13	4.12	5.29	4.43	4.9	4.48
ZMYM6	1	34986165	35031945	-1	p34.3	ENSG00000163867	4.71	4.97	4.55	4.83	4.9	4.65	4.7	3.81	4.94	4.75	5.04	4.61	4.7	5.23	4.64	4.84	5.03	4.8	4.54	4.44	4.72	4.9	4.77	5.25	4.35	4.36	4.85	5.36	5.01	4.54	4.51	3.99	4.06	4.85	5.02	3.98	4.97	4.72	4.8	4.69	4.76	4.73	5.34
ZMYM1	1	35032172	35115859	1	p34.3	ENSG00000197056	5.3	6.97	5.43	6.48	6.85	7	6.26	5.02	6.57	5.97	6.59	5.62	6	7.42	6.6	7.04	7.41	7.58	4.96	5.08	6.4	4.77	6.09	6.73	6.38	6.81	6.21	6.24	6.7	6.84	6.53	6.18	6.43	7.04	5.33	6.37	7.22	7.12	6.6	6.82	6.47	5.32	7.14
SFPQ	1	35176378	35193145	-1	p34.3	ENSG00000116560	7.61	7.93	8.42	7.89	8.24	7.48	7.34	7.08	7.9	7.84	8.04	7.36	7.3	8.28	7.95	8	7.94	8.11	8.48	8.64	8.27	8.8	7.91	7.45	7.19	7.18	7.39	7.55	7.82	7.72	7.89	8.03	7.66	7.78	8.97	8.06	7.26	7.76	7.62	7.58	6.82	8.52	7.57
ZMYM4	1	35268709	35422058	1	p34.3	ENSG00000146463	6.92	7.48	6.93	7.23	7.23	7.09	7.01	6.7	7.64	6.92	7.04	6.58	7.01	7.63	7.13	7.21	7.67	7.13	6.32	6.8	6.87	6.02	7.1	7.24	6.47	7.07	6.53	6.65	7.43	7.11	7.07	6.58	6.9	7.37	5.61	7.23	7.57	7.18	7.1	7.07	6.98	6.41	7.49
KIAA0319L	1	35433492	35557950	-1	p34.3	ENSG00000142687	6.18	6.6	6.3	6.5	6.78	5.88	5.99	6.4	6.14	5.76	6.01	5.46	6.11	6.24	6.55	6.82	6.18	6.64	5.85	6.31	6.65	5.34	6.76	6.05	6.33	6.36	6.11	6.16	6.01	6.06	6.14	6.31	6.33	6.6	4.95	5.69	6.62	6.12	6.07	6.06	6.23	5.51	6.01
NCDN	1	35557473	35567274	1	p34.3	ENSG00000020129	5.88	5.68	6.16	5.96	6.13	5.86	5.56	6.2	5.87	5.85	5.63	5.89	5.69	5.5	6.21	6.43	5.77	6.09	6.17	6.01	5.78	5.36	5.76	5.99	5.98	5.98	5.89	5.98	5.72	5.74	5.86	5.74	5.65	6.29	5.94	5.42	6.67	5.89	5.6	5.64	5.46	6.33	5.99
TFAP2E	1	35573314	35595328	1	p34.3	ENSG00000116819	5.38	5.05	5.88	5.77	5.47	5.44	5.15	6.39	5.41	5.18	5.52	5.46	5.7	5.23	5.7	6.03	5.31	6.68	6.34	6.24	5.53	5.45	5.41	4.79	5.57	5.07	5.34	4.89	5.44	5.61	5.47	4.74	5.97	6.41	6.11	5.81	6.45	5.74	4.42	5.6	5.52	5.48	5.35
PSMB2	1	35599541	35641526	-1	p34.3	ENSG00000126067	8.09	8.38	8.47	8.29	8.53	8.23	9.08	8.4	8.37	8.44	8.24	8.2	8.04	8.5	8.36	8.48	8.92	8.3	7.88	8.34	8.23	8.28	8.22	8.06	8.7	8.82	9.11	8.49	8.09	8.29	8.44	8.61	8.47	8.29	8.01	8.37	8.79	9.06	8.24	8.7	8.63	10.12	8.98
C1orf216	1	35713877	35718894	-1	p34.3	ENSG00000142686	5.46	6.09	5.51	6.09	6.46	5.29	6.98	6.28	5.88	6.13	5.77	6.24	5.56	6.31	6.63	8	7.39	7.47	5.07	6.58	6.46	6.21	5.86	5.65	6.61	6.03	6.02	6.28	6.39	6.11	5.94	6.57	5.92	6.4	5.75	5.88	7.14	7.25	5.95	7.33	5.9	6.56	6.48
CLSPN	1	35720218	35769978	-1	p34.3	ENSG00000092853	4.79	4.23	4.43	4.69	4.41	4.64	5.2	5	4.43	4.74	4.9	4.91	4.68	4.65	4.45	4.72	4.67	4.36	4.67	4.61	4.46	4.57	4.25	4.91	4.67	4.72	4.8	5.12	4.33	4.44	4.85	4.5	4.35	4.81	3.94	4.6	4.69	4.33	4.1	4.34	4.4	5.18	4.69
AGO4	1	35808016	35857890	1	p34.3	ENSG00000134698	6.33	6.08	6.01	5.96	6.62	5.42	6.02	5.52	4.83	5.91	5.67	5.36	5.81	5.83	6.34	7.68	6.42	7.45	5.55	6.26	6.13	5.95	6.2	6.19	5.72	5.68	5.54	5.56	6.1	5.7	5.6	5.97	5.77	6.42	4.96	5.47	6.7	6.47	5.18	6.59	5.86	4.81	6.06
AGO1	1	35869808	35930532	1	p34.3	ENSG00000092847	6.38	6.82	6.62	6.96	6.46	6.37	6.44	6.59	6.97	6.67	6.75	5.97	6.58	6.55	6.8	6.95	6.56	6.81	6.39	6.86	6.66	6.26	6.92	7.39	7.18	7.08	6.89	6.82	7.02	6.89	7.11	6.87	6.92	6.69	5.73	6.59	6.59	6.89	6.92	6.92	6.74	6.42	6.4
AGO3	1	35930718	36072500	1	p34.3	ENSG00000126070	5.72	6.56	6.14	5.82	5.55	5.28	5.24	5.04	5.88	5.52	6.32	5.46	5.65	5.99	5.86	5.91	5.9	6.27	5.11	5.91	6.02	4.42	6.12	5.53	5.48	5.62	5.39	5.56	5.6	5.7	5.26	5.89	5.59	5.25	5.65	5.5	5.46	5.85	5.27	5.76	5.92	5.56	5.57
COL8A2	1	36095239	36125222	-1	p34.3	ENSG00000171812	5.39	5.45	5.83	5.57	5.48	5.99	5.82	5.86	5.43	5.47	5.93	6.06	5.62	5.44	5.41	5	5.85	5.17	5.76	5.56	5.41	5.22	5.22	5.66	5.24	5.57	5.3	5.73	5.62	5.08	5.08	5.13	5.28	5.7	6.29	5.61	5.49	5.62	5.41	5.4	5.79	5.34	5.19
TRAPPC3	1	36136570	36156053	-1	p34.3	ENSG00000054116	9.01	9	8.63	8.78	9.34	9.15	9.63	8.49	9.41	8.77	8.2	8.61	8.64	9.04	9.05	9.11	9.29	8.73	8.64	8.97	9	7.85	9.49	8.91	9	9.21	9.41	9.39	9.05	9.21	8.96	9.25	9.19	9.1	8.23	8.29	9.28	9.07	8.79	9.17	9.04	9.01	9.59
MAP7D1	1	36155579	36180849	1	p34.3	ENSG00000116871	9.27	10.28	9.78	9.91	10.07	9.57	9.44	9.02	9.53	9.47	9.51	9.25	9.51	10.15	9.76	10.38	9.47	9.62	9.19	10.13	10.07	10.25	9.22	9.71	9.6	9.33	9.78	10.13	10.16	10.25	10.14	9.68	9.63	9.3	10.59	9.88	9.22	9.78	9.87	9.41	9.65	9.1	9.48
THRAP3	1	36224432	36305357	1	p34.3	ENSG00000054118	7.14	7.47	6.66	7.12	6.78	6.71	7.31	6.86	7.1	7.08	6.87	6.51	6.84	7.47	7.11	6.79	7.06	6.92	6.56	6.15	6.77	6.84	7.03	6.82	7.27	7.08	6.86	7.1	6.6	7.04	6.52	7.02	6.6	6.9	7.27	7.19	7.23	7.69	7.4	6.85	7.05	7.25	6.65
SH3D21	1	36306368	36329340	1	p34.3	ENSG00000214193	4.96	4.96	5.05	4.81	5.08	5.94	5.06	5.46	4.88	5.42	5.6	5.57	5.24	4.86	5.34	4.88	4.93	4.93	5.5	5.09	5.03	5.26	5.4	5.49	5.15	5.19	5.69	5.01	4.8	5.69	4.62	4.85	4.93	4.92	4.96	5.64	4.71	5.27	5.56	4.97	4.82	4.99	5.38
EVA1B	1	36322031	36324154	-1	p34.3	ENSG00000142694	5.43	5.53	5.52	5.33	5.55	6.16	5.82	6.03	5.32	5.4	5.89	6.1	5.29	5.47	5.49	5.65	6.06	5.32	5.72	5.65	5.23	5.94	5.43	5.4	5.91	6.07	6.26	5.78	5.89	5.18	5.14	5.87	5.86	5.63	5.15	5.48	5.49	5.69	5.03	5.76	5.72	6.93	5.43
STK40	1	36339624	36385896	-1	p34.3	ENSG00000196182	6.43	6.9	6.72	6.79	6.95	6.88	6.65	6.95	6.83	6.8	7.19	5.86	6.74	6.71	6.92	7.29	7.02	7.06	6.67	6.8	6.92	6.62	6.72	7	7.26	6.57	6.5	6.75	6.85	6.99	6.9	6.58	6.88	6.67	6.55	6.37	7	7.16	6.37	6.97	6.41	6.83	6.22
LSM10	1	36391238	36397908	-1	p34.3	ENSG00000181817	8.22	8.79	7.73	8.09	8.62	8.29	8.89	8.38	8.67	7.79	7.11	7.12	7.35	8.45	8.66	8.59	9.15	8.51	8.23	8.56	8.17	8.42	8.54	8.21	8.26	8.66	8.9	8.57	7.88	7.94	7.95	8.65	8.41	7.8	7.21	8.34	8.22	8.59	8.2	8.49	8.09	8.46	8.61
MRPS15	1	36455718	36464384	-1	p34.3	ENSG00000116898	9.09	9.7	9.45	9.01	9.49	9.4	9.76	8.36	9.33	8.35	8.34	9.14	9.06	9.48	9.91	9.11	9.32	8.86	9.33	9.56	9.5	9.19	9.9	8.71	9.29	9.07	9.58	9.31	8.51	8.32	8.55	9.18	9.32	8.84	8.81	8.91	8.84	8.42	8.97	8.7	9.17	9.84	9.3
CSF3R	1	36466043	36483278	-1	p34.3	ENSG00000119535	7.17	7.93	6.35	6.85	6.05	7.47	8.04	6.58	5.77	6.59	7.25	6.5	6.07	7.01	5.86	5.8	8.13	6.17	6.42	7.95	7.33	9.24	7.55	6.1	4.67	4.7	5.33	6.17	6.28	6	5.86	5.42	4.85	7.53	6.58	6.15	7.9	4.71	5.49	4.58	4.61	5.5	6.51
GRIK3	1	36795527	37034515	-1	p34.3	ENSG00000163873	4.97	4.83	4.87	4.44	4.83	4.94	4.77	4.85	4.65	4.89	4.9	4.96	4.77	4.69	4.66	4.63	4.54	4.44	5.15	4.92	4.62	4.56	4.66	4.89	4.57	4.97	4.79	5.02	4.88	4.93	4.81	4.63	4.24	4.86	5.2	5.01	4.94	4.67	4.36	4.84	4.9	5.15	5.07
ZC3H12A	1	37474580	37484377	1	p34.3	ENSG00000163874	7.17	7.12	7.66	7.7	7.59	7.63	7.47	8.08	7.44	7.72	8	8.53	7.44	6.9	7.17	7.94	7.46	8.22	8.57	9.5	7.54	10.24	7.4	5.92	7.53	6.87	7.34	7.08	6.92	6.89	7.05	8.1	8.03	8.95	9.02	8.74	6.84	7.72	9.32	7.56	8.51	8.71	6.04
MEAF6	1	37492575	37514774	-1	p34.3	ENSG00000163875	5.95	6.35	5.9	6.12	6.17	5.74	5.77	5.74	6.3	6	5.6	5.99	5.74	6.23	5.97	6.23	6.28	6.44	5.23	5.54	6.19	5.37	6.02	6.44	6.37	6.45	6.17	6.02	6.39	6.59	6.39	6.1	6.08	5.69	5.16	5.66	6.15	6.39	6.19	6.26	6.45	5.56	6.39
SNIP1	1	37534449	37554293	-1	p34.3	ENSG00000163877	7.71	8.53	7.94	7.78	7.94	7.67	8	8.14	8.68	7.82	7.84	7.36	7.51	8.48	7.56	8.28	8.38	8.26	8.69	8.12	7.75	9.36	8.28	8.2	6.93	6.4	6.95	7.44	7.72	7.99	7.84	8.42	7.68	7.44	9.81	9.89	7.06	8.43	8.75	8.47	8.14	8.02	6.64
DNALI1	1	37556919	37566857	1	p34.3	ENSG00000163879	4.97	4.58	4.96	4.94	5.04	5.35	5.03	5.14	4.97	5.01	5.23	5.26	5.04	4.82	4.92	4.92	4.98	4.56	5.23	5.49	5.08	4.96	4.81	5.01	4.62	5.07	4.6	5.24	4.68	4.75	3.61	4.93	4.59	4.32	5.27	4.9	5.11	4.87	4.75	5.09	4.89	5.26	4.37
GNL2	1	37566816	37595937	-1	p34.3	ENSG00000134697	9.26	9.73	9.31	9.21	9.56	8.57	9.8	8.15	9.6	8.58	9.18	8.28	8.75	9.92	9.41	8.97	9.99	9.28	8.22	9.09	9.58	10.57	9.26	9	8.69	8.48	8.53	8.6	9.01	9.1	8.88	8.36	8.49	9.08	10.16	10.43	9.43	8.63	9.3	8.67	9.45	9.81	9.33
RSPO1	1	37611350	37634892	-1	p34.3	ENSG00000169218	4.27	4.53	4.73	4.63	4.6	4.74	4.2	4.79	4.44	4.71	4.7	4.55	5.04	4.27	4.78	4.39	4	4.14	5.21	4.83	4.36	4.54	4.48	4.28	4.72	4.48	4.2	4	4.42	4.78	4.71	5.03	4.56	4.98	4.14	4.61	4.07	4.63	3.65	3.86	4.35	2.72	3.96
C1orf109	1	37681570	37692249	-1	p34.3	ENSG00000116922	6.32	7.63	6.28	6.43	6.42	6.78	5.99	6.04	7.79	6	5.97	6.28	6.15	7.57	6.24	6.01	6.66	6.92	5.69	5.65	6.44	6.32	6.9	7	6.06	6.47	6.13	6.42	6.34	6.59	6.75	6.73	6.37	5.63	5.82	6.84	5.8	6.3	6.62	6.59	6.42	5.99	6.98
CDCA8	1	37692481	37709719	1	p34.3	ENSG00000134690	6.04	5.39	5.01	5.61	5.25	6.08	7.32	5.8	5.59	5.52	5.4	6	5.25	6.58	5.13	6.12	6.8	5.24	5.31	5.97	5.13	5.2	5.26	5.51	5.57	5.54	5.99	5.33	5.38	5.49	5.72	5.64	5.43	5.93	4.82	6.22	5.56	5.74	4.8	5.71	5.51	7.45	5.92
EPHA10	1	37713880	37765133	-1	p34.3	ENSG00000183317	5.02	4.98	5.16	5.14	4.89	5.28	4.86	5.51	5.17	5.07	5.37	5.63	4.97	4.9	5.06	5.93	5.06	4.88	5.35	5.43	5.02	4.83	4.99	5.11	4.9	5.13	5.28	5.28	5.13	4.86	4.72	5.25	5.29	4.83	5.37	5.18	5.24	5.07	5.15	5.26	5.44	5.05	5.12
MANEAL	1	37793802	37801137	1	p34.3	ENSG00000185090	5.23	5.83	3.87	4.16	4.73	4.92	4.68	5.17	6.26	4.3	5.18	4.7	4.97	5.82	5.56	5.85	5.31	4.42	4.35	4.94	4.64	4.76	5.13	4.77	5	4.85	5.01	4.88	4.98	5.26	5.34	5.23	4.87	5.04	4.71	4.56	5.12	5.72	4.65	5.45	4.72	5.42	5.3
YRDC	1	37802945	37808208	-1	p34.3	ENSG00000196449	9.02	9.58	10.35	9.7	10.28	9.71	10.21	9.22	10.12	9.69	9.01	9.42	9.39	9.44	9.92	9.79	10.4	9.67	9.35	10.35	9.65	10.58	9.81	9.91	10.01	9.98	9.89	9.67	10.02	9.82	10.01	9.69	10.06	9.89	10.02	9.51	9.39	9.68	9.91	9.75	9.4	9.75	9.25
C1orf122	1	37806979	37809454	1	p34.3	ENSG00000197982	7.46	8.12	8.18	7.83	7.8	7.6	8.07	7.61	7.88	7.58	7.52	7.69	7.63	7.58	8.17	8.25	8.61	7.62	7.98	8.46	7.65	8.37	8.6	7.61	7.73	7.65	8.33	7.98	7.23	7.41	7.57	8.14	8.02	7.36	7.42	7.94	7.47	7.73	7.59	7.98	7.78	8.79	7.89
MTF1	1	37809574	37859592	-1	p34.3	ENSG00000188786	6.92	7.32	7.17	7.44	7.27	7.03	7	6.89	7.26	6.96	7.23	6.76	6.99	7.1	7.38	7.33	7.2	7.56	7.15	7.64	7.23	8.15	7.43	4.98	6.83	7.11	6.52	6.76	6.19	6.26	6.57	6.51	6.68	7.14	7.72	7.93	7.44	7.16	6.94	7.62	7.33	7.08	6.98
INPP5B	1	37860697	37947057	-1	p34.3	ENSG00000204084	6.29	6.18	5.97	6.15	6.11	5.87	6.17	6.38	6.12	6.51	6.32	5.78	6.39	6.22	6.2	6.14	5.95	6	5.93	6.17	6.13	5.91	6.23	6.1	6.07	6.66	6.12	5.91	6.74	6.33	6.51	6.19	5.84	6.68	5.97	5.91	6.7	6.73	5.84	6.5	6.41	5.6	6.26
SF3A3	1	37956975	37990075	-1	p34.3	ENSG00000183431	9.13	9.81	9.58	9.53	9.99	9.81	9.64	9.25	9.7	9.78	9.67	9.5	9.73	10.13	10.1	9.6	9.85	10.11	9.2	9.62	9.79	10.02	9.68	10	10.05	10.22	10.06	10.21	10.15	10.15	10.33	10.24	9.91	10.07	9.92	9.75	10.4	10.31	10	10.12	10.07	10.14	10.63
FHL3	1	37996770	38005606	-1	p34.3	ENSG00000183386	6.08	6.47	6.1	5.35	5.9	5.79	5.71	6.02	5.57	5.86	6.04	5.63	6.47	6.41	5.97	6.17	6.72	6.27	6.38	6.26	6.14	5.93	5.86	5.81	5.94	5.97	6.34	6.19	6.28	6.1	6.02	5.34	6.44	5.58	4.47	6.08	5.7	5.89	4.93	6.46	5	4.27	6.23
UTP11	1	38009258	38024820	1	p34.3	ENSG00000183520	6.98	7.85	7.33	6.99	7.82	7.71	8.18	6.9	8.28	6.65	6.89	5.94	6.96	8.14	7.47	7.17	8.64	7.59	6.46	7.03	7.05	8.26	7.4	6.76	7.21	6.87	7.36	7.08	6.75	6.72	6.83	7.06	7.05	7.08	8.51	8.04	7.29	7.21	6.96	7.16	7.33	8.33	7.48
POU3F1	1	38043829	38046793	-1	p34.3	ENSG00000185668	4.56	4.75	4.73	4.46	4.65	4.73	4.69	5.08	4.62	4.62	4.47	5.02	4.44	4.34	4.64	4.48	4.57	4.69	5.15	5.03	4.68	4.68	4.57	4.67	4.63	5.16	3.96	4.46	4.75	4.28	5.09	4.98	4.57	4.74	4.17	4.22	5.3	4.6	4.26	5.2	4.32	4.7	4.88
RRAGC	1	38838198	38859772	-1	p34.3	ENSG00000116954	7.92	8.03	7.59	8.32	8.19	7.93	8.16	7.76	8.16	8.19	7.68	7.97	8.1	8.03	8.38	8.53	8.11	8.62	7.65	8.08	7.83	8.43	7.96	7.92	7.96	8.04	7.84	7.88	7.45	7.54	7.64	7.66	7.94	8.27	8.84	8.22	7.92	8.24	7.8	8.31	8.18	7.76	7.62
MYCBP	1	38862493	38873368	-1	p34.3	ENSG00000214114	4.57	5.35	5.62	5.47	5.1	5.02	5.2	5.43	5.44	5.36	4.98	4.78	4.87	5.28	5.59	5.43	6.13	5.47	4.29	4.93	4.98	4.23	4.8	4.83	5.35	5.64	5.52	5.29	5.48	5.45	4.94	5.13	5.43	5.15	3.59	5.07	6.18	5.41	5.19	5.51	5.14	5.39	5.42
RHBDL2	1	38885807	38941830	-1	p34.3	ENSG00000158315	7.48	6.97	7.23	7.3	7.19	7.33	6.93	7.39	7.19	7.34	7.42	7.15	7.36	6.9	7.29	6.91	6.91	7.1	7.35	7.26	7.13	7.19	7.11	7.21	7.1	7.08	7.35	6.88	7.19	6.7	6.95	6.52	6.91	8.07	8.12	6.38	6.8	7.22	7.26	6.88	6.04	6.93	6.33
AKIRIN1	1	38991276	39006059	1	p34.3	ENSG00000174574	7.3	7.4	7.85	7.3	8.44	7.5	7.69	6.6	8.29	7.04	5.8	6.59	7.05	7.41	7.95	8.15	7.15	8.86	7.35	7.42	7.91	8.8	8.01	7.99	7.17	7.13	7.39	7.44	7.64	8	7.58	7.59	7.72	6.91	7.97	7.04	6.97	7.4	7.09	7.25	7.46	7.27	6.88
NDUFS5	1	39026318	39034636	1	p34.3	ENSG00000168653	11.05	10.61	10.79	10.27	10.88	10.37	11.37	10.05	10.75	9.97	9.92	10.21	10.62	10.64	11.4	10.61	10.4	10.57	11.39	11.04	11.05	10.62	11.18	10.21	10.45	10.73	11.21	11.32	10.4	9.93	10.6	11.11	10.99	10.06	10.43	10.78	10.65	10.17	10.61	10.1	11.2	11.01	10.34
MACF1	1	39081316	39487177	1	p34.3	ENSG00000127603	6.64	6.38	6.08	6.19	5.85	5.57	6.15	5.5	6.73	6.51	6.71	6.21	6.15	6.51	6.39	6.32	6.44	5.88	5.27	6.22	6.23	5.96	6.45	6.63	6.55	5.91	6.05	5.71	6.26	6.17	6.71	6.21	6.19	6.32	5.98	5.74	6.15	6.49	5.75	6.6	6.14	5.68	6.46
BMP8A	1	39491636	39529869	1	p34.3	ENSG00000183682	4.72	4.82	4.96	4.91	4.87	5.11	4.82	5.28	4.8	4.78	4.68	4.89	4.84	4.61	4.84	4.5	4.58	4.74	4.95	5.15	4.76	4.64	4.72	4.72	4.75	4.37	4.93	4.67	4.97	4.64	5.33	5.21	4.75	4.86	4.86	4.94	4.86	4.43	4.84	5.06	4.85	4.64	4.68
PABPC4	1	39560816	39576790	-1	p34.3	ENSG00000090621	8.12	9.34	9.56	8.35	9.74	10.01	8.45	9.38	8.99	8.67	7.8	8.87	9.09	8.66	9.59	9.01	9.13	9.65	9.77	9.1	8.9	9.06	8.93	9.17	9.07	9.09	8.7	9.02	9.12	9.52	9.27	8.88	9.07	8.9	9.12	8.83	9.2	9.05	9.49	9.07	8.97	9.05	9.18
HEYL	1	39623435	39639643	-1	p34.2	ENSG00000163909	5.14	4.65	4.97	4.73	4.91	5.43	4.63	6.83	4.68	5.11	5.07	5.91	5.06	4.77	5.01	4.72	4.52	4.62	5.18	4.87	4.75	4.75	4.74	4.62	4.06	4.49	5	4.93	4.35	5.16	4.68	5.28	5.01	5.07	4.91	5.31	5.04	4.79	4.86	4.98	4.71	5.03	5.32
NT5C1A	1	39659121	39672038	-1	p34.2	ENSG00000116981	5.18	4.63	4.65	4.8	4.8	4.99	4.97	5.5	4.67	5.35	5.15	5.15	4.76	4.6	4.68	4.53	4.51	4.57	5.09	4.79	4.94	4.69	4.64	4.04	4.64	5.13	5.07	5.3	5.03	4.95	4.87	5.18	5.08	4.05	5.66	4.46	5.01	4.63	4.73	4.99	4.69	4.97	5.08
HPCAL4	1	39678648	39691485	-1	p34.2	ENSG00000116983	6.36	7.6	7.07	7.27	7.25	7.61	6.04	6.22	6.1	5.96	6.91	6.42	7.31	8.31	7.21	6.83	7.72	6.2	7.67	6.32	8.35	5.99	6.07	6.33	6.68	6.93	7.17	7.05	7.24	7.23	7.12	7.43	6.91	6.14	9.72	8.48	7.67	5.81	7.19	5.89	7.88	5.12	7.63
PPIE	1	39692182	39763914	1	p34.2	ENSG00000084072	6.87	7.43	6.75	7.01	7.17	6.71	7.06	7.13	7.71	6.79	7.12	6.61	6.74	7.26	7.42	7.5	7.13	7.48	6.47	6.93	7.4	6.47	7.17	7.18	7.35	7.63	7.54	7.68	7.1	7.16	7.29	7.42	7.29	7.12	5.87	6.61	7.05	7.5	6.94	7.38	7.45	7.33	7.15
BMP8B	1	39757182	39788865	-1	p34.2	ENSG00000116985	6.57	6.92	6.57	6.89	6.64	6.86	6.74	6.93	6.41	6.7	6.73	7.12	6.86	6.4	6.76	6.6	6.46	6.75	6.64	6.75	6.96	6.75	6.86	7.87	6.58	6.46	6.8	6.7	6.99	6.45	6.92	6.5	6.83	7.76	8.17	6.31	6.67	7.83	7.72	7.23	6.58	6.8	6.1
TRIT1	1	39838110	39883511	-1	p34.2	ENSG00000043514	7.31	7.65	7.51	7.76	7.53	7.74	7.73	6.95	7.57	6.98	8.19	7.12	7.55	8.14	7.92	7.22	7.9	8	7.13	6.94	8.05	6.16	7.38	7.02	7.39	7.13	6.9	7.3	7.61	7.24	7.15	6.45	7.27	6.96	7.68	7.19	7.52	6.88	7.54	7.19	7.39	7.35	7.65
MYCL	1	39895426	39902256	-1	p34.2	ENSG00000116990	4.91	5.1	4.48	5.22	4.69	5.55	5.24	5.64	4.84	5.02	5.63	5.22	4.86	4.62	4.68	4.41	5.52	4.65	5.15	5.18	4.59	4.8	4.65	5.04	4.87	4.76	4.89	4.65	5.08	4.97	5.31	4.89	5	4.53	4.78	4.98	4.94	5.08	4.81	5.02	4.81	5.19	4.9
MFSD2A	1	39955112	39969968	1	p34.2	ENSG00000168389	4.63	5.17	5.11	5.18	4.84	5.13	4.96	5.34	4.87	5.05	5.21	4.78	4.9	4.38	5.21	4.79	5.1	4.72	5.53	5.27	4.68	6.13	4.92	4.38	5.14	4.21	5.73	4.78	4.85	4.16	4.57	4.92	4.36	5.3	4.53	4.71	5.59	5.06	5.05	4.99	5.51	5.47	4.69
CAP1	1	40040233	40072649	1	p34.2	ENSG00000131236	11.21	11.57	10.81	11.51	11.49	11.13	12.1	10.84	11.67	11.12	11.31	10.91	11.45	11.65	11.68	11.94	12.67	11.59	9.8	10.41	11.33	10.69	11.22	11.87	12.09	12.05	11.6	11.72	12.12	12.4	12.14	11.67	11.71	11.11	9.32	9.83	11.76	12.58	11.04	12.5	11.67	11.19	11.8
PPT1	1	40071461	40097727	-1	p34.2	ENSG00000131238	9.92	9.79	10.76	10.63	10.39	10.71	11.12	9.99	10.31	10.44	10.1	10.51	10.08	11.09	11.16	10.4	11.58	10.72	8.37	10.66	10.41	9.93	10.19	10.87	10.53	10.64	9.92	10.31	11.31	10.99	10.68	9.86	10.39	10.23	8.11	10.84	10.08	9.29	10.84	9.78	10.61	10.22	10.25
RLF	1	40161387	40240921	1	p34.2	ENSG00000117000	6.74	7.57	8.35	7.36	7.62	7.07	7.14	6.91	7.66	7.36	7.52	7.1	7.46	8.18	7.78	8.28	7.59	8.41	9.96	8.48	7.6	10.13	8.46	7.78	6.85	6.6	6.46	6.67	7.25	6.83	7.22	6.72	6.82	7.18	9.22	8.8	6.72	7.08	7.84	7.3	7.73	7.2	6.89
TMCO2	1	40245947	40251684	1	p34.2	ENSG00000188800	4.89	4.17	4.58	4.89	4.66	4.94	4.29	5.22	4.81	4.92	5.02	4.49	5.3	4.64	4.77	4.44	4.5	4.62	5.21	4.84	4.83	4.75	4.54	5.13	4.7	4.54	4.73	4.66	4.66	4.52	4.56	5.02	5.18	4.91	4.63	5.04	4.44	4.72	4.61	4.71	4.88	4.89	5.06
ZMPSTE24	1	40258236	40294180	1	p34.2	ENSG00000084073	7.94	8.85	8.23	8.77	8.33	8.27	9.36	8.18	9.29	8.63	7.88	7.26	7.04	8.96	8.22	9.24	9.93	8.94	7.51	7.59	7.78	8.97	8.07	8.39	8.4	7.68	8.04	7.7	8.7	8.18	8.48	7.95	8.16	7.91	8.46	8.99	8.8	8.93	8.54	9.15	8.5	8.58	8.96
COL9A2	1	40300489	40317813	-1	p34.2	ENSG00000049089	5.46	6	5.77	5.72	5.25	6.16	6.06	5.73	5.48	5.48	6.18	6.03	5.57	5.04	5.59	7	5.66	5.2	5.64	6.75	5.53	5.45	5.51	4.8	5	5.18	5.26	5.46	5.27	5.04	5.13	5.62	5.31	5.73	5.13	4.9	5.94	4.34	5.34	5.04	5.75	6.47	5.53
SMAP2	1	40344850	40423326	1	p34.2	ENSG00000084070	11.48	12.57	11.85	11.45	11.51	11.06	11.63	11.12	11.87	10.26	10.68	10.09	10.99	11.09	11.73	11.41	11.31	12	12.12	11.08	11.67	10.76	12.1	12.23	11.62	11.63	11.25	11.76	12.2	12.38	11.97	11.76	11.42	11.3	10.44	11.3	11.91	11.02	11.39	11.38	11.29	10.86	11.92
ZFP69B	1	40450102	40463718	1	p34.2	ENSG00000187801	4.58	5.89	6.89	4.94	4.97	4.42	4.92	4.37	6.89	5.68	4.54	4.6	5.05	6.15	5.12	5.16	5.86	5.79	4.69	4.63	5.16	4.46	5.68	4.84	4.56	4.7	5.09	4.5	5.76	4.95	5.11	5.32	5.59	5.44	5.41	6.51	5.39	5.03	5.61	5.18	5.8	4.95	5.82
ZFP69	1	40477290	40496343	1	p34.2	ENSG00000187815	5.07	6.11	4.58	5.38	6.33	5.03	4.83	4.67	6.43	4.44	4.96	4.4	5.58	4.8	5.77	6.15	6.92	7.01	3.83	4.62	5.08	3.88	5.73	4.99	5.57	5.08	5.2	5.07	5.43	5.6	4.95	5.79	5.51	5.55	4.93	5.01	5.78	5.1	5.45	5.11	4.95	4.7	5.72
EXO5	1	40508741	40516556	1	p34.2	ENSG00000164002	7.32	7.64	8.15	7.71	7.86	7.16	7.43	7.06	8.11	6.94	7.29	7.04	7.31	7.63	7.45	7.64	7.51	7.74	7.41	7.61	7.31	7.73	8.01	6.99	7.17	7.01	7.32	7.39	7.29	6.92	6.97	6.78	7.14	8.13	7.69	7.02	7.42	7.38	7.47	7.04	6.71	7.23	7.28
ZNF684	1	40531573	40548167	1	p34.2	ENSG00000117010	4.94	5.88	5.6	5.35	5.65	5.36	5.55	5.7	6.22	5.44	5.65	5.41	5.4	5.8	5.26	5.53	5.65	6.22	5.29	5.08	5.06	5.81	5.71	5.06	5.57	5.51	5.26	5.2	5.85	5.61	5.39	5.04	5.8	5.5	5.44	6.86	5.89	6.11	5.55	6.38	5.45	4.62	6.21
RIMS3	1	40620680	40665682	-1	p34.2	ENSG00000117016	5.09	5.2	5.3	5.22	5.27	5.72	5.1	6.36	5.69	5.43	5.42	5.47	5.27	5.08	5.36	5.97	6.23	5.4	5.4	5.74	5.41	5.56	5.1	5.85	6.28	6.46	6.44	5.67	5.39	6.51	5.95	6.2	6.34	5.39	4.94	4.75	6.38	6.17	4.45	6.96	4.9	4.44	5.73
NFYC	1	40691648	40771603	1	p34.2	ENSG00000066136	6.97	7.47	7.32	7.43	7.69	7.28	7.59	7.47	7.79	7.42	7.02	7.09	7.15	7.44	7.43	7.76	7.7	7.54	7.22	7.18	7.17	6.72	7.33	7.73	8	8.3	7.72	7.62	7.4	7.87	7.61	7.84	7.56	7.6	6.98	6.74	8.06	7.93	7.42	7.99	7.52	6.76	7.63
KCNQ4	1	40783787	40840452	1	p34.2	ENSG00000117013	4.58	4.73	4.33	4.32	5.04	5.14	4.61	4.66	4.6	4.54	4.95	5	4.76	4.67	5.07	4.48	4.76	4.52	5.1	4.64	4.59	4.75	4.7	4.85	4.45	4.62	4.52	4.71	4.89	4.65	4.7	4.55	4.62	4.76	4.73	4.31	3.83	4.6	4.64	4.59	4.77	4.74	4.6
CITED4	1	40861054	40862363	-1	p34.2	ENSG00000179862	7.64	7.68	7.67	7.49	7.99	8.11	7.13	7.26	7.08	8.29	7.27	7.68	7.49	7.45	8.06	6.84	7.54	7.1	8.17	7.85	7.62	7.03	7.86	6.67	8.14	7.84	7.99	7.88	7.08	7.26	7.02	7.41	7.61	7.82	6.94	6.46	7.1	5.3	7.05	5.97	7.16	9.02	7.15
SLFNL1	1	41015597	41023237	-1	p34.2	ENSG00000171790	4.68	4.48	4.88	4.54	4.67	4.86	4.57	5.4	4.65	4.98	4.78	4.77	4.92	4.34	4.58	4.27	3.97	4.46	4.93	4.66	4.52	4.51	3.92	4.74	4.63	4.58	5.13	5.03	4.64	4.01	5.09	4.84	3.76	4.89	4.34	4.38	4.73	4.72	4.19	4.05	4.64	3.85	4.89
SCMH1	1	41027200	41242154	-1	p34.2	ENSG00000010803	5.89	6.16	6.23	6.06	6.26	5.86	5.93	5.71	5.34	6.52	5.81	6.07	5.73	5.83	5.51	6.56	5.86	6.57	5.45	6.35	6.23	5.02	6.33	5.76	5.85	6.01	6.01	5.72	5.76	5.97	5.59	6.1	6.12	5.46	5.34	5.94	5.92	5.39	5.88	5.67	5.86	6.3	5.74
FOXO6	1	41361922	41383590	1	p34.2	ENSG00000204060	5.08	5.07	6.09	5.71	5.2	5.19	5.04	5.89	4.92	5.06	5.58	5.97	5.5	4.8	5.28	4.77	4.66	4.62	5.07	5.56	4.95	5.22	6.24	5.06	5.5	5.08	5.18	5.11	5.54	5.25	4.94	5.39	5.48	5.13	5.11	5.08	5.33	5.18	5.37	5.63	5.36	5.49	5.63
EDN2	1	41478775	41484683	-1	p34.2	ENSG00000127129	5.24	5.09	5.28	4.9	5.18	5.2	4.94	5.08	5.09	5.27	5.03	4.82	5.16	4.88	5.13	4.98	4.72	4.97	5.54	5.39	5.13	5.26	4.85	5.05	5.14	4.87	4.67	5.27	5.38	4.55	4.79	4.76	4.5	5.21	5.15	5.28	5.29	5.26	5.05	5.31	5	5.38	4.92
HIVEP3	1	41506365	42035925	-1	p34.2	ENSG00000127124	6.52	5.72	6.67	7.15	7.04	6.41	6.64	6.06	5.79	6.45	6.78	6.29	6.18	6.95	6.18	6.51	6.5	5.87	6.02	7.09	6.71	6.56	6.42	5.96	6.99	6.49	6.13	6.17	6.16	6.05	6.51	6.37	6.4	6.79	6.4	6.59	6.45	7.08	6.91	7	6.21	6.44	6.17
GUCA2B	1	42153410	42155820	1	p34.2	ENSG00000044012	4.68	4.59	5	5.03	4.69	4.82	4.57	5.29	4.73	4.99	5.21	5.06	5.05	4.62	4.8	4.87	4.35	4.69	4.91	5.34	4.7	4.75	4.93	4.38	4.18	4.83	4.16	5.11	4.43	5.04	4.8	4.89	5.52	5.54	4.63	5.35	5.39	5.16	5.09	4.83	4.63	5	5.06
GUCA2A	1	42162690	42164745	-1	p34.2	ENSG00000197273	5.12	5.02	5.24	4.76	4.95	5.88	5.17	5.64	5.05	5.19	5.28	5.31	5.23	5.19	5	5.07	4.94	4.96	5.47	5.23	4.88	4.85	4.91	4.86	5.25	5.41	4.96	5.22	4.43	5.03	4.9	5.35	4.8	4.78	7.26	5.11	5.02	5.58	5.06	5.21	4.77	5.37	5.25
FOXJ3	1	42176539	42335877	-1	p34.2	ENSG00000198815	8.8	9.15	9.59	9.43	9.8	8.98	8.57	8.8	9.28	9.21	9.16	8.95	9.4	9.68	9.61	9.34	9.37	9.69	9.14	9.61	9.7	9.43	9.32	9.27	9.19	9.2	8.77	9.2	9.51	9.27	9.12	9.07	9.18	9.32	9.51	9.66	9.44	8.92	9.89	8.99	9.74	8.07	9.37
RIMKLA	1	42380792	42424232	1	p34.2	ENSG00000177181	4.79	4.5	4.73	4.84	4.62	4.8	4.48	5.13	4.51	4.86	4.99	5.04	4.7	4.44	4.62	4.55	4.61	4.34	4.96	4.73	4.65	4.68	4.44	4.71	4.66	4.3	4.76	4.32	4.88	4.96	4.6	4.48	4.24	4.81	4.74	5.38	4.59	4.66	4.58	4.6	4.86	4.36	4.78
ZMYND12	1	42430329	42456253	-1	p34.2	ENSG00000066185	4.86	4.88	4.77	4.89	4.56	5.67	4.82	4.98	5.65	5.18	5.26	4.73	4.89	5.06	4.7	5.03	5.6	4.98	4.88	4.66	5.42	4.35	4.49	5.3	4.63	4.79	4.79	5.28	4.03	5.3	4.96	5.38	4.22	5.58	4.9	4.22	5.67	5.12	4.67	5.02	5.52	4.62	5.07
PPCS	1	42456117	42473385	1	p34.2	ENSG00000127125	8.82	8.88	8.66	8.79	8.82	8.42	8.58	8.17	9.2	8.11	8.19	8.02	8.2	8.53	8.62	8.35	8.48	8.62	7.87	8.04	8.76	8.04	8.54	8.39	9.07	8.82	8.78	8.71	8.62	8.25	8.28	8.63	8.9	8.37	8.09	8.34	8.99	8.86	8.88	8.72	8.83	7.42	8.97
CCDC30	1	42463221	42657190	1	p34.2	ENSG00000186409	4.81	4.26	4.73	4.79	4.35	4.72	4.49	5.16	4.3	4.77	4.93	4.97	4.59	4.27	4.57	4.74	4.19	4.5	4.69	4.7	4.71	4.57	4.39	4.93	4.69	4.25	4.61	4.74	4.77	4.83	4.84	4.69	4.55	3.83	4.95	4.74	4.65	4.64	4.24	4.73	4.77	4.49	4.51
PPIH	1	42658423	42676758	1	p34.2	ENSG00000171960	8.61	8.91	8.42	7.85	8.74	8.62	8.68	7.65	8.66	8.11	8.4	7.87	8.77	8.71	8.6	8.03	8.83	8.22	8.22	8.49	8.64	8.26	8.86	7.79	8.57	8.8	9.06	8.91	8.32	8	8.24	8.91	8.75	8.31	7.85	8.61	8.78	8.57	8.67	8.79	8.44	9.39	8.43
CLDN19	1	42733093	42740254	-1	p34.2	ENSG00000164007	5.5	5.1	5.47	5.47	5.45	5.75	5.18	5.7	5.27	5.69	5.46	5.73	5.66	5.09	5.29	5.17	4.95	5.13	5.99	5.66	5.54	5.23	5.25	5.6	5.41	5.49	5.6	5.55	5.43	5.31	5.05	5.47	5.17	5.53	4.41	5.39	5.62	5.67	5.81	5.1	5.5	5.61	5.39
P3H1	1	42746335	42767084	-1	p34.2	ENSG00000117385	7.17	7.39	6.49	6.98	7.22	7.12	7.34	6.95	7.38	7.15	7.51	6.09	6.55	7.46	6.89	7.48	7.33	7.21	6.22	7.1	7.08	6.31	6.94	7.47	7.35	7.44	7.33	7.41	7.38	7.51	7.47	6.92	7.24	7.38	6.19	6.29	7.06	7.25	7.14	7.09	6.96	7.08	7.15
SVBP	1	42807052	42817397	-1	p34.2	ENSG00000177868	8.76	9.04	9.42	8.79	8.94	8.62	9.04	8.55	9.03	8.65	8.58	9.04	8.59	8.86	9.15	9.08	8.73	8.84	9.67	9.45	9.23	9.2	9.21	7.79	8.65	8.54	9.24	9.03	8.03	7.6	8.5	8.86	8.62	8.95	8.65	8.91	8.86	8.2	8.7	8.3	9.14	8.45	8.1
ERMAP	1	42817122	42844991	1	p34.2	ENSG00000164010	5.27	6.35	6.02	5.92	6.2	5.33	6.38	5.41	5.56	5.5	5.86	6.19	5.88	6.08	6.26	5.56	6.08	5.68	5.19	5.11	5.7	4.9	5.78	5.64	5.7	5.56	5.41	5.05	5.48	5.69	5.52	5.44	5.34	6.19	5.32	5.23	5.8	5.26	5.68	5.41	5.38	4.78	5.79
ZNF691	1	42846573	42852477	1	p34.2	ENSG00000164011	5.51	5.69	4.62	5	4.97	5.05	4.74	5.43	5.92	5.08	5.5	5	5.03	5.3	5.14	5.15	4.98	5.16	4.69	4.99	4.88	4.09	4.62	4.13	5.81	4.99	4.79	4.37	4.61	4.8	4.93	5.01	4.65	5.25	5.32	4.67	4.97	5.48	4.95	4.96	4.6	4.88	5.33
SLC2A1	1	42925375	42958868	-1	p34.2	ENSG00000117394	8.09	8.18	8.24	8.09	8.07	8.15	8.69	8.33	8.17	7.95	8.14	8.14	7.74	8.06	7.83	7.62	8.18	7.96	8.1	8.6	8.1	8.47	8.18	7.94	7.79	7.64	7.78	7.91	7.78	8.11	8.26	8.05	7.91	7.37	9.64	8.98	7.6	9	7.61	9.09	7.78	9.61	7.43
EBNA1BP2	1	43164175	43270936	-1	p34.2	ENSG00000117395	8.58	8.84	8.97	8.56	8.71	8.47	9.82	7.82	8.85	8	8.55	8.02	8.09	9.05	8.96	8.48	9.7	8.86	6.56	8.31	8.6	7.89	8.56	8.14	9.03	8.94	9.23	8.77	8.17	8.34	8.36	8.43	8.6	8.35	8.23	8.31	8.6	8.93	8.14	8.88	8.32	10.19	9.32
CFAP57	1	43172149	43254358	1	p34.2	ENSG00000243710	5.87	4.69	5.04	5.28	5.3	5.73	5.04	5.86	4.84	5.24	5.97	5.74	5.49	4.55	4.72	4.67	4.36	4.69	5.91	4.99	5.2	5.44	4.66	5.52	5	4.74	5.32	5.12	5.46	5.16	4.8	5.73	5.57	4.97	4.87	5.62	5.03	4.94	5.15	5.17	5.25	5.2	5.17
TMEM125	1	43269983	43274002	1	p34.2	ENSG00000179178	7.14	7.34	5.55	6.69	5.19	5.37	5.24	5.76	4.73	5.98	7.06	6.13	5.55	4.81	5.18	4.92	4.65	5.22	5.77	5.76	6.18	5.63	6.61	5.05	5.21	5.47	4.91	5.08	5.21	5.01	5.42	4.42	4.98	5.84	5.34	5.24	3.9	5.02	4.62	4.6	7.97	4.5	5.99
C1orf210	1	43281877	43285617	-1	p34.2	ENSG00000253313	5.04	4.88	4.99	6.21	4.8	5.31	4.56	4.99	4.68	5.08	4.86	5.26	5.12	4.72	4.92	4.45	4.51	4.44	5.14	4.82	5.36	4.83	5.43	5.3	4.49	4.86	4.74	4.91	5.28	4.79	5.06	5.16	4.72	5.22	5.39	5.18	4.58	5.29	4.96	5.19	5.75	5.04	5.13
TIE1	1	43300982	43323108	1	p34.2	ENSG00000066056	4.83	4.52	4.68	4.75	4.55	4.6	4.4	4.87	4.63	4.79	4.98	4.79	4.76	4.43	4.71	4.53	4.33	4.57	4.89	4.84	4.68	4.88	4.47	4.5	5.3	4.89	4.45	5.08	4.51	3.84	5.05	4.93	4.55	4.65	5.08	4.79	4.11	4.87	4.04	5.08	4.63	5.14	4.29
MPL	1	43337818	43354466	1	p34.2	ENSG00000117400	4.71	4.37	4.94	4.87	4.46	4.77	4.71	5.22	4.6	4.92	4.92	4.98	4.75	4.27	4.64	4.61	4.3	4.49	5.02	5.12	4.47	4.99	4.74	8.68	6.31	7.27	6.05	6.94	5.45	6.95	6.39	7.53	6.09	4.74	4.79	4.58	5.38	4.17	4.66	4.86	3.95	3.94	4.32
CDC20	1	43358981	43363203	1	p34.2	ENSG00000117399	6.62	5.33	5.31	6.05	5.14	5.62	9.34	5.98	5.39	4.96	6.14	5.73	5.27	7.2	4.98	6.91	7.99	5.07	5.49	6.19	5.58	4.92	5.99	5.91	6.98	5.93	8.59	6.48	6.33	6.23	5.85	5.51	6.04	7.18	4.89	9.33	4.74	5.53	4.48	5.36	5.85	9.84	6.14
MED8	1	43383917	43389808	-1	p34.2	ENSG00000159479	6.26	6.73	6.15	6.35	6.29	6.09	6.77	6.78	6.94	6.28	6.06	5.54	5.6	6.78	6.03	6.87	7.13	6.74	5.6	5.75	5.99	5.86	6.27	5.89	6.45	6.54	6.46	6.13	6.19	6.4	5.88	6.49	6.53	5.93	6.77	6.52	6.59	6.62	5.9	6.59	6.35	6.2	6.35
SZT2	1	43389882	43454247	1	p34.2	ENSG00000198198	4.84	5.19	4.96	5.07	4.97	4.79	4.76	4.81	5.18	4.82	5.16	4.93	4.88	5.33	5	5.33	5.02	5.13	4.91	4.96	5.04	4.92	5.18	4.87	5.05	4.74	4.89	4.7	4.75	4.82	4.78	5.23	4.77	4.85	4.81	4.96	4.94	4.67	4.95	5.25	4.99	5.23	5.17
HYI	1	43451003	43453989	-1	p34.2	ENSG00000178922	6.56	6.22	5.58	5.7	5.94	5.69	6.58	5.92	4.82	6.45	5.65	5.65	6.88	5.4	6.5	4.85	6.16	6.69	6.44	7.06	6.61	5.49	6.94	5.63	5.23	6.29	5.76	5.9	5.8	6.13	5.59	5.82	6.87	6.68	4.21	5.46	6.42	5.47	5.9	5.32	5.97	5.59	6.48
PTPRF	1	43525187	43623666	1	p34.2	ENSG00000142949	5.05	4.79	5.07	4.96	4.94	5.4	5.73	5.5	4.98	5.33	4.93	5.28	5.11	4.68	5	4.71	4.84	5.33	5.45	5.38	4.83	5.05	5.86	5.12	4.25	5.04	5.14	5.4	4.98	5.51	4.95	5.39	4.73	5.18	5.06	6.46	4.51	4.88	4.83	4.79	4.93	4.94	5.29
KDM4A	1	43650149	43705518	1	p34.2	ENSG00000066135	5.96	6.26	5.71	5.35	5.92	6.24	5.85	5.78	6.82	5.95	5.71	5	5.57	6	5.82	6.02	5.83	5.96	5.85	5.16	5.7	5.88	5.61	5.93	5.89	5.76	5.35	5.71	5.78	6.19	5.6	5.61	6.26	6.44	5.41	6.1	6.32	6.29	5.58	5.96	5.48	6.55	6.36
ARTN	1	43933320	43937240	1	p34.1	ENSG00000117407	4.26	4.25	4.85	4.72	4.6	4.83	4.42	5.06	4.52	4.52	4.83	4.66	4.59	4.54	4.55	4.37	4.3	4.22	4.54	4.78	4.3	4.49	4.33	4.59	4.69	4.7	4.54	4.63	4.58	4.35	4.63	4.77	4.69	4.52	4.55	3.93	4.51	4.44	4.57	4.26	4.59	4.73	4.44
IPO13	1	43946950	43968022	1	p34.1	ENSG00000117408	6.06	6.3	6.35	6.45	6.21	6.54	6.27	6.53	6.32	6.6	7.39	5.72	6.47	6.13	6.32	6.25	6.45	6	6.22	6.52	6.14	5.45	6.37	5.87	6.62	6.04	6.39	6.03	6.09	6.18	5.7	5.91	6.11	7.04	5.31	6.31	7.05	6.26	6.72	6.19	6.26	6.53	6.97
DPH2	1	43970000	43973369	1	p34.1	ENSG00000132768	6.4	6.67	6.52	6.26	6.68	6.71	6.4	6.68	6.41	6.77	6.64	6.28	6.71	6.77	6.99	6.26	6.86	6.37	5.72	6.14	6.42	5.4	6.53	6.44	6.58	6.61	6.5	6.63	6.39	6.8	6.53	6.69	6.34	6.24	6.33	6.16	6.47	5.98	6.24	6.29	6.2	6.85	6.94
ATP6V0B	1	43974487	43978295	1	p34.1	ENSG00000117410	9.35	9.26	9.55	9.46	9.67	9.09	10.23	9.42	9.45	9.39	9.34	9.38	8.62	9.24	9.46	9.85	10.41	9.24	9.25	9.83	9.36	10.65	9.9	8.51	9.15	9.02	9.47	9.14	8.65	8.52	8.66	9.15	9.2	9.51	9.33	9.84	9.5	9.05	8.84	9.09	8.7	10.21	9.39
B4GALT2	1	43978943	43991170	1	p34.1	ENSG00000117411	5.75	5.2	5.11	4.79	5.17	5.44	5.55	5.16	5.05	5.38	5.8	6.08	5.11	5.82	5.15	5.72	6.23	5.31	5.57	5.58	5.63	5.04	5.23	5.58	5.79	5.17	5.44	5.32	5.37	5.28	5.54	5.14	5.54	5.55	5.61	5.3	5.54	5.58	5.5	5.31	5.36	5.91	5.42
CCDC24	1	43991359	43996528	1	p34.1	ENSG00000159214	5.62	5.45	5.79	5.69	5.25	5.88	5.5	5.7	5.43	5.42	5.73	5.45	5.56	5.15	5.64	5.22	5.11	5.63	5.63	6.22	5.35	5.45	5.23	5.02	5.66	5.31	5.7	4.84	4.86	4.92	4.51	5.31	6.21	5.67	4.67	4.89	6.05	5.66	5.12	6.01	4.94	4.73	4.79
SLC6A9	1	43991500	44031467	-1	p34.1	ENSG00000196517	5.11	4.55	5.01	5.32	4.8	5.06	5.11	5.39	4.68	4.88	5.61	4.89	5.08	4.83	4.89	4.44	4.52	4.85	5.17	5.13	4.86	4.73	4.86	5.44	5.26	4.8	4.86	4.91	4.96	5.22	5.03	4.9	4.78	5.04	5.02	5.05	4.75	5.09	5.04	4.98	4.83	5.1	4.9
KLF17	1	44118821	44135140	1	p34.1	ENSG00000171872	4.79	4.49	4.54	4.81	4.8	4.97	4.76	5.23	4.59	4.9	5.1	5.16	4.78	4.6	4.65	4.51	4.42	4.33	5.02	4.84	4.47	4.66	4.49	4.39	4.39	5.15	4.84	3.84	4.88	5.03	4.36	4.35	4.64	5.25	4.05	4.7	5	4.7	4.68	4.81	4.38	4.73	4.33
DMAP1	1	44213455	44220681	1	p34.1	ENSG00000178028	8.2	8.72	8.78	8.51	9.38	8.57	8.53	8.56	9.25	8.52	9.32	7.66	8.44	8.45	9.32	9.69	8.92	9.63	8.42	8.62	9.09	8.98	8.9	9.11	9.12	9.37	9.19	9.01	8.82	9.37	9.18	8.89	9.1	9.42	8.79	8.8	9.1	9.27	8.8	9.17	8.92	8.8	8.77
ERI3	1	44221070	44355260	-1	p34.1	ENSG00000117419	5.47	6.29	6.28	5.74	5.81	5.6	5.66	5.25	5.91	5.78	5.92	5.8	5.26	5.93	6.37	5.84	6.71	6.15	4.8	6.11	6.13	4.88	6.09	5.86	5.87	5.81	5.99	5.87	5.69	5.75	5.81	5.59	5.94	5.95	5.66	5.86	5.98	5.61	5.71	5.59	5.86	5.97	5.92
RNF220	1	44405194	44651724	1	p34.1	ENSG00000187147	8.24	9.39	9.08	8.89	8.98	8.58	8.55	8.63	9.22	8.51	8.51	8.42	8.41	9.16	9.1	9.18	8.75	9.02	8.47	8.96	8.79	9.02	9.15	8.99	9.33	9.19	9.23	8.98	8.86	9.55	9.43	9	9.23	8.73	8.91	8.65	8.89	8.98	8.84	8.82	8.43	8.49	9
TMEM53	1	44635238	44674481	-1	p34.1	ENSG00000126106	4.98	4.87	5.19	5.05	4.98	5.22	5.37	5.33	5.16	4.82	5.19	5.18	5.06	5.08	5.11	4.73	5.47	5.03	4.9	5.07	4.93	4.92	5.09	4.61	5.65	5.31	5.38	4.68	5.16	4.95	4.71	5.28	4.97	4.97	5.12	5.37	4.68	5.47	5.22	5.11	5.06	5.18	4.67
ARMH1	1	44674692	44725591	1	p34.1	ENSG00000198520	6.66	9.71	10.51	7.06	8.69	9.03	6.4	9.02	11.07	7.81	7.34	7.52	8.55	8.4	9.07	10.28	10.01	6.02	8	7.68	9.34	6.77	10.24	8.25	8.45	8.7	8.83	9.69	8.37	8.29	8.24	8.91	9.27	10.19	8.37	10.41	8.71	5.97	5.62	7.15	9.13	6.99	7.18
KIF2C	1	44739818	44767767	1	p34.1	ENSG00000142945	5.73	5.11	5.28	5.38	4.95	5.15	7.58	5.42	6.01	5.33	5.63	6.11	5.08	6.29	4.67	5.85	6.96	4.88	5.35	5.42	5.26	4.92	5.22	5.26	5.11	5.56	6.25	5.61	6.01	5.89	5.62	5.29	5.57	5.56	5.7	5.72	5.38	4.92	5.02	5.08	5.62	6.92	5.46
BEST4	1	44783585	44788170	-1	p34.1	ENSG00000142959	5.56	5.87	5.69	5.32	5.49	5.1	5.38	5.45	5.39	5.32	5.77	5.48	5.67	5.36	5.76	5.71	6.24	5.91	5.37	5.62	6.07	5.6	5.36	5.11	5.04	5.34	5.3	5.14	5.27	5.42	5.54	5.1	5.63	6.32	5.29	6.32	6.28	5.84	6.01	5.5	5.52	6.06	6.32
PLK3	1	44800377	44805990	1	p34.1	ENSG00000173846	6.52	6.53	7.45	6.67	6.69	6.57	6.21	6.56	5.32	6.67	6.76	6.1	5.91	6.61	6.31	6.29	6.35	6.76	7.36	7.82	6.89	8.07	6.72	5.55	6.63	6.71	6.43	6.49	5.79	6.57	6.36	7.41	7.12	7.06	7.94	7.36	6.33	5.63	6.3	5.42	7.53	6.05	5.81
BTBD19	1	44808482	44815585	1	p34.1	ENSG00000222009	4.55	4.75	4.74	4.98	4.42	4.34	4.53	4.36	4.23	4.39	5.02	4.72	4.62	4.64	4.49	4.43	4.94	4.17	4.68	4.85	4.89	5.73	4.72	4.64	4.58	4.23	4.7	4.41	4.68	4.89	4.5	4.95	4.99	4.48	4.76	4.81	5.1	4.86	4.5	4.63	4.81	4.6	4.57
PTCH2	1	44819844	44843253	-1	p34.1	ENSG00000117425	4.59	4.43	4.64	5	5	5.07	4.86	5.41	4.54	4.82	5.05	5.42	5.07	4.09	4.92	4.27	4.07	5	5.54	5.08	4.78	4.89	4.67	3.89	5.16	4.6	4.6	4.6	3.47	4.9	4.76	4.8	4.1	5.32	4.62	5.42	5.14	4.84	5.35	4.84	5.45	4.6	4.51
EIF2B3	1	44850522	44986722	-1	p34.1	ENSG00000070785	6.56	6.5	6.28	6.42	6.75	5.87	6.84	6.42	6.97	6.24	6.32	6.35	6.27	6.71	6.48	6.53	7.36	6.72	5.59	6.07	6.37	5.06	6.66	6.39	6.38	6.85	6.21	6.62	6.8	6.78	6.37	6.1	6.02	6.87	5	6.34	6.48	6.3	6.9	6.66	6.99	7.2	7.16
HECTD3	1	45002540	45011324	-1	p34.1	ENSG00000126107	6.27	6.84	6.11	6.32	6.53	6.4	6.22	6.7	6.53	5.9	6.47	6.31	6.12	6.29	6.82	6.99	6.8	6.66	5.77	6.23	6.42	6.24	6.04	6.34	6.48	6.64	6.65	6.41	6.59	7.11	7.07	6.28	6.39	6.62	5.44	5.7	6.95	7.04	5.77	6.95	6.05	6.63	6.82
UROD	1	45010950	45015575	1	p34.1	ENSG00000126088	8.64	8.55	8.9	8.62	8.9	8.25	9.52	8.39	8.65	8.35	8.32	8.47	8.28	8.71	8.79	8.79	8.74	8.7	8.22	8.75	8.59	8.38	9.08	8.59	8.88	9.12	8.89	8.9	8.72	8.56	8.58	8.6	8.88	8.84	7.62	8.1	8.41	8.62	8.67	8.54	8.69	8.92	8.66
ZSWIM5	1	45016399	45306209	-1	p34.1	ENSG00000162415	6.3	6.32	6	6.78	6.57	4.88	4.69	5.87	5.71	5.15	6.52	5.11	5.45	4.64	5.65	4.73	6.01	5.65	5.43	6.1	6.08	4.59	5.3	4.73	5.09	5.62	5.16	4.86	5.17	5.45	6.04	4.57	5.26	6.02	3.42	5.21	8.03	4.9	4.94	4.9	5.61	5.11	5.75
HPDL	1	45326895	45328679	1	p34.1	ENSG00000186603	4.68	5.88	5.32	4.76	4.15	5.07	5.59	4.78	5.2	4.74	5.04	5.23	4.51	5.63	4.99	4.7	4.74	4.25	4.69	4.99	4.48	4.41	4.19	4.69	5.01	4.88	5.17	5.4	4.41	4.93	4.96	4.44	4.76	4.99	4.33	5.35	5.03	4.92	5.13	4.75	4.63	5.41	5.34
TESK2	1	45343883	45491163	-1	p34.1	ENSG00000070759	6.05	6.32	6.98	6.42	6.72	6.15	6.2	6.6	7.01	6.45	5.77	6.71	6.44	6.41	6.66	6.63	6.33	6.98	6.48	6.9	6.43	6.27	6.45	6.57	6.77	6.92	6.43	6.43	6.66	6.87	6.41	6.56	6.58	5.91	5.11	6.41	5.86	5.9	6.11	6.12	6.57	5.09	5.79
CCDC163	1	45493866	45500079	-1	p34.1	ENSG00000280670	5.46	4.39	5.84	5.97	4.37	4.53	5.06	4.62	4.89	6.43	5.53	5.84	5.57	5.59	4.54	5.91	4.62	5.04	5.21	6.07	4.94	4.66	5.96	5.19	4.87	5.11	5.17	5.77	5.57	4.94	5.78	4.64	4	4.87	5.58	4.76	5.08	5.17	5.03	4.8	5.66	4.64	5.5
MMACHC	1	45500300	45513382	1	p34.1	ENSG00000132763	5.15	5.42	5.16	5.26	4.84	5.21	5.73	5.51	5.54	5.2	5	5.04	5.24	5.54	4.84	4.53	5.22	4.62	4.42	4.87	5.14	4.65	4.81	4.83	5.81	5.59	5.47	5.14	5.07	5.3	5.25	4.83	4.99	5.45	4.16	4.37	5	5.05	4.98	4.71	5.11	4.71	5.72
PRDX1	1	45511036	45523047	-1	p34.1	ENSG00000117450	9.68	9.35	9.07	9.28	9.53	9.34	10.3	9.93	10.56	9.5	8.6	8.84	9.14	9.38	9.86	9.98	10.81	9.67	8.05	8.95	9.88	8.07	9.56	9.2	9.54	10.19	10.35	9.81	9.51	9.59	9.53	10.03	9.77	9.52	8.52	8.61	10.07	9.94	9.69	9.71	9.94	10.65	10.29
AKR1A1	1	45550543	45570049	1	p34.1	ENSG00000117448	7.61	8.24	8.44	7.44	8.2	8.41	8.46	7.97	8.69	7.97	7.77	7.83	7.85	8.27	8.22	8.33	8.83	8.48	6.99	8.06	8	6.6	8.65	7.6	8.24	8.2	8.38	7.95	7.8	7.83	7.75	7.96	8.05	7.99	6.94	7.77	8.38	7.93	7.74	7.99	7.9	8.31	8.46
NASP	1	45583846	45618904	1	p34.1	ENSG00000132780	6.33	6.72	6.45	6.44	6.11	5.57	6.86	5.76	6.4	6.05	6.89	5.71	5.93	6.94	6.31	6.13	6.17	6.27	5.49	6.28	6.12	7.04	6.41	6.37	6.24	6.29	6.37	5.91	6.08	6.31	6.09	6.32	6.38	6.52	6.72	6.95	5.89	6.04	6.14	6.21	6.3	7.3	6.01
CCDC17	1	45620044	45624057	-1	p34.1	ENSG00000159588	5.29	4.65	5.73	5.2	5.16	5.52	5.07	5.29	5.31	5.4	6.03	5.75	5.19	5.26	5.21	5.62	4.89	5.42	5.05	5.29	5.39	5.09	5.01	4.76	4.77	4.67	5.16	5.55	4.65	5.02	5.07	4.72	5.31	5.6	6.28	4.86	4.37	4.21	5.02	5.08	5.52	5.15	5.19
GPBP1L1	1	45627304	45688113	-1	p34.1	ENSG00000159592	6.87	7.29	7.08	6.85	7.32	6.73	6.63	6.18	7.84	7.1	6.46	6.97	6.84	7.39	7.1	7.45	7.02	7.25	6.82	6.57	7.43	7.31	7.59	7.14	7.08	6.98	6.76	6.76	7.55	7.43	7.38	7.05	6.88	7.02	7.61	6.62	7.48	7.43	7.35	7.32	7.22	6.47	7.45
TMEM69	1	45688181	45694436	1	p34.1	ENSG00000159596	8.39	9.3	8.44	8.75	8.98	8.92	9.1	8.09	9.3	7.13	7.87	6.83	8.39	9.49	8.55	8.36	8.61	9.2	6.56	7.1	8.68	6.15	8.26	9.18	8.53	8.76	8.2	8.41	8.33	8.52	8.57	8.23	7.98	8.54	9.01	8.02	8.62	8.54	8.74	8.04	8.35	7.77	8.47
MAST2	1	45786987	46036122	1	p34.1	ENSG00000086015	5.96	5.61	5.78	5.58	5.71	6.16	5.93	6.1	5.7	5.97	6.49	6.05	5.86	5.84	6.04	5.87	5.94	5.48	6.08	5.66	5.58	5.75	5.69	5.51	5.89	6.08	5.74	6.08	5.64	5.57	5.24	5.75	5.54	5.92	6.44	6.11	5.33	5.9	6	6.02	5.91	6.26	5.57
PIK3R3	1	46040140	46133036	-1	p34.1	ENSG00000117461	4.49	5.17	4.41	5.6	6.14	4.37	4.73	5.52	7.65	6.69	4.81	4.9	4	4.74	5.95	5.61	4.26	4.29	4.31	4.62	5.58	5.34	5.85	5.24	5.27	5.27	5.54	5.91	4.99	5.67	5.15	5.09	4.29	5.03	4.61	5.1	5.2	5.47	5.17	4.4	4.13	3.64	5.82
TSPAN1	1	46175073	46185962	1	p34.1	ENSG00000117472	5.57	5.31	5.4	5.44	5.5	5.43	5.15	5.61	5.35	5.15	5.82	5.72	5.64	5.13	5.47	5.27	5.27	5.45	5.81	5.77	5.29	5.53	5.3	6.39	6.39	5.84	5.43	5.34	5.14	5.31	5.41	5.51	5.4	5	5.32	5.54	5.72	5.58	5.46	5.27	5.29	4.95	5.73
POMGNT1	1	46188682	46220305	-1	p34.1	ENSG00000085998	7.38	7.68	7.6	7.62	7.57	7.49	7.5	7.64	7.62	7.52	7.47	7.52	7.51	7.4	7.61	7.67	7.65	7.68	7.48	7.73	7.46	7.17	7.51	7.42	7.74	8	7.75	7.38	7.78	7.92	7.9	7.43	7.72	8.04	5.73	7.2	7.76	7.85	6.96	7.85	7.38	7.27	8.21
LURAP1	1	46203334	46221256	1	p34.1	ENSG00000171357	5.03	5.03	5.26	4.85	5.04	5.81	5.13	5.54	4.91	5	5.35	6.01	5.47	4.82	5.1	4.62	4.86	4.4	5.65	5.23	5.03	4.87	5.04	4.63	5.27	5.19	5.21	4.73	4.57	4.8	5.18	5.19	4.97	5.41	5.66	4.67	5.33	5.27	5.15	5.36	4.92	4.88	5.29
RAD54L	1	46246461	46278480	1	p34.1	ENSG00000085999	5.57	5.11	5.01	5.5	5.21	5.3	6.34	5.69	5.09	5.2	6.16	5.98	5.45	5.53	5.11	5.33	5.97	4.64	5.77	5.09	5.25	5.21	5.11	5.05	5.66	5.35	5.78	5.26	5.66	5.28	5.21	5.57	5.17	5.8	5	5.71	4.67	5.86	5.77	5.24	5.32	6.65	4.58
LRRC41	1	46261196	46303608	-1	p33	ENSG00000132128	7.48	7.68	7.17	7.33	7.36	7.27	7.64	7.59	7.4	7.47	7.17	7.23	7.39	7.45	7.57	7.58	7.54	7.42	7.47	7.24	7.41	7.05	7.4	8.1	7.8	7.93	7.98	7.93	7.96	8.26	7.95	7.73	7.71	7.67	7.27	6.82	7.94	7.76	7.45	7.7	7.69	7.85	8.22
NSUN4	1	46340177	46365152	1	p33	ENSG00000117481	6.18	6.87	6.55	6.58	6.9	6.59	6.79	6.59	7.17	6.52	6.38	6.18	6.43	6.96	6.71	6.43	6.92	6.92	6.54	6.7	6.66	7.11	6.85	6.26	6.41	6.26	6.25	6.36	5.95	6.1	5.37	6.27	6.37	6.71	7.86	7.17	6.8	5.93	6.8	6.41	6.37	6.78	7.16
FAAH	1	46394317	46413848	1	p33	ENSG00000117480	5.32	6.38	5.89	5.26	5.48	5.77	5.27	5.64	5.44	5.33	6.16	5.17	5.58	5.31	5.72	5.2	5.28	5.1	5.99	5.5	5.74	5.37	5.85	5.12	5.36	5.23	5.53	5.8	5.14	5.14	4.49	5.44	5.39	6.43	5.36	5	6.22	5.11	5.16	5.24	6.06	5.41	6.46
DMBX1	1	46489836	46516216	1	p33	ENSG00000197587	4.39	4.51	5.01	4.83	4.61	4.87	4.84	4.81	4.14	4.55	4.82	4.53	4.52	4.48	4.27	4.44	4.49	4.43	5.45	4.82	4.47	4.46	4.4	4.92	4.95	4.59	5.14	5.22	4.04	4.5	5.04	4.44	4.58	4.69	4.61	4.11	4.67	4.44	4.08	4.62	4.63	4.35	4.22
KNCN	1	46545644	46551527	-1	p33	ENSG00000162456	6.03	5.13	5.08	5.43	5.48	6.12	5.22	5.66	5.46	6.01	6.39	5.99	6.11	5.17	5.29	5.11	4.91	5.08	6.05	5.21	5.46	5.65	5.41	5.35	5.56	5.49	5.56	5.64	5.58	5.71	5.6	5.47	5.64	5.09	5.54	5.37	4.72	5.27	5.75	5.47	5.56	5.49	5.76
MKNK1	1	46557408	46616843	-1	p33	ENSG00000079277	5.9	6.24	6.45	6.06	6.49	6.21	6.76	5.71	5.63	6.28	7.12	6.19	6.12	6.55	6.41	6.56	6.87	6.37	5.99	6.6	6.59	6.86	6.29	6.17	6.51	6.67	6.31	6.15	6.72	7.08	6.57	6.3	6.77	6.42	5.54	5.93	6.45	6.37	6.24	6.07	6.38	6.13	6.08
MOB3C	1	46607715	46616891	-1	p33	ENSG00000142961	5.8	6.23	6.04	6.28	6.17	5.92	6.33	6.66	6.48	6.05	5.88	6.02	6.08	6.23	6.04	6.35	6.34	6.22	5.67	5.99	5.78	5.13	5.34	6.88	6.24	6.76	6.72	6.42	6.31	6.83	6.56	6.41	6.26	6.49	5.41	5.64	6.39	6.48	6.01	6.41	6.37	5.94	6.55
ATPAF1	1	46632737	46673867	-1	p33	ENSG00000123472	7.03	8.06	7.29	7.74	8.12	7.65	7.96	7.29	8.29	7.46	6.87	7.36	7.13	8.18	7.77	8.18	8.22	8.07	6.11	7.23	8.02	5.53	7.63	8.05	7.73	7.84	8.12	7.94	7.92	8.18	7.98	7.69	7.71	7.4	6.16	6.94	7.71	7.87	7.44	7.89	7.94	8.08	8.15
TEX38	1	46668855	46673594	1	p33	ENSG00000186118	5.03	4.36	4.59	4.89	4.73	5.67	4.95	5.54	4.38	5.05	5.49	5.59	4.86	4.38	4.54	4.68	4.65	4.34	4.7	5	4.54	4.86	4.37	4.79	4.65	4.36	5.63	5.24	4.38	4.61	4.97	4.45	4.29	4.65	5.16	4.93	4.58	4.97	4.91	4.29	4.87	5.37	5.23
EFCAB14	1	46675159	46719114	-1	p33	ENSG00000159658	8.2	8.32	8.21	8.25	8.41	7.93	8.53	7.99	8.45	8.69	8.3	7.7	8.25	8.59	8.3	8.52	8.35	8.22	7.82	8.28	8.35	8.09	8.31	9.1	8.34	8.72	8.14	8.39	9.12	9.22	9.23	8.52	8.45	8.31	8.17	8.06	9.08	9.37	8.6	9.33	8.79	7.65	8.77
CYP4B1	1	46757838	46819413	1	p33	ENSG00000142973	5.24	4.7	4.87	4.77	4.69	5.35	4.62	5.66	4.63	4.95	4.82	5.12	4.89	6.72	4.92	5.65	4.89	8.56	4.99	5.07	4.63	4.68	4.62	4.55	4.55	4.64	5.21	4.98	5.32	4.76	5.48	4.82	5.01	5.04	4.86	4.91	5.09	5.04	4.76	4.34	4.63	4.74	4.83
CYP4X1	1	47023669	47050751	1	p33	ENSG00000186377	4.92	4.24	4.36	4.31	4.67	5.18	4.03	4.47	4.17	4.65	4.58	4.81	4.84	4.55	4.41	4.28	4.13	5.79	4.89	4.36	4.27	4.88	4.14	4.54	4.86	4.52	4.7	4.36	4.79	4.58	4.96	4.98	4.4	4.54	4.72	4.71	4.22	4.55	4.87	4.93	4.6	4.26	4.57
CYP4Z1	1	47067231	47118318	1	p33	ENSG00000186160	4.99	4.31	3.93	4.24	4.34	4.88	4.51	4.97	4.54	4.84	5.2	4.47	5.13	4.24	4.41	4.31	3.89	5.07	5.19	4.73	4.44	4.59	4	4.72	4.53	4.79	4.66	4.85	4.63	4.48	4.66	4.44	4.74	4.65	4.77	4.47	4.45	4.69	4.43	4.72	4.27	4.7	4.5
PDZK1IP1	1	47183582	47191044	-1	p33	ENSG00000162366	4.86	4.53	4.79	4.75	4.66	4.96	5.74	5.03	4.64	4.74	4.85	5.06	4.87	4.53	4.7	4.56	4.34	4.63	5.01	4.97	4.99	6.72	4.54	5.79	4.95	6.7	5.17	5.63	4.34	4.62	4.72	6.25	4.83	5.08	6.42	5.23	4.31	4.38	5.17	4.68	4.39	5.05	4.57
TAL1	1	47216290	47232220	-1	p33	ENSG00000162367	5.23	4.63	4.76	5.11	4.77	5.35	5.78	5.16	4.66	5.25	5.24	4.97	5.22	4.61	4.72	4.57	4.41	4.74	5.15	4.99	4.76	4.92	4.67	6.05	5.13	5.34	5.27	4.97	5.44	5.64	5.71	5.29	5.21	4.76	5.32	4.08	4.69	4.85	4.82	4.53	5.04	4.16	4.63
STIL	1	47250139	47314147	-1	p33	ENSG00000123473	5.9	5.98	5.73	6.11	6.12	5.71	8	5.53	5.99	5.49	6.26	6.4	5.66	7.54	5.57	6.14	7.59	6.1	5.61	5.83	5.68	6.55	6.59	6.71	5.87	5.14	6.42	5.55	5.95	5.82	6.22	5.64	5.83	6.45	5.5	6.95	5.96	5.81	6.01	5.99	5.7	7.49	6.09
CMPK1	1	47333797	47378839	1	p33	ENSG00000162368	8.88	9.02	9.2	8.88	9.59	9.3	8.72	8.31	9.43	8.78	8.01	8.86	9.38	9.16	9.43	9.02	8.87	9.32	9.13	8.42	9.04	9.06	9.24	9.45	9.26	9.32	8.55	8.77	9.49	9.39	9.52	8.92	9.25	8.92	8.49	8.89	8.92	8.57	9.28	8.98	9.37	8.38	9.48
FOXE3	1	47416285	47418052	1	p33	ENSG00000186790	5	4.15	4.77	4.49	4.39	4.7	4.17	4.52	4.49	4.17	4.79	4.66	4.64	4.3	4.4	4.34	4.21	4.31	4.42	4.74	4.55	4.52	4.22	4.74	3.83	4.4	4.31	3.8	5.01	4.95	4.13	4.93	3.65	4.95	4.59	4.38	4.36	4.26	5.24	4.53	4.45	4.47	4.18
FOXD2	1	47436017	47440691	1	p33	ENSG00000186564	5.06	4.71	5.21	5.18	4.81	4.92	5.2	5.28	4.82	4.66	5.49	5.57	4.99	4.71	4.81	5.19	5.21	4.8	5.24	5.2	5.09	5.18	4.87	5.13	5.38	5.68	4.64	5.05	5.32	4.33	5.1	5.28	5.78	5.21	5.48	5.36	4.87	6.35	4.59	6.2	5.35	5.93	5.17
TRABD2B	1	47760528	47997385	-1	p33	ENSG00000269113	5.21	5.19	5.36	5	5.12	5.8	4.81	5.37	4.95	5	5.31	5.36	5.21	4.91	5.18	4.69	4.58	4.83	5.52	5.24	4.92	4.79	4.97	5.48	5.19	5.18	5.14	5.27	4.93	5.36	5.21	5.02	5.11	5.52	4.89	5.16	5.32	4.96	5.17	4.74	5.24	5.23	5.28
SLC5A9	1	48222685	48248644	1	p33	ENSG00000117834	5.13	5.35	5.73	4.85	5.37	5.28	5.26	5.54	5.05	4.94	5.25	5.7	5.42	5.04	5.07	4.68	4.57	4.76	5.12	5.15	5.07	5.1	4.8	5.57	5.39	5.46	4.83	5.16	5.56	5.2	5.33	5.04	4.97	5.35	5.15	5.23	6.12	5.14	5.11	5.24	5.12	5.53	5.45
SPATA6	1	48295373	48472208	-1	p33	ENSG00000132122	4.18	4.66	4.2	4.69	4.37	4.75	4.8	4.51	4.33	4.41	4.71	4.4	4.51	4.24	4.63	4.35	4.7	5.43	4.59	4.51	4.18	4.64	4.56	4.58	3.98	4.94	4.28	3.99	4.84	5.02	4.3	4.48	4.87	4.07	4.52	4.12	4.94	4.31	4.53	4.99	4.78	3.49	3.67
AGBL4	1	48532854	50023954	-1	p33	ENSG00000186094	4.51	4.4	4.61	4.62	4.67	4.7	4.46	4.94	4.61	4.88	5.12	4.95	4.91	4.29	4.85	4.57	4.13	4.45	5.25	4.77	4.56	4.92	4.59	4.31	5.19	4.85	4.8	5.34	4.29	4.85	5.25	4.96	4.39	4.54	5.64	4.47	4.22	4.33	4.08	4.53	4.54	4.75	4.5
BEND5	1	48727519	48776969	-1	p33	ENSG00000162373	4.86	7.72	6.13	6.44	6.25	6.39	5.63	5.78	8.02	5.44	5.92	6.25	6.92	4.87	4.74	4.74	4.7	4.85	5.19	5.22	5.13	5.42	7.87	5.99	5.73	6.24	6.08	6.68	6.16	6.05	5.36	5.69	6.09	6.06	6.14	5.84	6.27	5.43	4.99	5.11	5.1	5.19	4.84
ELAVL4	1	50024029	50203786	1	p33	ENSG00000162374	4.5	4.32	4.52	4.53	4.34	4.69	4.42	5.08	4.42	4.62	4.68	4.63	4.63	4.4	4.48	4.41	4.22	4.34	4.78	4.68	4.27	4.77	4.37	4.47	4.86	4.75	4.67	3.98	4.86	4.46	4.67	5.1	4.95	4.35	4.71	3.98	3.73	4.5	4.6	4.44	3.48	4.88	3.72
DMRTA2	1	50417550	50423443	-1	p32.3	ENSG00000142700	5.1	4.5	5.26	5.22	4.82	5.04	4.95	5.71	4.94	4.83	5.26	5.28	5.13	4.67	5.06	5.03	4.36	4.72	5.03	5.11	4.99	5.18	4.68	5.57	4.94	4.82	5.26	5.01	4.8	5.16	4.77	5.05	5.29	4.79	5.39	5.52	5.36	5.29	5.07	4.99	5.24	5	4.95
FAF1	1	50437028	50960267	-1	p32.3	ENSG00000185104	6.72	7.24	7.46	6.97	7.45	6.92	7.2	7.1	7.34	6.94	6.69	7	6.86	7.23	7.22	7.44	7.18	7.43	6.91	7.45	7.12	7	7.34	7.87	7.36	7.24	7.07	7.08	7.43	7.72	7.5	7.23	7.41	6.65	6.2	7.91	6.73	7.05	6.7	7.21	7.36	7.87	7.12
CDKN2C	1	50960745	50974634	1	p32.3	ENSG00000123080	5.26	4.9	4.73	4.05	4.55	4.94	6.43	6.74	5.22	5.49	4.74	4.26	4.31	5.82	4.11	4.78	4.69	5.27	4.47	5.12	3.98	6.49	5.39	5.59	5.52	5.09	5.36	5.12	5.41	5.28	5.43	5.38	5.31	4.78	5.12	4.57	5.08	5.03	4.76	5.23	5.14	5.94	4.97
RNF11	1	51236273	51273447	1	p32.3	ENSG00000123091	5.81	6.69	6.47	6.38	6.59	6.18	6.42	5.34	7.27	6.12	5.52	5.6	6.15	6.84	6.47	6.31	6.23	6.87	6.7	6.32	6.41	7.71	6.56	6.99	6	6.25	6.15	6.42	6.57	6.49	6.34	6.38	6.25	5.86	7.42	6.59	6.06	6.44	6.68	6.4	6.1	6.02	6.05
TTC39A	1	51287258	51345116	-1	p32.3	ENSG00000085831	4.56	4.53	4.55	4.43	4.36	4.87	4.43	4.78	4.29	4.73	4.91	5.02	4.89	4.65	4.75	4.4	4.34	4.47	4.76	4.48	4.54	4.51	4.46	4.63	4.72	4.47	4.48	4.36	4.21	4.97	4.7	4.86	4.23	4.76	5.06	4.96	5.3	4.67	4.13	5.03	4.67	4.18	4.48
EPS15	1	51354263	51519266	-1	p32.3	ENSG00000085832	6.03	7.26	7.29	6.88	7.15	6.41	7.21	6.74	8.28	6.53	6.54	5.81	6.36	7.85	7.18	7.11	7.24	7.39	5.69	5.68	7.46	6.43	7.32	7.24	7.44	6.96	6.61	6.68	7.55	7.6	7.25	6.73	6.73	6.25	6.6	6.23	7.12	8.41	6.91	8.21	7.02	5.33	6.78
OSBPL9	1	51577179	51798427	1	p32.3	ENSG00000117859	6.69	6.74	6.95	6.88	7.02	6.81	6.69	6.32	7.3	6.82	6.4	6.55	6.62	6.83	6.73	6.87	6.95	7.29	6.57	6.52	6.9	6.43	6.98	7.04	6.92	6.55	6.44	6.6	6.91	7.23	6.97	6.71	6.8	6.39	7.66	7.13	6.82	6.77	6.68	6.77	7.21	6.65	6.66
NRDC	1	51789191	51878937	-1	p32.3	ENSG00000078618	9.39	8.55	8.28	8.8	8.64	8.74	8.43	8.41	8.82	8.8	9.26	8.73	9.09	8.82	8.7	9.02	8.43	8.72	8.28	8.62	8.91	8.25	9.04	9.16	8.68	9.04	8.64	8.84	9.42	9.16	9.07	8.52	8.79	9.05	6.92	8.54	9.07	9.08	8.62	8.8	8.66	8.82	9.32
RAB3B	1	51907956	51990700	-1	p32.3	ENSG00000169213	4.86	4.47	4.74	4.85	4.59	4.78	4.59	5.09	4.65	4.9	4.98	4.94	4.83	4.53	4.73	4.66	4.53	4.57	5.06	5.03	4.54	4.95	4.51	4.9	4.74	4.73	5.32	4.95	4.7	4.44	4.12	4.96	5.15	4.51	5.39	4.93	4.83	4.58	4.66	4.23	4.63	4.8	4.52
KTI12	1	52032103	52033810	-1	p32.3	ENSG00000198841	6.81	7.05	8.48	8.1	8.67	7.96	8.2	7.9	8.34	7.73	7.04	8.29	7.03	8.06	8.65	8.43	8.19	8.51	7.83	8.47	7.77	8.47	7.36	8.1	8.55	8.46	8.44	8.45	8.09	8.19	7.97	8.66	8.29	7.37	8.26	8.83	7.38	8.24	7.92	8.27	7.87	8.58	7.8
BTF3L4	1	52056199	52090716	1	p32.3	ENSG00000134717	6.52	7.41	7.19	7.07	7.3	6.91	7.08	6.24	7.98	7.17	6.26	6.33	6.69	7.56	6.92	7.03	7.29	7.43	6.65	6.99	7.03	6.63	7.44	7.1	6.95	6.85	6.57	6.72	7.1	7.3	6.82	6.99	7.03	6.24	7.63	6.86	6.71	6.36	6.99	6.11	7.24	6.76	6.98
ZFYVE9	1	52142094	52346686	1	p32.3	ENSG00000157077	5.11	4.58	5.07	5.02	4.54	5.31	5.22	5.09	4.58	4.82	4.95	5.23	4.75	3.98	4.47	4.47	4.94	4.95	4.95	5.07	4.75	4.63	4.87	5.23	4.74	4.88	4.36	4.73	4.58	5	4.98	4.51	4.75	4.7	4.75	4.85	4.54	4.92	4.65	4.7	5.06	4.75	4.77
CC2D1B	1	52345723	52366193	-1	p32.3	ENSG00000154222	6.17	6.16	5.32	6.14	6.12	5.68	5.73	5.64	6.16	5.7	6.07	5.38	6.01	6.09	6.2	6.58	5.92	6.53	5.72	5.57	6.2	5.74	6.31	5.68	6.35	6.1	6.39	6.22	5.74	6.17	5.92	6.05	6.32	6.08	4.98	5.77	6.66	6.66	5.96	6.29	6.61	5.61	6.36
ORC1	1	52372829	52404423	-1	p32.3	ENSG00000085840	5	5.28	5.67	5.55	5.51	5.32	6.59	5.47	5.06	5.08	5.63	5.26	5.2	5.71	5.09	5.45	6.21	5.2	5.29	6.18	5	5.21	5.1	4.82	4.82	5.14	5.72	5.2	5.43	5.31	5.12	4.96	5.05	5.53	5.84	5.36	5.3	4.8	5.52	4.38	5.2	6.46	4.68
PRPF38A	1	52404602	52420836	1	p32.3	ENSG00000134748	6.64	7.78	6.9	6.99	7.31	6.93	7.37	6.73	8.18	6.77	6.8	5.96	7.16	7.55	7.29	7.11	7.29	7.46	6.42	6.09	7.21	6.53	6.82	6.98	7.12	7.14	7.06	6.67	7	6.99	6.93	6.77	6.85	6.61	6.72	7.03	7.04	6.66	6.69	7.05	7.4	6.44	6.75
TUT4	1	52408282	52553487	-1	p32.3	ENSG00000134744	7.66	7.81	7.24	7.84	7.96	7.2	6.9	7.02	7.87	7.47	7.77	6.81	7.94	8.33	7.59	7.79	7.38	7.82	7.94	7.24	8.05	7.1	7.72	7.61	7.32	7.17	7.03	7.25	7.65	7.64	7.32	7.08	7.26	7.65	7.57	7.45	7.33	7.48	7.76	7.4	7.63	6.51	7.73
GPX7	1	52602371	52609051	1	p32.3	ENSG00000116157	8.11	8.65	7.64	8.13	8.4	8.2	8.38	8.24	8.54	7.36	7.17	6.71	7.09	8.49	7.27	8.52	8.3	8.16	7.36	6.93	8.28	6.23	7.9	7.28	8.13	8.06	8.39	8.36	7.8	7.9	7.62	8.34	8.14	7.69	7.17	7.1	8.17	7.29	8.52	7.61	7.7	8.82	8.36
SHISAL2A	1	52633168	52669683	1	p32.3	ENSG00000182183	6.3	6.97	5.91	6.76	6.52	6.92	5.47	6.19	6.1	5.98	7.33	6.22	6.47	6.86	6.51	6.26	5.83	7.16	5.63	6.92	7.48	5.09	5.22	6.08	7.08	7.35	7	6.68	6.33	6.6	6.2	6.55	6.77	7.11	5.27	5.58	6	6.17	6.88	5.99	6.66	6.58	6.68
COA7	1	52684449	52698347	-1	p32.3	ENSG00000162377	4.97	6.13	5.86	5.71	5.48	5.47	6.27	5.38	4.9	5.31	5.37	5.25	5.05	6.31	5.48	4.79	6.06	4.87	4.81	5.47	5.36	5.48	5.56	4.96	5.31	5.41	5.72	5.07	4.84	5.21	5.16	5.33	5.48	5.49	5.19	5.46	5.09	5.07	5.05	5.14	5.7	5.38	5.82
ZYG11B	1	52726453	52827336	1	p32.3	ENSG00000162378	8.04	8.65	7.97	8.13	8.56	8	8.35	7.74	8.64	8.46	7.8	7.89	8.43	8.88	8.48	8.58	8.97	9.15	7.67	8.27	8.47	8.06	8.46	9.08	8.48	8.72	8.45	8.69	8.98	8.88	8.61	8.51	8.56	8.82	8.14	8.1	8.8	7.66	8.89	7.79	8.35	7.48	8.52
ZYG11A	1	52842511	52894998	1	p32.3	ENSG00000203995	4.31	3.85	4.03	4.43	4.11	4.32	4.26	4.86	3.93	4.5	4.63	4.94	4.39	4.26	4.37	4.39	4.23	4.33	4.79	4.96	4.52	4.4	4.12	4.79	4.43	5.02	4.28	4.26	3.86	4.01	3.65	4.99	3.64	4.72	4.56	3.41	4.36	4.69	5.15	4.84	4.05	4.24	3.26
ECHDC2	1	52895910	52927212	-1	p32.3	ENSG00000121310	9.16	9.75	9.41	9.14	9.99	9.47	9.11	9.52	9.35	9.32	10.26	8.44	9.01	9.36	9.16	9.79	9.1	10.16	8.77	9.84	10.5	8.81	10.11	9.93	10.12	10.33	9.68	10.02	9.63	10.13	10.03	9.65	9.68	9.72	7.68	5.05	9.98	9.88	10.18	9.95	10.39	8.44	8.86
SCP2	1	52927276	53051698	1	p32.3	ENSG00000116171	6.92	7.22	6.65	6.75	7.03	6.37	7.46	5.87	7.66	6.39	6.08	5.2	6.31	6.86	6.48	6.38	6.73	7.1	4.45	5.89	7.1	5.52	7.26	6.92	6.36	6.71	6.54	6.44	6.3	6.77	6.76	6.75	6.7	6.09	6.89	6.2	6.39	6.84	6.05	6.45	6.92	6.48	6.2
PODN	1	53062052	53085501	1	p32.3	ENSG00000174348	5.42	5.15	5.32	5.11	5.18	5.62	5.46	5.56	5.05	5.05	5.28	5.15	5.3	4.83	5.31	4.8	4.93	5.86	5.4	5.32	5.06	5.32	4.89	5.42	5.97	5.28	4.89	5.21	5.07	4.81	5.36	5.26	4.9	5.16	4.67	5.32	5.26	6.73	4.78	6.44	4.83	5.11	5.15
SLC1A7	1	53087179	53142632	-1	p32.3	ENSG00000162383	5.2	4.99	5.13	4.74	5.22	5.31	6.32	6.48	6.68	5.05	5.88	5.36	5.03	4.76	5.13	4.84	4.74	5.74	5.18	5.86	4.94	6.7	4.8	6.26	5.88	5.71	5.32	5.5	5.51	5.14	5.6	5.72	5.37	4.99	5.33	5.2	5.37	7.6	5.98	7.9	4.94	5.15	5.12
CPT2	1	53196792	53214197	1	p32.3	ENSG00000157184	6.57	7.7	6.76	7.24	6.73	6.92	7.42	6.77	8.15	6.54	6.58	6.47	6.2	7.59	6.56	6.95	7.63	7.17	5.63	7.01	6.77	6.69	7.35	7.02	7.56	7.55	7.46	7.23	7.4	7.59	7.5	6.78	7.17	6.72	6.69	6.09	7.27	7.24	6.61	6.74	6.78	6.83	6.83
CZIB	1	53214099	53220634	-1	p32.3	ENSG00000162384	8.02	8.33	8.18	8.36	8.56	8.34	9.05	8.01	8.79	7.96	7.85	7.91	7.83	8.31	8.54	8.26	8.21	8.21	7.55	8.36	8.35	6.84	8.31	8.29	8.47	8.88	8.99	8.88	8.3	8.31	8.44	8.7	8.3	8.33	6.61	7.87	8.68	8.74	8.18	8.72	8.17	8.92	9.01
MAGOH	1	53226900	53238518	-1	p32.3	ENSG00000162385	7.47	7.85	7.88	7.54	7.86	7.59	8.37	6.86	8.02	6.92	6.82	6.95	7.38	8.1	7.56	7.03	7.55	7.17	7.36	7.71	7.89	8.57	8.32	6.48	7.22	7.63	8.22	7.91	7.31	6.94	7.73	8.56	7.86	7.34	6.85	7.42	7	7.48	7.24	7.72	7.54	7.7	8.35
LRP8	1	53242364	53328469	-1	p32.3	ENSG00000157193	4.7	5.58	5.33	4.86	5.27	4.77	5.82	6.88	5.57	5.46	5.44	4.43	4.68	5.91	5.26	7.67	6.6	6.89	5.82	5.61	5.59	5.24	5.44	5.89	5.29	5.39	5.46	5.56	5.76	5.66	5.19	5.72	5.75	5.42	5.12	5.51	5.01	5.29	5.15	5.81	5.65	6.26	5.59
DMRTB1	1	53459399	53467488	1	p32.3	ENSG00000143006	4.99	4.41	5.26	5.23	4.56	5.32	4.91	5.6	4.78	5.07	5.54	5.39	5.19	4.76	4.83	4.68	4.54	4.31	5.48	5.43	4.8	4.89	4.83	5.02	4.65	5.48	5.02	4.79	5.43	5.12	4.15	5.24	4.94	4.79	5.18	4.74	5.05	5.14	4.39	5.33	5.22	5.12	4.2
GLIS1	1	53506237	53738106	-1	p32.3	ENSG00000174332	4.96	4	4.78	5.07	4.63	4.59	4.72	5.32	4.78	4.68	4.82	4.88	4.79	4.33	4.93	4.58	4.62	4.48	5.21	5.46	4.82	4.62	4.76	4.54	4.53	4.34	4.47	4.5	4.82	4.39	4.06	4.68	4.66	4.85	4.8	5.45	5.15	3.85	4.52	4.51	4.73	5.21	4.86
NDC1	1	53765478	53838463	-1	p32.3	ENSG00000058804	6.14	6.91	6.41	6.09	6.71	6.49	6.82	5.41	7.31	5.98	5.89	5.98	6.06	7.27	6.43	6.48	7.46	7.07	6.05	5.75	6.61	6.2	6.36	5.57	6.38	5.99	6	6.21	6.36	6.33	6.02	5.64	5.96	6.04	7.38	6.88	6.25	5.83	6.98	6.03	6.29	7.41	6.09
YIPF1	1	53851719	53889798	-1	p32.3	ENSG00000058799	7.4	7.79	7.37	7.83	7.58	7.49	7.65	7.73	7.99	7.47	7.49	7.18	7.18	7.49	7.61	8.21	8.5	8.12	6.87	7.69	7.58	7.52	7.69	7.53	7.54	7.71	7.65	7.33	7.49	7.78	7.49	7.63	7.57	7.87	7.33	7.15	7.75	8.07	7.18	8	7.93	7.71	7.76
DIO1	1	53891239	53911086	1	p32.3	ENSG00000211452	4.21	4.2	4.5	4.6	4.57	4.8	4.35	4.82	4.07	4.91	4.78	5.09	4.54	4.31	4.88	4.64	4.43	4.46	4.8	4.38	4.16	4.37	4.65	4.56	4.52	4.74	4.62	4.68	4.43	4.36	4.82	4.73	4.59	4.62	3.93	4.62	4.66	4.6	4.8	4.63	4.72	4.31	4.26
HSPB11	1	53916574	53945929	-1	p32.3	ENSG00000081870	8.18	7.83	7.66	7.52	7.89	7.73	8.62	7.14	8.13	6.83	7.03	7.3	7.67	8.56	7.58	7.7	8.04	7.78	5.97	7.34	7.96	6.67	8.11	7.3	7.42	7.61	8.19	8.24	7.54	7.46	7.31	8.74	8.08	7.21	5.84	7.11	7.76	8.45	7.36	8.63	7.53	8.95	7.58
LRRC42	1	53946085	53968168	1	p32.3	ENSG00000116212	6.81	7.49	6.48	7.64	7.22	7.53	7.59	7.27	8.05	6.88	6.89	6.95	6.95	7.45	6.94	7.79	8.05	7.78	6.63	6.87	6.84	8.03	7.32	6.73	7.31	7.1	7.18	7.07	7.02	7.13	6.74	7.21	7.11	7.06	6.01	6.49	7.26	7.24	6.46	7.42	7.24	7.37	7.48
TMEM59	1	54026681	54053504	-1	p32.3	ENSG00000116209	9.23	9.41	9.47	9.35	9.73	9.17	9.46	8.99	9.65	9.37	9.41	9.11	9.38	9.59	9.71	10.21	9.98	10.42	9.44	9.64	10.1	10.4	10.48	9.43	9.36	9.42	9.29	9.32	9.33	9.6	9.23	9.59	9.5	8.67	10.08	10.2	9.18	9.46	9.07	9.73	9.78	9.73	9.18
TCEANC2	1	54053584	54112519	1	p32.3	ENSG00000116205	5.94	5.91	5.56	5.86	5.85	6.09	5.92	5.96	5.84	5.83	5.88	6.2	5.62	5.9	5.69	5.64	5.9	5.8	5.79	5.75	5.79	5.18	5.73	5.32	5.93	6.35	6.25	5.97	5.88	6.24	5.77	5.63	5.81	6.37	5.21	5.74	6.05	6.12	5.62	6.07	6.23	5.8	6.55
CYB5RL	1	54169651	54200036	-1	p32.3	ENSG00000215883	5	5.07	5.02	4.88	4.96	5.32	5.03	5.28	5.03	4.87	5.41	5.1	4.82	4.86	5.06	4.91	4.97	5.06	5.09	5.16	4.88	4.75	4.8	4.7	5.12	5.46	5.13	5.25	4.9	5.09	5.03	5.18	5.17	4.87	4.7	4.94	5.07	5.18	4.96	5	5.05	5.15	4.85
MRPL37	1	54184041	54225464	1	p32.3	ENSG00000116221	8.72	9.46	9.43	8.98	9.73	9.42	10.17	8.9	10.13	8.57	8.63	8.7	8.66	9.67	9.95	9.74	9.97	9.37	9.66	9.3	9.41	8.2	9.66	9.26	9.12	9.38	9.55	9.52	9.26	9.45	9.4	9.09	8.92	9.7	9.71	8.82	9.48	8.95	9.27	8.95	9.47	10.49	9.91
SSBP3	1	54225432	54413479	-1	p32.3	ENSG00000157216	6.97	7.29	7.72	7.36	6.87	6.25	6.94	6.08	6.54	7.16	6.98	6.72	6.55	7.01	6.72	5.72	7.12	5.58	4.78	6.99	7.08	5.99	7.13	5.96	6.89	6.61	6.3	6.4	6.03	6.23	6.41	6.21	6.7	6.46	6.16	6.38	6.34	6.94	6.15	7.22	6.37	6.95	6.6
ACOT11	1	54542257	54639192	1	p32.3	ENSG00000162390	5.05	4.99	5.07	4.99	5.08	5.16	4.85	5.21	4.81	5.13	5.35	5.54	5.3	4.77	5.16	4.52	4.82	4.75	5.37	5.07	4.97	5.19	4.9	5.14	4.91	4.59	4.91	4.34	4.62	5.05	4.58	4.91	5.14	5.16	5.06	4.93	4.79	4.92	5.04	4.61	5.92	5.1	4.58
FAM151A	1	54609181	54623556	-1	p32.3	ENSG00000162391	5.05	4.58	5.19	5.55	5.23	5.31	4.96	5.15	4.77	5.18	4.87	4.92	5.16	4.6	4.89	4.9	4.38	4.9	5.34	5.25	5.04	5.15	4.94	4.13	4.76	5.05	5.28	5.11	5.16	5.24	5.86	5.6	5.14	4.7	5.39	4.99	4.9	4.94	4.68	4.94	4.85	5.16	5.26
PARS2	1	54756898	54764523	-1	p32.3	ENSG00000162396	5.28	5.97	4.93	5.45	4.73	4.9	5.25	6.1	6	4.8	5.39	4.67	4.88	5.7	4.76	5.07	5.57	5.34	4.68	4.83	5.11	4.54	4.72	4.99	4.61	5.04	4.9	5.47	5.02	4.8	6.19	5.61	4.94	5.17	5.1	4.81	5.24	5.23	5.05	5.56	4.71	5.71	5.67
TTC22	1	54779712	54801323	-1	p32.3	ENSG00000006555	4.81	5.18	4.71	5.01	5.06	4.91	4.9	5.3	4.88	5.15	4.96	5.2	4.91	4.98	4.97	5.07	5.12	5.13	4.63	5.33	5.07	5.01	4.87	5.37	5.46	4.64	4.51	4.61	5.24	5.14	4.97	4.83	4.78	4.48	5.49	4.92	5.22	5.13	4.63	5.32	5.33	4.94	5.66
LEXM	1	54806063	54842252	1	p32.3	ENSG00000162398	5.56	5.23	5.78	5.99	5.58	6.12	5.76	6.25	5.59	5.86	6.25	6.44	5.85	5.52	5.73	5.6	5.4	5.35	6.33	6.13	5.56	5.62	5.38	5.37	5.69	5.84	5.79	6.22	5.22	5.46	5.25	5.89	5.55	5.37	5.85	6.44	5.46	5.92	5.91	5.97	5.66	6.01	5.52
DHCR24	1	54849627	54887195	-1	p32.3	ENSG00000116133	5	6.67	5.1	5.46	4.78	5.14	7.75	5.75	4.58	5.18	5.7	5.48	5.03	4.69	5.45	6.12	7.21	4.96	4.82	5.14	6.24	4.98	6.24	4.89	5.26	5.33	5.04	5.03	5.22	5.22	4.53	5.44	5.42	6.21	4.73	4.37	5.32	7.23	5.11	7.17	5.95	7.11	5.26
TMEM61	1	54980628	54992288	1	p32.3	ENSG00000143001	5.12	4.9	5.41	5.01	4.78	4.89	4.68	5.23	4.98	5.22	4.79	5.69	5.32	5.01	4.89	4.61	4.54	4.71	5.56	5.32	4.96	4.89	5.05	4.88	5.07	5.07	4.95	4.88	5	4.86	4.15	4.87	5.38	5.36	4.68	4.91	4.44	4.83	5.13	5.16	4.98	5.16	4.81
BSND	1	54998933	55017172	1	p32.3	ENSG00000162399	5.15	4.55	5.05	5.06	4.97	5.28	4.76	5.45	4.79	5.3	5.29	5.03	5.23	4.68	4.97	4.73	4.4	4.72	5.29	5.22	4.77	4.95	4.8	5.14	4.78	4.99	4.81	5.12	5.35	5.35	4.74	4.7	4.95	5.49	5.69	5.22	4.76	4.63	4.78	5.25	4.73	4.66	5.26
PCSK9	1	55039447	55064852	1	p32.3	ENSG00000169174	4.96	4.89	5.38	5.13	4.92	5.17	4.62	5.13	4.94	4.87	5.04	5.2	5.17	4.64	5.11	4.96	4.76	4.71	5.09	4.83	4.73	4.81	4.72	5.19	4.87	5.02	5.41	4.84	5.33	4.8	5.2	4.99	5.02	5.45	5.17	4.79	4.93	5.08	4.34	4.95	5.18	4.34	4.15
USP24	1	55066359	55215364	-1	p32.3	ENSG00000162402	6.39	6.75	5.96	6.68	6.72	6.54	6.23	5.94	7.13	6.27	7.06	6.5	6.56	7.29	6.67	7.11	7.11	7.19	7.38	6.33	7.36	7.47	6.78	7.08	6.21	6.57	6.6	6.54	6.8	7.04	6.85	6.79	6.4	6.68	6.94	6.67	7.34	7.25	6.58	7.28	6.4	6.48	6.97
PLPP3	1	56494761	56645301	-1	p32.2	ENSG00000162407	4.23	4.17	4.52	4.4	4.35	4.49	4.5	4.9	4.22	4.6	4.27	4.65	4.31	4.3	4.24	4.54	4.59	4.34	4.4	5.06	4.25	7.14	4.42	4.05	4.28	4.69	4.44	4.62	4.33	4.51	4.56	4.94	3.91	4.39	4.69	4.67	4.51	4.75	4.41	4.52	4.44	4.66	4.34
PRKAA2	1	56645314	56715335	1	p32.2	ENSG00000162409	4.51	4.35	4.35	4.53	4.24	4.7	4.35	4.71	4.33	4.61	4.72	4.97	4.48	4.18	4.47	4.33	4.13	4.34	4.73	4.45	4.37	4.59	4.27	4.41	4.55	4.43	5.24	4.28	4.77	4.09	4.85	4.13	4.56	4.77	4.7	4.58	4.35	4.15	4.52	4.78	5.01	4.56	4.99
FYB2	1	56718789	56819696	-1	p32.2	ENSG00000187889	4.77	4.25	4.5	4.69	4.42	5.08	4.46	4.75	4.52	4.81	4.74	4.75	4.67	4.27	4.77	4.33	4.31	4.27	5.09	4.53	4.53	4.65	4.57	4.33	4.62	4.19	4.94	4.91	4.79	4.76	4.59	4.51	4.74	4.52	4.69	4.68	4.34	4.71	4.97	4.44	4.75	4.7	4.88
C8A	1	56854797	56918223	1	p32.2	ENSG00000157131	4.73	4.69	5.06	4.63	4.85	4.89	4.83	4.88	4.9	5.1	5.32	5.01	4.96	4.75	4.61	4.54	4.52	4.38	5.08	4.68	4.71	4.71	4.54	5.11	4.92	5.57	5.14	4	4.3	4.79	5.08	4.69	5.05	4.78	5.85	4.8	4.63	4.86	4.56	4.99	4.8	4.66	4.02
C8B	1	56929207	56966140	-1	p32.2	ENSG00000021852	4.93	4.64	5.14	5.12	4.85	4.92	4.61	5.37	5.02	4.91	5.34	5.3	5.01	4.46	4.75	4.49	4.49	4.75	5.28	5.47	4.82	4.92	4.78	4.94	4.94	5.04	5.03	4.66	5.05	4.88	4.96	5.24	3.87	5.22	5.73	5.27	5.53	4.51	4.51	5.13	5.32	5.23	5.52
DAB1	1	56994778	58546734	-1	p32.1	ENSG00000173406	4.34	4.88	5.17	4.22	4.15	4.74	4.32	4.8	4.93	4.94	5.02	4.91	4.4	5.39	4.05	3.76	3.95	3.85	4.4	4.79	4.14	4.04	3.78	4.97	3.78	4.98	4.58	4.56	4.3	4.59	4.31	4.46	4.94	4.88	5.03	4.59	4.35	3.87	4.61	4.21	2.78	3.96	4.43
OMA1	1	58415384	58546802	-1	p32.1	ENSG00000162600	6.39	7.21	5.61	6.57	6.2	6.03	6.47	5.61	7.61	6.32	5.96	5.78	5.98	6.81	5.85	6.12	6.9	6.46	3.71	5.32	6.65	4.33	5.85	6.4	7.09	6.48	6.82	6.38	6.83	6.54	5.91	6.25	6.38	6.12	3.99	5.03	6.25	6.71	6.32	6.29	6.42	5.11	6.66
TACSTD2	1	58575433	58577252	-1	p32.1	ENSG00000184292	4.84	5.49	5.02	4.93	4.81	5.4	4.95	5.1	4.72	4.81	5.08	4.78	4.99	4.96	4.7	4.67	4.8	4.74	5.1	5.11	4.87	5.44	4.91	4.46	6.31	4.72	5.08	7.98	6.02	5.21	5.63	5.3	5.09	5.15	4.72	4.22	4.41	4.46	4.16	4.36	4.47	4.35	4.18
MYSM1	1	58643440	58700077	-1	p32.1	ENSG00000162601	4.87	5.26	5.21	4.97	5.76	4.91	4.82	4.4	5.67	5.1	5.09	4.92	5.3	5.5	5.32	5.31	5.06	5.62	5.82	4.99	5.49	6.85	5.53	5.31	4.96	5.45	4.45	4.63	5.48	5.25	3.11	5.32	5.35	4.89	5.36	5.4	5.38	5.07	5.13	5.03	5.26	4.95	5.54
JUN	1	58780791	58784047	-1	p32.1	ENSG00000177606	11.16	10.64	11.41	11.59	12.04	12.5	11.44	10.46	11.43	9.89	9.59	13.14	10.69	11.61	11.49	11.57	10.06	11.84	11.95	13.55	11.55	12.28	12.07	10.56	11.97	12.24	11.1	10.93	11.2	11.16	11.26	12.64	12.34	12.98	13.04	12.87	11.22	9.6	12.97	9.07	13.79	11.78	10.87
FGGY	1	59296638	59810647	1	p32.1	ENSG00000172456	5.25	5.12	5.17	5.23	4.9	5.28	5.13	5.41	5.66	5.2	5.39	5.45	5.49	5.06	5.16	4.69	5.02	5.07	5.49	5.05	5.15	5.07	5.57	5.45	5.21	5.68	5.58	5.56	5.67	5.9	5.31	5.52	5.37	4.59	4.28	5.27	4.85	5.02	5.11	5.56	5.69	4.78	4.54
HOOK1	1	59814786	59876322	1	p32.1	ENSG00000134709	6.99	8.5	7.59	8.14	7.4	6.92	6.72	6.08	8.38	7.78	8.01	7.01	7.45	7.43	7.7	4.98	7.75	6.61	6.72	6.43	8.08	5.9	7.65	7.36	6.44	6.87	6.57	6.38	7	7.04	6.69	6.28	6.38	7.98	8.33	7.54	7.42	5.56	7.48	5.76	7.67	5.55	6.84
CYP2J2	1	59893308	59926773	-1	p32.1	ENSG00000134716	5.57	4.81	5.14	6.48	6.18	5.21	5.92	5.4	5.15	5.49	5.65	5.92	6.05	5.62	5.78	4.75	7.15	6.02	5.78	5.92	4.97	5.14	5.23	4.94	5.82	5.73	6.34	5.95	5.73	5.71	5.55	4.84	5.59	6.22	3.87	5.33	5.46	4.99	5.29	5.53	5.22	4.47	5.43
C1orf87	1	59987269	60073770	-1	p32.1	ENSG00000162598	4.71	4.7	4.52	4.57	4.82	4.63	4.49	5.09	4.32	4.64	4.64	5.2	5.01	4.4	4.93	4.59	4.4	4.33	4.96	4.48	4.67	4.79	4.39	4.58	4.72	4.59	4.32	4.41	4.11	4.58	4.45	4.59	4.53	4.66	4.46	4.52	4.74	4.85	5.01	4.69	4.69	4.58	4.28
NFIA	1	60865259	61462788	1	p31.3	ENSG00000162599	5.02	4.87	5.61	5.48	5.93	5.1	5.54	5.16	4.72	5.19	5.53	5.69	5.15	4.55	5.12	5.25	5.52	5.63	5.32	5.04	5.75	5.14	6.06	5.28	5.54	5.74	5.52	5.13	5.17	5.44	5.8	5.27	5.48	5.79	5.53	5.27	4.6	5.41	5.71	5.49	5.29	4.7	4.92
TM2D1	1	61681046	61725423	-1	p31.3	ENSG00000162604	7.44	7.55	7.07	7.62	7.66	7.07	7.19	6.5	7.83	7.08	8.24	6.48	7.75	8.01	7.5	7.94	7.67	7.8	6.12	6.77	7.95	6.79	7.84	7.51	7.88	7.89	7.9	8.11	7.7	7.6	7.66	7.85	7.73	7.24	6.96	6.93	7.66	8.31	7.42	8.23	7.37	7.94	7.32
PATJ	1	61742406	62178675	1	p31.3	ENSG00000132849	6.35	5.94	5.74	6.15	6.05	5.29	5.28	4.81	5.04	5.88	6.8	5.87	5.87	5.94	5.92	6.83	5.67	6.33	5.75	5.94	6.67	4.8	6.88	5.91	5.65	6.14	5.56	5.44	5.9	5.88	5.53	5.49	5.69	6.35	5.35	5.69	5.65	5.25	6.04	5.32	6.02	5.08	5.7
L1TD1	1	62194849	62212328	1	p31.3	ENSG00000240563	4.99	4.68	4.56	4.55	4.76	5.26	4.54	4.81	4.71	5.19	5.08	5.25	4.64	4.51	5	4.66	4.77	4.6	5.11	4.91	4.59	4.71	4.49	4.48	4.72	5.06	5.17	5.24	4.3	4.78	4.99	4.51	4.66	4.87	4.61	4.95	4.77	5.05	4.54	5.02	4.76	4.82	5.05
KANK4	1	62236165	62319434	-1	p31.3	ENSG00000132854	5.02	4.1	4.28	3.91	4.18	4.42	4.05	4.67	4.14	4.02	4.89	4.69	4.56	4.1	4	10.63	3.94	10.16	5.4	4.62	4.79	5.35	3.99	5.42	4.22	4.69	5.47	5.07	4.86	4.67	4.79	5.31	5.01	4.86	5.73	5.12	4.32	4.79	4.92	4.9	4.68	4.84	4.83
USP1	1	62436297	62451804	1	p31.3	ENSG00000162607	7.4	7.73	7.05	7.26	6.79	6.64	8.35	6.26	7.03	7.26	6.92	5.84	6.85	7.76	6.75	7.12	7.17	7.39	6.39	7.11	6.48	7.3	7.16	7.52	6.81	6.79	7.01	6.99	7.06	7.27	7.43	7.31	6.96	6.75	6.73	7.43	7.05	6.86	6.99	7.23	6.98	7.59	7.21
DOCK7	1	62454298	62688386	-1	p31.3	ENSG00000116641	5.66	5.12	5.45	5.35	5.43	5.1	5.55	5.1	4.35	5.34	5.7	5.53	5.16	4.22	4.54	5.18	5.73	5.55	5.34	5.44	5.49	4.93	5.58	5.55	4.18	5.03	4.88	4.99	5.2	5.51	5.45	5.37	5.18	4.99	4.87	5.06	5.32	4.89	4.8	4.46	5.5	4.56	5.55
ANGPTL3	1	62597520	62606313	1	p31.3	ENSG00000132855	4.45	4.24	4.72	4.62	4.55	4.92	4.37	4.96	4.35	4.63	4.86	4.73	4.77	4.41	4.64	4.51	4.46	4.41	4.93	4.9	4.33	4.51	4.33	5	4.71	4.72	4.48	4.4	4.62	4.49	5.14	4.69	4.5	4.71	5.02	4.65	5.25	4.93	4.64	4.81	4.7	5.13	4.36
ATG4C	1	62784132	62865516	1	p31.3	ENSG00000125703	5.61	6.27	5.22	6.27	6.2	5.92	6.22	5.78	6.57	5.17	5.59	5.12	5.28	6.16	5.53	5.24	6.78	6.05	3.95	4.05	5.78	3.6	5.49	5.82	5.79	6.09	5.72	6.03	5.68	6.34	6.32	6.07	5.83	5.55	3.74	5.25	5.39	5.24	5.59	5.74	6.01	5	5.55
FOXD3	1	63322567	63325128	1	p31.3	ENSG00000187140	4.17	4.13	4.26	4.27	4.12	4.43	4.25	4.28	4.21	4.1	4.07	4.19	4.37	4	4.01	4.08	4.17	4.03	4.38	4.4	4.11	4.16	4.13	4.21	3.64	4.32	3.94	4.65	3.55	4.11	3.96	4.3	4.56	3.87	4.7	4.61	3.71	2.9	4.05	4.01	4.07	3.84	3.98
ALG6	1	63367575	63438553	1	p31.3	ENSG00000088035	7.24	7.51	6.91	7.53	7.89	7.5	7.68	7.12	8.22	7.05	7.08	6.43	7.15	7.76	7.58	8	8.31	7.83	5.93	6.34	7.35	5.49	7.03	7.36	7.43	7.55	7.07	7.06	7.77	7.85	7.45	6.84	7.1	7.51	5.03	6.79	7.66	7.66	7.5	7.59	7.43	7.5	7.3
ITGB3BP	1	63440770	63593721	-1	p31.3	ENSG00000142856	6.25	7.26	6.86	6.56	7.11	7.33	7.72	5.49	7.62	6.63	6.73	6.25	7.04	7.02	6.37	6.51	7.35	6.69	4.94	5.88	6.54	4.99	6.86	5.42	7.32	7.26	7.26	7.41	7.26	6.98	6.32	6.73	6.96	6.66	4.07	6.04	6.73	6.89	6.37	6.47	6.97	6.73	6.46
EFCAB7	1	63523372	63572693	1	p31.3	ENSG00000203965	4.65	6.37	5.13	5.77	5.72	5.6	5.62	4.34	6.35	5.36	5.7	5.1	5.12	6.36	5.59	5.79	6.05	6.74	4.74	4.24	5.74	5.01	5.6	5.67	5.56	5.12	5.57	5.28	5.69	5.61	5.13	5.24	5.46	5.24	4.84	5.33	5.81	5.21	5.31	5.49	5.87	4.97	5.68
PGM1	1	63593411	63660245	1	p31.3	ENSG00000079739	8.03	8.91	9.08	9.51	9.17	7.8	9.38	8.34	8.69	8.8	8.28	8.02	8.32	9.16	9.46	9.19	10.56	8.77	7.15	8.2	8.77	7.22	9.13	8.92	9.17	9.21	8.82	8.86	9.11	9.57	9.04	8.74	8.92	8.72	7.35	7.8	8.64	9.26	8.58	9.08	9.31	9.66	8.7
ROR1	1	63774017	64181498	1	p31.3	ENSG00000185483	4.98	4.34	4.46	4.78	4.51	4.78	6.08	4.82	4.49	4.68	4.79	5.01	4.63	4.27	4.62	4.4	5.13	4.42	4.91	4.62	5.1	4.8	4.25	4.44	4.58	4.43	4.55	4.79	4.91	5.02	4.46	4.59	4.66	4.71	5.88	5.26	5.03	4.56	4.58	5.06	4.78	4.37	4.66
UBE2U	1	64203627	64267368	1	p31.3	ENSG00000177414	4.6	4.24	4.71	4.07	4.68	4.41	4.16	4.54	4.3	4.54	4.43	4.79	4.07	4	4.17	4.23	4.13	4.31	4.45	4.42	3.91	4.29	3.96	4.74	4.55	5.43	4.42	4.68	4.5	4.5	4.14	3.94	4.38	4.52	4.55	4.54	4.07	3.96	4.84	5.16	4.76	4.3	4.07
CACHD1	1	64470129	64693058	1	p31.3	ENSG00000158966	6.83	7.71	6.43	8.23	6.61	5.8	3.86	4.03	3.84	3.51	6.87	6.24	7.4	6.72	6.51	2.92	4.63	3.06	5.01	3.39	7.19	3.02	7.69	5.39	5.5	5.46	5.13	5.52	5.41	5.04	5.38	5.41	5.33	5.9	5.22	5.13	5.83	5.23	6.19	4.75	5.94	4.78	5.46
RAVER2	1	64745095	64833232	1	p31.3	ENSG00000162437	4.83	5.15	5.97	5.37	5.46	5.51	6.3	5.04	4.75	5.33	5.26	5.14	5.16	4.86	5.04	4.97	5.71	5.62	5.01	5.24	5.38	5.24	5.97	4.5	5.01	5.08	4.74	5.17	5.36	5.33	4.44	4.89	5.47	4.99	3.84	4.53	5.56	4.85	5.01	4.73	6.09	4.43	5.36
JAK1	1	64833229	65067754	-1	p31.3	ENSG00000162434	9.12	9.14	8.92	9.29	9.14	8.16	9.93	8.16	8.53	9.05	8.91	8.36	8.93	9.16	9.24	8.95	8.58	8.96	8.94	8.82	9.28	8.84	9.68	10.56	8.87	9.01	8.73	9.14	10.27	10.38	10.18	9.32	9.52	7.92	8.82	8.68	8.68	9.58	9.22	9.54	9.7	7.62	8.3
AK4	1	65147549	65232145	1	p31.3	ENSG00000162433	5.02	4.58	5.38	4.83	4.71	4.86	5.32	5.79	4.88	4.83	5.07	5.13	5.24	4.63	4.83	4.84	7.46	4.83	5.22	4.94	4.76	5.27	5.36	5.2	4.96	5.08	5.07	5.16	5.11	4.94	5.01	5.15	5.04	4.87	5.36	5.23	5.05	5.5	5.04	5.46	5.24	4.85	4.94
DNAJC6	1	65248219	65415871	1	p31.3	ENSG00000116675	4.06	4.93	5.4	4.99	5.51	4.04	5.12	4.85	3.76	4.58	4.83	4.41	4.92	4.08	4.19	5.12	5.68	5.43	4.57	5.39	5.42	4.24	4.74	4.65	4.92	4.85	4.43	4.78	4.7	4.54	4.44	4.94	4.9	5	4.56	4.67	5.16	4.92	4.71	4.84	5.08	4.86	4.82
LEPROT	1	65420587	65436007	1	p31.3	ENSG00000213625	8.56	9.14	9.66	8.88	9.84	7.75	9.21	7.53	6.36	9.45	8.96	7.08	9.1	9.24	8.02	7.97	8.45	8.77	8.29	9.35	9.83	8.28	8.85	8.83	7.44	8.57	8.17	8.57	8.06	8.21	7.88	8.57	8.09	9.78	8.12	7.5	8.66	7.96	7.96	7.86	9.59	7.71	8.53
LEPR	1	65420652	65641559	1	p31.3	ENSG00000116678	4.47	4.68	4.77	5.27	5.31	4.71	5.07	4.86	4.4	4.66	5.2	4.3	4.94	4.51	4.98	4.99	5.43	5.08	4.76	5.01	5.88	4.39	4.72	4.96	4.89	4.93	5.11	4.74	5.21	5.24	5.2	4.99	5.08	5.25	4.6	4.71	4.95	4.77	4.84	4.57	5.58	4.82	4.74
PDE4B	1	65792514	66374579	1	p31.3	ENSG00000184588	4.61	6.22	6.57	5.11	6.31	6.29	7.17	5.22	3.63	8.11	5.35	6.02	5.02	6.77	5.14	9.48	6.73	9.6	6.73	6.27	5.45	7.41	6.67	7.07	6.74	6.69	6.86	6.35	7.34	7.28	7.11	6.91	7.25	4.82	7.02	6.34	5.59	5.86	6.53	6.11	6.58	6.58	5.62
SGIP1	1	66533383	66751139	1	p31.3	ENSG00000118473	4.38	3.69	4.06	4.38	8.12	4.42	4.06	4.6	3.87	4.3	4.41	4.79	4.05	4.07	4.23	4.25	3.96	3.95	4.46	4.12	3.89	3.86	3.97	4.78	4.49	4.52	3.86	4.69	4.26	4.08	4.19	4.33	4.2	4.28	4.8	4.58	3.53	4.24	4.73	4.37	3.57	3.87	3.93
INSL5	1	66797741	66801256	-1	p31.3	ENSG00000172410	5.08	4.84	5.1	4.75	4.93	5.03	5	5.1	4.86	5.25	5.49	5.08	5.03	4.62	5.31	4.38	4.95	5.06	5.66	4.96	5.14	4.99	4.66	4.63	4.94	5.07	5.13	5.39	5.2	4.66	4.97	4.49	4.34	4.46	6.02	5.09	5.26	5.03	4.86	4.98	5.09	4.68	4.99
MIER1	1	66924895	66988619	1	p31.3	ENSG00000198160	6.29	6.34	6.48	5.97	6.67	6.14	6.57	5.99	6.41	6.72	5.98	6.27	6.24	6.47	6.44	6.57	6.15	6.4	6.81	6.52	6.19	7.16	4.98	6.68	6.36	6.25	6.28	6.17	6.45	6.34	6.33	6.14	5.87	5.88	6.66	6.53	6.3	6.47	6	6.19	6.42	6.52	6.64
SLC35D1	1	66999350	67054148	-1	p31.3	ENSG00000116704	4.74	5.88	5.45	5.06	4.99	4.53	5.29	4.84	5.15	5.41	5.2	5.06	5.37	5.39	5.18	5.93	5.82	5.18	4.9	4.61	5.53	5.92	5.5	5.87	4.56	5.05	5.52	5.65	5.19	5.46	5.8	5.48	4.7	5.46	5.64	4.92	5.51	6.05	4.83	5.97	5.72	5.58	5.87
IL23R	1	67138907	67259979	1	p31.3	ENSG00000162594	4.51	4.12	7.05	4.13	4.15	4.24	4.02	4.37	4.13	5.77	4.73	4.85	4.35	3.97	4.19	4.35	4.11	4.08	4.6	4.38	4.09	4.31	4.05	4.6	4.08	4.24	4.53	4.5	4.45	4.68	4.38	4.64	4.41	4.57	4.92	4.19	4.58	4.36	4.25	4.3	4.59	4.49	3.76
IL12RB2	1	67307364	67397090	1	p31.3	ENSG00000081985	4.63	4.21	6.47	4.62	4.53	4.72	5.07	5.09	4.52	4.85	4.58	5.19	4.91	4.22	4.71	4.51	5.42	4.88	5.08	4.56	4.32	4.77	4.25	5.81	4.79	5.08	5.59	5.03	5.49	5.43	3.68	5.21	5.41	5.36	5.09	4.2	5.1	4.78	4.56	5.21	4.25	4.63	4.23
SERBP1	1	67407810	67430415	-1	p31.3	ENSG00000142864	8.66	9.45	9.19	9.32	8.96	8.64	9.07	8.17	9.41	8.95	8.41	7.55	8.48	9.45	8.85	8.43	9.43	8.74	7.58	7.51	8.92	7.67	9.1	8.49	8.32	8.41	8.34	8.58	8.68	8.82	8.61	8.5	8.45	9.07	9.43	8.97	8.74	8.45	8.95	8.32	8.74	8.64	9.43
GADD45A	1	67685201	67688334	1	p31.3	ENSG00000116717	5.78	7.54	9.64	7.13	8.6	7.12	9.14	8.39	7.27	9.56	5.93	9.04	6.15	7.11	6.83	6.91	8.05	9.44	7.15	8.9	8.01	9.21	8.82	8.26	8.97	8.05	8.29	8.59	8.53	7.75	8.09	9.45	9.46	6.97	10.26	8.56	6.44	6.91	8.25	7.29	8.36	9.29	6
GNG12	1	67701475	67833467	-1	p31.3	ENSG00000172380	4.53	4.29	4.4	4.3	4.52	4.44	4.32	4.97	4.25	4.5	4.66	4.67	4.46	4.32	4.41	4.32	4.35	4.28	4.48	4.55	4.27	4.53	4.34	5.03	4.93	4.08	4.34	4.61	4.46	3.43	4.37	3.97	4.59	4.1	5.35	4.01	4.01	4.92	4.81	4.74	3.97	4.37	3.5
DIRAS3	1	68045886	68051631	-1	p31.3	ENSG00000162595	4.74	4.79	4.91	5.39	4.64	4.9	4.53	5.31	4.64	4.72	4.84	4.8	5.09	4.45	4.72	4.62	4.66	4.56	4.71	5.33	4.78	5.09	4.48	4.69	4.65	4.52	4.84	4.4	4.81	4.6	4.53	5.05	4.8	5.07	4.94	4.62	4.67	5.11	4.72	4.96	4.73	4.76	4.69
WLS	1	68098473	68233120	-1	p31.3	ENSG00000116729	4.82	5.33	4.39	4.63	4.49	4.8	5	4.55	4.48	4.83	4.74	4.84	4.82	4.63	4.64	4.29	5.33	4.52	4.79	4.74	4.55	4.94	4.62	4.5	4.5	4.49	4.56	4.47	4.58	4.72	4.76	4.69	4.6	4.6	4.5	4.64	5.28	4.33	4.43	4.73	4.73	4.77	4.98
RPE65	1	68428822	68449954	-1	p31.3	ENSG00000116745	3.84	3.84	3.79	3.82	3.98	4.04	3.98	4.12	3.79	4.14	3.91	4.11	3.95	3.79	3.9	3.93	3.9	4.18	4.24	4	3.85	4.15	3.75	4.46	3.78	2.56	4.51	4.08	4.13	4.39	3.49	3.79	4.44	3.64	5.39	4.18	3.26	4.07	3.99	4.04	4.44	4.05	4.49
DEPDC1	1	68474152	68497221	-1	p31.3	ENSG00000024526	5.05	3.91	4.27	4.43	4.09	4.32	7.23	4.66	3.85	4.23	4.6	4.02	4.4	5.66	4.05	4.61	5.97	3.9	4.57	4.19	4.07	4.07	4.16	4.65	4.63	4.28	4.66	4.03	4.88	4.37	4.33	3.73	3.99	4.49	4.35	4.68	4.33	4.45	4.98	4.69	4.44	4.99	4.61
LRRC7	1	69568261	70151945	1	p31.1	ENSG00000033122	4.39	5.17	4.31	4.49	4.27	4.78	4.25	4.63	4.3	4.63	5.04	4.77	4.9	5.87	4.35	4.23	4.05	4.26	4.85	5.1	4.24	4.39	4.12	4.53	4.41	4.79	3.37	5.21	4.72	5.05	4.61	4.55	5.15	4.59	5.13	4.11	4.38	4.13	4.52	4.95	5.07	5.21	5.1
LRRC40	1	70144805	70205579	-1	p31.1	ENSG00000066557	5.69	6.42	5.65	5.9	6.22	6.1	6.21	4.95	6.99	5.38	4.68	5.29	6.12	7.1	5.69	5.69	6.63	6.24	6.68	5.67	6.32	7.18	6.33	5.62	5.79	5.92	5.57	6.01	6.26	6.05	6.05	5.73	5.83	5.86	6.56	6.53	5.72	5.67	5.84	6.1	5.88	5.59	6.2
SRSF11	1	70205682	70253052	1	p31.1	ENSG00000116754	8.09	8.54	7.74	8.13	8.46	8.08	7.65	6.96	8.24	7.97	8.17	7.06	8.33	8.51	8.18	8.44	8.38	8.78	8.5	8.05	8.61	9.11	8.16	8.19	7.84	7.86	7.48	7.55	8.21	7.91	7.88	7.69	7.85	8.42	9.7	8.86	7.81	8.15	8.72	8.21	8.62	8.22	7.81
ANKRD13C	1	70258999	70354734	-1	p31.1	ENSG00000118454	6.22	7.43	6.83	7.07	7.37	7.21	6.91	6.27	7.8	6.79	5.43	5.77	6.36	7.64	6.72	7.53	7.69	7.67	6.76	5.84	6.83	6.74	6.73	7.21	6.56	6.79	6.23	6.64	7.28	7.33	6.93	6.85	6.86	6.19	8.33	7.14	6.64	6.95	7.3	6.84	6.9	6.14	6.9
HHLA3	1	70354805	70385339	1	p31.1	ENSG00000197568	5.18	5.66	5.39	5.3	5.13	5.25	4.96	5.54	5.59	5.24	5.19	5.09	5.34	5.16	5.29	4.96	5.2	5.19	5.07	5.21	5.51	4.91	5.24	5.29	5.37	5.03	5.38	5.42	5.36	4.88	5.23	5.28	5.37	4.91	5.22	5.4	5.02	5.11	5.26	5.39	5.34	5.21	5.09
CTH	1	70411218	70439851	1	p31.1	ENSG00000116761	4.6	4.79	4.46	5.02	4.35	4.96	4.55	4.74	4.36	4.97	4.74	4.86	4.72	4.53	4.79	4.37	5.18	5.16	5.5	4.7	4.29	6.28	4.71	4.63	4.76	4.64	4.88	4.57	4.49	5.12	4.57	4.8	5.23	4.72	4.95	4.65	4.56	4.97	4.99	4.95	5.06	4.87	4.74
PTGER3	1	70852353	71047808	-1	p31.1	ENSG00000050628	4.46	4.39	4.45	4.32	4.34	4.71	4.38	4.59	4.28	4.65	4.6	4.82	4.52	4.37	4.47	4.2	4.5	4.3	4.52	4.35	4.34	4.4	4.36	4.63	4.23	4.29	4.16	4.55	4.48	4.21	4.46	4.36	4.28	4.43	4.65	4.43	4.57	4.68	4.63	4.43	4.38	4.48	4.64
ZRANB2	1	71063291	71081289	-1	p31.1	ENSG00000132485	8.26	8.31	7.48	7.82	8.1	7.27	7.46	7.17	7.96	7.74	7.11	6.69	8.04	7.7	7.71	7.73	7.3	7.73	8.04	7.66	7.94	7.6	7.54	8.14	7.43	7.55	7.06	7.55	8.13	8.06	8.21	7.39	7.42	7.58	8.06	7.68	7.94	7.73	7.47	7.6	7.81	7.27	7.55
NEGR1	1	71395943	72282539	-1	p31.1	ENSG00000172260	3.98	3.89	3.93	3.85	3.99	4.29	4.12	3.9	3.83	4.32	4.1	4.38	4.31	3.72	3.91	3.84	3.73	3.7	4.24	3.92	3.82	4.03	3.64	3.49	3.57	4.26	3.87	4.02	4.51	4.77	4.23	3.85	3.51	3.03	4.36	4.05	3.77	3.44	4.41	4.29	4.26	4.26	3.33
LRRIQ3	1	74026015	74198187	-1	p31.1	ENSG00000162620	5.09	5.6	4.31	4.44	4.15	4.7	4.47	4.42	5.03	4.36	4.2	4.45	4.45	4.56	4.66	5.03	5.23	4.75	4.53	4.28	4.82	4.08	4.19	4.74	4.71	4.55	4.88	4.63	4.8	4.18	4.76	4.62	4.6	4.66	4.77	4.63	4.72	4.43	4.45	4.97	4.46	4.57	4.68
FPGT	1	74198212	74234086	1	p31.1	ENSG00000254685	4.55	4.94	3.76	4.42	4.23	4.04	4.62	4.34	4.58	3.96	3.84	4.27	4.41	4.58	4.13	4.4	4.98	4.49	3.95	3.85	4.67	3.55	4.14	4.68	5.1	4.49	4.23	4.22	4.52	4.99	4.02	4.26	4.32	4.72	4.68	4.32	4.22	3.98	4.52	4.13	4	3.93	3.55
ERICH3	1	74568117	74673792	-1	p31.1	ENSG00000178965	4.25	4.32	4.58	4.3	4.16	4.27	4.35	4.48	4.22	4.57	4.58	4.68	4.36	4.09	4.38	4.34	4.39	4.41	4.36	4.41	4.3	4.22	4.28	4.22	4.65	3.7	4.35	4.64	4.41	4.59	4.96	4.29	3.61	5.51	4.84	4.48	4.42	4.97	4.6	4.22	3.93	4.48	4.45
CRYZ	1	74705482	74733408	-1	p31.1	ENSG00000116791	6.89	8.24	6.9	7.93	7.13	7.99	7.22	6.55	6.97	8.18	5.89	5.97	6.91	7.31	7.92	8.23	8.69	9.02	5.46	7.15	8.43	5.32	7.93	7.81	8.19	8.14	7.62	8.07	7.59	8.13	8.2	7.43	8.47	6.73	5.12	5.92	7.74	8.88	7.56	8.66	7.99	7.99	9.24
TYW3	1	74733152	74766678	1	p31.1	ENSG00000162623	6.28	6.89	7.19	5.63	6.97	6.74	7.13	6.03	6.83	6.31	5.1	5.63	6.57	6.56	7.22	6.84	6.91	6.62	6.85	6.5	7.13	6.84	6.86	7.49	5.77	6.09	5.88	6.01	6.4	6.18	6.12	6.06	5.86	7.35	6.85	6.99	6.27	6.35	6.55	5.96	6.55	6.46	7.29
LHX8	1	75128434	75161533	1	p31.1	ENSG00000162624	3.6	3.91	4.04	3.81	3.75	4.18	3.7	3.84	3.85	4.1	3.69	4.34	3.92	3.63	3.77	3.76	3.52	3.61	3.9	3.88	3.83	4.36	3.59	4.19	3.81	3.55	3.64	4.84	3.93	3.79	3.7	3.68	2.77	3.86	3.85	3.25	4.48	3.68	3.78	3.39	3.91	3.56	3.71
SLC44A5	1	75202131	75611116	-1	p31.1	ENSG00000137968	4.63	4	4.01	4.19	4.34	4.57	4.07	4.46	5.13	4.34	5.24	5.37	5.43	4.03	4.22	4.21	5.61	4.1	4.85	4.53	4.18	4.49	5.44	3.94	4.18	4.56	3.88	4.9	5.38	5.01	3.85	4.72	4.83	4.8	5.01	4.8	4.91	4.88	5.07	4.42	3.71	4.9	4.29
ACADM	1	75724347	75787575	1	p31.1	ENSG00000117054	7.91	9.03	8.87	8.68	8.8	8.15	8.22	7.05	9.84	8.07	6.04	7.07	7.8	9.19	7.98	7.82	9.02	8.43	4.82	6.59	8.6	4.67	8.49	8.33	8.55	8.43	7.96	8.16	8.89	8.48	8.02	7.86	8.35	7.95	5.39	7.05	8.29	7.83	8.22	7.9	8.77	8.05	8.53
RABGGTB	1	75786197	75795086	1	p31.1	ENSG00000137955	6.39	7.03	7.25	6.57	7.18	6.86	6.43	6.02	7.43	6.26	5.28	5.62	6.32	7.42	6.8	6.58	7.01	6.95	7.19	7.14	6.76	8.1	7.33	6.59	6.35	6.48	6.81	6.7	7.04	6.7	6.75	6.93	6.74	6.63	7.06	7	6.71	6.56	6.88	6.64	6.83	6.86	6.53
MSH4	1	75796882	75913242	1	p31.1	ENSG00000057468	4.86	4.76	5.08	5.01	4.77	5.58	4.65	5.09	5.16	4.78	5.01	4.66	4.82	4.85	4.68	4.66	4.67	4.61	5.1	5	4.84	4.72	4.61	4.64	4.88	4.8	5	5.12	5.1	4.71	5.16	4.75	4.43	4.74	5.47	5.55	4.76	5.36	4.94	4.42	4.87	4.9	5.35
ASB17	1	75918873	75932404	-1	p31.1	ENSG00000154007	4.97	4.51	4.28	4.5	4.83	4.86	4.65	4.66	4.56	4.6	4.27	5.26	4.47	4.25	4.93	4.71	4.73	4.93	5.07	4.66	4.49	4.87	4.66	4.31	4.32	4.65	4.92	4.27	4.59	4.81	4.46	5.03	4.55	4.81	5.23	4.64	4.69	4.41	4.75	5.03	4.85	4.64	4.86
ST6GALNAC3	1	76074746	76634603	1	p31.1	ENSG00000184005	4.69	5.34	4.46	4.55	4.2	4.59	5.43	5.24	5.82	4.92	4.43	4.72	4.72	4.57	4.29	4.59	4.44	4.89	4.49	4.76	4.65	4.53	4.88	3.84	5.28	5.2	4.93	4.2	4.76	4.82	4.79	4.86	4.73	5.12	5.08	4.43	5.02	4.83	5.11	4.22	4.57	5.04	5.08
ST6GALNAC5	1	76867480	77067546	1	p31.1	ENSG00000117069	3.94	3.71	3.86	4.13	3.94	4.01	3.83	4.29	3.83	3.82	3.86	4.46	4.03	3.81	4.07	3.82	3.91	3.89	4.34	4	4.01	4.1	4.68	3.82	4.52	3.88	4.55	4.28	4.61	3.8	4.27	3.94	4.29	4.21	3.47	4.52	4.05	3.64	4.53	3.56	4.03	2.53	3.68
PIGK	1	77088989	77219430	-1	p31.1	ENSG00000142892	6.5	7.58	7.38	6.96	7.19	6.84	7.01	6.09	7.12	7.34	5.21	6.82	6.62	7.26	7.22	6.91	7.22	6.83	5.06	6.4	7.02	5.05	6.95	7.71	7.58	7.5	7.18	7.07	7.4	7.76	7.12	7.31	7.35	6	4.03	6.93	6.65	7.32	6.32	7.01	7.23	7.5	7.25
AK5	1	77282019	77559966	1	p31.1	ENSG00000154027	6.39	7.37	4.71	7.75	7.25	6.16	5.39	3.9	4.6	6.18	5.48	7.08	6.61	7.13	7.24	3.28	3.79	3.45	4.75	5.81	7.55	4.71	7.56	5.32	5.48	5.62	5.48	5.59	5.88	5.67	5.28	5.87	5.8	6.39	5.14	5.47	6.14	5.01	6.03	5.07	6.49	6.14	6.31
USP33	1	77695987	77759852	-1	p31.1	ENSG00000077254	6.93	6.6	5.93	6.51	6.8	6.44	6.49	5.56	6.55	6.8	6.39	6.29	6.91	6.94	6.67	6.96	6.66	7.17	6.38	5.98	6.64	6.03	6.59	6.72	6.56	6.5	6.24	6.08	6.75	6.9	6.3	6.36	6.46	6.02	6.59	6.72	6.08	6.66	6.21	6.66	6.64	5.48	6.37
MIGA1	1	77779624	77879539	1	p31.1	ENSG00000180488	5.34	5.89	5.56	5.46	6.13	5.39	5.02	4.73	6.46	5.4	4.53	4.79	5.23	6.29	5.57	5.75	5.74	6.25	5.45	5.02	6.06	5.76	6.25	5.26	4.93	5.51	5.56	5.15	5.57	4.77	5.94	5.19	5.64	5.63	5.04	5.42	6.02	5.05	5.28	4.89	5.28	4.61	5.15
NEXN	1	77888513	77943895	1	p31.1	ENSG00000162614	4.96	5.54	5.72	5.01	4.33	5.83	7.31	4.98	8.91	5.22	4.8	5.74	4.78	5.97	7.04	5.27	5.89	4.95	4.93	4.67	5.63	5.96	4.31	6.56	5.6	6.17	5.41	5.81	5.81	5.75	5.57	5.67	5.51	5.43	6.08	5.71	5.67	5.71	5.38	5.64	5.88	6.41	5.72
FUBP1	1	77944055	77979110	-1	p31.1	ENSG00000162613	5.92	6.86	6.59	6.06	6.56	5.74	5.38	5.2	6.76	6.27	5.37	5.83	6.53	6.29	6.81	6.29	6.02	6.86	6.78	6.23	7.08	6.16	6.24	6.46	6.08	6.58	6.18	6.37	6.29	6.48	6.05	6.4	6.46	6.15	6.64	6.36	6.51	5.77	6.55	6.44	6.89	5.8	6.54
DNAJB4	1	77979175	78017964	1	p31.1	ENSG00000162616	5.18	5.4	5.29	4.9	4.87	5.15	4.93	4.93	5.93	4.7	4.57	5.19	5.05	5.7	5.39	4.95	5.92	5.1	5.32	4.81	5.57	6.67	5.24	5.01	4.82	4.91	4.64	4.76	5.41	5.54	5.21	4.77	5.18	5.04	6.13	4.75	5.29	4.88	5.66	5.15	5.89	5.52	5.31
GIPC2	1	77979542	78138444	1	p31.1	ENSG00000137960	5.29	4.98	4.78	5.66	4.21	4.48	4.1	4.3	4.21	4.41	4.24	6.05	4.39	3.93	4.46	4.17	4.08	3.97	4.44	5.78	5.83	4.24	3.83	4.69	4.37	5.2	4.59	5.14	4.79	4.55	4.43	4.29	4.43	4.32	5	5.24	4.52	4.38	4.38	4.5	4.83	4.33	5.52
PTGFR	1	78303884	78540701	1	p31.1	ENSG00000122420	4.67	4.51	4.69	4.82	4.57	4.91	4.62	4.7	4.79	4.81	4.69	5.25	4.98	4.47	4.79	4.8	4.64	4.82	5.06	4.78	4.46	4.9	4.49	4.83	4.27	4.7	4.91	4.81	5.15	4.7	4.95	4.94	4.94	4.89	5.11	4.8	4.81	4.16	4.81	4.7	4.7	4.6	4.79
IFI44L	1	78619922	78646145	1	p31.1	ENSG00000137959	11.33	5.57	7.61	9.18	7.31	5.56	9.5	4.47	3.48	8.34	4.86	9.97	6.89	10.33	7.27	4.05	9.76	7.56	4.76	8.1	5.38	4.44	4.03	6.44	6.33	6.17	8.28	6.61	6.31	6.25	5.73	6.69	6.19	8.66	6.78	7.75	5.9	6.37	6.8	5.35	6.03	4.97	7.49
IFI44	1	78649796	78664078	1	p31.1	ENSG00000137965	10.95	7.48	8.72	9.74	8.52	7.21	9.26	6.51	7.43	9.09	7.12	9.52	7.93	10.57	8.43	6.1	10.13	8.91	7.23	9.33	8.19	7.24	7.4	8.06	8.35	7.4	9.24	7.96	7.79	8.06	7.47	8.23	8.01	10.23	9.26	9.78	7.31	7.32	8.13	6.3	8.06	6.28	8.18
ADGRL4	1	78889764	79282124	-1	p31.1	ENSG00000162618	4.48	4.18	4.33	4.76	4.2	4.75	4.54	4.76	4.44	4.66	4.53	5.07	4.03	4.27	4.24	4.43	4.02	4.46	4.44	4.51	4.21	4.49	3.69	5.07	5.07	4.31	4.47	4.64	4.65	4.6	4.66	3.77	4.26	4.67	4.5	4.12	4.23	4.4	4.54	5.23	5.07	4.31	4.91
ADGRL2	1	81306160	81992436	1	p31.1	ENSG00000117114	4.45	4.43	4.61	4.87	4.48	4.71	4.42	4.63	4.42	4.79	4.64	4.86	4.62	4.22	4.66	4.5	4.29	4.57	4.94	4.81	4.4	4.61	4.62	4.41	4.53	4.15	4.25	4.62	4.52	4.3	4.62	4.53	4.24	4.52	4.76	4.83	3.69	4.25	4.73	4.55	4.76	4.73	4.51
TTLL7	1	83865024	83999150	-1	p31.1	ENSG00000137941	4.55	4.15	4.33	4.44	4.25	4.33	4.1	4.55	4.23	4.6	4.49	4.77	4.46	4.3	4.5	4.41	4.55	6.29	4.73	4.46	4.39	4.64	4.29	4.91	4.79	4.34	4.34	4.56	4.07	4.65	4.51	4.52	4.65	4.51	4.68	4.86	4.78	4.26	4.33	4.27	5.03	4.97	4.7
PRKACB	1	84078062	84238498	1	p31.1	ENSG00000142875	6.48	7.18	6.33	6.66	7.26	6.74	6.36	5.34	2.42	6.75	5.08	5.66	6.9	7.42	6.6	6.86	5.31	6.3	5.51	4.95	6.69	4.7	6.4	6.11	5.97	6.14	6.08	6	6.37	6.28	5.88	6.11	6.33	5.66	6.44	6.11	5.76	6.19	6.16	6.03	6.34	6.36	5.82
DNASE2B	1	84398532	84415018	1	p31.1	ENSG00000137976	4.67	3.74	4.06	4.22	4.15	4.38	4.33	4.67	4.34	4.21	4.35	4.78	4.33	3.83	4.46	3.95	4.08	4.28	4.58	4.33	4.55	4.31	3.85	4.23	4.25	4.08	4.44	4.27	4.56	3.71	4.61	3.92	4.55	4.36	4.19	4.58	3.86	4.36	4.47	4.1	4.36	4.06	4.01
RPF1	1	84479259	84498352	1	p22.3	ENSG00000117133	8.51	9.18	9.02	8.61	9.4	8.98	8.89	7.94	8.65	8.85	7.03	9.09	8.71	9.36	9.24	8.85	8.13	8.85	9.09	9.66	9.02	10.13	8.85	8.28	8.96	8.71	8.61	8.62	8.33	8.37	8.13	9.24	8.92	7.86	9.55	9.87	8.07	8.47	8.66	8.57	9.2	8.47	8.18
SPATA1	1	84506300	84566194	1	p22.3	ENSG00000122432	4	4.81	4.06	4.07	4.31	4.01	4.03	4.03	3.93	3.61	4.54	5.08	4.33	4.93	3.94	4.08	4.01	4.18	3.84	4.2	3.92	4.33	4.15	3.39	3.44	4.35	4.45	3.84	4.37	3.68	3.86	4.97	4.04	4.76	4.67	4.49	4.31	4.53	4.18	4.29	4.09	3.32	2.92
CTBS	1	84549611	84574480	-1	p22.3	ENSG00000117151	7.64	8.45	8.1	7.26	8.43	7.64	7.49	7.17	7.42	7.25	5.34	6.08	7.66	8.49	7.09	7.71	6.94	8.34	7.01	6.8	7.22	7.17	7.88	7.28	6.94	6.81	7.19	7.09	7.31	6.99	6.97	7.37	7.51	6.72	7.9	7.33	6.89	6.93	7.13	6.87	7.13	7.11	6.89
SSX2IP	1	84643707	84690803	-1	p22.3	ENSG00000117155	4.99	5.61	5.72	5.39	5.72	5.5	5.93	5.29	5.3	5.48	4.65	4.95	5.43	5.94	5.81	5.5	5.91	5.45	5.45	4.78	4.9	5.27	5.11	5.43	5.51	5.34	5.43	5.31	5.5	5.09	5.24	5.11	4.95	5.16	5.78	5.5	5.92	5.85	5.29	5.26	5.04	5.48	6.36
LPAR3	1	84811602	84893206	-1	p22.3	ENSG00000171517	4.74	5.25	6.05	5.98	3.75	4.66	4.51	7.49	3.69	5.86	4.67	4.45	3.93	3.65	4.83	8.52	5.38	8.77	4.03	4.93	3.65	4.09	5.28	4.85	4.86	4.69	4.87	4.59	4.94	5.32	5.22	4.96	5.09	5.33	5.12	4.75	4.77	5.31	4.72	4.88	5.33	5.65	4.73
MCOLN2	1	84925583	84997113	-1	p22.3	ENSG00000153898	5.97	5.89	5.87	6.39	6.38	6.54	6.23	6.54	6.16	6.11	6.93	7.21	6.16	5.93	6.67	8.53	7.31	8.42	6.23	6.19	6.24	6.36	5.66	6.9	9.03	8.09	7.54	6.92	7.41	7.36	7.52	7.39	8.1	7.81	6.01	6.05	6.72	9.57	6.06	9.46	6.14	5.04	5.36
MCOLN3	1	85018082	85048500	-1	p22.3	ENSG00000055732	9.69	6.41	5.25	7.03	8.58	6.7	4.98	5.5	4.85	5.77	6.18	5.39	6.78	5.06	9.08	4.91	8.73	7.51	7.7	5.31	6.63	5.13	4.76	4.84	5.79	5.95	4.82	4.79	5.21	5.04	5.33	4.92	5.23	9.41	5.54	4.9	8.97	5.11	7.19	5.19	8.63	5.19	8.42
SYDE2	1	85156889	85201016	-1	p22.3	ENSG00000097096	5.44	5.38	4.96	5.14	4.88	5.06	4.68	4.58	4.51	5.02	4.57	5.46	4.78	4.44	5.18	5.35	5.61	5.76	5.06	5.67	5.4	5.4	4.29	5.34	5.24	5.24	5.21	5.1	5.58	5.2	5.09	5.38	5.03	5.69	5.04	4.49	5.07	4.57	5.09	5.03	5.39	4.42	4.93
C1orf52	1	85249953	85259672	-1	p22.3	ENSG00000162642	7.4	8.32	7.71	7.49	7.99	7.84	7.36	6.9	7.96	7.65	6.55	7.02	7.63	8.05	7.69	8.17	7.36	8.17	8.36	8	7.96	8.42	8.01	7.23	7.56	7.43	7.29	7.15	7.38	7.36	6.87	7.38	7.7	8.12	8.77	8.34	7.83	7.8	8.49	7.75	7.83	7.14	8.12
BCL10	1	85265776	85276632	-1	p22.3	ENSG00000142867	6.34	7.28	7.39	6.67	6.7	6.37	6.74	6.97	8.02	7.09	5.65	5.62	6.28	7.78	6.37	7.07	7.03	7.08	7.12	7.29	6.53	7.78	6.95	6.81	6.65	6.99	6.9	6.59	6.4	6.86	6.36	7.1	7.2	6.1	7.47	6.93	5.68	6.72	6.65	6.6	7.09	5.72	5.75
DDAH1	1	85318481	85578363	-1	p22.3	ENSG00000153904	4.77	4.5	4.63	4.64	4.53	4.82	4.52	5.22	4.69	5.07	4.82	4.81	4.83	4.22	4.75	4.58	4.5	4.58	4.98	5.03	4.58	4.5	4.38	4.86	5.5	4.57	4.88	5.1	4.04	4.1	5.21	4.52	4.6	4.45	5.08	4.29	4.33	4.89	4.85	4.39	4.56	4.73	4.4
CCN1	1	85580761	85583950	1	p22.3	ENSG00000142871	4.77	4.35	4.62	4.35	4.79	4.94	4.56	4.98	4.6	4.73	4.72	4.56	4.65	4.14	4.54	4.52	4.31	4.49	4.91	4.6	4.46	4.54	4.47	5.36	5.05	4.36	5.06	4.93	5.02	4.44	4.41	5.02	4.95	4.16	4.23	4.57	4.54	4.02	5.09	4.26	4.2	5.18	4.63
ZNHIT6	1	85649417	85708433	-1	p22.3	ENSG00000117174	7.38	7.88	7.58	7.83	7.79	7.53	7.52	6.93	7.78	7.45	5.98	7.25	7.62	8.14	8.02	7.72	7.43	8.02	7	7.57	8.05	7.71	7.79	7.78	7.38	7.6	7.15	7.38	7.73	8.01	7.52	7.39	7.41	7.19	7.93	7.68	7.42	7.46	7.8	7.33	7.98	7.61	8.25
COL24A1	1	85729233	86156943	-1	p22.3	ENSG00000171502	5.23	4.85	4.9	8.43	4.95	5.39	5.24	5.43	4.8	5.41	5.07	5.62	4.98	4.75	5.93	4.81	5.09	4.96	5.69	10.15	4.67	5.04	4.82	6.25	5.88	5.44	4.59	5.01	5.05	5.21	4.64	4.94	4.53	5.02	6.61	5.12	4.97	5.23	4.64	5.12	4.68	4.12	4.59
ODF2L	1	86346824	86396342	-1	p22.3	ENSG00000122417	7.54	5	5.51	5.69	6.67	4.9	5.94	4.85	5.05	5.88	5.02	4.98	6.2	5.37	6.55	6.02	5.53	6.39	5.6	6.54	5.3	4.94	5.38	5.28	5.52	5.77	5.4	5.37	5.78	5.4	5.99	5.6	5.73	6.9	5.06	4.98	5.88	6.11	5.27	5.98	5.65	5.07	6.56
CLCA2	1	86424171	86456553	1	p22.3	ENSG00000137975	4.09	3.92	4.03	3.96	4.07	4.36	4.19	4.09	3.92	4.33	4.19	4.62	4.26	3.8	3.96	3.85	3.84	3.88	4.32	4.06	3.88	4.15	3.99	3.97	4.34	3.25	4.69	4.55	3.98	4.1	4.41	3.91	5.24	3.43	3.58	3.37	4.16	2.88	4.24	4.26	3.32	4.08	4.54
CLCA1	1	86468368	86500259	1	p22.3	ENSG00000016490	5.33	5	4.93	4.66	4.63	5.52	4.73	5.03	5.18	4.85	4.93	5.39	4.8	4.7	4.83	4.76	4.43	4.69	4.93	4.67	5.01	4.77	4.54	5.09	5.42	5.34	5.03	4.99	4.59	5.16	5.34	5.38	4.11	5.01	5.06	4.45	4.91	5.38	4.87	4.67	4.51	5.04	5.2
SH3GLB1	1	86704570	86748184	1	p22.3	ENSG00000097033	8.54	8.84	8.76	8.43	8.97	8.37	9.34	8.33	9.59	8.95	6.24	8.05	8.34	9.04	8.88	9.19	8.65	9.02	8.72	8.77	8.26	9.77	8.86	8.63	8.81	8.18	8.67	8.33	8.58	8.47	8.54	8.94	8.41	8.06	9.01	8.33	8.36	8.98	8.62	9.02	8.46	8.93	8.56
SELENOF	1	86862445	86914424	-1	p22.3	ENSG00000183291	9.6	10.65	10.82	10.22	10.88	10.19	10.28	9.32	10.84	10.31	7.32	9.74	10.06	10.99	10.24	9.93	9.55	10.55	8.62	9.43	10.63	8.1	9.73	9.87	10.64	10.38	10.04	9.95	10.52	9.95	10.05	10.04	10.48	9.87	8.56	9.53	10.07	10.01	10.04	10.36	10	9.71	10.31
HS2ST1	1	86914635	87109982	1	p22.3	ENSG00000153936	5.32	6.43	6.23	6.41	6.39	5.76	6.01	5.58	8.01	6.03	4.77	5.54	5.66	6.94	6.32	6.55	6.24	6.71	5.47	5.51	6.53	4.33	6.6	6.23	5.93	6.13	6.07	6.18	6.27	6.01	6.23	6.35	6.39	6.34	5.82	6.27	6.39	6.26	6.44	6.49	6.13	5.54	6.35
LMO4	1	87328880	87348923	1	p22.3	ENSG00000143013	7.22	6.84	8.27	7.41	7.88	6.66	7.15	7.94	6.18	7.8	7.52	7.35	7.4	6.54	7.49	9.47	7.61	7.95	6.87	7.72	6.29	8.22	7.88	7.16	7.68	7.35	7.69	7.46	7.65	7.11	7.48	7.74	8.23	6.59	8.18	7.86	7.57	8.21	7.85	8.26	6.48	7.1	7.9
PKN2	1	88684222	88836255	1	p22.2	ENSG00000065243	6.45	6.47	6.3	6.6	6.57	6.4	6.06	5.9	6.6	6.56	6.29	6.35	6.69	6.99	6.73	6.86	6.78	6.95	7.43	6.19	6.68	6.14	6.84	7.09	5.6	6.36	6	5.95	6.15	5.64	6.21	5.67	5.93	6.53	6.79	7.12	6.78	6.38	6.78	6.52	6.34	5.81	6.39
GTF2B	1	88852633	88891944	-1	p22.2	ENSG00000137947	8.36	9.02	9.21	8.18	8.6	8.21	8.8	8.23	9.43	9.11	6.65	7.86	7.92	9.43	8.53	8.69	8.42	8.71	9.76	9.61	8.38	10.22	9.13	8.79	8.03	8.11	8.59	8.69	8.36	8.72	8.59	9.42	8.93	6.83	9.92	9.41	7.54	8.37	8.46	8.46	8.98	8.86	7.54
KYAT3	1	88935773	88992953	-1	p22.2	ENSG00000137944	8.27	8.78	8.54	8.02	8.95	8.17	8.08	7.5	8.36	7.62	6.83	6.78	8.68	8.45	8.94	8.71	7.82	9.04	8.18	7.65	8.5	6.31	8.77	7.89	8.45	8.28	8.04	8.1	8.55	8.48	8.35	7.97	8.31	8.44	7.19	7.16	8.37	7.75	8.27	8.3	8.33	7.31	8.44
RBMXL1	1	88979456	88992960	-1	p22.2	ENSG00000213516	5.19	5.96	6.57	5.95	6.13	5.14	5.69	4.9	5.86	5.91	4.14	4.94	6.38	6.08	6.15	6.46	5.02	6.53	6.28	5.85	6.01	6.28	6.48	6.1	5.8	5.72	5.65	5.73	5.77	6.03	5.74	5.69	5.69	5.58	6.15	6.23	5.79	5.3	5.76	5.82	5.58	5.13	5.72
GBP3	1	89006679	89022894	-1	p22.2	ENSG00000117226	7.19	6.38	5.62	6.09	6.61	5.06	6.6	5.69	7.76	6.44	5.03	3.32	5.96	7.16	6.51	6.61	4.41	7.29	5.1	4.39	5.64	5.65	4.86	6.12	6.27	6.42	6.4	6.37	6.66	6.64	6.49	6.34	6.55	6.17	6.24	5.6	6.14	6.13	5.42	6.6	6.26	4.56	6.28
GBP1	1	89052319	89065230	-1	p22.2	ENSG00000117228	9.12	7.8	7.08	7.59	8.46	7.12	10.07	6.92	9.59	7.63	6.24	5.81	7.39	9.59	7.91	7.68	8.52	7.73	6.37	5.42	7.53	7.13	6.21	7.99	8.83	7.85	8.28	7.94	8.56	8.43	8.25	7.53	7.73	7.12	5.97	7.52	7.97	9.56	7.79	8.38	8.28	6.55	7.96
GBP2	1	89106132	89150456	-1	p22.2	ENSG00000162645	8.93	7.8	7.51	7.59	8.17	6.71	9.39	7.75	8.78	8.43	6.56	6.2	8.32	8.99	7.1	8.22	8.19	7.59	8.28	6.94	7.83	9.25	6.84	8.56	8.34	7.65	7.95	8.4	8.91	8.83	8.34	7.83	8.04	7.14	7.72	8.23	8.13	8.55	7.78	8.48	8.65	6.28	7.72
GBP4	1	89181144	89198942	-1	p22.2	ENSG00000162654	6.59	6.36	6.82	6.88	7.88	6.73	9.89	8.28	6.66	7.17	6.67	6.68	7.23	8.58	7.39	7.48	6.65	6.95	6.88	6.89	7.3	7.93	5.97	8.8	9.47	8.64	8.41	8.49	8.71	9.24	8.73	8.58	8.33	6.16	5.87	8.19	7.72	9.59	8.26	8.39	9.15	6.82	7.3
GBP5	1	89258950	89272804	-1	p22.2	ENSG00000154451	9.74	5.82	7.75	6.35	10.31	6.21	10.83	7.32	8.48	8.09	6.39	7.01	7.4	10.08	7.06	5.5	8.83	6.52	6.7	9.7	6.3	10.23	5.75	10.08	10.34	8.43	8.63	8.58	9.67	10.05	9.48	9.26	9.17	6.45	6.39	9.19	8.94	10.32	7.77	9.57	8.65	7.52	6.99
GBP6	1	89364058	89386461	1	p22.2	ENSG00000183347	4.44	4.2	4.5	4.49	4.43	4.54	4.88	4.71	4.17	4.76	4.4	4.75	4.57	4.32	4.43	4.4	4.14	4.3	4.68	4.45	4.32	4.14	4.19	4.39	4.64	4.22	3.91	5.03	5.04	4.09	4.32	3.53	4.86	5.13	4.82	5.02	4.72	4.38	4.35	4.31	4.5	4.61	4.6
LRRC8B	1	89524836	89597864	1	p22.2	ENSG00000197147	5.97	6.8	6.49	6.2	6.22	5.74	5.68	6.1	6.78	6.64	5.48	5.98	6.23	7.08	6.29	6.82	6.87	6.38	6.47	6.08	6.43	5.43	6.11	6.56	5.66	5.9	6.03	6.2	6.1	6.1	6.13	6.44	6.16	6.29	7.42	6.6	6.3	5.57	7.05	5.93	6.19	5.45	6.46
LRRC8C	1	89633072	89769903	1	p22.2	ENSG00000171488	6.75	6.82	7.51	6.79	6.6	6.31	6.61	6.41	5.85	6.86	6.04	5.9	6.72	7.18	6.76	7.21	6.93	7.2	6.3	6.7	6.66	6.17	6.47	7.05	6.55	6.2	6.09	6.26	6.63	6.82	6.61	6.92	6.97	6.42	6.81	6.93	6.3	5.99	6.87	6.46	6.85	5.74	6.37
LRRC8D	1	89821014	89936611	1	p22.2	ENSG00000171492	8.41	8.15	7.18	7.36	8.1	7.48	7.74	8.11	7.2	8.11	6.61	6.69	8.56	7.92	8.36	7.47	8.42	8.88	6.95	7.11	7.91	5.62	7.13	8.59	7.7	7.74	7.36	7.43	8.24	8.42	8.24	7.33	7.19	7.53	6.25	7.89	9.14	7.29	7.38	7.31	7.29	6.77	8.59
ZNF326	1	89995110	90035533	1	p22.2	ENSG00000162664	5.9	5.92	5.96	5.63	5.77	4.94	6.05	4.73	5.93	5.78	4.89	5.53	5.88	6.09	5.52	5.61	5.66	5.27	6.32	5.83	5.58	6.79	6.32	5.27	5.08	5.44	5.07	4.96	5.59	5.53	5.18	5.67	5.44	5.29	6.27	6.14	5.35	5.09	5.72	5.42	5.68	5.82	5.5
ZNF644	1	90915298	91022272	-1	p22.2	ENSG00000122482	6.29	6.83	6.31	5.88	6.56	5.83	6.48	5.32	7.2	6.52	5.18	5.7	5.94	7.01	5.77	6.39	6.35	6.68	6.2	5.59	6	7.6	6.6	6.02	5.94	5.73	5.81	5.91	6.49	6.13	5.84	5.65	5.86	6.16	7.88	6.93	6.14	6	6.18	5.9	6.31	5.65	5.76
HFM1	1	91260766	91404856	-1	p22.2	ENSG00000162669	4.36	4.53	4.41	4.45	4.66	4.42	4.35	4.52	4.53	4.85	4.52	5.12	4.66	4.37	4.75	4.55	4.36	4.42	4.88	4.4	4.42	4.4	4.36	4.84	4.45	4.37	4.7	4.58	4.64	4.75	4.77	4.8	4.57	4.23	4.61	4.57	4.56	4.3	5.04	4.57	3.93	4.33	4.72
CDC7	1	91500851	91525764	1	p22.1	ENSG00000097046	5.5	6.01	6.57	6.91	7.16	6.04	7.66	5.14	7.07	5.6	5.78	6.63	6.33	7.33	6.78	7.18	7.31	6.75	5.13	5.67	5.93	6.11	6.34	6.82	6.28	6.56	6.01	5.92	6.61	6.33	6.16	6.53	6.79	6.35	5.89	6.58	6.5	6.66	5.88	6.34	6.23	6.49	5.99
TGFBR3	1	91680343	91906335	-1	p22.1	ENSG00000069702	6.14	5.75	6.03	6.57	7.79	6.13	8.45	8.64	7.94	6.35	6.17	7.13	5.87	6.61	5.79	10.23	7.98	9.94	8.74	7.01	6.01	11.91	6.34	10.23	10.28	8.87	8.99	8.36	9.84	9.2	10.06	9.67	9.67	6.21	7.57	7.99	6.85	11.22	8.01	11.14	7.31	6.3	6.17
BRDT	1	91949371	92014426	1	p22.1	ENSG00000137948	3.8	4.02	3.93	3.91	3.85	4.37	4.24	4.27	4.12	4.31	4.24	4.7	4.39	3.89	4.2	3.88	3.86	3.89	4.11	3.79	3.81	4.09	4.1	4.46	4.1	4.04	3.31	4.65	4.41	4.29	3.71	3.87	4.05	3.84	4	4.04	4.06	3.91	4.48	4.61	3.84	4.35	3.76
EPHX4	1	92029985	92063538	1	p22.1	ENSG00000172031	4.5	4.5	4.43	4.59	4.65	4.79	6.67	8.13	4.59	4.46	4.76	5.03	4.44	4.6	4.63	4.74	5.93	6.62	4.57	4.61	5.06	6.22	4.51	5.88	5.85	5.52	5.4	5.16	5.08	4.9	4.91	5.59	5.43	5.3	5.57	5.75	4.81	5.61	5.02	5.42	4.95	6.44	4.55
BTBD8	1	92080305	92184725	1	p22.1	ENSG00000189195	4.49	4.81	4.47	4.72	4.56	4.28	4.23	5.08	5.13	4.39	4.31	4.72	4.46	4.55	4.42	5.27	4.92	5.38	4.47	4.22	4.91	4.21	4.19	4.46	4.5	4.72	4.18	4.59	4.52	4.78	4.43	4.82	4.31	4.33	4.37	4.58	5.02	4.15	4.42	4.41	4.77	4.72	4.67
GLMN	1	92246402	92298987	-1	p22.1	ENSG00000174842	5.35	6.48	5.44	6.07	6.15	5.63	6.57	5.69	7.07	5.39	5.01	5.08	5.98	7.19	6.07	6.25	7.35	6.11	5.91	4.84	6.08	4.65	5.59	5.47	6.01	5.5	5.54	5.45	5.31	5.68	5.46	5.97	5.97	6.3	5.74	5.5	6.03	6.22	6.18	5.94	5.92	6.37	5.79
RPAP2	1	92299059	92402056	1	p22.1	ENSG00000122484	7.16	7.51	6.62	6.96	6.85	6.46	7.09	6.69	7.14	6.8	5.82	6.55	6.99	7.5	6.54	6.54	7.07	6.72	6.16	6.62	6.81	5.29	7.17	6.88	6.42	6.48	6.56	6.58	6.89	6.99	6.97	6.26	6.37	6.99	4.91	6.1	6.8	6.72	6.77	6.77	7.25	6	7.08
GFI1	1	92473043	92486925	-1	p22.1	ENSG00000162676	7.25	7.39	7.78	7.15	6.46	6.13	7.55	7.54	5.7	6.77	7.1	7.55	7.46	8.1	5.78	5.81	8.03	5.44	6.77	7.46	7.64	8.71	6.78	7.43	7.78	6.98	7.05	7.11	7.6	7.59	7.59	7.58	7.76	7.19	8.52	7.92	6.47	9.18	6.4	9.18	6.62	6.57	6
EVI5	1	92508696	92792404	-1	p22.1	ENSG00000067208	8.84	8.42	7.65	8.23	7.89	8.13	8.51	8.93	9.12	7.65	7.87	7.75	7.78	7.78	7.73	8.06	8.14	7.65	8.26	7.58	7.53	8.02	7.73	9.41	8.23	8.4	8.22	7.98	8.3	7.94	8.43	7.95	8.02	9.16	9.47	7.72	8.11	9.23	9.15	8.53	7.98	8.14	7.45
RPL5	1	92832013	92841924	1	p22.1	ENSG00000122406	10.04	10.09	10.14	10.26	10.38	10.08	10.23	9.22	9.95	9.64	8.56	9.87	10.42	10.16	9.86	9.8	9.62	10.21	9.95	10.55	10.47	10.09	10.33	9.72	9.8	9.81	9.59	9.97	9.89	9.76	9.73	9.76	9.85	9.41	10.4	10.48	9.81	9.44	10.14	9.46	10.26	10.2	9.77
DIPK1A	1	92832737	92961522	-1	p22.1	ENSG00000154511	5.37	7.62	7.59	7.13	6.24	6.1	7.27	8.21	4.61	5.81	4.77	5.07	5.7	8.18	6.04	6.18	7.21	7.98	5.75	4.5	6.19	3.92	5.85	6.23	6.24	6.39	5.98	6.12	6.81	6.55	6.15	6.35	6.25	5.7	6.78	6.44	6.05	6.17	6.33	6.22	6.7	6.15	6.1
TMED5	1	93149742	93180516	-1	p22.1	ENSG00000117500	8.31	8.51	8.23	8.09	8.47	8.23	8.58	8.09	9.24	8.28	6.92	7.65	8.14	8.8	8.26	8.6	8.92	8.48	7.95	8.09	8.12	9.26	8.43	8.28	8.17	7.79	8.06	7.66	8.57	8.39	8.36	8.11	8.43	7.74	8.43	8.31	8.27	8.53	8.37	8.41	8.3	7.5	7.92
CCDC18	1	93179919	93278730	1	p22.1	ENSG00000122483	5.5	5.86	5.31	5.53	5.48	4.92	6.86	4.89	6.14	5.06	5.44	5.32	5.69	6.27	5.43	5.58	5.48	5.06	4.37	5.17	5.32	5.79	5.54	5.31	5.69	5.55	5.51	5.58	5.41	5.52	5.51	4.98	5.53	5.76	5.29	5.64	5.78	5.43	6.04	5.5	5.65	5.53	5.72
DR1	1	93345907	93369493	1	p22.1	ENSG00000117505	7.4	8.29	8.07	7.69	8.06	7.39	7.62	7.27	8.29	7.73	6.47	7.28	7.41	8.28	8.05	8.13	7.95	8.12	7.24	7.67	7.71	7.59	7.65	8.33	7.79	7.56	7.31	7.53	8.1	8.27	7.99	7.76	7.7	6.91	7.87	8.66	7.45	8.02	8.15	8.33	7.93	7.62	7.8
FNBP1L	1	93448131	93554661	1	p22.1	ENSG00000137942	6.14	3.79	6.19	5.97	4.57	4.09	4.47	4.03	3.69	4.29	4.95	4.13	3.71	3.63	3.78	3.78	7.42	7.37	4.04	3.72	4.31	4.34	3.53	4.75	4.4	5	4.54	4.47	4.65	5.01	4.68	4.76	4.87	4.29	4.92	5.1	4.6	4.75	3.91	3.95	4.35	4.29	5.06
BCAR3	1	93561741	93847150	-1	p22.1	ENSG00000137936	4.55	4.68	4.93	4.84	4.78	4.54	4.9	5.3	4.55	4.64	4.59	4.93	4.82	4.53	4.67	4.54	4.51	4.54	4.58	5.07	4.68	4.95	4.54	4.63	4.51	4.84	4.79	5.05	4.57	4.57	4.65	4.74	4.91	4.76	4.59	4.29	4.47	4.63	4.75	4.55	4.36	4.76	4.85
DNTTIP2	1	93866284	93879918	-1	p22.1	ENSG00000067334	6.49	6.67	6.93	6.37	6.47	6.03	6.77	5.64	6.41	6.59	5.12	6.69	6.32	6.67	6.6	6.21	6.44	6.52	6.6	7.24	6.32	7.46	6.62	5.98	6.86	6.44	6.23	6.49	6.19	6.07	6.11	6.68	6.62	5.88	6.77	7.23	6.35	6.61	6.15	6.55	6.68	6.47	6.4
GCLM	1	93885199	93909456	-1	p22.1	ENSG00000023909	6.84	7.62	6.97	7.24	7.66	6.57	7.85	6.62	6.75	6.38	5.1	5.72	6.72	7.39	7.04	6.94	7.95	7.85	5.87	6.15	7.67	7.15	6.85	7.26	7.31	7.02	6.95	6.49	7.14	6.85	6.96	6.61	6.97	7.23	7.72	6.2	6.89	7.38	7.07	7.11	6.44	6.82	6.57
ABCA4	1	93992834	94121148	-1	p22.1	ENSG00000198691	4.55	4.4	4.92	5.02	4.31	4.92	4.5	5.18	4.55	4.76	4.6	4.6	4.7	4.24	4.41	4.53	4.13	4.44	4.82	4.76	4.28	4.48	4.31	4.67	4.4	4.72	4.27	4.19	4.86	4.14	4.97	5.07	4.58	4.61	4.91	5.17	5.11	4.62	4.71	5.1	4.85	5.09	5.11
ARHGAP29	1	94148988	94275068	-1	p22.1	ENSG00000137962	4.45	4.23	4.13	4.19	3.9	3.99	4.36	4.34	4.05	4.38	3.92	4.54	4.28	3.99	4.18	4.13	4.08	4.03	4.21	4.32	4.07	4.12	4.07	3.98	4.64	4.29	4.57	4.14	4.85	4.27	4.25	4.63	3.96	4.87	4.28	3.89	4.11	3.95	4.35	4.18	3.91	4.68	3.87
ABCD3	1	94418389	94518666	1	p21.3	ENSG00000117528	6.01	6.69	6.73	6.12	6.92	6.44	7	5.11	6.79	6.09	5.19	5.77	6.38	6.64	6.63	6.52	7.12	6.44	6.1	6.06	6.58	6.9	7.23	6.49	6.39	6.38	6.19	6.1	6.76	6.84	6.37	6.26	6.12	6.53	6.74	6.62	6.61	6.84	6.53	6.6	6.53	5.98	6.52
F3	1	94529173	94541759	-1	p21.3	ENSG00000117525	5.19	4.68	5.43	4.92	4.98	5.89	5.55	5.32	4.82	5.32	5.37	5.67	5.32	4.48	5.31	4.86	4.86	4.61	5.5	5.11	4.58	6.39	4.83	5.55	5.05	5.21	4.92	4.49	5.71	4.98	5.76	5.09	5.04	5.21	5.45	4.69	5.95	5.36	4.91	5.01	5.31	5.62	5.51
SLC44A3	1	94820342	94895246	1	p21.3	ENSG00000143036	4.67	4.35	4.57	5.57	6.03	4.55	6.14	5.18	4.5	5.09	4.94	5.51	4.8	5.13	5.86	4.46	4.76	4.36	4.55	6.42	4.27	4.34	4.49	5.36	5.21	4.93	4.96	4.96	5.16	5.08	5.67	4.87	5.3	5.61	5.25	4.29	5.51	5.41	5.36	5.05	5.04	4.5	4.77
CNN3	1	94896949	94927223	-1	p21.3	ENSG00000117519	5.03	4.72	5.09	5.54	5.65	4.79	4.92	5.67	4.77	4.92	5.28	5.15	4.9	4.57	4.82	4.55	4.71	4.61	4.98	4.97	4.65	4.97	4.76	5.9	5.78	5.59	5.08	5.8	5.84	5.9	5.63	5.68	5.64	4.77	5.21	6.46	4.91	4.99	4.72	4.6	4.83	3.81	4.22
ALG14	1	94974405	95072951	-1	p21.3	ENSG00000172339	5.14	5.82	6.22	5.73	6.37	5.77	6.25	5.47	6.45	5.2	3.82	4.64	5.17	5.92	6.02	6.26	6.15	5.97	4.73	4.79	5.69	3.9	5.52	5.62	5.19	5.7	5.7	5.73	5.13	5.58	5.49	5.83	5.61	4.98	4.74	5.3	5.82	5.96	5.46	5.7	5.49	5.89	5.61
TLCD4	1	95117355	95197607	1	p21.3	ENSG00000152078	3.96	3.76	4.27	4.14	4.09	3.86	5.74	4.41	3.78	4.18	4.03	4.18	3.94	3.81	3.85	3.63	3.8	4.81	4.44	4.16	3.9	3.72	3.89	4.05	3.99	2.67	4.63	3.03	4.12	3.62	4.13	5.03	4.31	3.37	3.86	4.55	3.97	4.58	3.39	3.57	4.25	4.14	4.16
PTBP2	1	96721665	96823738	1	p21.3	ENSG00000117569	6.76	7.03	6.86	6.37	6.98	6.34	6.71	6.5	7.91	6.87	6.34	6.85	6.69	7.19	6.57	7.13	6.86	7.13	7.74	6.27	7.26	8.4	7.53	6.64	6.49	5.89	5.92	5.6	6.36	6.73	6.7	6.27	6.29	6.88	8.37	8.73	6.9	6.89	7.56	6.66	7.29	6.45	6.09
DPYD	1	97077743	97995000	-1	p21.3	ENSG00000188641	6.78	7.16	6.68	6.97	7.1	6.84	7.44	6.26	4.95	6.88	6.06	6.22	6.93	7.27	6.93	6.4	6.59	6.68	6.32	6.32	6.79	5.77	6.5	6.69	6.89	6.81	5.73	6.31	7.34	6.9	6.84	6.5	6.72	6	4.76	6.75	7.34	6.22	6.25	6.33	7.17	6.31	7.65
SNX7	1	98661701	98760500	1	p21.3	ENSG00000162627	4.35	3.92	4.38	4.64	4.06	4.27	4.62	4.97	4.18	4.64	4.16	5.19	4.06	3.99	4.69	4.04	3.7	3.91	4.4	5.57	4.3	4.53	4.06	3.82	4.44	4.37	4.26	4.51	4.71	4.12	4.88	4.17	4.63	4.23	4.4	4.57	4.27	4.62	4.28	4.45	4.32	3.89	4.13
PLPPR5	1	98890245	99005032	-1	p21.3	ENSG00000117598	4.31	4.07	4.28	4.29	4.37	4.55	4.5	4.99	4.19	4.59	4.6	4.91	4.43	4.07	4.52	4.15	4.06	4.14	4.71	4.45	4.21	4.11	4.21	4.08	4.31	3.26	4.32	4.19	3.79	4.35	4.6	4.52	4.3	4.16	4.93	4.44	4.58	4.41	4.25	4.71	4.14	4.54	4.7
PLPPR4	1	99263953	99309590	1	p21.3	ENSG00000117600	4.6	3.95	4.96	4.15	4.21	4.1	4.33	4.66	3.83	4.16	4.16	4.53	4.35	3.98	4.29	4.48	4.02	3.98	4.84	4.61	4	4.02	4.06	4.56	4.13	4.56	3.76	4.46	4.49	4.77	4.14	4.48	4.39	4.35	3.81	4.37	4.27	3.92	4.91	4.06	4.45	4.41	4.1
PALMD	1	99646113	99694541	1	p21.2	ENSG00000099260	5.03	4.59	4.96	4.57	4.94	5.21	4.78	4.69	4.59	4.86	4.79	5.57	4.8	4.59	4.68	4.64	4.45	4.54	5.23	4.59	4.7	4.94	4.48	5.39	4.59	4.79	4.53	5.08	4.96	4.53	4.5	4.77	4.89	5.71	4.82	4.64	5.12	4.57	5.36	5.14	4.56	4.58	4.93
FRRS1	1	99708632	99766631	-1	p21.2	ENSG00000156869	5.27	5.33	5.43	5.38	4.92	5.26	5.45	5.39	5.01	5.12	5.1	5.92	5.4	5.16	5.18	5.28	5.24	4.96	5.61	5.31	5.33	6.38	5.4	5.87	5.75	5.6	5.34	5.65	5	5.35	5.01	5.16	5.01	4.92	5.51	5.49	4.84	5.36	5.25	5.39	5.27	5.59	5.11
AGL	1	99850361	99924023	1	p21.2	ENSG00000162688	5.87	6.94	5.47	6.41	6.62	6.7	6.01	5.18	6.89	6.07	4.72	5.53	6.48	7.17	6.76	6.74	6.63	7.25	4.74	4.59	7.5	5.69	6.47	6.38	6.2	6.21	6.11	6.29	6.45	6.33	6.43	6.31	5.95	6.45	6.2	5.93	6.44	6.36	6.4	6.22	6.32	5.87	6.55
SLC35A3	1	99969351	100035634	1	p21.2	ENSG00000117620	7.24	7.95	7.34	7.46	7.82	7.06	7.28	6.42	7.34	7.61	6.02	7.04	7.76	8.14	7.6	7.97	7.78	8.2	7.67	7.24	8	8.56	7.9	7.28	7.09	7.05	7.09	7.04	7.51	7.52	7.5	7.2	7.32	7.68	8.06	8.14	7.4	7.48	7.89	7.68	7.98	7.88	7.17
SASS6	1	100083563	100132955	-1	p21.2	ENSG00000156876	5.5	5.64	5.21	5.71	5.75	5.48	5.64	5.07	6.18	5.53	5.27	5.16	5.5	6.12	5.32	5.88	5.69	5.81	5.27	5.6	5.7	5.6	5.18	5.34	5.65	5.39	5.51	5.03	5.88	5.42	5.67	5.23	5.64	5.37	5.7	5.61	5.39	5.37	5.54	5.61	5.68	5.86	5.55
TRMT13	1	100133150	100150498	1	p21.2	ENSG00000122435	7.02	7.26	5.68	6.81	6.95	6.17	5.89	6.08	7.21	6.29	6.09	5.7	7.28	7.43	7.25	6.87	6.65	7.32	5.9	5.39	7.77	5.15	6.72	7.34	7.39	6.93	6.38	6.71	7.54	7.69	7.38	6.36	6.59	6.36	6.69	5.75	7.15	6.8	6.88	6.8	7.1	4.64	7.2
LRRC39	1	100148449	100178273	-1	p21.2	ENSG00000122477	5.09	4.76	4.69	4.66	4.82	4.99	4.65	4.81	4.43	4.69	4.74	4.83	4.84	4.65	4.7	4.96	5.02	4.91	5.15	4.89	5.67	5.92	5.2	4.84	4.97	4.91	4.89	4.91	5.48	5.11	4.45	4.31	4.77	4.87	5.57	5.34	4.62	4.75	5.49	4.74	4.51	5.5	4.95
DBT	1	100186919	100249834	-1	p21.2	ENSG00000137992	6.6	7.1	6.06	6.69	6.54	6.23	6.31	6.27	6.77	6.38	6.12	6.01	6.52	6.88	6.42	6.16	6.15	6.65	5.94	5.87	6.75	5.86	6.55	6.02	6.38	6.63	6.55	6.37	6.31	6.46	6.02	6.2	6.41	6.91	5.92	5.89	6.68	6.31	6.52	6.32	6.57	5.91	7.23
RTCA	1	100266207	100292769	1	p21.2	ENSG00000137996	7.03	7.74	7.04	6.77	7.77	7.24	7.52	6.76	7.8	7.32	5.83	6.15	7.25	8.07	7.61	7.83	8.02	7.79	7.41	6.55	7.5	7.59	7.46	6.87	7.99	7.7	7.47	7.52	7.52	7.38	7.22	7.55	7.97	6.94	6.65	7.58	7.21	6.93	7.21	7.22	7.09	7.29	6.99
CDC14A	1	100345001	100520277	1	p21.2	ENSG00000079335	7.5	5.91	6.01	6.7	7.06	6.32	6.09	5.53	5.88	6.51	6.76	5.92	7.11	7.14	6.87	6.71	5.74	7.2	6.91	6.62	6.72	6.17	7.04	5.9	5.83	5.93	5.83	5.65	5.98	6.03	5.98	5.77	5.9	7.02	7.79	7.28	6.57	5.4	7.01	5.61	6.98	6.11	6.51
GPR88	1	100538139	100542021	1	p21.2	ENSG00000181656	4.44	4.42	4.33	3.99	4.36	4.47	4.35	4.69	4.23	4.32	4.63	4.71	4.28	4.1	4.3	4.26	4.09	4.36	4.31	4.25	4.19	3.92	4.28	4.71	4.17	3.74	4.94	4.6	4.05	4.5	4.97	4.4	4.53	4.44	4.87	4.25	4.02	4.92	4.39	4	3.98	4.67	4.11
VCAM1	1	100719742	100739045	1	p21.2	ENSG00000162692	4.66	4.56	4.61	4.38	4.26	4.51	5.1	5.09	5.45	4.44	4.73	5.03	4.7	4.27	4.51	4.39	4.36	4.59	5.15	5.03	4.18	4.75	4.16	4.64	4.79	4.72	4.95	4.91	4.97	4.75	4.71	5.08	4.84	4.63	4.67	4.95	4.46	5.4	4.63	5.73	4.89	4.49	4.47
EXTL2	1	100872372	100895179	-1	p21.2	ENSG00000162694	5.12	6.24	6.45	6.63	5.8	6.23	6.27	5.77	5.67	4.55	5.05	5.18	5.36	7.55	6.33	6.02	6.12	6.41	4.63	5.85	5.72	4.04	5.83	5.74	5.5	5.31	5.41	5.55	5.85	5.74	5.38	5.29	5.62	5.74	5.05	4.92	6.11	5.67	5.54	5.59	5.72	5.32	6.62
SLC30A7	1	100896076	100981757	1	p21.2	ENSG00000162695	8.34	9.02	8.41	8.51	8.75	7.88	8.46	8.06	8.88	7.68	7.71	8.3	8.94	9.57	8.66	8.58	8.38	8.86	8.79	8.13	8.5	7.58	8.41	8.94	8.16	7.97	7.53	8.01	8.66	8.46	8.5	7.93	7.83	9	8.41	8.47	9.32	8.85	8.77	9.01	8.57	7.15	8.42
DPH5	1	100989623	101026088	-1	p21.2	ENSG00000117543	8.43	8.87	8.75	8.01	8.99	8.66	7.83	7.19	8.55	7.23	6.76	8.06	8.86	8.55	8.84	8.15	7.49	8.23	8.84	7.97	8.85	7.28	8.83	8.09	7.84	8.76	8.54	8.81	8.4	8.56	8.28	8.46	8.31	7.86	7.15	7.87	8.59	7.02	8.29	7.35	8.54	7.65	8.93
S1PR1	1	101236865	101243713	1	p21.2	ENSG00000170989	6.69	6.73	6.93	7.77	7.59	6.74	6.63	6.2	6.75	6.57	5.74	6.47	7.33	7.83	7.72	7.41	6.63	7.69	6.03	6.08	6.92	6.25	6.02	7.66	7.7	8.05	7.5	7.64	7.87	8.21	7.85	8.15	7.87	6.04	6.56	6.85	7.7	6.65	7.56	7.04	7.58	5.71	7.77
OLFM3	1	101802574	101997030	-1	p21.1	ENSG00000118733	4.13	4.08	4.27	3.9	4.24	4.16	4.12	4.35	4.18	4.34	4.48	4.55	4.33	4.07	4.34	4.23	4.05	4.09	4.69	4.23	4.17	4.34	4.02	4.99	4.73	4.2	4.08	4.46	4.51	3.6	4.4	5.09	4.33	4.71	4.72	4.3	4.56	3.9	4.26	3.83	3.85	3.64	3.98
COL11A1	1	102876467	103108872	-1	p21.1	ENSG00000060718	4.46	4.05	4.37	4.26	4.31	4.47	4.24	4.5	4.26	4.27	4.43	4.87	4.52	4.08	4.52	4.24	4.31	4.36	5.01	4.52	4.34	4.39	4.15	4.41	4.2	4.2	4.32	4.01	4.32	4.36	4.66	4.34	3.92	4.35	4.33	4.12	4.37	4.64	4.43	3.94	4.47	4.48	4.5
RNPC3	1	103525691	103555239	1	p21.1	ENSG00000185946	6.96	7.46	6.62	6.82	6.86	5.79	5.96	5.76	6.83	6.03	6.73	6.31	7	7.13	6.92	6.73	6.15	6.89	6.44	6.76	7.59	6.97	7.29	6.39	6.38	6.25	6.14	6.2	6.53	6.47	6.46	6.37	6.42	6.61	6.75	6.51	6.58	6.88	6.52	6.78	6.52	6.05	6.51
PRMT6	1	107056674	107067636	1	p13.3	ENSG00000198890	5.97	7.29	6.78	6.92	6.38	6.36	7.71	6.13	8.25	5.07	4.97	5.29	5.59	7.11	5.73	6.61	7.03	6.23	5.05	5.07	5.84	5.51	6.21	6.97	6.69	6.65	6.5	6.56	6.25	6.8	6.19	6.75	6.36	5.88	6.62	6.77	6.43	6.6	6.48	6.4	6.4	4.99	6.84
NTNG1	1	107140007	107483458	1	p13.3	ENSG00000162631	4.84	4.46	4.75	4.72	4.65	4.88	4.41	5.08	4.53	4.64	4.74	4.76	4.78	4.33	4.58	4.34	4.44	4.45	4.79	5.02	4.55	4.83	4.57	4.29	4.97	4.52	4.66	4.59	4.82	5.02	5.47	4.63	4.95	4.89	5.43	4.63	4.67	4.8	4.77	4.51	4.71	4.41	4.35
VAV3	1	107571161	107965180	-1	p13.3	ENSG00000134215	5.1	5.29	6.14	5.42	5.15	5.27	6.05	5.5	4.82	4.97	5.44	5.31	4.84	5.02	4.9	4.85	5.62	4.99	5.69	5.37	4.86	7.12	5.33	6.36	5.92	5.62	5.91	5.96	5.46	6.04	5.99	6.01	6.11	5.65	4.89	4.78	5.78	6.22	4.87	7.1	4.96	5.03	5.41
SLC25A24	1	108134043	108200849	-1	p13.3	ENSG00000085491	5.71	6.05	5.92	6.24	6.07	5.74	6.14	5.63	4.94	5.31	5.87	6.21	5.73	6.04	5.96	5.19	6.47	6.71	4.97	5.61	4.76	5.76	6.24	5.36	5.27	5.36	5.54	5.66	5.41	6.08	5.4	5.6	5.91	6.15	5.62	5.76	5.47	5.79	5.79	5.66	5.29	5.14	5.01
NBPF4	1	108223341	108244081	-1	p13.3	ENSG00000196427	5.16	4.66	5.29	5.19	5.26	5.03	4.98	5.49	5.17	5.33	5.13	6.05	5.33	4.8	5.25	4.98	4.68	5.11	5.39	5.61	5.07	4.9	4.93	5.63	4.9	5.1	5.21	5.28	5.1	5.4	4.9	5.25	5.61	5.76	4.73	5.13	5.09	5.72	4.91	5.44	5.36	5.22	5.48
FAM102B	1	108560089	108644900	1	p13.3	ENSG00000162636	6.68	7.11	6.77	6.68	6.67	5.91	7.25	6.63	7.68	6.11	6.86	7.29	6.1	7.65	6.04	7.93	8.91	7.42	7.45	6.5	6.39	7.28	6.82	6.8	6.62	6.97	6.62	6.56	6.83	6.9	6.86	6.31	6.67	6.54	7.31	6.47	7.28	7.68	6.32	7.55	7.26	6.9	6.86
HENMT1	1	108648290	108661526	-1	p13.3	ENSG00000162639	8.1	8.5	8.57	8.53	8.51	8.12	8.48	8.57	9.43	7.27	8.17	8.22	7.7	8.69	8.09	10.76	9.23	9.62	6.81	7.41	8.38	7.6	8.71	8.76	9.56	9.39	8.8	8.64	8.9	9.1	8.86	8.53	8.72	8.34	7.7	9.04	8.38	10.15	8.7	10.03	8.66	8.84	8.85
PRPF38B	1	108692310	108702928	1	p13.3	ENSG00000134186	6.58	7.07	6.6	7.3	7.4	6.4	6.07	6.62	6.89	6.15	7.37	6.44	7.06	7.64	6.87	7.92	6.75	7.73	6.71	6.6	7.38	7.26	7.28	6.54	7.03	7.16	6.25	6.82	7.33	7.7	6.96	6.71	7.06	6.32	6.02	6.64	6.85	6.8	7.43	6.85	7.61	6.69	7.08
FNDC7	1	108712908	108742749	1	p13.3	ENSG00000143107	5.18	4.35	4.72	5.06	5.06	5.4	4.67	5.79	4.64	5.2	5.47	5.03	4.97	4.49	4.92	5.05	4.78	4.8	5.57	5.29	4.75	5.15	4.83	4.71	4.71	4.72	4.93	5.46	4.86	5.08	5.02	4.3	5.04	5.21	5.43	5.04	4.73	4.64	4.82	4.67	4.73	4.97	5.19
STXBP3	1	108746674	108809523	1	p13.3	ENSG00000116266	7.16	7.92	7.59	7.75	8.26	7.68	7.46	7.19	8.08	6.78	6.8	6.84	7.55	8.86	7.32	8.81	7.18	8.95	7.33	6.41	8.17	7.55	7.65	8.59	7.95	7.94	7.58	7.95	8.89	9.02	8.77	7.87	8.07	7.23	6.35	7.15	7.58	7.81	8.01	7.91	8.31	5.84	7.64
AKNAD1	1	108815898	108963484	-1	p13.3	ENSG00000162641	4.79	4.42	4.79	4.54	4.54	4.91	4.66	4.93	4.82	4.9	4.74	5.21	4.55	4.43	4.86	4.92	4.53	4.97	5.08	4.7	4.53	4.86	4.46	4.67	5.17	5.13	4.56	4.47	5.17	4.82	4.56	4.34	4.98	4.99	4.72	4.32	4.82	5.01	4.91	4.88	4.8	4.01	4.48
GPSM2	1	108875350	108934545	1	p13.3	ENSG00000121957	5.55	5.57	5.6	5.46	5.19	5.47	6.73	5.41	4.93	5.18	5.53	5.5	5.39	6.02	5.34	6.85	5.52	7.02	5.41	5.52	5.25	5.02	5.2	5.19	5.76	5.3	5.6	5.39	5.75	5.92	5.22	4.73	5.32	5.74	4.97	5.57	5.74	5.65	5.13	5.21	5.89	6.58	5.9
CLCC1	1	108929508	108963457	-1	p13.3	ENSG00000121940	4.97	5.39	4.59	4.5	5.2	4.76	4.95	4.47	4.35	4.37	4.74	4.33	5.19	5.12	5.29	4.99	5.24	5.63	4.79	4.43	4.99	3.95	4.82	4.95	4.79	4.87	5.13	4.69	4.77	4.97	5.44	4.93	4.69	4.88	4.73	4.39	5.12	5.05	4.82	5.02	4.45	4.85	4.91
WDR47	1	108970214	109042113	-1	p13.3	ENSG00000085433	4.87	6.37	5.4	6.04	5.8	4.96	5.65	5.69	6.32	4.73	5.7	4.35	4.98	6.61	5.72	6.53	5.64	6.73	4.83	6.16	5.71	7.36	6.15	5.83	5.79	5.48	5.71	5.3	5.9	6	5.85	5.23	5.32	5.65	6.69	6.12	5.67	6.1	5.84	5.85	6.06	5.86	5.58
TAF13	1	109062486	109076003	-1	p13.3	ENSG00000197780	4.82	5.67	5.26	5.1	5.17	4.49	6.09	4.62	5.92	4.07	4.69	5.15	4.82	5.66	4.9	4.86	4.84	4.76	4.62	6.03	4.98	7.9	5.97	5.09	4.32	5	5.14	5.21	5.05	4.9	5.14	5.65	5.09	5.35	5.1	5.22	4.91	5.23	5.04	5.28	5.71	5.41	5.39
TMEM167B	1	109090764	109096934	1	p13.3	ENSG00000215717	6.27	7	7.27	6.99	6.91	6.71	6.41	6.76	7.44	6.44	5.57	6.2	6.83	6.97	6.87	7.31	5.95	7.35	7.76	7.28	7.08	7.63	7.16	6.47	6.86	6.23	6.83	6.72	6.79	6.47	6.66	6.86	6.95	6.49	7.19	6.76	6.61	6.66	6.5	6.95	6.74	6.62	6.63
C1orf194	1	109105951	109113857	-1	p13.3	ENSG00000179902	5.09	4.48	4.93	5.22	4.18	5.41	5.1	5.58	4.33	4.74	5.12	5.29	4.61	4.4	4.16	4.22	4.13	4.51	5.5	5.11	4.29	4.87	4.35	4.72	4.42	4.75	4.96	4.55	5.11	4.83	5.07	5.09	5.19	4.76	4.49	4.74	4.74	4.85	4.58	4.29	4.72	4.97	4.75
SARS1	1	109213918	109238182	1	p13.3	ENSG00000031698	7.97	8.77	7.6	8.6	8.75	8.42	8.66	8.28	9.15	7.65	7.54	7.81	7.8	8.61	9.08	9.37	8.51	9.13	7.91	7.91	8.6	7.91	8.55	8.41	8.79	8.95	8.62	8.19	8.63	9.09	8.78	8.12	8.38	8.74	7.98	8.26	8.68	8.87	8.43	8.76	8.23	8.41	8.71
CELSR2	1	109249539	109275751	1	p13.3	ENSG00000143126	6.78	7.1	6.18	6.65	6.07	6.14	6.39	5.51	6	5.87	6.32	5.95	6.43	6.02	6.13	5.64	6.31	4.86	5.88	6.3	6.62	5.91	7.12	5.23	5.82	5.73	5.58	5.95	5.93	5.76	4.9	5.01	5.94	6.19	5.86	6.35	6.4	5.27	5.81	5.83	6.34	5.96	6.52
PSRC1	1	109279556	109283186	-1	p13.3	ENSG00000134222	5.34	5.06	4.53	5.25	4.16	4.89	6.79	4.67	4.57	4.68	4.79	4.89	4.47	5.72	4.95	5.61	5.34	5.34	4.92	5.09	4.57	4.92	4.75	4.86	4.86	4.88	5	5.08	4.68	4.89	5.15	4.84	5.15	5.41	4.89	4.91	5.16	4.58	4.86	5.31	4.78	4.9	4.7
SORT1	1	109309568	109397918	-1	p13.3	ENSG00000134243	5.94	6.39	6.51	6.24	5.41	5.73	6.27	6.15	5.77	5.65	6.04	6.1	5.72	5.49	5.99	5.52	6.37	5.48	5.72	6	5.42	5.9	6.16	6.34	5.34	5.49	5.46	6.11	5.53	5.62	5.46	5.28	5.29	5.76	5.33	7.23	6.45	5.22	5.39	4.89	6.01	5.05	5.74
PSMA5	1	109399042	109426448	-1	p13.3	ENSG00000143106	8.23	9.77	8.07	8.87	9.22	8.75	9.84	8.69	9.43	8.32	8.59	8.08	8.73	9.62	9.31	9.79	9.59	9.74	7.48	7.87	9.13	7.33	8.93	8.54	9.95	9.62	9.76	9.35	8.94	9.05	8.98	8.97	9.17	8.97	7.29	7.77	9.33	9.86	8.57	9.56	9.36	10.17	9.57
SYPL2	1	109466546	109482134	1	p13.3	ENSG00000143028	4.9	4.37	4.45	4.5	4.6	5.04	4.29	5.97	4.52	4.82	4.51	5.09	4.35	4.41	4.69	4.49	4.36	4.44	4.57	4.86	4.58	4.38	4.34	4.17	4.73	4.72	4.76	4.49	4.55	5.2	4.15	3.4	4.74	4.72	5.4	4.98	5.26	4.81	5.12	4.39	4.36	4.02	4.82
ATXN7L2	1	109483479	109492804	1	p13.3	ENSG00000162650	6.09	6.6	6.09	6.59	6.64	6.8	6.52	6.33	7.04	5.9	6.64	6.16	6.47	6.83	7.01	6.4	6.66	6.17	6.13	6.98	6.61	6.78	6.63	5.92	6.8	6.56	6.24	6.32	6.43	6.2	6.06	5.92	6.32	6.71	7.88	7.17	6.17	5.99	6.45	6	6.85	6.99	6.41
CYB561D1	1	109494052	109502932	1	p13.3	ENSG00000174151	7.09	8.03	7.7	8.46	8.16	7.49	7.41	7.59	8.34	7.34	7.99	6.95	8.07	7.76	8.31	8.62	7.67	8.44	6.8	7.99	8.54	8.11	7.56	7.92	8.41	9.06	8.51	8.58	7.93	8.1	8.21	8.42	8.25	8.32	7.44	7.01	8.46	8.56	7.48	8.73	7.91	7.63	8.68
AMIGO1	1	109504178	109509738	-1	p13.3	ENSG00000181754	5.42	6.61	5.99	6.2	5.8	6.14	4.6	5.19	6.88	5.54	4.91	5.18	5.74	6.25	6.25	5.63	4.89	6.1	5.36	5.6	6.22	4.09	6.15	6.04	5.84	5.88	5.65	6.03	5.9	5.72	5.52	5.71	5.76	5.64	5.33	4.99	6.12	5.63	5.47	5.73	6.34	4.94	6.27
GPR61	1	109539872	109548406	1	p13.3	ENSG00000156097	4.68	4.58	5.57	4.86	5.11	4.88	4.78	5.1	5.06	5.25	4.82	5.14	4.97	4.47	5.06	4.67	4.63	5.09	5.16	5.3	5.17	5.39	4.9	4.54	5.03	4.86	5.11	4.76	4.94	5.2	3.71	4.97	4.62	4.81	4.94	4.98	4.83	5.11	5.78	5.03	4.75	4.86	4.76
GNAI3	1	109548615	109600195	1	p13.3	ENSG00000065135	6.33	6.85	6.52	6.88	7.15	6.59	7.04	5.48	7.15	5.98	5.56	5.55	6.18	7.29	6.78	6.69	6.85	7.18	5.1	5.94	6.7	7.2	6.53	5.96	6.68	6.35	5.98	6.44	6.56	6.58	7.1	6.63	6.71	6.1	6.96	7.1	6.76	6.33	6.23	7.11	6.69	6.21	6.29
GNAT2	1	109603254	109619929	-1	p13.3	ENSG00000134183	4.91	4.55	4.55	4.45	4.49	4.66	4.71	4.76	4.2	5.15	5.08	4.68	4.78	4.47	4.61	4.51	4.32	4.37	5.06	4.66	4.49	4.57	4.33	5.37	4.82	4.91	4.8	5.3	4.55	4.61	4.62	4.37	4.48	4.87	4.93	4.42	4.89	4.53	4.74	4.88	4.28	4.68	4.63
AMPD2	1	109616104	109632053	1	p13.3	ENSG00000116337	4.88	5.49	5.58	5.34	5.61	5.37	4.93	4.23	4.92	5.02	5.79	5.14	5.13	6.21	6	4.84	5.29	5.07	5.74	5.47	6.01	6.08	4.72	5.65	5.45	5.4	5.4	5.39	5.29	5.2	5.65	5.65	5.25	5.39	5.13	4.88	4.78	5.51	4.96	5	5.6	5.2	5.08
GSTM4	1	109656099	109674836	1	p13.3	ENSG00000168765	5.14	5.59	5.06	4.82	5.92	5.3	4.69	5.37	4.84	5.19	5.3	5.57	5.59	5.06	5.6	4.97	4.88	5.25	5.26	5.13	5.67	4.98	5.6	4.72	6.1	4.81	5.31	6.23	5.17	5.44	4.25	5.07	5.16	5.2	4.44	5.3	5.51	5.21	5.3	5.3	5.17	6.32	5.82
GSTM5	1	109711780	109775428	1	p13.3	ENSG00000134201	5.18	4.46	5.19	5.04	4.78	5.27	5.03	5.47	4.71	4.75	4.94	5.04	5.13	4.55	4.82	4.75	4.44	4.59	5.37	5.12	4.96	4.84	4.45	5.38	4.92	4.88	4.62	5.04	4.17	4.77	5.43	4.84	5.4	4.73	4.68	4.85	4.64	4.96	4.67	4.41	4.86	4.61	4.05
GSTM3	1	109733932	109741038	-1	p13.3	ENSG00000134202	5	6.31	4.96	5.46	5.64	6.75	5.63	5.41	4.62	5.17	5.2	5.65	6.78	4.74	5.96	4.45	5.26	5.82	6.26	5.19	7.53	5.39	6.91	6.99	6.33	6.88	5.07	7.78	5.33	7.74	5.24	5.4	7.17	5.74	5.19	5.61	6.19	5.17	4.66	5.52	5.97	4.75	6.68
EPS8L3	1	109750080	109764027	-1	p13.3	ENSG00000198758	5.2	4.76	5.18	4.78	5.15	5.96	4.97	4.71	4.83	4.65	4.83	5.2	5.27	4.85	4.92	4.71	4.71	4.85	5.35	5.18	4.78	4.57	4.67	5.14	5.01	4.94	5	4.76	5.03	4.54	5.01	5.2	5	5.37	5.61	4.27	5.13	5.09	5	5.27	4.88	4.83	4.55
CSF1	1	109910242	109930992	1	p13.3	ENSG00000184371	4.64	4.25	4.55	4.74	4.66	5.06	4.5	5.28	4.52	4.85	4.81	5.07	4.72	4.76	4.74	4.28	5.15	4.22	4.81	4.89	4.47	5.06	4.29	4.54	4.6	4.85	3.34	4.5	4.89	4.71	4.15	4.39	5.11	4.63	5.39	4.66	4.35	4.66	5.21	4.74	4.83	4.61	4.03
AHCYL1	1	109984765	110023742	1	p13.3	ENSG00000168710	8.65	9.04	7.89	8.4	8.53	8.27	8.97	7.64	8.95	7.47	7.72	7.46	8.43	8.74	8.58	8.34	8.18	8.44	6.76	7.36	8.5	6.44	8.85	8.3	8.36	8.46	8.08	7.88	8.65	8.67	8.3	7.82	8.09	8.89	5.88	7.75	8.69	8.91	8.15	8.72	8.61	8.42	8.66
STRIP1	1	110031577	110074641	1	p13.3	ENSG00000143093	7.55	7.83	7.4	7.62	7.57	7.26	7.28	7.31	7.8	6.61	7.36	7.52	7.29	7.76	7.48	8.12	7.08	8.01	7.64	7.87	7.67	8.77	7.7	7.64	7.67	7.31	7.05	7.65	7.69	7.38	7.5	7.47	7.52	7.13	8.47	8.29	7.55	7.25	6.91	7.46	7.24	7.7	6.78
ALX3	1	110059870	110070672	-1	p13.3	ENSG00000156150	4.99	4.89	4.91	4.7	5.09	5.44	4.73	4.89	4.5	5.37	5.41	5.01	5.03	4.74	5.15	4.7	4.54	4.83	5.38	5.31	4.91	4.55	4.96	5.71	4.86	4.65	4.77	5.09	4.68	4.88	4.98	5.15	4.75	5.33	4.89	5.2	4.88	4.98	4.91	4.86	4.89	4.71	4.92
UBL4B	1	110112443	110113947	1	p13.3	ENSG00000186150	5.19	4.57	5.02	5.12	4.83	4.95	4.49	4.82	4.77	5.01	5.1	5.23	4.73	4.64	4.55	4.56	4.44	4.74	5.02	5.15	4.9	4.9	4.63	5.26	4.55	4.86	4.47	5.11	5.05	4.36	4.92	4.94	4.94	4.8	4.73	3.39	4.94	5.19	4.53	5.11	4.49	4.77	5.28
SLC6A17	1	110150494	110202202	1	p13.3	ENSG00000197106	5.3	4.79	5.38	5.47	5.11	5.47	5.01	5.54	5.12	5.24	5.28	5.66	5.37	4.8	4.99	4.9	4.71	4.98	5.48	5.31	5.06	5.08	4.89	5.03	4.89	5.06	5.42	4.92	4.85	5.33	6.03	4.94	5.12	5.28	5.54	5.6	5.26	4.93	5.78	5.31	4.63	5.16	4.69
KCNC4	1	110211343	110283100	1	p13.3	ENSG00000116396	4.6	4.79	4.89	4.69	4.65	4.75	4.62	4.87	4.56	4.88	4.62	5.01	4.66	4.65	4.62	4.52	4.52	4.73	4.85	4.72	4.77	4.5	4.53	4.48	4.72	4.72	4.41	4.52	4.79	4.52	4.42	4.91	4.55	4.77	4.91	5.02	4.68	4.73	4.38	4.85	4.4	4.74	4.31
RBM15	1	110338506	110346681	1	p13.3	ENSG00000162775	6.59	6.69	6.88	6.48	6.47	6.38	6.79	6.58	6.85	6.61	6.52	6.64	6.41	7.01	6.57	6.78	6.79	6.57	6.6	6.69	6.58	7.51	6.59	6.61	6.41	6.61	6.38	6.84	6.68	6.41	6.44	7.04	6.74	6.4	7.11	7.43	6.67	6.86	6.55	6.98	6.73	7.07	6.73
SLC16A4	1	110362851	110391082	-1	p13.3	ENSG00000168679	4.63	4.89	4.14	4.65	4.95	4.59	4.53	4.87	7.43	4.49	4.41	4.8	4.28	4.2	4.54	4.46	5.06	4.62	4.52	4.49	4.78	4.29	4.3	4.93	4.79	4.71	4.44	4.75	4.55	4.64	5.31	4.63	4.92	4.78	4.95	4.6	4.61	5.13	5.01	4.8	4.6	4.61	4.11
LAMTOR5	1	110401249	110407942	-1	p13.3	ENSG00000134248	7.76	8.06	7.78	7.76	8.08	8.06	8.57	7.73	8.48	6.73	6.79	7.3	7.24	8.01	7.59	7.55	8.16	7.18	7.94	7.94	8.11	8.97	8.12	7.38	7.42	7.57	7.81	8.07	7.37	7.48	7.81	7.8	7.86	7.6	8.03	8.12	7.42	7.65	7.8	7.71	7.75	8.08	7.44
PROK1	1	110451149	110457358	1	p13.3	ENSG00000143125	5.36	4.86	5.53	5.5	5.04	5.44	4.95	5.71	5.06	5	5.43	5.56	5.26	5.12	4.92	4.93	4.91	5.1	5.46	5.36	5	5.26	5.06	4.98	5.67	5.55	5.66	5.63	5.42	5	5.01	5.78	5.3	4.82	5.3	4.61	5.54	5.11	4.56	5.44	4.65	5.57	5
KCNA10	1	110517217	110519175	-1	p13.3	ENSG00000143105	4.83	4.9	5.11	4.9	4.71	4.68	4.71	4.9	4.77	4.96	4.88	4.78	5.08	4.67	4.74	4.73	4.54	4.29	4.95	4.84	4.68	4.86	4.79	4.54	4.44	4.82	4.57	3.48	4.02	4.75	3.99	4.4	5.03	4.68	5.78	4.97	4.92	4.95	5.23	5.33	4.97	5.1	4.94
KCNA2	1	110519837	110631474	-1	p13.3	ENSG00000177301	4.38	4.1	4.54	4.32	4.35	4.62	4.49	4.92	4.32	4.55	4.45	5	4.66	4.32	4.41	5.92	4.64	5.29	4.59	4.39	4.37	4.29	4.15	4.21	4.9	4.68	4.32	4.8	4.75	3.58	3.7	4.83	4.67	4.74	4.61	4.91	4.38	4.94	4.92	4.74	4.77	4.99	4.8
KCNA3	1	110672465	110674940	-1	p13.3	ENSG00000177272	7.35	6.89	6.18	6.15	5.38	5.21	6.7	5.66	5.74	6.2	5.59	6.17	6.91	6.42	5.82	6.32	5.48	6.57	5.88	6.63	5.82	5.23	6.24	6.09	5.88	6.35	6.59	6.5	7.36	6.99	6.85	6.96	6.9	5.35	5.1	5.44	5.34	5.46	6.67	6.09	6.59	5.23	5.84
CD53	1	110871188	110899922	1	p13.3	ENSG00000143119	9.13	9.73	9.43	9.15	8.92	8.69	9.32	8.85	9.85	8.52	8.75	8.13	8.91	9.35	8.8	8.97	8.87	9.21	8.28	8.73	9.1	9.12	9.65	9.61	9.52	9.9	9.69	9.51	9.62	9.84	9.54	9.67	9.48	8.46	8.99	8.77	9.04	9.96	9.24	9.77	9.09	9.43	9.61
LRIF1	1	110947190	110963965	-1	p13.3	ENSG00000121931	4.83	6.5	4.58	5.61	5.99	5.06	5.79	5.3	6.39	5.09	3.93	4.03	4.97	6.44	4.89	5.21	5.58	5.8	2.46	4.21	5.07	3.23	4.97	5.25	5.31	4.57	4.79	4.79	4.59	5.59	4.92	5.11	4.97	5.22	4.94	4.94	5.09	4.92	4.83	5.48	5.12	4.83	5.31
DRAM2	1	111117333	111140216	-1	p13.3	ENSG00000156171	7.29	7.87	7.27	7.16	7.54	7.64	6.95	6.87	7.09	5.92	5.94	7.01	7.14	7.48	7.74	7.49	7.36	7.55	7.02	6.8	7.79	7.01	7.77	7.04	7.53	7.24	7.25	7.23	7.65	7.44	7.19	6.9	6.84	6.54	5.17	6.44	6.91	6.86	6.93	7.08	7.14	5.89	7.09
CEPT1	1	111139627	111185104	1	p13.3	ENSG00000134255	6.25	6.66	5.79	6.43	6.3	5.89	5.9	5.91	6.49	5.76	6.18	5.69	6.36	6.87	6.21	6.28	6.13	6.09	5.71	5.34	6.6	5.84	6.31	5.9	6.21	6.45	6	6.29	6.21	6.21	6.11	5.98	6.25	6.4	5.81	6.2	6.69	6.47	6.46	6.34	6.44	5.8	6.39
DENND2D	1	111185969	111204535	-1	p13.2	ENSG00000162777	8.92	8.55	7.65	8.37	8.49	8.06	8.38	8.68	9.59	7.09	7.64	7.82	8.06	8.56	8.5	8.36	7.21	7.63	6.66	6.88	8.26	6.15	7.95	8.63	9.14	9.5	8.26	8.53	9.09	9.37	8.57	7.95	8.6	8.67	5.71	6.86	9.25	8.93	8.82	8.76	8.6	7.41	9.15
CHI3L2	1	111200771	111243440	1	p13.2	ENSG00000064886	5.62	5.49	5.23	5.09	5.5	4.74	5.48	6.99	9.02	4.48	4.64	7.59	4.88	5.44	6.75	6.41	4.93	4.37	4.54	5.42	4.71	4.81	5.08	5.53	6.33	5.75	6.07	6.58	6	6.17	6.04	6.49	6.53	5.1	4.42	5.29	4.78	6.65	4.95	5.83	5.31	6.59	5.05
CHIA	1	111290851	111320566	1	p13.2	ENSG00000134216	4.97	4.2	4.67	4.68	4.45	4.72	4.59	5.25	4.74	4.63	5.04	4.78	4.37	4.61	4.3	4.55	4.28	4.33	5.01	5.07	4.55	4.84	4.34	4.73	4.84	4.14	4.57	4.91	4.4	4.76	4.72	4.62	4.81	4.71	4.52	5.01	4.49	4.65	4.93	4.39	4.6	4.71	4.22
PIFO	1	111346600	111353013	1	p13.2	ENSG00000173947	5.66	4.99	5.15	5.19	5.09	5.54	5.32	5.13	5.96	5.44	5.32	4.65	5.54	5.27	5.17	5.07	4.97	4.81	6.17	5.33	4.84	5.05	5.43	5.32	5.47	5.83	5.33	5.05	5.38	5.22	4.83	5.27	5.28	5.5	5.78	5.27	4.86	5.43	5.64	5.34	5.35	5.42	5.16
OVGP1	1	111414319	111427735	-1	p13.2	ENSG00000085465	7.37	7.33	7.84	7.97	7.29	8.12	7.1	8.17	6.73	7.39	8.24	7.12	7.8	8.41	7.34	7.47	7.47	7.64	8.2	8.02	7.79	7.87	7.64	7.51	6.92	6.67	7.16	7.92	8.04	8.11	7.44	7.29	7.33	7.75	8.19	8.65	7.19	6.26	8.54	6.7	6.83	6.81	7.52
WDR77	1	111439890	111449256	-1	p13.2	ENSG00000116455	6.31	6.51	6.21	6.62	6.94	6.47	6.96	6.49	7.42	5.73	6.17	6.38	6.24	6.65	6.86	7	7.5	6.52	5.5	6.27	6.59	5.08	5.95	6.46	6.83	7.06	6.7	6.68	6.73	6.99	7.14	6.46	6.43	7.03	5.9	5.81	7.45	6.67	6.13	6.74	6.27	7.48	7.75
ATP5PB	1	111448864	111462773	1	p13.2	ENSG00000116459	9.16	9.74	9.81	9.48	9.63	9.27	9.78	8.91	9.95	8.18	8.35	8.86	9.49	9.9	9.51	9.35	9.72	9.25	8.95	8.88	9.72	8.86	9.53	9.12	9.72	9.97	9.6	9.61	9.34	9.39	9.27	9.29	9.43	8.96	8.39	8.9	9.29	9.42	9.37	9.49	9.92	9.99	9.65
C1orf162	1	111473792	111478512	1	p13.2	ENSG00000143110	10.48	11.05	10.86	10.87	10.48	11.62	11.6	8.83	10.7	8.1	10.25	10.5	9.9	10.71	11.08	11.14	10.97	10.72	8.75	9.79	10.49	8.98	10.49	10.53	10.63	11.09	11.19	11.09	10.12	10.34	10.59	10.21	10.9	10.88	8.73	8.75	11.57	9.12	10.99	9.46	10.84	10.77	11.14
TMIGD3	1	111483348	111563962	-1	p13.2	ENSG00000121933	5.1	5.42	4.69	4.86	4.69	5.29	5.8	5.01	4.75	5.02	4.98	5.24	5.27	4.36	4.67	4.19	4.43	4.45	5.21	4.68	4.57	4.74	5.38	5.2	4.96	4.75	4.99	4.83	4.1	4.44	4.24	4.75	5.25	4.75	4.91	4.97	5.35	4.78	4.86	4.39	4.21	4.55	5.21
ADORA3	1	111499429	111503633	-1	p13.2	ENSG00000282608	5.01	4.84	4.71	4.77	4.7	4.9	4.92	4.97	4.58	4.5	4.81	5.36	4.84	4.59	4.59	4.6	4.54	4.46	4.73	4.68	4.84	4.79	4.46	5.12	4.91	4.8	4.68	4.73	5.08	4.95	5.07	5.33	4.35	4.55	5.71	5.35	4.57	4.98	5.25	4.12	4.83	3.87	4.22
RAP1A	1	111542218	111716691	1	p13.2	ENSG00000116473	5.73	7.25	7.06	6.53	6.51	6.2	6.15	5.83	6.12	5.45	5.68	5.59	6.18	7.14	6.14	6.66	7.7	6.47	5.45	5.18	6.57	4.86	6.55	6.31	6.27	6	6.02	6.01	6.32	6.56	6.34	6.17	6.49	6.11	6.24	6.32	6.33	6.38	5.71	6.16	6.37	6.05	6.31
INKA2	1	111680630	111755824	-1	p13.2	ENSG00000197852	5.31	4.93	5.19	5.18	4.99	5.58	5.25	5.48	5.01	5.25	5.41	5.37	5.22	5.01	4.92	5.03	5.5	4.77	5.35	5.35	4.93	5.03	4.82	4.85	4.94	5.21	5.19	5	5.29	5.06	5.14	5.27	4.76	5.45	4.97	4.93	5.23	4.92	4.72	4.89	5.14	5.24	4.99
DDX20	1	111755245	111768000	1	p13.2	ENSG00000064703	5.03	6.41	6.93	5.54	5.9	5.58	5.57	5.27	6.1	4.91	4.97	5.27	5.26	6.58	5.35	5.82	6.01	6.16	6.87	6.22	5.45	7.33	6.04	5.8	5.68	5.8	5.4	5.67	5.64	6.04	5.72	5.81	5.93	5.08	6.44	6.73	4.48	5.24	5.75	6.01	5.63	4.88	5.64
KCND3	1	111770662	111989155	-1	p13.2	ENSG00000171385	4.86	4.79	4.93	4.76	4.84	5.25	4.65	5.05	4.84	4.99	5.2	5.11	4.99	4.62	4.9	4.69	4.76	4.77	4.92	4.96	4.79	4.97	4.73	5.08	4.91	4.74	4.71	4.83	4.77	4.85	5.21	4.72	5.16	4.96	5.02	4.86	5.03	4.99	5.35	4.94	5.26	5.25	4.96
CTTNBP2NL	1	112396214	112463456	1	p13.2	ENSG00000143079	4.53	4.56	4.39	4.28	4.3	4.53	4.72	4.8	4.16	4.34	4.9	4.78	4.46	4.22	4.23	4.17	4.35	4.41	4.62	4.36	4.2	4.08	4.19	4.59	4.61	4.87	4.47	4.37	4.21	4.68	4.73	4.32	4.04	4.47	4.04	3.97	3.75	4.59	4.8	4.03	4.7	3.94	3.84
WNT2B	1	112466541	112530165	1	p13.2	ENSG00000134245	4.91	4.62	4.75	4.77	4.76	4.93	4.66	5.02	4.74	4.89	5	5.07	4.83	4.48	4.69	4.65	4.61	4.59	4.97	4.74	4.75	4.91	4.62	5.23	4.46	4.79	4.79	4.62	4.75	5.01	5.22	4.72	4.68	4.92	5.43	5.41	5.08	4.13	4.43	4.84	4.52	4.74	4.79
ST7L	1	112523514	112620825	-1	p13.2	ENSG00000007341	5.01	5.28	5.03	5.05	5.13	5.14	4.97	5.09	5.19	4.99	4.88	5.14	5.18	5.22	5.32	4.99	4.84	5.46	5.09	4.94	5.17	5.06	4.91	4.94	5.13	5.16	4.86	5.16	5.02	5.09	5.03	5.04	5.22	4.99	5.26	5	5.07	5.01	4.93	4.87	5.24	4.78	4.99
MOV10	1	112673141	112700746	1	p13.2	ENSG00000155363	6.67	6.36	6.67	6.77	7.06	6.68	6.96	7.06	7.24	6.34	6.46	6.59	6.35	6.72	6.46	7.57	7.13	6.97	6.89	6.67	6.42	7.15	6.34	6.57	6.72	6.94	7.03	6.86	7.19	6.86	7.06	7.05	6.82	7.06	7.13	7.47	7.07	7.81	7.27	6.96	6.87	6.48	7.07
SLC16A1	1	112911847	112957013	-1	p13.2	ENSG00000155380	4.05	5.01	5.42	5.01	4.3	4.57	5.5	5.21	5.46	4.59	4.1	4.42	4.24	5.66	4.33	5.19	6.64	4.9	4.04	4.4	4.5	5.59	4.06	4.58	5.03	4	4.81	5.3	4.86	4.66	5.08	4.46	5.16	4.23	5.46	5.26	4.5	4.87	3.95	4.66	5.25	4.96	4.66
LRIG2	1	113073198	113132260	1	p13.2	ENSG00000198799	6.73	7.02	6.38	6.51	6.57	6.4	6.42	6.62	6.84	6.31	6.6	6.29	6.67	6.91	7.02	6.92	6.85	6.97	6.37	6.57	7.04	6.39	6.66	7.1	6.22	6.43	5.78	6.3	6.23	6.66	6.87	6.23	6.51	7.28	6.94	6.92	6.03	6.42	7.23	6.48	6.95	5.64	6.03
MAGI3	1	113390515	113685923	1	p13.2	ENSG00000081026	4.43	4.09	5.49	5	5.08	4.42	5.56	4.63	4.25	4.68	4.95	5.06	4.27	4.27	5.4	4.76	5.38	4.89	4.91	4.92	3.98	4.56	4.26	4.82	4.41	4.53	4.44	4.66	4.58	4.79	4.67	4.87	5.01	4.71	5.43	4.72	4.78	4.49	4.95	4.6	4.27	4.34	4.89
PHTF1	1	113696831	113759489	-1	p13.2	ENSG00000116793	4.97	4.87	5.01	5.23	5.01	4.82	5.87	5.7	5.29	5.08	5.3	5.52	5.08	4.93	4.87	6.22	5.69	6.09	5.16	5.36	4.88	5.66	5.17	6.47	6.03	5.65	5.31	5.36	5.57	6.06	5.52	5.62	5.41	5.24	5.26	4.66	5.45	6.24	5.1	6.59	4.95	5.69	5.42
RSBN1	1	113761832	113812476	-1	p13.2	ENSG00000081019	7.79	8.27	7.67	7.79	7.54	7.06	7.5	7.25	8.43	6.86	7.47	6.92	8.01	8.3	7.56	8.16	7.71	8.7	7.54	7.59	8.1	8.16	9	8.41	8.28	8.17	7.72	8.39	8.63	8.75	8.53	8.4	8.46	6.97	8.43	7.63	8.62	8.34	8.15	8.55	7.31	5.83	8.44
PTPN22	1	113813811	113871753	-1	p13.2	ENSG00000134242	5.8	6.36	6.46	5.97	6.72	6.18	6.66	5.59	7.68	6.06	5.9	5.75	6.06	6.52	6.34	6.31	6.78	5.13	6.07	5.8	6.21	6.44	6.12	6.75	6.67	6.33	6.06	5.98	7.01	6.77	6.91	6.55	6.42	5.77	7.49	7.15	5.63	7.24	6.26	7.45	6.06	5.92	6.39
BCL2L15	1	113876816	113887581	-1	p13.2	ENSG00000188761	4.64	4.44	4.62	4.58	4.46	4.48	4.7	4.79	4.61	4.6	4.3	4.66	4.79	4.36	4.48	4.42	4.65	4.55	4.81	4.65	4.57	4.54	4.81	4.58	4.54	4.8	4.72	5.11	4.23	4.5	4.66	4.8	4.62	4.72	4.9	4.34	4.41	4.23	4.55	4.71	4.62	4.64	4.33
AP4B1	1	113894194	113905201	-1	p13.2	ENSG00000134262	8.14	8.67	8.78	8.33	8.55	8.01	8.38	8.63	8.83	8.18	8.77	8.02	8.47	8.26	8.48	8.95	8.96	8.55	8.9	8.53	8.38	8.55	8.63	8.88	8.07	8.26	8.01	8.11	8.88	9.03	9.08	8.3	8.33	8.67	9.21	9.57	8.53	8.76	8.89	8.97	8.69	8.22	8.32
DCLRE1B	1	113905213	113914086	1	p13.2	ENSG00000118655	4.79	5.32	5.5	5.2	5.09	5.24	5.95	5.29	5.53	4.48	4.95	5.3	4.6	5.56	4.79	5.59	5.9	5.58	5.77	5.93	4.71	5.63	5.57	5.18	5.31	5.26	4.88	4.8	5.19	4.65	5.32	5.09	5.06	4.69	4.96	5.92	5.1	5.91	5.52	5.34	4.37	5.45	5.28
HIPK1	1	113929324	113977869	1	p13.2	ENSG00000163349	4.84	5.35	5.58	5.26	5.36	5.11	5.26	5.02	5.72	4.64	5.12	5.24	5.23	5.34	5.33	5.54	5.47	5.26	6.33	5.85	5.22	6.74	5.45	5.4	5.39	4.91	5.02	5.01	5.46	5.46	5.09	5.41	5.26	5.35	5.16	5.81	4.98	5.12	5.18	5.41	5.34	5.2	5.27
SYT6	1	114089291	114153919	-1	p13.2	ENSG00000134207	4.61	5.03	4.39	4.52	4.64	4.86	4.46	5.05	4.73	4.82	4.87	4.72	4.88	4.3	4.5	4.42	4.26	4.6	5.39	4.78	4.66	5	4.27	4.33	4.73	4.56	4.67	4.79	5.36	5.19	4.42	4.7	5.06	4.2	5.47	5.26	4.71	5.23	4.42	4.46	4.38	4.44	4.92
TRIM33	1	114392790	114511203	-1	p13.2	ENSG00000197323	7.53	7.49	7.09	7.4	7.55	7.21	6.9	6.62	7.51	6.77	7.31	6.81	7.59	7.79	7.53	7.83	7.42	7.63	7.8	7.25	7.53	7.69	7.57	7.58	7.66	6.97	6.93	7.11	7.51	7.26	7.42	7.45	7.24	7.18	7.85	7.44	7.54	7.62	7.4	7.58	7.28	7.01	7.23
BCAS2	1	114567557	114581629	-1	p13.2	ENSG00000116752	6.57	6.64	7.41	6.74	7.23	6.64	6.76	5.9	7.14	5.63	5.57	7.32	6.66	7.27	6.84	6.91	6.69	7.03	7.49	7.55	6.89	8.34	7.25	5.82	7.06	6.83	6.76	6.51	6.53	6.26	6.43	7.06	6.99	6.58	6.92	7.34	6.42	6.84	6.58	6.56	7.4	6.74	6.32
DENND2C	1	114582848	114670422	-1	p13.2	ENSG00000175984	5.09	5.2	5.1	5.44	5.09	5.2	4.91	5.59	5.13	5.15	5.11	5.53	5.23	4.87	5.24	4.99	5.21	5.4	5.49	5.47	5.11	5.91	4.85	5.3	5.09	5.11	4.99	4.82	4.93	4.87	5.29	5.29	5.41	5.16	5.88	5.25	5.04	5.28	5.39	4.9	5.58	4.61	5.03
AMPD1	1	114673090	114695618	-1	p13.2	ENSG00000116748	4.29	4.11	4.41	4.31	4.65	4.77	4.5	4.97	4.07	4.25	4.55	5.04	4.32	3.74	4.39	4.37	3.98	4.22	4.76	4.63	4.09	4.26	4.11	4.22	4.31	4.61	3.51	3.63	4.95	4.01	5.08	4.27	3.92	4.27	4.47	3.88	4.1	4.96	4.02	3.96	4.39	4.61	4.44
NRAS	1	114704469	114716771	-1	p13.2	ENSG00000213281	5.9	6.71	7.44	6.74	7.09	6.13	7.24	5.73	7.54	5.45	5.57	5.16	5.73	7.33	6.45	6.97	7.69	7.02	6.48	6.75	6.59	7.95	7.07	6.64	6	6.01	6.12	5.84	6.15	6.19	5.98	6.3	6.36	5.6	8.04	7.66	5.79	6.2	6.26	6.33	7.22	7.39	5.49
CSDE1	1	114716913	114758676	-1	p13.2	ENSG00000009307	7.2	7.99	7.9	7.63	8.12	7.69	7.51	6.81	7.76	6.41	6.5	7.3	7.79	7.68	8.36	7.85	7.53	7.97	8.3	7.66	8.01	7.88	8.15	8.03	7.75	7.59	7.39	7.31	7.45	7.51	7.32	7.62	7.34	7.59	8.28	8.26	7.64	7.39	7.83	7.39	7.88	7.8	7.22
SIKE1	1	114769479	114780685	-1	p13.2	ENSG00000052723	5.75	6.2	5.46	5.51	5.26	4.91	5.89	4.65	5.86	4.7	4.85	5.08	5.39	6.37	5.27	5.1	5.01	5.51	4.66	5.44	5.32	5.66	5.88	5.7	5.32	5.58	5.48	5.05	6.01	5.08	5.31	5.52	5.44	5.69	5.51	5.63	5.05	5.71	5.59	5.19	5.46	5.4	5.59
SYCP1	1	114854863	114995370	1	p13.2	ENSG00000198765	4.47	4.3	4.33	4.1	4.3	4.62	4.22	4.56	4.36	4.88	4.57	4.72	4.37	4.26	4.67	4.22	4.18	4.29	4.94	4.29	4.34	4.53	4.17	4.2	4.62	4.63	4.21	4.62	4.28	4.36	4.54	4.73	4.99	4.75	5.11	4.04	4.64	4.73	4.84	4.35	4.07	4.63	4.54
TSPAN2	1	115048011	115089503	-1	p13.2	ENSG00000134198	4.68	5.27	4.75	4.91	6.47	5.26	5.19	4.26	4.56	4.89	5.1	4.75	4.59	6.14	4.87	4.9	6.87	6.23	4.63	5.47	5.73	4.23	4.54	4.53	5.23	5.57	5.04	5.04	5.23	5.3	5.14	5.23	5.38	4.78	4.09	4.7	4.6	6.26	5.44	6.08	4.71	5.24	5.83
NGF	1	115285917	115338249	-1	p13.2	ENSG00000134259	5.05	4.61	4.71	5.07	4.85	5.46	4.93	5.44	4.62	5.3	5.47	4.67	4.76	4.69	4.82	4.58	4.86	4.6	5.21	5.2	4.66	4.72	4.7	4.83	4.22	5.5	4.86	4.55	5.3	4.92	4.76	5.15	5.13	4.83	5.23	4.92	5.2	5.25	4.8	4.68	4.92	4.39	4.69
VANGL1	1	115641970	115698224	1	p13.1	ENSG00000173218	4.71	5.08	3.98	5.34	4	4.86	6	5.04	4.17	4.6	5.02	5.09	4.18	5.5	4.77	4.76	3.95	4.61	4.49	4.88	5.23	4.34	5.7	4.18	4.74	4.73	5.29	4.91	4.47	4.72	4.54	5.38	5.27	4.67	4.6	3.99	4.84	5.1	4.73	4.24	5.61	3.92	5.08
CASQ2	1	115700007	115768781	-1	p13.1	ENSG00000118729	5.39	4.59	4.99	5.16	4.87	4.8	4.79	5.45	4.97	4.96	5.48	5.62	5.34	4.8	4.81	4.84	4.63	4.85	4.91	5	5.14	5.47	4.51	5.23	5.26	5.63	5.12	4.89	5.05	5.2	4.17	5.52	5.01	4.6	5.29	5.21	4.73	5.03	4.5	5.09	4.95	4.91	4.71
NHLH2	1	115836377	115843917	-1	p13.1	ENSG00000177551	4.43	4.31	4.1	4.41	4.16	4.44	4.14	4.62	4.08	4.34	4.65	4.23	4.23	4.16	4.29	4.24	3.97	4.3	4.58	4.46	4.22	4.61	4.31	4.58	4.58	4.69	4.34	4.18	4.76	4.54	5.35	3.92	4.27	4.26	3.94	4.53	4.34	3.77	4.56	4.55	3.59	4.76	4.34
SLC22A15	1	115976513	116070054	1	p13.1	ENSG00000163393	4.44	5.84	4.66	4.93	4.66	4.57	6.27	5.03	4.14	4.39	4.33	5.19	4.21	4.84	4.5	4.49	6.36	4.75	4.62	4.77	4.52	5.71	4.67	4.53	3.63	4.27	4.38	5.2	4.76	4.62	4.7	4.62	4.42	4.55	4.59	4.43	5.83	5.33	3.89	3.98	4.38	3.7	5.15
MAB21L3	1	116111755	116135240	1	p13.1	ENSG00000173212	4.61	4.75	4.4	4.57	4.39	4.79	4.42	5.06	4.25	4.81	4.92	5.54	5.1	4.39	4.74	4.35	4.6	4.65	5	4.6	4.42	4.62	4.48	5.03	5.23	4.58	4.73	4.82	4.57	4.67	4.97	4.28	4.29	4.55	4.88	4.65	4.6	5.2	5.18	4.85	4.58	4.53	4.19
ATP1A1	1	116372668	116410261	1	p13.1	ENSG00000163399	9.35	10.33	9.66	10.32	10.23	10.24	9.95	9.08	9.41	9.2	8.82	8.26	9.31	10.02	10.33	9.97	10.19	10.92	9.19	9.36	10.47	9.33	10.06	9.78	9.56	9.89	9.47	9.76	10.33	10.27	10.39	9.5	9.47	9.82	9.84	9.94	9.92	9.49	10.11	9.37	10.43	9.75	9.87
CD58	1	116514534	116571039	-1	p13.1	ENSG00000116815	6.05	6.57	6.32	6.18	6.55	5.27	9.32	6.79	6.07	5.33	5.55	6.15	5.29	7.67	5.54	8.02	8.27	7.64	4.82	6.66	6.22	8.06	6.21	6.11	7.56	7.48	7.45	6.77	6.97	6.87	6.9	7.04	7.74	5.52	5.32	5.15	5.72	7.75	5.73	7.96	6.45	7.11	6.14
IGSF3	1	116574399	116667755	-1	p13.1	ENSG00000143061	4.64	4.45	5.17	4.93	4.73	4.96	4.65	5.42	4.63	4.82	4.82	5.32	4.87	4.35	4.7	4.44	4.23	4.52	5.06	5	4.62	4.78	4.47	4.87	5.02	4.69	5.19	5.04	3.01	4.88	4.58	4.7	4.63	5.17	5.17	4.89	4.37	5.05	4.96	5.16	4.59	4.54	5.12
CD2	1	116754430	116769229	1	p13.1	ENSG00000116824	10.09	10.44	10.07	9.83	10.28	9.49	9.63	11.1	11.3	8.05	9.41	9.94	10.33	10.22	10.15	9.32	10.25	11.01	8.46	8.79	9.95	8.15	10.03	10.57	11.62	11.55	11.02	10.97	11.03	11.37	10.93	11.08	11.11	10.37	8.16	9.12	10.95	11.5	9.98	11.42	9.63	9.31	10.73
PTGFRN	1	116909916	116990353	1	p13.1	ENSG00000134247	5	5.11	6.04	4.91	4.72	4.71	6.17	6.13	4.22	4.54	4.93	4.53	4.98	4.54	4.85	4.22	5.3	4.46	4.71	4.7	5.22	4.28	4.81	4.82	4.88	4.68	4.98	4.45	5.32	4.79	4.76	4.55	4.96	4.9	4.06	4.64	5.14	4.85	5.27	4.34	5.51	4.61	4.72
CD101	1	117001750	117036476	1	p13.1	ENSG00000134256	4.85	4.64	4.93	4.53	4.82	5.1	4.71	5.29	4.69	5.22	5.08	4.97	4.73	4.64	4.74	4.5	4.51	4.56	4.82	4.93	4.56	4.68	4.46	5.29	4.43	5.91	5.3	5.03	4.81	5.25	5.28	3.89	5.01	5.24	4.06	4.69	4.48	5.17	4.64	5.24	4.57	4.3	3.52
TTF2	1	117060326	117107453	1	p13.1	ENSG00000116830	6.55	7.06	6.45	6.78	6.68	6.43	7.27	6.27	7.1	5.63	6.42	5.54	7.05	7.83	6.3	6.07	7.46	7.33	5.58	6.08	7.16	5.11	6.4	6.68	6.78	6.74	6.81	6.71	7.1	7.27	6.87	6.28	6.59	7.22	6.58	6.43	7.08	6.61	7.17	6.49	6.05	7.06	7.58
TRIM45	1	117111060	117122587	-1	p13.1	ENSG00000134253	5.26	4.96	5.39	5.6	5.44	5.23	5.52	5.6	4.84	5.11	5.77	5.44	4.77	4.76	4.96	5.3	6.06	5.96	5.49	5.6	5.1	5.29	4.84	5.76	5.09	5.34	4.72	4.78	5.04	5.38	4.99	5.21	5.07	6.33	6.31	5.82	5.97	4.89	5.18	5.46	5.61	5.74	5.81
VTCN1	1	117143587	117210960	-1	p12	ENSG00000134258	4.55	3.96	4.45	4.43	4.2	4.64	4.21	4.58	4.47	4.29	4.67	4.78	4.63	3.91	4.74	4.5	4.27	4.4	4.96	4.42	4.17	4.49	4.33	4.74	4.41	4.7	4.57	4.75	4.99	5	3.89	5.44	4.27	4.41	4.92	3.71	3.55	4.15	4.56	4.36	4.11	4.16	4.57
MAN1A2	1	117367449	117528872	1	p12	ENSG00000198162	5.09	5.58	5.44	5.4	5.18	4.86	5.64	5.1	5.99	5.19	5.13	5.26	5.35	5.91	5.27	4.9	5.56	5.02	5.1	4.95	5.15	4.56	5.39	5.46	5.25	5.08	5.07	4.81	5.43	5.21	5.68	4.82	5.33	5.42	5.4	5.34	5.21	5.36	4.9	5.51	5.28	4.97	5.42
TENT5C	1	117606048	117628389	1	p12	ENSG00000183508	6.94	6.78	8.82	6.63	8.62	7.43	10.1	8.97	6.09	8.38	6.86	8.94	6.36	8.13	6.49	10.29	9.17	8.05	9.42	9.05	8.93	10.64	8.65	9.38	10	9.07	9.18	8.89	9.41	9.21	9.85	10.53	9.76	8.3	10.71	8.94	7.82	10.39	9.39	9.79	9.97	10.21	6.1
GDAP2	1	117863485	117929621	-1	p12	ENSG00000196505	5.37	5.67	5.1	5.12	5.48	5.12	5.25	4.87	5.56	5.02	5.57	4.73	5.36	5.78	5.35	6	5.82	5.69	5.35	5.01	5.31	5.64	5.45	4.98	5.6	5.37	5.52	5.43	5.72	5.45	5.61	5.63	5.82	5.72	4.79	4.83	5.79	5.72	5.41	5.48	5.17	4.99	5.82
WDR3	1	117929720	117966543	1	p12	ENSG00000065183	4.87	5.76	5.2	5.18	5.11	5.32	5.04	4.87	5.3	5.07	5.24	4.5	4.91	5.62	5	5.05	5.75	5.13	4.54	4.26	5.15	4.13	4.94	5.69	5.18	4.89	5.19	5.19	5.37	5.11	5.37	4.55	4.93	5.21	4.53	4.61	4.97	4.62	4.93	5.27	4.99	5.19	5.93
SPAG17	1	117953590	118185228	-1	p12	ENSG00000155761	4.74	4.53	4.71	4.44	4.75	4.64	4.63	4.93	4.75	4.65	4.56	5.35	4.84	4.45	4.67	4.48	4.55	4.33	4.93	4.47	4.53	4.74	4.3	4.83	5.46	4.72	4.68	4.71	5.12	4.61	4.78	5.58	5.02	4.51	4.59	4.34	4.29	4.69	4.98	4.57	4.58	4.39	4.4
TBX15	1	118883046	118989556	-1	p12	ENSG00000092607	4.67	4.55	4.98	4.41	4.69	4.71	4.48	4.51	4.88	4.59	4.76	4.78	4.39	4.62	4.73	4.55	4.4	4.19	4.62	4.25	4.53	4.53	4.4	4.88	4.42	4.19	4.61	4.52	5.07	4.24	4.58	4.87	4.79	4.02	4.82	4.6	4.55	4.81	4.77	4.57	5.03	4.86	4.42
WARS2	1	119031216	119140671	-1	p12	ENSG00000116874	5.09	5.41	5.15	5.37	5.1	5.65	5.87	5.4	5.91	4.47	4.83	4.7	4.75	5.62	5.02	5.71	5.74	5.15	4.77	4.23	5.45	4.08	4.99	4.58	5.4	4.74	5.16	5.08	5.03	6.01	4.62	4.76	5.39	5.59	5.09	5.56	5.09	5.59	4.7	4.82	4.67	5.02	4.86
HAO2	1	119368779	119394130	1	p12	ENSG00000116882	5.08	4.4	4.68	4.48	4.56	4.73	4.42	4.72	4.67	4.76	4.5	4.92	5	4.22	4.47	4.49	4.41	4.56	4.84	5.08	4.53	4.55	4.2	4.24	4.78	4.16	4.79	4.37	4.58	4.31	5.1	4.26	4.67	4.77	4.53	5.25	4.08	4.77	4.93	4.8	5.08	4.77	4.51
HSD3B2	1	119414931	119423035	1	p12	ENSG00000203859	4.6	4.58	4.7	4.49	4.42	5.17	4.2	5.19	4.35	4.67	4.92	5.14	4.62	4.21	4.73	4.55	4.49	4.58	5	4.59	4.53	4.5	4.02	4.16	3.68	4.46	4.54	4.39	4.19	4.5	4.78	4.22	5.34	4.54	4.68	4.97	4.59	4.37	4.48	4.78	5.3	4.51	4.59
HSD3B1	1	119507198	119515054	1	p12	ENSG00000203857	4.86	4.33	4.91	4.68	4.52	4.51	4.49	5.07	4.45	5	4.63	5.03	5.01	4.34	4.35	4.65	4.67	4.42	5.01	4.7	4.38	4.66	4.37	4.41	4.67	5	4.5	4.24	4.67	4.8	4.73	4.59	3.89	4.78	4.79	5.08	4.75	4.63	4.13	4.56	4.47	4.65	4.61
ZNF697	1	119619377	119648266	-1	p12	ENSG00000143067	4.7	4.73	4.85	4.86	4.54	4.57	4.77	5.26	4.49	4.74	5	4.68	4.66	4.53	4.42	4.6	5.42	4.57	4.73	4.81	4.53	4.87	4.66	4.32	4.5	3.98	4.45	4.56	4.78	4.76	4.49	4.87	4.23	4.47	5.06	4.52	4.94	4.04	5.05	4.62	4.96	4.99	4.45
PHGDH	1	119648411	119744226	1	p12	ENSG00000092621	7.05	8.53	8.8	7.63	8.3	8.23	8.25	7.41	8.46	7.11	8.02	7.92	7.46	6.49	7.66	8.22	7.78	7.13	7.41	7.85	7.98	7.83	8.62	8.1	7.91	7.76	8.26	8.68	8.29	9.19	7.86	7.19	7.48	6.58	8.93	9.47	8.99	7.47	7.77	7.18	6.96	8.78	7.98
HMGCS2	1	119748002	119768905	-1	p12	ENSG00000134240	4.87	4.33	4.94	5.07	4.7	4.89	4.73	5.12	4.66	4.8	5.1	5.14	4.99	4.46	4.83	4.66	4.4	4.49	5.21	5.02	4.68	4.83	4.43	4.73	5.47	4.82	5.07	5.26	4.45	5.06	5.36	5.13	4.65	4.28	5.24	4.81	4.74	5.64	4.39	4.58	4.65	5.03	4.63
REG4	1	119794017	119811580	-1	p12	ENSG00000134193	4.49	4.44	4.72	4.56	4.51	4.77	4.27	4.61	4.42	4.57	4.83	4.78	4.76	4.26	4.39	4.46	4.36	4.42	4.79	4.5	4.59	4.32	4.22	5.14	4.72	4.97	6	6.1	5.38	5.28	4.37	5.36	5.69	4.17	5.3	3.94	3.96	3.78	3.95	3.99	4.43	6.2	4.72
ADAM30	1	119893533	119896515	-1	p12	ENSG00000134249	4.74	4.29	4.51	4.26	4.4	4.54	4.54	4.46	4.29	4.52	4.46	5.04	4.52	4.35	4.4	4.39	4.24	4.22	4.68	4.43	4.24	4.41	4.28	4.98	4.72	4.53	4.9	5.22	3.79	4.33	4.52	4.55	3.93	4.23	4.62	4.38	4.42	4.82	4.16	3.81	4.41	4.48	3.88
NOTCH2	1	119911553	120100779	-1	p12	ENSG00000134250	5.19	5.99	5.82	5.53	5.75	5.73	6.37	5.46	5.38	5.7	5.59	5.5	5.52	6.05	5.47	5.71	6.2	5.75	5.41	5.7	5.57	6.08	5.44	5.69	5.04	5.52	5.49	5.7	5.39	5.93	5.61	5.44	5.7	5.51	5.55	5.64	5.59	5.73	6.01	5.92	5.77	5.93	5.51
SEC22B	1	120150898	120176520	-1	p12	ENSG00000265808	6.68	7.21	6.6	6.71	7.21	6.34	6.85	6.22	7.66	6.08	6.06	5.98	6.47	7.3	7.04	7.16	7.22	7.27	6.22	5.94	6.92	6.24	6.89	6.95	7.49	7.07	7.11	7.05	7.05	7.03	7.04	6.74	6.61	6.65	6.06	5.95	7.28	7.22	6.46	7.02	7.18	6.61	7.61
CD160	1	145719471	145739288	1	q21.1	ENSG00000117281	4.95	4.46	5.24	5.48	6.65	5.67	7.25	6.23	5.55	5.04	5.21	5.67	5.25	5.15	4.9	11.62	4.69	4.92	5.26	5.92	5.12	5.19	5	6.45	9.29	7.81	6.35	6.38	7.75	6.5	6.07	7.97	8.09	5.52	4.48	4.79	5.2	9.83	6.22	9.98	6.11	4.23	5.52
RNF115	1	145738868	145824095	-1	q21.1	ENSG00000265491	7.34	7.76	7.73	7.46	7.5	7.15	7.93	7.22	7.56	7.64	7.48	7.18	7.42	7.84	7.48	8.05	7.9	7.82	7.51	7.8	7.85	8.48	8.04	8	7.83	7.68	7.63	7.98	7.75	7.67	7.74	7.82	7.79	7.41	7.9	7.41	7.72	7.92	7.52	7.91	7.9	7.92	7.51
POLR3C	1	145824088	145844402	1	q21.1	ENSG00000186141	7.65	7.99	7.84	7.67	8.16	7.64	8.25	7.44	8.55	7.77	7.02	7.35	7.64	8.31	8.24	8.19	8.56	8.59	7.33	7.58	8.25	7.52	8.19	8.18	8.28	8.43	8.16	8.18	8.54	8.61	8.25	8.17	8.18	8.21	7.92	7.3	8.2	8.1	8.19	7.85	8.19	8.02	8.53
NUDT17	1	145845630	145848954	1	q21.1	ENSG00000186364	5.12	5.27	5.42	5.05	4.89	5.28	5.12	5.22	4.97	4.91	5.43	5.34	5.04	4.79	5.01	4.89	4.86	4.77	4.83	5.15	4.88	4.78	5.09	5.48	4.67	5.38	5.63	5.07	4.74	5.02	5.27	5.52	5.08	4.87	4.73	5.04	4.34	4.83	4.94	5.14	5.07	4.5	5.19
PIAS3	1	145848522	145859836	-1	q21.1	ENSG00000131788	5.18	6.42	6.3	6.05	6.14	5.73	5.97	5.6	6.24	5.65	5.01	5.11	5.23	5.94	5.96	6.95	6.57	7.29	5.69	5.97	6.03	6.29	6.23	5.23	6.28	6.3	6.07	6.09	5.84	6.12	6.4	6.37	5.97	5.41	4.53	5.34	5.74	5.68	5.56	6.35	6.16	5.71	5.56
ANKRD35	1	145866560	145885866	-1	q21.1	ENSG00000198483	5.2	5.3	5.24	5.37	5.7	5.56	5.22	6.21	5.79	5.24	4.9	5.91	5.57	4.98	4.95	6	4.99	5.44	5.48	5.3	5.45	6.49	6.11	5.53	5.72	5.65	5.88	5.91	5.4	4.53	4.8	5.7	5.82	5.08	5.48	5.45	5.49	5.98	5.22	6.21	5.71	5.9	5.48
ITGA10	1	145891208	145910111	-1	q21.1	ENSG00000143127	5.71	5.05	5.74	5.87	5.49	5.85	5.22	6.16	5.78	5.48	6.23	6.2	6.04	5.27	5.35	5.23	5.33	5.41	5.9	5.5	6.05	5.33	5.6	5.54	5.82	5.83	6.09	6.09	5.72	6.21	6.4	5.04	5.61	6.08	5.52	5.86	5.81	5.82	5.8	5.58	5.23	5.44	5.64
PEX11B	1	145911350	145918717	-1	q21.1	ENSG00000131779	7.42	8.95	7.37	8.4	7.72	7.83	7.97	8.02	9.09	8.07	7.45	6.47	7.36	8.69	8.11	8.47	8.72	8.6	6.92	7.13	8.2	7.14	8.07	8.42	8.21	8.42	8.1	8.17	8.39	8.53	8.49	7.96	7.72	7.41	7.62	7.5	8.79	8.25	7.34	8.25	7.5	7.48	8.48
RBM8A	1	145917714	145927678	-1	q21.1	ENSG00000265241	4.87	5.7	5.47	5.25	5.36	4.67	5.64	4.92	5.32	5.33	4.78	4.51	4.84	5.44	5.36	5.18	5.73	5.38	3.62	4.96	5.25	4.49	5.42	4.29	5.26	5	4.91	5	3.96	5.06	4.91	5.59	5.4	5.38	5.77	5.79	5.14	5.17	5.04	5.5	4.89	4.9	5.47
LIX1L	1	145933423	145958017	-1	q21.1	ENSG00000271601	6.79	7.12	6.86	7.01	7.28	7.13	7	7.02	7.56	7.15	6.25	6.72	6.81	7.1	7.36	7.23	7.18	7.48	6.2	6.89	7.47	5.78	7.3	7.11	7.87	7.65	8.08	7.95	7.44	7.56	7.48	7.83	7.85	6.98	5.42	5.92	7.51	7.54	7.08	7.39	7.39	7.83	7.66
ANKRD34A	1	145959441	145964575	-1	q21.1	ENSG00000272031	5.67	5.06	5.18	5.28	5.04	5.42	5.12	6.22	5.41	4.92	5.52	5.13	5.15	4.95	5.33	5.3	5.23	5.44	5.43	5.67	5.02	5.06	5.1	5.36	5.16	5.39	4.95	5.17	4.86	5.03	5.56	5.25	5.31	5.37	5.44	5.2	4.97	5.86	5.01	5.62	5.65	5.34	5.24
TXNIP	1	145992435	145996579	-1	q21.1	ENSG00000265972	14.07	14.15	13.45	13.63	13.76	13.3	14.34	11.85	10.75	13.27	12.97	12.97	13.76	13.48	13.82	12.9	12.09	14.33	12.55	14.44	13.83	13.02	14.52	14.24	13.79	13.75	14.09	13.96	14.19	14.09	13.87	13.84	14.17	12.44	12.79	13.71	13.52	13.61	13.14	14.18	13.41	13.64	13.63
HJV	1	146017468	146036746	-1	q21.1	ENSG00000168509	4.36	4.27	4.4	4.21	4.21	4.88	4.61	4.77	4.17	4.56	4.77	4.75	4.63	4.29	4.18	4.13	4.18	4.25	4.26	4.13	4.37	4.59	4.08	4.12	4.4	4.22	4.64	4.52	4.64	4.21	4.58	3.97	4.56	4.64	4.6	4.68	3.8	4.76	4.02	4.21	4.22	4.62	4.7
PRKAB2	1	147155106	147172550	-1	q21.1	ENSG00000131791	6.62	6.98	6.51	6.61	6.68	5.68	6.19	5.61	6.42	6.54	6.63	6.11	6.65	6.68	6.69	7.04	6.72	7.35	6.05	6.78	7.3	6.54	6.47	7	6	6.41	6.25	6.53	6.37	6.5	6.62	6.62	6.47	6.41	7.15	6.76	7.18	6.73	6.69	6.97	7.26	6.37	6.58
FMO5	1	147175351	147243050	-1	q21.1	ENSG00000131781	5.02	5.03	4.75	4.84	4.77	5.19	5.1	5.25	5.22	4.82	5.05	5.13	5.02	4.62	4.92	5.37	4.89	4.82	5.26	5.05	4.71	5.2	4.75	5.21	4.85	4.95	5.19	4.85	5.41	5.46	5.37	5.02	5.36	5.42	5.1	4.5	4.86	5.61	3.77	5.04	4.94	4.33	5.3
CHD1L	1	147242654	147295765	1	q21.1	ENSG00000131778	6.75	6.68	7.62	7.27	7.13	6.08	6.26	5.94	6.65	7.16	7.44	6.12	7.45	7.5	6.92	7.38	7.44	7.06	6.83	7.66	7.53	7.83	7.79	6.83	6.65	7.04	6.69	6.7	7.03	7.53	6.99	6.67	6.63	7.47	7.29	7.47	6.99	6.43	7.44	6.63	7.21	7.42	7.42
BCL9	1	147541501	147626216	1	q21.2	ENSG00000116128	6.37	7.16	6.41	6.56	6.6	6.89	6.59	6.27	6.98	7.2	6.66	6.85	6.74	7.33	6.81	6.46	6.6	6.98	6.36	6.19	6.82	6.27	6.44	6.85	6.32	6.82	7.05	6.85	7.03	6.64	6.7	6.27	6.61	7.02	7.7	7.8	7.2	6.17	6.43	6.38	7.2	7.55	7.42
ACP6	1	147629652	147670524	-1	q21.2	ENSG00000162836	6.48	6.76	6.44	6.68	6.69	6.59	6.87	6.1	6.09	6.45	5.92	6.71	6.6	6.9	7.25	6.68	6.62	7.09	6.06	6.39	7.03	5.09	6.99	6.46	7.35	7.09	7.39	6.77	6.68	6.79	6.6	6.71	6.9	7.24	4.38	5.86	6.63	5.23	6.04	5.3	6.92	6.69	6.67
GJA5	1	147756199	147773362	-1	q21.2	ENSG00000265107	4.96	4.77	5.33	4.75	4.75	5.05	5.02	4.89	4.97	5.06	5.22	5.33	5.07	4.7	4.73	4.69	4.9	4.78	5.22	5.02	4.73	4.63	4.79	4.89	5	4.7	4.73	4.59	4.91	4.78	5.29	5.03	5.1	5.12	4.93	4.79	4.83	5.11	4.74	5.15	4.78	5.12	4.56
GJA8	1	147907956	147909257	1	q21.2	ENSG00000121634	5.19	4.6	4.55	4.46	4.91	5.03	4.85	4.89	4.59	4.83	5.21	5.06	4.59	4.64	4.67	4.67	4.32	4.69	5.24	4.42	4.77	4.54	4.49	4.74	4.34	4.56	4.65	4.85	4.89	4.2	4.73	4.92	3.95	5.31	4.56	4.36	4.86	4.56	4.81	4.47	4.67	4.76	5
PDE4DIP	1	148808181	149048286	1	q21.2	ENSG00000178104	5.78	5.7	5.11	6.29	5.27	4.4	4.93	6.88	4.93	5.24	5.04	5.25	4.75	5.28	4.68	6.13	5.4	6.76	4.27	4.76	5.22	3.84	5.32	5.53	5.35	5.21	5.4	5.18	5.24	5.1	5.34	5.26	5.26	5.21	5.42	5.2	5.3	5.25	5.41	5.3	5.5	5.32	5.24
H2BC21	1	149884459	149886652	-1	q21.2	ENSG00000184678	6.3	7.79	7.78	6.84	7.96	5.72	7.94	7.15	6.78	7.46	6.78	9.63	6.83	8.85	7.71	8.05	7.8	7.83	7.09	9.26	7.8	8.22	7.71	8.83	6.9	8.2	7.43	7.91	7.57	7.96	7.74	8.14	7.57	8.33	9.04	6.05	6.11	5.89	9.02	6.01	9.61	7.22	8.36
SV2A	1	149903318	149917844	-1	q21.2	ENSG00000159164	4.48	5.74	6.39	5.07	4.59	5.21	4.95	6.56	5.92	4.76	4.86	4.89	5.25	5.99	5.93	6.44	4.22	6.9	5.58	6.28	5.58	5.57	5.39	4.91	5.22	5.73	5.32	5.51	5.71	5.31	5.33	5.53	5.19	4.77	5.56	6.07	6.02	5.49	5.22	4.77	5.55	5.19	5.45
SF3B4	1	149923317	149927803	-1	q21.2	ENSG00000143368	9.19	9.58	9.64	9.49	9.74	9.38	9.4	9.33	9.49	9.17	9.32	8.64	9.55	9.91	9.42	9.54	9.48	9.52	9.14	9.55	9.43	9.71	9.37	8.88	9.74	9.36	9.65	9.36	9.02	9.07	8.83	9.22	9.65	9.39	9.53	9.53	9.47	9.47	9.01	9.32	9.13	9.23	9.4
MTMR11	1	149928651	149936879	-1	q21.2	ENSG00000014914	5.79	6.65	5.73	6.4	5.4	6.36	7.15	5.98	5.18	5.67	6.02	5.74	5.46	6.06	5.36	5.26	7	5.35	5.62	6.5	5.16	6.49	6.04	5.79	5.57	5.56	5.75	5.61	5.42	5.72	5.44	5.43	5.52	5.89	5.95	6.06	6.55	5.37	5.2	5.35	5.45	5.71	6.18
OTUD7B	1	149937812	150010726	-1	q21.2	ENSG00000264522	5.21	5.25	5.28	5.33	4.9	5.1	5.31	5.38	4.89	5.05	5.42	5.43	5.24	5.35	5.11	5.17	5.24	5.4	5.45	5.32	5.26	5.37	5.45	5.38	5.65	5.15	4.54	4.56	4.57	5.35	5.38	4.75	5.17	5.83	5.17	4.53	5.25	5.49	4.7	4.39	5.6	5.07	5.46
VPS45	1	150067279	150145329	1	q21.2	ENSG00000136631	7.2	7.9	6.96	7.12	7.68	7.19	6.92	6.99	6.85	7.29	6.33	5.75	6.97	7.36	8.03	7.96	8.16	7.87	4.52	6.29	6.89	3.65	7.09	7.51	7.09	7.89	7.22	7.28	7.58	7.88	7.62	6.95	7.46	7.12	4.31	5.4	7.46	7.3	6.63	7.28	7.02	6.39	7.37
PLEKHO1	1	150149183	150164720	1	q21.2	ENSG00000023902	9.64	8.84	7.8	8.27	9.79	8.93	8.83	8.6	6.83	8.97	9.35	8.61	8.9	9.49	9.65	9.79	10.06	8.26	9.09	7.98	8.3	9	7.98	9.41	9.07	9.42	9.17	9.21	8.97	9.25	9.19	9.45	9.11	9.76	9.05	7.85	9.66	7.99	9.14	8.11	8.11	8.94	9.38
ANP32E	1	150218417	150236156	-1	q21.2	ENSG00000143401	6.04	5.74	6.11	5.83	6.39	5.41	7.33	4.92	6.39	5.73	4.34	5.17	5.76	6.92	6.09	6.29	6.96	6.68	5.49	5.53	6.62	6.62	5.85	5.99	5.86	6.05	5.86	6.15	6.24	6.03	5.85	5.8	6.22	6.11	5.39	6.12	5.78	6.27	6.42	6.33	5.89	5.81	5.64
CA14	1	150257251	150265078	1	q21.2	ENSG00000118298	4.73	4.12	5.13	4.95	4.61	5.39	4.71	5.8	4.65	5.15	4.89	5.63	5.32	4.28	4.64	4.61	4.2	4.69	5.36	5.23	4.63	4.92	4.24	4.5	4.79	5.24	3.93	5.08	4.67	5.11	5.75	4.35	4.66	5.39	4.66	4.9	4.76	4.63	4.87	4.35	4.72	4.87	4.14
APH1A	1	150265399	150269580	-1	q21.2	ENSG00000117362	7.41	7.85	7.42	7.53	7.89	7.76	8.05	7.36	8.21	7.71	6.92	7.77	7.54	7.77	7.92	8.01	7.94	7.84	7.93	7.57	7.81	7.94	8.21	7.47	7.78	8	7.66	7.39	7.69	7.45	7.27	8.05	7.6	7.43	7.02	8.25	7.69	7.81	7.79	7.89	7.88	7.86	8.36
CIART	1	150282543	150287093	1	q21.2	ENSG00000159208	5.18	4.96	4.58	4.71	4.75	5.01	4.82	4.98	4.44	4.46	4.91	5.27	5.23	4.58	4.77	4.37	5.16	4.69	5.6	6.8	5.3	4.48	4.68	5.02	4.45	5.14	4.83	5	4.19	4.59	4.02	4.85	5.23	4.41	4.29	5.06	4.71	4.56	4.29	4.57	4.41	4.65	4.6
MRPS21	1	150293720	150308979	1	q21.2	ENSG00000266472	9.71	9.92	9.29	9.17	9.4	9.3	9.78	9.22	9.61	8.86	8.37	9.29	8.94	9.73	9.52	9.19	9.52	9.26	9.04	9.07	9.62	8	9.26	8.99	9.66	10.04	9.95	10.01	9.33	9.3	9.34	9.86	9.83	9.31	8.93	8.99	9.68	9.14	9.6	9.23	9.46	9.28	9.28
PRPF3	1	150321479	150353233	1	q21.2	ENSG00000117360	8.11	8.64	8	7.84	8.49	7.77	7.94	7.15	9.07	7.84	8.03	7.25	8.06	8.67	8.8	8.57	8.55	8.83	7.86	7.95	9.1	9.29	8.67	8.33	8.31	8.48	8.09	8.4	8.3	8.37	8.27	8.37	8.25	8.74	8.38	7.99	8.04	8.27	8.51	8.16	8.14	7.18	7.69
RPRD2	1	150363091	150476566	1	q21.2	ENSG00000163125	6.73	7.46	6.97	6.98	7.31	6.94	6.85	7.02	7.35	7.34	6.51	7.08	7.04	7.69	6.94	7.36	6.96	7.67	6.77	6.9	6.99	7.74	7.3	6.87	7.26	7.63	7.58	7.73	7.21	6.95	7.18	7.36	7.6	7.07	7.9	7.15	7.75	7.49	7.26	7.37	7	5.67	7.2
TARS2	1	150487364	150507609	1	q21.2	ENSG00000143374	6.72	7.07	6.06	6.49	5.92	5.95	6.69	6.61	6.47	6.17	6.28	6.24	5.84	6.4	6.13	6.23	6.25	6.17	5.79	6.4	6.06	6	6.19	5.71	6.25	6.18	6.32	5.8	6.64	6.13	6.68	5.52	6.16	6.2	5.65	5.71	6.36	6.18	6.13	6.22	5.89	6.22	6.47
ECM1	1	150508062	150513789	1	q21.2	ENSG00000143369	4.98	4.95	5.52	4.89	4.96	5.44	4.99	5.41	5.02	5.06	5.33	5.37	5.15	4.8	4.88	4.74	4.9	4.92	5.21	5.28	5.2	4.91	4.77	4.77	4.92	4.94	5.23	5.03	4.13	4.73	4.69	4.9	5.03	5.34	5.2	4.98	5.17	4.91	5	5.38	5.14	5.23	5.43
ADAMTSL4	1	150549369	150560937	1	q21.2	ENSG00000143382	5.11	4.73	4.56	5.05	4.72	5.11	4.86	5.05	4.6	5.14	5.69	5.02	4.84	4.64	4.93	4.79	5.15	4.85	4.92	5.22	5.1	5.06	4.62	4.49	4.21	4.51	4.74	4.5	4.79	4.87	4.38	4.7	4.79	5	4.84	4.91	5.19	4.49	4.84	4.69	4.76	4.8	5
MCL1	1	150574551	150579738	-1	q21.2	ENSG00000143384	8.93	9.14	8.99	8.91	9.32	8.98	9.49	8.23	8.26	9.34	8.52	9.15	8.54	9.1	8.87	9.24	9.3	8.64	9.4	9.64	8.94	10.22	9.1	9.41	8.81	8.51	8.61	8.67	9.05	9.14	8.99	9.18	9.14	9.2	10.17	9.5	9.02	9	9.57	8.54	10.1	7.99	8.56
ENSA	1	150600851	150629612	-1	q21.3	ENSG00000143420	6.93	7.46	7.58	7.23	7.37	7.1	7.83	7.13	7.27	6.66	6.72	7.22	7.02	7.23	7.59	7.95	7.35	7.27	7.77	7.52	7.18	7.69	7.61	6.91	7.81	7.43	7.58	7.4	6.77	6.68	6.7	7.67	7.81	6.55	6.71	7.59	6.97	7.3	7.03	7.41	7.77	7.48	7.36
GOLPH3L	1	150646230	150697154	-1	q21.3	ENSG00000143457	5.91	6.78	4.95	6.39	6.23	6.15	6.5	6.83	7.15	6.54	5.81	5.09	6.6	7.09	6.63	6.53	6.84	6.5	4.05	4.55	6.02	4.07	5.69	6.16	6.51	6.48	6.14	6.25	6.37	6.34	6.22	5.72	6.11	5.97	5.42	6.03	6.76	5.2	5.76	5.71	5.89	5.47	7.1
HORMAD1	1	150698060	150720895	-1	q21.3	ENSG00000143452	4.01	4.27	4.36	4.17	4.25	5.35	4.54	4.39	4.41	4.5	4.48	4.93	4.35	4.15	4.3	4.46	4.66	4.38	4.56	4.32	4.33	4.22	4.15	4.32	4.21	4.45	4.81	4.38	4.41	3.89	4.89	4.17	4.32	4.14	4.2	4.26	4.1	4.52	4.24	4.71	4.06	4.3	4.47
CTSS	1	150730188	150765792	-1	q21.3	ENSG00000163131	8.26	8.97	6.46	7.58	7.58	8.07	9.32	6.82	7.6	7.11	6.8	6.1	6.93	8.51	7.36	7.59	9.05	7.6	5.89	7.88	8.02	8.65	8.14	7.48	7.32	7.11	7.13	7.34	7.5	7.67	7.95	7.37	7.31	7.56	5.03	6.81	8.57	8.13	7.23	7.92	6.57	6.55	7.87
CTSK	1	150796208	150808260	-1	q21.3	ENSG00000143387	5.89	5.9	6.1	6.98	6.58	6.09	5.58	6.13	6.11	5.74	6.5	6.13	6.17	6.44	6.37	8.16	7.95	8.19	6.52	6.81	6.61	6.93	6.97	6.42	6.3	6.25	6.49	6.12	6.17	6.86	7.08	6.68	6.35	6.96	5.31	6.49	6.42	6.87	5.88	7.33	5.19	5.89	5.54
ARNT	1	150809713	150876708	-1	q21.3	ENSG00000143437	5.52	5.89	5.54	5.83	5.98	5.96	5.67	5.64	5.95	5.81	5.61	5.47	5.67	5.97	6.03	6.16	6.09	5.92	5.37	5.33	5.77	5.04	5.36	5.03	5.62	6.13	5.87	5.51	5.46	5.8	5.53	5.57	5.37	6.22	5.19	5.42	6.04	5.75	5.64	6.14	6.33	5.19	6.01
SETDB1	1	150926263	150964744	1	q21.3	ENSG00000143379	6.49	7.55	6.93	7.07	7.18	6.79	6.89	6.87	7.55	7	6.72	6.65	6.86	7.52	7.5	7.33	7.23	7.22	6.85	6.77	7.12	6.14	6.93	6.35	7.11	7.12	6.93	7.37	6.96	7.28	7.16	6.39	6.93	7.66	6.1	6.19	7.64	7.11	7.43	7	6.76	5.34	7.18
CERS2	1	150960583	150975004	-1	q21.3	ENSG00000143418	8.6	8.52	8.57	8.14	8.61	8.44	8.55	8.21	8.22	8.17	6.93	7.44	8.05	8.8	8.61	8.96	9.08	8.71	8.08	7.57	8.47	7.79	8.27	8.46	8.17	8.54	8.03	8.29	8.25	8.6	8.4	8.37	8.18	8.85	8.01	8.5	9.09	8.61	8.51	8.8	8.18	8.64	8.75
ANXA9	1	150982249	150995634	1	q21.3	ENSG00000143412	5.04	4.78	4.86	4.69	4.57	4.98	4.64	4.95	4.51	4.84	4.75	4.98	4.94	4.64	4.92	4.55	4.81	4.65	4.67	4.72	4.7	4.59	4.57	4.78	4.92	4.74	4.36	4.81	4.34	4.72	4.47	5.02	4.54	4.86	4.75	4.41	4.99	4.88	4.39	4.8	4.83	4.9	4.9
MINDY1	1	150996086	151008375	-1	q21.3	ENSG00000143409	9.12	9.67	9.33	9.51	9.66	9.42	9.05	8.87	7.43	8.84	9.22	8.32	9.8	9.5	9.98	8.21	9.85	9.14	8.16	8.68	9.77	7.98	8.49	9.04	9.27	8.97	9.21	8.55	9.43	8.84	9.11	8.3	8.99	10.03	9.46	7.47	8.47	8.6	8.84	8.15	7.92	8.14	8.46
BNIPL	1	151036321	151047720	1	q21.3	ENSG00000163141	5.05	4.87	4.85	4.8	4.62	5.09	4.65	4.91	4.91	4.88	4.93	5.03	4.63	4.75	5.06	4.71	4.47	4.79	4.76	4.9	4.98	4.51	4.79	4.78	4.57	4.75	4.85	5.08	4.78	4.84	4.92	4.94	4.3	5.23	4.7	4.82	4.66	4.96	5.21	4.9	5.23	4.99	4.67
C1orf56	1	151047751	151051986	1	q21.3	ENSG00000143443	5.49	5.88	5.58	6.15	5.29	5.57	5.71	5.91	5.27	5.49	5.59	5.58	5.51	5.65	5.59	5.67	5.18	5.57	5.45	6.09	5.44	5.75	5.9	5.2	5.13	5.31	5.83	5.22	5.72	5.74	5.34	5.3	5.41	5.2	5.22	5.84	5.19	5.5	5.71	5.3	5.88	5.08	5.84
CDC42SE1	1	151050971	151070325	-1	q21.3	ENSG00000197622	8.56	8.73	8.3	8.54	8.86	8.08	8.55	8.05	8.97	8.2	7.89	7.79	8.05	8.36	8.51	8.67	8.32	8.66	8.05	8.25	8.93	8.34	8.78	8.52	8.64	8.76	7.95	8.38	8.85	8.75	8.88	9.19	8.5	7.93	7.42	8.19	8.49	9.01	8.61	8.95	8.67	7.19	8.59
MLLT11	1	151060397	151069544	1	q21.3	ENSG00000213190	7.34	8.36	7.76	8.13	7.93	7.82	8.33	6.73	8.39	7.67	7.01	7.99	7.46	7.82	8.02	7.27	8	8.01	6.36	7.27	7.92	6.79	8.44	7.06	8.12	7.9	7.49	7.47	7.87	7.57	7.01	7.39	7.75	7.27	7.1	7.57	7.85	6.72	7.68	7.25	7	6.68	8.07
GABPB2	1	151070578	151125542	1	q21.3	ENSG00000143458	8.63	9.21	9.19	8.75	8.83	7.46	7.9	7.23	8.7	8.98	7.88	8.06	8.29	8.85	8.36	8.64	8.39	8.84	6.38	8.45	9.06	6.58	8.97	8.65	8.48	8.28	8.31	8.53	8.28	8.02	8.22	8.39	8.45	8.47	8.17	8.05	8.13	8.53	8.27	8.55	8.22	8.48	8.29
SEMA6C	1	151131685	151146664	-1	q21.3	ENSG00000143434	5.47	5.42	5.73	5.44	4.94	5.45	5.09	5.4	5.24	5.13	5.62	5.76	5.19	5.27	5.3	5.27	5.12	5.23	5.74	5.44	5.13	5.21	5.09	5.38	5.32	5.32	5.8	5.26	5.7	4.72	5.45	5.36	5.18	5.12	4.89	5.15	4.55	4.6	5.19	4.55	6.09	5.03	5.09
TNFAIP8L2	1	151156649	151159749	1	q21.3	ENSG00000163154	6.09	6.56	5	6.15	4.71	5.56	6.2	6.54	6.11	5.03	6.12	5.02	5.42	6.64	4.79	5.03	5.56	4.64	4.65	4.81	5.44	4.32	4.51	4.68	5.64	6.18	5.97	5.95	5.78	6.3	5.21	5.66	5.52	5.8	4.66	4.08	6.55	4.94	5.57	5.22	5.64	4.78	6.62
SCNM1	1	151156664	151170296	1	q21.3	ENSG00000163156	7.8	7.87	7.86	7.72	8	8.16	8.31	8.31	7.84	7.79	7.77	7.43	7.82	7.91	8.12	7.83	7.71	7.56	7.48	8.43	7.81	8.1	8.01	7.26	7.8	8.14	8.34	8.36	7.22	7.48	7.57	8.29	7.74	7.81	7.36	7.85	7.83	7.85	7.71	7.86	7.67	8.11	7.75
LYSMD1	1	151159748	151165948	-1	q21.3	ENSG00000163155	5.17	6.16	4.81	5.45	4.5	4.5	5.09	4.68	5.49	5.2	4.99	5.27	4.56	5.22	4.49	4.26	4.56	4.45	4.98	4.09	4.6	4.21	5.38	4.75	5.06	5.25	5.36	4.98	4.89	5.11	5.23	4.9	5.32	5.06	4.88	5.18	4.26	5.06	4.78	4.67	5.15	4.93	5.05
TMOD4	1	151169986	151176284	-1	q21.3	ENSG00000163157	5.26	5.49	5.35	5.56	5.44	5.26	5.07	5.09	5.09	5.55	5.84	6.02	5.14	5.67	5.17	5.35	5.38	5.79	4.81	5.46	5.53	4.38	5.43	5.44	4.88	5.54	5.6	5.37	5.35	5.53	5.1	5.8	5.38	5.23	5.04	4.6	5.55	5.13	5.34	5.64	5.52	4.75	5.33
VPS72	1	151176304	151195321	-1	q21.3	ENSG00000163159	6.97	7.65	6.49	6.45	7.36	7.18	7.19	6.87	7.69	6.45	6.66	6.03	7.04	7.66	7.72	7.43	7.76	7.6	6.04	6.4	7.24	5.25	6.81	7.01	8.29	7.95	8.13	7.47	6.99	7.24	6.86	7.24	7.51	7.56	5.72	5.52	7.78	7.51	6.82	7.3	7.14	6.57	7.28
PIP5K1A	1	151197949	151249536	1	q21.3	ENSG00000143398	5.61	5.64	5.38	5.45	5.82	5.77	5.83	5.64	6.17	5.67	5.46	5.53	5.36	5.4	5.34	5.76	5.58	5.62	5.82	5.36	5.39	5.52	5.45	5.72	6.11	5.46	5.28	5.52	5.67	5.84	5.51	5.7	5.57	6.04	5.24	5.47	5.6	5.91	5.67	5.65	5.71	5.4	6.03
PSMD4	1	151254703	151267479	1	q21.3	ENSG00000159352	8.02	8.12	8.07	8.27	8.23	8.17	8.24	7.98	8.4	8.2	7.98	8.56	8.28	8.11	8.41	8.09	7.91	8.07	7.88	8.22	8.12	7.64	8.16	8.13	8.57	8.67	8.56	8.55	8.25	8.38	8.46	8.57	8.57	8.41	7.3	8.05	8.49	8.48	7.98	8.25	8.22	8.57	7.99
ZNF687	1	151281618	151292176	1	q21.3	ENSG00000143373	5.4	6.06	5.66	5.56	5.79	5.8	5.13	5.49	5.84	5.32	5.4	5.6	5.75	5.8	5.54	5.37	5.44	5.64	5.79	5.42	5.55	6.25	5.44	4.89	5.47	5.64	5.11	5.72	6	4.86	5.46	5.84	4.99	6.08	6.16	5.92	5.3	5.75	5.43	5.35	5.36	5.4	5.3
PI4KB	1	151291797	151327715	-1	q21.3	ENSG00000143393	7.47	7.95	7.93	7.82	8.03	7.58	7.62	7.71	8.01	7.65	7.4	7.5	7.56	7.71	8.15	8.16	7.84	8.21	7.63	7.83	7.82	8.71	7.66	7.48	7.96	7.88	7.82	7.4	7.7	8.01	7.69	7.67	7.81	8.01	8.19	7.91	7.68	7.63	7.6	7.68	7.81	7.34	7.58
RFX5	1	151340640	151347357	-1	q21.3	ENSG00000143390	7.31	7.74	7.51	7	7.86	7.35	7.82	7.54	8.58	7.54	6.58	6.96	7.46	7.53	7.67	7.76	7.45	7.47	6.92	7.2	7.13	6.94	7.31	7.21	7.61	7.14	6.86	7.34	7.86	7.55	7.21	7.22	7.51	7.3	7.94	7.46	7.83	7.73	7.79	7.32	7.2	6.68	7.58
SELENBP1	1	151364304	151372707	-1	q21.3	ENSG00000143416	5.03	5.35	5.18	4.85	4.86	5.59	7.02	5.31	4.98	5.09	5.84	5.51	4.89	4.79	5.34	5.12	5.8	4.69	5.24	5.06	5.87	5.02	5.59	4.71	5.01	5.17	4.94	5.17	5.26	4.62	4.79	4.61	4.84	5.15	7.02	5.08	5.17	5.5	6.29	5.36	4.66	4.88	4.7
PSMB4	1	151399560	151401937	1	q21.3	ENSG00000159377	10.4	10.78	10.39	10.37	10.78	10.45	11.16	10.26	11.04	10	9.52	9.62	10.22	10.58	10.69	10.69	10.57	10.06	10.85	10.54	10.87	10.27	10.9	10.12	10.59	10.76	10.56	10.72	10.23	10.22	10.43	10.64	10.4	10.33	10.53	10.11	10.72	10.45	10.33	10.54	10.59	10.59	10.57
POGZ	1	151402724	151459494	-1	q21.3	ENSG00000143442	6.16	6.34	5.47	6.15	5.98	5.73	5.25	5.86	6.33	6.13	6.44	5.39	6.11	6.36	5.94	6.24	5.8	6.43	5.5	5.56	6.14	6.1	6.08	5.93	5.79	6.31	5.68	5.53	5.78	6	6	5.91	6.03	5.75	6.34	6.39	5.59	5.89	5.74	6.11	5.86	6.08	5.72
CGN	1	151510510	151538692	1	q21.3	ENSG00000143375	4.76	5.07	4.64	4.96	4.53	4.85	4.65	4.95	4.8	5.08	5.13	4.48	4.77	4.76	4.72	4.69	4.63	5.01	5.15	4.78	5.14	4.8	4.83	4.36	4.41	4.9	5.07	4.96	4.77	5.31	5	5.25	5.05	4.54	4.08	5.65	5.46	4.98	4.6	4.81	4.92	3.84	4.75
TUFT1	1	151540305	151583583	1	q21.3	ENSG00000143367	5.96	6.8	6.14	5.51	5.12	5.2	5.81	5.86	5.4	5.73	6.07	6.41	5.96	7.16	5.7	5.64	6.85	7.83	6.12	7.91	7.02	8.4	6.92	5.52	5.6	6.06	6.09	5.8	6.06	6.09	6.15	5.77	6.35	5.36	7.87	7.8	5.34	5.65	6.06	4.87	6.78	5.96	5.69
SNX27	1	151612006	151699091	1	q21.3	ENSG00000143376	7.83	8.68	7.39	8.38	7.89	7.93	7.92	8.2	8.39	7.81	7.79	7.59	7.82	8.45	8.08	8.15	7.92	8.39	7.27	7.68	7.93	6.93	8.04	8.31	8.22	8.34	8.23	8.38	8.39	8.56	8.3	7.97	8.13	7.96	6.66	6.91	8.98	8.43	7.96	8.4	8.29	7.38	8.68
CELF3	1	151700058	151716803	-1	q21.3	ENSG00000159409	5.08	4.73	4.41	4.34	4.82	5.29	4.83	5.04	4.55	4.88	5.09	5.12	4.88	4.52	4.93	4.74	4.74	4.48	5.34	4.94	4.64	4.76	4.67	5.11	4.62	4.63	5.67	5.06	4.97	5.14	3.69	5.11	5.02	4.75	5.41	4.09	4.57	4.99	4.74	4.95	4.84	5.05	5.18
RIIAD1	1	151710433	151729805	1	q21.3	ENSG00000178796	5.01	5.08	5.34	5.21	4.97	5.19	4.96	5.7	5.02	5.11	5.35	5.51	5.15	4.73	5.4	5.14	4.93	5.09	5.6	5.21	4.9	5.22	5.1	4.86	5.45	5.25	5.25	5.1	5.38	4.96	5.17	5.02	5.15	5.09	5.4	5.43	5.32	5.18	5.91	5.17	5.2	4.97	5.1
MRPL9	1	151759647	151763496	-1	q21.3	ENSG00000143436	7.72	8.44	8.08	8.3	8.43	8.15	8.58	7.51	8.36	7.5	7.27	8.02	8.05	8.57	8.58	8.31	8.26	8.44	8.53	8.56	8.54	9.33	8.67	8.07	8.2	8.31	8.65	8.38	7.92	8.34	8.36	8.44	8.43	7.58	7.58	8.52	7.76	8.27	8.19	8.2	8.01	8.6	7.79
OAZ3	1	151762899	151771334	1	q21.3	ENSG00000143450	4.82	4.87	4.98	4.77	4.78	5.23	5.13	5.23	4.93	4.71	5.14	5.1	4.8	4.74	4.95	4.78	5.01	4.68	4.79	4.88	4.8	4.86	4.8	5.07	5.93	5.33	4.72	4.89	5.01	5.56	4.77	5.16	4.4	4.96	4.97	4.76	5.22	4.44	5	5.02	4.5	4.5	5.2
TDRKH	1	151770107	151791416	-1	q21.3	ENSG00000182134	4.56	5.24	5.37	4.88	5.2	4.82	5.28	5.28	5.65	5.29	4.76	5.03	4.93	5.46	5.03	5.46	5.6	5.26	4.36	5.3	4.69	4.27	4.99	5.57	5.05	5.32	5.74	5.48	5.07	5.58	5.13	5.31	5.43	4.96	4.47	4.54	5.05	5	5.01	5.13	4.8	4.95	5.06
RORC	1	151806071	151831845	-1	q21.3	ENSG00000143365	4.7	4.14	5.82	4.53	4.42	5.02	6.54	5.16	4.48	7.02	4.75	5.03	4.56	4.5	4.59	4.46	4.34	4.5	4.87	6.24	4.3	4.66	4.3	4.95	4.79	4.81	4.43	4.56	5.19	5.02	4.95	4.84	4.95	4.73	4.94	4.94	5.09	4.3	5.09	5	5.07	5.09	5.18
THEM4	1	151870866	151909637	-1	q21.3	ENSG00000159445	5.49	7.1	6.06	6.53	6.93	6.21	6.62	5.91	4.92	6.45	5.7	5.25	6.1	7.47	6.37	6.61	6.34	6.84	4.8	6.4	7.26	3.84	7.02	6.38	7.21	7.55	6.83	6.63	7.3	7.29	6.02	6.5	6.97	6.74	5.35	5.14	6.21	5.16	6.22	5.55	6.71	6.5	6.21
S100A10	1	151982915	151993859	-1	q21.3	ENSG00000197747	12.97	11.79	12.14	12.08	13.24	11.58	13.26	10.25	11.31	11.68	11.84	11.8	11.39	12.72	12.83	12.56	13.39	12.79	12.06	12.52	12.22	11.8	12.51	11.59	12.78	12.75	12.7	12.02	11.66	11.65	11.86	12.26	12.73	13.06	10.8	11.82	12.84	11.84	11.51	12.34	12.07	12.57	12.69
S100A11	1	152032506	152047907	-1	q21.3	ENSG00000163191	8.11	8.15	6.49	8.11	7.61	7.05	9	9.14	4.66	7.7	8.39	6.04	6.65	9.37	6.2	8.72	9.07	8.81	5.07	7.47	7.41	7.86	7.53	6.28	7.55	7.59	8.52	7.8	7.07	7.46	7.52	7.84	7.82	7.96	5.97	5.88	8.88	8.12	6.8	7.84	7.2	7.05	8.09
TCHH	1	152106317	152115454	-1	q21.3	ENSG00000159450	5.04	4.41	4.91	4.88	4.47	4.88	4.66	6	5.82	5.2	4.78	5.07	4.64	4.66	4.83	5.22	4.77	5.56	5.23	5.37	4.8	5.21	4.66	4.11	5.05	4.91	5.42	5.53	4.17	4.93	5.17	5.67	4.82	5.18	4.48	5.23	5.23	5.08	4.97	5.19	5.43	4.21	4.9
RPTN	1	152153595	152159228	-1	q21.3	ENSG00000215853	4.81	4.19	4.25	4.5	4.31	4.88	4.32	4.73	4.55	4.76	4.63	5.4	4.81	4.11	4.42	4.38	4.21	4.42	4.94	4.38	4.16	4.35	4.08	4.19	5.2	4.63	4.73	4.8	4.49	3.99	4.84	5.01	4.44	3.91	4.38	4.76	4.76	4.51	3.82	4.53	4.76	4.06	4.5
FLG	1	152302165	152325239	-1	q21.3	ENSG00000143631	4.27	3.91	4.14	4.18	4.31	4.34	4.3	4.37	4.03	4.39	4.02	4.32	4.13	3.97	4.2	4.27	4.21	4.13	4.52	4.23	4.26	4.22	4	4.44	4.01	3.73	4.25	4.64	4.51	3.88	4.34	4.49	4.44	4.39	4.23	4.11	3.91	4.03	4.22	4.37	3.49	3.51	3.06
FLG2	1	152348735	152360006	-1	q21.3	ENSG00000143520	4.25	4.55	4.56	4.57	4.55	4.55	4.34	5.03	4.51	4.53	4.48	4.63	4.67	4.19	4.57	4.56	4.35	4.66	4.65	4.54	4.38	4.44	4.29	4.8	4.91	4.18	4.46	4.64	4.7	4.28	3.85	5.16	4.27	4.52	3.1	4.59	4.21	4.97	5.08	4.38	4.57	4.84	4.66
CRNN	1	152409243	152414263	-1	q21.3	ENSG00000143536	4.74	4.71	4.78	4.79	4.7	5.12	4.78	5.26	4.61	4.56	4.93	5.2	4.96	4.51	4.62	4.48	4.45	4.59	5.12	4.95	4.8	4.52	4.49	4.56	4.75	4.64	4.89	4.56	5.17	5.12	4.95	4.08	4.72	4.83	4.18	4.98	4.59	4.76	4.8	4.77	4.81	5.19	4.56
CRCT1	1	152514482	152516008	1	q21.3	ENSG00000169509	4.88	4.4	4.66	4.84	4.61	4.75	5.09	4.91	4.36	4.56	4.67	4.79	4.79	4.58	5	5.33	4.66	4.7	5.23	5.17	4.94	4.75	4.8	5.32	5.41	4.45	4.4	4.72	4.46	4.86	4.44	5.11	5.14	4.53	5.49	5.51	3.94	5.23	5.15	5.29	4.59	4.98	3.94
LCE3D	1	152579381	152580516	-1	q21.3	ENSG00000163202	4.81	4.22	4.73	5.1	4.75	5.29	4.5	5.43	4.29	4.63	4.5	5.14	4.66	4.22	4.39	4.74	4.46	4.81	5.11	5.21	4.76	4.59	4.45	5	4.91	4.23	5.08	4.73	5.48	4.79	5.18	4.08	4.84	4.87	5.39	4.33	3.92	4.44	3.54	4.52	4.93	4.56	4.26
C1orf68	1	152719522	152720470	1	q21.3	ENSG00000198854	4.93	4.47	4.9	5.24	4.98	5.09	4.42	5.49	4.98	5.03	4.56	5.49	4.79	4.53	5.38	4.82	4.76	4.77	5.26	5.29	5.09	4.98	5.06	5.18	4.85	4.3	4.43	5.34	4.81	4.9	4.59	4.82	5.22	4.53	4.62	4.87	5.18	5.4	4.84	5.36	5.17	4.81	5.74
LCE1E	1	152786214	152788426	1	q21.3	ENSG00000186226	5.61	4.54	5.08	5.38	5	5.28	4.82	5.49	5.03	5.19	5.47	5.41	5.49	4.96	4.89	4.74	4.5	5.02	5.5	5.34	5.32	5.27	4.68	5.22	4.92	5.31	5.37	5.18	5.2	5.18	4.93	5.02	5.46	5.14	5.03	5.07	5.14	4.79	5.25	4.75	4.95	5.29	5.29
LCE1B	1	152811971	152813108	1	q21.3	ENSG00000196734	5.14	4.44	4.78	5.39	4.97	5.3	4.77	5.23	4.95	5.36	5.29	5.7	5.77	4.47	5.27	4.81	4.54	4.74	5.72	4.82	4.8	5.56	4.71	5.28	4.68	5.1	4.79	5.41	4.64	4.6	4.77	4.78	4.75	4.91	5.24	5.57	5.07	4.54	5.54	4.78	5.33	4.9	4.72
SMCP	1	152878322	152885047	1	q21.3	ENSG00000163206	5.57	5.12	5.51	5.66	5.23	5.8	5.44	6.1	5.38	5.8	5.75	5.27	5.38	4.99	5.38	5.24	4.85	5.3	5.75	5.97	5.27	5.12	4.97	5.9	5.33	5.33	5.13	5.19	5.62	5.31	5.39	5.27	5.42	5.47	5.66	5.09	4.63	6.23	5.88	5.56	6.2	5.62	5.03
IVL	1	152908546	152911886	1	q21.3	ENSG00000163207	5.16	4.69	5.33	4.91	4.89	5.35	5.01	5.52	4.61	5.26	4.78	5.27	5.33	4.74	5.18	4.78	4.27	4.95	5.14	5.07	5.01	4.91	4.74	5.09	4.82	5.02	4.75	5.55	5.11	4.97	4.88	5.28	5.27	5.52	4.54	5.01	4.9	4.86	5.16	5.33	4.87	4.88	5.38
SPRR4	1	152970648	152972574	1	q21.3	ENSG00000184148	5.91	4.85	5.48	5.83	5.65	5.87	5.33	5.98	5.06	5.64	5.84	6.1	5.66	4.83	5.27	5.05	4.8	5.16	5.88	5.89	5.38	5.42	5.36	5.5	5.87	5.91	5.58	5.83	5.22	5.37	5.16	6.27	5.44	5.66	5.21	5.43	4.95	5.04	5.27	5.09	5.24	6	5.69
SPRR1A	1	152985231	152985500	1	q21.3	ENSG00000169474	6.65	6.27	6.71	6.58	6.29	6.77	6.49	6.86	6.26	6.51	6.82	6.88	6.59	6.13	6.27	6.21	6.18	6.27	6.89	6.6	6.43	6.43	6.32	6.47	6.54	6.43	6.23	6.59	5.93	5.65	6.45	6.97	6.36	6.67	7.57	7.07	6.15	6.56	6.84	6.44	6.53	6.68	6.04
SPRR3	1	153001747	153003856	1	q21.3	ENSG00000163209	4.31	4.03	4.85	4.17	4.57	4.13	4.46	4.39	4.32	5.01	4.69	4.99	4.56	4.19	4.62	4.48	4.04	4.81	4.72	4.51	4.52	4.47	4.34	4.69	4.79	4.33	4.1	4.43	4.76	4.46	3.67	4.55	4.22	4.81	4.31	4.28	4.75	4.81	4.17	4.87	4.52	4.59	4.49
SPRR1B	1	153031203	153032900	1	q21.3	ENSG00000169469	5.26	4.99	5.3	4.99	5.16	5.08	5.38	5.26	5.2	4.91	5.29	5.49	5.28	4.88	4.87	4.87	4.78	4.85	4.95	5.37	5.07	4.72	4.91	4.77	4.58	5.57	5.07	4.88	4.68	4.98	5.08	5.21	4.5	5.41	6.23	5.3	4.35	5.15	4.83	5.05	4.58	5.29	4.64
SPRR2A	1	153056120	153057512	-1	q21.3	ENSG00000241794	4.83	4.66	4.83	4.96	4.66	5.26	4.62	4.83	4.64	5.18	4.73	5.01	5.26	4.6	4.6	4.62	4.46	4.97	5.07	4.94	4.69	4.98	4.53	4.86	4.86	4.65	5.02	5.36	4.59	5.3	4.75	4.84	4.72	4.65	5.97	4.91	4.97	5.07	4.98	4.43	4.62	4.79	4.25
SPRR2G	1	153149582	153150890	-1	q21.3	ENSG00000159516	4.9	4.37	4.89	5.09	4.38	5.35	4.63	5.33	4.63	4.97	5.26	5.39	5.2	4.42	4.94	4.55	4.41	4.62	5.26	5.17	4.82	4.68	4.55	4.86	4.62	4.56	5.4	5.45	5.14	4.94	4.63	5.02	5.17	4.45	5.24	4.45	4.88	4.81	5.31	5.21	4.95	4.71	4.91
LELP1	1	153203430	153205120	1	q21.3	ENSG00000203784	4.75	4.59	5.15	4.54	4.66	5.43	4.72	5.22	4.49	4.7	4.72	5.14	4.76	4.87	4.57	4.73	4.19	4.64	5.18	4.76	4.63	4.57	4.2	4.56	4.1	3.91	4.42	4.9	5.21	4.24	4.8	5.36	5.17	4.91	4.8	5.05	4.56	4.56	5.29	4.9	4.48	5.04	4.86
PGLYRP3	1	153297862	153310718	-1	q21.3	ENSG00000159527	5.12	4.61	5.14	4.73	4.54	5.11	4.99	5.1	4.99	4.87	4.96	5.27	4.94	4.6	4.55	4.54	4.55	4.58	4.6	4.69	4.9	4.53	4.85	4.72	4.62	4.71	4.82	4.96	4.8	4.86	4.78	5	4.83	4.73	5.53	4.59	4.58	5.07	4.76	4.86	4.66	5.13	4.87
PGLYRP4	1	153330120	153348841	-1	q21.3	ENSG00000163218	5.08	4.67	5.08	5.2	4.61	5.12	4.93	6.02	5.28	5.26	5.01	5.7	5.52	4.59	5.28	4.65	4.61	4.79	5.25	5.28	4.89	4.84	4.82	5.43	5.3	5.05	5.3	5.42	5.04	4.99	5.5	5.43	5.06	4.09	4.58	5.45	5.17	4.8	3.95	4.62	5.22	4.33	5.12
S100A9	1	153357854	153361023	1	q21.3	ENSG00000163220	12.78	13.89	9.03	11.1	9.65	11.96	15.23	9.81	7.6	10.74	11.23	9.01	8.52	11.85	8.45	7.77	14.58	9	9.58	13.5	12.71	14.87	14.33	10.44	11.99	9.28	11.07	12.45	11.17	10.66	11.22	9.44	9.13	10.79	8.95	9.69	12.35	6.36	9.04	5.91	8.65	9.98	11.56
S100A12	1	153373711	153375621	-1	q21.3	ENSG00000163221	8.04	9.94	5.36	6.06	5.36	8.11	11.47	6.19	4.67	6.53	6.8	5.76	4.83	7.91	4.94	4.67	10	5.68	6.23	9.97	9.16	10.88	10.85	5.31	7.47	5.22	7.35	8.45	6.82	6.04	6.82	5.51	5.54	6.1	5.68	6.08	8.55	4.57	4.99	4.61	4.55	5.93	7.25
S100A8	1	153390032	153391073	-1	q21.3	ENSG00000143546	12.8	14.01	8.73	11.6	8.76	12.56	15.2	9.22	5.6	11	11.39	8.15	7.9	12	6.35	6.73	14.76	8.61	9.77	13.88	13.28	14.65	14.39	11.04	11.75	9.58	11.54	13.3	11.55	11.17	11.74	9.96	9.26	10.95	9.75	10.35	12.89	6.34	8.98	5.75	5.34	10.17	11.31
S100A7A	1	153416520	153423222	1	q21.3	ENSG00000184330	4.73	4.28	4.68	4.73	4.49	4.77	4.11	4.53	4.61	4.7	5	4.27	4.66	4.42	4.75	4.44	4.46	4.42	5.37	4.96	4.58	4.9	4.67	5.67	3.86	4.46	4.47	4.86	3.69	4.87	4.69	3.77	4.3	5.01	4.8	4.27	4.73	4.66	5.05	4.61	4.8	4.8	4.65
S100A6	1	153534599	153536244	-1	q21.3	ENSG00000197956	8.34	8.07	8.38	8.04	8.49	7.96	8.72	7.67	8.42	8.54	7.83	8.28	8.09	8.34	8.43	8.68	8.47	8.59	7.49	8.73	8.34	8.83	8.78	7.93	8.24	8.65	9.06	8	7.9	7.76	8.2	8.16	8.69	8.36	8.03	8.65	8.31	9.18	8.2	9.07	7.71	8.18	8.42
S100A5	1	153537147	153541765	-1	q21.3	ENSG00000196420	4.72	4.92	5.48	4.83	5.09	5.42	4.75	5.09	5.18	5.17	5.56	5.71	5.03	4.9	4.93	4.81	4.77	4.84	4.6	4.9	4.91	4.68	4.84	5.16	4.73	5.21	5.13	5.09	5.03	4.97	4.67	4.93	5.06	4.84	4.86	5.4	5.07	4.91	4.83	5.06	4.89	5.34	5.37
S100A4	1	153543613	153550136	-1	q21.3	ENSG00000196154	11.82	11.05	11.52	11.67	11.3	11.05	13.76	10.94	12.62	11.98	12.41	12.36	9.96	12.77	11.13	13.4	12.95	13.33	9.08	13.22	11.34	12.57	11.69	12.06	12.65	13.05	12.98	12.35	12.17	12.08	12.64	12.94	12.74	11.8	10.71	12.01	12.01	12.95	11.58	13.34	11.8	13.57	11.06
S100A3	1	153547329	153549258	-1	q21.3	ENSG00000188015	4.64	4.06	4.22	4.48	4.5	4.64	4.7	4.25	4.23	4.61	4.41	4.31	4.33	4.07	4.38	4.64	4.29	4.17	4.71	4.42	4.28	4.23	4.31	4.17	4.8	4.09	4.32	3.96	3.74	4.62	3.25	5.25	4.26	4.4	3.94	3.76	4.33	4.62	4.86	4.64	4.22	4.46	5.32
S100A2	1	153561108	153567890	-1	q21.3	ENSG00000196754	4.63	4.38	4.43	4.48	4.89	5.08	4.77	4.48	4.29	4.73	4.62	5.03	4.64	4.45	4.34	4.32	4.45	4.58	4.89	4.99	4.67	4.91	4.5	4.82	4.32	4.13	4.96	4.75	4.84	4.25	4.99	4.48	5.33	4.23	5.11	4.26	4.25	4.69	4.29	4.88	4.84	5.5	4.83
S100A16	1	153606886	153613145	-1	q21.3	ENSG00000188643	5.37	4.59	4.98	5.67	4.88	5.31	5.26	5.68	5.04	5.09	5.32	5.29	5.39	4.65	4.85	4.72	4.57	4.88	5.58	5.23	5.13	5.26	4.99	5.13	4.76	5.21	4.89	5.31	4.81	5.06	5.27	4.87	5.57	5.42	5.91	5.73	3.87	5.22	4.9	4.58	5.32	5.24	4.62
S100A14	1	153614255	153616986	-1	q21.3	ENSG00000189334	5.73	5.33	5.57	5.04	5.58	6.06	5.55	5.98	5.49	5.71	5.81	5.37	5.8	5.32	5.67	5.5	5.43	5.39	5.89	5.41	5.62	5.63	5.4	5.4	5.55	5.51	6.27	5.38	5.28	4.15	4.9	5.3	5.76	5.63	5.95	5.44	5.5	5.74	5.57	5.47	5.6	5.95	5.83
S100A1	1	153627926	153632039	1	q21.3	ENSG00000160678	5.03	4.89	4.83	4.89	4.82	5.77	4.99	5.61	5.01	5.18	5.46	5.68	5.54	5.01	5.19	5.09	4.79	4.79	5.34	5.22	5.11	5.13	5.11	5.37	5.33	5.22	5.09	5.68	4.91	5.68	5	5.67	5.4	5.08	5.74	5.05	4.98	4.81	5.04	4.99	4.68	4.93	4.63
CHTOP	1	153633982	153646306	1	q21.3	ENSG00000160679	8.14	8.71	8.22	8.07	8.19	8.02	8.25	7.87	8.69	7.84	7.8	7.71	7.87	8.54	8.44	8.44	8.46	8.36	7.8	7.5	8.31	8.08	8	8.38	8.3	8.25	8.07	8.11	8.4	8.54	8.4	8.4	8.13	8.07	9.6	8.92	8.44	8.32	7.93	8.46	8.51	7.96	8.57
SNAPIN	1	153658703	153661852	1	q21.3	ENSG00000143553	7.37	7.59	6.32	7.21	7.32	7.33	8.18	7.34	8.01	6.36	6.2	6.66	7.08	7.33	7.52	7.21	7.42	6.94	5.8	6.69	7.05	5.95	7.18	6.86	7.48	7.37	7.62	7.47	7.08	7.02	6.81	7.15	7.14	7.19	7.08	6.69	7.49	7.83	7.21	7.71	7.2	7.33	7.61
ILF2	1	153661788	153671028	-1	q21.3	ENSG00000143621	9.58	10.41	10.42	9.62	10.52	10.01	11.01	9.32	10.71	9.84	8.14	8.87	9.73	10.26	10.21	10.15	10.57	9.92	10.49	11.03	10.14	10.9	10.59	9.97	9.6	9.67	9.7	9.78	9.91	10.13	9.94	9.92	9.97	9.6	10.59	10.5	9.28	9.27	10	9.39	9.81	10.25	9.93
NPR1	1	153678688	153693992	1	q21.3	ENSG00000169418	5.72	5.52	5.8	5.54	5.65	6.08	5.49	5.97	5.36	5.38	5.9	5.79	5.86	5.52	5.6	5.17	5.25	5.34	5.87	5.75	5.19	5.5	5.34	5.11	5.59	5.51	5.28	5.54	6.16	5.81	5.12	5.71	4.71	5.28	5.02	5.66	5.89	5.81	5.69	5.67	5.5	5.5	5.35
SLC27A3	1	153774354	153780157	1	q21.3	ENSG00000143554	8.07	8.38	7.32	8.1	7.51	7.27	8.77	7.83	7.09	7.13	7.83	7.6	7.28	8.16	7.61	6.19	7.6	7.46	6.85	7.94	7.46	7.76	8.17	7.6	8.19	8	7.59	7.56	7.52	8.12	8.03	7.57	7.67	8.54	5.94	7.9	8.17	9.66	7.25	9.68	7.06	8.96	7.53
GATAD2B	1	153789030	153923360	-1	q21.3	ENSG00000143614	6.95	7.76	7.26	7.44	7.41	6.93	6.82	7.27	7.16	7.29	7.01	6.84	7.73	7.49	7.35	6.98	6.68	7.24	6.57	7.18	7.16	6.38	7.25	6.44	7.34	7.53	6.91	6.87	6.48	6.64	6.26	6.91	7.26	6.77	5.75	6.74	6.65	6.97	7.17	7.25	6.71	6.04	6.69
DENND4B	1	153929501	153946718	-1	q21.3	ENSG00000198837	8.73	9.42	8.78	8.85	9.39	8.89	8.55	8.74	9.05	8.91	9.71	8.57	9.03	9.57	9.56	9.23	9.23	9.18	8.22	9.19	9.45	8.84	8.87	8.81	9.22	9.35	9.15	9.11	9.24	9.22	9.42	9.04	8.9	10.06	8.28	8.76	9.63	9.39	9.29	9.5	8.77	8.17	9.29
CRTC2	1	153947669	153958615	-1	q21.3	ENSG00000160741	7.44	7.34	7.86	7.56	7.8	7.59	7.34	8.12	7.55	7.26	7.51	7.21	7.39	7.64	7.74	8	7.55	7.81	7.92	8.28	7.81	8.46	7.68	7.05	7.54	7.33	7.43	7.49	7.45	7.57	7.28	7.59	7.35	7.74	8.46	7.44	7.3	7.07	7.71	7.51	7.33	7.17	6.91
CREB3L4	1	153967534	153974361	1	q21.3	ENSG00000143578	5.34	5.86	5.97	5.5	5.15	5.25	5.92	4.86	6.59	5.49	5.35	4.78	5.14	5.52	5.4	5.08	5.9	5.27	4.65	4.44	5.5	4.19	5.66	4.43	5.57	5.35	5.43	5.25	5.05	5.57	4.47	5.15	5.03	5.37	4.68	5	4.54	4.81	4.9	4.95	4.43	5.35	6.14
NUP210L	1	153992685	154155116	-1	q21.3	ENSG00000143552	4.77	4.08	4.32	7.3	4.16	4.09	4.26	4.63	4.08	4.51	4.46	5.1	4.31	4.28	4.13	4.16	4.14	3.99	4.23	4.31	4.16	4.33	3.99	4.72	4.62	4.5	4.49	4.24	4.55	4.11	4.54	4.23	4.51	4.21	4.28	4.27	4.47	4.84	4.51	4.43	4.53	4.41	4.41
TPM3	1	154155304	154194648	-1	q21.3	ENSG00000143549	7.96	8.03	8.47	7.81	8.34	8.05	8.42	7.69	8.16	7.93	7.92	8.2	7.95	8.3	8.43	8.46	8.68	8.29	8.1	8.74	8.2	9.56	8.87	8.98	8.6	8.66	8.27	8.24	8.71	8.95	8.92	8.46	8.36	7.95	8.43	8.19	8.03	8.39	8.04	8.56	8.33	8.45	7.74
C1orf43	1	154206696	154220637	-1	q21.3	ENSG00000143612	7.66	8.14	7.81	7.04	8.08	7.73	8.64	7.6	8.76	7.85	6.76	7.32	7.74	8.2	8.02	8.37	8.12	8.09	8.45	8.07	8	8.57	8.58	7.42	8.04	7.98	7.77	7.8	7.85	7.77	7.87	7.85	8.1	7.11	8.36	8.05	7.72	7.54	7.63	7.63	7.78	7.87	7.51
UBAP2L	1	154220179	154271510	1	q21.3	ENSG00000143569	7.27	7.58	7.66	7.29	7.47	7.35	7.35	7.34	7.65	7.19	7.54	7.15	7.28	7.88	7.48	7.43	7.75	7.44	7.73	7.84	7.42	7.45	7.47	7.21	8.31	8.18	7.61	7.31	7.04	7.82	7.19	6.89	7.25	7.8	6.42	6.79	8.3	7.59	6.98	7.59	7.01	6.96	8.49
HAX1	1	154272589	154275875	1	q21.3	ENSG00000143575	6.89	7.23	7.16	6.33	7.47	7.42	7.28	6.98	7.41	6.87	6.91	7.1	7.03	7.38	7.44	7.28	6.93	7.11	7.45	7.29	7.66	6.73	7.65	6.87	7.22	7.81	7.82	7.89	7.53	7.5	7.51	7.63	7.6	7.04	6.4	6.94	7.29	7.35	7.15	7.35	7.26	7.42	7.26
AQP10	1	154321090	154325325	1	q21.3	ENSG00000143595	5.07	4.44	5.34	4.98	4.92	5.3	4.62	5.09	4.81	5.02	5.15	5.6	4.97	4.55	4.79	4.42	4.57	4.37	4.97	4.94	4.75	5.29	4.63	5.99	4.98	6.88	6.17	6.91	5.22	5.89	5.65	6.68	5.81	5.61	4.54	4.97	4	4.83	5.07	4.53	4.51	4.39	4.29
ATP8B2	1	154325553	154351304	1	q21.3	ENSG00000143515	7.13	7.58	7.13	7.08	7.47	7.38	6.38	6.11	6.87	6.87	7.07	6.89	7.08	7.95	7.49	7.58	7.27	7.04	5.59	7.27	7.8	5.69	7.28	7.11	7.37	7.61	6.96	6.59	7.19	7.3	7.29	7.17	7.41	7.07	6.7	7.27	6.82	6.93	7.03	7.18	7.15	7.01	7.56
IL6R	1	154405193	154469450	1	q21.3	ENSG00000160712	5.92	6.88	3.92	5.83	6.59	6.42	5.8	5.92	6.76	5.81	5.81	5.08	6.01	6.51	6.02	7.58	5.74	7.69	4.57	5.57	6.74	4.6	5.71	5.91	6.44	6.73	6.23	5.99	6.35	6.62	6.13	6.13	5.93	6.1	4.62	5.56	6.22	5.47	5.96	5.82	6.23	5.11	6.29
SHE	1	154469772	154502412	-1	q21.3	ENSG00000169291	4.95	4.75	5.13	5.03	4.96	5.04	4.69	5.54	4.62	5.15	4.89	5.29	5.11	4.41	4.71	4.73	4.6	4.67	5.34	5.2	4.75	4.8	4.78	4.82	4.81	4.77	4.67	5.42	4.98	4.57	5.19	4.63	5.09	4.88	4.44	4.99	4.88	4.74	4.88	4.8	5.22	4.9	4.59
TDRD10	1	154502219	154548147	1	q21.3	ENSG00000163239	4.99	4.47	5.06	4.92	4.88	5.17	4.9	5.16	4.64	4.9	4.62	4.76	4.74	4.6	4.39	4.54	4.6	4.55	5.31	4.97	4.59	4.26	4.6	3.85	4.75	4.6	4.78	4.62	4.28	5.01	4.91	5.87	4.73	4.64	4.54	5.31	4.85	4.76	5.25	5.05	4.82	4.64	4.85
UBE2Q1	1	154548577	154559028	-1	q21.3	ENSG00000160714	6.51	7.27	7.17	6.43	7.16	6.75	6.93	6.7	7.26	6.81	5.77	6.48	6.59	6.9	6.96	7.04	7.18	7.05	6.5	6.87	6.56	7.51	6.69	7.14	6.92	6.85	6.97	6.95	6.93	7.37	7.03	6.97	6.65	6.61	7.4	6.11	7.41	7.85	6.84	7.8	7.07	6.71	7.31
CHRNB2	1	154567778	154580013	1	q21.3	ENSG00000160716	5.25	4.72	4.92	5.01	5	5.38	4.75	5.26	4.81	5.17	5.39	5.21	5.23	4.61	4.93	4.7	4.69	4.68	5.33	5.3	4.95	5.04	4.87	5.1	4.99	5.46	5.74	5.46	4.53	4.71	4.87	5.47	5.22	4.55	4.54	4.91	3.82	5.35	4.81	4.69	4.47	5.54	4.99
ADAR	1	154582057	154628013	-1	q21.3	ENSG00000160710	10.61	10.54	10.16	9.92	10.43	9.9	10.62	9.76	10.43	10.53	9.41	10.22	9.96	11.06	10.6	10.94	10.97	10.83	10.14	10.42	10.09	10.15	10.02	10.59	10.27	10.19	10.39	10.2	10.55	10.73	10.45	10.11	10.08	10.66	10.04	10.73	10.56	10.91	10.25	10.71	10.47	9.82	10.51
KCNN3	1	154697455	154870281	-1	q21.3	ENSG00000143603	4.76	4.48	4.62	4.55	4.7	4.77	4.59	5.19	4.59	4.91	4.86	5.07	4.83	4.48	4.75	4.47	4.45	4.54	5.01	4.91	4.67	4.59	4.54	4.41	4.78	4.67	5.04	4.91	4.66	4.79	4.63	5.12	5.15	4.94	4.61	4.78	4.84	4.75	4.68	5.29	4.28	4.47	4.39
PMVK	1	154924740	154936719	-1	q21.3	ENSG00000163344	7.09	7.93	7.92	6.76	7.81	7.33	8.31	7	8.32	7.79	6.68	7.53	7.05	7.61	7.76	7.7	8.53	7.64	6.84	8.39	7.71	6.31	8.2	6.28	7.3	7.71	8.01	7.9	6.97	7.3	7.34	7.42	7.26	7.71	7.18	7.22	7.8	7.7	7.72	7.17	7.51	8.83	8.38
PBXIP1	1	154944076	154956123	-1	q21.3	ENSG00000163346	6.64	7.09	6.8	6.41	7.27	7.12	6.85	6.82	6.89	7.35	7.14	6.74	6.63	7.42	6.81	7.02	6.2	7.66	7.09	6.99	7.39	5.82	6.62	6.57	7.49	7.74	7.68	7.6	6.63	6.75	7.3	7.89	7.44	7.14	8.19	6.98	6.63	6.55	6.94	6.59	7.73	5.44	6.71
PYGO2	1	154957026	154963853	-1	q21.3	ENSG00000163348	5.49	5.98	5.57	5.55	5.88	5.68	5.71	5.57	5.92	5.62	5.91	6.06	5.7	6.16	5.97	5.91	5.81	5.81	5.54	5.76	5.88	5.94	5.69	5.1	5.51	6.01	5.86	6.18	5.96	5.59	6.4	5.47	5.93	5.86	5.57	5.76	6.03	5.73	5.61	6.04	5.76	5	6.67
SHC1	1	154962298	154974395	-1	q21.3	ENSG00000160691	6.85	7.31	6.79	6.1	7.44	7	7.01	6.69	7.06	7.18	6.45	6.09	6.98	7.36	7.68	7.16	7.59	7.51	7.53	7.31	7.06	7.47	6.86	6.61	7.12	7.16	7.15	6.94	7.3	7.04	7.03	6.65	6.84	7.58	6.92	6.73	6.92	6.97	6.98	7.05	7.14	6.76	7.2
FLAD1	1	154983338	154993111	1	q21.3	ENSG00000160688	6.58	6.79	6.53	6.25	6.93	6.66	6.69	6.75	7.05	6.55	6.38	6.65	6.51	6.71	6.86	6.78	6.82	6.68	6.47	6.77	6.83	6.52	6.78	6.7	6.9	6.85	7.07	6.65	6.43	6.55	6.67	6.91	6.92	6.97	6.33	6.45	6.33	7.07	6.27	7.23	6.28	6.55	6.6
DCST2	1	155018520	155033781	-1	q21.3	ENSG00000163354	4.4	4.09	4.92	4.73	4.6	4.29	4.18	4.78	4.4	4.14	4.46	4.88	4.78	4.16	4.58	4.46	4.23	4.11	4.38	4.56	4.24	4.4	4.26	4.65	4.61	5.04	4.71	4.43	4.85	4.67	4.36	4.2	4.3	4.69	4.72	4.5	3.85	4.41	4.31	4.58	4.19	4.03	3.49
ADAM15	1	155050566	155062775	1	q21.3	ENSG00000143537	7.23	6.7	6.79	6.87	6.9	7.27	7.14	7.34	6.54	7.35	7.09	7.59	7.08	6.59	6.91	6.78	7.08	6.7	6.98	7.2	7.01	7	6.78	6.27	7.03	6.96	7.13	6.64	6.81	6.57	6.92	7.12	6.97	7.53	5.82	6.03	7.82	6.94	6.61	7.2	6.44	7.88	7.1
EFNA4	1	155063737	155069553	1	q21.3	ENSG00000243364	5.51	6.78	5.37	5.39	6	5.7	5.51	6.04	5.92	5.67	5.66	5.22	5.69	6.78	6.08	5.64	6.39	5.79	5.06	5.44	5.67	5.84	5.76	5.68	6.32	6.14	6.07	6.1	5.58	5.73	5.83	5.9	5.82	5.89	5.67	5.36	6.07	5.64	5.57	5.75	5.75	5.16	6.38
EFNA3	1	155078837	155087538	1	q21.3	ENSG00000143590	5.13	5.34	4.97	5.1	4.73	5.54	4.93	5.74	4.94	4.87	5.41	5.32	5.1	5.21	4.94	4.89	5.18	5	5.06	5.15	4.72	4.88	4.62	5.82	5.31	4.99	5.29	5.47	4.74	4.5	5.16	4.92	4.65	4.69	5.09	5.1	4.69	5.25	4.99	5.28	5.54	5.04	5.87
EFNA1	1	155127876	155134899	1	q22	ENSG00000169242	5.01	7.12	5.19	5.4	4.97	6.56	4.93	4.97	5.27	5.2	5.2	5.72	6.1	6	5.48	4.81	5.15	5.51	5.16	5.28	6.6	6.81	5	4.72	5.2	5.66	5.11	5.89	5.87	6.08	5.67	5.15	5.44	4.98	4.53	7.25	3.93	5.36	5.8	4.55	5.81	4.65	5.27
SLC50A1	1	155135344	155138857	1	q22	ENSG00000169241	7.08	7.46	7.13	6.4	7.63	7.11	7.03	6.79	7.08	6.98	6.63	6.84	7.12	7.46	7.43	7.08	7.09	7.48	6.24	7.43	7.41	7.35	7.37	6.3	7.01	7.6	7.59	7.25	6.93	6.94	7.07	7.3	7.19	6.92	5.74	7.18	6.74	7.02	6.84	6.84	6.41	8.07	6.76
DPM3	1	155139891	155140595	-1	q22	ENSG00000179085	8.4	8.95	8.99	7.49	8.25	7.97	9.23	8.39	7.8	8.21	7.84	8.82	7.26	8.42	8.51	8.48	9.54	8.53	7.31	8.63	8.73	7.03	9.01	7.58	8.64	9.06	8.9	8.88	7.92	7.5	8	8.77	8.79	8.56	6.24	8.25	8.4	8.39	8.39	8.47	8.16	9.25	8.64
TRIM46	1	155173787	155184971	1	q22	ENSG00000163462	5.14	5.76	5.66	5.62	5.94	5.87	5.37	5.68	5.55	5.58	6.04	5.65	5.72	6.12	6.23	5.67	5.85	6.15	5.26	6.15	5.87	5.29	5.57	6.26	6.11	6.48	5.79	5.62	5.36	5.87	5.58	5.49	5.62	6.4	4.62	5.66	4.95	5.52	5.41	5.66	5.27	4.86	6
MUC1	1	155185824	155192916	-1	q22	ENSG00000185499	5.87	6.48	6.2	6.15	5.98	6.25	7.19	6.31	7.37	5.85	7.22	6.16	5.68	5.97	6.1	5.42	7.15	6.35	6.23	6.2	6.29	5.98	6.34	5.91	6.14	5.68	6.25	5.74	5.58	5.69	5.95	5.63	5.97	6.6	5.71	6.41	4.75	5.62	6.09	5.66	7.62	7.62	6.09
THBS3	1	155195588	155209051	-1	q22	ENSG00000169231	7.43	7.47	7.31	6.76	7.81	7.53	6.98	6.87	7.61	7.28	8.33	6.77	7.09	7.65	7.57	7.35	7.54	7.76	6.54	7.73	8.3	6.86	7.41	7.07	6.93	7.22	6.68	6.84	7.35	7.62	7.27	6.86	6.73	8.75	7.01	6.91	7.27	6.69	7.5	6.76	6.54	7.38	7.61
FAM189B	1	155247205	155255483	-1	q22	ENSG00000160767	6.29	6.35	6.6	6.04	6.22	6.36	6.2	6.27	6.16	6.49	6.42	6.54	6.38	6.22	6.41	6.04	6.21	6.15	6.25	6.38	6.2	5.94	6.34	6.53	6.26	6.23	6.51	6.47	6.03	6.31	6.75	6.2	6.05	6.67	5.7	6.43	6.29	6.31	5.9	6.69	6.15	6.42	6.2
SCAMP3	1	155255979	155262430	-1	q22	ENSG00000116521	7.4	7.94	7.73	7.35	7.88	7.88	7.79	8.2	8.07	7.49	7.27	7.04	7.46	7.8	7.95	7.67	8.11	7.7	6.84	7.88	7.89	7.15	7.57	7.32	8.2	7.93	7.97	8	7.31	7.98	7.62	7.84	7.55	7.48	6.93	7.36	7.55	7.66	7.47	7.52	7.59	8.17	8.12
CLK2	1	155262868	155278491	-1	q22	ENSG00000176444	7.31	7.68	6.64	6.88	7.75	7.57	7.4	7.19	7.64	7.17	7.56	6.73	7.56	7.76	7.8	7.97	7.46	8.08	7.34	7.05	7.88	7.22	7.29	7.56	7.77	7.71	7.4	7.66	7.52	7.63	7.63	7.39	7.42	8.24	7.59	7.17	7.63	7.5	8.01	7.31	7.5	6.26	7.48
HCN3	1	155277463	155289848	1	q22	ENSG00000143630	5.27	5.49	5.64	5.39	5.31	5.87	5.58	5.82	5.05	5.32	5.61	5.7	5.51	5.36	5.38	5.75	5.23	5.84	5.52	5.63	5.17	5.33	5.25	5.03	5.82	5.35	5.77	4.97	5.3	5.74	6.04	5.56	5.37	5.6	5.46	5.87	5.88	5.47	5.24	5.88	5.05	5.06	5.49
PKLR	1	155289293	155301438	-1	q22	ENSG00000143627	4.52	4.16	4.55	4.86	4.41	4.93	4.9	5.35	4.36	4.74	5.13	5.06	4.87	4.38	4.54	4.26	4.23	4.38	4.76	4.85	4.53	4.57	4.42	4.67	4.67	4.64	4.45	4.61	4.7	4.7	5.02	4.72	4.64	4.67	4.38	4.68	4.42	4.57	4.45	4.76	4.66	4.58	4.8
FDPS	1	155308748	155320666	1	q22	ENSG00000160752	7.42	7.93	7.83	6.6	7.68	6.87	8.59	6.81	7.95	7.08	6.83	6.71	7.03	7.85	7.5	8.07	8.17	7.74	6.73	7.76	7.77	6.91	8.34	7.72	7.69	7.99	7.76	7.62	7.13	7.23	7.84	7.36	7.41	7.78	6.55	7.24	7.58	8.19	7.43	8.44	7.46	8.5	7.69
ASH1L	1	155335268	155562807	-1	q22	ENSG00000116539	6.17	6.58	5.85	5.19	6.23	5.8	5.62	5.75	6.13	6.08	6.2	5.76	6.4	6.43	6.27	6.57	5.65	6.39	6.19	6.27	6.23	5.46	6.11	6.44	6.11	6.02	5.91	6.28	5.85	6.46	6.54	5.93	6.33	5.68	5.99	6.4	6.25	6.52	6.22	5.6	5.95	6.64	6.57
YY1AP1	1	155659443	155689000	-1	q22	ENSG00000163374	7.34	7.88	7.41	6.94	7.84	6.99	7.34	7.09	8.22	7.62	7.06	7.4	7.26	7.86	7.88	8.16	7.42	8.03	7.52	7.7	7.44	8.87	7.67	7.87	7.38	7.55	7.82	7.46	7.66	7.97	7.94	7.01	7.35	7.58	7.95	7.49	7.6	6.8	7.46	7.64	7.68	7.67	7.53
DAP3	1	155687960	155739010	1	q22	ENSG00000132676	7.43	7.35	7.41	6.77	7.52	7.73	7.06	6.99	7.37	7.39	7.41	7.14	7.82	7.37	7.66	7.46	6.95	7.44	7.75	7.49	7.89	7.42	7.45	7.62	7.23	7.64	7.6	7.27	7.22	7.29	7.41	7.76	7.76	7.23	7.11	7.21	7.19	6.95	7.42	7.17	7.38	7.17	7.03
GON4L	1	155749662	155859400	-1	q22	ENSG00000116580	6.65	6.47	5.93	5.89	6.43	6.09	6.09	5.95	6.64	6.11	6.68	6.3	6.43	6.53	6.41	6.57	6.3	6.31	6.61	6.48	6.69	6.57	6.75	6.1	6.47	6.24	6.47	6.33	6.34	6.48	6.33	5.97	6.57	6.7	6.14	6.36	6.43	6.38	6.62	6.24	6.54	5.4	6.63
SYT11	1	155859567	155885199	1	q22	ENSG00000132718	5.9	6.22	6.51	5.99	6.55	6.36	6.81	9.14	8.85	6.28	6.21	6.32	5.99	5.65	5.88	10.33	9.9	9.3	6.69	6.11	5.83	9.09	5.93	8.84	9.95	9.42	9.34	8.65	8.98	9.01	9.25	9.37	9.51	6.15	7.78	10.62	7.71	10.85	6.6	11.03	6.34	4.78	6.25
RIT1	1	155897808	155911404	-1	q22	ENSG00000143622	5.57	6.83	5.92	5.41	6.49	5.45	6.81	5.78	7.97	5.81	5.1	5.48	5.86	6.81	6.1	6.63	6.82	6.33	6.33	6.39	6.26	9.17	7.19	5.39	6.02	6.66	6.43	5.67	5.49	5.91	5.09	6.56	6.03	5.51	6.01	6.69	5.63	5.81	5.23	6.14	6.13	6.36	6.17
KHDC4	1	155913045	155934413	-1	q22	ENSG00000132680	7.47	8.06	6.09	6.43	7.46	7.01	6.18	7.63	7.91	7.23	7.43	5.88	7.73	7.82	7.79	7.61	7.11	8	7.03	6.43	8.31	6.47	6.95	7.14	7.37	7.23	6.56	6.85	6.99	7.32	6.95	6.09	6.74	6.67	6.97	6.99	7.39	6.79	7.17	6.9	6.83	6.8	7.3
ARHGEF2	1	155946851	156007070	-1	q22	ENSG00000116584	9.54	9.5	8.86	9.05	9.44	9.45	9.34	9.55	9.44	9.31	9.77	9.04	9.41	9.55	9.5	9.32	9.26	9.39	8.68	9.11	9.45	9.87	9.29	9.54	9.74	9.78	9.57	9.85	9.99	10.09	9.91	9.56	9.52	10.05	8.25	8.35	10.11	9.3	9.57	9.76	9.61	7.21	9.71
SSR2	1	156009048	156020951	-1	q22	ENSG00000163479	7.79	8.32	8.14	7.6	8.31	8	8.31	7.63	8.31	8.19	6.58	8.02	8.37	8.25	8.5	8.14	7.94	7.91	8.46	8.2	7.98	8.28	8.46	8.08	7.93	8.17	8.15	8.31	7.96	7.93	8.15	8.37	7.93	7.59	7.71	8.16	7.86	8.06	8.19	7.87	7.8	7.89	7.8
UBQLN4	1	156035299	156053798	-1	q22	ENSG00000160803	7.55	8.44	8.5	8.05	8.6	8.36	9.25	8.37	8.25	8.15	7.86	7.51	7.86	8.37	8.64	8.57	8.76	8.85	6.7	8.93	8.46	6.83	8.05	8.34	8.65	8.57	8.23	8.25	8.54	8.38	8.2	8.23	8.28	9.14	7.72	7.99	8.65	8.24	8.33	8.56	8.37	8.57	8.86
LAMTOR2	1	156054782	156058506	1	q22	ENSG00000116586	8.87	9.4	8.68	8.66	9.09	8.89	9.87	8.54	9.07	8.77	7.92	8.87	7.92	8.93	8.64	8.66	9.6	8.28	7.28	9.23	9.27	7.44	9.59	7.95	9.12	9.38	9.46	9.23	8.17	8.13	8.57	8.98	8.96	9.06	6.69	7.71	9.17	8.97	8.53	8.97	8.75	9.79	9.54
RAB25	1	156061160	156070504	1	q22	ENSG00000132698	7.71	9.95	7.8	8.43	9.22	7.81	7.34	7.41	5.24	7.13	7.37	6.68	5.6	8.6	4.89	4.42	6.33	4.99	7.39	7.28	9.76	4.77	9.49	5.06	5.19	5.32	5.73	5.75	4.98	5.1	5.06	5.32	5.48	5.92	7.67	5.65	4.27	4.86	5.32	4.56	9.39	8.43	8.84
MEX3A	1	156072013	156082465	-1	q22	ENSG00000254726	6.34	6.21	6.29	6.3	6	6.76	6.35	6.78	6.19	6.48	6.6	6.65	6.32	6.05	6.24	6.12	6.33	6	6.75	6.43	6.01	6.14	6.09	6.93	6.71	6.19	5.86	6.2	5.93	5.78	6.05	6.65	6.47	6.08	7.39	7.15	5.91	6.42	6.54	6.38	6.38	6.74	5.66
LMNA	1	156082573	156140089	1	q22	ENSG00000160789	6.96	6.7	7.28	6.87	6.95	7.37	7.79	7.28	6.53	7.51	7.27	7.12	6.77	6.96	6.7	8.04	7.22	8.45	8.99	8.19	6.49	8.56	7.52	7.42	6.07	6.39	7.13	6.81	6.47	6.84	7.07	7.63	7.17	7.3	10.68	9.3	5.78	5.92	6.72	6.05	7.02	7.78	6.83
SEMA4A	1	156147366	156177752	1	q22	ENSG00000196189	6.6	6.49	6.4	6.65	6.29	7.01	6.6	7.54	6.49	6.36	7.23	6.53	6.4	6.57	6.05	6.04	7.06	5.96	6.66	6.78	6.19	6.94	6.42	6.21	6.08	6.21	6.44	6.54	6.51	6.54	6.65	5.9	6.21	7.12	5.75	7.17	7.59	5.27	5.13	6.38	5.26	5.29	6.06
SLC25A44	1	156193932	156212796	1	q22	ENSG00000160785	6.87	8.16	7.53	7.36	7.35	7.32	7.54	8.37	8.46	7.49	7.31	6.95	6.94	7.8	7.38	8	8.11	8.05	7.06	7.61	7.26	7.87	7.62	7.03	7.2	7.19	7.22	7.33	7.05	7.06	6.91	7.45	7.53	7.15	8.96	7.62	7.3	7.66	7.13	7.88	7.14	7.83	7.47
PMF1	1	156212993	156240042	1	q22	ENSG00000160783	6.26	7.57	7.6	7.07	7.09	6.37	7.05	6.81	7.23	6.98	6.68	7.13	6.88	7.28	7.42	7.26	7.31	7.4	6.9	7.1	7.13	7.58	7.45	5.25	7.21	7.18	7.32	7.2	6.55	6.62	6.6	7.43	7.12	7.02	7.31	7.93	6.62	7.36	6.7	6.9	7.08	7.47	6.41
PAQR6	1	156243320	156248117	-1	q22	ENSG00000160781	5.13	4.86	5.25	5.17	4.93	5.33	5.09	5.49	5.4	5.45	5.31	4.39	5.01	4.79	4.91	5.03	5.38	5.37	5.38	6.01	4.96	5.46	5.75	5.28	4.72	4.55	5.57	5.18	4.86	5.1	5.04	4.97	5.32	5.27	5.5	4.91	4.57	4.73	4.94	5.15	4.9	5.12	5.11
SMG5	1	156249224	156282825	-1	q22	ENSG00000198952	7.69	8.4	8.21	7.71	8.18	8.25	7.78	8.12	8.2	7.75	7.66	7.78	7.86	8.12	8.25	8.25	8.2	8.08	8.24	8.1	8.06	8.34	7.84	7.8	7.95	7.57	8.25	8.15	7.86	8.08	8	7.87	7.96	8.05	8.49	7.78	7.72	8.12	7.89	8.12	8.01	8.24	8
TMEM79	1	156282935	156293185	1	q22	ENSG00000163472	6.43	7.05	5.95	6.46	6.74	6.43	6.32	6.61	6.88	5.84	6.26	5.99	5.87	6.9	7.11	6.66	6.39	6.85	5.49	6.01	6.5	5.51	6.8	6.43	6.72	7.08	7.07	7.31	6.88	7.45	7.19	6.54	6.6	7.08	4.8	5.66	7.03	6.99	6.45	7	6.59	5.55	7.21
GLMP	1	156290089	156295689	-1	q22	ENSG00000198715	6.74	7.93	6.83	7.34	7.61	7.42	7.59	7.34	8.75	7.06	6.24	6.43	6.9	7.83	7.61	7.8	8.32	7.82	7.01	7.28	7.03	7.57	8.19	7.45	7.85	7.79	8.11	7.77	7.77	7.38	7.94	7.7	7.59	7.67	5.23	7.12	7.67	7.8	7.81	7.74	8.09	8.32	7.97
CCT3	1	156308968	156367873	-1	q22	ENSG00000163468	9.23	9.9	9.74	9.57	9.78	9.72	9.75	9.34	9.34	9.28	8.58	9.27	9.24	9.58	10.19	9.45	10.49	9.87	8.78	8.78	9.75	8.33	9.38	9.61	9.87	9.98	9.64	9.59	10.06	9.93	9.85	9.54	9.14	9.43	9.14	9.03	9.61	9.26	9.41	9.12	9.62	9.95	10.15
TSACC	1	156337314	156346995	1	q22	ENSG00000163467	5.22	4.77	5.36	5.56	5.07	5.89	5.14	5.8	5.22	5.5	5.5	5.63	5.07	4.85	5.25	4.68	5.3	4.73	5.54	5.36	5.06	4.94	5.13	5.47	4.92	5.08	5.16	5.05	4.5	5.4	5.92	5.26	5.34	4.94	4.86	5.27	5.69	4.11	5.14	4.92	5.03	5.47	5.46
RHBG	1	156369211	156385219	1	q22	ENSG00000132677	5.35	4.47	5.18	4.92	4.82	5.69	4.73	5.84	4.7	5.24	5.73	5.3	5.34	4.47	5.1	4.74	4.47	4.41	5.56	5.3	4.9	5.3	4.7	5	5.35	5.35	4.84	5.3	5.34	4.52	4.71	4.3	5.05	5.51	5.18	5	5.55	5.87	5.34	4.89	4.6	5.26	5.29
MEF2D	1	156463727	156500779	-1	q22	ENSG00000116604	8.37	8.94	8.99	8.47	8.7	8.86	8.62	8.67	8.86	8.79	8.48	9.21	8.5	8.8	8.6	8.65	8.6	8.39	8.87	9.17	8.57	9.96	8.94	9.19	8.92	8.63	8.67	8.85	9.02	9.01	9.18	9.24	8.75	8.46	9.74	9.83	8.68	9.59	8.92	9.56	8.27	8.75	7.9
IQGAP3	1	156525405	156572604	-1	q22	ENSG00000183856	5.48	5.13	5.2	5.36	5.16	5.45	5.61	5.62	5.17	5.45	5.52	5.52	5.4	5.45	5.33	5.14	5.28	5.23	5.49	5.42	5.14	5.22	5.18	5.51	5.15	5.52	5.39	5.46	5.51	5.37	5.36	4.78	5.1	4.8	6.41	5.71	5.49	5.36	5.37	5.82	4.37	5.27	5.27
NAXE	1	156591762	156594299	1	q22	ENSG00000163382	8.32	8.26	8.41	8.31	8.44	8.5	8.56	8.59	8.45	8.37	8.18	8.41	8.25	8	8.33	8.25	8.22	8.32	8.17	8.43	8.25	7.91	8.38	7.68	8.57	8.59	8.8	8.6	7.72	7.68	8.01	8.6	8.51	8.31	7.14	8.43	8.49	8.62	8.03	8.69	8	9.26	8.69
GPATCH4	1	156594487	156601496	-1	q23.1	ENSG00000160818	6.28	6.75	6.13	5.99	6.63	6.31	6.92	5.99	6.6	5.99	6.23	5.87	6.32	6.71	6.88	6.03	6.56	6.32	5.34	6.06	6.64	5.2	6.41	5.85	6.1	6.29	6.53	6.38	6	6.63	5.9	6.79	6.32	6.37	5.55	5.94	6.43	6.34	6.64	6.42	6.42	6.62	6.84
HAPLN2	1	156619331	156625725	1	q23.1	ENSG00000132702	5.5	5	5.33	5.49	5.27	5.77	5.27	5.74	5.21	5.93	5.93	5.71	5.78	5.11	5.16	5.27	5.24	4.93	6.23	5.6	5.43	5.37	5.53	6.18	5.49	5.93	5.12	5.2	5.48	4.97	5.37	5.74	5.53	5.37	6.02	5.45	5.42	5.44	5.62	5.56	4.71	5.27	5.93
BCAN	1	156641390	156659532	1	q23.1	ENSG00000132692	5.1	4.77	5.2	5.04	5.05	5.33	4.98	5.51	5.23	5.38	5.4	5.26	5.35	4.84	5.12	4.89	4.81	5.01	5.61	5.28	5.02	4.85	4.81	5.1	4.89	5.31	5.3	5.21	5.22	5.14	5.15	5.05	5.33	4.89	4.96	4.98	4.69	5.05	5.21	5.29	4.96	5.25	4.91
NES	1	156668763	156677407	-1	q23.1	ENSG00000132688	4.63	4.77	4.88	4.53	4.72	5.26	4.76	5.25	4.55	4.89	4.93	5.12	5.16	4.5	4.72	4.59	4.37	4.44	5.04	4.7	4.65	4.65	4.48	4.7	4.35	4.94	5.47	4.78	4.39	4.33	4.43	4.38	3.85	4.58	4.69	4.7	4.94	4.52	5.2	4.26	5.23	4.65	4.58
CRABP2	1	156699606	156705816	-1	q23.1	ENSG00000143320	5.81	5.74	6.02	5.59	5.98	6.46	5.7	6	5.66	5.96	6.05	6.58	5.8	5.64	6.02	5.61	5.68	5.43	6.2	5.89	5.65	6.46	5.72	5.57	5.54	5.25	5.75	5.21	5.67	4.87	5.58	5.55	5.88	5.87	5.76	6.18	5.73	5.35	6.22	5.84	4.91	5.36	5.45
ISG20L2	1	156721891	156728799	-1	q23.1	ENSG00000143319	7.47	8.44	8.5	8.03	8.34	7.52	8.21	7.64	8.86	7.84	6.28	7.22	7.81	8.53	8.29	8.48	8.47	8.6	7.18	7.99	7.99	9.06	8.51	7.6	7.76	7.92	7.96	7.63	7.91	7.83	7.65	7.97	8.09	7.75	8.27	8.06	7.68	8.05	7.71	8.45	7.53	7.93	8.02
RRNAD1	1	156728442	156736960	1	q23.1	ENSG00000143303	5.92	6.36	5.92	5.92	5.57	6.2	5.89	5.85	5.97	5.64	6.13	5.9	5.75	6.19	6.33	6.02	6.31	5.95	5.9	5.35	6.04	5.39	5.85	5.17	6.83	6.72	6.49	6.19	5.83	6.31	6.18	6.36	6.25	6.14	4.9	5.35	6.11	6.83	5.65	6.15	5.8	6.24	5.7
MRPL24	1	156737303	156741590	-1	q23.1	ENSG00000143314	8.48	8.28	8.1	8.21	8.4	8.36	8.64	8.17	8.53	7.87	7.5	8.11	7.98	8.08	8.35	7.67	8.44	7.72	7.07	8.32	8.59	6.03	8.57	7.53	8.46	8.78	8.61	8.7	7.81	7.61	8.11	8.39	8.31	8.18	6.09	7.19	8.33	8.03	8.2	7.96	8.26	9.01	9.12
HDGF	1	156742109	156766925	-1	q23.1	ENSG00000143321	8.33	8.28	8.63	8.58	7.97	8.11	8.79	8.72	8.13	8.1	7.87	8.2	7.96	8.49	8.16	8.39	8.48	7.88	7.93	8.49	8.06	8.39	8.5	7.93	8.44	8.35	8.47	8.53	7.68	8.01	7.92	8.6	8.14	8.25	7.99	7.94	7.91	8.09	7.96	7.82	7.91	8.92	7.77
PRCC	1	156750610	156800815	1	q23.1	ENSG00000143294	6.18	6.77	6.66	6.75	6.83	6.05	6.87	6.66	7.34	6.08	6.02	6.29	5.78	6.96	6.74	6.63	6.65	6.73	6.26	6.19	6.19	6.85	6.65	5.58	6.42	6.4	6.42	6.37	6.44	6.43	5.88	6.48	6.37	6.69	7.12	6.85	6.29	6.46	6.23	6.54	6.32	6.82	6.34
SH2D2A	1	156806243	156816862	-1	q23.1	ENSG00000027869	5.73	6.02	7.68	6.6	6.67	5.93	7.89	6.68	7.01	6.59	5.94	6.1	5.7	6.38	6.58	5.38	7.23	5.08	7.78	6.77	6.74	6.37	6.31	6.43	6.9	7.23	7.25	5.8	6.46	6.51	6.27	7.16	6.73	5.49	8.61	5.64	6.02	7.26	6.01	7.14	6.67	6.82	5.75
NTRK1	1	156815640	156881850	1	q23.1	ENSG00000198400	4.21	4.59	4.85	4.56	4.51	4.84	5.68	4.99	4.54	4.96	4.84	4.71	4.37	4.31	4.24	4.13	4.36	4.03	4.02	4.91	4.42	4.39	4.35	4.69	4.25	4.57	4.65	4.98	4.54	4.75	4.58	4.61	4.7	4.58	5.02	4.54	4.35	4.63	4.29	4.17	4.16	4.71	4.16
INSRR	1	156840063	156859117	-1	q23.1	ENSG00000027644	5.38	4.73	4.85	5.24	4.68	4.65	5.01	5.73	4.93	5.19	5.35	4.86	5.26	4.82	5.14	4.71	4.66	4.85	5.45	5.43	5.02	5.12	4.89	5.11	5.49	5.04	5.47	4.64	5.14	4.69	4.86	4.77	5.24	5.3	5.31	4.51	4.69	4.81	5.08	5.17	4.61	4.38	4.67
PEAR1	1	156893698	156916434	1	q23.1	ENSG00000187800	4.89	4.98	4.47	4.3	4.78	4.77	4.64	4.75	4.7	4.98	5.27	4.67	5.43	5.07	4.73	4.36	4.4	4.28	4.61	4.74	5.71	5.19	4.37	5.89	4.94	5.44	5.5	5.16	4.69	5.32	5.21	6.1	4.96	4.61	4.93	4.87	4.18	4.69	4.62	4.41	5.46	5.18	4.1
LRRC71	1	156920632	156933094	1	q23.1	ENSG00000160838	5.21	5.18	5.11	4.54	5.14	5.44	5.45	5.2	4.83	5.08	5.22	5.33	4.81	5.07	4.99	4.95	4.88	5.04	5.51	5.39	4.98	5	4.84	5.51	4.96	4.6	5.04	5.24	5.23	5.25	5.37	4.83	5.2	4.93	5.13	4.66	4.66	5.74	5.24	5.12	4.68	4.87	4.73
ETV3	1	157121191	157138474	-1	q23.1	ENSG00000117036	5.68	6.13	6.75	6.08	6.36	6.22	6.62	5.84	6.42	6.88	5.74	5.77	5.55	6.67	5.84	6.12	6.69	5.79	6.27	6.45	6.05	7.82	6.48	6.42	6.24	6.08	5.84	5.86	6.09	6.38	5.93	7.03	6.76	5.62	6.8	6.72	5.8	6.3	6.57	6.55	6.46	5.8	5.81
FCRL5	1	157513377	157552515	-1	q23.1	ENSG00000143297	5.26	4.76	4.96	5.05	4.95	5.35	5.09	6.07	4.84	5.3	5.39	5.27	5.31	4.77	4.98	4.93	4.78	4.81	5.21	5.2	4.98	5.25	4.82	4.92	5.15	4.58	4.86	5.4	5.05	5.16	5.36	5	4.86	5.21	5.63	5.27	5.41	5	5.13	5.52	5.19	5.05	5.05
FCRL4	1	157573747	157598085	-1	q23.1	ENSG00000163518	5.09	4.5	4.67	4.55	4.77	5.35	4.63	5.19	4.61	5.03	5.4	5.21	5.25	4.41	4.83	4.37	4.36	4.64	5.27	4.83	4.8	5.19	4.45	4.8	4.7	4.59	5.28	4.91	5.29	4.9	4.57	4.97	5.14	5.42	5.71	3.96	4.7	5.45	5.58	4.49	4.66	4	4.49
FCRL3	1	157674321	157700769	-1	q23.1	ENSG00000160856	5.11	4.79	4.8	5.03	5.9	5.72	5.93	8.22	5.02	5.01	5.14	4.99	4.73	4.99	4.79	4.6	5	5.13	5.04	5.23	5.14	5.4	6.52	6.73	7.15	6.53	6.08	5.58	6.98	6.17	6.29	6.1	6.74	5.38	4.86	4.77	6.16	8.44	5.17	7.84	5	4.47	4.96
FCRL2	1	157745733	157777132	-1	q23.1	ENSG00000132704	5	4.66	4.8	4.89	4.68	5.1	4.54	5.17	4.81	4.85	4.78	5.12	4.93	4.53	4.93	4.6	4.48	4.52	5.22	4.88	4.74	5.03	4.53	4.78	4.94	4.41	4.99	4.95	4.61	4.72	4.83	4.65	4.55	4.63	4.67	4.67	5.17	4.98	4.42	5.13	4.88	4.83	4.69
FCRL1	1	157794403	157820120	-1	q23.1	ENSG00000163534	4.89	4.95	4.19	4.52	4.37	5.2	4.51	5.05	4.39	4.62	4.67	5.18	4.67	4.39	4.45	4.39	4.4	4.12	4.92	4.31	4.6	5.04	4.67	4.81	4.55	4.29	5.01	4.3	5.11	5.2	4.47	4.75	4.71	4.99	4.38	4.41	4.03	4.74	4.81	4.69	4.44	4.04	4.63
KIRREL1	1	157993273	158100262	1	q23.1	ENSG00000183853	4.8	4.55	4.98	4.4	4.53	4.77	4.69	4.81	4.58	4.67	4.75	4.95	4.73	4.29	4.49	4.46	4.4	4.28	4.83	4.77	4.67	4.54	4.59	4.9	4.45	4.82	5.46	4.89	4.31	4.74	4.52	4.87	4.52	4.76	4.5	4.49	3.96	4.55	4.72	4.27	4.26	3.95	4.44
CD1D	1	158178030	158186427	1	q23.1	ENSG00000158473	6.14	8.13	4.92	6.36	5.16	7.09	9.65	6.05	4.98	5.38	7.68	5.6	4.9	6.86	5.17	4.76	8.41	5.06	5.51	6.32	5.01	6.75	5.64	5.73	4.25	5.68	5.51	5.33	6.14	5.91	6.23	5.21	5.79	6.67	4.55	5.27	7.9	4.85	5.02	4.75	4.09	4.55	6.53
CD1A	1	158254424	158258269	1	q23.1	ENSG00000158477	5.46	5.02	5.05	5.15	4.7	5.39	5.41	5.55	5.11	5.77	5.43	5.68	5.49	4.61	4.7	4.73	4.36	4.55	5.77	5.29	4.92	4.97	4.43	6.21	4.86	5.08	4.97	4.89	4.81	5.13	4.81	5.07	4.16	5.3	5.33	5.01	5.88	5.46	4.9	4.77	4.93	4.66	4.58
CD1C	1	158289923	158294774	1	q23.1	ENSG00000158481	6.55	7.02	5.21	6.49	5.2	7.91	7.59	6.51	5.05	5.87	9.23	6.41	5.52	6.85	5.17	5.04	5.4	5.55	5.31	7.38	5.34	5.29	5.48	7.49	5.54	7.59	6.4	6.84	6.77	7.24	7.62	6.38	6.98	7.69	4.99	4.78	6.97	5.18	5.41	5.81	5.4	5.29	6
CD1B	1	158327951	158331531	-1	q23.1	ENSG00000158485	5.19	4.82	5.06	4.84	4.56	5.27	5.99	5.69	4.74	4.91	5.39	5.3	5.19	4.64	4.74	4.42	4.4	4.62	5.43	4.99	4.65	4.77	4.7	4.72	5.1	4.7	5.17	4.66	5.18	4.77	5.52	3.97	4.82	4.87	5.28	4.78	5.51	4.71	4.99	4.39	4.16	5.17	5.23
CD1E	1	158353696	158357553	1	q23.1	ENSG00000158488	5.11	5.68	5.3	4.94	4.68	5.65	5.88	5.76	4.86	4.81	6.08	5.46	4.99	4.99	4.98	5.04	4.72	4.9	5.05	5.08	4.85	4.38	4.69	5.38	5.25	5.66	5.02	5.44	5.42	5.52	5	5.16	5.16	5.48	5.71	5.14	5.42	5.27	4.95	4.99	5	5.13	5.17
SPTA1	1	158610704	158686715	-1	q23.1	ENSG00000163554	4.98	4.77	4.82	4.95	4.97	4.88	7.3	4.7	5.02	5.15	5.02	4.51	5.12	4.84	4.59	4.85	4.86	4.59	5.34	4.93	5.23	4.65	4.56	5.25	5.81	4.95	3.98	4.97	4.57	5.39	4.87	4.11	4.41	5.07	5.02	4.64	4.65	5.07	5.33	4.56	4.83	4.25	4.65
MNDA	1	158831351	158849506	1	q23.1	ENSG00000163563	8.75	9.92	4.31	8.04	4.38	8.02	10.52	5.4	3.8	6.64	8.12	5.17	4.52	8.49	3.67	4.11	10.3	6.06	4.4	6.57	6.6	7.24	7.39	6.96	5.81	6.07	5.79	7.74	6.54	6.92	6.41	5.56	5.41	6.53	4.9	5.24	6.77	5.59	5.13	5.07	4.54	4.99	7.76
PYHIN1	1	158930796	158977059	1	q23.1	ENSG00000163564	8.28	6.39	5.3	6.47	7.48	6.47	7.59	6.93	8.76	5.22	5.89	6.47	6.04	7.63	6.59	7.09	6.59	7.21	6.26	6.8	7.26	8.17	5.3	9.02	8.98	8.57	8.25	7.78	8.91	9.18	9.03	8.6	8.83	6.55	6.11	6.55	8.42	9.7	6.5	9.47	5.82	6.32	7.68
IFI16	1	158999968	159055155	1	q23.1	ENSG00000163565	9.9	9.17	7.85	9.38	8.26	7.92	9.96	9.27	9.01	8.04	8.16	8.01	8.08	9.88	8.09	8.13	9.57	8.81	7.13	7.2	8.54	7.81	7.73	8.99	8.99	9.08	9.06	8.71	9.56	9.86	9.33	8.78	8.95	8.11	8.04	7.99	8.56	9.77	8.54	9.34	8.11	7.5	9.25
AIM2	1	159062484	159147096	-1	q23.2	ENSG00000163568	5.25	4.79	4.56	4.75	4.59	4.98	7.86	6.68	7.74	4.54	4.95	5.2	4.5	4.81	4.55	7.03	5.64	5.83	4.57	4.59	4.44	5.04	4.26	5.08	5.57	5.51	5.84	5.42	5.47	5.58	5.43	5.37	5.64	5.2	3.96	5.01	5.74	6.13	5.44	6.13	4.8	4.84	5.12
CADM3	1	159171609	159203313	1	q23.2	ENSG00000162706	4.77	4.56	5.06	4.91	4.69	5.14	4.63	5.15	4.65	5.01	4.93	5.25	5.05	4.47	4.69	4.6	4.4	4.75	4.92	5.19	4.67	4.83	4.61	4.85	5.57	4.98	4.98	4.94	5.09	4.91	5.09	4.36	4.59	5.01	4.68	3.87	4.31	4.49	5.1	4.82	4.93	4.87	4.6
ACKR1	1	159203307	159206500	1	q23.2	ENSG00000213088	4.91	4.43	4.21	4.27	4.22	4.79	5.41	5	4.4	4.85	4.75	5.16	4.47	4.15	4.48	4.55	4.44	4.68	5.18	4.69	4.61	4.53	4.29	4.47	4.46	5.25	4.34	4.75	4.59	4.75	4.67	4.9	4.52	4.42	4.48	4.5	5	4.41	4.97	4.21	4.83	4.47	3.87
FCER1A	1	159289714	159308224	1	q23.2	ENSG00000179639	6.86	7.56	6.08	6.5	5.53	8.49	8.15	6.01	5.42	6.31	9.47	6.46	6.17	8.33	5.61	5.34	6.95	6.75	5.28	7.28	5.78	6.24	5.72	9.2	7.38	10.12	8.78	9.03	8.88	8.52	8.91	8.82	8.94	8.97	4.79	5.46	7.98	4.78	5.49	5.05	4.25	5.82	7.85
OR10J1	1	159437845	159443078	1	q23.2	ENSG00000196184	5.34	5.05	5.68	5.6	5.45	5.8	5.2	6.05	5.54	5.6	5.36	6.03	5.78	4.87	5.49	4.99	4.88	4.9	5.91	5.77	5.29	5.68	5.41	5.77	5.37	5.37	5.37	5.25	5.49	5.48	5.95	5.37	5.35	5.8	5.8	5.57	5.42	5.5	5.62	5.46	5.35	5.88	5.37
APCS	1	159587826	159588865	1	q23.2	ENSG00000132703	5	4.89	4.96	5.15	4.8	5.51	5	5.39	4.8	5.08	5.27	4.92	5.39	4.88	5	4.81	4.6	4.63	5.51	5.42	4.76	4.92	5.02	5.08	4.71	5.24	5.33	4.47	5.12	4.77	4.91	5.25	5.2	5.35	5.27	4.78	4.79	4.9	5.29	4.9	4.98	4.46	5.18
CRP	1	159712289	159714589	-1	q23.2	ENSG00000132693	4.74	4.39	4.54	4.75	4.48	4.75	4.53	5.02	4.5	4.54	5.08	5.17	4.92	4.44	4.79	4.43	4.36	4.63	4.85	4.68	4.6	4.59	4.43	4.68	3.96	4.53	5.13	4.35	4.2	4.17	3.91	4.34	4.57	4.74	5.08	4.95	4.01	4.57	4.4	4.84	4.57	4.73	4.35
DUSP23	1	159780932	159782543	1	q23.2	ENSG00000158716	8.58	8.46	9.44	8.4	8.4	8.34	9.94	8.33	7.85	8.03	8.85	8.16	8.4	8.64	8.64	8.41	9.79	8.46	7.24	9.28	8.78	7.96	8.08	7.86	9.33	9.22	9.58	9.13	8.38	7.63	8.29	8.97	9.39	9.19	6.63	8.26	9.12	9.56	8.3	9.4	8.01	7.78	9.01
SLAMF8	1	159826811	159837492	1	q23.2	ENSG00000158714	4.79	4.7	4.96	4.43	4.59	5.25	5.83	5.27	4.43	4.66	5.46	4.81	4.73	4.77	4.61	4.39	5.49	4.3	4.78	4.46	4.38	4.64	4.34	5.06	4.89	4.65	4.89	5.4	5.12	5.1	4.51	4.14	4.54	4.63	4.99	4.62	4.83	5.23	4.54	5.12	4.45	4.66	5.29
TAGLN2	1	159918107	159925732	-1	q23.2	ENSG00000158710	9.29	9.26	9.54	9.88	10.54	9.99	10.36	8.48	8.87	9.05	8.83	8.82	9.18	9.93	9.91	9.98	10.34	9.95	9.58	9.8	9.81	9.3	9.74	9.56	9.33	9.64	9.57	9.22	8.64	8.94	8.83	10.04	9.43	10.13	9.64	9.74	9.87	8.75	9.57	9.26	10.04	9.86	10.07
IGSF9	1	159927039	159945613	-1	q23.2	ENSG00000085552	4.52	4.62	4.73	4.9	4.8	5.1	4.72	5.5	4.54	4.77	5.23	5.03	5.04	4.48	4.51	4.33	4.21	4.27	4.84	4.99	4.33	4.63	4.42	4.07	4.58	4.77	4.08	5.06	4.62	5.07	5.05	4.29	4.76	4.51	3.66	4.53	4.6	4.65	5.44	4.84	4.73	4.93	5.12
SLAMF9	1	159951492	159954237	-1	q23.2	ENSG00000162723	5.23	4.73	5.16	5	4.98	5.42	4.98	5.62	4.95	5.23	5.41	5.26	5.32	4.7	4.88	4.81	4.78	4.86	5.22	5.58	4.95	4.9	4.8	5.28	5.1	4.86	5.38	4.93	4.82	4.38	5.93	4.56	4.69	5.1	5.33	5.08	4.95	4.78	5.79	5.55	4.89	4.8	5.49
KCNJ10	1	159998651	160070160	-1	q23.2	ENSG00000177807	6.27	5.75	5.77	5.55	5.69	6.08	5.68	5.6	5.54	5.9	5.85	6.1	6.02	5.46	5.83	5.59	5.43	5.73	6.14	5.65	5.79	5.58	5.34	6.37	5.72	5.95	5.6	5.93	6.05	5.43	6.05	6.47	5.89	5.76	6.41	6.21	5.68	5.98	6.26	5.67	5.67	6.02	5.56
PIGM	1	160024953	160031990	-1	q23.2	ENSG00000143315	6.93	7.72	6.55	7.01	6.65	6.25	7.24	6.8	7.42	6.64	6.8	6.27	6.59	7.31	6.61	7.42	6.97	7.28	6.22	6.27	7.13	6.07	6.86	7.55	6.67	6.73	6.45	6.7	6.43	6.7	6.98	6.74	6.59	7.04	7.18	6.82	7.03	6.8	6.88	6.72	6.88	6.44	7.24
KCNJ9	1	160081538	160090563	1	q23.2	ENSG00000162728	4.68	4.36	4.69	4.51	4.57	4.36	4.4	4.76	4.69	4.56	4.82	4.38	4.51	4.11	4.48	4.33	4.14	4.28	4.73	4.92	4.41	4.41	4.22	4.47	5.08	4.59	4.37	4.68	4.93	4	4.04	4.8	4.91	4.87	3.76	4.55	4.69	4.55	4.6	3.54	5.15	4.59	4.96
IGSF8	1	160091340	160098943	-1	q23.2	ENSG00000162729	5.72	6.3	5.97	5.93	5.97	5.91	5.6	5.39	5.83	5.8	5.79	6.09	6.08	6.2	5.99	5.72	6.29	5.72	5.58	5.5	5.99	4.67	6.06	5.24	5.75	5.99	5.85	5.64	5.82	5.81	5.82	5.66	5.86	6.75	5.97	5.66	5.7	5.59	5.73	5.9	5.98	5.82	5.48
ATP1A2	1	160115759	160143591	1	q23.2	ENSG00000018625	4.48	4.17	4	4.11	4.28	4.51	4.11	4.79	4.18	4.18	4.66	4.35	4.54	3.94	4.12	4.13	4	3.97	4.71	4.49	4.15	4.13	4.17	4.26	4.48	4.7	4.25	4.31	3.6	3.24	4.13	3.36	4.54	4.67	3.38	4.28	3.86	5.03	4.12	3.59	4.18	4.47	3.97
ATP1A4	1	160151586	160186980	1	q23.2	ENSG00000132681	4.48	4.15	4.59	4.6	4.31	4.36	4.04	4.84	4.37	4.58	4.59	4.74	4.67	4.29	4.4	4.41	4.13	4.41	4.46	4.5	4.38	4.26	4.28	4.66	4.68	4.87	4.53	4.58	4.35	4.69	4.18	4.67	4.36	4.25	4.72	4.55	4.1	4.57	4.68	4.46	4.43	4.59	4.51
CASQ1	1	160190575	160201886	1	q23.2	ENSG00000143318	4.74	4.55	4.98	4.92	4.74	5.22	4.89	5.17	4.66	5.08	4.92	5.44	4.66	4.76	4.88	4.96	4.83	4.67	5.23	5.06	4.8	4.48	4.77	5.14	4.8	4.33	4.86	5.66	4.75	4.64	5.5	4.71	4.2	4.44	5.19	4.96	4.43	4.59	5.05	4.49	4.62	4.46	5.3
PEA15	1	160205337	160215376	1	q23.2	ENSG00000162734	7.7	8.24	8.16	7.99	7.59	8.33	8.7	8.64	7.49	7.72	8.26	7.97	7.55	7.99	7.49	8.34	8.5	8.24	7.44	8.92	7.3	8.29	8.06	7.87	8.07	8.25	8.3	8.21	7.66	7.94	7.98	8.37	8.34	8.54	7.4	8.31	8.2	8.9	7.43	8.84	7.34	8.22	7.95
PEX19	1	160276812	160286348	-1	q23.2	ENSG00000162735	6.99	7.84	7.57	7.39	7.8	7.31	7.47	7.17	8.33	7.39	6.36	6.75	7.32	7.55	7.9	8.07	7.71	8.2	6.91	6.85	7.5	7.25	7.83	8.14	7.91	7.97	7.98	7.79	8.21	8.29	8.05	7.98	7.75	7.15	6.78	7.44	7.75	7.68	7.49	7.54	7.36	7.19	7.97
COPA	1	160288594	160343273	-1	q23.2	ENSG00000122218	8.77	8.9	8.73	8.88	9.02	8.65	9.38	8.92	8.93	8.97	8.04	8.7	8.77	8.92	8.87	8.86	8.84	8.82	8.77	8.64	8.76	9.37	9.07	8.94	9.25	9.24	9.07	8.92	9.11	9.24	9.04	8.76	8.96	8.78	8.48	8.07	9.55	9.3	8.77	9.08	8.71	8.78	9.34
NCSTN	1	160343316	160358952	1	q23.2	ENSG00000162736	8.43	8.5	8.39	8.55	8.45	8.22	8.41	8.55	8.54	8.65	8.56	7.94	8.36	8.55	8.58	8.45	8.51	8.73	8.24	8.69	8.81	8.83	8.74	9.39	8.61	8.56	8.55	8.53	8.98	9.33	9.16	8.69	8.69	8.49	8.12	8.22	8.99	8.95	8.36	8.93	8.7	8.05	8.22
NHLH1	1	160367071	160372846	1	q23.2	ENSG00000171786	5.05	4.65	4.69	5.01	4.89	5.55	4.74	5.15	4.84	5.05	5.25	4.55	4.86	4.82	4.89	4.71	4.81	4.93	5.03	5.2	4.7	4.82	4.51	4.73	5.32	5.09	4.59	5.08	4.86	4.94	4.71	4.99	4.95	4.76	5.16	4.63	4.92	5.12	4.57	4.75	4.31	4.98	4.04
VANGL2	1	160400564	160428670	1	q23.2	ENSG00000162738	5.3	4.68	4.96	5.07	4.8	5.14	5.1	5.23	4.79	4.89	4.49	5.24	5.13	4.49	4.9	4.67	4.5	4.65	5.6	5.2	4.76	4.61	4.9	5.47	5.26	4.89	5.01	5.04	5.07	4.69	4.74	4.62	4.94	4.65	5.3	5.37	5	5.21	5.06	4.5	5.2	4.89	4.75
SLAMF6	1	160485030	160523262	-1	q23.3	ENSG00000162739	7.99	7.39	6.2	7.08	7.07	6.26	7.91	9.03	9.1	6.7	6.26	6.5	6.36	7.39	6.48	7.7	6.5	8.21	6.08	6.42	6.73	5.74	7.32	8.86	8.88	8.92	8.26	8.27	9.11	9.22	9.11	8.43	8.45	8.07	6.12	5.58	8.22	9.68	7.28	9.54	7.51	6.85	7.88
CD84	1	160541095	160579516	-1	q23.3	ENSG00000066294	6.11	5.54	4.99	5.13	5.19	5.08	5.8	7.6	8.15	4.97	5.16	5.6	5.26	4.92	5.11	7.37	6.22	7	5.29	5.23	4.87	5.44	5.53	6.58	6.69	6.77	6.5	6.07	6.38	6.47	6.67	6.96	6.5	5.5	4.98	5.32	5.92	6.66	5.08	6.24	5.25	5.72	5.33
SLAMF1	1	160608106	160647295	-1	q23.3	ENSG00000117090	5.68	6.21	7.42	6.54	6.4	6.01	8.97	7.27	7.67	7.8	6.46	7.22	6.3	7.42	6.39	5.66	8.33	6.49	6.72	8.31	5.94	6.19	5.74	7.76	7.75	7.64	7.58	7.21	7.22	7.89	7.11	8.05	7.6	5.61	7.2	4.87	6.61	5.73	6.88	6.01	5.74	6.46	5.94
CD48	1	160678746	160711831	-1	q23.3	ENSG00000117091	11.04	10.95	10.42	10.41	10.92	11.11	10.53	10.64	11.55	10.18	9.59	10.3	10.73	11.1	10.67	10.84	10.27	10.86	10.44	10.36	10.48	11.3	11.15	11.08	11.8	11.83	11.54	11.44	11.17	11.35	11.18	11.5	11.49	10.29	10.09	10.07	11.08	11.2	11.24	11.16	10.83	9.42	10.72
SLAMF7	1	160739057	160754821	1	q23.3	ENSG00000026751	5.72	5.35	5.13	5.51	5.84	6.05	6.2	7.76	7.7	5.6	6.14	5.71	5.42	5.09	4.95	4.91	5.22	4.79	5.72	5.31	4.98	7.54	5.01	6.36	7.11	5.74	5.72	5.51	6.4	5.9	6.76	6	6.13	5.64	6.2	5.19	5.6	7.9	5.68	7.63	5.82	5.56	5.37
LY9	1	160796074	160828261	1	q23.3	ENSG00000122224	7.79	7.53	7.54	7.84	7.8	7.46	6.91	7.03	8.42	7.54	6.87	7.37	7.86	8.13	8.06	8.41	7.02	8.08	6.87	7.14	7.61	6.64	6.81	7.75	7.59	8.04	7.7	7.74	7.73	7.91	7.63	7.58	7.85	7.81	8.16	8.41	7.59	7.49	7.33	7.74	7.85	5.96	7.56
CD244	1	160830160	160862887	-1	q23.3	ENSG00000122223	5.03	5.03	5.13	5.21	5.43	5.7	5.83	5.41	5.24	5.19	5.3	5.32	5.19	5.26	5.23	4.77	5.6	4.73	5.32	5.19	4.72	5.59	4.85	5.44	5.13	5.89	5.34	5.44	5.93	5.68	5.58	5.6	5.7	4.89	5.03	5.24	5.81	7.97	4.98	8.17	4.7	4.23	5.48
ITLN1	1	160876540	160885180	-1	q23.3	ENSG00000179914	4.68	4.37	4.66	4.61	4.63	4.71	4.97	5.05	4.54	4.97	4.69	4.77	4.6	4.53	4.79	4.49	4.8	4.72	4.74	4.95	4.8	4.97	4.94	4.73	4.93	5.07	4.93	4.67	5.38	4.73	5.02	4.8	4.79	4.89	4.49	4.77	4.68	4.86	4.52	4.39	4.32	4.89	5.35
TSTD1	1	161037631	161038977	-1	q23.3	ENSG00000215845	8.32	8.91	8.77	8.12	8.28	8.2	8.67	7.85	8.52	8.08	7.31	7.91	7.95	7.74	8.09	8.64	8.54	8.51	6.98	8.55	9.05	6.09	8.95	7.36	8.27	8.8	8.64	9.04	8.02	7.87	8.02	8.53	8.6	7.63	7.21	7.68	7.93	8.17	7.15	7.79	8.06	8.32	8.46
USF1	1	161039251	161045977	-1	q23.3	ENSG00000158773	6.26	6.98	6.58	6.46	6.63	6.46	6.86	7.23	7.39	5.86	6.79	6.47	6.36	6.85	6.53	7.12	7.03	6.68	7.7	6.68	6.75	7.1	6.51	5.88	6.45	6.41	6.49	6.46	6.55	6.7	6.74	6.65	6.47	6.81	6.68	6.73	6.79	6.78	6.33	6.42	7.02	6.04	6.6
ARHGAP30	1	161046946	161069970	-1	q23.3	ENSG00000186517	8.41	8.98	7.79	8.23	8.49	8.46	8.78	7.86	8.91	8.53	8.33	8.47	8.38	9.05	8.88	8.79	8.56	8.59	7	8.24	8.64	7.62	8.38	8.51	9.17	9.6	8.8	8.81	8.91	9.24	8.83	8.75	8.79	8.69	6.79	7.5	8.93	9.37	8.48	9.49	8.64	8.5	9
NECTIN4	1	161070998	161089558	-1	q23.3	ENSG00000143217	4.9	4.54	4.89	4.79	4.54	4.52	4.51	4.28	4.43	4.36	4.98	4.81	4.84	4.6	4.54	4.33	4.28	4.65	4.91	4.75	4.71	5.04	4.19	4.81	4.71	4.86	4.85	3.98	4.94	4.85	4.52	4.77	4.65	5.06	5.08	4.45	4.59	4.68	4.65	5.19	5.25	4.55	3.32
KLHDC9	1	161098361	161100346	1	q23.3	ENSG00000162755	5.66	5.17	5.45	5.8	5.37	5.79	6.13	5.82	4.69	5.49	5.47	5.78	4.99	4.69	4.94	4.65	5.44	5.45	5.57	5.4	5.46	5.09	5.42	5.64	4.68	5.19	5.4	5.44	4.54	5.02	4.96	5.25	5.71	5.28	5.26	4.83	5.14	4.87	5.52	5.09	5.37	5.71	5.21
PFDN2	1	161100556	161118055	-1	q23.3	ENSG00000143256	6.84	7.28	7.04	6.37	7.01	6.41	7.32	6.94	7.44	6.52	5.86	6.94	6.02	6.94	6.68	6.69	7.08	6.44	7.03	7.72	6.85	8.14	6.97	6.41	6.89	6.44	6.68	6.9	6.76	6.51	6.76	6.93	6.05	6.61	7.01	7.7	6.22	6.6	6.68	6.56	6.55	7.86	7.51
NIT1	1	161118086	161125445	1	q23.3	ENSG00000158793	6.25	6.25	5.51	6.02	6.31	5.83	5.94	5.77	6.11	5.71	5.51	5.38	5.71	6.08	6.11	6.12	5.7	6.49	5.29	5.58	6.35	4.63	6.07	5.51	5.97	6.18	6	5.92	5.64	5.95	5.76	5.89	6.18	5.3	6.31	5.8	5.98	6.2	6.02	6.29	5.84	6.52	6.23
DEDD	1	161120974	161132688	-1	q23.3	ENSG00000158796	6.33	6.83	6.55	6.58	6.87	6.58	6.72	6.6	7.01	6.09	6.22	6.45	6.28	6.65	6.6	6.73	6.89	6.63	6.56	6.43	6.64	7.09	6.61	6.59	6.3	6.6	6.53	6.72	6.26	6.51	6.79	7.1	6.37	6.28	6.93	6.67	6.51	6.54	6.19	6.61	6.49	6.14	6.44
UFC1	1	161152776	161158856	1	q23.3	ENSG00000143222	9.61	10.28	10.29	9.58	10.2	10.26	10.02	9.56	10.79	9.28	8.74	9.55	9.94	9.8	10.65	10.09	10.27	9.62	10.37	10.54	10.2	9.7	10.43	9.76	9.89	10.1	10.18	10.2	9.75	9.66	9.85	10.38	10.14	9.62	9.75	10.19	9.8	9.72	9.85	9.72	10.44	9.65	9.76
USP21	1	161159450	161165723	1	q23.3	ENSG00000143258	5.8	6.86	5.82	6.42	6.32	6.11	5.68	6.04	6.53	6.12	5.86	5.58	5.86	6.48	6.53	6.44	6.5	6.53	5.85	6.25	6.31	5.66	6.07	5.76	6.2	6.12	6.26	6.07	5.82	6.3	6.27	5.94	5.98	6.47	5.73	6.15	6.17	6.06	5.97	6.19	6.21	5.87	6.27
PPOX	1	161166056	161178013	1	q23.3	ENSG00000143224	7.55	7.2	7.03	7.36	7.19	6.91	7.65	6.83	7.33	6.97	7.55	7.11	7.05	7.25	7.28	7.21	7.59	7.2	6.77	7.5	7.25	6.62	7.88	7.02	7.95	7.7	7.8	7.64	7.15	7.48	7.48	7.26	7.59	8.27	5.12	6.13	7.67	7.32	7.29	7.33	7.36	7.14	7.32
B4GALT3	1	161171310	161177968	-1	q23.3	ENSG00000158850	8.34	8.49	8.14	8.49	8.54	8.66	8.18	8.39	8.78	8.09	8.09	8.26	7.95	8.31	8.16	8.44	8.56	8.25	8.41	8.3	8.48	8.48	8.27	7.93	8.54	8.42	8.48	8.2	8.22	8.63	8.35	8.25	8.26	8.6	8.47	8.28	8.39	8.34	8.11	8.42	8.5	7.86	7.96
ADAMTS4	1	161184302	161199054	-1	q23.3	ENSG00000158859	5.41	5.05	5.35	5.14	5.01	5.01	5.1	5.59	5.02	5.64	5.35	5.5	5.25	4.68	5.34	4.77	4.8	5.01	5.92	5.18	5.18	5.2	4.89	7.62	4.99	4.95	4.74	5.25	5.37	5.56	6.53	5.2	4.88	4.84	6.53	6.54	5.12	6.2	5.86	5.63	6.59	6	5.47
NDUFS2	1	161197104	161214395	1	q23.3	ENSG00000158864	6.88	7.56	6.37	6.98	7.24	6.9	7.36	6.37	7.48	6.34	6.66	6.22	6.34	7.24	7.19	6.8	7.84	6.79	5.96	6.33	6.92	6.01	6.92	6.3	6.22	7.14	7.05	6.83	6.66	6.76	6.86	6.96	6.9	6.5	6.84	6.43	6.97	6.59	6.18	6.6	6.22	6.93	6.64
FCER1G	1	161215234	161220699	1	q23.3	ENSG00000158869	8.15	9.47	6.26	8.42	9.43	9.05	9.83	6.6	5.74	7.3	8.4	6.67	6.29	9.93	5.82	5.73	9.43	6.72	6.39	8.52	7.64	9.2	9.2	7.08	5.8	6.66	7.21	8.07	6.26	6.21	6.63	7.59	6.91	7.49	4.3	8.47	7.71	5.53	7.8	5.64	8.01	7.33	8.21
APOA2	1	161222292	161223631	-1	q23.3	ENSG00000158874	4.3	4.35	4.77	4.8	4.37	4.85	4.21	5.16	4.52	4.58	4.72	4.55	4.66	4.27	4.64	4.33	4.29	4.28	4.65	4.88	4.32	4.71	4.27	4.62	4.65	4.65	4.89	4.75	4.4	4.42	5.16	4.91	4.76	4.24	3.88	4.71	4.52	5.13	4.46	4.38	4.52	4.61	4.3
TOMM40L	1	161225939	161230746	1	q23.3	ENSG00000158882	5.96	6.71	6.52	6.58	6.92	6.64	7.16	6.06	7.3	5.84	6.57	5.96	5.84	6.89	6.47	6.54	7.15	6.38	5.63	6.05	6.44	7.2	6.75	5.75	6.54	6.31	6.36	6.21	6.78	6.47	6.19	6.17	6.29	6.79	5.41	7.08	6.82	6.72	6.71	6.82	5.91	6.89	6.68
NR1I3	1	161229666	161238302	-1	q23.3	ENSG00000143257	4.66	4.16	4.42	4.49	4.22	4.63	4.48	4.93	4.34	4.81	4.78	4.7	4.38	4.14	4.24	4.18	4.17	4.11	4.78	4.63	4.42	4.5	4.19	3.72	4.7	4.41	3.98	4.83	4.54	5	4.45	4.73	4.52	3.76	4.17	4.19	4.47	4.54	4.68	3.86	4.34	4.68	4.7
PCP4L1	1	161258745	161285450	1	q23.3	ENSG00000248485	4.23	7.22	4.41	4.51	4.2	4.23	4.23	4.5	4.58	4.33	4.77	4.01	4.64	4.05	4.59	4.17	4.24	4.32	4.34	4.47	5.84	4.19	6.58	4.9	4.6	4.83	4.53	4.84	4.66	4.43	4.72	4.78	4.35	4.91	4.3	3.85	4.9	4.76	4.33	4.13	5.5	4.52	4.64
CFAP126	1	161364733	161367876	-1	q23.3	ENSG00000188931	4.49	4.96	5.36	4.82	4.83	4.88	4.98	5.24	4.68	5.03	4.87	5.28	5.07	4.42	4.68	4.95	4.51	4.75	5.7	4.97	4.65	4.88	4.62	4.64	4.28	4.69	5.02	4.57	4.81	5.36	4.73	5.09	5.15	3.67	4.8	4.9	5.2	4.73	5.06	4.7	4.91	5.07	4.9
FCGR2B	1	161663147	161678654	1	q23.3	ENSG00000072694	5.42	6.02	5.26	5.13	4.9	6.45	6.08	6.61	4.89	5.45	5.9	5.59	5.08	5.37	4.76	4.95	6.64	4.84	5.3	5.38	4.89	5.1	5.34	5.51	5.09	5.46	5.47	5.46	5.26	5.37	5.38	5.42	5.68	5.3	6.06	5.62	5.65	5.73	5.21	5.76	5.03	5.11	5.49
FCRLA	1	161706972	161714352	1	q23.3	ENSG00000132185	4.96	4.83	4.77	4.76	4.77	5.27	5.23	6.02	4.77	4.95	4.87	4.97	5.01	4.6	4.67	4.58	4.5	4.53	5.05	4.92	4.7	4.81	4.55	4.5	4.85	4.22	4.32	5.67	5.25	4.74	4.2	4.31	4.59	6.69	3.82	4.53	8.43	5.13	5.03	7.27	4.12	3.26	7.34
FCRLB	1	161721563	161728143	1	q23.3	ENSG00000162746	6.03	6.81	6.3	6.26	5.4	5.71	7.57	5.85	4.72	5.78	5.76	5.06	4.92	6.53	5.49	5.08	6.76	4.27	5.78	5.95	6.46	5.3	6.78	5.94	6.66	5.88	5.78	5.79	6.01	5.52	6.24	5.73	6.06	5.95	5.11	4.96	5.88	8.39	5.74	7.63	5.75	6.18	6.84
DUSP12	1	161749758	161757238	1	q23.3	ENSG00000081721	8.56	9.22	9.05	9.03	9.19	8.63	9.09	8.43	9.08	8.77	7.83	9.16	8.75	9.37	9.23	8.96	8.58	9.06	8.49	9.88	9.21	10.41	9.07	9.12	9.78	9.49	9.27	9.39	9.07	8.98	8.83	9.62	9.41	7.92	8.85	9.27	8.87	9.19	8.8	9.59	9.09	9.33	8.45
ATF6	1	161766320	161964070	1	q23.3	ENSG00000118217	7.05	8.16	7.65	7.29	7.68	7.15	7.59	6.88	7.67	7.37	6.91	6.77	7.14	8.03	7.43	7.45	8.58	7.72	6.66	7.1	7.65	6.39	7.66	7.89	7.59	7.72	7.58	7.65	8.31	7.98	7.6	7.91	7.64	7.61	7.15	6.01	7.83	7.93	7.84	7.3	8.29	6.84	7.65
OLFML2B	1	161983192	162023854	-1	q23.3	ENSG00000162745	4.76	4.82	4.5	4.51	4.5	4.97	4.76	5.02	4.32	5.18	4.88	5.24	4.63	4.47	4.82	4.6	5.2	4.3	4.78	4.74	4.55	4.64	4.34	4.84	5.1	5.1	5.39	4.51	5.13	5.52	4.64	5.39	5.39	4.78	4.09	4.32	4.86	4.13	4.73	4.71	4.94	3.89	4.66
NOS1AP	1	162069691	162370475	1	q23.3	ENSG00000198929	4.91	4.54	4.99	5.12	4.77	5.15	4.64	5.37	4.86	4.91	4.86	4.83	5.03	4.55	4.97	4.43	4.58	4.64	4.95	5.07	4.68	4.85	4.68	4.62	4.92	4.83	4.98	4.64	5.19	4.84	5.52	4.93	5.3	4.85	4.92	4.81	4.47	5.22	4.84	4.68	4.45	4.8	4.86
SPATA46	1	162373203	162376854	-1	q23.3	ENSG00000171722	4.57	4.38	4.79	4.6	4.21	4.68	4.52	5.05	4.43	5.27	4.86	4.17	4.75	4.19	4.69	4.5	4.48	4.56	5.06	4.77	4.67	4.1	4.44	4.24	4.89	4.49	4.71	4.83	4.04	4.42	4.4	5.27	4.72	4.88	4.68	4.33	4.53	4.92	4.47	4.17	4.83	4.59	4.49
C1orf226	1	162378841	162386812	1	q23.3	ENSG00000239887	4.71	4.31	4.84	4.67	4.46	4.7	4.22	5.47	4.32	4.56	4.85	5.21	4.72	4.4	4.93	4.56	4.66	4.47	5.17	4.73	4.6	4.61	4.63	4.36	4.72	5.08	4.79	4.94	4.5	4.1	4.73	4.42	4.63	4.56	4.18	4.52	5.33	4.59	4.34	4.79	4.37	4.83	4.65
SH2D1B	1	162395268	162412138	-1	q23.3	ENSG00000198574	5.23	5.2	5.13	5.51	5	5.26	6.12	5.48	4.99	5.28	5.9	5.41	5.68	5.27	5.51	4.92	4.99	5.03	5.52	5.33	5.14	5.14	4.96	4.68	5.4	4.86	4.54	4.53	5.65	4.87	4.83	5.37	5.02	5.14	5.27	4.87	5.33	9.32	5.86	5.81	5.29	4.75	5.48
UHMK1	1	162497251	162529631	1	q23.3	ENSG00000152332	8.41	8.39	7.92	8.39	8.17	7.32	9.07	7.67	8.44	8.02	7.27	7.97	8.15	8.46	8.25	8.38	8.4	8.46	7.67	8.02	8.52	8.49	8.62	8.19	8.34	8.19	8.03	7.98	8.91	8.73	8.86	8.1	8.3	7.61	7.89	8.78	8.19	8.9	8.18	8.83	8.48	7.86	8.23
UAP1	1	162561506	162599842	1	q23.3	ENSG00000117143	5.25	6.5	7.29	6.08	6.63	5.95	7.64	6.23	6.69	6.79	4.75	5.37	5.99	6.68	5.97	6.83	8.16	7.1	6.47	6.89	6.3	9.22	5.94	6.66	6.64	6.16	6.38	5.76	6.25	6.43	6.32	6.35	6.31	6.42	7.33	7.59	6.45	7.32	6.28	7.26	6.96	6.39	6.62
DDR2	1	162631373	162787405	1	q23.3	ENSG00000162733	4.94	4.67	4.77	4.81	4.95	5.17	4.8	5.03	4.75	4.89	4.98	5.21	5.05	4.55	4.77	4.79	4.68	4.87	5.3	4.94	4.82	5.74	4.59	5.16	5.28	4.82	4.98	5.02	4.97	5.09	5.09	5.12	5.21	5.12	5.3	5.19	4.77	5.32	5.07	4.39	4.89	4.7	4.49
HSD17B7	1	162790702	162812817	1	q23.3	ENSG00000132196	7.55	6.55	7.49	7.73	6.9	6.39	7.4	7.91	7.58	7.15	6.92	6.82	7.5	6.81	6.38	6.74	6.77	6.53	6.69	6.92	7.24	6.4	6.8	6.78	6.93	7.06	6.98	6.65	7.13	6.68	7.11	7.1	7.27	7.21	7.16	6.66	7	7.07	7.03	7.01	6.66	6.68	6.67
CCDC190	1	162824458	162868815	-1	q23.3	ENSG00000185860	4.64	4.32	4.61	4.82	4.62	4.54	4.83	4.53	4.6	4.91	4.66	4.81	4.69	4.46	4.6	4.66	4.65	4.52	4.84	5.02	4.65	4.75	4.62	5.77	4.68	5.33	4.31	4.4	5.27	4.43	4.82	4.86	4.5	4.92	7.44	5.9	4.25	4.58	5.12	4.03	5.02	4.78	3.24
RGS4	1	163068775	163076802	1	q23.3	ENSG00000117152	4.73	4.52	4.73	4.71	4.5	4.84	4.62	4.91	5.03	4.96	4.97	4.47	4.91	4.47	4.64	4.65	4.38	4.6	5.01	4.91	4.73	4.75	4.43	4.74	4.69	4.57	5.25	4.79	4.46	5.05	4.23	4.13	4.6	4.56	5.14	4.61	5.09	4.93	5.16	4.45	4.35	4.59	4.92
RGS5	1	163111121	163321791	-1	q23.3	ENSG00000143248	4.85	4.7	4.85	4.99	4.83	5.11	4.72	4.76	4.75	4.74	4.84	4.96	5.05	5	4.92	4.65	4.54	5.19	4.86	4.74	5.16	4.59	4.71	4.53	4.73	4.66	5.02	4.75	4.75	5.01	4.74	4.88	4.68	5.05	4.94	4.89	4.79	5	4.84	4.85	4.91	5.26	4.92
NUF2	1	163266576	163355764	1	q23.3	ENSG00000143228	5.04	4.89	4.2	5.06	4.3	4.6	7.81	4.31	5.64	4.09	4.73	5.01	4.35	6.69	4.17	5.2	6.23	4.29	4.04	4.06	4.57	4.31	4.91	4.71	4.92	4.94	4.99	5.05	5.06	5.19	4.87	4.8	4.86	4.95	4.85	5.33	4.93	4.7	5.09	5.01	4.74	5.46	4.71
PBX1	1	164555584	164899296	1	q23.3	ENSG00000185630	5.3	4.34	6.46	5.37	4.65	4.84	5.04	4.98	4.67	4.8	5.61	4.99	5.21	4.4	4.81	4.32	4.81	4.4	5.29	4.96	4.83	5.2	4.6	6.75	4.79	5.66	5.47	5.74	5.38	5.47	4.93	5.69	5.42	5.16	5.15	4.83	4.68	4.82	5.06	4.8	4.65	4.17	4.98
LMX1A	1	165201867	165356715	-1	q23.3	ENSG00000162761	5.09	4.26	4.66	4.66	4.65	4.88	4.54	4.9	4.64	4.56	5.01	5.7	5.27	4.2	4.29	4.25	4.2	4.24	4.84	4.79	4.8	4.61	4.02	4.72	4.18	4.62	4.44	4.63	5.11	4.74	4.83	4.55	4.74	4.54	5.04	4.82	4.7	4.54	4.37	4.78	4.31	4.59	4.41
RXRG	1	165400922	165445355	-1	q23.3	ENSG00000143171	4.35	4.3	4.2	4.09	4.73	4.5	4.31	4.57	4.38	4.8	5.05	4.86	4.87	4.36	4.29	4.48	4.32	4.66	5.01	4.32	4.55	4.27	4.56	4.29	4.33	4.24	4.74	4.94	5.07	4.81	4.37	4.49	4.65	4	4.5	4.42	4.64	4.48	4.71	4.41	4.25	4.77	4.62
LRRC52	1	165544007	165563961	1	q24.1	ENSG00000162763	5.05	4.37	4.84	4.72	4.75	4.82	4.71	5.24	4.7	5.1	4.98	5.09	4.83	4.77	4.54	4.43	4.24	4.55	4.72	4.93	4.83	4.33	4.38	5.37	4.81	4.54	5.4	4.9	4.59	4.67	5.01	4.27	5.07	4.97	4.31	4.33	5.27	4.45	4.39	4.69	4.55	4.5	4.49
MGST3	1	165631213	165661796	1	q24.1	ENSG00000143198	8.52	7.9	8.19	8.23	8.43	8.88	8.74	8.45	7.79	8.68	7.89	8.04	8.52	8.29	8.56	8.21	8.61	8.2	8.23	8.41	8.31	7.65	8.77	7.83	9.45	9.31	9.45	9.17	8.34	8.27	8.77	9.33	9.25	8.3	5.02	8.63	8.85	9.1	7.91	9.05	8.52	8.42	8.58
TMCO1	1	165724293	165827755	-1	q24.1	ENSG00000143183	9	9.13	8.66	9.03	8.91	8.53	9.65	8.89	9.54	8.92	7.98	7.65	8.53	9.14	8.99	9.12	9.67	8.86	7.47	7.88	9.46	8.6	8.36	8.88	9.49	9.36	9.55	9.08	9.09	9.26	9.13	9.22	9.19	9.04	8.96	9.33	9.38	10.07	8.82	9.7	9.24	9.87	9.72
UCK2	1	165827614	165911618	1	q24.1	ENSG00000143179	5.27	5.38	6.32	5.52	5.51	5.73	6.58	5.92	5.62	5.75	5.83	5.63	5.34	5.53	5.16	5.8	6.94	5.57	5.26	5.83	5.58	5.53	5.58	5.63	5.28	5.79	6.25	5.42	5.88	5.25	4.79	5.55	5.37	5.13	5.44	5.51	4.77	6.2	5.77	6.1	5.85	7.83	6.02
FAM78B	1	166057426	166167001	-1	q24.1	ENSG00000188859	4.83	4.72	4.71	5.06	4.74	4.95	4.62	5.4	4.77	4.76	4.95	5.19	4.87	4.53	4.55	4.32	4.69	4.68	4.76	4.97	4.8	4.82	4.65	4.94	4.41	4.93	4.48	4.88	4.78	4.91	4.42	5.13	4.67	5.2	5.12	4.82	5.02	4.89	5.21	4.92	4.55	4.76	4.76
POGK	1	166839447	166856344	1	q24.1	ENSG00000143157	7.94	8.37	8.46	8.36	8.35	7.63	8.44	7.25	7.89	7.74	7.64	7.53	7.98	8.73	8.25	8.37	8.83	8.8	7.32	7.96	8.46	7.88	8.67	8.43	8.39	8.36	8.38	8.1	8.38	8.86	8.75	8.45	8.15	8.29	8.21	8.31	8.95	8.47	7.92	8.23	8.35	8.34	9.05
TADA1	1	166856510	166876264	-1	q24.1	ENSG00000152382	6.71	7.67	7.75	7.3	7.59	6.81	7.22	6.23	8.11	7.14	6.26	7.15	7.09	8.15	7.29	7.55	8.22	7.87	7.78	8.15	7.6	8.84	7.57	7.42	7.37	7.17	6.91	6.96	7.27	7.24	7.5	7.18	7.35	6.9	7.73	8.7	7.04	7.07	7.54	7.34	7.98	7.34	7.26
ILDR2	1	166895711	166975540	-1	q24.1	ENSG00000143195	4.89	4.51	4.86	4.81	4.49	5.17	5.08	5.17	4.32	4.87	5.06	4.99	4.8	4.5	4.78	4.74	5.14	4.66	4.98	4.91	4.93	5.46	4.88	5.18	4.61	4.77	4.74	5.03	4.7	4.69	4.77	4.7	4.9	4.56	4.67	4.9	4.93	4.67	4.98	4.95	5.02	4.54	4.65
MAEL	1	166975582	167022214	1	q24.1	ENSG00000143194	4	4.53	4.16	4.27	4.43	4.19	4.05	4.31	4.14	4.49	4.61	4.05	4.43	4.12	4.17	4.31	4.99	4.22	4.31	4.27	4.44	4.17	4.34	4.38	4.55	4.26	4.18	4.37	4.17	3.87	4.05	4.65	4.39	4.33	3.98	3.98	4.15	4.15	4.3	4.72	4.15	4.24	3.64
GPA33	1	167052836	167166479	-1	q24.1	ENSG00000143167	8.38	7.11	5.49	8.96	6.43	7.12	6.25	5.97	5.65	6.03	6.86	6.6	7.16	6.82	5.79	5.31	6.99	7.28	6.48	6.85	8.56	5.49	6.76	7.59	7.33	7.56	7.04	7.2	7.24	7.07	6.98	6.93	7.13	7.07	6.25	5.31	7.63	6.39	6.95	6.01	8.51	8.01	6.04
POU2F1	1	167220876	167427345	1	q24.2	ENSG00000143190	6.57	6.88	6.45	6.63	6.5	6.48	6.46	6.75	6.65	6.66	6.85	6.77	6.85	6.71	6.59	6.63	6.54	6.62	6.97	6.66	6.79	6.49	6.59	6.43	6.15	6.04	5.76	5.88	6.3	6.24	6.18	6.16	6.28	7.16	7.65	6.96	6.6	6.66	7.17	6.56	6.34	5.86	6.19
CD247	1	167430640	167518610	-1	q24.2	ENSG00000198821	12.25	11.83	12.23	12.29	11.71	11.68	11.58	12.38	13.62	12.71	11.78	11.97	12.53	12.3	11.97	10.94	13.23	10.91	11.12	11.43	12.33	11.7	12.29	12.34	12.34	12.23	11.86	12.06	12.44	12.66	12.31	12.12	12.05	12.15	11.7	12.8	12.64	13.46	11.49	12.73	11.82	12.48	11.95
CREG1	1	167529117	167553805	-1	q24.2	ENSG00000143162	8.45	8.96	8.22	7.69	7.42	7.98	10.45	7.65	8.28	7.53	6.79	7.38	8.12	8.4	7.77	7.25	9.02	8.23	6.98	7.56	8.22	8.22	8.98	7.86	6.89	6.96	7.63	8.22	7.5	7.56	7.81	7.77	7.34	7.38	8.01	8.33	8.45	7.1	7.36	6.53	7.84	7.21	7.47
RCSD1	1	167630093	167708696	1	q24.2	ENSG00000198771	7.95	8.72	8.75	8.91	8.39	8.2	8.72	7.47	8.93	8.74	8	7.99	8.11	8.76	8.32	8.8	8.7	8.58	6.51	8.95	8.7	6.8	8.67	9.01	8.65	8.81	8.58	8.51	8.85	9.17	8.65	8.6	8.62	8.51	6.75	8.24	8.72	8.45	8.72	8.58	8.3	8.51	8.02
MPZL1	1	167721192	167791919	1	q24.2	ENSG00000197965	4.96	5.09	5.09	5.03	5.23	5.07	5.38	5.14	4.57	4.95	4.8	5.03	5.09	5.38	4.97	4.81	5.32	4.77	4.99	5.09	5.26	4.66	4.98	4.92	4.81	5.06	4.37	4.55	4.63	5.3	4.83	4.67	4.43	4.83	4.81	4.45	5.19	4.62	5.17	4.37	5.17	5.37	4.79
ADCY10	1	167809386	167914215	-1	q24.2	ENSG00000143199	5.05	4.9	5.13	5.03	4.98	5.2	4.93	5.25	4.76	5.06	5.36	5.51	4.93	4.89	5.03	4.96	4.78	4.86	5.22	5.09	4.95	5.07	4.91	4.5	5.24	5.16	5.01	5	4.66	5.01	5.14	4.48	5.06	4.95	5.6	5.36	4.81	5.22	5.07	5.21	4.89	5.36	4.46
MPC2	1	167916675	167937072	-1	q24.2	ENSG00000143158	8.6	9.3	9.4	8.8	8.84	8.76	9.25	8.11	9.15	8.41	7.38	7.85	8.31	9.22	8.71	8.87	9.25	8.83	9.1	8.99	9.19	9.91	9.64	8.11	8.87	8.71	9.14	8.64	7.99	8.04	8.3	8.79	8.96	8.25	9.52	9.72	8.27	8.54	8.64	8.6	8.73	9.07	8.59
DCAF6	1	167935783	168075843	1	q24.2	ENSG00000143164	6.53	6.7	6.37	6.57	6.52	6.02	6.93	5.99	7.18	6.5	6.63	6.6	6.18	6.62	6.41	6.95	6.82	6.97	6.33	6.25	6.74	5.48	6.35	6.19	6.17	6.38	6.29	6.35	6.5	6.6	6.3	6.23	6.22	6.34	5.47	6.15	6.3	6.45	6.27	6.66	5.82	6.27	6.14
GPR161	1	168079543	168137667	-1	q24.2	ENSG00000143147	4.74	4.47	4.55	4.68	4.61	4.97	4.55	4.88	4.48	4.91	5	5.1	4.87	4.36	4.67	4.61	4.45	6.42	5.06	4.66	4.53	4.77	4.48	4.38	4.81	4.9	5.38	4.89	4.6	4.85	4.57	4.67	4.89	5.04	4.62	4.76	4.94	4.9	5.11	5.02	4.9	5.06	4.76
TIPRL	1	168178962	168202109	1	q24.2	ENSG00000143155	6.7	7.56	7.05	7.21	7.26	6.39	7.44	6.25	7.86	7.14	6.74	6.39	7.02	7.73	7.17	6.89	7.33	6.97	5.75	6.21	7.06	6.27	7.17	6.19	6.68	6.69	6.74	6.9	6.82	6.55	6.4	6.55	6.92	6.7	6.73	8.07	6.8	6.63	7.01	6.52	7.48	6.77	7.03
SFT2D2	1	168225938	168253021	1	q24.2	ENSG00000213064	5.37	6.05	6.16	6.17	6.16	5.7	6.48	5.76	6.55	5.83	5.67	5.78	5.74	6.26	5.94	6.31	6.77	6.13	5.45	6.62	6.11	7.13	6.15	5.92	6.37	5.97	6.01	5.71	6.01	5.54	5.57	5.95	6.09	5.7	6.35	6.38	6.16	6.5	5.84	6.28	6.15	6.66	6.16
TBX19	1	168280877	168314426	1	q24.2	ENSG00000143178	5.25	5.2	5.14	5.16	5.63	5.82	5.35	5.9	5.2	5.63	5.74	4.83	5.68	5.72	5.67	5.69	5.9	5.85	5.58	5.44	5.73	5.71	5.5	4.78	5.85	5.73	5.67	5.79	5.52	5.9	5.91	5.86	5.99	5.64	5.33	5.59	5.87	6.14	5.43	6.14	5.56	5.23	5.41
XCL1	1	168576605	168582069	1	q24.2	ENSG00000143184	4.93	4.14	4.32	4.45	4.57	4.65	4.72	4.66	4.41	4.87	4.6	4.9	4.6	4.18	4.67	4.45	4.25	4.46	4.83	4.69	4.42	4.9	4.21	4.46	4.72	4.13	4.77	4.55	4.55	3.81	4.46	3.24	4.18	4.74	5.25	4.22	4.6	4.87	4.7	4.18	4.35	4.94	4.06
ATP1B1	1	169105697	169132722	1	q24.2	ENSG00000143153	4.8	9.41	7.01	6.71	5.68	7.77	7.63	5.02	4.04	7.32	8.8	8.44	5.05	9.2	4.76	4.31	8.44	4.33	5.67	5.71	7.59	6.52	9.38	5.38	5.9	5.77	5.61	5.5	6.21	5.69	5.89	6	6.15	6.25	7.95	5.54	6.47	5.3	6.56	5.3	6.35	8.84	7.85
NME7	1	169132531	169367948	-1	q24.2	ENSG00000143156	5.28	6.96	5.98	5.83	5.57	5.69	6.04	5.48	5.86	5.72	5.68	5.05	5.52	6.84	5.86	5.66	6.51	6.12	4.85	5.14	6.02	4.51	6.6	5.49	5.94	6.13	6.33	5.92	6.07	6.23	5.85	6.01	6.25	5.27	4.46	5.34	5.47	5.48	5.43	5.58	5.91	6.16	5.76
BLZF1	1	169367970	169396540	1	q24.2	ENSG00000117475	8.92	9.75	8.79	9.46	9.77	9.05	9.15	9.09	9.95	9.03	8.87	8.92	9.49	10.22	9.25	9.32	9.29	9.61	8.85	8.79	9.55	9.47	9.17	9.43	9.61	9.28	9.33	8.69	9.44	8.96	9.16	8.59	9.08	10.06	9.92	8.57	8.93	9.55	9.57	9.18	8.25	8.87	8.63
CCDC181	1	169394870	169460669	-1	q24.2	ENSG00000117477	4.75	4.43	4.66	4.69	4.59	4.9	4.69	4.91	4.72	4.48	5.01	5.3	4.7	4.43	4.75	4.69	4.58	4.24	4.92	4.63	4.46	4.65	4.38	5.09	4.77	4.92	4.84	4.57	4.65	4.87	4.64	5.16	4.07	4.42	4.63	4.62	4.1	4.74	4.77	4.97	4.62	4.53	4.96
SLC19A2	1	169463909	169485944	-1	q24.2	ENSG00000117479	6.44	7.61	7.31	6.75	7.36	6.72	7.07	5.73	6.88	6.46	6.62	6.45	7.01	7.53	7.01	6.48	7.52	6.53	6.01	5.98	7.04	6.73	7.14	7.16	6.65	6.73	6.73	6.98	6.39	6.51	6.7	7.36	6.49	6.12	7.51	7.1	6.49	7.18	6.91	6.68	6.86	7.48	6.17
F5	1	169511951	169586588	-1	q24.2	ENSG00000198734	4.69	5.68	7	4.55	6.17	4.61	6.32	5.42	5.94	4.98	6.79	5.88	6.2	8.44	5.68	4.8	9.48	7.18	5.59	5.31	5.66	5.6	5.2	6.6	5.9	6.23	6.45	6.09	6.83	7.43	6.88	6.33	6.31	6.66	4.89	4.87	6.26	5.58	5.18	5.35	4.46	4.94	6.7
SELP	1	169588849	169630193	-1	q24.2	ENSG00000174175	4.84	4.71	4.49	5.05	5.05	4.51	4.63	5.27	6.18	5.14	4.56	4.96	5.15	4.91	5.03	4.54	4.67	5.04	5.18	5.06	5.17	5.41	4.97	7.7	5.18	6.07	5.31	5.67	6.02	6.47	6.57	6.52	5.47	4.74	4.43	3.71	5.25	5.05	4.31	4.38	4.91	5.13	5.33
C1orf112	1	169662007	169854080	1	q24.2	ENSG00000000460	5.52	5.48	4.74	5.19	5.44	5	6.45	5.26	5.9	5.32	4.59	5.17	4.86	6.4	5.26	5.81	6.78	5.89	4.91	5.31	5.21	4.6	5.25	5.16	5.33	5.12	5.98	5.8	5.72	5.58	5.86	5.41	5.13	5.87	4.21	5.93	5.01	5.01	5.36	5.41	5.45	6.09	5.83
SELL	1	169690665	169711702	-1	q24.2	ENSG00000188404	9.4	10.17	10.44	10.55	10.4	10.08	8.55	9.66	10.53	10.08	9.47	9.25	10.31	10.71	9.85	6.38	9.58	9.39	6.89	9.33	10.65	7.27	9.47	11.08	10.35	10.71	10.22	10.85	11.18	11.53	10.87	10.54	10.07	9.8	5.84	8.53	10.79	8.27	10.14	8.46	10.49	7.92	10.07
SELE	1	169722640	169764705	-1	q24.2	ENSG00000007908	4.8	4.39	4.65	4.54	4.7	4.56	4.58	5.07	4.4	4.78	4.83	5.18	5.04	4.72	4.74	4.19	4.37	4.58	5.13	4.94	4.52	4.54	4.52	4.43	4.65	4.82	4.65	4.85	4.66	4.68	4.67	5	4.59	4.5	5.2	4.45	4.61	4.74	4.66	4.73	4.59	5	4.02
METTL18	1	169792529	169794963	-1	q24.2	ENSG00000171806	6.13	6.51	5.7	5.27	5.77	5.39	5.28	5.75	6.96	5.48	4.72	4.14	5.57	6.62	5.45	5.87	5.47	6.42	4.25	5.03	5.85	5.91	5.64	5.89	5.62	5.95	5.59	5.74	5.57	6.19	5.65	5.79	6.21	5.52	5.2	5.94	5.82	6.21	5.67	6.22	5.98	4.84	5.75
SCYL3	1	169849631	169894267	-1	q24.2	ENSG00000000457	6.02	6.76	5.73	6.19	6.46	6.2	5.67	5.3	6.9	6.03	6.07	5.64	6.21	6.94	6.47	6.34	6.41	6.58	4.81	5.06	6.29	4.93	6.04	6.31	6.39	6.46	5.97	6.17	6.44	6.68	6.19	6.08	6.05	6.28	5.94	5.86	6.03	6.02	6.3	6.03	6.26	5.08	6.34
KIFAP3	1	169921326	170085208	-1	q24.2	ENSG00000075945	6.6	8.25	7.02	7.55	7.5	7.2	7.92	7.16	8.15	7.53	6.78	5.61	6.8	7.74	7.04	7.83	8.73	8.03	7.04	6.54	7.14	6.4	6.94	8.09	7.54	7.13	7.12	6.97	7.95	8.09	7.88	7.03	7.21	6.98	8.03	7.08	7.62	8.68	7.67	8.43	7.66	6.4	7.69
GORAB	1	170532129	170553446	1	q24.2	ENSG00000120370	5.66	6.72	6.03	6.72	6.84	5.67	5.87	6.31	7.43	6.2	6.23	6.27	6.29	7.35	6.5	6.87	6.46	7.46	6.04	6.92	6.87	9.14	5.86	7	6.28	6.04	6	6.01	6.55	6.59	6.74	6.4	6.7	6.27	7.55	7.35	6.05	6.23	7.03	6.19	6.86	5.61	6.41
PRRX1	1	170662728	170739421	1	q24.2	ENSG00000116132	4.95	4.57	4.54	4.69	4.66	4.74	4.76	5.12	4.66	4.81	4.77	5.09	4.9	4.49	4.64	4.6	4.5	4.68	5.1	4.87	4.68	4.87	4.6	4.96	5.19	5.04	4.78	4.58	5.03	4.52	5.16	4.4	4.59	4.94	5.38	4.9	4.87	5.01	5.14	4.86	4.85	5.04	5.1
MROH9	1	170935471	171064765	1	q24.3	ENSG00000117501	4.19	4.45	4.18	4.26	4.42	4.72	4.01	4.22	4.34	4.68	4.5	4.95	4.52	4.27	4.56	4.3	4.27	4.33	4.38	4.29	4.37	4.27	4.33	4.85	3.87	4.61	5.07	4.87	4.12	4.62	4.32	4.87	4.68	4.58	4.59	4.17	4.06	4.97	4.59	4.78	4.72	3.69	4.68
FMO3	1	171090901	171117819	1	q24.3	ENSG00000007933	4.33	4.22	4.17	4.39	4.19	4.36	4.35	4.91	4.26	4.36	4.38	4.46	4.4	4.11	4.46	4.37	4.29	4.38	4.22	4.46	4.23	4.22	4.21	4.75	3.94	4.46	4.17	4.09	4.23	4.27	4.46	3.95	4.36	4.45	4.71	4.27	4.04	4.46	4.27	4	4.36	4.27	4.12
FMO2	1	171185249	171212686	1	q24.3	ENSG00000094963	5.49	4.79	5.24	4.96	5.17	5.28	4.98	5.72	5.1	5.48	5.38	5.82	5.47	4.86	4.99	4.77	4.54	4.8	5.46	5.34	5.05	5.2	4.88	5.85	5.26	5.78	4.5	5.16	5.36	5.18	4.88	4.85	5.29	5.39	4.85	5.55	5.22	5.55	5.08	5.76	5.11	5.14	5.47
FMO1	1	171248471	171285978	1	q24.3	ENSG00000010932	4.92	4.35	4.82	5.12	4.49	4.61	4.43	5.39	4.54	4.84	4.99	5.13	5.22	4.1	4.91	4.84	4.51	4.74	5.25	5.25	4.67	5.04	4.71	4.78	4.86	4.53	4.89	4.87	4.72	4.93	4.76	5.08	5.05	5.58	4.93	4.71	4.29	5.33	4.73	5.03	4.73	4.7	4.16
FMO4	1	171314183	171342084	1	q24.3	ENSG00000076258	5.31	5.55	5.36	5.49	5.33	5.13	5.14	5.44	5.96	5.38	5.02	5.42	5.03	5.19	5.31	5.14	5.76	5.4	5.27	5.17	5.48	4.45	5.49	5.11	5.43	5.78	5.55	5.41	5.59	5.27	5.81	5.18	5.73	5.06	4.66	4.75	5.26	4.98	5.37	5.51	5.54	4.74	5.49
PRRC2C	1	171485551	171593511	1	q24.3	ENSG00000117523	9.54	9.48	9.41	9.29	9.23	9.1	9.19	8.83	9.14	9.19	9.92	9.42	9.53	9.67	9.29	9.15	8.68	9.04	9.91	9.78	9.75	10.38	9.6	9.77	8.98	9.24	8.71	9.15	9.7	9.99	9.77	9.33	9.05	8.78	10.27	10.23	9.42	9.53	10.12	9.22	9.39	8	9.18
MYOC	1	171635417	171652688	-1	q24.3	ENSG00000034971	4.88	4.45	4.88	5.1	4.74	5.32	4.5	5.25	4.7	4.87	4.39	5.26	5.15	4.41	4.84	4.2	4.56	4.45	5.37	5.17	4.56	4.74	4.85	4.41	5.16	5.12	4.72	4.65	4.67	4.19	5.08	5.32	4.76	4.51	5.47	4.58	4.82	4.46	5.17	4.75	4.53	4.8	4.11
VAMP4	1	171700160	171742074	-1	q24.3	ENSG00000117533	6.35	7.11	6.48	6.46	7.2	6.44	6.89	5.83	7.41	6.21	5.53	5.78	6.46	7.42	6.79	6.91	7.59	7.15	6.3	6.42	7.28	5.32	6.9	6.98	7.18	7.01	7.11	6.46	6.83	7.19	6.58	6.72	6.95	6.34	5.01	6.19	6.51	6.6	6.48	6.62	6.93	6.16	6.9
EEF1AKNMT	1	171781660	171814023	1	q24.3	ENSG00000010165	6.29	7.02	5.53	6.83	6.48	6.54	7.05	6.41	7.35	6.25	5.76	5.75	6.28	6.81	6.55	6.89	7.21	7.02	5.28	5.48	6.19	5.06	5.98	6.17	7.06	6.81	6.76	6.58	6.93	7.08	6.73	6	6.24	7.18	6.07	6.28	7.52	7.01	6.52	6.89	6.71	6.07	7.95
DNM3	1	171841498	172418466	1	q24.3	ENSG00000197959	4.81	4.44	4.75	4.66	4.61	4.78	4.35	4.99	4.14	4.68	4.91	5.15	4.82	4.47	4.77	8.98	4.61	9.69	5.02	4.72	4.76	4.55	4.76	7	5.13	6.02	4.87	5.66	5.67	6.05	5.34	5.54	5.77	4.96	5.21	5.13	5.3	5.32	4.5	4.85	5.16	4.8	5.11
PIGC	1	172370189	172444086	-1	q24.3	ENSG00000135845	7.59	7.71	7.62	7.96	7.67	7.17	8.12	7.17	7.44	7.37	6.89	6.75	7.35	7.62	7.68	8.19	7.91	7.9	6.99	7.6	7.79	7.54	7.59	7.72	7.59	8.33	8.03	7.8	7.69	7.97	7.82	7.89	7.84	7.06	7.19	7.39	7.79	7.91	7.17	7.83	7.67	6.9	7.32
C1orf105	1	172420685	172468831	1	q24.3	ENSG00000180999	5.33	4.64	4.96	4.99	4.61	5.06	5.01	5.53	4.64	5.13	5.27	5.67	5.15	4.51	4.81	4.6	4.61	4.67	5.22	5.25	5.21	4.64	4.58	4.95	4.95	5.39	4.72	4.92	5.53	4.65	4.95	5.04	5.4	5.34	5.14	5.33	5.23	4.73	4.86	4.82	5.24	5.34	5.05
SUCO	1	172532349	172611833	1	q24.3	ENSG00000094975	4.97	5.9	6.09	5.67	6.02	4.89	5.12	4.17	6.4	5.36	5.47	4.83	5.56	6.26	5.61	6.13	5.97	6.45	6.17	6.23	6.17	7.64	6.12	4.93	5.91	5.36	5.6	5.57	5.62	5.47	5.31	5.28	5.32	5.63	6.3	6.91	5.29	5.72	5.63	5.51	5.92	5.8	5.67
FASLG	1	172659103	172666876	1	q24.3	ENSG00000117560	4.74	4.48	4.4	4.32	4.66	5.04	4.7	5.73	4.81	4.79	4.93	4.41	4.66	4.32	4.35	4.88	4.29	4.65	4.77	4.65	4.44	5.39	4.12	4.21	5.45	5.12	4.79	4.26	5.06	4.79	4.97	4.88	5.6	4.36	3.54	4.2	4.35	7.62	4.4	6.69	4.78	3.54	3.9
TNFSF18	1	173039960	173050963	-1	q25.1	ENSG00000120337	4.57	4.49	4.98	4.77	4.56	4.54	4.51	5.12	4.28	4.51	4.91	4.89	4.37	4.41	4.94	4.74	4.24	4.5	4.98	4.63	4.81	4.78	4.69	4.71	4.84	4.95	4.62	4.25	5.19	5.14	4.36	5.07	5.24	4.63	4.29	4.3	4.76	4.51	4.33	4.83	5.1	4.56	4.29
TNFSF4	1	173183731	173207331	-1	q25.1	ENSG00000117586	5.1	5.35	5.72	5.17	4.89	5.05	5.26	5.77	4.89	5.44	4.92	5.4	4.86	5.26	4.66	4.71	5.98	5.16	5.18	5.02	4.8	5.14	4.84	7.35	5.29	5.89	5.59	5.75	5.68	6.17	6.04	5.63	5.57	4.58	4.46	4.94	4.97	5.4	5.17	5.19	4.7	6.01	5.03
PRDX6	1	173477330	173488815	1	q25.1	ENSG00000117592	9.35	9.81	9.7	9.58	9.15	9.63	9.94	8.34	9.66	9.57	8.19	9.58	8.6	9.42	9.11	9.02	9.66	8.97	8.13	8.95	9.74	9.08	10.07	10.61	9.99	10.45	9.89	9.9	9.96	10.26	10.22	9.85	9.51	9.15	8	10.44	9.08	9.5	8.94	9.31	9.8	10.32	9.69
SLC9C2	1	173500460	173603072	-1	q25.1	ENSG00000162753	4.14	4.53	4.69	4.64	4.41	4.89	4.41	4.35	4.56	4.52	4.43	4.47	4.67	4.25	4.63	4.26	4.51	4.39	5.22	4.47	4.19	4.22	4.52	4.31	4.9	4.36	4.65	4.33	4.45	4.64	4.59	3.65	4.59	4.86	4.73	4.24	4.23	4.69	4.75	4.74	4.54	4.95	4.58
ANKRD45	1	173608336	173669851	-1	q25.1	ENSG00000183831	4.83	4.37	4.79	4.81	4.93	4.73	4.64	5.14	4.81	4.76	4.83	5.57	5.12	4.71	4.43	4.53	4.22	4.68	4.96	4.89	4.7	4.97	4.47	4.46	4.89	4.73	4.05	4.7	4.85	4.85	4.67	4.76	5	5.2	5.18	4.73	5.08	4.45	5.1	4.56	5.36	4.84	5.04
KLHL20	1	173714941	173786692	1	q25.1	ENSG00000076321	6.23	6.72	6.05	6.14	6.42	5.87	6.25	5.71	6.97	6.59	5.58	6.3	6.09	6.64	6.27	6.56	6.12	6.59	6.68	6.47	6.61	7.46	6.8	6.44	7.18	7.03	6.73	6.75	7.06	7.14	6.89	6.61	6.88	5.55	6.38	5.98	6.19	6.65	6.17	6.66	6.22	5.08	6.33
CENPL	1	173799550	173824720	-1	q25.1	ENSG00000120334	6.46	6.7	5.61	5.92	5.88	5.81	6.93	5.74	7.09	5.85	5.25	5.8	5.8	7.21	5.85	6.25	6.3	6.41	5.78	5.53	5.61	7.1	6.47	5.81	5.62	5.28	5.88	5.8	6.25	5.9	5.69	6.11	6.02	5.37	5.95	6.74	5.94	5.77	5.68	5.97	5.89	5.16	6.25
DARS2	1	173824653	173858808	1	q25.1	ENSG00000117593	5.38	5.48	4.89	5.08	5.42	5.67	5.87	5.26	5.96	5.24	4.82	4.99	5.2	5.2	5.31	5.4	5.89	5.26	4.91	4.8	5.11	4.46	5	4.83	5.67	6.13	5.94	5.66	5.89	6.01	5.65	5.48	5.5	5.45	4.78	4.24	6.13	5.85	5.21	5.8	5.54	6.21	6.26
ZBTB37	1	173868082	173903549	1	q25.1	ENSG00000185278	5.06	5.07	4.73	4.79	4.86	4.71	4.43	4.84	4.71	4.74	5.15	4.9	4.87	4.77	4.83	5.05	4.46	4.78	4.49	4.72	5.38	4.53	4.89	5.6	4.61	4.32	4.46	4.54	4.87	5.06	5.05	5.38	4.56	3.74	4.77	4.78	5.49	4.83	5.07	5.12	5.07	4.35	5.76
SERPINC1	1	173903804	173917378	-1	q25.1	ENSG00000117601	4.49	4.3	4.56	4.42	4.37	4.75	4.4	4.66	4.43	4.5	4.39	4.56	4.61	4.18	4.48	4.47	4.39	4.45	4.85	4.53	4.38	4.41	4.36	5.14	4.36	4.76	4.94	4.24	5.22	4.24	4.62	4.87	4.88	5.08	4.37	4.16	4.85	5.09	4.91	4.82	4.42	4.43	4.21
RC3H1	1	173931084	174022357	-1	q25.1	ENSG00000135870	4.7	5.29	5.39	5.55	5.69	5.46	5.2	5.1	5.9	5.31	4.82	5.15	5.3	5.78	5.52	6.3	6.31	6.19	5.9	5.73	6.28	6.71	5.49	5.9	6.35	5.01	5.37	6.1	5.6	5.97	5.68	4.62	5.51	5.41	5.47	5.49	6.27	5.69	5.82	5.76	5.48	6	5.04
RABGAP1L	1	174159410	174995308	1	q25.1	ENSG00000152061	7.25	7.35	6.87	6.88	6.67	6.38	6.76	7.66	6.9	6.45	7.39	7.49	6.86	7.19	6.62	7.53	7.01	7.19	6.51	7.04	7.21	6.94	7.03	7.3	7.49	7.32	7.22	7.03	7.57	6.89	6.9	7.13	7.46	7.69	7.2	6.99	6.56	7.76	8.04	7.89	7.73	6.4	6.8
GPR52	1	174447964	174449545	1	q25.1	ENSG00000203737	5.12	4.35	4.76	4.88	4.72	4.96	4.69	5.55	4.68	4.9	4.49	4.69	5.14	4.29	4.56	4.64	4.53	4.77	5.36	4.77	5.01	4.79	4.54	5.09	4.66	4.44	4.21	4.81	4.81	5.06	4.86	4.58	4.92	4.73	4.97	5.17	4.96	4.69	4.19	5.01	5	4.93	4.53
CACYBP	1	174999163	175012027	1	q25.1	ENSG00000116161	6.49	6.51	6.32	6.35	6.68	6.33	6.95	6.15	6.36	5.99	5.32	5.92	6.02	6.76	6.55	6.12	6.73	6.29	6.03	6.44	6.62	6.01	6.32	6.73	6.97	6.51	6.39	6.12	6.11	5.91	5.97	5.65	6.22	7.41	7.25	5.76	5.78	6.54	6.38	6.01	5.34	6.33	5.45
MRPS14	1	175010789	175023425	-1	q25.1	ENSG00000120333	5.92	6.81	5.95	6.07	6.29	5.6	6.39	5.67	6.92	5.38	5.41	5.02	5.76	6.73	6.36	6.34	6.25	6.34	4.32	5.04	6.19	4.35	5.76	5.73	5.9	5.86	5.89	5.59	6.37	6.25	5.88	6.1	5.78	5.66	5.06	6.21	5.56	5.74	5.4	6.3	6.17	5.42	5.79
TNN	1	175067833	175148075	1	q25.1	ENSG00000120332	5.37	4.3	4.8	4.81	4.94	5.13	4.68	5.28	5.05	4.77	5.57	4.68	5.08	4.48	4.85	4.61	4.5	4.81	5.65	5	4.99	5.34	4.89	5.01	5.68	5.23	4.34	4.94	4.98	4.04	5	4.57	4.96	3.79	5.79	4.94	5.09	5.03	5.04	4.82	5.34	5.16	4.71
KIAA0040	1	175156986	175192999	-1	q25.1	ENSG00000235750	5.75	6.18	5.08	5.67	5.42	5.34	5.94	5.73	5.43	5.92	5.19	5.07	5.24	6.51	5.16	5.81	5.46	5.38	4.58	4.84	5.27	5.34	5.43	5.66	5.31	5.46	5.56	5.41	5.39	5.14	5.51	5.49	5.55	5.29	5.5	5.43	5.4	5.87	5.33	5.72	5.57	5.73	5.53
TNR	1	175315194	175743616	-1	q25.1	ENSG00000116147	5.2	4.57	4.72	4.96	4.75	5.15	4.76	5.23	4.75	5.09	5.31	4.99	5.32	4.43	4.78	4.76	4.49	4.58	5.41	5.03	4.82	4.95	4.6	5.04	4.3	4.68	4.88	5.46	5.32	5.08	5.33	4.76	4.44	4.5	5.39	4.84	4.99	4.6	5	5.1	5.16	5.54	5.3
COP1	1	175944831	176207286	-1	q25.2	ENSG00000143207	7.17	7.9	7.31	7.09	7.7	6.99	7.76	6.78	8.39	7.1	6.55	6.39	7.01	7.6	7.69	7.88	8.14	7.76	6.83	6.49	7.1	7.11	7.07	7.55	7.12	7.11	6.94	7.34	7.47	7.63	7.19	7.02	7.03	7.56	7.11	7.64	7.62	7.52	7.44	7.3	7.62	6.78	7.47
PAPPA2	1	176463171	176845601	1	q25.2	ENSG00000116183	4.96	4.36	4.96	5.1	4.52	4.75	4.38	5.13	4.45	4.85	4.87	5.11	4.7	4.29	4.6	4.36	4.06	4.35	5.05	4.75	4.6	4.52	4.42	4.4	4.25	4.33	5.26	4.73	4.8	4.77	4.94	4.7	5.1	4.39	4.72	4.18	4.53	4.87	4.83	4.51	4.67	4.63	4.56
ASTN1	1	176857302	177164973	-1	q25.2	ENSG00000152092	4.87	4.59	4.59	4.76	4.33	4.76	4.49	5.09	4.62	4.82	4.99	4.77	5.19	4.44	4.8	4.4	4.37	4.46	5.6	4.89	4.7	4.71	4.49	4.76	5.17	4.83	4.9	4.81	4.52	4.19	4.57	4.61	4.81	5.07	4.85	4.39	4.75	5.02	4.99	4.69	4.61	5.02	4.6
BRINP2	1	177170958	177282422	1	q25.2	ENSG00000198797	5.39	4.88	5.01	4.7	4.84	5.11	5.08	5.58	4.76	5.4	5.01	5.36	5.11	4.91	4.86	5.05	4.61	5.15	5.56	5.09	4.8	4.91	4.91	5.73	4.91	5.32	5.27	5.08	4.62	4.75	5.15	5.25	5.12	4.57	4.69	5.49	4.64	5.43	5.02	4.96	5.36	5.03	4.3
SEC16B	1	177923956	177984303	-1	q25.2	ENSG00000120341	4.8	4.28	4.59	4.73	4.53	5.1	4.68	4.89	4.52	5.16	4.84	4.77	4.76	4.36	4.68	4.54	4.39	4.6	4.99	4.92	4.6	4.76	4.47	4.57	5.14	4.55	4.94	4.87	4.62	4.59	4.78	4.61	4.97	4.42	4.53	4.74	3.47	5.18	4.99	4.9	4.9	4.58	3.91
RASAL2	1	178094141	178484147	1	q25.2	ENSG00000075391	4.46	4.2	4.13	4.42	4.26	4.51	4.31	4.66	4.12	4.47	4.67	4.64	4.38	4.1	4.28	4.22	4.03	4.19	4.69	4.31	4.14	4.28	4.03	4.11	4.67	4.26	4.34	4.15	4.3	4.16	3.85	4.29	4.05	4.53	4.47	4.34	4.53	4.29	4.22	4.49	3.93	4.95	3.87
TEX35	1	178513109	178548602	1	q25.2	ENSG00000240021	4.72	4.27	4.44	4.64	4.4	4.56	4.42	4.97	4.31	4.96	4.8	5.02	5.06	4.38	4.54	4.5	4.23	4.38	4.76	4.54	4.42	4.47	4.5	4.43	4.21	4.91	4.19	4.37	4.79	4.77	4.67	3.27	5.02	4.39	4.54	4.72	4.98	4.7	4.92	4.7	4.19	4.77	5.01
RALGPS2	1	178725147	178921841	1	q25.2	ENSG00000116191	5.31	5.26	4.87	5.27	5.86	4.82	5.1	4.97	5.94	5.09	5.2	4.92	5.23	4.2	5.92	4	5.91	4.93	5.9	5.17	5.61	4.55	5.38	4.83	4.74	4.81	5.02	4.88	5.03	4.85	5.18	4.96	5.09	6.04	5.1	5.14	5.44	4.6	4.65	4.85	5.15	4.63	5.56
ANGPTL1	1	178849535	178871077	-1	q25.2	ENSG00000116194	4.4	4.1	4.06	4.22	4.23	4.63	4.19	4.51	4.15	4.28	4.39	4.3	4.49	3.96	4.27	4.21	4.11	4	4.46	4.42	4.06	4.46	4.13	4.1	4.5	4.61	4.57	4.32	4.29	4.34	4.48	4.17	4.13	4.29	4.64	4.68	4.75	4.2	4.23	4.27	4.12	3.8	4.21
FAM20B	1	179025804	179076567	1	q25.2	ENSG00000116199	7.74	8.73	8.7	8.25	8.09	7.65	9.08	7.47	8.44	8.17	7.44	7.71	7.85	8.33	8.21	8.82	8.77	8.94	7.07	8.06	8.33	7.1	8.36	8.06	8.58	8.34	8.42	8.11	8.11	8.35	8.09	8.28	8.38	8.37	7.71	8.15	8.39	8.5	8.13	8.55	8.22	8.45	8.77
TOR3A	1	179082070	179098023	1	q25.2	ENSG00000186283	7.14	7.38	7.3	7.41	7.41	7.42	8.12	7.67	7.86	7.37	6.9	7.3	7.13	7.39	7.15	8.19	7.57	8.04	7.17	7.51	6.94	7.7	7.12	7.22	7.48	7.53	7.6	7.06	7.23	7.42	8.02	7.25	7.01	7.93	7.12	6.32	7.47	7.38	7.08	7.52	7.04	8.33	7.52
ABL2	1	179099330	179229684	-1	q25.2	ENSG00000143322	4.82	5.46	5.33	5.16	5.14	5.19	4.57	4.86	5.56	5.16	4.77	4.98	4.97	5.08	5.23	5.56	5.34	5.6	5.43	5.08	5.32	4.97	5.31	5.15	5.08	4.87	5.03	5.09	5.16	5.55	5.28	5.05	5.09	5.02	5.15	5.21	5.24	5.25	4.92	4.78	5.17	4.88	4.87
SOAT1	1	179293714	179358680	1	q25.2	ENSG00000057252	4.72	6.17	4.89	6.08	5.92	5.52	6.24	5.55	6.81	5.45	5.08	4.9	5.17	6.78	5.54	5.94	6.71	6.35	5.36	5.26	6.04	5.79	5.46	6.33	5.47	6.18	5.51	5.96	6.1	6.01	5.71	5.61	5.87	5.45	5.06	6.28	5.57	6.24	5.36	5.99	6.14	5.06	5.83
AXDND1	1	179365720	179554735	1	q25.2	ENSG00000162779	4.47	4.41	4.58	4.6	4.6	4.61	4.65	4.81	4.69	4.78	4.42	4.65	4.32	4.39	4.62	4.5	4.31	4.59	4.61	4.82	4.36	4.56	4.49	4.6	4.54	4.41	4.65	4.88	4.28	4.97	4.5	4.33	4.78	4.35	5.01	4.67	4.79	4.25	4.71	4.74	4.25	4.85	4.85
NPHS2	1	179550539	179575952	-1	q25.2	ENSG00000116218	5.07	4.27	4.49	4.78	4.4	4.55	4.7	5.39	4.67	4.88	4.7	4.96	4.77	4.54	4.58	4.62	4.51	4.62	4.82	4.78	4.63	4.6	4.42	4.77	4.87	4.88	4.52	4.76	5.06	5.12	4.93	4.5	5.1	4.91	4.49	4.5	4.75	4.18	4.98	4.74	4.42	3.26	4.14
TDRD5	1	179591613	179691272	1	q25.2	ENSG00000162782	4.27	3.86	4.66	4.09	4.07	4.32	3.89	4.23	4.31	4.62	4.35	4.1	4.23	3.97	3.84	3.85	3.8	4.08	4.67	4.64	3.99	4.01	4.1	4.52	4.66	4.83	3.55	4.07	4.86	3.97	4.34	4.08	4.03	4.34	5.07	4.57	4.39	4.49	4.13	3.95	4.45	3.63	3.98
FAM163A	1	179743163	179816198	1	q25.2	ENSG00000143340	4.59	4.54	4.64	4.52	4.72	4.61	4.72	5.24	4.63	4.51	4.57	5.06	4.7	4.17	4.16	4.22	4.33	4.3	5.14	4.89	4.53	4.46	4.46	4.45	4.9	4.42	4.06	4.77	4.3	4.85	4.98	4.89	4.94	4.46	4.46	4.93	4.42	4.59	4.66	4.59	4.38	4.68	4.51
TOR1AIP2	1	179839967	179877803	-1	q25.2	ENSG00000169905	4.92	5.07	4.98	5.21	5.09	4.92	5.08	4.98	5.2	4.65	4.79	4.95	4.99	5.23	5.09	5.36	5.36	5.37	5.13	5.28	5.24	5.53	5.18	5.17	4.85	5.19	4.81	4.94	5.15	5.33	4.84	5.33	5.16	4.8	5.18	5.67	4.78	4.77	5.16	4.77	5.05	4.87	4.92
TOR1AIP1	1	179882042	179925000	1	q25.2	ENSG00000143337	7.33	8.49	7.95	7.95	8.01	7.59	8.49	7.78	9.24	7.14	6.61	7.06	7.53	8.45	7.5	7.96	8.42	8.13	8.67	7.52	7.77	9.04	8.12	7.38	7.11	7.14	7.33	7.29	7.32	7.39	7.35	7.49	7.64	6.58	8.97	9.57	6.78	7.24	7.91	7.32	7.73	7.49	7.39
CEP350	1	179954773	180114875	1	q25.2	ENSG00000135837	8.08	8.66	7.91	8.06	7.38	7.28	8.29	7.14	7.99	7.21	7.91	7.86	8.12	8.64	7.79	8.18	7.77	7.86	7.67	7.63	7.69	7.24	8.01	8.05	7.7	7.74	7.13	7.2	7.79	7.67	7.85	6.89	7.73	8.06	7.3	8.22	8.38	8.53	8.26	8.18	8.41	6.56	7.9
QSOX1	1	180154869	180204030	1	q25.2	ENSG00000116260	6.1	6.04	6.19	6.16	6.12	6.34	6.33	6.52	5.93	6.23	6.49	6.47	6.11	6.07	6.19	6.31	6.35	6.11	6.28	6.37	6.19	6.7	6.11	6.05	6.38	6.44	6.26	6.43	6.34	6.42	6.01	6.32	6.32	6.6	5.99	6.19	6.01	5.83	5.67	6.2	6.25	5.61	5.73
LHX4	1	180230264	180278984	1	q25.2	ENSG00000121454	4.88	4.63	4.95	5.02	4.66	4.94	4.7	5.41	4.68	5.21	5.19	5.22	5.13	4.61	5.02	4.66	4.43	4.73	5.09	5.13	4.82	4.87	4.9	4.97	4.68	4.89	4.97	4.79	4.96	4.56	4.6	4.79	5.26	5.78	4.2	4.99	4.89	4.63	5.46	4.29	4.26	4.92	4.58
ACBD6	1	180269653	180502954	-1	q25.3	ENSG00000230124	7.17	7.48	7.53	7.53	7.6	7.17	6.9	6.46	7.26	7.25	7.13	7.47	7.21	7.57	7.85	7.67	7.66	7.73	6.82	7.67	7.65	6.1	7.63	7.4	7.38	7.56	7.65	7.88	7.48	7.5	7.03	7.31	7.65	7.13	6.1	8.1	7.01	6.62	7.2	7.14	7.09	7.84	7.21
XPR1	1	180632022	180890279	1	q25.3	ENSG00000143324	5.69	6.73	6.68	6.57	6.43	6.25	6.77	6.48	6.9	6.32	5.82	6.32	5.7	6.88	6.41	7.19	7.74	7.04	6.51	6.31	6.52	6.72	6.03	6.76	6.73	6.59	6.42	6.56	6.52	6.5	6.49	6.89	6.68	6.01	6.89	7	6.65	6.79	6.49	6.77	6.28	6.7	6.64
KIAA1614	1	180912897	180951614	1	q25.3	ENSG00000135835	4.76	4.86	5.05	4.87	4.57	5.01	4.74	5.04	4.76	4.96	5	5.24	4.83	4.62	4.97	4.68	4.54	4.62	4.9	5.01	4.61	4.66	4.63	4.88	4.99	4.87	4.98	4.82	4.74	5.14	5.27	4.64	5.13	4.83	4.96	4.86	4.69	5.25	4.72	4.37	4.79	4.86	4.56
STX6	1	180972712	181023121	-1	q25.3	ENSG00000135823	6.53	7.17	6.75	6.87	7.12	6.57	7.08	6.96	7.7	6.66	6.49	6.58	6.69	7.18	7	7.27	7.24	7.05	6.78	6.3	6.76	5.68	6.84	7.57	6.98	7.03	6.83	7.14	7.31	7.64	7.29	6.98	7.14	6.73	7.45	6.58	7.68	7.48	6.86	7.36	7.23	6.19	7.13
MR1	1	181033425	181061938	1	q25.3	ENSG00000153029	6.4	6.71	6.72	6.42	6.47	6.23	6.63	6.64	7.2	6.63	6.28	6.09	6.1	6.69	6.19	6.64	6.52	6.54	6	6.3	6.68	6.67	6.64	6.27	6.72	6.49	7.11	6.78	6.79	6.95	6.89	7.25	6.45	6.03	6.49	6.17	6.45	6.87	6.28	6.89	6.58	7.24	6.77
IER5	1	181088700	181092900	1	q25.3	ENSG00000162783	7.94	7.95	8.33	8.47	8.67	8.9	8.54	9.01	8.8	8.6	8.31	9.6	7.78	8.68	8.43	7.88	8.32	8.24	8.73	10.01	8.58	10.01	8.11	7.77	7.64	7.71	7.98	7.49	7.45	7.58	7.72	9.25	8.98	9.96	8.47	9.55	7.08	7.4	10.58	7.56	9.92	9.63	7.94
CACNA1E	1	181317690	181808084	1	q25.3	ENSG00000198216	4.82	4.47	4.65	4.61	4.69	4.97	4.46	4.89	4.58	4.62	4.66	5.2	4.83	4.31	4.6	4.65	4.37	4.61	4.92	4.84	4.63	4.64	4.42	4.36	4.2	4.55	4.32	4.9	4.02	5.1	4.25	4.8	4.68	4.59	4.34	5.33	4.77	4.95	4.65	4.61	4.19	4.38	4.8
GLUL	1	182381704	182392206	-1	q25.3	ENSG00000135821	4.81	5.63	6.37	5.55	4.39	5.63	7.55	3.63	4.8	4.26	5.04	5.36	3.55	5.54	3.3	4.1	6.5	6.2	5.38	5.81	5.23	7.16	6.41	5.34	5.12	5.66	5.05	5.23	5.48	5.34	5.32	5.33	5.2	5.48	5.45	5.12	5.51	5.29	5.26	5.44	5.43	5.65	5.33
TEDDM1	1	182398117	182400667	-1	q25.3	ENSG00000203730	5.2	4.86	4.8	5.04	5.31	5.4	4.93	5.56	4.75	5.15	5.52	4.88	5.53	5.06	5.06	4.86	4.71	5.03	5.14	5.39	5.12	4.81	4.79	5.47	4.7	5.14	4.95	5.34	4.8	5.64	5.15	4.89	5.15	4.95	5.91	4.61	5.05	5.23	5.13	5.3	5.13	4.79	4.9
RGSL1	1	182409192	182560599	1	q25.3	ENSG00000121446	5.28	4.45	4.61	4.75	4.69	4.8	4.54	4.66	4.76	4.68	5.21	5.33	5.22	4.76	4.75	4.52	4.26	4.63	4.7	4.73	4.81	5.22	4.57	4.78	4.39	4.73	4.78	4.57	4.47	4.55	5.16	4.47	4.79	4.69	5.2	4.8	5.14	4.67	4.84	4.65	4.9	4.88	4.99
RNASEL	1	182573634	182589256	-1	q25.3	ENSG00000135828	6.33	6.86	5.79	6.51	6.24	6.23	6.63	6.08	6.95	6.31	6.27	5.62	6.1	6.82	6.68	6.68	6.16	6.89	5.5	5.51	6.38	5.01	5.86	6.6	6.67	6.84	6.54	6.52	6.93	7.05	7.04	6.19	6.64	6.4	5.19	5.94	6.94	6.74	6.48	6.57	6.74	5.12	7.36
RGS16	1	182598623	182604389	-1	q25.3	ENSG00000143333	5.09	4.7	5.04	5	5.11	5.1	6.18	6.56	4.95	5.89	4.9	5.39	4.82	4.76	5	4.9	6.49	7.26	5.14	6.03	5.01	5.46	4.38	5.22	5.28	5.47	5.65	5.1	5.58	5.4	5.3	6.51	6.11	5.9	5.1	4.83	4.73	5.34	5.92	5.27	5.38	8.16	5.1
RGS8	1	182641816	182684576	-1	q25.3	ENSG00000135824	5.16	4.84	4.93	5.08	5.19	5.05	5	5.22	4.87	5.03	4.87	5.73	5.51	4.58	4.92	4.74	4.59	4.66	5.36	5.32	4.91	5.23	4.85	5.3	4.42	4.45	4.63	4.75	4.6	4.2	3.6	4.64	4.9	5.32	6.01	5.05	5.06	4.76	5.67	5.17	5.3	5.12	4.59
NPL	1	182789293	182830384	1	q25.3	ENSG00000135838	6.12	6.34	5.52	6.17	5.74	5.8	6.71	5.81	5.69	5.84	5.56	5.73	5.5	6.28	5.8	5.52	6.99	5.84	5.66	6.05	6.37	5.87	6.45	5.94	5.9	5.92	5.49	5.16	5.76	5.51	5.84	5.5	5.65	5.65	5.61	5.79	6.47	5.4	6.19	5.57	6.11	6.06	6.15
DHX9	1	182839347	182887982	1	q25.3	ENSG00000135829	7.87	8.28	7.61	7.65	7.32	6.81	8.39	7	7.52	7.43	6.91	7.3	7.62	7.95	7.64	7.21	7.61	7.52	7.69	7.89	7.62	8.66	8.03	8.19	7.32	7.4	6.94	7.17	7.69	8.01	7.85	7.27	7.41	6.64	8.77	8.99	6.8	7.05	7.4	7.19	7.42	7.71	7.24
SHCBP1L	1	182899865	182953525	-1	q25.3	ENSG00000157060	4.53	4.14	4.47	4.24	3.96	4.45	4.32	4.88	3.95	4.64	4.71	4.34	4.63	3.97	4.11	4.21	4.16	4.1	5	4.63	4.19	4.62	4.08	5.09	4.4	4.02	4.56	4.66	4.55	3.58	4.06	4.76	4.53	5	4.77	4.04	3.71	5.17	5.08	4.41	4.45	3.96	3.77
LAMC2	1	183186238	183245127	1	q25.3	ENSG00000058085	4.9	4.44	4.59	4.72	4.62	4.83	4.47	4.77	4.23	4.64	4.82	4.89	4.82	4.32	4.48	4.33	4.35	4.4	4.89	4.46	4.46	4.46	4.32	4.91	4.3	4.83	4.34	4.49	4.62	5.08	4.73	4.87	4.65	4.6	4.71	4.57	4.47	4.54	4.85	3.99	4.46	4.74	4.51
NMNAT2	1	183248237	183418380	-1	q25.3	ENSG00000157064	4.8	4.16	4.6	4.68	4.54	4.56	4.54	4.82	4.46	4.79	4.83	5.11	4.93	4.32	4.58	4.52	4.35	4.38	5.01	4.82	4.57	4.7	4.43	4.63	4.72	4.14	4.63	4.3	5.22	4.66	5.1	4.82	4.61	4.82	4.37	4.28	4.9	4.3	4.54	4.52	4.76	4.66	4.63
SMG7	1	183472216	183598246	1	q25.3	ENSG00000116698	6.68	6.79	6.64	6.67	6.27	6.36	6.57	6.7	6.44	6.71	6.63	6.49	6.54	6.65	6.62	6.41	6.32	6.36	6.6	7.03	6.56	6.73	6.39	6.11	5.88	6.62	6.45	6.58	6.25	6.24	6.54	6.82	6.24	6.63	7.01	6.94	6.16	6.16	6.58	6.07	6.67	6.99	6.44
NCF2	1	183555563	183590876	-1	q25.3	ENSG00000116701	7.56	9	5.61	6.98	5.16	7.1	9.51	5.16	4.68	6.3	7.65	6.26	5.31	7.57	5.53	5.24	9.43	5.76	5.45	7.32	6.49	8.37	7.98	5.6	5.62	5.75	6.01	6.34	6.75	6.18	6.49	5.66	5.58	6.83	5.47	6.21	7.97	5.62	6.31	5.67	5.41	5.27	7.11
ARPC5	1	183620846	183635783	-1	q25.3	ENSG00000162704	9.7	9.91	9.62	9.93	9.64	9.84	9.96	9.13	9.89	9.84	9.28	9.48	9.4	9.76	10	9.48	10.23	9.47	8.04	8.87	9.76	8.64	9.73	10.77	10.82	10.72	10.4	10.16	10.91	10.93	10.64	10.04	10.23	10.25	8.15	8.9	10.82	10.6	10.1	10.62	10.24	9.86	10.68
RGL1	1	183636085	183928531	1	q25.3	ENSG00000143344	5.37	6.49	6.16	5.69	5.14	5.83	5.9	5.49	5.36	5.76	5.94	4.82	5.82	5.68	5.72	4.99	6.74	6.93	5.61	5.95	5.88	5.59	5.98	5.19	5.02	5.73	5.98	5.28	5.91	6.03	5.75	6.08	5.99	5.51	5.5	6.99	6.01	4.72	5.02	4.87	6.44	4.82	5.97
APOBEC4	1	183646275	183653316	-1	q25.3	ENSG00000173627	4.9	4.21	4.46	4.62	4.27	4.52	4.34	4.41	4.18	4.65	4.71	4.71	4.7	4.36	4.23	4.4	4.35	4.16	4.79	4.52	4.58	4.44	4.41	3.94	4.67	4.23	4.28	4.35	4.4	3.74	4.88	4.41	4.58	4.49	4.52	4.97	4.64	4.66	4.36	4.84	4.19	4.52	4.45
COLGALT2	1	183929854	184037729	-1	q25.3	ENSG00000198756	4.83	4.74	5.36	5.31	4.83	5.13	4.82	5.51	4.76	5.17	5.17	5.34	5.21	4.93	4.94	4.82	5.39	4.79	5.33	5.39	4.91	5.55	5.15	5.88	5.7	5	5.11	4.82	5.01	5.34	5.18	4.84	5.64	5.12	5.22	5.32	5.37	5.07	5.11	5.8	4.72	5.28	4.65
TSEN15	1	184051651	184123978	1	q25.3	ENSG00000198860	7	7.63	7.29	7.53	7.47	7.13	8	6.68	7.41	7.25	6.72	6.82	6.94	7.78	7.51	7.32	7.75	6.95	6.64	7.29	7.69	6.58	8	7.1	7.48	7.24	6.99	7.07	7.51	7.52	7.02	7.16	7.25	6.93	7.39	7.98	7.4	7.42	7.74	7.44	8.24	7.51	8.02
C1orf21	1	184387029	184629019	1	q25.3	ENSG00000116667	4.7	4.53	5.18	4.91	5.11	5.05	5.59	5.28	4.55	4.81	5.09	5.68	4.74	4.7	4.93	4.74	5.4	4.39	5.14	5.04	4.82	5.69	4.59	6	6.37	5.69	5.54	5.13	5.77	5.13	5.52	6	6.08	4.23	4.62	5.54	4.98	8.26	4.7	7.72	4.87	4.31	3.52
EDEM3	1	184690237	184754907	-1	q25.3	ENSG00000116406	6.51	6.75	5.8	6.32	6.04	5.18	6.37	5.23	5.76	6.66	5.43	5.31	6.14	6.92	5.59	5.93	6.27	5.82	5.53	5.59	6.02	4.17	5.87	5.83	6.1	5.9	5.69	5.8	5.97	5.9	5.82	5.36	5.86	5.99	6.01	5.41	5.9	5.68	5.74	5.93	5.53	5.63	6.1
NIBAN1	1	184790724	184974508	-1	q25.3	ENSG00000135842	5.26	6.2	7.88	7.66	7.23	5.43	10.47	7.94	5.11	8.01	7.95	7.48	6.5	8.58	6	9.87	9.78	9.39	6.99	9.49	6.81	7.58	7.8	8.97	8.26	7.92	8.48	7.26	8.41	7.94	8.75	8.36	8.88	7.04	6.82	7.37	7.44	8.84	5.65	8.93	7.3	8.6	6.28
RNF2	1	185045526	185102603	1	q25.3	ENSG00000121481	4.6	5.65	5.28	5.23	5.29	5.21	5.44	4.39	5.4	5.12	5.17	4.75	5.04	5.85	5.13	4.87	5.55	5.34	4.97	4.86	5.03	4.4	5.62	5.44	5.35	5.46	5.32	4.87	5.07	5.23	4.93	4.98	5.65	5.03	6.56	5.2	5.19	4.92	5.32	5.19	5.61	4.99	5.64
TRMT1L	1	185118101	185157072	-1	q25.3	ENSG00000121486	5.78	6.65	4.83	6.13	5.5	5.4	6.08	5.57	6.42	5.51	5.45	4.64	5.28	6.84	5.47	5.73	6.69	6.22	4.21	4.25	5.38	3.8	5.65	5.56	5.56	5.95	5.75	5.6	5.87	5.94	5.43	5.63	5.39	5.83	5.78	5.24	6.01	5.91	5.72	5.79	5.87	5.11	6.36
SWT1	1	185157080	185291781	1	q25.3	ENSG00000116668	6.07	6.24	5.73	6.17	5.77	6.44	5.64	6.07	6.16	6.37	5.83	6.25	5.94	6.44	5.71	5.84	6.52	6.65	5.29	5.91	6.09	4.8	5.83	5.99	5.68	6.05	6.02	5.62	6.52	6.34	6.17	6	5.73	6.15	5.96	5.69	6.71	5.96	6.12	5.89	6.38	5.54	5.85
IVNS1ABP	1	185296388	185317273	-1	q25.3	ENSG00000116679	7.35	8.34	7.57	7.9	7.44	7	7.11	6.48	7.35	8.21	7.75	6.21	7.62	8.32	6.77	7.62	8.07	7.84	6.53	6.63	7.61	7.46	6.94	7.16	7.11	6.94	6.61	6.78	7.54	7.61	7.29	7.07	7.16	7.46	9.12	8.23	7.17	6.95	7.64	7.03	7.84	7.11	7.14
HMCN1	1	185734391	186190949	1	q25.3	ENSG00000143341	3.78	3.41	4.75	3.87	3.66	3.84	4.19	3.93	3.43	3.93	3.91	3.61	3.71	3.53	3.66	3.54	3.86	3.36	3.88	3.88	3.63	3.66	3.9	3.82	3.71	3.26	3.88	4.24	3.44	4.08	3.4	4.28	3.98	3.55	4.19	2.9	3.56	4	3.91	4.52	4.12	3.89	3.55
PRG4	1	186296279	186314562	1	q31.1	ENSG00000116690	4.84	4.72	4.54	5.1	4.77	4.6	4.57	5.09	4.89	4.33	4.74	5	4.94	4.74	5.11	4.95	6.75	4.9	4.94	4.84	4.7	4.99	4.54	5.28	5.26	4.94	5.03	4.75	5.44	5.12	5.51	4.93	4.85	4.74	5.23	4.59	4.96	4.35	4.83	4.66	4.69	4.82	4.55
TPR	1	186311652	186375693	-1	q31.1	ENSG00000047410	8.89	9.23	8.12	8.88	8.3	7.64	9.12	7.49	8.87	8.49	8.06	8.43	8.36	9.11	8.32	7.94	8.86	8.23	7.5	7.7	8.43	8.21	8.37	9.93	8.46	8.31	9.18	8.25	9.51	9.81	9.41	8.65	7.83	8.48	8.64	9.05	8.51	8.67	8	8.28	8.06	8.05	7.93
ODR4	1	186375838	186421378	1	q31.1	ENSG00000157181	5.26	5.84	5.17	5.41	5.48	5.46	5.59	4.73	6.14	5.13	4.96	4.98	5.4	6.01	5.43	5.57	5.72	5.6	5.57	5	5.66	6.3	5.84	4.81	5.07	5.55	4.68	5.67	5.35	5.51	5.33	4.96	4.88	5.54	5.67	5.91	5.91	5.41	5.46	5.38	5.43	5.82	5.97
PDC	1	186443566	186461114	-1	q31.1	ENSG00000116703	4.23	4.65	4.53	4.65	4.5	4.96	4.55	4.89	4.51	4.25	4.73	4.89	4.75	4.24	4.65	4.45	4.35	4.17	4.84	4.67	4.1	4.43	4.26	4.29	3.98	4.37	4.66	4.61	4.34	4.27	4.57	4.58	4.88	4.9	4.73	4.63	4.21	4.43	4.67	4.6	4.85	4.28	4.61
PTGS2	1	186671791	186680423	-1	q31.1	ENSG00000073756	5.03	5.43	4.83	5.31	5.36	7.7	7.12	4.77	4.49	6.03	5.51	5.36	4.92	4.97	4.55	4.37	8.16	4.74	4.76	5.68	5.71	8.04	6.84	6.11	5.12	5.2	4.9	5.08	5.89	5.29	5.49	5.45	5.7	6.87	6.09	6.12	6.64	4.75	4.82	4.4	4.56	4.74	5.68
PLA2G4A	1	186828949	186988981	1	q31.1	ENSG00000116711	4.91	5.11	4.43	4.38	3.85	4.15	5.36	4.22	4.4	4.1	4.32	4.39	4.23	4.19	4.28	3.97	5.73	3.87	4.46	4.43	4.43	3.89	4.24	4.41	4.02	4.76	4.43	4.53	5	4.82	4.62	4.27	4.91	4.09	4.36	4.11	4.74	4.22	4.06	3.98	4.88	4.58	3.86
BRINP3	1	190097658	190478404	-1	q31.1	ENSG00000162670	4.43	4.43	4.55	4.69	4.71	4.39	4.4	4.65	4.63	4.49	4.28	4.69	4.51	4.26	4.46	4.43	4.73	4.57	4.45	4.66	4.39	4.22	4.47	4.56	4.43	4.19	4.44	4.57	4.44	4.63	4.32	4.3	4.72	4.66	4.94	4.28	4.52	4.88	4.81	4.35	4.75	4.78	4.84
RGS18	1	192158462	192185815	1	q31.2	ENSG00000150681	5.92	8.11	4.86	6.3	5.17	5.86	8.32	5.03	4.62	5.7	6.61	5.62	4.88	6.74	5.11	4.92	8	5.64	5.62	5.13	5.17	8.92	6.91	10.8	6.15	8.95	7.9	8.89	8.3	9.6	9.4	9.51	8.46	5.69	4.77	4.71	6.84	5.82	5.93	4.92	5.03	4.78	6.41
RGS1	1	192575763	192580024	1	q31.2	ENSG00000090104	9.48	7.35	9.48	8.18	8.48	9.98	13.02	9.73	9.92	7.32	6.31	8.94	6.59	7.12	6.28	8.17	7.71	11.64	8.83	10.88	6.63	10.21	9.11	10.08	10.33	9.69	10.46	10.15	10.72	10.47	10	12.06	11.77	9.56	10.01	9.59	8.45	9.28	9	9.25	8.17	10.23	5.13
RGS13	1	192636138	192660306	1	q31.2	ENSG00000127074	4.24	3.92	4.09	4.05	4.08	4.35	4.25	4.91	4.12	4.28	4.26	4.34	4.15	4.03	4.2	4.32	4.34	9.22	4.62	4.13	3.99	4.93	4.11	4.85	4.92	3.83	3.98	4.52	4.4	4.56	4.64	4.98	4.57	4.56	4.38	4.49	4.53	4.43	4.65	4.3	4.3	4.96	4.4
RGS2	1	192809039	192812275	1	q31.2	ENSG00000116741	8.94	11.78	8.94	9.59	10.01	10.19	11.79	7.49	9.14	9.2	9.85	10.5	7.55	8.86	9.76	10.97	11.77	12.94	9.02	11.61	9.37	12.35	9.44	10.16	10.07	9.62	9.61	9.67	10.32	9.75	9.9	10.24	10.88	11.1	10.93	11.49	11.11	10.9	9.95	10.49	8.78	8.51	10.03
UCHL5	1	193012250	193060080	-1	q31.2	ENSG00000116750	7.16	7.53	7.09	7.22	7.7	7.21	7.61	6.54	7.68	6.52	6.42	6.7	7.43	7.91	7.26	7.37	7.79	7.79	6.6	6.46	7.24	6.14	7.49	7.85	7.82	7.74	7.59	7.68	7.6	7.85	7.79	7.53	7.7	6.59	5.07	7.3	6.43	8.02	7.21	8.05	7.24	7.48	7.18
RO60	1	193059422	193091777	1	q31.2	ENSG00000116747	7.45	7.87	7.79	7.53	7.6	7.38	7.83	7.06	7.99	6.91	6.86	7.25	7.42	8.04	7.51	7.88	7.99	8.18	7.77	7.31	7.66	7.79	7.87	7.59	7.64	7.47	7.01	6.94	7.41	7.34	7.19	7.39	7.43	7.37	8.14	8.46	7.76	8.24	7.61	8.17	7.57	7.17	7.09
GLRX2	1	193090866	193106114	-1	q31.2	ENSG00000023572	6.16	6.7	6.35	6.13	5.94	5.75	6.94	6.06	6.33	4.84	4.94	5.08	4.73	7.23	5.87	5.77	6.82	5.89	4.34	6.08	5.47	4.94	5.62	5	6.04	6.07	5.97	5.94	5.5	5.52	5.63	5.87	6.21	6	5.36	6.01	5.77	6.02	6.26	5.85	6.36	6.08	6.16
CDC73	1	193121958	193254815	1	q31.2	ENSG00000134371	4.77	5.68	5.4	4.87	5.52	4.81	5.34	4.68	5.69	4.56	3.98	4.9	4.79	6.03	5.5	5.57	5.69	6.05	4.49	4.8	5.15	5.68	5.19	5.18	5.2	5.06	5.19	5.3	5.16	5.48	4.85	5.25	5.01	4.32	4.65	5.62	5.18	5.73	5.31	5.54	4.7	4.99	5.37
B3GALT2	1	193178730	193186613	-1	q31.2	ENSG00000162630	4.78	6.6	5.24	5.21	4.43	4.44	5.33	4.4	4.4	6.01	4.78	5.53	5.72	8.37	4.77	4.49	4.27	4.17	4.6	4.56	4.23	4.4	4.48	5.1	4.84	5	5.18	4.71	4.59	4.91	4.44	4.78	5.35	5.48	5.41	5.51	5.82	5.27	4.5	4.89	4.71	5.18	6.95
KCNT2	1	196225779	196609225	-1	q31.3	ENSG00000162687	4.88	4.14	4.31	4.24	4.43	4.83	4.13	4.47	4.28	4.83	4.53	4.81	4.53	4.11	4.63	4.14	4.3	3.99	4.91	4.45	4.41	4.52	4.27	5.1	4.45	4.87	4.64	4.69	4.51	4.82	4.12	4.87	4.41	4.34	4.85	4.63	3.99	4.59	4.61	4.56	4.07	3.96	3.99
CFH	1	196652043	196747504	1	q31.3	ENSG00000000971	4.75	3.87	9.58	5.67	7.69	3.73	8.69	4.42	3.89	5.57	4.51	5.44	6.43	3.91	9.13	3.89	6.27	4.42	4.21	8.16	3.97	4.2	6.5	5.31	5.55	5.61	5.74	5.28	5.4	5.46	5.71	5.38	5.71	5.9	5.49	5.28	5.35	5.38	4.64	5.22	5.08	5.45	6.6
CFHR3	1	196774795	196795406	1	q31.3	ENSG00000116785	4.82	4.07	4.21	4.63	4.32	4.65	4.32	5.06	4.35	4.39	4.89	4.91	4.68	3.94	4.51	4.22	4.06	4.18	5.09	4.51	4.37	4.54	4.06	3.13	4.48	4.23	4.76	5.11	4.51	4.12	4.22	4.64	4.52	4.19	4.72	4.11	4.65	4.61	4.34	4.23	4.38	4.57	4.7
CFHR2	1	196943738	196959622	1	q31.3	ENSG00000080910	5.17	4.92	6.81	5.65	5.92	5	6.59	5.34	5.07	5.15	5.3	5.41	5.74	5.01	6.58	4.86	5.34	4.99	5.47	6.36	5.02	5.39	5.56	6.56	6.22	5.95	5.42	5.85	5.37	5.2	5.79	6	5.84	5.26	5.63	5.47	5.75	5.59	5.78	5.71	5.37	6.02	5.59
CFHR5	1	196977556	197009678	1	q31.3	ENSG00000134389	4.91	4.54	4.61	4.48	4.56	5.1	4.99	4.89	4.66	4.73	4.61	4.64	4.7	4.42	4.69	4.48	4.65	4.86	5.11	4.91	4.51	4.31	4.6	4.8	4.99	4.67	4.87	4.98	4.79	4.51	4.83	5.09	4.8	4.2	4.93	4.72	3.95	4.75	4.63	4.81	5.09	4.41	4.9
F13B	1	197038741	197067267	-1	q31.3	ENSG00000143278	4.25	3.84	4.12	4.18	3.87	4.75	3.85	4.21	3.84	3.97	4.2	4.6	3.98	3.76	3.87	4.05	3.93	4.03	4.48	3.97	3.83	4.34	3.84	4.16	3.68	4.03	3.26	3.25	4.34	4.53	4.89	4.15	3.17	4.16	3.36	4.38	3.56	4.27	3.87	4.77	4.16	4.76	4.41
ASPM	1	197084127	197146694	-1	q31.3	ENSG00000066279	6.86	5.12	5.09	5.98	4.65	5.09	9.45	5.35	5.25	5.01	6.29	5	4.85	7.92	4.82	5.71	6.59	4.71	5.04	5.34	4.76	4.62	5.37	4.99	5.84	5.44	5.89	5.41	6.17	5.5	5.69	4.84	5.38	6.59	4.24	7.64	5.59	4.85	4.95	5.22	5.32	7.65	6.21
ZBTB41	1	197153680	197200542	-1	q31.3	ENSG00000177888	5.57	6.55	4.58	5.48	5.84	4.92	4.69	4.34	6.76	5.42	5.43	4.48	5.82	6.51	5.45	5.81	5.53	6.69	5.7	4.22	6.15	4.85	6.01	5.54	5.28	5.29	5.32	5.29	5.37	5.65	5.52	4.64	5.46	5.13	5.74	6	4.8	5.91	5.85	5.39	5.34	4.98	5
CRB1	1	197268204	197478455	1	q31.3	ENSG00000134376	4.87	4.88	4.79	4.8	4.86	4.99	4.65	4.94	4.82	5.18	5.09	5.58	4.96	4.82	5.22	4.81	4.64	4.9	5.05	4.8	4.9	4.7	4.67	5	4.75	4.96	4.87	4.98	5	4.01	4.63	4.84	4.64	4.64	5.76	5.57	4.79	5.03	5.13	4.83	5.26	4.46	4.86
DENND1B	1	197504748	197775696	-1	q31.3	ENSG00000213047	6.18	6.23	6.26	6.24	6.35	5.47	6.76	5.87	4.2	6.5	6.47	6.11	6.5	7.03	5.88	7.15	6.36	6.69	6.17	6.23	6.62	6.45	6.96	6.61	6.06	6.11	6.08	6.29	6.6	6.79	6.71	6.29	6.31	5.94	6.39	6.24	5.85	6.95	6.31	6.84	6.36	6.34	6.51
C1orf53	1	197902630	197907367	1	q31.3	ENSG00000203724	4.77	4.83	4.99	4.71	4.72	4.64	4.92	5.11	4.84	4.78	4.72	4.88	4.79	4.58	4.86	5.24	4.42	4.75	5.06	4.94	4.83	5.22	4.8	4.06	5.09	4.87	4.78	4.96	4.08	4.58	4.24	5.04	4.91	4.71	4.13	4.74	4.41	5.01	4.53	5.12	5.08	6.88	4.5
LHX9	1	197911902	197935478	1	q31.3	ENSG00000143355	4.54	4.35	4.48	4.39	4.52	4.87	4.45	4.9	4.28	4.64	4.61	4.83	4.66	4.29	4.57	4.48	4.19	4.59	4.71	4.41	4.42	4.51	4.31	4.45	4.41	4.78	4.66	4.04	4.56	4.14	4.44	4.45	4.8	4.94	4.43	4	4.48	4.48	4.58	4.5	4.31	4.76	5.12
NEK7	1	198156994	198322420	1	q31.3	ENSG00000151414	5.75	7.25	6.57	6.71	7.01	6.64	6.69	6.84	8.04	7.01	5.44	5.06	6.23	8.12	6.2	6.31	6.29	6.8	5	5.1	6.64	4.38	5.84	7.13	6.54	6.44	5.93	6.08	7.08	7.16	7.24	6.69	6.92	6.09	6.11	5.98	6.36	6.12	6.34	6.74	6.56	6.06	6.42
ATP6V1G3	1	198523222	198540945	-1	q31.3	ENSG00000151418	4.98	5.34	4.81	4.64	4.54	4.87	4.72	4.46	5.82	4.88	4.73	5.09	5.02	5.18	4.82	4.86	4.48	4.34	5.22	4.76	4.83	4.73	5.03	5	4.67	4.63	4.72	5.41	4.5	4.32	5.24	5	4.94	4.45	4.79	5.13	4.96	4.88	4.8	4.43	4.85	5.24	5.26
PTPRC	1	198638457	198757476	1	q31.3	ENSG00000081237	4.99	7.73	6.47	7.54	6.46	7	6.75	6.82	7.48	7.29	7.23	6.29	7.15	8.41	7.29	7.04	4.89	6.73	6.51	5.76	7.39	6.17	7.23	8.05	6.8	6.67	6.95	7	7.26	7.44	7.44	7.6	7.43	6.29	5.82	6.65	6.8	7.32	6.76	7.43	7.06	6.36	7.01
NR5A2	1	200027614	200177420	1	q32.1	ENSG00000116833	4.3	4.04	4.25	4.33	4.19	4.19	4.04	4.53	4.2	4.53	4.6	4.53	4.46	4.06	4.53	4.33	4.17	4.29	4.53	4.31	4.13	4.34	4.25	4.11	4.41	4.29	4.26	4.36	4.72	4.14	4.48	4.7	4.16	4.55	4.37	3.94	4.61	5.04	4.43	4.78	3.78	3.91	3.48
ZNF281	1	200404940	200410056	-1	q32.1	ENSG00000162702	7.82	9.04	8.18	8.24	8.15	7.75	8.29	7.79	8.86	7.93	7.63	8.02	8.25	8.75	8.47	8.76	8.48	8.75	8.79	8.43	8.61	9.98	8.91	7.77	7.94	7.88	8.32	8.44	8.31	8	7.88	8.23	8.42	7.64	8.79	9.89	7.92	8.41	8.19	8.96	7.91	7.76	7.67
KIF14	1	200551497	200620751	-1	q32.1	ENSG00000118193	5.71	4.84	4.77	5.39	4.46	4.96	8.05	5.07	5.09	4.86	5.52	5.04	4.84	6.98	4.89	5.76	6.92	4.67	4.71	4.9	4.79	5.17	5.46	5.45	4.96	5.81	5.47	5.24	5.58	5.14	5.12	5.46	5.74	5.42	6.65	6.35	4.31	5.14	5.65	4.95	5.36	6.61	4.84
DDX59	1	200623896	200669907	-1	q32.1	ENSG00000118197	6.21	6.66	6.38	6.52	6.47	6.77	6.32	6.09	7.01	6.32	6.2	5.76	6.24	6.55	6.03	6.53	6.37	6.64	5.97	6.17	6.44	6.91	6.5	5.99	6.69	6.18	6.23	6.05	6.54	6.17	6.08	6.39	6.55	6	5.92	6.79	6.38	6.4	6.49	6.17	6.51	6.31	6.33
CAMSAP2	1	200739558	200860704	1	q32.1	ENSG00000118200	4.63	5.94	5.24	5.66	6.44	5.88	4.52	6.5	6.57	5.39	5.38	4.9	5.56	4.39	6.35	6.52	6.74	8.31	5.98	4.86	4.95	5.07	5.8	5.27	5.84	5.5	5.51	5.67	6.28	5.62	5.51	5.4	5.84	5.56	6.79	7.43	6.66	5.31	5.51	5.11	5.06	4.67	6.14
GPR25	1	200872981	200874178	1	q32.1	ENSG00000170128	4.58	4.4	5.05	4.04	4.7	5.01	4.55	4.57	4.6	5.04	4.57	5.18	4.59	4.46	4.52	4.49	4.67	4.4	4.75	4.46	4.32	4.49	4.5	5.02	4.63	4.7	5.37	4.53	5.14	4.94	3.57	4.57	5.76	4.64	4.44	4.87	4.3	4.55	4.87	4.45	4.35	4.74	3.95
INAVA	1	200891048	200915742	1	q32.1	ENSG00000163362	5.17	4.68	4.95	4.63	4.83	5.33	4.69	5.38	5.03	5.16	5.45	4.95	5.11	5.08	4.8	4.88	4.44	4.89	5.12	4.96	5.04	5.66	4.78	5.16	5.73	5.2	4.86	5.16	4.48	4.71	5.16	5.01	5.18	5.54	5.06	4.91	4.68	5.24	4.89	5.39	5.44	5.43	4.74
KIF21B	1	200969390	201023700	-1	q32.1	ENSG00000116852	5.17	6.59	6.3	6.37	6.35	6.35	5.48	6.53	7.28	6.13	5.09	5.34	5.5	6.57	6.25	6.59	6.69	6.42	5.84	6.37	6.49	6.98	5.95	6.4	6.37	6.54	6.61	6.2	6.31	6.5	6.02	6.32	6.31	6.17	6.41	6.01	6.15	6.36	6.29	6.22	5.99	6.19	6.22
CACNA1S	1	201039512	201112451	-1	q32.1	ENSG00000081248	5.69	5.42	5.52	5.48	5.59	6.08	5.51	5.98	5.62	5.97	6.02	6.41	6.12	5.28	5.47	5.15	5.22	5.38	5.89	5.41	5.33	5.49	5.45	5.35	5.7	5.54	5.74	5.66	5.45	5.89	3.95	6.26	5.48	5.57	5.71	6.03	5.2	5.61	5.53	5.63	5.71	5.42	5.14
ASCL5	1	201113953	201127184	-1	q32.1	ENSG00000232237	4.67	4.67	5.01	4.73	4.68	5.04	4.55	5.4	4.56	4.63	4.85	5.24	4.56	4.35	4.7	4.36	4.68	4.42	5	5.13	4.33	4.79	5.02	4.64	4.93	4.64	4.97	5.01	4.67	5.16	4.86	4.49	4.63	4.64	4.94	4.91	4.96	4.75	4.94	4.78	4.94	4.59	4.9
TMEM9	1	201134772	201171574	-1	q32.1	ENSG00000116857	7.01	7.45	7.26	7.11	6.93	7.03	7.17	6.91	7.52	6.68	6.33	6.87	7.07	6.55	7.01	7.03	7.19	7.2	6.52	6.77	7.18	6.51	7.41	6.88	7.09	7.37	7.29	7.24	6.75	7.3	7.27	6.91	7.23	6.78	6.12	7.66	6.82	6.31	6.59	6.52	7.04	6.51	6.5
IGFN1	1	201190824	201228952	1	q32.1	ENSG00000163395	4.68	4.62	4.57	4.5	4.52	5.14	4.57	4.67	4.5	4.87	4.81	5.34	4.87	4.46	4.61	4.44	4.23	4.37	4.62	4.55	4.31	4.66	4.44	4.7	4.22	4.76	4.57	4.17	4.96	4.93	4.86	4.34	4.21	4.12	4.38	4.79	4.65	4.19	4.78	4.45	4.4	4.41	4.52
PKP1	1	201283452	201332993	1	q32.1	ENSG00000081277	4.7	4.44	4.72	4.94	4.97	4.72	4.75	6.27	4.82	4.84	4.87	5.26	4.92	4.5	4.76	4.65	4.42	4.62	5.03	5.01	4.63	4.93	4.66	5.1	4.63	4.41	4.73	5.02	4.94	4.96	4.94	4.96	4.59	4.4	5.16	4.92	4.82	4.7	4.87	4.51	4.81	5.01	5.32
TNNT2	1	201359008	201377764	-1	q32.1	ENSG00000118194	4.89	4.8	5.05	5.27	5.05	4.74	4.9	5.3	4.75	5.37	5.32	5.18	5.25	4.89	5.08	5	4.98	4.87	5.12	5.28	4.88	5.21	4.66	5	5.23	5.36	4.61	5.13	4.75	4.9	5.11	5.05	5.42	5.09	5.19	4.63	4.95	4.88	4.58	4.64	5.05	4.89	5.05
LAD1	1	201380833	201399915	-1	q32.1	ENSG00000159166	4.95	4.69	4.94	5.16	4.96	5.32	4.84	5.23	4.58	4.61	5.27	5.15	5.12	4.44	4.75	4.41	4.68	4.87	5.39	4.93	4.79	5.04	4.78	4.83	4.99	4.65	4.73	4.7	4.93	4.84	5.15	4.87	4.92	4.96	5.14	4.87	4.64	5.1	4.97	5.2	5.17	5.07	5.05
TNNI1	1	201403768	201429866	-1	q32.1	ENSG00000159173	4.29	4.04	4.61	3.96	4.47	4.34	4.17	4.22	3.97	4.42	4.62	5.13	4.19	4.21	4.37	4.08	4.18	4.06	4.38	4.59	4.37	4.06	4.39	3.55	4.62	3.38	4.47	4.46	4.27	4.53	3.94	4.78	4.39	3.94	3.62	4.23	4.19	3.85	4.08	4.84	4.06	5.01	3.62
PHLDA3	1	201464278	201469237	-1	q32.1	ENSG00000174307	4.62	4.57	4.76	5.13	4.83	5.08	5.17	6.56	4.89	5.52	5.31	5.59	5.04	4.66	5.21	4.18	4.84	4.57	4.59	4.94	4.62	4.67	4.74	4.61	4.81	5.03	4.46	4.23	5.75	5.39	5.1	5.14	4.84	5.58	4.6	4.69	5.56	4.16	4.64	5.02	4.48	5.66	4.31
CSRP1	1	201483530	201509456	-1	q32.1	ENSG00000159176	7.29	7.63	7.63	7.57	7.9	7.64	8.22	8.33	8.11	7.88	7.59	8.02	7.76	7.58	8.07	7.9	8.12	7.79	6.67	8.36	7.38	7.42	8.1	6.87	8.08	8.48	7.97	7.7	7.61	7.31	7.65	7.63	7.82	8.03	7.07	9.28	7.97	7.97	7.23	8.25	7.96	8.93	7.24
NAV1	1	201622885	201826969	1	q32.1	ENSG00000134369	5.01	5.11	4.51	4.81	4.56	4.82	4.51	4.78	5.35	4.69	5.49	5.04	4.97	4.64	4.71	4.71	5.05	4.52	4.75	4.63	4.96	4.61	5.15	4.86	4.41	5.1	4.86	4.73	5.13	4.84	4.91	4.81	4.89	4.96	4.59	4.47	4.7	4.75	4.82	5.02	5.03	4.53	5.09
IPO9	1	201829149	201884291	1	q32.1	ENSG00000198700	6.37	6.74	6.63	6.74	6.84	6.47	6.21	6.42	6.63	6.43	6.65	6.17	6.75	6.84	6.56	6.68	6.42	6.83	6.4	6.54	6.53	6.11	6.76	6.31	6.71	6.34	6.1	6.13	6.53	6.17	6.59	6.14	6.8	6.54	6.18	6.73	6.49	6.56	6.78	6.68	6.45	7.04	6.72
LMOD1	1	201896456	201946588	-1	q32.1	ENSG00000163431	4.94	4.61	4.63	4.83	4.95	4.95	4.82	5.01	4.76	4.9	5.04	5.39	5.08	4.56	4.73	4.75	4.6	4.83	5.14	4.97	4.79	4.82	4.86	4.95	4.49	4.99	4.83	5.88	5.32	5.11	4.2	5.45	4.6	4.44	4.53	4.99	4.26	4.95	4.69	4.6	4.44	4.41	4.38
TIMM17A	1	201955503	201970664	1	q32.1	ENSG00000134375	5.06	5.7	5.85	5.5	5.53	5	5.97	5.61	6.01	5.18	5.36	4.71	4.98	5.96	5.17	5.41	6.35	5.21	5.58	5.78	5.4	6.73	5.89	5.11	5.66	5.22	4.61	5.63	5.36	5.17	5.75	5.68	5.41	5.62	4.95	6.41	5.45	5.74	5.05	5.47	5.33	5.5	5.77
ELF3	1	202007945	202017183	1	q32.1	ENSG00000163435	5.63	5.28	5.33	5.44	5.45	5.4	5.64	5.82	4.97	5.47	5.35	5.28	5.28	5.08	5.33	5.37	5.53	5.31	5.46	5.58	5.55	5.51	5.3	4.96	5.1	5.55	5.71	5.2	5.08	5.52	4.77	5.85	5.13	5.03	5.21	5.05	5.48	4.97	5.08	5.43	5.22	5.8	5.45
GPR37L1	1	202122917	202133592	1	q32.1	ENSG00000170075	4.39	4.36	4.42	4.42	4.3	4.66	4.22	4.59	4.59	4.38	4.32	4.5	4.52	4.07	4.35	3.96	4.18	4.22	4.77	4.49	4.45	4.42	4.31	4.43	4.55	4.25	4.11	4.51	4.27	5.09	4.1	4.21	4.99	4.07	5.16	3.81	4.55	4.34	4.13	4.88	4.54	4.23	3.55
ARL8A	1	202133404	202144743	-1	q32.1	ENSG00000143862	5.07	5.65	5.5	5.1	5.57	5.31	5.75	5.39	6.08	5.66	5.38	4.81	5.19	5.61	5.38	5.82	5.79	5.83	5.44	5.91	5.23	6.6	5.69	5.6	5.34	5.71	5.46	4.74	5.34	6.07	5.29	5.18	5.12	5.85	6.64	5.17	5.21	5.71	5.31	5.3	5.75	5.15	5.49
PTPN7	1	202147013	202161588	-1	q32.1	ENSG00000143851	6.21	6.21	6.21	6.78	6.28	6.12	6.88	7.73	6.91	6.13	6.12	6.05	6.31	6.05	6.25	6.61	6.41	6.64	6.38	6.26	5.63	7.41	6.42	6.03	6.4	6.32	5.93	6.32	6.36	6.45	6.94	6.43	6.66	6.63	6.92	6.33	6.07	6.93	6.56	6.56	6.35	6.53	5.97
LGR6	1	202193901	202319781	1	q32.1	ENSG00000133067	4.94	4.66	5.04	4.95	5.24	4.84	4.8	5.28	5.19	4.57	4.86	5.24	4.55	4.56	4.81	4.54	4.4	4.43	4.36	4.83	4.68	7.47	4.32	4.92	5.19	4.79	5.01	4.64	5.09	4.81	5.53	4.69	5.08	5.02	5.06	4.99	4.86	5.76	4.68	5.4	4.79	4.86	4.4
UBE2T	1	202331657	202341980	-1	q32.1	ENSG00000077152	6.24	6.53	4.83	6.01	6.26	6.42	8.74	6.31	6.92	5.89	5.35	5.28	5.89	7.33	5.87	5.59	7.18	5.06	5.11	5.29	5.46	4.81	5.91	5.24	6.17	6.16	6.18	6.06	4.99	6.1	5.24	5.62	5.76	6.06	6.18	6.99	6.24	5.91	5.73	5.47	6.25	7.52	6.17
PPP1R12B	1	202348699	202592706	1	q32.1	ENSG00000077157	5.5	5.32	5.05	5.21	5.11	5.04	5.11	5.32	5.18	5.28	5.29	5.15	5.4	5.26	5.16	5.32	5.21	5.46	5.01	5.44	5.29	5.18	5.31	5.28	5.25	5.37	5.15	5.53	5.45	5.87	5.27	5.5	5.14	5.18	5.05	5.21	4.85	5.36	5.57	5.38	5.31	5.55	5.23
SYT2	1	202590596	202710454	-1	q32.1	ENSG00000143858	5.46	4.33	5.22	5.62	4.81	5.63	4.88	5.9	5.19	5.16	5.41	5.54	5.36	4.72	5.08	4.81	5.02	4.95	5.87	5.78	4.96	5.19	4.89	4.87	5.3	5.28	4.97	5.54	5.07	5.13	4.85	4.89	5.17	5.07	4.91	5.32	4.98	5.25	5.16	5.29	5.3	5.3	5.17
KDM5B	1	202724495	202808487	-1	q32.1	ENSG00000117139	6.43	7.06	6.94	7.39	7.29	7.06	6.79	7.62	8.12	7.36	6.8	6.99	6.8	5.54	7.21	6.93	7.66	6.97	7.31	7.35	6.48	8.04	7.3	7.24	6.88	6.86	6.71	7.16	7.34	7.3	6.85	6.93	6.88	6.64	7.47	7.97	7.29	6.72	7.16	6.5	7.19	4.69	6.95
RABIF	1	202878282	202889149	-1	q32.1	ENSG00000183155	5.28	5.72	4.95	5.71	5.61	5.02	6.28	5.63	5.9	5.46	4.63	4.26	5.04	6.16	5.47	5.95	6.13	5.88	4.67	5.41	5.24	5.53	5.04	4.92	4.84	5.32	5.39	5.63	5.17	5.1	5.45	5.66	5.58	5.37	5.23	4.99	5.57	5.94	5.41	5.58	5.13	5.32	5.83
KLHL12	1	202891116	202928636	-1	q32.1	ENSG00000117153	6.46	8.39	8.29	7.69	7.48	7.29	7.87	7.46	7.65	7.43	6.26	5.6	6.64	7.75	7.53	8.39	8.64	8.08	7.28	7	7.46	7.02	7.48	7.93	7.36	7.23	7.18	7.34	7.85	7.89	7.46	7.28	7.26	6.85	8.18	8.25	7.33	7.78	7.57	7.58	7.55	7.52	7.57
ADIPOR1	1	202940826	202958572	-1	q32.1	ENSG00000159346	7.92	8.61	8.5	8.1	8.68	8.39	8.61	8.18	8.51	8.28	7.23	7.72	7.66	8.57	8.06	8.04	8.58	8.07	8.84	7.8	8.27	9.43	8.68	8.23	7.38	7.77	7.58	7.57	7.9	7.9	8.24	8.09	7.65	7.73	9.09	9.26	7.94	8.27	9.45	8.01	7.94	8.23	7.66
CYB5R1	1	202961873	202967275	-1	q32.1	ENSG00000159348	7.19	7.28	7.27	7.43	7.45	7.37	7.23	7.79	7.3	7.2	7.21	7.12	7.35	7.17	7.31	7.61	7.13	7.83	7.42	7.27	7.57	7.19	7.33	7.96	7.81	8.55	7.81	8.18	7.79	8.1	8.01	8.03	7.6	7.37	6.72	7.74	7.55	7.48	7.43	7.7	7.67	7.35	7.4
TMEM183A	1	203007374	203024848	1	q32.1	ENSG00000163444	7.38	7.98	8.61	7.86	8.21	7.77	7.96	7.83	8.4	7.99	6.76	7.73	7.44	8.33	8.26	8.21	8.84	8.36	9.15	8.67	7.89	9.17	8.68	7.73	7.82	7.74	7.69	7.73	8.17	8.12	8.11	7.84	8.01	7.69	8.19	9.21	7.65	7.76	7.85	8.01	8.26	8.11	7.67
PPFIA4	1	203026498	203078740	1	q32.1	ENSG00000143847	4.8	4.45	4.53	4.66	4.83	4.42	4.68	4.56	4.73	4.81	5.04	5.05	4.87	4.57	5.1	4.68	4.33	4.75	4.74	4.86	4.87	4.91	4.69	4.9	4.9	4.78	4.82	4.58	4.95	5.04	4.79	4.72	4.52	4.79	5.03	4.9	4.68	4.97	4.69	4.45	5.09	4.64	4.82
MYOG	1	203083129	203086012	-1	q32.1	ENSG00000122180	5.1	5.21	5.13	4.76	4.86	5.55	5.07	4.98	5.02	5.07	5.19	5.01	5.19	4.99	4.83	5.17	4.97	4.94	5.28	5.29	5.1	5.03	5.09	5.19	4.49	5.1	4.71	5.15	5.15	5.28	5.32	5.16	5.06	5.24	5.47	5.03	4.7	5.23	5.57	5.46	5.41	5.34	5.15
ADORA1	1	203090654	203167405	1	q32.1	ENSG00000163485	4.96	4.88	5.28	5.06	4.95	5.42	5.13	5.57	4.9	4.85	5.34	5.52	5.26	4.89	5.03	4.96	4.84	4.82	5.33	5.05	4.88	4.79	4.82	4.97	5.23	5.41	4.98	4.98	5.5	5.19	5.08	5.26	4.89	5.37	5.59	5.27	5.02	5.17	5.11	4.69	5.21	4.71	5.12
MYBPH	1	203167811	203175826	-1	q32.1	ENSG00000133055	5.01	4.65	4.97	4.77	4.94	5.25	4.8	5.1	4.66	4.65	5.23	5.16	5.12	4.5	4.75	4.53	4.73	4.7	5.16	5.1	4.92	4.88	4.71	5.09	4.81	5.08	5.25	4.88	4.49	4.13	4.87	4.99	5.35	5.2	5	4.57	4.47	5.05	5.08	4.94	5.19	4.64	4.82
CHI3L1	1	203178931	203186704	-1	q32.1	ENSG00000133048	4.69	4.69	5.03	4.7	4.8	5.02	4.82	5.49	4.57	4.89	5.1	5	5.12	4.61	4.89	4.61	4.57	4.68	5.09	6.1	5.52	6.85	5.54	4.85	5.27	5.06	5.31	5.45	5.09	4.84	5.47	4.53	4.51	4.75	4.98	4.63	4.44	4.56	5.09	4.94	4.42	4.68	4.93
CHIT1	1	203212827	203273641	-1	q32.1	ENSG00000133063	5.13	4.58	5.47	5.18	4.64	4.92	5.02	5.41	4.64	4.78	4.94	5.42	4.85	4.77	4.46	4.56	4.59	4.8	4.69	5.23	5.16	4.88	4.97	5.16	4.94	3.96	3.67	5.42	4.81	5.24	4.85	5.02	4.52	4.43	4.41	4.88	5	5.14	4.91	4.49	4.3	4.9	5.01
BTG2	1	203305491	203309602	1	q32.1	ENSG00000159388	9.17	8.77	8.43	9.05	9.63	9.64	9.07	8.98	8.84	9.52	8.04	9.3	8.58	8.76	8.8	8.61	8.22	9.73	8.66	9.96	8.95	9.96	9.01	9.09	9.36	9.74	9.43	9.78	9.36	9.77	9.93	10.21	9.85	10.08	9.71	9.64	9.25	9.06	11.05	8.41	11.38	8.72	9.22
FMOD	1	203340628	203351758	-1	q32.1	ENSG00000122176	5.47	4.78	5.01	4.71	4.87	5.45	5.05	5.2	5.05	5.62	5.05	5.62	5.31	4.71	5.1	4.95	4.88	4.83	5.89	5.18	4.75	4.93	4.9	4.88	4.85	5.17	5.01	5.28	5.64	5.22	5.19	4.95	5.08	5.05	5.43	5	5.13	5.29	4.75	5.23	4.84	5.8	5.46
PRELP	1	203475806	203491352	1	q32.1	ENSG00000188783	5.18	4.81	5.04	4.96	4.96	5.09	4.81	5.29	4.85	5.01	4.81	5.06	4.85	4.7	4.79	4.7	4.59	4.65	5.28	5.13	4.88	4.89	4.73	5.12	4.67	4.95	4.92	4.6	5.02	4.34	4.23	4.31	4.96	5.08	5.46	4.98	5.03	5.19	4.28	5.29	4.85	4.97	5
OPTC	1	203494153	203508949	1	q32.1	ENSG00000188770	4.42	4.66	5.1	4.64	5	5.16	4.53	5.16	4.93	5.02	4.81	4.31	4.81	4.66	4.92	4.47	4.39	4.09	5.21	5.08	4.53	4.47	4.91	4.31	4.79	4.88	5.33	4.81	4.81	4.65	4.94	4.81	4.9	4.31	5.5	4.45	4.91	4	5.04	4.81	4.6	5.22	4.49
ATP2B4	1	203626561	203744081	1	q32.1	ENSG00000058668	6.89	6.47	6.74	6.89	7.56	6.58	7.42	7.19	7.86	7.23	6.86	6.92	6.57	7.2	6.68	9.16	7.66	7.8	5.7	6.72	6.86	6.15	6.41	7.95	7.97	7.72	7.16	6.96	7.76	7.84	8.02	7.51	7.6	7.55	6.06	4.9	7.26	8.62	6.45	8.79	6.71	6.54	7.46
LAX1	1	203765177	203776372	1	q32.1	ENSG00000122188	7.36	8.46	6.4	7.27	8.9	7.23	7.11	7.95	9.17	6.08	6.57	7.57	6.69	7.52	7.31	8.5	6.92	7.66	7.08	6.79	7.76	8.29	8.57	6.46	7.84	7.71	8.1	7.9	7.7	7.22	7.08	7.45	7.73	6.13	7.21	7.36	6.2	8.13	6.9	9.35	7.48	6.84	7.67
SNRPE	1	203861599	203871152	1	q32.1	ENSG00000182004	4.85	5.71	5.94	5.28	5.48	4.67	4.82	5.11	4.8	5.01	4.51	4.99	5.08	5.28	5.14	4.92	5.38	5.43	5.16	5.68	5.02	5.13	5.67	5.02	5.22	5.07	5.35	5.45	5.39	5.08	4.91	5.13	5.37	5.19	4.83	5.64	4.59	4.19	5.21	5.11	5.34	5.53	5.38
SOX13	1	204073115	204127743	1	q32.1	ENSG00000143842	5.41	5.06	6.11	5.28	5.42	5.46	6	5.86	5.03	6.57	5.92	5.43	5.46	6.55	5.39	5.1	5.44	5.17	5.76	6.23	5.21	5.81	5.1	6.06	6.59	6.17	5.99	5.92	6.03	5.87	6.94	6.41	6.11	4.83	5.47	7.21	5.6	7.49	5.07	7.17	5.68	5.98	5.22
ETNK2	1	204131062	204152044	-1	q32.1	ENSG00000143845	5.25	5.31	5.43	4.95	4.97	5.74	5.02	5.35	4.89	5.07	5.32	4.87	4.84	4.82	4.92	4.87	4.9	5.04	5.32	5.57	4.51	5.66	5.11	5.51	4.91	5.14	5.07	5.19	4.72	4.83	4.81	5.02	4.79	4.43	5.26	6.57	4.98	4.25	5.13	5.19	4.89	4.93	4.51
REN	1	204154819	204190324	-1	q32.1	ENSG00000143839	5.08	4.57	6.04	4.89	4.8	4.97	4.61	5.06	4.67	4.98	4.87	5.01	4.72	4.61	4.8	4.63	4.43	4.52	4.76	5.18	4.75	5.03	4.75	4.85	4.16	5.09	5.11	4.61	4.62	5.45	4.62	4.6	5.33	4.91	4.58	4.83	4.56	4.73	5.05	4.97	5.43	5.15	4.49
GOLT1A	1	204198163	204213988	-1	q32.1	ENSG00000174567	4.98	5.98	6	5.52	4.48	4.82	5.25	5.17	4.45	5.22	5.68	4.55	4.73	4.94	4.93	4.68	4.69	4.54	5.05	6.33	5.79	4.72	5.75	4.92	4.83	4.63	5.91	5.14	4.3	4.82	4.56	4.88	5	5.03	5.08	4.93	5.2	5.2	5.07	4.8	6.11	4.02	4.97
PLEKHA6	1	204218853	204377665	-1	q32.1	ENSG00000143850	4.99	5.04	4.69	4.87	4.55	4.76	4.65	5.18	4.66	4.89	5.1	5.37	4.64	4.34	5.01	4.59	4.55	4.44	5	4.98	5.47	4.64	4.55	4.74	4.89	4.86	4.9	4.74	4.91	4.72	4.87	5.22	4.63	4.51	4.67	4.49	4.56	4.28	4.55	4.17	5.59	4.82	4.98
PPP1R15B	1	204403381	204411817	-1	q32.1	ENSG00000158615	5.76	6.8	7.02	5.46	6.68	7.12	6.97	6.02	7.18	6.11	4.06	5.62	5.7	6.99	6.23	6.6	6.52	6.56	7.42	8.2	6.27	8.33	6.53	6.09	6.12	6.06	6.25	6.1	6.32	5.93	6.31	6.46	6.4	6.52	7.57	7.21	5.5	5.82	6.69	6.22	6.68	6.31	6.36
PIK3C2B	1	204422628	204494724	-1	q32.1	ENSG00000133056	6.41	6.77	7.26	7.13	7.63	6.69	6.46	7.52	7.61	6.94	6.63	5.85	7.22	7.67	7.89	7.6	6.86	7.44	6.97	7.02	7.58	7.19	7.3	7.22	7.04	7.13	6.69	6.62	7.12	7.13	6.98	6.92	6.98	7.3	7.91	8.44	7.16	7.23	7.31	7.63	7.01	6.98	6.94
MDM4	1	204516379	204558120	1	q32.1	ENSG00000198625	6.52	6.72	6.31	6.19	7	5.9	5.58	5.68	7	6.14	6.46	6.08	6.64	6.69	6.37	7.05	6.05	6.81	6.49	6.63	6.95	6.85	6.92	6.48	5.95	6.28	5.68	6.27	6.31	6.08	6.22	6.32	5.92	6.25	7.16	6.69	6.43	6.37	5.81	6.41	6.56	7.09	5.36
LRRN2	1	204617170	204685738	-1	q32.1	ENSG00000170382	4.64	4.87	5.63	5.05	4.97	5.52	5.27	5.36	4.96	5.09	5.61	4.91	5.46	4.87	5.23	4.66	4.5	4.71	5.31	5.22	4.89	5.07	5.02	5.1	4.79	5.23	4.87	5.09	4.85	5.19	5.07	5.2	5.04	4.75	5.27	5.7	5.17	5.4	5.1	5.26	5.17	5.16	4.83
NFASC	1	204828651	205022822	1	q32.1	ENSG00000163531	4.81	4.61	4.66	4.64	4.7	5.11	4.49	5.13	4.54	4.85	4.99	5.09	4.7	4.42	4.73	4.71	4.49	4.46	4.97	4.95	4.58	4.73	4.44	4.81	4.76	4.28	4.58	4.83	4.69	4.78	4.91	4.78	4.96	4.54	5.18	4.5	4.66	4.71	4.66	5.01	4.55	4.95	4.93
CNTN2	1	205042937	205078289	1	q32.1	ENSG00000184144	4.76	4.68	5.44	5.04	4.76	4.92	4.73	5.33	4.66	5	4.92	5.12	5.2	4.58	4.98	4.68	4.68	4.58	5.21	5.09	4.72	4.93	4.77	5.59	4.86	4.31	4.76	5.18	4.98	4.92	4.94	5.04	5.11	4.66	4.73	4.75	4.84	4.62	4.75	4.93	5.06	5.27	5.01
RBBP5	1	205086142	205122015	-1	q32.1	ENSG00000117222	6.46	7.36	6.14	7.03	6.91	5.8	6.58	6.38	7.82	6.01	4.82	6.03	6.44	6.77	6.76	6.77	6.68	7.25	5.64	6.34	7.47	7.97	7.26	5.8	5.97	6.55	6.47	6.81	6.33	6.49	6.2	6.24	6.4	5.88	7.29	6.63	6.41	6.92	6.61	6.56	6.67	6.41	6.72
DSTYK	1	205142505	205211702	-1	q32.1	ENSG00000133059	6.36	6.53	6.59	6.43	6.64	6.22	6.36	6.34	6.76	6.79	6.22	5.91	6.39	6.39	6.43	7.18	6.71	6.95	6.91	6.82	6.73	7.43	6.79	6.16	6.19	6.28	6.51	6.57	6.23	6.47	5.6	6.58	6.62	6.46	7.68	7.7	6.74	6.11	6.52	6.34	6.36	6.43	6.74
TMCC2	1	205227946	205285632	1	q32.1	ENSG00000133069	4.91	4.97	4.82	5.01	5.37	5.22	4.97	4.93	4.7	4.84	5.23	4.89	4.94	4.69	5.22	4.55	4.87	4.57	5.13	4.85	4.96	4.77	4.89	5.14	4.63	4.85	4.16	4.32	4.69	5.07	4.37	5.14	4.73	4.68	4.53	4.83	5.35	4.28	3.24	5.32	4.34	4.87	4.6
NUAK2	1	205302063	205321760	-1	q32.1	ENSG00000163545	6.77	8.1	4.84	7.38	6.77	7.61	5.63	7.55	7.7	6	5.97	6.48	7.27	7.52	8.06	5.4	5.56	5.72	6.05	6.5	7.43	6.8	5.91	6.38	6.57	7.04	6.73	7.12	6.47	7.23	6.57	6.47	6.32	6.21	6	6.64	6.87	6.8	7.09	6.62	7.08	5.16	7.4
KLHDC8A	1	205336065	205357090	-1	q32.1	ENSG00000162873	5.05	4.67	4.96	4.83	4.89	5.09	5.16	5.54	4.81	4.95	4.94	5.02	4.85	4.57	4.93	4.8	4.77	4.7	4.98	5.43	4.71	4.61	4.8	5.39	4.76	4.66	4.76	5.12	5.15	5.16	5.21	4.27	4.76	4.91	5.31	5.01	4.72	4.47	4.74	4.23	5.29	5.15	5.42
LEMD1	1	205381378	205455954	-1	q32.1	ENSG00000186007	4.29	4.61	4.93	4.74	4.69	4.84	4.6	5.16	4.49	5.33	4.83	5.12	4.81	4.41	4.81	4.49	4.38	4.29	4.7	4.99	4.43	4.71	4.5	4.2	4.3	4.71	4.57	4.23	4.37	4.16	4.38	4.56	4.64	4.62	4.91	4.95	4.96	4.61	4.61	5.19	4.35	4.43	4.83
BLACAT1	1	205434885	205457091	-1	q32.1	ENSG00000281406	4.85	4.81	5.01	5.09	5.08	5.13	5.02	5.12	4.94	4.73	5.19	5.13	4.98	5.34	4.97	4.6	5.07	4.74	5.6	4.8	5.07	4.78	4.83	4.66	5.39	5.3	5.1	4.7	4.96	5.19	5.18	4.93	4.69	5.35	4.98	5.78	4.99	4.58	4.81	5.23	5.03	5.52	5.08
CDK18	1	205504595	205532793	1	q32.1	ENSG00000117266	4.24	5.08	5.51	4.53	4.85	5.24	4.7	4.83	4.9	4.9	4.76	5.08	5.35	5.06	5.34	4.01	4.75	4.42	4.75	5.06	5.11	4.47	4.6	4.77	4.73	4.17	5.16	4.52	4.73	4.69	4.88	4.71	4.96	4.68	4.17	5.27	4.78	4.23	4.56	4.54	4.86	4.49	4.75
MFSD4A	1	205568885	205602918	1	q32.1	ENSG00000174514	4.62	4.57	4.5	4.5	4.54	4.65	4.54	5.21	5.09	4.93	4.71	4.95	4.66	4.43	4.47	4.63	4.27	4.58	4.91	4.56	4.49	4.58	4.45	5.01	4.97	4.59	4.36	4.5	4.81	4.55	5.14	4.68	4.54	4.81	4.68	4.7	4.72	4.77	4.63	4.6	4.52	4.6	4.73
ELK4	1	205597556	205632011	-1	q32.1	ENSG00000158711	5.45	5.55	6.01	5.69	5.7	5.51	5.67	5.75	5.83	5.45	5.36	5.68	5.74	5.92	5.73	6.12	5.71	5.71	5.78	6.05	5.83	5.16	5.64	5.4	5.58	5.37	5.43	5.33	5.34	5.35	5.4	5.63	5.3	5.13	5.65	6.26	5.27	5.37	5.83	5.63	5.89	5.61	5.5
SLC45A3	1	205657851	205680509	-1	q32.1	ENSG00000158715	5.11	4.95	5.03	5.06	4.83	5.19	5.01	5.29	4.9	5.09	5.29	5.32	5.05	4.94	5.04	4.76	4.99	4.86	5.3	5.22	5.08	5.12	4.9	4.96	4.91	5.02	4.86	5.87	5.27	5	4.71	5.27	4.68	5.22	4.54	4.44	5.15	4.94	4.38	4.42	4.74	4.85	5.33
NUCKS1	1	205712822	205750182	-1	q32.1	ENSG00000069275	9.07	9.48	9.41	9.39	9.1	8.34	9.89	8.64	9.71	9.05	8.73	8.54	9.07	9.23	8.9	9.37	8.56	9.24	8.9	8.28	9.1	9.45	9.75	8.94	8.51	9.36	8.98	9.22	9.1	8.66	8.7	9.29	9.53	9.55	9.66	9.82	9.64	9.65	8.97	9.78	9.28	9.47	9.01
RAB29	1	205767986	205775482	-1	q32.1	ENSG00000117280	6.62	7.09	6.92	6.99	7.99	7.14	7.71	7.3	8.18	6.79	6.22	6.78	6.86	7.59	7.81	7.44	7.21	7.51	6.55	6.63	7.51	7.04	7.3	7.39	8.52	8.53	8.03	7.73	8.01	7.89	8.21	7.81	8.15	6.82	4.43	5.67	7.26	9.2	7.1	9.17	7.61	7.23	7.65
SLC41A1	1	205789094	205813748	-1	q32.1	ENSG00000133065	5.82	6.59	6.95	6.84	6.58	6.34	6.33	7.43	7.12	6.42	6	6.2	6.64	6.31	6.46	6.62	6.38	6.58	6.65	6.91	6.67	7.74	6.33	6.21	6.91	6.71	6.71	6.71	6.44	6.36	6.35	7.19	6.76	5.76	7.09	6.98	6.2	6.97	6.26	6.69	6.44	5.16	6.15
PM20D1	1	205828025	205850132	-1	q32.1	ENSG00000162877	5.28	4.5	4.7	5.1	5.07	4.94	4.94	5.37	5.08	5.65	5.47	5.42	5.42	4.64	4.77	4.78	4.71	4.57	5.33	5.29	4.53	4.77	4.81	4.91	4.69	5.29	4.95	5.2	4.88	5.19	5.5	5.41	4.89	5.1	5.49	4.84	4.92	4.87	5.17	5.52	4.95	5.16	4.88
SLC26A9	1	205913048	205943460	-1	q32.1	ENSG00000174502	4.39	4.48	4.37	4.38	4.43	4.66	4.49	4.49	4.37	5.13	4.89	5.51	4.46	4.02	4.29	3.76	3.88	3.94	4.53	4.14	4.46	4.93	4.35	4.2	4.44	4.56	4.59	3.88	4.83	4.72	4.96	4.05	4.18	4.23	4.56	4.46	4.26	4.48	3.49	4.69	4.48	4.24	4.51
RAB7B	1	205976740	206003461	-1	q32.1	ENSG00000276600	4.56	4.09	4.37	4.29	4.13	4.58	4.23	4.44	4.4	4.63	4.65	4.63	4.58	4.29	4.41	4.17	4.02	4.4	4.48	4.34	4.31	4.22	4.04	4.54	4.5	3.97	4.58	4.15	5.04	4.43	4.15	5.19	5.19	4.72	4.28	3.72	4.1	4.58	3.43	4.1	4.6	4.43	4.46
CTSE	1	206009264	206023895	-1	q32.1	ENSG00000196188	5.15	4.62	5.25	5.2	4.86	5.24	6.46	5.42	5.25	5.21	5.32	5.45	5.24	4.72	4.92	4.81	4.59	4.84	5.2	5.17	5.03	5.2	4.94	5.29	4.91	4.99	5.26	5.17	4.89	4.83	5.43	5.03	5.17	5.33	5.61	5.11	5.05	5.04	5.14	5	5.47	5.44	4.94
RHEX	1	206053173	206102449	1	q32.1	ENSG00000263961	5.17	4.71	5.27	5.42	5.04	5.32	4.97	5.64	4.78	5.75	5.21	5.27	5.38	4.76	5.2	5.16	4.82	5.12	5.43	5.74	5.15	5.06	5.18	5.12	5.16	5.3	5.08	5.29	5.16	5.56	5.35	5.27	4.88	5.27	5.96	4.99	5.78	5.28	5.21	5.44	5.15	5.57	5.2
AVPR1B	1	206106936	206117699	-1	q32.1	ENSG00000198049	5.33	4.62	4.69	5.05	4.84	5.31	5.08	5.73	4.83	4.89	5.52	5.71	5.36	4.53	4.87	4.57	4.72	4.56	5.56	5.2	4.79	5.13	4.93	5.19	5.21	5.83	5.14	4.94	5.15	5.52	5.86	4.93	5.1	5.35	5.46	4.83	4.55	5.38	5.3	4.7	4.82	4.98	4.87
SRGAP2	1	206203345	206464443	1	q32.1	ENSG00000266028	4.95	5.35	4.85	5.1	4.98	5.13	6.19	5.75	4.73	5.24	5.34	5.1	4.91	5.66	5.1	7.19	5.86	6.67	4.49	5.32	5.09	4.88	5.1	5.25	5.39	5.32	5.35	5.21	5.37	5.32	5.09	5.09	5.22	5.43	5.3	5.3	5.35	5.61	5.57	5.12	5.34	5.43	5.33
IKBKE	1	206470476	206496889	1	q32.1	ENSG00000263528	6.36	6.53	6.7	7	7.09	6.58	6.65	7.77	6.86	6.54	6.42	6.3	6.28	6.69	6.88	7.72	6.38	7.25	6.19	7.1	7.06	6.2	6.78	6.94	7.74	8.01	7.87	7.47	7.76	7.89	7.76	7.51	7.24	7.14	4.9	6.74	7.32	7.65	6.63	6.77	7.27	8.15	6.72
RASSF5	1	206507531	206589448	1	q32.1	ENSG00000266094	7.75	8.32	8.3	8.41	9.14	8.32	8.27	8.06	9.6	8.3	7.23	7.39	8.24	8.42	8.54	8.37	7.99	8.56	8.09	8.2	8.15	8.4	7.95	9.31	8.47	8.07	8.1	8.29	8.82	9.22	8.88	8.49	8.47	7.35	7.65	8.27	7.46	8.44	8.14	8.53	8.22	8.54	7.97
EIF2D	1	206571292	206612465	-1	q32.1	ENSG00000143486	8.55	9.79	9.27	8.5	9.39	9.51	8.62	8.49	9.22	8.7	7.74	8.94	9.01	8.68	9.91	8.96	8.85	9.25	9.62	8.9	9.44	7.55	9.52	9	8.98	9.16	8.64	8.96	9.15	9.42	8.98	8.6	8.62	8.61	8.76	9.39	8.99	8.09	8.91	7.72	9.32	8.57	9.21
DYRK3	1	206635536	206684419	1	q32.1	ENSG00000143479	5.08	4.42	4.84	4.82	4.72	5.05	4.95	5.29	4.77	5.03	5.05	5.52	5.32	4.45	4.75	4.42	4.53	4.69	5.3	4.91	4.85	4.77	4.62	5.1	4.99	4.87	4.78	4.8	5.01	4.87	4.68	4.94	4.93	4.78	5.22	4.76	4.66	4.9	4.88	4.87	4.61	4.85	4.68
MAPKAPK2	1	206684944	206734283	1	q32.1	ENSG00000162889	6.21	6.26	6.86	6.27	6.3	6.2	6.64	6.84	6.24	6.38	6.38	6.09	6.35	6.25	6.56	6.45	6.64	6.41	7.16	7.11	6.09	8.2	6.55	6.48	6.26	6.07	6.43	6.52	6.59	6.33	6.4	7.04	6.55	6.28	7.19	7.17	6.17	6.68	6.31	6.89	4.43	6.38	5.93
IL10	1	206767602	206774541	-1	q32.1	ENSG00000136634	7.08	6.82	7.41	7.33	7.02	7.1	10.1	8.89	10.25	7.24	7.02	7.06	7.06	6.99	7.04	7.5	7.54	6.82	7.19	7.65	7.04	7.82	7.78	7.93	7.64	7.47	7.66	7.65	7.62	7.2	7.44	7.43	7.48	7.93	8.39	7.59	7.57	8.57	7.93	7.7	7.3	7.54	7.09
IL19	1	206770764	206842981	1	q32.1	ENSG00000142224	4.49	4.14	4.6	4.46	4.24	4.4	4.5	5.28	6.31	4.58	4.54	4.97	4.26	4.02	4.28	4.28	4.17	4.31	4.78	4.74	4.38	4.29	4.27	4.36	4.75	4.35	4.26	4.56	4.52	4.64	4.53	4.55	3.96	4.71	4.46	4.23	4.21	4.62	4.95	4.35	5.02	4.07	3.52
IL20	1	206865354	206869223	1	q32.1	ENSG00000162891	5.69	5.33	5.18	4.69	5.2	6	5.37	5.85	5.29	5.42	5.54	5.41	4.86	5.04	5.23	5.2	4.94	5.56	5.56	5.15	5.19	5.16	4.95	5.54	4.94	5.35	5.18	5.49	5.29	5.65	6.08	5.28	5.12	5.54	6.31	5.23	5.47	5.36	5.48	5.3	5.26	4.77	5.14
IL24	1	206897443	206904139	1	q32.1	ENSG00000162892	5.54	5.47	5.37	5.97	5.29	5.4	5.11	5.66	6.37	5.4	5.56	5.68	5.32	6.05	4.95	4.85	5.02	4.61	5.32	5.91	5.9	4.63	5.18	5.39	5.42	5.67	5.24	5.49	5.86	5.2	5.64	5.75	5.55	5.01	5.25	5.49	5.34	5.7	5.54	5.38	6.19	5.54	5.24
FCMR	1	206903317	206923247	-1	q32.1	ENSG00000162894	9.58	11.11	9.92	10.8	10.2	10.56	9.3	10.01	11.34	9.88	9.73	9.75	10.49	10.94	9.91	8.76	9.32	8.42	9.63	9.46	10.86	7.8	9.6	10.61	11.1	11.11	10.82	11.02	11.22	11.26	10.53	10.63	10.92	9.43	8.09	10.69	10.4	10.81	10.71	10.05	10.76	8.96	10.15
PIGR	1	206928522	206946466	-1	q32.1	ENSG00000162896	5.08	4.41	4.78	4.8	4.83	5.38	4.67	5.47	4.75	5.14	4.93	5.2	4.8	4.49	4.64	4.49	4.48	4.51	5.21	4.94	4.92	4.71	4.63	5.23	5	5.04	5.03	4.82	4.91	4.3	5.01	4.5	4.73	5.17	5.13	3.99	4.17	4.97	4.51	4.54	4.78	5.57	4.83
FCAMR	1	206957965	206970625	-1	q32.1	ENSG00000162897	4.83	4.37	4.73	4.55	4.42	4.79	4.43	5.3	4.46	4.64	4.53	5	4.5	4.38	4.64	4.42	4.45	4.43	4.4	4.55	4.48	4.56	4.57	4.75	4.4	4.99	4.55	4.68	4.68	4.73	4.69	4.05	4.13	4.59	4.87	4.72	4.89	4.22	4.59	4.51	4.37	4.31	4.66
C1orf116	1	207018522	207032756	-1	q32.1	ENSG00000182795	4.67	4.47	4.84	4.9	4.87	4.99	4.94	5.1	4.57	4.77	5.09	4.85	5.04	4.47	4.78	4.57	4.48	4.49	5.13	5.15	4.56	5.2	4.77	5.25	5.1	4.9	4.31	5.17	4.74	4.56	4.95	4.64	4.81	4.75	4.96	4.94	5.01	4.58	4.72	4.47	4.61	4.88	5.08
PFKFB2	1	207034366	207081024	1	q32.1	ENSG00000123836	4.75	6.61	6.12	5.12	4.96	4.95	5.63	4.92	5.03	5.21	4.76	5.27	4.77	4.95	4.73	4.77	5.32	4.97	4.44	5.36	5.28	4.81	6.37	5.23	5.06	4.89	5.1	5.14	4.98	4.98	4.99	5.24	5.2	5.14	4.89	5.62	5.04	5.08	4.91	5.04	5.21	5.18	5.11
YOD1	1	207043849	207052980	-1	q32.1	ENSG00000180667	5.33	6.21	6.44	5.46	5.72	5.43	6.05	5.12	5.67	5.6	5.42	5.65	5.59	5.92	5.91	6.11	5.47	5.69	6.32	6.28	6.23	6.97	6.18	5.47	5.79	5.25	5.49	5.75	5.1	5.51	6.05	5.81	5.53	4.96	6.14	6.26	5.43	5.21	5.75	6.01	5.69	5.65	5.71
C4BPB	1	207088860	207099993	1	q32.1	ENSG00000123843	4.84	4.89	5.02	5.1	4.98	5.15	4.71	5.51	4.93	5.24	5.18	5.13	5.15	4.86	5.21	4.62	4.91	4.82	4.99	5.18	4.76	4.87	4.53	5.37	4.93	4.91	5.57	5.42	4.75	5.23	5.47	4.85	4.85	4.92	4.82	5.28	4.72	4.98	5.48	4.85	5.66	4.69	4.92
C4BPA	1	207104233	207144972	1	q32.2	ENSG00000123838	4.58	4.08	4.53	4.48	4.56	4.15	4.22	4.68	4.58	4.97	4.61	5.16	5.04	4.28	4.37	4.49	4.26	4.24	5.08	4.82	4.48	4.77	4.21	4.53	4.4	4.71	4.84	4.64	4.41	4.83	4.76	4.31	4.79	3.93	4.21	4.05	4.15	4.88	4.52	4.37	4.6	4.18	4.61
CD55	1	207321376	207386804	1	q32.2	ENSG00000196352	8.11	9.21	9.21	8.03	8.07	7.95	8.38	5.79	7.26	7.64	7.33	7.14	7.84	8.55	7.69	4.36	7.81	7.49	8.52	7.53	8.28	7.91	8.93	8.02	7.51	6.97	7.18	7.56	7.72	7.21	7.52	7.6	7.34	7.32	8.62	8.92	7.44	6.58	7.55	6.59	8.12	7.08	7.46
CR2	1	207454230	207489895	1	q32.2	ENSG00000117322	7.82	7.72	7.22	8.65	10.09	4.9	4.16	4.58	4.41	5.47	6.98	6.14	7.86	7.17	8.88	3.78	4.96	3.88	5.34	6.33	7.8	3.76	7.51	5.88	5.98	5.98	5.43	5.78	5.84	6.18	5.68	5.3	5.37	6.62	5.88	5.99	7.72	5.17	6.9	5.22	6.81	5.07	7.49
CR1	1	207496147	207641765	1	q32.2	ENSG00000203710	6.48	5.79	6.98	6.84	8.27	4.64	5.21	4.55	4.21	5.57	5.63	6.15	7.18	7.18	7.88	4.15	5.79	4.11	5.51	6.82	7.11	5.03	5.41	4.93	5.28	5.15	4.94	5.03	5.12	5.31	4.98	4.99	5.21	6.62	5.41	6.26	6.39	4.78	7.06	4.79	6.16	4.72	6.82
CR1L	1	207645113	207738416	1	q32.2	ENSG00000197721	5.05	4.85	5.63	5	6.23	4.3	5.54	4.55	3.98	4.78	4.32	4.6	5.57	5.56	6.74	4.03	4.73	4.08	4.9	5.55	5.55	4.15	4.29	4.59	5.34	3.97	5.5	5.08	4.75	5.36	5.4	4.52	5.01	5.68	5.22	4.92	4.46	5.09	5.42	4.78	5.13	4.82	4.3
CD46	1	207752057	207795513	1	q32.2	ENSG00000117335	8.44	7.58	8.2	7.79	7.98	7	8.29	6.69	7.25	8.37	7.5	6.69	8.03	8.29	7.39	7.55	7.91	8.05	7.91	7.72	8.18	8.03	7.86	8.08	7.43	7.86	7.24	7.31	8.21	8.29	8.04	7.51	7.62	7.36	7.28	8.33	8.06	8.14	8.05	8.04	8.22	6.86	7.95
CD34	1	207880972	207911402	-1	q32.2	ENSG00000174059	4.92	4.48	4.64	4.91	4.87	5.56	5.06	5.15	4.62	4.82	5.05	4.83	5.24	4.53	4.77	4.6	4.52	4.71	5.13	5.2	4.56	5.14	4.61	5.3	5.27	4.96	4.7	5.28	5.66	5.38	5.16	4.94	5.07	4.85	4.44	4.74	4.89	4.56	5.09	4.82	4.63	4.73	4.69
PLXNA2	1	208022242	208244384	-1	q32.2	ENSG00000076356	4.89	4.53	4.98	4.84	4.81	5.03	4.81	5.25	4.81	5.05	4.94	5.36	5.02	4.39	4.78	4.46	4.67	5.71	5.15	4.69	4.74	4.82	4.59	5.04	4.74	4.67	5.02	4.82	4.78	4.56	4.92	4.77	5.08	4.87	4.9	4.58	4.52	4.4	5.06	4.34	4.72	4.87	5.18
CAMK1G	1	209583714	209613939	1	q32.2	ENSG00000008118	5	4.72	5.27	5.21	5.28	5.47	4.74	5.63	5.05	5.17	4.9	5.64	5.28	4.9	5.09	4.97	4.72	4.94	5.74	5.33	4.88	5.11	5.01	5.21	6.73	5.02	4.98	5.5	4.91	5.06	5.34	4.66	4.45	5.23	6.3	5.28	4.92	5.13	5.47	4.6	5.16	4.55	4.69
LAMB3	1	209614870	209652425	-1	q32.2	ENSG00000196878	4.85	4.75	4.72	4.69	4.79	5.08	4.62	5.13	4.87	5.14	5.21	4.93	5.11	4.39	4.44	4.42	4.39	4.68	4.82	5.09	4.75	6.23	4.17	4.93	4.6	4.78	4.31	4.94	5	5.22	4.82	4.83	4.79	4.84	4.89	4.91	4.46	4.89	4.69	4.52	4.84	4.36	4.94
G0S2	1	209675412	209676390	1	q32.2	ENSG00000123689	7.01	6.29	6.93	5.61	6.42	8.75	7.87	6.07	4.62	5.56	6.1	5.26	5.38	7.11	7	4.29	6.88	4.37	5.3	9.77	8.76	11.85	8.1	4.79	4.89	4.38	5.31	4.99	5.74	4.9	4.88	6.21	5.74	7.29	7.36	8.34	6.21	4.42	6.24	5.15	5.26	6.21	5.02
HSD11B1	1	209686178	209734949	1	q32.2	ENSG00000117594	4.24	3.93	7.21	4.05	5.72	5.09	4.63	4.83	4.07	4.73	4.15	4.81	4.2	5.61	6.02	4.26	5.38	3.99	4.29	4.55	4.25	4.13	3.97	4.54	4.8	4.76	5.17	5.04	4.89	5	4.71	4.93	4.77	4.71	4.7	4.65	4.46	4.63	5.21	4.83	4.76	4.57	4.64
TRAF3IP3	1	209756032	209782320	1	q32.2	ENSG00000009790	11.36	11.37	9.8	11.45	11.25	10.84	10.18	10.58	11.08	11.27	11.84	9.81	11.2	11.47	11.37	11.09	10.39	11.25	8.67	9.94	11.49	9.71	10.61	11.41	11.18	11.44	11.12	10.91	11.38	11.47	11.28	10.72	11.09	11.35	10.41	10.49	11.05	11.29	11.18	11.01	10.7	9.87	10.63
C1orf74	1	209779208	209784559	-1	q32.2	ENSG00000162757	5.24	5.79	5.29	5.44	5.63	5.01	5.13	5.54	5.45	5.33	5.57	5.3	5.22	5.39	5.52	5.39	5.47	5.39	5.14	5.33	5.22	4.89	5.71	5.25	4.97	6.02	5.09	5.6	4.92	5.37	4.7	4.86	5.07	5.49	5.27	6.51	5.35	5.04	5.32	5.08	5.73	4.75	5.64
IRF6	1	209785617	209806175	-1	q32.2	ENSG00000117595	5.24	5.59	4.75	5.93	4.94	4.97	4.64	5.3	4.64	5.15	5.36	5.39	4.99	4.63	4.73	4.53	4.5	4.7	5.31	4.88	5.6	4.85	5.91	4.62	4.55	4.85	4.27	4.51	4.67	4.93	5.06	4.65	4.09	4.9	4.4	4.36	4.91	5.15	4.33	4.91	6.21	4.69	5.45
UTP25	1	209827972	209857565	1	q32.2	ENSG00000117597	5.12	6.42	5.86	5.71	5.46	5.36	5.68	6.11	5.95	5.11	5.27	4.82	4.95	6.31	5.52	5.48	6.18	5.88	4.64	5.03	5.46	4.73	4.72	5.63	5.61	6.19	5.41	5.34	5.29	5.63	5.78	5.57	5.48	5.43	5.93	5.53	5.87	5.87	5.61	5.48	5.38	5.34	5.45
SYT14	1	209900923	210171389	1	q32.2	ENSG00000143469	4.58	4.64	4.4	4.5	4.76	5.27	4.31	5.13	4.2	4.61	4.67	4.86	4.58	4.49	4.93	4.54	4.56	4.68	5.08	4.69	4.62	4.66	4.53	5.08	4.66	4.79	5.17	4.66	5.1	5.29	4.41	4.24	4.51	5.15	4.76	5.11	4.31	4.92	4.53	4.84	5.2	4.96	4.49
SERTAD4	1	210232796	210246631	1	q32.2	ENSG00000082497	4.6	4.46	4.6	4.43	4.64	4.76	4.45	5.01	4.44	4.67	4.68	4.83	4.74	4.29	4.43	4.35	4.39	4.44	4.76	4.76	4.4	4.67	4.47	5.36	5.29	4.9	4.55	4.51	4.22	4.88	4.27	4.25	4.73	4.38	5.43	4.66	3.85	4.95	4.82	4.63	5.1	4.3	4.22
HHAT	1	210328252	210676296	1	q32.2	ENSG00000054392	4.75	5.05	5.38	4.13	4.99	4.56	4.62	4.92	4.96	4.28	4.68	5.28	4.7	3.56	4.84	6.54	5.69	5.36	4.33	5.08	4.61	3.94	5.35	5.04	5.34	5.19	4.73	4.57	4.88	5.08	5.38	5.29	5.24	4.64	4.3	5.33	4.83	3.73	4.71	5.27	5.58	3.86	4.37
KCNH1	1	210676823	211134165	-1	q32.2	ENSG00000143473	4.36	4.43	4.63	4.69	4.55	4.52	4.87	5.02	4.41	4.89	4.61	5.37	4.67	4.45	4.52	4.78	4.71	4.6	5.05	4.81	4.38	4.73	4.74	4.81	4.55	4.88	4.95	4.67	4.59	5.17	4.68	4.35	4.35	4.71	4.77	4.8	5.05	4.78	4.74	4.64	4.66	5.08	4.89
RCOR3	1	211258377	211316385	1	q32.2	ENSG00000117625	7.53	7.78	7.59	7.78	8.14	7.57	7.46	7.46	8.03	8.28	7.66	7.47	7.99	7.97	8.27	8.38	7.67	8.14	8.26	7.36	7.89	8.42	7.94	7.9	7.71	7.83	7.27	7.63	8.02	8.16	8.03	7.58	7.44	8.15	7.75	8.81	8.27	8.43	8.16	8.06	8.09	6.31	8.14
TRAF5	1	211326615	211374946	1	q32.3	ENSG00000082512	5.84	6	5.67	6.21	6.21	5.82	5.49	5.92	6.26	6.11	6.04	5.83	6.06	6.26	6.1	5.79	6.14	5.26	5.31	5.93	6.06	4.92	5.9	5.93	6.16	6.25	5.7	6.18	6.23	6.06	6.1	5.99	6.01	5.94	5.4	6.02	5.98	5.87	5.87	5.75	6.26	5.42	5.97
RD3	1	211476522	211492917	-1	q32.3	ENSG00000198570	5.14	4.65	5.07	5.14	5.04	5.01	5.14	5.68	4.72	5.2	5.36	5.5	5.18	4.69	4.88	4.66	4.73	4.9	5.19	5.56	4.93	5.17	4.63	4.96	5.35	4.85	5.11	5.15	4.74	5.27	4.23	5.8	5.69	4.62	5.17	5.35	5.27	5.48	5.47	5.8	4.9	5.11	4.58
SLC30A1	1	211571568	211579161	-1	q32.3	ENSG00000170385	5.78	6.66	6.45	7	6.08	5.31	6.57	6.38	6.47	6.11	5.81	6.95	5.45	6.64	5.95	6.64	6.81	5.82	4.66	7.29	6.76	8.42	7.29	5.59	6.36	5.49	5.93	5.71	5.85	6.09	5.77	5.73	6.4	5.74	6.89	7.33	5.6	5.58	5.87	6.32	7.36	6.4	6.32
NEK2	1	211658657	211675630	-1	q32.3	ENSG00000117650	5.36	4.4	4.63	4.66	4.51	4.65	6.96	4.87	4.68	4.53	5.12	4.61	4.98	5.66	4.56	5.17	6.01	4.36	5.08	4.75	4.57	5.49	4.48	4.32	4.86	4.66	5.34	5.09	4.61	4.8	4.97	4.9	5.08	4.99	4.87	5.49	4.81	5.06	4.93	4.87	5.1	5.57	5.2
LPGAT1	1	211743457	211830763	-1	q32.3	ENSG00000123684	5.86	6.45	8.04	5.91	6.17	5.41	7.75	5.76	5.86	5.79	5.94	5.2	6.11	5.83	6.22	7.44	7.16	7.09	4.89	6.86	5.91	6.44	6.27	6.89	6.15	6.4	6.43	6.24	6.6	6.89	6.68	6.35	5.88	6.1	5.95	6.25	6.15	6.74	6.32	6.68	6.76	6.03	5.79
INTS7	1	211940399	212035557	-1	q32.3	ENSG00000143493	5.14	6.12	5.21	5.37	5.31	5.2	6.23	5.9	6.23	4.83	5.47	5.06	5.48	6.38	5.9	6.9	6.87	6.72	4.32	4.64	5.15	4.02	4.95	6.18	6.42	5.45	5.43	5.01	5.96	5.72	5.63	5.43	5.38	5.36	4.54	5.58	5.79	6.26	4.32	5.95	5.55	5.8	5.86
DTL	1	212035553	212107400	1	q32.3	ENSG00000143476	5.07	4.62	5.22	5.31	5.05	4.96	7.55	4.86	4.71	4.12	5.35	4.71	4.63	7.12	4.65	5.24	7.02	4	4.31	4.64	3.88	4.13	4.38	5.08	5.36	4.99	5.32	4.6	5.26	5.08	4.47	4.58	3.92	4.78	4.61	6.01	4.67	4.93	4.49	4.4	4.8	5.75	5.58
PPP2R5A	1	212285410	212361853	1	q32.3	ENSG00000066027	6.68	6.89	6.58	6.95	6.9	6.85	7.12	7.04	7.61	6.67	6.46	6.53	6.71	6.9	6.99	7.13	7.2	6.98	7.08	6.95	6.75	7.56	7.17	7.12	6.76	6.62	6.54	6.53	7.11	7.2	7.32	7.03	6.64	6.9	7.4	7.63	6.86	7	6.76	7.17	6.74	6.48	7
PACC1	1	212363931	212414901	-1	q32.3	ENSG00000065600	5.7	6.23	5.51	5.85	5.96	5.88	6.19	5.97	6.5	5.08	5.73	5.2	5.61	6.25	5.95	5.86	6.19	5.68	4.37	5.31	5.65	5.44	5.79	6.22	6.44	6.39	6.2	5.93	5.91	5.97	5.74	5.7	6.04	5.47	4.38	5.56	6.17	5.99	5.46	5.71	6.07	5.19	6.07
NENF	1	212432920	212446379	1	q32.3	ENSG00000117691	9.03	9.64	9.56	9.2	9.12	9.67	9.67	9.67	9.16	8.79	8.98	9.16	9.1	9.27	9.06	9.86	9.81	9.71	9.58	9.62	9.25	8.9	9.65	9.27	9.42	9.49	10.09	10.19	9.13	8.82	9.28	9.89	9.96	9.58	9.3	9.51	9.82	9.71	9.33	9.79	9.61	9.27	9.51
ATF3	1	212565334	212620777	1	q32.3	ENSG00000162772	5.69	4.87	5.24	5.27	5.14	5.71	6	5.63	4.8	5.54	5.34	5.55	5.27	4.92	5.03	5.04	5.09	4.89	6.56	7.35	5.31	6.68	5.37	4.88	4.8	4.86	4.9	4.84	4.21	4.63	4.81	5.3	5.02	6.18	6.12	5.81	4.79	4.97	6.39	5.04	7.43	5.28	4.73
FAM71A	1	212624474	212626775	1	q32.3	ENSG00000162771	5.11	4.82	5.41	5.26	5.17	5.46	4.75	5.63	4.85	5.09	5.14	5.47	5.1	4.83	5.14	4.67	4.7	4.78	5.31	5.65	4.98	5.6	5.03	4.72	4.43	4.68	4.6	4.75	5.03	4.19	5.04	4.92	4.56	4.97	5.34	4.77	5.16	5.84	6.54	4.23	4.76	5.24	5.68
BATF3	1	212686417	212699840	-1	q32.3	ENSG00000123685	5.48	5.42	5.5	4.87	5.59	6.14	6.2	5.29	5.34	5.28	6.12	5.24	5.68	5.26	5.34	5.79	5.48	5.53	5.28	5.25	5.41	5.45	5.13	5.38	5.08	5.93	5.69	6.32	5.59	5.98	5.25	5.39	6.24	6.43	4.82	5.43	5.64	5.49	5.26	4.79	5.07	4.83	4.83
NSL1	1	212726153	212791782	-1	q32.3	ENSG00000117697	5.98	6.26	5.89	6.13	6.19	6.24	6.17	6.08	6.53	6.17	5.9	5.66	6.24	6.51	6.32	6.65	6.29	6.95	5.84	6.01	6.08	5.88	6.15	6.38	6.48	6.45	6.01	6.17	6.31	6.16	6.2	6.12	6.09	6.29	5.59	6.35	6.4	6.56	6.05	6.5	6.45	5.7	6.01
TATDN3	1	212791828	212816830	1	q32.3	ENSG00000203705	6.77	7.16	6.82	6.75	6.72	6.37	7	6.7	6.81	6.18	6.77	6.19	6.08	6.85	6.93	8.16	7.16	8.22	6.15	6.11	6.74	6.29	7.11	6.79	6.66	6.58	6.69	6.5	6.56	6.9	6.49	6.85	6.7	6.89	5.83	7.88	6.93	7.25	6.63	6.96	6.95	6.42	6.39
SPATA45	1	212830141	212847649	-1	q32.3	ENSG00000185523	4.61	4.58	4.74	4.54	4.31	4.26	4.55	4.91	4.7	4.63	4.64	5.11	4.4	4.16	4.54	4.23	4.17	4.46	4.54	4.54	4.3	4.34	4.06	3.82	5	4.19	4.27	4.4	5.14	4.29	4.29	5.31	4.27	5.09	5.17	4.8	4.33	5.14	4.74	4.43	4.83	3.83	4.7
FLVCR1	1	212858275	212899363	1	q32.3	ENSG00000162769	5.54	6.75	5.73	5.68	5.79	5.33	5.63	5.32	5.56	5.72	6.06	5.43	6.11	6.49	5.63	6.95	6.2	6.86	5.34	5.24	6.37	5.18	5.85	4.39	5.82	5.35	5.33	5.8	5.74	5.93	6.04	5.61	6.09	5.5	4.65	6.06	5.21	5.79	6.22	6.03	6.13	5.41	5.92
VASH2	1	212950520	212992037	1	q32.3	ENSG00000143494	4.92	4.52	4.68	4.59	4.65	5.14	4.79	5.17	4.63	4.99	5.21	5.2	4.88	4.39	4.66	4.6	4.41	4.42	4.96	4.84	4.72	4.82	4.46	5.17	5.42	4.73	5.1	4.14	4.84	4.81	4.57	5.09	4.97	4.44	6.02	5.2	4.84	5.28	5.09	5.29	5.13	4.09	4.74
ANGEL2	1	212992182	213015867	-1	q32.3	ENSG00000174606	8.76	8.38	7.94	8.29	8.62	8.31	8.13	8.1	8.86	8.12	7.91	7.61	8.33	8.73	8.4	8.99	8.82	8.82	8.96	8.03	8.5	8.97	8.7	8.69	8.63	8.55	7.98	8.34	8.85	8.72	8.5	7.98	8.36	8.66	8.04	8.7	9.14	8.98	8.73	8.94	8.18	6.46	8.65
RPS6KC1	1	213051233	213274774	1	q32.3	ENSG00000136643	5.27	6.44	5.6	6.09	5.6	5.13	6.59	5.26	6.28	5.96	5.04	5.44	5.6	6.49	6.13	6.71	6.98	6.73	4.5	5.45	5.65	4.79	5.94	5.38	6.02	5.83	5.58	5.53	6.01	6.2	5.69	5.91	5.96	5.61	4.74	6.06	6.31	5.84	5.44	5.73	5.7	6.19	5.84
PROX1	1	213983181	214041510	1	q32.3	ENSG00000117707	4.19	4.15	4.09	4.22	4.12	4.57	4.16	4.53	4.22	4.41	4.33	4.6	4.5	4.03	4.37	4.14	3.97	4.33	4.81	4.18	4.15	4.19	5.03	4.52	4.2	4.26	4.04	3.32	4.64	4.48	4.47	4.24	4.8	3.35	4.19	4.4	4.32	5.02	4.11	4.21	4.5	3.24	3.59
SMYD2	1	214281102	214337131	1	q32.3	ENSG00000143499	7.61	8.11	8.69	8.23	8.79	8.3	8.96	7.44	8.38	7.62	7.7	8.5	8.19	8.56	8.81	7.21	8.9	7.77	5.46	8.3	8.33	6.39	8.16	8.38	8.48	8	8.29	8.12	8.43	8.48	8.18	7.89	8.07	7.62	5.99	7.86	7.89	8.14	7.38	7.83	7.91	8.72	7.73
PTPN14	1	214348700	214552449	-1	q41	ENSG00000152104	6.22	3.94	4.14	4.51	6.03	4.51	4.11	5.7	4.27	4.32	4.77	4.44	4.56	4.01	6.55	3.87	8.23	4.25	5.24	4.42	4.27	4.29	4.34	5.08	4.44	4.67	4.3	4.44	4.75	4.34	4.71	4.92	4.65	5.46	4.62	4.94	4.51	4.62	4.79	4.62	4.67	5.04	5.94
CENPF	1	214603195	214664571	1	q41	ENSG00000117724	5.57	4.93	4.57	5.24	4.65	5.07	6.82	4.94	4.86	4.86	5.32	4.87	5.21	5.98	5.04	5.69	6.4	5.05	4.79	4.93	4.68	4.53	4.87	5.6	5.06	5.33	5.75	5.11	4.52	5.14	4.83	4.78	4.7	5.54	5.62	6	5.17	5.3	4.97	4.44	5.06	6.18	5.75
KCNK2	1	215005775	215237093	1	q41	ENSG00000082482	4.56	4.14	4.58	4.43	4.36	4.75	4.28	4.43	4.13	4.87	4.3	4.83	5.12	4.22	4.68	4.12	4.07	4.47	4.82	4.27	4.28	4.59	4.33	4.45	4.28	4.52	4.54	4.44	4.36	4.58	4.28	4.32	4.1	4.63	4.39	4.01	4.43	4.59	4.43	4.38	4.73	4.55	4.5
KCTD3	1	215567304	215621807	1	q41	ENSG00000136636	5.89	4.96	4.78	6.75	6.32	6.31	6.91	6.36	4.28	4.91	5.72	5.29	6.26	4.59	6.02	5.82	7.7	4.93	4.73	5.18	4.42	4.67	5.08	5.58	5.36	5.26	5.34	5.5	5.57	5.73	5.68	5.01	5.28	5.66	6.12	4.68	6	4.2	6.15	4.85	5.17	5.32	6.22
USH2A	1	215622891	216423448	-1	q41	ENSG00000042781	4.11	4.35	4.12	4.22	4.4	4.43	4.1	4.46	4.47	4.67	4.51	4.83	4.26	4.18	4.59	4.32	4.27	4.43	4.79	4.36	4.3	4.99	4.31	4.75	4.47	4.23	4.05	4.6	4.8	4.66	4.4	4.12	4.47	4.21	4.54	4.51	4.43	4.21	4.59	4.18	4.51	4.23	4.34
ESRRG	1	216503246	217137755	-1	q41	ENSG00000196482	4.81	4.46	4.65	4.86	4.44	4.67	4.62	4.99	4.45	4.93	5.25	4.59	4.94	4.7	4.61	4.3	4.41	4.62	4.99	5.08	4.54	4.68	4.55	4.73	4.93	5.11	4.9	4.53	4.77	4.27	4.63	4.66	3.97	4.71	4.61	4.66	4.68	4.88	4.79	4.95	4.93	4.9	4.66
GPATCH2	1	217426992	217631090	-1	q41	ENSG00000092978	4.99	6.1	5.33	5.62	5.28	5.29	5.26	5.68	6.27	5.27	5.4	5.08	5.37	6.11	5.53	6.03	5.9	5.88	5.47	5.25	5.42	4.96	5.26	5.21	5.67	5.88	5.73	5.46	5.84	5.73	5.54	5.62	6.02	5.4	5.75	4.92	5.67	5.42	5.15	5.58	5.94	4.9	5.64
[truncated: 14,567 more rows]
[truncated: 60 more columns]
